# Supplementary material for: Method of Higher-order Operators for Quantum Optomechanics
Source: Sci Rep. 2018 Aug 1;8:11566. doi: 10.1038/s41598-018-30068-7 (PMC6070579; doi:10.1038/s41598-018-30068-7)
Supplement: Supplementary file 2 — Mathematical Codes [file 41598_2018_30068_MOESM2_ESM.zip]

Archive with 11 entries (11 files):
- SuppleMath1.nb
- SuppleMath10.nb
- SuppleMath11.nb
- SuppleMath2.nb
- SuppleMath3.nb
- SuppleMath4.nb
- SuppleMath5.nb
- SuppleMath6.nb
- SuppleMath7.nb
- SuppleMath8.nb
- SuppleMath9.nb
