# Supplementary material for: Method of Higher-order Operators for Quantum Optomechanics
Source: Sci Rep. 2018 Aug 1;8:11566. doi: 10.1038/s41598-018-30068-7 (PMC6070579; doi:10.1038/s41598-018-30068-7)
Supplement: Supplementary file 2 — Mathematical Codes [file 41598_2018_30068_MOESM2_ESM.zip › SuppleMath10.nb]

(* Content-type: application/vnd.wolfram.mathematica *)

(*** Wolfram Notebook File ***)
(* http://www.wolfram.com/nb *)

(* CreatedBy='Mathematica 11.1' *)

(*CacheID: 234*)
(* Internal cache information:
NotebookFileLineBreakTest
NotebookFileLineBreakTest
NotebookDataPosition[       158,          7]
NotebookDataLength[    839657,      15503]
NotebookOptionsPosition[    833064,      15351]
NotebookOutlinePosition[    833438,      15367]
CellTagsIndexPosition[    833395,      15364]
WindowFrame->Normal*)

(* Beginning of Notebook Content *)
Notebook[{
Cell[BoxData[
 GraphicsBox[
  TagBox[RasterBox[CompressedData["
1:eJzsvWtQXFeWLohQd8RE3GpL9+9Mt931/17bM78mpqv9ml8T0e1b1R3zr6/t
Mg/dG3EluepOjG1lYiEBdrUA6XYB8kQIkCzyhQRIQiC5LRIkm0SuNqTkBynk
MqCHAckSD5UFSIY8Z9Zea+919jknM4EUAqV0ltMoOZyzX+ecvb/9rdfP39z+
D8X5eXl5//1/gh//8Ou3X/7tb3/97j9uhl/+723//b9u2VZU+H9t+3+KthT9
9n9/cyMcvA3/F8AX8d18wsQwjJTfM5+py9TU1PDw8MDAhWi0Bz719Y0NDQfh
Z3n5+37/e76lPv6SnfSlvuHggfpGuLCz8zSUE4udHx0dHR8fX83eeuKJJ554
4oknnniSXjKjwSVlfPxGPH4xGu0BNFhTUwdQkD6A9Hb4Snz2LzoO5I/+V8dV
jpP5SGXVXgCQ3d1n+/v7R0ZG0vUlmUzycf4TH0x31QMOiCeeeOKJJ5544slj
L4SX3Khpenp6YGCg41RnfWMDADcLGYpfGAqW0kcHgfK7r6SkZCdfpX+oBMcH
ruJCdNzoOL+2dn9r67FY7PzY2JjebB0iunvniSeeeOKJJ5544skyJb02eQYw
WDAYLit/30EAZqYHAdo5YF55+fv1qFAmlfSBAw2kmGYNdVXVXh0EusvXy6Qv
dIRhJFQBRXV1dbOe2gF602FgDz164oknnnjiiSee6JIOL83NzSUSQ62txwRy
07CZ9iHa0IbWhG0hQr4oGihCCSMjV9IZFpIW2IHf9O9TU1MjKN3dZ6E0QKpQ
cllZhT8VNHUqtRFqwsmBQCgevwjdSVdLykHwxBNPPPHEE088eWLFjZcUPrwH
sArAlYPQc/N49KmpqWltbY1GowDnANelrGU53F26M1NeAqgP8Gdvb19n52nA
pdRU0minoDcVOVlbuz8WO0+N9OhETzzxxBNPPPHEk8zC6Ajw4cDABcCH6TxK
+EtV1V6yBgSo5igkw/fMtS8fJTpsDvnC8fFxaD80rKZ2v04wOjxidiBoBMTY
1/e5G9Yus9meeOKJJ5544oknT4iMjIy0tR2XsWsQH7q1zGXl77e0HvuiP54O
XDkFodZyENcyUVlKI8N0Nc/Oz32TGDzZcaqyaq+uKLeU1MoXBoDxwMDAchrg
iSeeeOKJJ554ktOyTL0tyezsfCx2vgqhVEr/FDhYW1sbjUazDl34INTcSkPW
pOMkAdnGYrFAIKDH7XGYXAIM7ug8vVwMvLz2eOLJWoj1GCYN04r7RI9nz+Xx
6OWJ7qGbM7P31MlJw+SfnnjiiXwXUkXHSC6qMy5em4oO3ewempCvkinfJlP+
cIZce6TFmgfwq+wIdcOg7wZ+Veck5bekPN1YeX/hEjnAaty4AeK4No+pvyb5
oEEHvTlrDYW0tK2trXr8GQdErKnd39vbNzU1w5esqPzMJwwPDweDQeL6oKKO
jo7p6enlRLDJQCpmNjik7/Pz9/v748FguMTuIq1/6usb9aiM7ko98eTREcNY
JNRnMmA0xIwavzb5euP5vKLmvIJAflEkrzCSVxR+sbLrWPy6qZ1veHOvJ0+8
0DugZng7fDLMKzf/9MbBz5/adjS/MLihqAneI/g8X9rZ2HdFgiUjG9S0jmJw
Z7GDBv4EPLwogJzAxaM3fyxt//pvK7teFJ/oq3Xn/kfX5em79wwJ9hhbZlu7
1YzFK7fu7DuTeKWyG6r7RXXXC3u64deZ2QVupFZX0tvdroosxztjZORKQ8NB
nxackH1AlK9HjIk1HSMth99Lh6b4+OzsbEvrMTdCKyt/v3/gwoqMG9PJkm2A
L3NzcwMDF2AcJFR2OelUVlbH4xfNNH33xJNHQ5L8M6lNqDvbv8wrBnB4OK84
lFcU3AALXGGYvsDxX9Z0z8zeQ7IgaXjPtieegAiARPE3CMEQj2ge6hvetK0t
rzAgXqiiIP4UQJE2Xy9XfjI5O48n5hJQNBkkql4j+pN/Kmn/Kr8oJGaMYgGM
4Qt2NrRpW+RQ3x+Z7stK1AirX3e1fy0HsygsQHhxM/yE2gGWfxQbNeXslFyw
Wv0gtXtiSQa2DaBRdfU+RxBCQkplZRWtrccc+uWVeitn/k4CKFFU7Ss5UN84
mBgaHrnSGzsPKJGg48TEROauAcodHb2KwXZuZByGtL1wNG96ejoajVLYRmZW
eXAqq/Z2RXtSBtVJV5EnnqyZGDx5ynVNoL+3IgMCEOJyRh/EhyH8jotdUfjZ
Xaen7v3kPbCeeCKFda9SJyvIq8bzw+KtKQjRW5NfHEBGsRnfLwSNhaHnd/3r
j3fnkrlFKqZQ8oIAHEu+0XiedpcwVwj8VtyctwWnjmL4VXzZFonjhT9lMXng
ErmAmm0xWq8fjOUhELXmK6i6MCQGVnyCbzact9CskfRQ4kMShi4AEQkLOVAi
ALb9+/8/+Gs6LMT+xel8k+HCwUuJKGZzhg+gzXg8zqU5WjIyMkL1Qo16UXB+
be1+v1D71rurAJmdu3e0pa284gMHDxkIhKDM5TtWu49wBxOJISIY3VaagGMB
TM7OzqYrzRNP1kUIJerK45YLY7hDF/PtxsLIxkJChsgo0vxfHBIEY0HgrTBN
+N7E64knUoi/SiLVPnD9DgGY/AJ6d8JIy4fVEflawefFyqjCM7kiljGzaLYh
O672mDBLBASdWBjcWBRSO80gU3/H4tfY3CW7yg3SesitazNCbqRqhZ0MzF0B
agaM7cFeWN8Xk8qA0dM8PyQZHh6uqqrSA2IT/ikp2Yko68pynF8cmZE5Fndr
a6sEVDt2QoEcq7C8/P3u7rOOguEqgFtw2oH6RsdxkNHRUfK2JpCpA7n++ABR
jlIpbPNiFtUFAgE3NM0gGbTJU1MzLS1tFQqR6ogaOtXfH3cPTspfPfFkTURa
m/P8+fO3j6O2KEjbf7VJD+TDzC/n+RBOxWJaHr79o9qne+LJEyyG1MPqk/gr
/3xaMl2AkQoPI5Eo3iDCMPlFrImGX5t6EuM5Zetr2WGyxnnk9n3aSKp5I8IG
mXlbQnIoCgQw/tn2IzOz97PrL1GXV2/dxTkqoojKoJigipHDJC1/cVCg8aLw
pq1HJ2fvKb2JqTCtJ6smAALrlS2iI4QgALxluvem4+LGx28wmgIUFwyGu7q6
o9Ge1tZjFGOHzB0dtYyPjwOo03Pq6YCQSgNkq1/S2Xl6h8qugqlVpLvZ/Pz8
4OAgYE7qFPQoQy8A/vX29kUxTczo6NUlewqwEzAtdESPNO5HM87q6n1Eh6Yc
HE88WUuhvba0pTfM+LVJgoU4z8NPxIfFYjnbUBhRfEgzLwT/LfJvWMp6d8MT
T9ZXJGGVNJTrxJVbd6Q5YnGAwSGBRvwOCCoo6Xp8v16tO5dLZFdSbS8tjxbz
N5Hz3F+cIoJiOylwY5OAbUWIGxHCwWRyqHckG9Wz2tiWnByEwje8GcJpCkEp
gPBCgUs3FiEoLQhhpaL2w7E/am7p3nS1agLwjLg+DSKWKkB1zOGo4pAlPUFI
AC9ZHij2MwFldXScIjV3WVnZMuPqQCHU1BHlcQw1kl82eSIzRLQZGZpmV7SH
GD93RWyZaYuKg4RnR0fHklAZOgKFlym4qHtJ19fXczs98WT9RFh5k9oIvpS2
f42zK9lQhdGHJaixi0HrA7N0weGXqrpNcWUOqcw88WT1RfP9XyBI0hq/qlv5
0tukWEREUEW6GXBw0/aWHLJRJBc2x8L9YmUP4TRtrlBwEX9aSoqiptcbz2dZ
MY7SK1VRGkxUajcrYlarF6Gj2NtuCfynmk9NU5mAemEalpIMuM7i5RA4AbZB
VLNL81jxE4u4lA+vuBeUW1lX5jrOj8fjVDJhs5SlDQ+PIsQSAHVAcx9OJ7HY
eWon/QqwkKwWS0p2ArjN3OCamjo4MxrtcbeWrSIVVvTr+JkvSddTU7GLZWUV
OitLX1pa2ubn5z0dtCfrJQLhGcyHCHdFVIqFFFCkibeJdGTKYrxZHkdywPC2
6J488cJhWBQMWSALOs3JgvZfwpROKmSFrS/aciDDBmdmAxSNFN+xnAXDsP/V
si5JprxqxTWjaaJWTJJcSKTeoVB6PUvkhnOFNCBEoPjynmjW0waM9l/tOCk4
Q9RoM1urmEy2CBWYPL+w6YWqqGlbWLMA5EnrakWiktWNvPFa0MgcnQ6XtCHk
EwAUsf0eWfSR3aDOIi5ZLOCisrIyuKqu7sN09QJwgioOHGjQy3G7hwCMpFR6
xGS6jQ/5J7R8NyIxQLNwYHz8RmVl9XvvlQK0AwC51AiZ9ZjoORrtcfers7OT
Fe6kMoa6fl9TRwcrKj5wl5ZyZObn70cVAtfNIwFA9vX1pWyVhxg9ediiT57w
rfTElzYahMEhzPMFAfmriJkTEfY/W8SfTA8neuKJhT0QLRiLpSe/kpAJQIt4
d0KkeFWbL4Q3W9BFV/KN4SwAjKH9o0MUCxNaX9R3oS9OLpjogYKux1mpgK3C
2VhRAjOKVEOuJQqwSaceaUAoMPOLlV0rrxbnK0MEa3z67WMbiwI8esIehpyd
i3h42Rw0/IuqqJrokm4idJkdxoFa0AfcEfE7yUOZS05JNllybObn51lLS+pR
ItAaGg46TP5Mu2cKlNzV1RUMhsfGZFwaQHccMCdddd3d3ehCElqyeXNz9+A0
KhCwH1v38YUgsVjMB4KRt8fGb4goi0gkQgMos57uYa0xeMqv3zBrAY76SqLR
Hndknvr6eg4ROYsBr9DJ+h4ZUjY1BR3nZx5q1Okfc3pG+0pgnDMosj3E6MlD
FLFXxnwHRnJX+1fIb4Q3Fh2mkImsxFFR4JBRxJAUeUVN/+ee7pyLFeyJJw9D
1KKCTJ6x2Ba/rjAh2fQ2SYcOZVMnbBSL+Ht40/ajWVW7YKMKlb8G/kbrhpZE
SYW5Tmrua0a2EWN0LSQWu/jynih1WdCG0hSTiFMV5LAgLLtfEHr9YCxLYIzV
kpobJyIJDtHD7vDGohD5sCiAGskvDrxa18MBY/HuZNFdKwaj4TiqEYxJCb9z
UpZkFBOJoXKN6SJTOkRlKfIXOwi9kZERYUy4ww9Qx5RK5yuAherrGzNcDtAO
rqqq2uv4KwC5GIqjzXAEWliCCJYSRsMRqKi/P97YeMinWk70I30A+7ltDgnd
tbUdn5yc5IPj4zcIB+o+MvwlFIpA7ygPS1e0h/964EADHHQA0Qzf9YMwaHV1
H7pdhKJYfsoR88SThyKsNMGvF67NoEFRUx5GAxbG4VtCAhzKrXqTZZOP6qSt
4X7iT9a7G554sq5CtnOEGXDGvvLDj5ppIgX3E7/+WeFHecR0CZY+nC+jx4Rf
/fDTB0AYSZ3fk5DG0kRbb2j30IQwDjS0Ux9geSF2jqIUQn1vRb4gYMb6X0Eh
FgQoXD91ecObIXI2aYiNZF+xmazu+pbi7aDTSsQK94ooUXrNKFvrQyLyNmeS
yp5CNWkjQHMmergviF8XFd8oqui5fGPvmaEH6Nq6ic50OWAMALNAIORTThaU
aQW+R7UY0ZmF+UMAlhho0U+/oqb4HhQyPDzsBmwTEzfFab5SZggnJ6e7u88K
N2GETO6K4AQo04rSw94leD5hSOpFZdVeB/HIAvCMzveJDNT7oZunTn1cVlYB
R2pq6sxUqAyKIkaR6k0kEnS8trYWusqhEaemZqLR6MhK/FP6+j4nTbQeuhya
MT19h05wK+U98WR1BcMCky+KXGv++t0TSlUkbBE3IBMiNWVsCFTcROFxrt66
q/K6euLJEywEFJOsqxLySuXHSvUcIhcPpNoUqpGaaApMGo5eWpbPZuqqJUAl
ukvs+wzTcjCD46O3Z6vOXH7mneOk71Z84oKuPF15f1VPVRDFkVt3KdSq8OYW
BoRBNsIUW87iJvTvFp39i+0tM3Nz2dSbpNkmKZzKpeNMUPO8CysvIXZsadq8
9cjU3H078smmYlNlJ8TI3RbexAb9BDNh6YmvnnmnHaNiZqNVX19JF52GAg9W
KYtEhohIxN1Id23KkkdGrpB2uEogtAEAS6RdhaLgOFk5Upl6gaxQhqvgTA6i
WC5iU/ekqx3wWCx2Hq6tr2+EM6ur9zU0HITvBw40wE+4MJFIAeb1KDrx+EXA
tIwzS0pkpYBm0xGA5OpCKLS8vJxxr+6JU4aEJ0DHsbGx5QwaCQDpYDDszEVY
VtHb25fyfE88WV2x1FL4BX5vG7gq8xqIIDkiLhlO8hH2IiTLK1jyfhP+wzq2
3BNPHh0hly5DoS/i2fqvzajo080yyLZM3hei0ILyZ3H4V7U9RlazvcNBQ9NB
05/N9oErr9Z9JuPkF31EzN5qhJ22NLmskAUU9VZkALFii8rlxCkLyTiziTah
xy6MGw+QdpmQsAjRUNSMgxlQVpER/K573oUbP78qGb8HWEwJQCyq6iVeRYje
EBv5h/0xykRDCnfyncld0Qequ/usw1IOoA7jk5UKoDXAWhx/xkQfZCbi4Mvw
8KijDXByvXAh8ZMfMZxZUfFBV1f3/Px8umav9EZnOB/AbTTaAyCttbW1r6+P
iUE27NAFAKGumoeBYjTIqFuqj98rYVIxsw5aJ3gTiYQecZGoUQDD+nh64snD
EEUMiHlPTdsqvYLEis15hdasy5/nSk+buBp60SY88cS0J8E0KOwUJnpmdzB0
dpbhXBRqEq/S86Unp+bum9lqRFNeNXLr7rbmL/6Xd07kU3h8K0QPAkVUFmev
h7WJ5i+T/An++XV9b57ItizJUpHgiRpQSNvPSOnJryQX92Bab6jx143/Jp3s
0JHc6qzImQjgPPiGCMKzkHTaDWbjXW4p2cW35OjtuzBPbt52FDt1GLniEIYA
an5hT+4xim6ZmppCtaktjHaNCG09w+esFJKltK+rBKnae6C+8WhLm71Yy6AC
MNjw6MjwyJXvxzMRcaYdWT2gpA9HYzPrjcVibMoIwFKFQBThemrrPnTA1y70
aG4KBlZaOwnA44BGLZLJYlXV3mXGkPTEkyxF5SlImos6OVB64ktpUySWucjG
osOWcqeo6Ze15ybnFrRSPNWzJ0+2SFtfDZBI/aTAipu2H+XMzqR7lf4XhUEA
FZN3f1LXZPceJSXFZpjTd+cb+0ZfrOySOE1t8YSLR1FE5kwpDloXWj4aWXaa
tLGshKV/Stq/EXbOhAwVOoX+PrXtaFt8jO05s+cTLQcS872TX0tTmS3NBBfJ
WmbT1qMw8tpOmPbBC2bWgBznSRjhQ7HR53b9K82NmsNOmDz+oPZcVD2zUDeH
h4cdEVp8vpLu7u4lL0wpAwMDZeW/q2/4iEPH6FJTU0cBcJbTsMwVLb95D0gv
8/fBxBBmjm7k4xR2m40J7a46ycxVz83N1TccpNQwGRrgphbhTqUM7+OppD15
yJIcvnUX9uP5SmdETi4vVXWfvXRTTfIcN8wDip54kkoQFI3cnn2j8TNknyiL
uiDBnt11+lDfHy1rt+RPDzanJ/uvzfzF9jadP0z1CWIcHuuqB6ozfWOGb/+4
78zQS3v+9W+qzr1SdeaXtZ8d6v1ucvae0ssbWVZtOH8DnPr9zcnqM9+98s+d
gNBerPrk7/bH9p1JIEm7ur1LDlyf+dm2Vk7YrUX5DudZibyDOQcUHRgsiomS
dRBCnJWbrANgo2lj0xbe0NDAaJMwFcvU1AzRjFzqciwe052z0uPLOTnzr0db
2ig6kP5X4fijgGJnZ6d+rUPRPD09rZOBIyNXyATUMUpumZychEptSF56Bs2l
bKcnnjxUgactfv0GgMOey+PKLsciIjQdgSeeeJJCGAjCjy+v3T57aaJ7aGL6
7j3aYhkaufaANhznhsY3koXeegLFpOrFAmlpsfuatkJbwB58JbOZDrIiXg3s
qguMsAqWHuHxzFGg6ACH9DOl0wTAHndaEEwj0lNe/j6AE3MpNAVgiTxByHsF
flKkQcBItbX7y8oqEomh+fn7DwLnVnqhjtnScZVLRrABqRQe3MKVW4/yLQI2
Ku0z5YZ2XK2FDPLr6vjp6TsUD7yz87S7anfzurvP6tGKSNmth/Tx4KInD1mS
tH5J1ZJh2NY1XF+k7tl7Ej3xJIMog0A9Xg1imwXDsNl7POCbBBDUin26TkCR
4/AYjHuV34fBeNnq58rjKKqVz7l62sZOsxddVelJfK+l2tHdq3MPKJquMQSo
wwEGidfCfCUx94Wx2Pmy8vc54HbKIDOOwgEUUV4/woocrwbKofQlABfdcPRB
OpXyTxMTE9SS5V+od8TRKY75Q1HBuVhiFHf45ADCyadOfVxf3zg4eEkvuaur
iyL2HKhvhNPgBPgEguEv+uPupqSDi6Ojo5T1D29HqcOJxhNPHqrQs6i26tYy
p3RGSffJnnjiiVNsEUZtDLxlPYdnPXiYqZ7LN9xOZ+ukelZipfmzgeHVJzoU
EFW2iKtfhSBwhiaknSfF985ZoOjmygBalFWU66pMgB+6VpQvaUFlK4fKAZyT
OWiMo7qRkSstrcc6O093d58FwHl3dh4zNQusNZImuuCS/in6nwAKDg8PJxKJ
qJQeCcACIRHkBxtMVoXwJ2gD/BwYGBhGyVBsSgFoDR3xa9Eaa2rqRJRIXymN
JLp4zyFz+B5xqnp3AFg2oEWiTwVshFbBl/KKD74ZvBTtPru7rELXXKcbDXQ7
skKIE8J3h/j2xJNVF3wWJSWwyEf0SVhp05Bw9AJue+JJaiEawrDjJfwDn4J5
hLOnFCXYEzBmCZS4dkBR31Hqs4PqZZbxG5fjiCopxoewQlojXByy4v/kIFA0
7XhjcHAQwIkjnrM7/gxIa+sxMl+sra0dHLyUSAwBRIHzOzo6TDMF/nQIUXBw
eTBoPYQAFxG51a8U1SSTSYCdAwMXAK0B4sI43u/JqNoq/bQj4LYt8rb9CH8I
VUajPdBBjhWZrkfYqRtCXw+jRyjUVwof+t7fH7d6DQiwvFy/kAqsx/zRo6Oj
dJBQnwTPGHERoO9yIKukajE1DN3Evr7PVzSenniyUmFrH4vxpn9UwFvDeaon
nnjiFMvPS70jGN6e0+cxaso+sKGhWDvkuyIyQcl6qZ7FZ0EP5W1zb1YdNqzN
ZnaSotm6K7REQavXOyqw5/INyzSxIJDTNoqm6pTDSxfwTDqzQwAzPgQhNbX7
2WlidnY2M3ml2wQKbg2RTL3dWSODR7ODQIN6E4kEIEMogXMrcwwfFZrGwku6
Jr28/P2urm5MHdhKR/Rz6FcH1KSsfFDXyY5TiUuXJyen07VzevoOjENLSwtA
Vvh0dnbqtoKxWCwa7QHI57iWfXn0omCc+Y4AtnS4C2UAjX19fRL6qk+Lijjk
iScPR6xMBKbOD9gNgozVsK3yxJPHWSxtM8MYQlBS4ayTjVlVkLSAoh7Qe10Y
RcPUeuQ4bKHiB6oh3UJpmNYcxUB8VYVHWKZlzHGgaCqU6FeeFwxaUg5yR8cp
v5bLOLOkYxcBcdU3HNSYumTK0xwCCBOgV21tLYM6HQHu8O302eM96vCPz+S0
eibGM3SciYWUui93eItUVu2FlkBRjtyFK3K4Jr1zNBrt7u5GnfsVxwlwsLv7
7PDIlZQZEjMwt/H4RZFqsMQaEPKm8cSThydK0Szg4iK+0MqSSudJHnTm98ST
x1qSAhMa7P5s+/mApokaz69gTHGK8PhrySjKL4Zhc+NOsZ/MZt5g4tVGNGlK
fFnV6u9dRck4wjJvtfIbymGg2NHR4ci6Yg/6J4WhiLCgkzlHfgcIE+ANaX6j
0Z4o2vvFYud1Gs1xeRYyOHipre046WEdONBv/3AyFGhkMBjGJkWhO4OXEj7p
bOKMcc15CeFkQFP19fWkRqfs0kJ9vENARwKQbhQKR5oCIahimdmuHQNSibVT
sf3KG0h5Fd1LGZl8mVaalCBGB9ItWtgcT3JJ3CZJyuTPZJ1vpus9YPZ4iWE5
DKVjaJU2jSWZixDdkPuOJLumJuVew9Y37qrNwmH5ykQLT1gqX30AXYOpThZ/
ePD0dusjmo3iugHFlYtbSZHq+dcV1ipqsXbmGvWCgKIa4WDuMorofdyqZ10B
iDU4OMh/5Z/6kd7ePr8WXzHlxxFiekV+KPwraoePlZVVlNi1wzpc1P1H+vr6
Rkav3p2dN+xlwpf++IAf9cgjLk8ZgLVU4PT0Hb0Z09PTw8OjUYEej9VoTiLp
+utHk0sdMbJ/tFulzl/YVRkQI3x0IEfuQo5W6cp3aHlDw0FonsPfnM8ZH79R
Xb1PH7pazVrAk1wQtee1T4najJdkoyPljW9BAvv06MljIEnXr1YsETs/Yyr+
ieecNWvkqokWJ0WIYdh+tUM0NnXQHv6l+yxj91njpF4lW7Eu08HlFP2IS24C
RVLB228Tw0I6Q5sl7bNfUjeiXgPJUaDoBmNtbcd1tENuy0sWMj8/D2f67YCN
aSsdOLlR2ZJ+LqYwd5zv7j5bWVnNniYODTKpyMmGsKpqbzQaJQITIC7FM4xG
exxVdEV7yDXbPXtAI6lwTjCtXwvALxgM9vf3w/fvRoah5EAglLL7OmoFjOfQ
I6frbCKRALA3OHhpdPQqOUR3dJyCHtXX15Mj+YEDDe78LIAAhWaZOE+sEcaB
/LV5D0UCsJAIUm5kXd2HegCi3J/wHmfRNsXaR5EqhrZgpd1Ze0jx8RNtX+Dg
DC2IyGcyDNLhVo6J5qPKHTIXrT8xzWgqsl0zl10Gr5hMWYtpozgcfGwy1533
cxEoGny7bZEmNbs1/keb+tbrgc85oJgSFbS2tuoAzBEGhwQAkjsWn4FxCAHD
CC8SF9fHln4AThobD6WzzXO3x0T848CuPhceYzAG+Epn0gBcsfOyG6AeQHW5
ShGYdNRL5UejPe5WwUHyZwG4NT+Pqdjxj2NjE52dp9nDms0ada4VUGssFls+
g0d+01igv6qqqr8/zj41jlbp2I/BM4eyNOwzmAiMiTEq+QO/6q3KwYXjCRUH
qWjHiDqd4sUtfEzFBftJM+ug2kz1Ui/KY/YZL3ceCKcTvSQVF2yHpIjn3/IQ
1njFjDUkLV22aVqI0Q6t8ZjBdoN2Imv9SbbsJBeBomlxv/ojrVPLSd4xGdbd
l37iD5jLZqWSc0DRdGEz3S4RkMbuVCiRYgOWl5enfNcAaQCS6erq7u4+S3EI
E4mhkZErcBW6UezagYFiHLW720MC0A6An1vFrKNEdkaur2/UoSC5hJDvM2av
u+euhYAiVKETbrxbVDaKUUfD4Ov09B3oEVGIUK+7F4DN2MoxpUqaSMLMRpvU
BSinbPcHMIxMexIap7iLfObExE3FZ+4sK3//m8FL8YsXJMFoYUXb7YYxUSEW
S5WtZsjDh7ki+nQnj4gflOokyTMn/dWaNHlDvZZt9eShSipWkLcLuuuQRYIp
r9JcVCIolEsITcJA5pHUXxfd1Dp1X26ZM3U3uWjaXhOdg6cik8mkdtABKU03
7ZArkpNA0bAebOtJcOyf7QeSpt1PxrXVeniSi0CRRKlTL+iRZAAlAvZwnMmZ
UygGoLuQdEfge19fn1ANI3Jzn+OGiPX19W7lNRlMClVyyc53d/iJWAOoRvES
4/G4XloUeT83kGNpwiQpAJbcbQDES1Vz9hm3jl5iM19JOtU8IOTKymoG3ilV
0i0tLdPT0+5rVRei0EnuBR2cnJyGrnGqFzbd9GGQc5/mnD4xMSHU9KiJZl9y
fcwZK3J8xba24+7OevJIib5gGdbvtr+ayrafFzL7XJh7LgyepBPtjmv3NKn2
EYYN5Nj4Zo1qzjWNqWL5LEznpAqt18JYoEzBGhGZ8eGnE5IWcSnfMhfecDaG
gUrOKqBzESjiE7Bg7Ya1DIAaf2gzMVV0kPUwrNmCl3NAUXep0OMl+lyJV0wE
TpR7jj6x2PnMVsHuPw0ODkoVpwJmKS8BwENEn8PQkS7sjZ1vkinwhOa3pqYO
zgfARp68gC31AqMIFLuiPel63dUd9SHSM12P0+joKFUKkDUdBoaf9RgQm8Ak
Hzx16lRHxynOTz0wMMBpXxxqaO5dS0ubGy4aFFvSL6I1wui5kare7BEVhdKH
DCqfVi8GU+DzjlOd7m6CzM/PS4dudbkXX/ERF2v7rD0D5L1CC5VhneOaCXVy
xJPHRGyeSqZ+91H0FZOpNrv5ornuy/1KRD3Ykj107pJseyWCkuLoomGdnKmz
XKr14qirNBNQG8bWYoG6LEJzSnIRKOINUgmekCW8ePVW9PJEz+XxnsR4z9Dt
6NCtc5fGRm7dlepp/do1f/5zCyjqS8zg4CU9jIzDewV5p7lau4cvnKwHHnQL
YCdKyEIyNTVVWVlJ1w4mhlJeAucwi+j4tLQeGx65kkgMscMIQFm2RSSbQICR
DleRaDRK16ZrJIfHYZ9uls7O01R1ZmPChoaDfgmbrYNlZWWkXAbsp5S8c93d
Zx3hetyWlp2dnbpzNA/L1NRMugZQjmyqgqlXqJovJw3472vqZufn0gF74hX1
MOOkcPfkERXUGzKXOHLrx7b49dITX/6y9twvqrte3hPNL/wor/jIhsLgpu1H
YcJ5sTIKf3rv5ODh2OWL124vyFJyciHzJJWoVdIUKybc3y+vT7dduPbeya9f
O/iHl/ecfqXy4+d3ncoXkfGO5Bc2/fttzf9H9Wev7PnkjcbzO098BQ8PPEI5
9Dwkpdqce70wObdwqPe71xv6Xqzu/vnbx2mpfXbX6ZcrP9kWiV+8NqVIJx6l
zFslpVY2Fs8N3djbldjZ/uULVV0v7fnX/7j74z8raMorisBgPvNO+y+qel6u
7IKXq/TEV4dio58OjVPhC9TMHJRcBIoXrt3Z+8kgPMww0W3e3kzN0xuMvwpU
tqGoadO2theqom9FBk7Er9ye/Ulcv7a75kcfKLrZJPgCmLBMBtYT8QDLNJTI
pxGSrKreB3/VY+Y4WEcN28yw3eBA/OLJjlOqCsBCp90NA5BzsrNDoaZS6QMi
jA/9ra2tgIVm5+4FgmEGVK0q9B/UCG0jgz03ohtRaZQZ046j6PWyC4zqgphI
oLoyRKSklU7JKMJkNX5jgtrjGAcAtIRd6xsb9OOIhBv9qZCwrljv7e1LcfNc
g2wiZaqj3BoEe+T6TSgaWuJHUO02hnQUJXxbtL0ADKkjuk7KcXh0BFq2+8SF
TdtbflF1DlYHmAdgBYQPwKeSk4Pbw/2vVJ56obJn87aja/ICsq+l+AKrBiC3
53d9DGvNi1WflLR/U3ryovjZ/vXu41/+/f7PoEn/YZdYgHou/8BkCOsKNW8U
25QWvzb5m1D8mXfbcHrB2K00GYqA/xHKw0UzD0yP9D2/OJBXHPzZtqO/rOuB
hfXO3ftcpkaSkCxYqm34vvIhgEn72V2dL1bCSvox3Ihd7V+XtH8Jvd7VfhFq
R/jak1fUBBt/k7f5shHQZWKBRGMOxr77i+0tLyPcfbXu3M72C7Bq7zzxDXyB
At8Kx/FPXU+/2w59v/LDXWE+Jq3yLBotuQQwWDVhg0Cq7viF7zdtFY8coHfx
NOIgwBf4Fbrz1LYjF67RHlB23/rJ9lOuKDemPGxqFYmf8avT+84kYLR5DcKg
vmHxMBSGZErZYrkqwSNBSxI9G/lFzYCvAFV+FBudvjvPZJr9p6kZ/2eDDQyx
St6EdwFu/S+qoq819sJQwICUnhD31N+egIEC+PrMu530kjrfBR5j9nI1zAvX
p15vPI+9w2QixUGZP7cYuomvQHHgrcgXdDkTSjoZaXVQPYMAm/eeGXphzxkR
dxrGpxDfJgqMLEqGL3h8S0i+dMUYNrkwsrEoAH96bnfHtsjAsfh1p8mHuJXZ
jBvMGwBK8ZXp2tX+VcmJBGwBYOqA0YO+w3QHyAd6KmCqsbiEzhtbI3pURKGe
m3G4aNDgkRDd3FBwiGeP1J/iIKJlQjVNdCS/KO0lFLv7ZXFPk/rrmT7wdVK7
O2xIyBOgODIze7/x/PDrB2Mw58vY4BQkHB71LfAwNOGU6GyGPJNuXCGg/aZn
Sz/e1/XHmbvz1pMmm6X20yu/ZdAPiqftwH7yWYLvhYdh5LHNzfmFCiviTeEX
c4lbkOoDG5aVNlVrs7wFKRWXAA92l5fpQIWcJtzlxGLn5+buTU7NlGnhmsvK
yggjuS+hHM2cK5kV1o6T4TvUyGXKTHlox9jS0kZmeOPjNyqr9gqLRIwr2G8H
MFEES4w/HT1tagqSwvf3NXX1DQd9mFJZz4/c0tJCLNyAFte6pfUY+chw1Mdk
UjwtAIABkULDRkev9vV9TtEODygbSL3eyclp6jV1Qf9TLBbj0d5dVlFb9yGT
tPylsrIaUG7KgeW6RjCAjw4Uhf2AcnauVzaNHR2nAEtnKIoLFLG4Kz7gmwvj
Rm1wn5mhnPUSaFXpya/EYlEIEzhPg5RyHd/ZYvnmrtlOjSAWWTpBvX9W+BFN
GriaiOVbILpCMXXwlNJz+YaaGC1HS2VrJhEjrOOHekdg4aDpJb/4cF7xEdlT
URTOS2LZCmDfA7gK2KdKmctV/Ppaw+fXbv0pKRGKLboE8paGtABbOdACICTn
6mJaQKlVRxSgxQEpxC7b9UGMUuQAmuYz7xwnAEy92FgUkvNtsZqKi5pondp3
ZkjDVLZId8YamI1xR+TNWgBkKzqLCxNnYVDrWuhFWjoNdthU7VZbg0VrrZTL
liGQQJJs8+hPV374EcDD028fg2Hhm5tXgKMtxqeJwSHCxYi1gBaoxUjmhlB7
jcLAr+v7ANEZmuLV0F98fjBWLMlzQyLR7Z/Dw1l0BOrNt9J/BHEXA48KrKFh
gEbWi0A95YdQjRN0/LWD58VVRUc2vnlYARU7VyNy6Qb3ffKt9VSQn7KxaEMg
iqLvHpqA1ZbA80YYN8ASYs8Fz1soH1lEgQbxhRWgtPAIjmGIGSEcQHqj4dfm
zf/t6H9u/Bw2C6b2VGch8JyI8SkkJrOJ7xfDCZwEjp69NJbZqgT7KQbzZVGg
gNAEqnEqiNCkhDiqGfq1MX0KP3qpceTVnrQ4pA17yk8Y5mfe/VmPUqrVRL1G
8H9STU2W4cSxC9//58Y+rJqeZ7pNIQVZ9UQnDqaOID1iM3Uajmdww5YwPEuj
t++SSYa0600ycF2pLDy3+2NuDIJSmo0jFoAsCNEA2psatFaugkDG8UzxgY1D
Fm21hj2NiZ1OIpF3cDx+MaV3if6dGEgCJHAVQBooJyUKDQRCjBUBt7iJSkBT
AN6IBGO1KTqn1Et8BbCq73MCLeSTC/AMoFoCldfC2MYwotEe+GtrGv3y/Px9
UiKzUrWh4aBOrwmojHiPiEooDU6gXxlr4YnCVy6KoFQHwBiq2uZPzb0j8lDX
hvOfAPqyKh8QbEfn6UoVUcevJadubW1106RUCIwPIF5iIPW++Ahmo/cKe7uY
ad5Ht+h5W0iFPTY24a79URNqkwCKxSGcTullDKr5nCaxCFErawsUaU03YHaS
a7SYzYJqZgvKiU5tHmGdsu1zbAhNTFuHYqObth5RkCmAkzzgEFrOEDjRsiX2
1GIOV7XAIByWKKIwou92xZ8KBOUyM3tPX2VsC46B1OgK7zwARTXpKRaL6i0O
0Hok5snCCGJjd5UYj05xa7DQy5VIMmNhNZFa6wJSZ6Fnd500NHdGNZT2kHoP
TQxsNkFrqHD67j2r+wIChZRSTDa4+/IPjP9NjXciszpD+qEkrWeAnge1jsLQ
wYopBrNAW5IEZg7hCOM6KBdTmVXWYsDEX5vlJkUOaVhetQUHuTj8cuUnEnuo
26G1IpsFFBoNbRZEn0DOEUlkaUiVOgIj82JlD3dTGxaTWab6vu82bW9R20AN
ElBf8NlQz1uz6IVpDbLWfou3jw7dhP7K3LvFakzUNlPHIQgzoHwaJTWqhfg8
0xZGQkfJ3MIX2NYd7B1JmlnOnoLbLFIsU6HqF1aB9xqqOwxPV/fQ2BLlq/kE
3k1BCYoGR3T+Kl/QXPAABN3aW9uH8LPCNjTHCrCaDsMUhmCr6G//ht9BpSgx
+b6kaKlMvmOSdmNm9j7MfjCS+bwb0u6U2iLBuxDAG4ETfoHKWK1Ba3rk1GOv
tDBFEn6Xtn8Nry1u0JDzzGKHjI1/ac8ZOSxyhPl+QQvFy0UNo3unBjMo9ibq
Mc4vTDOYDw0oysa7HtJW5M2YxeruPpsSHDqcJkAmJm7uQI9jutaR10P3kqiq
2gvoTo9ZzaXFYudZ5U2giwJlU4BoE2FPS+sxnwrnCCAWQBfhKGX9KG7l4OCg
X9pVcoZoYZ04OnpVN/MbGRkZHR11uyfDGWPjNxj6+pSPMCFA98YHyoFxAxDY
2HhID4fohsqE/aBSRo+JRKKrq4t714q9U0r8G729fWyByci2/P2KwUsJ973r
7Owk3g9q0Y83IGtKXWA+cEXoDhqpK6AxuOK9pS9bZxEvdEn7V1KlUqTtjnme
LwR8ImAVkhUPV3gJUq/QogKrYvoSa01BmElF4hVp+tJVz3w5zu4LF69NPb/z
tGTSJP1yVBRbEOKpL1/XthSLGSmfdGT0q6XLsOgIOcEWN//7bc3RSzdSdAbn
zCwWOASKQr2yQSK6kGxboVpiEC0gc2Uy+7dgKv7KJLgkjMqmZhc2bzsq5/+C
AGMbnGYlH4s3V3Rt5q7lwqMP5poARVkPkn7mvjMJImpssBwBEnx5YU+39Ni1
QKyd0bVENzwQI3Tlhx9frPqEH3UJyAVrEVGET0hbQYg/DNBwIYuCxNeWZrlz
KcQHkm6QxnmKX7dAO8+QjZ9LM5jN+ACYofUdl3upr5QNLg7xrdR3c3J8eL9u
mq819DEvjQ95M+4gmrQtiQLJ+Ovk7D3b7VHvFY724p25+7+q+5SutcNmYmhp
2xWxVIRixAh+W8y89UAWhqSmAHlIwc6pG/FGIynUVszF/m3lGWLtCM8o4ld7
o4vhVoYB62beENGLtkjvJr6G+XLzYoENseEqCFvDm/oTlKpbGiKEQ3kFmbSi
cBpgMC0wUdJItWhqv1EoS2H0MjO7UNL+zaZtbdgqxOGyriYJaIs1WkC9aDhW
ClLSTSlCrXSxIhKhVVuaJe611MTB53d9fOH6lPaIZ6F6NmCE88kEqMDayIi3
zHpJI3msrGfLkAJeJjIMftoPvFwrbWqqkbcdiaKjB6NEdnRdJqgA2KYHlAZY
NTs7m+Fa/U9wZjAY1qMjEtKLag4UcA6HbYEvFKiHPEfcsf7oOJTQ2Xk6SpQg
Is+UYWfGxsYoAzWcVp/KYpDDWUMhAFzhHGIaAaZmiEcNuBfAGx+EKrAov35J
fX29305UwlUclwaGFHoNhTiwog+7TGiNy4dimfrTsyJSaG4yU9THc0nR9wWy
8aL2nTAOUPvyy1k3EUDxSwKESukW1AgH2oyL6QJe4YfeFm2/TFtjsfEnIgKb
QTtHnuIUfApHL1mGHFQIbWxLT3yp9sVNhHjz5GY5IjlJa8GSdCKzBHA+zery
ZFHCYTU4QaVck4vdwdh3qgs2xGKY5krNq0j1nFfEG/ygBhcJuh/+cwEUJxRL
Zuq2SRZ6xMAXv2mOK4oswmpcxMBSM4g6VrEKNH32rVyJYUnUF+U1Uj3jv1jX
fyztkAQy3aP/EsYlVS5hbWTDZixKuz87QjQUC4qsCvkpw8/k5N1FWHCtxZpJ
QrkTCVqstVSrRf6msrv05FfvnRzsGho/NzTec/kGgHMo5K3IwAt7uugxIP2d
KEogxoCGspAGKZRkBdKfP0k0mwXTYhgCKIotTJNiONUWBoHuhi3UkSaplDcJ
zi0ojjg5M3sP1nHLdoJuekHA2vKox0yOTGEAdkD2VqjkLVjkl9enN209ioZh
uKwjfNqos+5Y1/O7Tm1Ds+dzQzc+HRqPXp7wt3/zal3P5u3HmFe07wXkbCPa
VhghNaJ4u7NitvFVssaKcTWjYmotbDOXdVMM8+XKT4SOQ6qbEWlbODmiz0gZ
sCI+derVFpA4YN1K50eMya72ryxSd0mYYRCpbh7uHX5q21EFXJs0bCxGmNhF
mhOUhUBI7T7kNkptfwL4hPM+iFoVIIpY4/fEFAqPRDu+nk6LveUJvCYvVkfV
4DTpjKV6OOXmXSnEtU7xvq8o3WCm/cBrvvLGugZe6/EIenmwNZo71e/U1MyS
A2RZxCGeYediR1GOkYaqKyo+8NkjCpKumc8cG5uort7H7jCs2qYjbhdgTkjH
H6hC98UYHx/v6+trkGpu2WCO1G1rjDqY7lNZWd3WdjyRGGKejcws2SkmGu05
cKCBqnBANYCFpEMnaEedAnzIRCLFgRwfv1FX9+EOFRQRUJ/iWkf1UZ2YmCCP
G78y/gQoq4oSJC2RmRnuRbpfyUoTB2oXjdKKMOd6SUn7V5auWXvj1IQv58A1
YBSFGKaurGVYKLfwuMBhw5r1LfA59JrUN7Mzs/f/fv9nf15IVnlNpDuWW3jS
I8Mah3b1OLcfof5Kc7UiZWZv0URBy66PLKkEdg2oqUmsOId6vzWVl4Q9NHFW
QHGLToNoVoXIVsFcKpxZ7Pbqi8Z9S3dsShfXKz/c3YhaVNx0H+Htv+KNpa0d
1PV3H/aY5kLS3ua1MpmwYlcO//An5HmC8kYTWiiUC/3P3z4uG2ZBYpNBskCG
crPAxJdwz7xwdfJ/232aLT8JbxNIsKrABRS+v9bQd2xgTLGUi5xqRLG1P1GD
AYWfGLj2q9oe2mJQ4TiqAXw4j0hsv6X52dL2q7f/xCx3NmIII0BVvk3prBb6
wMbCZvjy0j936bpmGpmp2eRzpZ2yv+wXoNZZTSFrI2Re2HNGlqPsbVEE+Gzs
G80jZat8PtlUQz5XP3+nrfGzEfT5kpSvZbaGN2ry7k+wt3r6nVNy54XtVwRy
s0RQiOjgHKo7i+2KtFEssmnDqUbqNTF7lhVHpjsgPsLot5jU1hHL10k+AGJm
2Eg77vT0IOMc+V3sPS0Fq+sjSOw3Gs8bjpao19KpvsSh/vTSjZ+/LSyxNypm
GD8BOeMVhpVyNkJ2Hc+WfvxKVRT2Pi9Xdr1QRe7PbLUozSmVUiOkALYqlpeM
LQE1TQVx15ydGiK5aesRonnFLFcQsKzH1fZN0ptkgVMUllM6topoBLTrXpnq
GbZ+WbXWKWzepjsvu/2FW1raOJtJ5gm2o+OUTwuIfbSlrauru6IiRT4Xkqiy
8fOpjCq7d5cDhNPPITM5KpMsD7kNfiHvOcokNxPkwQYAz3R2dgJqIjAJPzGh
XpWDMySNLYA6TKDcA/AM4Ot3w6O9sfPwK3wAZALoou/BYJgYS9aP8/dAIARn
EmKUgSjRnJLI0g7Nv0YfgR3CYtMW7xGAMXmR6ClU+vo+B7jrt1OdcLnDXlTX
VvsUEeqzR8hZ0o0l5a+1tbU7fHIj4E+VofvRETJLe+/k17x/3FBI20xpkicX
JmEcEoI5ZC3alLQNvqUNF3NUs9wOq1VeeaSGzl5SblZoEjY1d//5XR+zlYuk
0ZSXonRRVAAMO45uHcJJhJSMQUmVFLItU5hnSLRea0YkSVzK4Txl6tMWFyoM
Tcf4IKrniAXaFfuBk3Yz3azuoZumRlCx7fqCrTDRgNcO/kGyqUyHUrEFkhag
1RlOgHFj/bWh1p4s1aUrkUXlFgHy2+bPNWWcROli8sf7Xt83ykCI0gMzXDS1
1hrqBPjZEBuVILA4xFQJPtis3JQrUUHj58O3f9R46QXHcqxVYSnlR279+Mva
zxRTpKgYqeIMUF2btx6JX5tk4jeLIQKgaHmdaH4HyuBfLuUv7+GXNEmQDHZM
iBJt3Gme5ZvDaDOiFwtfftMcN5ghlyk8FuDpOtT7nW7pJwmrInI6CAPMgAFX
FmrWtkXeMtGin3gXMzl7763IHxQ1F5RqYtLvF5MWuxkp2YXsxu2lqm7RF2E8
EFH8ITJ+BcpaAHEO7LmWVT7C9bOXxqJDN+FL97c3zg0Jkhk+MP/sPfOtujVN
GRlFYVANn3OXbtPPc4mbdCTVZ6z78g/45JiKU03xOtKrKkxN5u6/fjCmnLCa
895sIu9szb5X/Hz63fa3Il8ci1+/cusOXr+oKz7IK+XitZnGz4bfaIwJ5CZh
tga5kWPcoFTYZEsgsCJB5aJmFZRghZI0zl0WXRYjMzQO4wy3Bsfh5rmhH/ad
GaJtHZPY1vRumdCE/8Ouj9OPZ+rPhetTS7dt2QIAQMceDlAHYI//VFNTlw7y
sbSo81lbmjIsIWBRUryqM0vJW0R3uDAl8imnc052nHL8FSAfs2cks7Oz1dXV
LS0tDqwL2E8P/Eio+EB9Y1RokEfEyZrqBI4EAgGHlwp8ACLq6AjaBigOsGtl
ZTXBRb9SmlMMn8nJSQC9UZTJ6amU69IIhsUG5Cl/VxlCyU7St2OnjhWhTD19
Mzn1NDQ06J0dH79RA+cI6m8nZ+Irs1tsZhCoZX5+HjA2jKRpX0qgljKF2H1I
0i4/P/V6SBKmYjUJsK5ToxeKaUe5Jqpn+b/lCaVtYIOaukfye2yJjahJ6jum
7957vrSTu6DUK5bNG2kwX6zsgXWEose8UCWii7xQeW7ztqMaPlFzOzopKGgh
h0VxlWE1d4mBemrbkSs//Mi7e9L9rZRFImcWaxfPahdyYSiUS7N09FY10XBZ
R6zjSRF/DCNaqNKalcJItb84RHaPgAGoHGw2N35No73BKkZejVr3pTP+M+8c
F0BY76zNOJFXOot82tb8hXhUGCMVfWRxEUUcqCT83K6TF6/RzLOgzXBJ96pM
/qeGdo8JY8AeYfO2FqnWp01EgfJxQMwDfz3UN5z1YAIssfY78nlQt09wL3IX
8GJlF/vgU8NeqOxR8QEkwtTtyrQvEUaPtAuDddmu2Re9PjFwXQOZuEtCfp4e
V9idAS411Yts6M++Ie0k7W9EkoZO+NdoSMaKi1IYBhxO9yWLQXthzxktlEGz
ZbLCmgLEpWTFscStse61ySBcuwTfsi3KnDi93hnjKLKhyFKbMEOjCq3xdPrH
EUr8/ubkpm1t+YXaLKEeEoR5zU9tO/p643kARRw41AKHprxBZLTDgdDJGBie
W3hBaFOgzAykalj3P5LGIfi2wg2lJ2HlYpvB9OdH+HPJ7jSRYS3dUM2SRLTq
JcmEr4MIExEM+8yrP+enI+noPM3KWYJMAMP4WkdR/L1Jy9hS7gquaCKY2aMy
2TGXaNdmipd3nMAS2td1dJyCogBJ6uVERT47ItaigLgGE0M1iKOqlEMHoB34
E9fFeA+AUDqQw4kLoSgAgd3d3VBCIBCiQIg+jNftIOTgV2gqcpV7rcg2vhKA
fw7aDbHlgM7s9Q9c2JEmq6B0J8ei9NTM3GsewMqqvY5BBmD8+9oaDDzph8Y7
4qWnZBTh0DeJQegduRT9vqYuVZNu6DC1QSbFfkSFgKJ9abZg0noEMrVmbJtj
ZkpVjlCqhj+9fBNehUW03yYtm5y7kNKh9sNKDRvk+r7RkduzSDxq4cWsegUD
0x6//k8H+2VUDQlapHYprzitXokmZFqprSnOWHEoRQSKaRcaXk/F6rbMkTTM
53afIu6UkFK6zy/regz7tVkzYFkI1NU+cI0fOctfoDC0YUt4w5uhvV0yrOtS
ceRIFgSVSsaHiuJTKi1pHUfg+fWGvum7P2WrFVY1m+bFK9MK8FAIQeUxDb8K
8lYglo8+G2GwRHy+wgBLDLIWbdi+lStWpqeA2QoD4iXFcSDnJhwBWFsPsYea
eJ4LAmrBjShfGI2oFJ62AmCcvXRTA3Xi1bhw7Q51MJ/hXKG1CwOUeGd2bsX8
M55/8dptCuun0f5CkfH8rlPyrKzmT1I9a5OYtvPSxnB5r9ISsu4Bt9E4IaJc
k6QyiMZzY2Hzb8JfTMJDbi5v98d41B6XVWyFeDyRn99IXu3SCFw8BhimSYQd
g8lEYlpjYVGWuuIQEI4Ouu/duq5TNoFHdHR0lEOvwE9AUDqKGMG4fD5McTI2
NjYxMdHa2kpWc5mVmFNTM4Q8y0Q0FZvfTTKZTCQSFG+QU9cBvnKcZiJMIk0r
UWoUWgddbm3+I6QWlwpWe6UAeoV/h8LAgKYw9mPadCSGCEV4hSjB0dGr7hNg
QABz+tMECScZHh1paWvd4fdRk8hMkULKjI9/T0fi8YtYnfAWh6HQSVFqG9wI
gs0AzEiVDKXpFolw46hrVrRzkZgmhUFChs7qQw3DyI7eXCa0wX05NJW5YmgA
w/tHEDHmLlBUlvzh6KUbtNT+sqZb6IULAqQfQS/p4F++K4Js4A53iZlZkXDi
Jk3N3d/V/vXPth+RunhSXBbYLfBTALnwob4/Mr7K4mavKlCU/YHuE/W6oeBw
BqAIkGZqDqP9yBQZDzi1L19kNI/XG/8g1zhNDUpY/altR+/ctei+TO8R3j4R
TdqK+BHOK+IAd02a63cYajSkql15Uj9Ahy9cv71p61GbDpes66W5aXjT9qMX
rk6anK5O7FZwqJdau9MBRYWBJXf00p4zTHXCyi79cFWcn3zpSdqcp3uUF2FU
nC0hbqRwOIUnYXZBjqYcH+P50pPSylG5xMq7Uxj4+dvtk3MLKw/PzowWoNAZ
xCFWzCuoC+1+rddyZWU/gUBRojXktAtIQRyETSLgcIRqwryW9ylL2nzaJzHx
MMzM3nu58hMK0IT+/vDgNUvz6eJQvozRRMY5orPH4+OGygHEm9asX69HEyjy
XhUgEzNgPvTn1UEUfCFbvrKK8nTkm2tOk49HbW0txZNxpP+A8wEjMXIjQFJf
3zg/P+8obQwBEsGq/n4BTcnMj92W9ZMBRh440AAnQI1HW1tm5+cAR0kCEEuA
KgYTQ4DKAAcODw9TISkZUTiTwkqn5twM4969ewTtVNeS1tzIp5nm3L35M13d
Anr5hBcJlEnJ+AJNEYK+0FQydFSBd6yRB5RLxwFzmsrs8N0d/vff/x3gRv32
UWt1swFHRCO9a/pxtk0FxFuJ0BfaucO3U7cv9bmMEFgEaFfnkK3CMq0f11hy
GCiq8NHdGOBCxPmhg3LVE0vkLgzwhcnBtKQt+i3gpH58T6xVKXn11uyzuzpJ
s8bhqdMDV2ER9Mw7HUnhV6Ibs61AVhMo4nJAPX367WOMjtJ/mgVrp1n6GVl1
YeUiKoTbBKhDhqCxAIM0/NOChOgMsKsc9HnfFhkgp07yT7E0tpwupEhQxG80
xkxHuMXUxS5D0NBrUZBjU5u3HuFQxsRpo0quidqzaXuLDDujHrqfllFpaqBY
qGmi0X6VDYkvXLuT919kKLx83amB9lbKj0Mq5TnKAf4V/gSwXPVLQui9Z4ZU
7WTXegTtMWT00bND37N3/IomNxyBBfrn2MCYZj8pwpxe/eFHk9nilcuTBhTR
IlFFPhRhV0OvNXyeCpvRcpweKhramVpcVto9vtHwB0VBh2SQKBk0g1x7OPro
kaffPW7tOg1JKT5OQFF/1AOaghiX+xv6QgOrP5GNDhcMwGAtLS2knQS0cECL
m82ntba21tU5qT8TFdm6iSA5yJguZSg717z3Xml/fz8dpEv00lA3Pe4AsfBr
E8IYETnQV1pTUwOob3T0agNGyGGWD7pA6NRxrV8l6TPTTAuMdaPRHsc55CkD
kBXwGwwLdBbQKcDF8ooPSLcOeK9/4AIcRwQrWgM/ycKQTdeoKApo2aSi0Hzz
TcLtjS6HtOOUrgv2aUOqNxvqrav7kLxsYHhjsfO6xaYyKthXowIQuctxGCvu
1jjhGteIPSJwMXeBovIcDJxLTHRf/oFdGmkB3fxW68D1KVrB7VOyDAmrwQOZ
9UChxaSM54yfqdmF1w7GZBjDglAGrMUquY9if2R/lpV2fnUZRY5psrP9Ai/r
GbAioGJtp5RN+7MW9DppViGIFXpBwL95W9vknFhuVCqWFLtXavAi6sjIT+HP
KM8a0ctStSp4RXIQfrXunGErIflg+QrZXBLjnDsxOXoEbJHWtmjum5REDV+X
se7UQFEL8UQa4VcQKM7M3hN+rxS08E1oxlGV4UIQs78+2Hfws8vxq9OsJoZ9
1luRLwShVyiT1FipAPGcmR/vCWdYywVVj0gfAeTArOPKxowHXFrHmW8BwlfO
IELvrCvoVy5PGlCkfFVMyR7sHTGs8SXMr9ylbQaWKSRlXFa+X3+//5xjSOnB
5sACGEFCBBODNmApi6re7Bn7RxAomuqZTySGfFoQmGi0R/+riZFV2P4NIBB8
BgYGBLqQjJPMv0xQgVLCZZajrS0WDVVi+Wg4GkaRbXxaPEA6TkccXF91dbXf
78dcJ+LZkApZZRtJGl4RiRq10oAVu7q6u7vPVlXtBSwEUNbhrzGCqnaHWtkN
fmZn5wFwAiBkvAr/Ql3ENBIgZBvC+oaDX/THVVpqMWJNaDEIdQ0PDzt8c9Sy
btDgY44V+cz3YnxFjmGoD0I8Hi/XnNZ9GAMTYLB+DiV9ho5z1CB1I3bB/YUu
T0xMwGiohH2lKTNl62NCLWSjBSjBPVDrDhdzHSjCOccujD/zzvH8AnI5FBbX
m7Ye5XTAjjL1imgmdBnKyweMMYmBkWDzMtOJRSpoSXHkb3msVn5vV9dGkesH
uEu4Ij+TmaWY6kdu3TXthvor7kM2svDSP3flSQ/3wwyBANbmFzW/0fgZs4WZ
VWYXrk4K5a/sTlOetnGwYsoVBP7y3Q5K2C3Eok8Xs8QkMjueemyS5ktV0TzL
VygibQhVvGX46T/xNT8b1K/M9aYEiioXufQXzhN5NntgJLeH+0UcTs6Kguc/
v7vjWPw6AW2LP8cUh4QBpu/eK23/WkSAKQj/JvwFdYxMD3af/FpATZmjmfxe
KU+QqOXspbQBqzNPbobqO9WFfrv3KMkmVLT7+JcKqyyBatLJkwYU9VmxITaC
j6XTUVpzw8ogaeOy0qwIOxG4TfrkrNhpGdhKGcEGXt4T5aSPhpalKNsOPlpA
kQYTUEQ5GqTRQg8owv3YA5IRnrwlu3z2CDAWB4WIYgfqK6E0gE96FY5KW1uP
+bV42nC+nslOv6pB5cuLRnvc/CfgHAp0Mzd3D+AQNAyjvojLRWI+zP3nRzSF
hGGSLBirq/dBdVwa5UBB68EGR5d1zOxuHpcAlVZpCVBGR6/6pD9OD+OrRCJB
CnE/+msPj1yprK6iX9EmU77CABehGQ4bxeHhUYLoehtEJEOsRffyNhWzWq5l
3CZjTqZMDeEuPVOu/GLoJ/yKl5QCHJ2dF22ORqNwq+m2Ap7W+5vynsKA6/eU
vKrdau51lNwFioKAQu3ec6WnLWgh/FaOXrx+x9AoQlpuLArR0OtSSNJ+stxI
q/b86cf5p989bjkCpPpY4SOKI6O372YHOlaXUcTnTPIJrzX0YSEZ2h/ZUBD4
H12XeXDWJDqOkKu3/wRju7EwIpWhW9C+VIanC8Ng6vfCIkacr17y2V2nyeWT
w2XkqTSFMnY6KoLd6X21SC4rzyihVlYFe5LRoZsqIpMKQCTwOTreFkj3KMqQ
q+whzMz+LGmdWTCOE/ksQO/gJRVV62uoCKwd2tf1R23Rl3S6xQEqromOH7/w
vcj7I3WTSfjvr9454dhNIPcobDz+nYjLnekhyTjLiQuVp4MkrA4Je1qx14ON
HgU4yi4fnPkEAkUJ4EOvHxTOtoahkn1jXbYbscR4po3LisWKnyL5eLHlUZVX
pMIN4dYMc6mQCVD4Km088YFbyO5GcgcfMaBIwqn64CfgBHfAapKqqiqyWNNC
PduUlcwQ7tjhB1zEGmTHG9Ta2qpfW+4K1cLnd3Scoora2o47isJcxpKpIw0p
k5nz8/frMaMKwLDdZRXfKHpzYOALTjnnfqmJW4tqrtYjGHUcMFJKgKR/p+ro
dzT1rHIQpGwmQSGvMfd0K+AxcskhJTicD0ViaG5/WVmFpvoX5YuI5W2teu16
FHF3rBvAirVIG/pU/HBH1mmAphVIGAL+pNTY1F/Sto+N39B10MS1prxHLNCe
SrZxdXlJPwpYMYeBoqWDk2niyXtFMCfW7jXJii2DJz7TtP+bNJRyRF7i2nIb
aqbKT59yK18FsoZmV58ZNFV+4RV1fhWBIq2ztOLDz4vXpmw5GlJj78hfvt1m
qePXyptFpU2xzAkYu75+8DONFk5NWxHeEFnLrXRyImCm0GKr+NIEqODWAGA2
eHhUsbykZtXdpDZispCXRGwW7Z1SxmMcM5DiTRlcQkZJBxQpqtVGitRU1PRy
5SfPlXaqoCXiXj+1tfXL65Nq06Sr19lKze1Qk9RjRQJuzMOsbfkUg1TcHZVI
pSj49/s/U7fB1uDlzWyCp0qykbBkrsxf1vW8/M9n6Ij1Iq/8xjxxQBEnwJ+/
fXz67j2ptU/CrdXjpSv6einonSYuq/aiGCL6ELHW/Jyr4DyKzUYNy94z32Jd
C9nFOLJ38JEDisPDw1aA65Kdvb196c6k8Cw6xiN9aEfnabJLhKLoBIA9jLhc
KPGYHk+7srKaQY4DhgltuHKyHkBxFDU9faf+wCHhHqJ04oAJJyZuMnyCC4kc
MxXc8vl8uquFXimRbD6R2EXqfwk4peuILqJkBRSjGKyGFNYpmTeFJElFLsPv
qKg+PXBBTV0tDWxnZyeUxt0Zmxh3tIScoH3+UvQ8uufA0lARGxmy9aCuQe7v
76eK2MccBpk4xrLy3+3wCcNOQrDpOu5oD9snEEBdztCtpeQyUOQFy9rY/qr2
HJfDakoc6YVUXKIVSSzVzVCeempvzktPxo+wFpNuBcaK7/Iq2ygmrY5AS16o
6srojyNtnEhrb0dTD1EM4WtzQmmHm5TjpOzphauTfHfkKuXC8BRHjkIASTaD
elQgQ4NiBHVx8Kltkem7bHftyGqtH1lJ+5U+z7C2GEkR9o13EEUqXjE6pcqA
foWHzw39wKrAzOOcEiiimp48u4+QRcHPtrXKcMSYGH0DpR0xLDpd7e1to2fY
vthMDuDI1sjnHOie3rh8K4hNeFf7V9JwNNWwLGfoqG4ew0VuiTIzMMSgrjjM
lPnkAUXy6+++/INpso+W3MJo9z2puMH0tWsbKOtX++MN/3966UZeEVvJckI9
jssto1FhYEPKV/VAXV53oJjyeeZ4gD7NcSOdAIjq6Oior69vaDjY0tKWSCRU
sXJYyD8FPYWvuC+nvG+IIkqJdEpn+caEYblgOOV3QG6uE5NQAhwndDcxMUHA
iZ0vdNldVoFmfm6RjadIL+wzohjFFI7DjseAfV4ArZEONyVpqVs/+rWKdATe
0tYKgLBGcy0hvbAbrVGXoc2AOeG0jlQheubn53UvFZ90qbbaBliuvLxc9z8i
7Twn6QYMnGrE0konPgA70AIB2empRwQlmjkNFGnrWoiMitKDXPnh7io2RQNL
gpk8e2lC+c9GODWw5XwqA9LKDCCakc8KZHW9nu2zfbLx/LBMTiH1RE1aFlcF
vIvCW5u/sGgHY/WWM0NbgjRA0j10c4NMqx0mtwvhgrFF/IpxKVXzNcouKVW1
NMLi22uNvemfkyN50p9aJF/WZ+aHKpRJjYLObVDZA/M4pk1RM/RumY9IGqBo
uTNv4MRqlKES8wrtO5NQEDQ7MkeMElKUlNm8SbP2DBNlVHriS9NUKOIRk8cV
KPK2QvmZL5C7/St7Pvmng/+m3pSkpdNfNbHsvYnpFRat6bfMiB6F1aJtJsy2
QesIFNNZl0W1lHk+uwYzOx8EwH6kTXZf6NA4C5R4bz5d4aRshYaNjo6OoK0g
GQGmOx8N827IlHYiHvWAqxcmQSZ3IfqvlQibCZECyPFjGr4MkI/ErwBVb2+f
P41Zo+NyGKI9ldV8BMBbDQ4dJcWG0gfiF092nILvsVhsenraUSNZIVJFgNvp
Qt0skIWwItsM+F3bAZcHjYl+2TvpfBj/JfuiV0pBlthYkYblEcGKOQwURbTt
gCJqxJHX7XlRH1wMCl6ipjeYe5/ddVptn4OSxrTS1svoIoQNzqEh3EopuVUE
irYsvYpUeOad9o1FgQ0FASsOiQxdGFLOs01//e4JAnUPEs4iVYOQkLCKlGPz
ZsN57h1l68N0jSKwjDAmFBzIorXWWM6blu4YTsvgja6ypQgXp9vzC6axRoaX
wodX+ZirNM1s0IVWlAWHB65TRpglmpQh4LYqX6UpV+r7vxEvbJKLzoYpxQVC
YGy4F2+GZN6ZwojG4QffOzm4JB26XvK4AkV5rWEqrb3ySpY8IhabbdSFJcVi
KI2kv/2bDEBRBf0WWQvpIXkQ/cS6M4oOIaZOeqYoeEMz0xxKyvXdcVCnBGN9
nxMDRkXp58fQS5dRokMH6hABt1BV2tnZaSLrRZDDgV3hCOMQDscNtVMMcNOF
Ycj/hd1GUvaLFMGAaekIw6ol6cFTpz6GI6QmnpycTjdcLPVo1qgfmZ+/D1iR
AhgebWnLvP+GPhLTaOJ93F1W4Ufzy5SVwlDX1X3ICmi/RrfqQ0q84gCmhqHb
ROOwZF8cx9lmgOpKyS2vi+QwULT2rch4FDWN3p5d7bnRKg3Ne5L7ui5bTI6s
Vx89AUs2oMPC3ugfsyCvVlX1vCCVTWpyB+hY0v6lzFIt2TYKfRamWMqYuUN8
b4tfxz6bqziePBoqurWEf5u3tSivySbLWbgoCJhW0YlS56W9UUldLf7qh+np
RALw6P8rwsopF+U1IBUvXJshD24abTG2yuVKZVRsFrEcrVB1aSUNULS/BQUB
+SgWNW3a3nL11l3t8VvIblsKCFwm/itqFgFPtkg6VBKkxUHJKK6V09OK5LEH
iqalpl8kB3abrfUDhXtKU6n8id4umFkyQ39pVoEdKAbqkcA16yY9akCxFRXB
REZVV+/TI/J1dXWVl5ePjo5mwIrwc2BggFSo0WgPcYBQGmASx5k69mCNZJpG
JQm+CueL/XVUQiKRcPv83p6axIR0AmsRvUbUaDx+MZ3LCTQjpUracbKIlrNj
B0XhdsM59/mELQEJEwPp5tBSjiHAvBqXu8fc3D0YPZ/KZE3HodjBwUFCcTqu
I5A/PDxsYrQczlmTsqmEFXVGt1VkHrRK6+vrIwBZrkJiprxNbp4ZHhX3c9LQ
cJBxaZX9xq2j5C5QVP6ektB7ta4H1aQPZDLtaIlkSyReEr9euXWHiTi1XKp4
xfo8Vhwhp4l1tFGUKItQonIcm5ld0LSHVgRmwi2IG0OAFV87eF41fhUBlZYl
GVc6uFUiaww/ZujDQqmH4efB2Hd6R7Ssi3RjFki9NnLrju7jnOIjcz2H2dzR
MFeXKk3bX9TNKVhFmZFt8DW8aeuRmdn7S7ZlSaCIBSpOVeC3rzgvtvIHyea9
aOy7kkfu8MLerAnZ+xAafMpbVtL+VRbFro08tkCRb6t6odTzY6X5Nmh7lVzN
99d6dy3E+JMtxU/qXXxop3gaH3QyeRSAosvvoJRoHw5kbQonkWkiBtPDOSmx
WExPMQyfiooPHOlXAOH4dJSI/rwZmkfYTOjBb8inGkAOmfAxtpmdnSUrvkAg
AOCK3T3i8XgGtTKIPYtK6tNgKEpKSlpaWky0uPPbozW6V0My6oPxBKxVonkD
ZVg3Afj500BW6FptbS3hagr8iIylHw46WkvGpQzSKKMKdHB+3pajnJsBJetY
EVAc3D7NL0aCbd47RKM9GUZJgWTYKfh1speEMDPvDhwBfNZLchcoiqxkynAa
fgpcsdrxXFjFqYoVbfvLd9tlTEKOh6OmRL3BnCZjRbKajKJaJmiK5r681vhv
KsJeU76yrsxTxopsTTcjnD6c0a0fWDTzeCEL/1jbTbdPqDUxUh/RiU+/267T
JppnrqnMJuU9EXlYNEY3zYYi/FxppwLMa2ZNl/xP+3vz2HK1mIlo8jch72zx
3C45yKnjKHKCFRtcjGzedlQk4JP3e1F7clfc/l3tX8kg86i7Vw6tQbbLfbFa
POTZGOM+fHlsgaK16CTZukBaJCoKXrcnXEWRQNSgCVH8/9zuj9P2V+VqeWnP
v5qmyZdkJ48CUDRZb4ucDwHFhoaD+gkULae84oMllYZQ1CgGtSadL+AQR47m
yclpitBIRmtlrkg4epMMzHLiV7nn9BNiijEDdAStJdZrd1kFVAe/iqwr/vcA
p5mokw0EQgBd4Hg02qNjXSifygkGw6ZLdCu7srIyckghyjSNP4sUQmjwBboP
XzirYLryTS0zYLoGVFXv80kTzauzs/M0vPrt6Ecas1zzzRmhQJf+97q6utPV
C1ixSotgAyeTOxIJMbeEEimBY7ou6+KX5Qw56opGe6ioHagidwfYWXvJXaBI
kAZZDsHVTM7eWzKB6cpETr9W7BT6/nd1nzIytM2KFAJF4cZNW49kMVGvKqOY
1CAiHRHY6+ylCUzGKgMV8hIm1L5C9RxCxBtsPD9srD5MlHOapGd/+FGqZYsk
MYuxMcVg7mz/UuuI6egFUygmaq7RlWkJZqPqzCW9uDWAi4si8923WsKgkNxN
CEs/sYCSq/KrdZ9ZPkdpJB1Q1FLPSJQIv74VGVA9VOOU5V1MlsLkUEyBH8O8
g+AHnhqAXuSPnCeL+fgCRUPbvsmNj7Wf0swApcXGamoETJXAiOqC738rBjk9
UBTPfPiFveceXDex7kCRx3x4eFhHC6S+NCXwu+rTaCWANHpYxZSzKSAKQGVI
7tmgxfz8vEPdSWmaTQ0ZOsoB7Adop6qqyl0dYDxphYgfQDKAOTs6T1OCEgC3
OrVIkIk+0DadEhR2gEpFm25xoOwtAMbSaZNZpqfv0Akq319thoEiAbznd3kT
OwZEBjkEaI0MISXmA7jVFe0ZHh2hXgP27lDqaRIiY+FCPV6ioxblGC7DTmJs
nAn+K1mZukt2tJB+AkqnGqExlVV7HR1mHpgKjEZ71t2lJXeBIoIKqX1+2Z50
bHXEsC21PD3uPjFAaApddMmDmBbrZjWSEi5m0ZZVDrgtGQaldjRkDO3/ddcp
hS6OqHQ2MvkvWXvmiXR+GMxq5V3IKEIdxgGfAUdZE74AIc306+ZtR2dEQmRp
X2da7bDCfRBwPBa/lkfmf5ltWYtDF65PmWrlXFwTAgyqOKds/PLYZEukEQzk
q/SC+YUird6SjUmXws/2tiJKhMKxpyaxwcqnIctlGuA6lhzEYDsaeb4Fow1g
Sl+RH/xRJBQfW6BIYhi8jVP2unYHNGMZtq8rrtTU3sSkAKm/CX+Rcb4Sz/mz
uzq1MrLs9boDRRYKne22VQM5cKBBh3bkJ9va2prOt0UXxwkON+cMERrp2mg0
SplfANe56CypV4I/fTcyPH5jQtkuCka0pk7AMwIt9SrZNGA8QIMUApoCG1KZ
ExM3OepOusbAn3wqZzGBz3TQSxgo+kqj0R7SJpP3TcrRoCMiKjUykMPDo1zX
0ZY2SpbnV54mgLGJzISDB+obZ+fuUe84pDl8DjcFHXUByCfY5uBjHSLSdmsp
VGpF0uc5NcpGa9txwuHu5Nf6+MDN9Qux7u9nrvtL4YboKcqcBHBtJHeBouJq
hBaspP0b01Qef6skksgypK5zkSCGYXZdvqlyYcjxkTpoYewX5pQcsKpevf2n
lVb6MFL4aR6R8vih3u+4qLziJr7LFLGco/1grKFVZSQM7btp/vX/e0LGNRIq
qqaNhdLXY2vzAJ9n50mSJoemxPiWrzeeR6Aezqh6Dj/zTrup62GXYvBWR4yF
6blF2Tu2YlVmilYAuqLgxWu3M5eUHigyEpYo8X/ecVojYFUfBTeeTX9LECiy
lYUyzRXJ+5gvemrbkZnZVTQMXjV5zIGi3YrDsawq7uKBsua5qsRtpsVeivIx
yn3q/tLek54cuuZBWJFHASiiB8oFtbgLlKUThpTsg9SOAFR0NWUZ0lmMlxz8
qntYRC1C7biT8jgDrsjgOExVE1giqo10xxq0cD5ps7Oz0CQAaWVlFYQJfZi+
2d1lyn2sB/cm08o6CZBS96IBUwcCpgLsB3gIcKDjBPpOqVXGJsZPdnbsENrh
1NpkFjqf+DqonQJLEnCFLsNf9wCMFI4kv4OmYtXiNvWijV+8fwBOgIYFg0E9
7bVeFym13apeR0u0Z0B8AsGwfkJdXZ1DK82jBG2ORnvKrbjrpT5liwi3w2Ee
aWK4Ia6lxeVqvcaSu0CRFkdahY+Rl+6aqMCu/nDHFhWHR0/6tDYzBjt7aWKl
TVpdRjGdGKSxFWU25bOjMcVyKcQoKNg7VGKy5l1lehEFZBMA2SFfXp9WPhFk
xWepNa/dWiIYJmOhTdtbZFjItIMmPm80ntfVc2vzptFysHnbUV4384oO0wjn
oW8yO0H/vmsws9VE+vA4ai2GEdjSDGW+3viH1etBsrR9kHyLyDSRYC3HRVe4
NyiScdsQi8z2Qk64hkQ1cre1yrR/enm8geKjIWickLG/9P3Ba3oUgKJJXr1p
4p+Q6NCxr+9zQGI+ld0Drk3nV6srJUUEabwKsz9T8ri0bBJdEkWTNspGBweI
W5ucnLSbvYno0ATGgsEwedyQdRxUAQBpcnLajZ1MjFIIEAsRVDm1X4TK8ZW4
3Un4kv7+OMXnGR0d9fl85Nvi7ixleTYwnUpK/2iH2Z5fhbyGXpSVlRF35xjS
oy1tPpnGeopiP+oOyG4VMElvby8MBem1oadw49wN0EX44JTsfHeHn1jKvr4+
ZvgBZF66dEm/ll1XCHITz+xXOR85jrrDPNJEW0rd4d0df3stQWMOA0XFz8Ca
NXJ7ds20X7DYyVBylMnXslSkoWuS41YcpCwJK5K1AYqmiPL3hRaLplla0DHl
JXTrgaffpqmA89fIQG2Gmd0qp1+T3Nb8BcInGT2GfGnzigIAdZbz/MMZF6/e
IqQkk8ymGTeRUbHrW4MhimFjVx+eUI1/W9ll0XFa2EMMASrJZ5GcN2N70ns9
R2QE9QLpuv4vnyQyFbRCEapnQfY2IxoPaSw0QcdmYR685QiM/74zQ8qx2pbO
wxoIHhTd5vdhigcUV1vYM07e6EW5fDzmQJGnI4rlwgpBgh+aDYDtZDoOsKG7
+yz5U9CFdXUfZvBzIVqSiabdZRXT03ccJbsvIQTCenACgY6rSP0KVRMcQq9n
kdxE6FKXkUOkv79fJDHxlUSjPXP35mv310ELO10JTZKYDGx+fh5zrJRD5fCl
ouIDBzYj3Te1GQ0U/dyAlN0cUO4nY+M38LsQAKIEoR2FNyHxCO3kpHjsgAMI
EzChIwR3LBYDcHjgQINJ8bfRGyXzaIA48r/o+VlIy9/Wdpx+HRy8RE7WjPr8
UqEv2w+wk5hMdy1S+68FxnTImmHFnAaKnI2CVatrMmpJiU+2hGQmEZVDGQ5u
1JR0PZfHV9qeNQCK4tEyzJFbP4pAyoxeijm/jLaYFh85Fr8mLqHA4yoGYbYr
PUEI6SO7eesRrVIy7BSj1z00ttQaKv8K8I/cKvUcJSk+xcFPh8a5yWqqyqL9
KxTE0wKuFFCyHsokyH5DSKKiB/TzO09n58ySJ1+QiHwgiyJIYq+a9Fz+QULQ
4hBnOZc7C7QZIKxLW4xtyD8vWj7QC6Y2zMRHa/n+HjpM8oDiags70Vg7xxcz
OLM8LkCRpbp6HyfpyMCnjSgZHh4eHR2FH/H4RV0TTXpehiv6Wg9ggGPo+ZQ/
rLsK/VcAosLJ11fKwJWuHdGcUCg7nh8jZhNoIcdkU9Cefej1/HnKLus1Ulxu
QaW2Hb89OU3eFpzGxXEymuGJ9lMAHF0VS6fRCQCi4BxHQhZHN8mbm1DiF/1x
+u4gEvVLyImGcJdUQKNeG87p7u72+XzRqC0gyfCoSF4DUM2g4JYi/3XpN4nB
lAOi16In7/69Pa4jAU4AqAcoYJF2T3fg3SfmmZrN7ur67VY8pNybCJV6WYVu
7bnGOugcBopI5cFS9XLlJ7gqrdEChKt/VMRMLgioAIAR5dWisuIi+jo39Cgy
ijg3ibH6Ze05ilgobM5lRkICXRL3wtj+3f4YdVldKUTL+LJSkVE7jsWvs8pb
ZGBUERRfqjq7TM2wYSxS8BlNH5ruOQkwBbpWWwlLSk9+hQ9JkwpyHpTcabEV
+xHGPHMhaYFiEXk9Q8khMosF/L+Kjb9wddKKUancnFUUI9ES8RbI7DNixwGz
xDUR6HtR20qQq8WCvAX4xQOKKLkHFE12llGbrr96p/UJAYojI1f09ByMykzS
/KL7sE9pFf1aaj9WPfOvdKaDtkKn6VG/Oh8ZpBQJiN3woAydnYkepL8eRcUo
K5oBk5C3MtQoXCSwkQy0hBdMxgwgDqwIxVKmPIBtZRjcOyVWBJDsR9Ly0qXL
8AXgogMVU1pn+EJeySNpDBTj8Tipg6HBX6BGu1yECRpPeTJ/YXQ6OztLsbV/
X1tjKv01c30oScCq/pJdlSonYHnZ7wAoth5rSznaeqXQNbpTdH+Z8SNG0bqV
GOWGziFsiWaQ0ttlbm6O7g6cRn40jkopqZ9PSwCU8tY8bMlhoIioBtasv9//
WcrLH5LAvflFdZfMySItFZsIq4jkJhIlChKmRMR4eeRsFPnpaotf1/wsJFDc
IFXnCoAVHJ6ZXdDDBHHs7pVXLBW/8Hm17pyoDmN9yxR74tfIwdi32MLlVJF8
5p32vKJghuR99HnmnQ67PnRxLbdipe1fYyObyUdetbZZIb0whSicvvtThkJS
q57VrkTSwgWh/MLgKvaMbve/2966oQBd42lfhgaKgl0sZk26yl6NQcU3bT8K
XZ758R5ZKVhWoYQVJanoqZ7NnAOKKrW0vHkwjcA+IqN58OMDFKGzDQ0H2d1V
t04EGCZRooYPddMy/k4mbQwjdWgE5c/PzwNW4YgoIpvzUo6u5FyjSrOQnsh9
LNyN/T6fjyPeAJ6EcyhuDOd/IZItHVB0AzBqZw2mP25pa/0mMahsI8fdoIWo
S2gMVA0f/U8iUZ1gZcUwkmd0yg6S8zLBWtFT7IVDyZuytQThCLlR+EckPy8I
ZTQit4kJ+dZz+HGiiOFawOd0F/TxT2ccKIKKa07Q+j1lv3UOYgkNGB+/QUYI
UCmcDDC4srKS71EsFnNXEY9f5I3GbkEqro/7cy4DReQ0iiLvnfzaCqS8Fhgg
+VJVVGj9ips32pSeQWthQoJx54lvVtqetbJRTJJbwV+/3aqnrmZezspNXBQW
5mcqXFtSMQlZOJgbpvRumJpdEPBGRNgmvCQhE5lEGkz/ZSxqQTweyGgVhjI7
s7xU1W0QOJSNT64NsUgLa5kIRUhaWs77bDmGoJlfYGNh5NzQeIaiUgJFpmQV
pyrw52rCD0NE7f7V/rOyUmFU2YzUZQAwqoK+QfXkRNCtJkKAf/O2FtglXb01
m7R8XZPq8cGEOobHKOYYUMQoW0l9qwg79A2FTwRQFBlSFOSDJVt3jgCAQVCB
AYMjFKHUPNoP1rtsAjs6TunEI8fWzswaERlF+ex0yg7gBACV8vJyqi4QCEAX
osh86uFlTArDglxWStDlboCBYWoIKx5taetHF2DAn45o4aai76B8MUQKRFFp
ZJVHjB98cY+GSUmr0RWF8JWw8dvhn5i4mWE0NFX7nF+ZHYJUVlf5VDo84ZGN
gwBtAJhHJgEU8Icuh44QsOS01xkEKtqzp6pE3XoKCkQyPT1N5UDhMBR8XMSZ
tGfkYTyZLuuf7kKVzh/qYUtuA0VhZRfGhLPS0HptuKIXqrpkaGi17uchw5Mv
Vm1Js2wsbNajRi9T1oxRREvFBQCBG7Y0k+aXTATzCsKUqU0cEemDw8+824YX
WCxfdoOs9nvJf/nkW8tVuTjEX9AhQlq4LVGFsfjp0DjBSz07T8rPm42fsnXi
KodkX1qS/vZvKLC25E71u1kYENQcWrp2X7qVoZRMqudiFdITU0hnz/e6hAat
8fwf1a5BD7gdwXTVlMtPkboU6ahAWe2Kfh3+Vd2nIiJBUl93SDHtAcUcA4o2
E18zuffMUB6z4o87UATQxSu1ruRlDaMtth565i5ZpkOl69OUmNFoz5KXmJi6
hQm3dKcZ2pHKymodldHBqamZEmn/tiSBuagjMSbiONGJI6UylEyBdMbGJupF
7HELBQF6pGEEMEYOMo6uURCeMrRLJG8dOI2y8qUcCofAJTCQKuBPsj8+4POX
+v1+uF8ATesprCJ80ByxUoQft+3Tq6v3wXFA13pdbn6VhAIwsqWBbgAZRW90
aoZ+FQ5dKYXH8VkX9qTrHZXjU8HSl+z+w5DcBorY7GMXvndc+LDljcbP8mQO
tYi9hQgGCiPEurx38uuVlrxWNoryy8zsAjJyFAGSV9WgMlmknClYncGmZUly
h8mmYrzuud2n8iSQiEi0UxjZvDUyNXdPD5OYthgMO9M68D3jQ+QV0wLF1xv/
7dzQje6hm2cvjX166YeziVs9l8ehRw/7c27oh57LN/7lkyGJh6m/MrCMVN2q
AEHhj2LDGUYuY67nCGcexxjpq/sWYAyirUd0oGvlCpcOXBHiFRWRTrc1rKN3
KOH1hr4TA9c160QPKOYYUGSBSeP1xj/Q9mfJ/uYuUNQ9Qfwa7aNraVtaWgB+
ADaQ7ipIVVFIlqgWOHGJiuwutIBSltlCSqYMMG9OifucART8coH04xTVUO9m
Z2cn/AkQnR7bZ0lh35be2Pl+0gtXlI9N2LBiA2YM5CPDw8Os8yWBoSspsSIo
8oWJRKK+vp7wG5zj8/lOnTrlQkdJ9bEJnDQQv+hTERep2HKMG1nf2GCoxkdR
7AEPpdDAOrTPbtEV0D6V0lG3X0WIWw5PiKMc+BVQKPPPVVVVFFEnnZAvEnPa
OiG8ZpLLQFH+aVWm+hWJzFiRYtW2HXk0GUXTtCAf/IOpn8MUYYbTtKFHbUA+
AMWhfzoUEwyQRHAcJSNjFWlOGL19V3ZHgIqPUIMJX5ooZqPmUJmx8YaMy6GS
U2f0euYnGZc2gr7q0Xq4HwZUFrhSt1KtsxQqJ1TS/lWGwUwbR9FajsX31X5J
pY7ef/JLrlTujESilohFaWZ0JhJIskCyvpu3HvmnQwOB3ssyG3WKDUeSf9Cv
kl5eOQP5xAFFQ7K1KsC+CFJg7el0ml5Zd+jzgCmtPtRGklIN4OVstnHx2u3f
hr7YtP2oHMBicud/PIEiCxm5EddXq+kWSdiVA0bp/Pk/qBCI71GQap0EcwtN
kv0qgDNVsXwYANCU3VjIJ8VBLZIFIyAuE00BAcykRKGGCj9YXvFBVOBbK1J3
5nkefVsEgIEunOw4hR40Tk8T7ikZQ1J7GBlCXbpdn34+f4dz4vF4Zr8Sx/nk
4k3qe3Y4Iuw3NTNN5zsgq17v2NgE3XEG1Tqp6G4JADnWDpNdgY54Jycn3Z0y
0W96BCVdv/SrWjHcoiPaj+fMQuIBxYcBFGl1UK9W8sK1GQ7boodS5EmeMMCd
ufumyvOKFy6djCPlY7y1eYBp2HxeZYoDACBlgj15UdpllBYy38kEoyyVQjEd
UFE0r/i1idyElYngQ/2obCzKRQgdhF2YqjC0sSiU+VFZF6C4SPGxjcWZu8mn
3z6GPkfNcgehkHl+kczNnek9pfMLA46X5dW6c/V9IwIxKg8XE58Zyn9kQ5BZ
EdhPGlDkqOb8kso33OSw506rDsP1xfJZky1MXrl159iF77dG+p5+97iKvBqm
tAKW1cFjChTZQoxNDd1KXscsR9k3dItEQGijo6NwGmUGcdihUVIVVlu3tLQt
s21kSucXpnQCiwJQ3IE6XL1tlHu6oaGBbPwc7hLWmfiJ9X2+G1FuednvOjpO
TU3NpFO26kcYK46MXm1BW0TK9uI4n3Trfs3pu62tLaW3CMAqaGRra2sgEABs
qbvJpFxQHAcBd1VXV/t8vs7OTv3uUMwcqL1LDRHAeLizjqbC5XALYLjIdtGR
ojGDiCA/WgAch3NQOl+YlAdh5OFu8uAoC4EpKp8eFUcI8TUQDyhmITkNFJlD
UGkyFlEXHM6z/LgxHeEWvPtifT8CNf7LJ0O0dljOj2kk7aOLLjA/f6dtA0A1
5cZC8cnfaPiDoezkJY7NvIwa5j/WditOY1mMolrRVFbrpc5fhQ8qmsngUyV5
FKZ9Wjwf5BWxC48gUGSTJEAa5y7dVrNEhPI8chdQpZ7R8VzD8CqtGz1jwjz1
qa0ib07P5RtIXv1kuqK6JxnvrFCeNKBIL6ay3FhUrxIdNfmd0qBikrOu68Qj
7BwPxYZKTiRgLkLy0AqyKml5Mi0QxrGZ36PcA4puTALIgYMfVlR84Eju5jiZ
ZXp6ugU5OumfgglWfJi0d35+Xj8/iuZnlK0DytcjSGcWin8IoAuaRHwdlFPf
cFC/thfzBR+ob+zoPC0cLnb4U+Yg1tEUusC8zxAXEKNi3lwaXkWvAVKlrgHC
gfNTZoIWPuNoX/fN4KV6FVqQuFCW2dl50vnqHkBE0LmTkjjaYAoseoN8ZAAl
Agp1nwzIU1gkYhgcuIRwo6M0ANVQb1/f50db2nbYQxhlcPAhgXay03pl1d50
N3FJ3EuKbD3lNJ0J9xEfJ5HRO13cy4cnHlDMQnIcKFq6J5TkR7HRPEuXJG76
xi2sepamdH/97glTOj2atjUoZfEpXwHTPNg7IgovCrEqFoFT+JwKiE2XSWox
o7yy5xNKN4xRWQKZHZ+ZKWXAprDlQycV8zDpjD2euQKuyq4SgNP/z97bRcVx
ZemCSO771lN2z+Os23bXndfpsnvN23RfuVzzetvLtdY8Ttu+zY/6xZLrzlrX
tjKRwIBdLZDtLoG9VpMpyYaExAIkIZDdEgmSDciuAiTL5ke2+JNLoD9AKgmQ
BBkx++x99o4TEZlBCiVIVuVeqVQQGXHinBMn4nxn/3y75OgjZ3rWmiWGEPt7
pvRFi2KSzVyzKhXE/1MgVoQabkYuevZjjDG7jopbR9wY//kbhw/0TlqGTsy2
OcDWWkvWxT83oGhYkPUtw75b9hoQ9bOvPUVPjV7e33sBhh90139+q02Gk84d
gM+Xun2aIl5zManFgqaLf2w1itRpra2HBSj6SbbtQFA3Nj5Zy+CBYlV6evrM
s+bnb0rmXyGdztCrJxKJwCkS2KsSrGBAjUCI8fFJYu0DuFiJSlExWZIA+kok
EhGUWCwGV5+YmLKVkvN2f39/XV1MlKJQSWj7wMAA4Ux/DZHHJixGZw+mmpm5
4mEEIms+EW7TMTolDYJDgGcAOAEpkWMh7AEYLMV6gNbs7CxgZuLYoXM9LOVm
JVVIS6iE6pnSCzGC6Z77+wcpoXNAJLJfSGlJd2GHO/TGf1aAknZoeLQYEz56
DqMq7QgpvWLlhoe05IDiGuQnDRS15sAiA989+Lp5++7Ptn2q2WYcZkX2V1Rg
oElPqeoUUl2sbnp2XVSZFC0YRUjBF9e55xBj/O3bnzvg0+KKBRZlY2o8J2J6
VfVgkZjJ1De5Ka5ySjY+kqTPmNrq9EZBvVInEsTNrw+Oe3o4PoqWZla3NGBL
HvjiBxf0KuKXxtaGPFdAt2/ceh0DtEJSyoHvJzAF9pOvHVRZCJO8YsAKrC05
958fUOSbpTedPXw9a3bhTvf5y8Vt516q/vJpBQs5aF1BwYYnCslvtgl9SmMc
3WbmUm9CHbj6STL1BLc37ycLFG0jiIAwg58Bxq8d8uEBZZQkHZ0/MRxpHc1o
1syFMBUgLrkuqQ1hf1lZhZjL91Z/eGn6cojt5lK9BNrHTcWd1KS+vgFADoE3
AFfwJwM2RcwYjUZ7e3tNvnF/b3j2dHZ2oX6y2vyJEkYLoyOlpClWEd8J0RAW
6yQ43pzaCwsLQ0NDHR2fET4M4YkAd4XQhnLiAC41HREB5VJLof5wieqaj4Q+
kYTil6G0+fl5aGDIly0lZRvN/VCacCj5b+iquA6wveoWXllIoA2dqKO/+TZ5
YszXW3JAcQ3y0waKamhhejWmQ4SJ+JX9vXlbDyo3RaZWZtpwUvuoqUEZiLWG
5z58xmQkn704J0QxhrNTY7TvAoYqJEV/tWrhcNg/VCV8OQeD5ixFZ5Rfn2cM
adJqrt/HUbhpnmpijKTUewRx45pPUgXIP3IaRd3V+g5ql4OPeyaf2nYQmxB3
2hIU0UBhL3FhoRfrMwXa802MiR0T9j/zVuvJkUuSCxAlZ3peTSyXtlAblTEm
5cjg+Lb44HOl/6EGZEEDYvJGYTYQV0O6rXka+cNP9RyVX6+WV2h0fmF34rX4
V5/0Tg1evHZq9OpjTI9jMZ01mYb9YSwpT0n5Z2XlnrARbmx6nUkEhBEUs/rL
FYAQqfs8vnCJRDcxydCvAKUA6/aw+k7s2kI+Aw2EA2APQKOh4dGj7ceq9ryv
SGPQzo7eelpJCKCrvb29pqbGoHNJSG2Dne4APkF9JAZZCqRawWM+O3eDyuzp
6ZED4FoKXtZ8JEo/OAUwZzS6X6A71DMS2QdoeXZ2HroCLgFwlB1Ew3QAADbp
ebJ6QwmwLWzhkej+RNdJaDuHisSo5mUI76FLV70v8hNUtQI9TsmfMEM+HzgL
mmBGzZMrQl1dnedECmkJF5fuQCfPdAWuh+SA4hrkJw0UDa1dUoJHxq7dxokD
zUxar8g6H80YqSb3Py2oBCKEHO7ngohF952mOUj7O+HlAHWwhpNsjdr3ftXy
n9+T4Ox1foWV67PzKL4lUHfKDpAbKaohJ0dmukavwF3rPn85MXoNvmnPqdHp
xOiVDzrPB6fee0imZ+axsRy4CN+TVxeV3b9Qop7jtI4IROkNPvcAndpbc3gW
YPpL1mLhT/Vw4yTkag3RLH92QNFFE6qA/YHe0Rc/+iKvkF0FnOiqRteDI24Y
W7XKnZ5QuDtPv9m+pep4ydFzhwZ/PHORuVPwIYVLwBgOfPR+qkBRpmbSehF+
MMNAALFkrs8hGhmAKJ79krmD1IkBiMsvfX19BCrcuzUfxfTlmbGJcdlJ/oFS
AQCoACbLXOHJLpIZ2A+AhDIDknclgFgNMm0F6gB5/m5vDaBQqe3S0lJ//yDs
gWvBuYlEN6rydJlR5LiGnWY9QUhhWFn1HrEDiQoOipUGXrqkHk+M6Q6LYReO
b+/4DOAfBk1PwhUJHhM1Ivx6sLkVsB9csb4uHtaKwWEuZyf1G7xT+gcHTFUq
lFwb2SdwujZyICU1uke4E3Sj4KLFTMCuPBXdB3tCwmEgUc5rj1I3xHv8sTbY
AwqFepLdrLfkgOIa5CcNFA1gZkxVyRW4xciTfJBjPeLsrYTfaFt8/8ToGiZu
QGY3FxbJ2SlPOG1wnoLh55kxM0GJcMDzVcclPiWPqWZSfkrbzmktpa5z0u2i
uX6STDqXdacNSt6jnSvOr0H1eVimZ9tdPWbzVtsH+saeefNwnpdHNMWHlxtx
o/J0imJ6d9jdDWP05kLM/FJY91JN9/ztO7mo50wFBzYs+rY1/eHJbYy9Xe8o
5096fMTJEJNMNT61rfml6lM7j357cuTKjYW7lqwXzGeHbwesdNx9+5gARZKF
haV0WTMqK/cAEgCsBYAkJRGfRwB7eGb8OdahkZGRwqIDSvD8iugiTLw3qwrx
+yUS3fSnCnsJuWIl0gngwwhzU6ObYgsAFR+gTfYPnCFnSFGIMfF4NRnrE2jm
rquLecoXgBTm9DG0H2AnFXiUlZCA2AFGAiAEcEh+ktCflFeFq1cO1YN74Wc+
BCQJyK287LdExaMM6IqKUPPWzs5eA/QI5yZ8nIqdUG0k/Fm9iw2Bq5QZBuJ+
DJOn7sJomp3jE1OLi3dg3VFp5Fsha3WISTibWw7BzQ2FQgmDvpvKUTHd6jB1
T9N5Y66H5IDiGuQnDRTTyf7eC4LfSH+o5/EiHb0L1wVs4FIAphENjzjbLxy7
p3NUD6eiTzABXAMpkSavBmnS0hUOxWJyHDPXcNpPpO+CR5G4sRrFLMhDND37
xbKX6f4Cavy49wdyFkUbZfyJwgadqKjIMGVqpVMc45i0W+YmndWFVVuwc2uD
vo8wPJQjnDaMPlf6OSPVpHaZ4HoEy6MHFFWHPPi1LNe2sWSz7NmFO6/s+9rQ
FpLysI4T0zeghzDtb8ojfwzsn3+s/uJ3J0bGr91arVNd4NY9LB8foEgvtwGD
3lDszvDTpUszOmUbWngBrnhOzETgLAEJMPUnk6uvGgjnoExS5j5AceiLNzHu
FnOPSn2iNaKnaQ9gLcCKq5KBm2wtFMss0SJQ1Pz8TfbKaxF4Q7pEgKDCH15e
8a6YdAVxSfYogHwA2KBKCRQBb8qnsXjX22UVC0suihh0m7wD96Wm5iMKcqEI
HcBLAbEhWEmdQxD2aRqilkMTE1P+7qI/ycWxHe+RT227eqd1ciIVT/hzT08P
tQuXHuGQW4W4QytvzxDWBSQMSNu/DDl69ChCyhKVbjtjMqUHlxxQXIM8lkAR
RvNT25rzCimYMY4brO2BDWXnVZc+OTKzikbO0UTZMrn//I3D5CKoQEL+J+TF
9/L+0/cbFCNXeKHyuMFyw1kIU31OjVyyrWWyO4sP5EbGiz24PFJAkdWzyxyM
vHzh6q3X4394ZseRPIUDJTyWwGGMgr71KJLE3EVN2sRZVCfJXDAtYIwgIlIz
YTqbwsZ/in5tC/2L+tI6YWbOSS2PK1BESeqwMid6Jfn+iVF8fqkbJcqeyPM/
1X279eM8ZL9Ev8Sml2q6Dw1O8hoqE5eMxxwomq8FCSsIKzaSPvmJ03Ao6AXT
Oim7jh07ZjL+zaGkKx+QAKAF0SD19/dnUrFxduoLGRkDTZWUH3iYRkzyWjSj
Re6rN2ykCoTGUmkVFe/aGG8iKkTJ6sKhKNOmYm135R4KqU5ZvmcDM+gpwkOz
AoBvY7GY7oEdu/b+7iPAwCmZGP0CiBTQNdy4CPo3UtRMiL/9fWgmZCSaIMDk
8IlG969qibZZqQiFvLUjHMaU1lKNkFGsZHIpK6sAKCtxN8F3Bw6TupnazvWe
0XJAcQ3yWAJF6HmY7slzTPV8vg5/3qQ90Fj58OGp1UzPSZpzJGa2dfBHaoIo
lGj+GpyaX5MBTjHC/eOHX0qMdl6gRnHn0W+JlM9lNM9eTuQNkEcQKFrefepN
dfbidRjzz5UeY11WPRO5G5mpdeA5+7YBRPxnos2JsQ06jl4KcVI84rBpODRw
iZSKiFG1BTz4zfjIAUUc9g9+LS28WLOslZu3775U06UvvZX6sMno9kYmI8L9
+Z88ub25uO2b8Ws3WVFjeAWvMts85kBRBHqm2Ig0MYN8ydzZzNGyzc2tgt8q
91Qd7WinBG1wOuCK/v5BP3Vhb2+v453oTpUSoBkDqCMXknAJD1ak/RJ4y/UP
i9dcKDMSHg+/jfkTdAXUX6JOkHNGo6mFBRdFJHJxg7xDV8QmjCsy7dbDtZF9
AiMBTe0FJBbdD4cBFhXmHGL8HkcGbFOf2dHRIblO0nWaZ7/FPISOkZfjfcJs
800JuUmjKJBS/BtXFRV1wveCYmeoGmacO3UajJB0iQLThQhVIZCm6qXMg7Me
kgOKa5DHEijCoIS5Q9PXYALoPM2jiNlPcKJRSG9rw9j1VezFTMpNjDdJ1agC
NmfrSbPhF6WfWWsNLIGTymDcasCJLm0FaelZStqG5Cw9M67lmg9THi2gyIbg
JC0FnC5NMqPOyo2F5WjfhZf39f/VtoME5iVEAu3UmoZxMyJJNIDG9fDIN9qI
9EfE4PfUtoPXVSAVR8fb9qo38pEDivirmYNm7dfjeDQoYnbp7rMlHdif5CvC
+SLzOXsOdSll1SmM/Y/GM/O375kOqIaCfXXfYF+rH0+gODQ0IhDCjHcWSsAh
dA9z6F8YtlHmZWWQRVwBf8Zi3tWBTPQhI+mex/fPD9UIKJImE82mkx5bM9lM
acNvj4bjQzpauft+eyN4rFJsOMEej4oPqjEzM0McO2bIBnSXH9ASHiNAKylR
VAhLqKSsrAIg1uXLV43LujLJBiBb6VgCigA1u7pOdmGoSwIN5bRBH7iV5h48
siuRSMBGhHFmJj0miWCoXUIYPj19mRpbV9+QCcZLGeLUztZ8043Tf1h2JQcU
1yCPJVCknn++shtRYgOSY+grov7HQWIlbd8GmIy1eZdH7eTVW3lkfKTMsJr1
uunj3h/kovcrlp0sOXoObdmUNDnmjqh1A8Uj32hcsQIoZln8J39C8mgBRcZp
GuerDycOdtFg6p1npmZL2879H6Wf020yKJq1jxwNNvWnuqFNm4WkpZCytyCd
S35DaZtDNSkx8gHj5xEEimR6fuD3+bIoAOdv3/lFaQfZ7vMoJ2YBu3pSVysF
fj0xXv5t2bHBi7NEiWma8JVQd65GpP9nAhThBgkhHnwDVJBb1omUgLDTMg5u
xoMBgQCMJAZpGzmlGQoOmIWPS6oXNB36jafpOHYEKEIJ/l8DTpRtalEi0Z15
P2R4ZEqsOD8/f/Bgi+Bt+uyt/rCjo6O3t5cwLQhsDA0NARgDRC2ZsqUb6YDg
GmZCXAMScUd/+w8IdnQErJgJULQsPfXFYo3SapMaCHrAzPEXXAHow76+PvOO
25g/WvSfezNgbcqK5IDiGuSxBIqY2Nc6dHaKu72JGUucmBGaev7mrSOBmsCk
noxw+9V9vQbjNOk3Yv/r9mbUY6zCrR0gzYMz5KIPBW4O5PF7PT4gdmeyhq8t
ivYhyqMFFEkswWlJc587wNzWTqqYJXzy6u09Jy78728ekluzWSLrKdeh2lkn
6kStzdbri/qfv3HYto17Z5GH4k8IKCok/ODXou4ljPdSTTcHqrBTonrWKPSs
cZMs7ooafl3TM3frrqzvLK32T3o0M6vJnwlQtFUqE9Z0mTzblD2EJmjknb5h
IeEeATAzJkWAosewKNEfO9ypXvwwTyAHaxQ1wvTABvPc4PsoGsW1LVUCUJml
EvkNEiaEnsFsxd0hhogUHv7d0EhABA01VoLBMzQu31fNIwaJ4hqKTXCISobH
C7D3OBP29/eHw2HiBl8V6AImhIP9lOMm83ZKb9isSw4orkEeS6CoAwQs+5k3
D2voJdnWHAa2OmJX/rg3YJXnWCTnFpaf3N5MdjGdDwXDYJVOMvkgD79KPWYk
TU6LEhE+JUjDaTR0Lbx8D1EeMaDoQoaWkyGOfQhpWzI2a2/VFbFyJs7PCIpD
GhwnzgV1YnGHM0fTpGv/2DM/ztlWktVhluWujEceNaBIvNakb38QsRTaU18f
nPgh1fun0QkgwmzjsPFypFffHb5VOD+5GM113sxV6vaYA0X91jK4a8qMKR7Q
S9jl+6c+ACnpSI0n+QkghVK9O2segEYBD1AOQ9BkAFQQLEFAEZVR4/4DMhFy
t0skujPphEx2eg7oHzjj8fSDzunndDA08pcWFicmpgBFJwyDL3woKJs8Ht9G
hsD7QnGZHByNfBysUQzen9BAsSSTyog7q+FjoBXLiygZ1jmRSIRCIT8fY11d
TJxOPSrrdZIcUFyDPJ5AkWeNkrYhRF9NyGHCvMr0IbaTIpWgIagcnsPfPzFK
Nacwak4GEZu4viCxq2utbBINl5qjb1P6FHJPv9XGVlHL0nVbhbfwUZNHCyii
Ks9Q63lUIY5hP9V7kDneLUVC/tzb7XlbD2LKjwYab3mcmBuXFQ06aYhO4NJE
D5QlfoqBHgSPGlCEhvzltkPcCQ8iqvU3bt35y+2fygoOu04rEh3DPT4Xz5Z0
3Fi468LwRhXMDsxgYn7MgSIJgBaJCqGgFRrjoiRM+alWOsbTFPy7uHiHAKFk
XiYZHDwr4a41NTX3hYWUhgrJloOBon7L+U6HPWEM3/BQ82Umbqrb9O6Ug4OD
FOyzQyFSnboFcBE0HHpSgeriMEeOlBgfV/BINLo/E1y66h7PTvJRJKCYIRg2
9ySQDTJDjSKdmFDYUrfOk2jbxkHiOZ6+xybGOxPdUFsn8rp41/U5l4pV5dbh
BQuR5Kyng6K6+92j1zcXsN2H7RfMkRvjbGt18ABaXqOSvdZYhLT1cVQESXWh
4BdvDihmV+RWjl+79UThJ4gJP05fmcazKlND0jmXEwLqfHy482/+5xFBMjii
VIDMPyu2kweEaupcjK71DoaU/UbUwXJisCbqEZRHCyhmTdQtgGcEQ1oanSxy
ae4j/PTfarroTLmDPyGgmLe14Ve7j8tbTrDufYs6a7mk7VtJgIgBaM7wENRE
kPvsxTnU6CqjM0eZrVmp+WcBFEkZSFjxD/06fTBMf8ReuLf6Q9IiekKPJVgD
DiNqHfh1dnbWnMGpBAIPAaw4ALFSEUePm5rMsJGpWQJyJR4k5D+GI20Fv2XS
FXNzc+lictOJ4p9ENnIAQkNDIxgAXiwUPSEOYDHBoRMIjFC2s7Mr+BKZ0E56
RIJZ9ux53x2xkki4g1kSGMMCG/Dp7j6V4KiWqE4dWGK7e28YxXMt2iDVdJhZ
N6UnKTmO6DZJXQxXIeO4K8CHu2jAyAZoI0mO/Hq/WcLvV+hN1X3+MjmhbZYU
tEXM509uQmj3+attTSlshVn29eKUYUm9JtKEzzmguCFAkUXdhf9W3SN8Gunq
80/7+lA1RKnxtHqQ/OFRcWcfGZyUGBMKYKHprGv0yopNE+aaTcCqkv+07yuG
FvFAA3Ss+7wTLsd+Pw/eURsnjylQVAID5kDvJDaknlMMp72Pvyj5XOuEMxg4
jxxQLIz9sqpLqr3mAUgn/kyFk8fYfI8E5lub4AUOD5qiJqAY56KDr+770qQg
YGPz2tX45h+PK1As8zmA0TsDMAZNyvDn9PR0e/sxJz+vA8ZKBAUBLDSLhaI0
JQt+pwNgAGLC4bAfe0xMTHiyvCk+wJ0lIffOkEAyz58MJhOJbv9FUyrTAOcg
ZWKF5EpOd4qpEFMsghiTUl72W4eChrIqR/YNDp4FUORxQSQu8aGR4WZklUmZ
NcavxvQ7+AWjXw3DDK4bAa4m5hfsmiIu2w0U2b5cVVHx7sKCiwRJqgdjQDDw
wMCA1JAIfxS1I4NDP82RiaibDXdWEgn8MdMGZeitel9CEzs+gJ/S4nTT1kam
MmskoJjn5AmNW6kqsG4Kz+T49XnfSz4HFNcbKGIcStI6cvaPDPDSxok8uf3g
/O17HrMjK4TVpPRC5XEixKNCCMv9l7fElLN2nR6Nun87PqxGZn79quPk9fgf
bFZD0bDPAcVHQpgR8b0TowreBN5HZYYuqPMV8ZPxUYSftlQlHnzcQQmH+6e0
XV6FhlGqPo0SCT3+Rb4mthq7tojU6CuOOTIHFANlfn5epmyPrgZeO4JwGCrA
8Td7e09TkIsHyJHdWUBFX1+fhAD789mRXLp0CVBiLBYTpCECYCCRSABgIG4Z
D4Bx6eUIDrkxpHKnrNwDGMxjuZYaippOrquoxfn0fqbxsdNM+iZ2am1tVVAn
VALVABCVQIJED0ZNAU1t+8L4GFKCd9uZSTqwmvIYaA7cJuocs9PEzSCYebuy
6r3ayL5aQw1IG9CfIXZR8F+avC7pKpKj0Dbo3OmnHYaiVX/j8Gtubo2gIrTS
pzY0CeEH2BF0PYTmza7RKxQolycp2wpjkpZXPYOwVkXfoclrN6X5KUFjNuqD
dcKXWtfopfSvoBxQXB/Ts6U3LAxpeaIwSMMDo+Lfjo964kSkrLHrt+gYZmVU
H0CMkZ4xUiQqFr414jXt8DB+fYnouwPVzurzXOkxx1i5jr4c6yWPJVAk6KKy
q2Dw+0vVX+YFmp7zUC9NSwyLSwiQRw4oFjX8cveJB78WyKv7f0+mH3Ln0AZo
FQGEFSjSasYXa07R8azkt/RK0F6zQvPxB4rmzN6SavZPJ4Awe3t7RYMUUux5
yl9RXjhk+iS25zNnvkmpCotG9/vVU6aMY36WRKIbYA9gKsASCTSYCp9PM+bR
g89B5nZuaT18orMLSq6tjRolpX0Zys5/r41Cbb/s6QthUM/ExBRcpaysglMz
N0g8uKec4eHhECYcAVxKilM4d9U4Ggvd80yNYoZaqUy0i/QngTooHzoHumtv
9Yed2FeU449UfAnZgyixveOzTuy9lJWnYglRQ+H+GgK8N5O8LCws0H7T31X0
h7IBN1GUhNSZHuW2bdC2U7WDu+hBBEtc/mJ02mBRiHMkqfHSg6VrYd1mACdo
v0sKoMh2jWgqX+EtpS8qNH1vckBx3TWKHKQANzlZ3HaOaJADJr5n3myz9Rwk
3k9aXmsacLgNtd4v9uRrB8Vd8EHWGlo9YiWffuuwA0TTAVrkCZm4ftvWbDzL
yz8tfeJjChRNP9WkRXybq6Tt3pzfyOPTCZlJJ48cUCxs/FXVf7gWVmtbKFn2
02+15eEqTFSIvLqnq+v82h90nocHc8VxJb9fMhy/PP5Asf1Yh8zgMJubP/m0
fKmjlXswt0i1m+AOEIKp3BO7s1kCJSXxXNRTAYI6NsdWhDl3XguGisDnYEsz
lVkXq6c9dfUNMACQMjriv6infPNPQrYWtijE5mMhZqFEfim5Wfr6vgLMA0jG
3INN6wUcTh6AIJ2dnYCu4aIJdM+rjUb2osYP/jRLg77KZMQKBkvXHFvD7LDN
0A7QL6WTht6D+0XIlo6sr6+HKpE61Eav0YAgoMXFO4DYq4y0ziZwJeJEAoFi
xJ+enpbxUImaw4GBM/PzN0l/aIZQQfND7rhpm50fQuwc63FyWA+ZW0jmbW0w
4ovJNZGyPtVTHjea63cdOef0w3oRjHA8S9J6OfoVvwZzQHGDgCJLUqsE06Mv
9UGP1tYzF7W3oe3M3DduLzy5/eAmYk5mTyo4+NXo19roTHkl1mqA5lGY3P7p
7zUQLfgkCGAUxt/v/MFRp2R/lbO+8pgCRdsV02TZL9Z8GbwwySts0sc6b6K0
qRgfOaBYFN9S1Wk7mG3tQFFdpSCuH64CiUDUvbS5wHkxmuZmZ/CTl+da5HEG
ijSmIvuiIY43IVZkc9LPxC8OIFAoFBK8RwcMjQyLrTMa3e+/7sLCEmAw+ikA
FwHUKS7eVVcXK1Y+b2cA3lC0tUoWMzSEtHs7e/u+akYV2TgKAQ+AItFoVAoH
mEHsfAEWWwIttE2xzPX1DRFJhIfJASW9iFkCWUUl+bWcDpi2vb2dXRaVEGAO
YayHwJ5EotusSQS9+DwxO6bro2cP9AycMj192X+nqPcoTQx0GiDD1tbWnp4+
7KtJuC7cgqGhkRbde5ODg2ehZEC57e3HUgJFKZ/0foAz/V6CPaw89ATRl5f9
1t9YAM8enwc4mFwa/PptHRkUKoFG+euWNeHXFLKgaARCj5umvDMX+AWN/1hD
C4Qk/lt5MF+XtFWiS8D/P3/jMOLVXDDLBgFFS9/QJKuLky9VfxlgCtyMmcK2
7D5hOSXoIXWgb0zHsTJZN3F3S6A0G4IfKPAZCjnz49wTRgaZdCgxr7Dur988
oiuptda5qOeHL5Z2ddAawgM93+cVpV+Y5NfDm8r0jkD5CfkoNj6z4whr9zJJ
rBxwLdEfMh9+kcSMxygIGp6+i1cX5FkWXeKDGaceZ6BIIjELIYMIJcOICVEB
IRe3o2qDvQdbmgUt+HWGFuaCCSsyxrSjcXBwECCo8HVHovs72b5MVtQE2qCF
u6+m5qMEWlFJo0U+ivAnlZZQCsnwOPoreloE+DMSiQjuIigI31BtUsQpSu35
m+Y5nhKgDsI/CT8BfAozPwyUAygOoBrgLlE5EmwDQBXB5ClSSZIo7gRQR82B
OlDFELw5ufagWIqdgZ6kUBHAxvPz81IOXFGnYMawGugrFd4Ogi1SNuiuk2+X
VZDFmfqTeo96OKKsz4lxn4enSG3kAFzXYyC2fcpD2U94Fb7NQgjYUyuiiiZI
KJXU7fNcMYqB2OQLGlCxBxb9fn7mzcN5+Y1PqFe0x/SsE9nTElVnRpCJ3gpa
zq9BqEzq36mr82RSDI5mzQHF7Ith1Dsy8GOwUpFo7qau/wlZlyXXg/30G0d0
7Dxpp9G34bm32y13+faaNXtiIsdrreajqD24To1cEsPlT0seU6B4z61SS569
OKcTE6e5j8+WdHgszgF38pEDishq6ABdbvV9X+v7y4IJ+RmMO3u2xjh8rI6u
ZEAc+npQWiqnJo8dUJyeviwBKaR/I4HZHCZlv5JKZFVvuqqqKiq2mHm23Vji
cthQGaUszVGs3f9HTtyBZmubLddjYxPm5RYX79TCVYpLQwYLUE9PD/06i2Qv
AAKD+aIpzbEEfVB2P0BQnkhnU8KsvEXT8M76urj5a4SjlaF/lpbuSplQQzIc
i0CjQsjM0z9wppNN8y3K309Z59fQby43wlBJMAslNbzF0BmKIHrXjJGCJMlF
wUzaAsi5ElWv8kEoWyxGf7Nk2NCYGd0aAU+uq/s9zJoqOpWeuAIdQ5oGFTRO
XL+dZC4uetllt2YWf7/HRM25qOeNBYrLlqwCkOrtmTfbYNLRIU54O/DDblEY
A/XKvtP6ziGvUdfoJX0MTVgcO7+/9wIdRAq9pEyZ9yninED2tA86z+NCpk66
CMeMSvqmQl2UK9fHNHq3VB23KV2I66LswGUZ39kTKm/ZeFS0Oca2jQ5YBbs+
LKAoaFx8Qh4MZqSQpC1KLkX0l0e5WlQAr05bbLLub9ndaTNdpzAypSt53YEi
jT+1sdJ1/ipCwYag9xUGc3GjvSumzAXejY6teWsDKfb5Ek06fAxbZwWqv+5f
kubLwaZhGegalBWgSFdMnJ/BV0q9TmydfgFrDFpb7CMZjltCIIQNmpubZT9h
Fb8XnKueqfzTSAhCEN4wgYEIoNCysgpiYE6pvYQNUqytASiGmaOGDN9UYAJx
FFwxYXA2dnR0UPmkYQMkMzQ8KtVIYLLj/v5Bv3XVlJGR84Bt4HQ6ANoLn5mZ
K+maZiugGDaBIkCycSMwBDofPu3tx4TcxsS9JvmPxwCNxm1Ny2MbQFGTXhbv
emtH2GTF8aNrKZYuivE4QXTl1IGES01p1oFFJYjoBsX6T2VCj9laq9yigG5Z
BeDD3t7TsHwYGhqprv6wq+skbPu7nSgrqbYSz7IeQk5iu458l6e5/YNXxA3v
HdepusX0k8XXkLyC4OvZks9IH2XQ9eSA4joDxRSammRp2znxMKQxwNti/FIv
bYfR2kqqJsABW3FEcZKIn207iD8viyLlgUaOM0fb1xfu/WzbpwbfY0zHQWOE
yxMFOhchTabd5y+TfZxipiyZ9BQd8Xqka0kuq0stK0u3sapKyqU1QlqlMx4O
UNRdk7R1X2ffWM8Oq463KiYWQe4F5XQaU3H3bFSF4RRuP6/RtaWXCQ9do0iw
5IvR6WCjswxCgTFrdtCFR5IgIt99YzAUxM3UCbQmy5ronl8Ro9Kp0elgi0+W
NIpqhHSNXtHXKiB69rS0Xeol40xOAhQzkgTCJ4o7MCEBTeh79rwP6BH2Dw8P
A5LxEyGmQ1CCP8PoIOc5AGAkFG66t6UstrY2GvZloMtcVNMQFJH7AbQijD51
gKUmJia011x5ubj8Efoijz7Ak9AEMsISokvZaudCRkJqCs1OeYqcWF9fT8dr
oFi8q7q6WvSWBBRtvAuwkdAs2YnKqg8k6JsItOm7snIPsWrjUd1wjAkUpf6r
snabzaJqFLtHhV+gzoCKPc6EliLJOSP4kxKpkMDBUCYgQyj82LFjs7OzZOj3
9E+6NYiZTnrNA2N14YngQO/E5oI6rYfZGmTFe67kqO3uvfWo1OS1m6TCCg6B
zAHFLAuhF/YzpBcs3AvKwLuJVM1FDYTBVNo1XFzAn5sLYtBSGgqHB6cpWx/P
Vo3kt/B646Dj/chzDV/mvoXpUagcDNDOrxeXSNSxKMWU47vIo/qZt1oZoi1z
BRR2TYrdPHsjWk9TlpSaZFAk03eSdT6rYNSHAhRFw2qJ56q9xvsVdBUdiq4L
RvY/tWLVowiZu2iMwfaR/gk51KKapa/PegNF88rj124zQksPnPKV/8PUtdtG
Z64FyO08+q2KMcQhvdkhsFJKdXHzUOzlRQ2DU/POOH9gwYdXHltV88ToleD3
c7aAoqUSQ0yT3kCtHQInKVl/kU1EhnEmQlq7kJFSGR7PhaVFUQe5PoijItrj
rru/fxAQlwc90hRJJkIqVpL6yexJgScpYadHowhXXDMeIEdBQ6OYQDDcDW0Y
GxujnQDYAAkDDF5aWoKdg4ODlErG1GROTEx56u8R0r4KzCNPvAGDhtFzOoKr
cupt4iYqK38H6iYejNBwwKgWAkUTTsN+uJY/yCjqJgISnElKQkGwGYqp2EQ8
3xV8MPmazs7Om/tnZmaErRFArGBUFfXjWJbLzVPomFUhlmgUU2qqsyhQD8VH
x2vegHUxMW+f+XHOnOWzumSlvPRW/r6+NBgsBxTX1/RsvGMd+XV1F9pwyY4c
41jmOOMTNTH9/I12uHNTV26jcq9Oa/BICYnv9vFrt/RQSTL3r7XGOcywIsGz
pBi/ZxfuPLWtGfNOxjjXLXr1F9TJqNY5hooaS9u+5fdv0rQII2jL2qyq6+mk
RVbFr9iGtdGyby7es3lP8AvhIZmekw5yXofYH+l4WzpBm54bBN1t2trIMbwK
N84tLGeOfNZfo+j0yQpB3FVfWQX1p0Yv286DllyDYr3k6DlpiABFfNya+BFA
r0V1ravZzbFKvgeMvZKY1SttjvVsmp5t+8bCMi0ZPCX7P12jl/RpDBedUlaT
mpqPBBFJNIoi91MYz2WjhEnfY/E0DJQhT7GcuU/Hhpjwj8hPTMe2dO6OBMAe
SKPIQJECTFQ6ZtQoCiT2v4WgegBsyCGQuL77Oaehp3oigFiIKIZ+IiWhKBXT
vejIrE/h0kPDoyEjKXOEGWM8cS4RFH+BggzNP+EwwvYCFDNUc5m4NNhHkYT0
w8eOfe4pvqLiXRk8gMNpJ4BhKLa9/RgAaVOXGFwf8xiJXVrfwGetykg+/Vab
etWkd1DM41xpr+w7LUv5lLjiQSoDhY1du80+ZnGd4z4HFDcKKAowYA2Y2tjf
e4HyfRMMwwwaniYrQLi/Z/zZtz83VMExchHMQ9cyRE3avMuvcCO1931XMSk+
aljJZOmhs5icAp2XCj7JKzpIAAM1n0o9pRKaU6BEfuPZi3OOvsxQnWU3zEXr
ZrlEp0vxMf+494ctu7t0gx5RH0VtLr+xcLdr9IqG+tnVuMo1cHPq+p9oASLm
1E35n2xGp4JNhXV/V3oMu27ZrSN6qD6KqB8muzxlQglCiYVKs73vyzFtal+r
j2K0d8JZiGmfPTLQ48poa5OsjIrbzmVxIa+1c+Tli4P20MClDTA961nGstkJ
Qcd0p7tua/+08ZKxDXeX1SXE2VXCPO2i3XAgjD5gNEcD0hgaGgHAcLC5NRLd
X17xLvn+SSYUk4WGvk0WF88VyQQ8N3cjnf+eyAMCxc7OLtJo8XW7oaqdGP0x
bjgE+i9NjnDV1R/Ozt3YgRvpjsTOmfRH8lI+FAqckSN91lXtyVlVVWXhjQAE
RT9pNa+POSeCGkV/S2EnnWtxEJBoFKGQiQlXNdL2V6piMwGKUGYs1lhWVuE/
XZSKbtolb2WCXUBT1Ioy9ax2Hx9EyAoGb4BXon3a66MgACvGUK3UcHaSwpdw
aZ/VFSvU5v+p6ebpnugc0/qi5IDiOohD70bAhmINntx+UMcX6CVDo6HHIGDW
wNGXGrfwwbDRdKDne0smGltjshXrrnPF+xRZobCrmtp++q3D6MlPkyYpPHk+
za93+EOK6p55s2124Y7r0qhOtLLtprii9Z/y0RLtu6DydFQlTKQaIA8vmOUe
VJuSNz1b8pkdZOld4wX0kgHt7/u//EG3EVXWlHaH71os2qtUARhMRwxdjDTT
yEb4KCrtml7vIAl2TJxyU35g2bK98feyMlnbQunU6GWdjSW/QbyFVflFTRJN
gzmVGl+qPpVF07OjoEOsePP23edKP3eIdtcNKIrdCjWKTbqx6a3PO4+ec7xc
eI7LZJ4ioFKMU/m/1zpgD6AFwAPOQuKQbANwSnSd3F25x0wKbHqLmTEL9Ikq
whPXVC4edLZ7cvdrFyNo+qyp+Wj8PmVsQn0rZhiX6VkBxROdXdBeMT2nQxdk
9f4dJZ1RGWfm0h2pDK+hkmEMgREhF00BfiJ1dTFCcbW1UcDhgK8EiREkFqQH
5zY3t0JVKyv30J/wXVb+zttlFbRtfih8BvZHlewXdkpqfk9PH+A09yd9143B
zcfuG58kbXMAUJQ+ITZLUb3SfjhR9NLEj5SyD/36ZHMPVGN2dt7cA/1G+BOu
KPnBs+4TKKvyQ2emibI4wEmYn/o6mo9W8G2dzKrxGZao5I/NDIp1OcLtDQaK
bh9FPSm/Hv9aqeZ47iZWHCZmb8Ix8wlZnDdrvzJOEV4Ue2rbwbnFu+aEtWzL
HL+m8Zy0xEtBB4JgMYBnCKkSajXmqZhSs1CSSlS8QCv+rvTY/OKKTCLLWdeO
21Qwa2iNR3dbfIBS3qgYXqcPHjkfRW6CvevId+p25zeUtn2b3T7iXlFth1Hx
4od9uLJoMDXY1LSfbft09jZb6jN7DW5MMEuSrcfIHRELXNgqKsh/qOpOGmuc
NfTn7OLyXxR8TCn8eAA444FUbeppRT782aW7D9I6l0i8uaUMwX/79ucYdhS0
kM8OUNT9ZW+pPKXvppODJsXnBXwKcJys3FfvjnPIbQjZXdIoZ5J0pPAZhtx5
lptbDhGLjsjg4KAARU9o6tDQUIj999KNao/pk2p4X58d7AVnRj1H0J7b6Q48
SSdmMDi2oiPdkUolWPmBdBRbnydJJWjmaqH9VcwGE0F9HZ0LZ+3Z8z4p5aAA
QpK68Kr3BBkCSgSs6EGJ8CvshE+tgRsjolF0xURzi9L1Wzhk5nomepxVfRRp
g+pp7udMfIokx4xnAdQ9rgKjbptTQMrBQPgzkeg2dxL+pHatqu1cq+hlF1mU
ntrWHPSK068gUtE0FLedy3ptLl678bNtB51XX76JTnNAcYOAIg9XV+aIH2Zv
biYd3VbyiaIQ4zoGjXEOYJEwBMT5So8Xf2Xf14Yi0TZw0Zo5hwkp0grF8VcH
+U0jYLAmdkeMkUelweejftqsbXbxX5R2AFbkgIK1EyCnFVXassUVtlUWpGVA
L4quB/VOO49+S0xBj6pGUfPPvFjTraMnCuKHBn/M6iWUENK/eO1PDu0/rDjQ
0WUTf5ccPefcHcsbApNSNsJHkd6gWBnA/8HE72JVx3UTnn6fSEau+/Sbx/id
zG7DFBheoF/UtNCG7497x9bautQCU9iNhbvPlh514Oh6A0UU6Kz/vv8rjJ6L
68Rhafu5Ce+KEYGVmQAckmS7iUS37ZuviUl7d+UeP5UKABs4JWU+uwTq7uhD
SEmKra9vKCv/rf9CKUVIsBWlHwfXUG640Gq0OTtCRCkTFtt3BC2hmERmda5m
1LWGAX2dQPu1365KAsAvhDzYvv3jgqgvuVG0SC0CRcLMBCyJoNs2bMcMk5Ke
/R6Juk3ScpjCy+rmlpBaT/BzQL95VgE0MDK5WQm06RPdNx1/6dIlwepm9cj3
wENoKSJ7pqen25HtvLPT9ZIn/EltWS+GHGPihi/AfuRgRmStWvdS6CSApgef
WOngmEjfuPbrcjmE6D1JjTHchg+OMHXpT/DQ+dt3FCVOEeujCuu2Nw2u4hme
A4obIgQXtlR1ovUZR0VRMICv0/wVqH78dmou6+R76WoKFVXmMHJdKIq5HN4k
R4yeUtVPz5Z04KxNKHGFTYHCKiLoMWk8K7YbovD4t2hop0rNho9HYvTKk699
qqdyrJICP1Je4Lvn4RJuP6WXb+oDS7mzF+cMF+UkkgvZpNpNOtiYlaiW2VG6
tXiu01e0RyUH50Yph1KCPXjXYA07hxRz9yUbRbiNnrdJcuVlpXqhE/DFWm4d
2AXHHOidsG22uacs0nifSi8Zlpvka7Ag2tqgta96NeRWZqK7xROF9f/bjs+4
PBnDrjVaigCGFCpuyaYEL+p76hFTl6gnlwDjvcQqhaJPNlGGQTIJFcQNjG/4
YDi1WI2oBF9Cezq/NxSJaacGqIZazhgPqfZqNq/q7mo6LGEgOtg2jwLoQtGs
YQM8kFYK8MzQ0Ii3wh6TMRfrgWTV1dUejWIACAGoMI7GUECbYa1BUkQxAPYS
mjGmO+UHg1BKSXMoMctao9jZGVaBzBPpIIrsb2lpkbZDw8XKaR7MTobvefb3
9fWRzyHG9r4jWf/kAGKPIRXc0tJd8mmUvsoWUIRmXrgwToUjr45I6n5LIPEO
LAFCmEwZug6q5KENT3m/FhYW6CqeXpIOLHelrekiu3yCb6JoR6kQM+p8hwqT
OWZeV0D4g/ivBovMffQGmbx6i6NIkNEUUEFBndsHRt4GTfScHuij5SreuKSm
pxPbJYm8Co13BQ9Cnl7Hrt989u3P9dJYLYTj//mtNngj6XdRDig+VKCoxFJZ
+YwQy+DUipptG+YydGzLvkk3XSVtFXlxBwaPIlQpjDsQkWO02YvSuWVPv9l+
ZoqoDJCQwL3mcftVICZEc7wzgN3okQ+Up0qhpvmle9sb+8kQj08TXb1JDw+M
Ig32JHt4Uc+KPj2PlFT5n+QVwRIgjljxugaENM0n9eyP3bXMPYCizfoaWK7w
Iy/LSOpJuAXYM/UccKRxPrXu8Jkf1zCGNgAomoNl/Bq+P1UsCUfm0nK7oAGT
XunLAQDeUpVgjwRmTJKXoaWRmxSbtAzndt75zdScPIZavcZLbGecMFbU1h9G
RBxHQ7cPVdp0R/DG6cB8vd9UeKqRD+/kvyvr2FT48aaCOC+4WAksXb01Lo7u
EqTselQ0akuSOUB6IG0n6wklOYiDZHW+38LGl2q6k5j3Bx2jTZTofmbdAqhA
EJ05xQNIKDZomUnlWFb+Dkzq4q0XAPBMoOhROS4uLu6t/hAKn06jZ0sp45iw
WHSDTi+lkbHxyR2oUTR3RjH7G2kUxUcxpbD5WNnly8oqKK80qfv8F42gIyWA
amH7GRgYILbA2dl5pAkKl5eXC161EV6+XVZBnnuDg2fJGE15qKXMrABF8XiE
cmoNH9RgoeNN59IMTomkZASSCOWwZrNUUwl5JgiLeJjN00LHJCEwNPY8TYbe
E5XyugFF5fPDva60KK/sO00aGPE0I39pfDabNDzIb9Bgcqt6mZNWhF4pltYt
6IWiuJGRkQX/p9eji0fuyMBFtHpLqKwKUO0+fxXO/svtnzItWA4oPkSgqO7k
7O17T24/SBqSQPTuqvB7J763TR3CutaSp8Kzk7NPbkNCRVzREFczosQmnrzo
zwYxQ5cozhyYJdlcZagj9Dwlk6yhGdNfPNSVEZm1MSt82P6e8b9+8xA8LE8o
51s0iOurx3cdOWcUFQQVH1owi7WiPCrVsrFeIpXgA1jxzMUb2CMcCY0PvgAB
/E/YMuVbmFUM3GInb9y6g0oqak6cYlrhrqn4+oJPf/1hd9qpPVDWnUeRIwGl
yc+82Ua+De4HJKYDwdDFl8DVye+vJI3xY5QpW/QfBViJFcZhDNBqPRhU+dro
o2Ebx20JVoQKHBq8aMktouu64yZWdE2IL4quZlm6bfrPsxfnnNSchWpS2FQg
AWtGmButg4oaOBuj6mpLM89Ty8h7bYWcRlYNSuKzFPBDnTwlXQr2jYxNXr3l
jDVrRa7tRooG24+dJOxE0+44q7MUQDIc1eDz77VRwDPSdWYl29vbE4lu9yCx
TO8+cz9tLC7eqazcU1Hxrp9HMZ1MTEyENdjI6PgxZREuAShi1haQEjSK3N6k
sbZvYJjlEISDCsPGjh1hM42yyNLSEh0WYrdDgkBiFdXJX0LFra2Hh4ZGYD/A
SCF4CaG6ErrRLDNbQJFaFMk4eJxaT4pQz/FmjImnx2D5EOJ03p4OdJYMTvB1
ElA6LkO8LJ0wKuDStRizEzKGkL/mND7D60elqIneJIwrOX/7zlPbDuplYD4n
RFCTaX0eR4wSBa56jetHtenZ0qOI6+7x24aI8pLyPDrPpTlN2MmJ639S7k9F
YjfRr+4POs/juyv595Vdm52MGzmg+NA0inTf/mnfV0xqFwsMehIyt4a5xbu0
grj/eX6NlVzBaw38eOOp1z4VkKChQkGDDsMp+FSbOFUrDpCXBczyZLGyjEnT
tgUfLtOctsIvENKDuMAk7hZgeWr08n+tPEErHVp/aTu45n2K6eGBz0KwN9VD
TOH3N//zKObZ0TmStOm8qP4vtx3sGlVpuZYJaHiJFmltyNDRcsgzCWwzkE7O
Li7DC4TsFE5mOtUo9UJ47u322YU7K2vBiRvFo+gMEvv1+B8QIzVJK7RuTQcj
x3idopJWy3y3rIsS5/+kQcluG+pFbbih4QcLEExbE9ck2xxi5l3E4X5Y4ml2
QU/lZQlvazU4/6TdU2Wm29M5qhzIFfLEpSKO6lf2nYZ1hPZURH8PciDczGwD
5FIIM4WjOZTlg55zVo+FFDAJ/16Nfq1XEwGmZ3R92VLZbay/DMJUk+3fdjQb
SXuF5nGadmdmZqjtFG9CWkTR6lRXfxjBFCGABwBlkS11YWEJfvrd3hpP/QUo
7uWfPErIiYkpQA4BESIeIV5HnXuuOGwqo1J+tEMjayBFsRZSrnFj6CA3ZpuL
FD7MB4OPkaKMlIqEhTyn2KgmTWA+lDA2mfSxXV0n5TDAh8qeq0DhLlHVJrpO
dqoEK11k2zVhWPaAYtJmVarzMbL+peg6dAGFrv53g8E7pVB3AXiGU8S70iMU
AEW2e9HiAmKEU6C7AM/DnTWPX1hYILpyQYkABSWiXLpIop5TrkQeXCzX9l36
D94/eYYpIY9dE7UK0Zih6IWgAUN+w/9Z0h7tHYd1nC5aGxd423LUCSCtgz++
WPMlvcc4g0YjhUi8vL9XXpsvVB7fFETtmAOKGySkajs7dROZcHhIpKsnm8Be
qj4lC4SsB+ynkqQtgCS5cvbiHMVnocqF9YocLylAl7WOmPusqP650mMHesZt
9qBz4I1XX2bLfGq5HyXAxvAgPPt2u86nVmD63sfy/kVnWPvZtk9bBy8xPLCD
NSoPKzPLmalZ6r28AqZCciMQUoqSbcIyOseh48T/tdpRq7O0Syd831y4ozqK
0v2oMvFhR03UZgVvmsdVHpNluR33JRtgek466illuoUhR0CF3mabxSCLeInt
sHGMwW98veEr6SpLjwDuNC6Vyk8ydaFBHao2VAPV81jvdVDUN8i5WZvy1aJJ
Ba0bCnPH3GMAQqMWusPPTF3bUvkf+JjUERbFIdH06oEe+PVAzwWD89bB+Xx1
clKKKU1CUmufpa0mc37A/aVYIQKUJ0dm+EKBLkmK7rWhGF6//Mw6LWXkabmh
kYW8fIIfZH/CcFzU2IyhhStylrWOUIhZ+XHOSbfDnVTF5wF4KHOl4oXxMSfO
Qge2rP4hc6cUQkCRqkcaxZRvaPOUubkbIeTngY0wxu+kPIybpv+krDSJhDcg
Fy6aUNJN3RjQ3uwBRSW1hidAKDCYxVQje26rR6T51FjK9eyZ8rSykS8qMJtu
AdXQPAX2Ayw0ISvmUkyR96e65qMdTPkeUMkHEHonLDurSnygXt3Xm+foi4iG
Tvjw0dIBLz1Nv9CkTcPOayr2128e+XV1d2nb2fc6h+El3Hn+GrwlWgYulrad
+03T7/+hKpG3VWM/hJoNvOhW893L+0+bHs7PVx2n5XkOKD5UoOh4v/+Xtw6Z
PZ/2g/HOrUpBt8wquI2JZ8Fq8nQ6dfXWL0o/I0sZjuSmTTrQpgFnPVKMqAGM
ypkYaUJgbD/52sFX950+NHDp5u27NGc706t3RtV/zC7cOTJw8eVo31Pbm9QD
4jCWsCESbdybVKrBOEzxU9f/ZPnM3OnkYeV6fj3+B9VdYunDLMwaDzDqfmF3
Yvz6ktYQagWRKBLZbKn+QPOfzn2j9nwzNff0W4edhgB8gs5RcRCqRU9tOwgw
Fft+jXytGxTM4owNVU/1ytLhwI3aXUdDF/KF0G4PtPQuZidVLkvhpaSpRHRW
K0nbOVR/j12/9b+8fjAPUxF5Fm6cPYGbiWYgQOB/89bRaN8FKkNjJ4apDpDn
UKXxa7de2XeaItBVgVtJT0gv6q+p7bAsYtiGE8FWZiuVrDFohHo9PuBcTvuy
shkdNZmBNgcXMz+/IVd5BVGHfJD4DrtvxSzBthnbu1IoJslTjmygMmUfbG4N
IY3M+PhkItENSADmdEpWAvOyBo2GCxkcaVadYADpfPwpgGV7enoaihoYGKA/
Z2fn4eDq6g9TOkCOT05Qgel7zCVjE+OkxfKYngUo9vX1rZr4mITCKwAIkabL
DEsxG+VBpCZQ9BwgzDnpTrezDRQjbtPzqhoMMj2jj6Ls08r/wcGzUE57+zFo
BZVTVlaRznvTxjwsEqGMDdEVGGelNAmgQShT8v6Qa6hkfvT0EnwT9CW8LTlf
si/8cmD7mj1/e+nvSo9tJgVCft0T9LwjKxfmRItp8EZWD2I7RBXNJsc9JsaJ
R/V7UogUaFmtvI/cbLFwuf9XvXySeqGH3fzC7u68ooC3QQ4obow4erOqE+cD
mdMa8VYqH37AWqQ4ooQs9z/P37/gjGBraKGR7dxCEiBfHgcaP6E5+nBMoroP
m1NPVrO8QonilN6OP1d6DNYvJUfOtA5MfTE63Tn6x8ToNej/U+cvJc7PwS0G
NIX6w3oGBhJt3chzNPWJcuF4cvvBCMzUMl1qJdFyMBB6KEAR7tkzb7YROw05
eeoKOC5wMUkR8nL0q/FrN9lG7OQyNpVgAkgmrt54Zd/XeRQYS6FGWluliZWe
Lem4sSAEgK5Mi5nLRvgoGiCfGo7pj2N5nBJIUFOeEUKFr01KGNS0pSoxdf2G
oWqzTcUXrXng38VrNzTqZnRFR1KIGQ8AR69oqt2c3ILaTt0I+BwG7aEz0/O3
OZacET7csvHr89He8S1VneyNHOPAojrytHytsV8dyfbgl/Z24U2s59SZEsPC
4x+XYHuOj1A3SeDz5LWb5L0QfG/NdwdsfjFyVT9Q6SAirf44MOrFmm7Mr+1c
xaXy4j4HVOzokQzNTHvHZ2Xl74gmxwwsunTpEkzxXV0nE4nuKJMcegyyQ0ND
jnU10R3QTEJTc3Nzzc3Nxay6NC22IuMYzBKshTMFgGKYg1+47SumRpFQnECb
lCCHdgI0Qiv5Z5SuRUJOPKdAKwAU1dfXUySLJ/7XNCuTFdsEcikDZNYBKEbw
r1X85y2VYjtqHE/PqXpYMEW1SlZIcA6KpbZIDItled0qoLfFTIwNcV2INiYm
pqqqqmRxEUJKzwCGc1t0pLgWGEflcNZFzAzkWCXs2bPKJHSMwOEmn1ua4VLI
2XV1WHQc0SC+KwoO0gGpcy0RpGS/aJjEtzchjbmTdF7VDl71AamackBxY0SU
G7DxJ6VAWC2eBeeLbfEBAQYbWE/W0RnTLvx/aPDiUw5Fp0zf6G0rPvlFDRpJ
crCtnvIKKLGLzhZkzJ6sPEHvLGGxc9vleTCoS9SXHD03f0veHqZ59lFM4Xf2
4vVN1HD9pHOSlELyGGkQvC0emAD/DvdPmYEDggpoMLQO/gi4XQzNUL4Brcl7
M/5q9GtAiUxpkhEheUrZCNOzY9TU1mNLsdMPiMVZ0dHjinuzuTwplATWddSf
L37U88F/DHWfvzy7qNY4s7fvwfahwR93Hj0HL4Qntzf/8l87ffZi3cnwkqE1
jpAS5BnxyNixBi93Aeq6CyT2X33+oSrxQuXxLZXd0GMqB5PTP7r39KqnqOGv
XmtV+XEYqdJKENZNxmGSWJAhawEqG/GK8AxCc16o7AR4nMf8A9icVRZK1FLp
9ZeqT6V/STIUJ4JHbTWIvVhz6v0To4BLcQGiezjSN15y9Cy9cqHtIeZVNgle
nOuvpnoi/hzKziaSQJY8BooJjy7IPBIOI5UmwA/AioANIkgWvYjEUCbqGGdG
FH8d4BQJtHEfX+I5nvASA8Xu4KaRQIWXlpbg+Mqq96DqgJ/Ly34rEBoegaHh
0aPtx6r2vE9KM/gmdkQMgfFb1dUQqquLhTnVdcor2mwlvzR9GbCQacKOcKo+
82DbDRRNF0ez4SkRZkpJdbyqeYK5yqFpiIfLyaacEqpJ5LjYsiXLoQwG6Fvy
ApVjoIdNRaKNpm2zyVJD8X9YJ6CYUuhFBFgRniCTQRHXyPWSel5ePuyTg17E
sm0eIN5NQuCgw/TUEw2vpkMDl2SNzLVAJxy047iQqnrhNOkC8V30RGE9vKls
Y0G0AVJy5ButJtXh4U15hv+bRsIAFJUHV8AEl9SaBPoLNxQhs4YcsmRmOgii
B8TJ5eTIFSxgo9psOdqhf/zwlMAkeS27oVHj5vz42Ys3pO0bihf9dUfNz/zt
e2hHY5dXB/80PlFg8oo0cSvYIZ+XReIJBvddxjnMg6i4IONpAxlnDXxCgWAx
uLRy311bJ6i4mKt5bMtzQrkLGCUy9eiv/jWRxW5+78T3TKZKkIPBsO6TpjwN
HR3gjXnAG2na/U3jH4rbvitp+1Z9HzmjAA+GFzGLAncaY04yN2eR0BtfXw4m
fIK8XIoaNus1gv7pi5H7YCbJRGAt8FwpEmIXNDgMh5oWW/HS/6fCT1zZCR29
H0NHzIkpfErQP1t2n9CAyraZtQY5aXFI0bqVfSqcDe8HcTgPyxgarGNGNRqZ
4dwJV9HlYKDxc6Wfq1B3fpydh9qyUWlfp2GhPE1wCXFrJ/YeZuc2SLNjGY1Y
c7FgrcwvrvyitIMXdzFpNcdDMSSW0J4iThWh0WODMxPpPo/DaBGgaMIMc8MP
8MwDOjo6AC14CHA8QDFl4+bmbsRijSGk1+vqOimYSuEKZY8+I2334A1/UbW1
Ub8SUoCiWf8E45zMgSIJpQIcGhkGTBjasYvM5d999135OxWmr2Zv72my2kNn
+oliRCoq3g0jqyEcZppfxRQuccp0pFnViDucWb79yDAToAgV9qSoTn+8qlsZ
Zg+Ui8Jdo5VCdXX1wsKCHGqOEBW3woPBA3FnZmYoF2TIyPZIvo6mRDGXIpRj
7pTkjKEMkuxkU5zQg2T4yLfyojNVJfQkGmQI/BKQDaYvQHTH7BCst9HvyaI4
LPTGrt/Elanz/tFXt2x4PbITY8yYs2JO+VirxPlLBAZca+117B5759EhBAZq
Ztws4LCQLXQFlG5YAcXVXoPCZCseOJ3Uh85CPl+rI8g8h90Y7z5/1c0iu67C
pDHK3mQdGbjIMRqOUoJnBK1q+/kbh1dcD+9aghGyKJZ9jypw9uLcC0rRJDfL
GbHm8oduHzazgTRmzgA2caYknCWvjIIGA1KqogD5bIsPTFxfsJ1JdQ2VV2SG
nIqdvdE0b15cfD/y0PUxq9223Hn+yvOV3Y5CbGsDa4fq/iKfSAIJ8FDKm49d
ak8KUQHkjG4n1IF6u4D0k6TOpebUvx4fmFvIXmJi2/5lVcKpTGFMq4XFUbDo
U8xKWd85cjXrixgk/DlGymevEwIOKgeeORS17lghJ0JfHfDC7oS52mLnnKR8
7+ubeHJ7s46fKiKbjiA9100ROlw92un1QpfTsKqOHFDx0fiEmHCYyokzDfEE
obUKi8vPlnRoFw41NdR7G47vcAe5bcXhgQtt7rNACyBdm1/xFmJFRb2bX+/w
tpGTUhFHDHGrNYzUrqEx16pWe0+p2+RoFDMgzQswznrEBIr+SRwQRaLrZHHx
rnLFytjNykNdDmCwYubN84Q5pASKaCdVvM2e/X6NIgZWpAaKqylOkxQG3txy
iFR8UD1AyMXFxaFQqLm5eWh4tBlxS0/vafHHS1csNVAigwhSmhpROgsaVQkg
Cq2rAIokOzOFVI+7ZWxsrLr6w5qaj8bGnBzNmQDFzs6ulGrGlEBxaGgEKgyw
3LMuGBwcLEehzOCehQagQQmQMW+r8l00AmfocsPDownN+51oaWmJRCIAQamv
PLyXCYy3IpC5oRpFww0D/k1cv62U8/DGKNDkipTLjziN81idsmlrk2gLXfqH
AvpJzRebNMlYIz2YJ0f/yCxstvmiEDX7lqqEflsyMlSvGuUqQ5TgmuBRq9fQ
zpXNmSatJEvbvlU8uoWfaFYKNeM0cGwO5TtW00FpYKJDoYzAumufOrSXuYz7
LkUlp8zrGp1xv7HXUSy34hK2f7btUzZd6fBhrddiiFvZ+b1lrcWvbD2EPOdt
Q7F5ZmqWKUPNyUUvRhwtUKGoI2IGeowLhtdujYWshCE9Gz4az5Z89knP2I2F
ZbbTJTXN4/3fr6S9cmp0WnQ+myWWhMCtTgiocO8L2SfcVuOz+/xlFeBWRA+4
EErjymVrk7YjFMWo4fTg44a2Kcu6idCLXlxsbdikNVr1/7TvK/IiW9Vl6L5E
VgTUOZs4K6jCM/QOwSp9MTptuRlpHlCIAWb+1so/fvilbnWRimDa7HBTc88U
1UsCLFIU65enXoMTTlMbL1QeFyWerKNNcmxoweDFWeUvJNCogGEhran/pZHQ
moGURK/L11VYGo/H61IMy6v7fz9+7ZYTd2WJSlOiYNQgublwR3GdsZ6QorwF
mKkpgOBxkXqB65dkfuM/R0/bTKeZvkcp3Ntjnk7CFbdUHYeraHeRIq/xnTfM
VWFKbyjttiHTdG0aLpQ1PLweoOgJYCEG5lisUeJkiWIFlZPvhEKhkBGEIt8B
GkUAGF1dJz34RHHgFJfuMHwUbc4xR6Zk2M64aeo2vV1WUV7x7uKdJYptAayL
nVZLR6jgaDSbkiGVMB4Zlz0q2d7e04QPqRz4kxwa4RTJVkPulIAV+/sHBVVC
v4SV7OSIjzDtwW8dI4zcO8WinTO7yA8ULZUh5aTfqpvueGoafsIRt8oUbmsZ
9I87AQ23xQqzw6oHu5rKWPFONOOvKWbqrR1htC9Pem6l4E+PsnGdJcn5Z5el
PqdGr75y4PeK6l+5bGmvJHifmK7U5syrtrVTcQOxDQuoeLHmVEL5MBsOPjpk
Uth7NXx6Ht4DkiUKcwfzJbR9gR55YueWRe4G9A+anh03rTyxjOdrHRS9FXcd
+S6oGEtquyy98QK6ZXrNT6KeVW+/T6EfoMmW44a3/kJVZY5g5osjjFTPq3JH
TTFx/U/qSKL0cBSSD1GcAAGLlyazt+993PvDcyVH84oUi+8TdNf+hc2FoofR
QVhx4147g1CGIqndflH62f+I/35cO8/fswSm6pl1ZS2aVZX+75qLdaRIsiHz
nIgriL9XQDFr49+pOVb+xsLd/T3jCgw4+DkuarpNHMigFlBbtRHfcNo0c8zp
xxaw9PuJkblbdx3skdW1xZbdnZsltRNp83BV+0RBk2M9L4pD30pYStaE/L2t
5QM9F55583CeLCiKGrQBlDWKbIRl27TOtBKXw16qPgWj1Ik6Qa4qi1+SpGRj
Jka4bvLj3jF1RULp6l3UxOCzgTWcprOrofHTC736PG2eVjSJk9ducoNsm+C0
UBxZzgjBe6ccabpGr/y65gvH3COLrHxxPVIlwzGR3h9uLgqlQJCPrjEhOF46
3BX2nhNDmAggpv0KCpu0JkF41YpixqgzPFSVcrserVpf7u+9AMPb1Cjq66Ck
qNIDaxRnZmbKysoATnjS/42MjBA+BPRICrGQLxdzMFDs7OzyVAnAww7Mbmzu
TyAvjYV84M3Nrenqn7KNlHT4DwP9AwMDUD3405N0rxmNznAJm4EW6RUvXZpJ
aNE58gBA1tc3DA6e7ej47LuhEQCZlCvQwGbJCPsiUlWhT6BFcC24KHxIc0h7
4Bv+pP2seJzcu7cmE41iAnPneVqa7vgImrPn529CSyj2xIl2UVjxMtzZ8vJy
uMue3nP4djxAkaPm0yLGUPGOcIj+lOh4kk4jo5Dcgg3RINnaxMDcFhZfF56m
aO/ESzXdysxR+KmzNBMeLcd6QhoGWqgqR0TAhwf6fkBvbWdGsARDWPxl6dU9
bB/oG9t15NypERVeOqYm3yTZXO4hm3HX6AwcUHL03Nj1Ww4U2RBEcmp4BiqW
GIE6XJm6PieI11KI+jLAYKhYcdu5L0Z/zLA6fFgSXln/dnw4MToL5ZDfNc0C
swt3oL0wqf3uxEjJkTPKmunTxK6juGfw8Wu3oHUtA3/8YnRa6IIBHHZ9fzna
9/37xy8w+E/ye3ZDGLfTiB5MQvabtNxdl5xdugtz8SvRnudKP2ds06SBDaxN
tKpcK8nFjiboEeblV/edhudi8upt0Y2I9tJ2P7NrM8FPXr1VcuQc9C2MNwoU
lSaMX7t5cmQGPnBHPu6ZDCrlfsXSDiHUFkEFAFqODFx8PT7wq8qTLiOmYbXX
21uZIlW7o9Q/+dqnv64+9d6JCxevLvBFzL7KpkbxQO/ErrZvoLu6z1+Gt4fl
vM+UjvTk6B/V66XtG6Uus7O75tLoWvBbtO/CSwpgE3xqolclDh6OKFeU5k1/
UfAxaV+ffrPl5f2nP+mZgKde1jXCEWpgF+GtEvIcTct5oOf7Z98+xsZl8ptt
0gSV2pkn7lanx1ntFoelE7yCFFW+ZRl3xHSSSQq3Iz/ammeAmKlu3F7qOn/1
g87zbx/+ZufRoXDbMIzemuPfdY5cPXPxBlcST04abi0BYi07S01OCmlzhWzV
3gsIUJHltajJWNmJxd/5E7rl6bfaXt7/9aHBixxcr4o3DX9y5QTa/mzjKQ4I
SPHPziZQNC2GlZWVe/bsEcOlnLi4uNjR0QEIhHYC5Aj7Zv9goAgV9lRvXAXb
7iI6HVMNReDNo3ALEDoX6lxX30DUggsLCxTbAvAM3fM+lGMwVZ+KxCH7MqkK
yc+QlIEpP+TdNzs7SwRE5K4J1SOu8rDKOeh4YBJa8/d5xO2UCKebKuIMgWLw
8dBSgLhy6f7+/sHBQfOA6elpskF74uUF+5kF9vV9BZWED6DlhEow3dnX1yfo
14wD6unpC/ucXRMG1WdwNsYsC7b+Hm26HHeZQgEn34mrc/C+hfcAvGx/Xd39
95Vdz1cmfrX7+K+qEv+1svOFys7fNA3uOny2dfDHsz9elTeMpdWUtvFmSIoy
AS/hsR5L1ipdNW2xTZrYxbDAbgggESjrtmm6qirv7bSFGFuWYSG1eTpwjksa
wFoQ9QZq6uiyy+QbZWI/rhUZmrnK3OqHrkckkcGW3vJr8QdaBXPcocFJWAgU
t30Hg/n/3n3s/6qCsd35q92dFBn63/f3lRz5BiD9yZFLyq3OSvK9SyL1tNzE
ezw8khabcdfWI84EbctjotPE4D7F9uxo47MlekgnHYUbJ++gAU8QAZ7u5jM/
lradgx6jLoJveBVAR23ZfeKXVV3wfth59NvE+Zkp0jNzQTSqNaTCB2ptGVhW
E3Mluiw9mTTGKiOirAm/DOjRxruPjBIKPh3/FjoE+ucfqrqfrzq+pfI/Xtjd
/cK/nvhN/ExJ27cA+GkN6MFOmiWH77vz/qHdNnstmg+gpRZ0758Yfan6FNKf
KiJE8tUkBx5xGX1q20F4XW+LD3785QVanIry3cWUbunVFr+NjNRF1GryRqZp
Qt5e/icOe2fFGM/m8el6c0XegpZMEMu2TAd8WPf5q7CODh0dhr59HqchGIQw
K8H09FrTYPmRQVg4zC4K9DUWJpbt0ShSzQnYOHVxNwcm8XEUmKDhe3h4OCCY
RfDeOPLbDA0NeRuaCnyiTbY3Ex9FG4NZEgmvHdk0PRsV6yYixPsiFeztPV1W
VoEqL4V2kMynFVMBjhKgEg9DUgySvpScJ0NoPx0YOIMdNomawEncGKMwEDMD
XT1gUaVKVStfgE/QXUTIYxrWBRB6qh1xR0P7/0wHFFP6pqY8HmoCx6fsIimB
bNAAKU2kJ6ZkfwUy0QHOzMzALZaBJDV/SFHPnL/JlrcAzRCWnqSspJNjwcjK
xCjO9mzTBC2uNbiOXHbKZ7WTZRaSZDSoSzALk/80+ZejMtoQnGjpFq3wtfiN
R68ceI8lM6uP7kGEE+iBs8Kdb6zlk7ZzIWMiYMeeDdAwo2ie5BUNS1yiCdXY
KdFs9Qqd+3ABo9ZDO7oLrqGnIUmz6q4qq/0rMlcmBRFbjnrHNdqllyxnDFtG
F92X4BO3bHDo2TLyZZgx4PE36gHEiMfHJ3zFub48yvKXZf6UdP3kLtBJ+u7k
yNaNMr6zUn3budfyHlPPJptuk4RsjMpn6cKSRcUyH15jbeteQiUJwTpLMNvV
wxb9avMrxbnLDl8lN9GBQPLGxt9UNc5OXev6/nKnsoPMdI9eh8/ZyVnPE+H8
qU7V1p8V7j9jACf5VrrmCMPV03gg/J1rvButjN7bSf2SlGfUGGGWMxcknUZI
TShHrWWuCJK254p4XojZtiORiIlGYA+ZL+kTYhrkkJH9TdznAuhxZBJfXLxD
8M/VJayLQxx1AT/jExNTBs+hrtJ4eqAYNYJZzON3uE3PIF3oWAg/VVS8G0kF
t/wyMDAQDpXApzYaweiYEqgYZYsGXEfpWiKo4iNHSlMBCIiRWAehevBTBMEb
eRuWl5dTZZiCMokKSdWlkouEdJgeZVokPVCMGDAs6qNVTAkUoQ7+nemOZyO4
I6YqT+qjwK3Kc+0kZ0wX9ezZ8IjHrc6zsE0A5ucUk+NuP9j1F0e1pckVjQdT
v570/Kt/TFW9FO98ehExLYxchZ9/y9kv8NE40fumkonbuOC6m2L5Ze56J8uL
ccV5Xa/y+pMfjcxmSf+vZtvMTF6W57h1E1GX6dew7fAMpxmTjq5YXuMbcF+C
hAYLO8I5u3DDNrigzfZ4jU1mk13H2TL18CNhZNDw3sj77ge5qCTl5fonXUAx
2yNBKs8axWWjQY4Ox/2EOrDYV52k2SEWYzRplZX6rAcRIycedpSZQs4yD8uu
8DvRbeYwHgrfRT2qeNc4lFvsvB9YHeqc5fHhk00aISnAm9wO51oOcYToBvnS
5iNsVA5HoJGLx3Kgo/lw2axmNF4XAviSqw9do2nO2NO3lbQMotngO+4qMOD+
Oupxy2V6jkhtI56Mb+g/FkYWnR2GX5mcmw4o7nC7Gu6t/nB35Z6FpUVP0xOo
6JNACdow2artVYBitLPTG9E2nopHMYFqqHGF2SKVyBsZ7Hi5sLBQVv5boysU
UCTCSQrJWVi8U139oYTeXLp0KYRWacJpEQzjLa/4VzqL2rV3716osFInYh8C
YqRrkYKxrPwdKmF6+o8AF8kNsrMrIUNUEGCwRjFDoAh3KqJQrrcHUh6vLOmA
mU27eajE33u2Uod2mIo+WTX4K5Cu51PuNH9NGKZnutDGYsWc5CQnOclJTv4s
hFCfqMVsnHBNoFhZuYdACH23d3wmWf80aAzvnJm5YpYJsC2ljyKgJrjW0fZj
zjrS0ChOqKAMZcumZB8CM1b1Uaytre3q6vLgBDg+XFyaDigCVAu500CnFIV4
i3cdbG4dGh6lYBZKCzg9PS36QAJ4MzMzjj+eAaUGBs6UYXfFYjHbDWaaWw7t
wIQvNmc8gc/8/Hxzc7OYpBcWlmpqPpLIDiXh0tCOXfBtojXGbyLqYGijXCsQ
KEbMfg44HslqPiQfQpbU/uFLS0shVoSSpjQdUEzpeJDuJ8dEmwoo5iQnOclJ
TnKSk6yLaAtlEheg+N3QiMfWAADpd3trTGVjlYrpcIUSWCq4OBFi6pLBwUFz
fm9uboUr9jMPDH17XBwp6hkASYY+ikNDQ2Sr9R2vNYpSgYShUfSnjfZgEgJv
APMoysYmMzRiRcB4ZHQG4EShFpLE0I94APvVRiNwaXPn8PBwbWRfO6JEm3Ww
ckw9Gp3pulANgNY7OFedIGr6JmgNAucODp6FP6Fk6EBURTpepumAIgBsM3I5
+Hg4UsAn9dUiil/jR2zYhN/G0RxPGNvUeZpdbW7In7D6qK2NApDu7Owy/WDp
ANgvMTI5oJiTnOQkJznJyTqJmI8rK/fYPAsroFIcFqjGKMsxKNM3TNZmPg4R
gB9h5jkx/euoHMAwISM7sI3R0LATcM7CwpLNnoRy6VU1iqa4jy8Jo1HYo4aC
nzo6OjwUi2ZLBVV6Io5hf0tLSwgNxDajKah2GCkTFxfvUKAKNA3OhRNhJxwT
izWS6k/pBjGnNlmlw5zVDuBTeXk5/Lm0dNcEtEgIo/wEWg8dQa+/z7AOHByB
RwJ0hyu+XVZRHC4lnSQ5OgK+LTaQcErgR8ifTPwekJbyeKhASHeaDWOjubkZ
rkKsNS5NaXMrHNbc2kI7JzAzC61HTK21pyb++4gIMyxusR56HFVDZtTJmZ5z
kpOc5CQnOVknEaAYTo/BSEOFwK+UIGJV1XtidvQo4myGlKTtSXCuZzkA4JDC
iqHivr6v6Jfe3l5iqCbEBdtwgK8OaTOz+CtsaYJub2YWAG9kDVc6z8AMxTYD
WgFvIirzIAJd+FCFww4JtkN8LaZh1bSQcm6EAsmCD+CQzt27t4ahXTEyz5iN
LcF4EIUJa1HB66nh9PRl8mAk07MySbNmmPwhzVzS6TSK6Tow5fH9/YOw89ix
z+lmQc1bWw8D1BTsNzMzAy0yLw07JxShZTGtGjo7u6S0aDRq6jylJmZ9hoaG
dBt9Nyti5HomnXYOKOYkJznJSU5yknUxHeo8PyGoW6J8HKi6UWgH0AjALdhv
+2Z22RhHJpyQketZ1HpssrxTX18POKGlpQWKEuUY/InJWYrhop7KBGgU4RKU
PM6sOWEtPz3ODjRqE1AEgJEyUIL+pCbs3bu3t/e0afe8dGmGQp5tjO+oqHgX
ahtBB84ESl9fH5mGJU2JUr6Vv3NpZpos2nBKSLHrDLuv6GoUAUu6IpQM1YY/
oSazs7M2MxZihpQIXLFeSQNcF37NHPiZjV31eBoMNBKqaz7q7+83CXDI3wBp
JMsHBgbMe/3ll19KeDL0v1wL0Cb0sCezs/92jI1PBgNFKHZ+fj6HEnOSk5zk
JCc5WQ8RG6hgKplzJyamlO7ICHAGrELgR44BhBaNRk07sk2gjn0UCVCZJetv
2/73SG0YSXjMXB6dnV1+/GCnB4qAyEIIolId7/go0s4EmnQBwqnsKquZLDEA
uUSisBGn9RI6IpUdwF3ljBcqNjM1+xqrtqmHa6MRm0yxqPrDABwdMQ84D9Aj
pb0m2YuaNDg9imSMEs8CPVaGlDumY6R5RXeLdPB7OqAIt4+YLT2dkO741tbD
cPWFJRMiKoVz1Z73Q5gFEjCbp0oAICXXHjRZriURLtCiyqr3yBwP/ZlAsveR
kRFyv7wwNkGHEUI2ayjD0l//nOQkJznJSU5ykhURHAKzuZgRMVXKZ+KLGDLY
/Dx2ZGIU7Ex0m2Wid5k+Ma0Wy7YBHgAcIs86wjwAM8KcXM8j6YDinj3vE6rp
7x/0HL/Dx6NIFH+k7gv5OL3NdgH4AQBTVx+fm5uDuu1FMzSx2UAvUVx2T+/p
S5hEJl0bRaqqqgBztnd8RlzlZICenr4sB5Cx3jQWtx/rIN4hANKxWKynr3do
ZBhuCvHnYE3eGR4e9V8LKlxdXe35KR3wo0x8ly7N2O47m86nUcUZhXdC3WgP
tCUC4wfr850rLaPDztTe3i7uDaIVtCyHXFHH3YdKTPO9fPQxxS4jtW3gzFXd
VnOSk5zkJCc5ycmaxdTMyDw+MDAgWiDSKMZijZ2dXYlEd3PLodrIPvwcgA/9
WutDIOKjKPZTzwHjaFKECxGwge26uhhUBpBYSvspubp5UAHlTJmbuwEVgw3T
GJoSWNLOcRQMtOkO6JYw80MKeAbME96p3O06UTMJ6NEiV8ZQMdQBD0uRDGJx
8Q5ciDSr8B12Z2PhY3SEtewZGDyrbwEGDSUwOgbgHxxJATXwK4BGulhXV5co
dQEGo3tAl1k+NccTdAw4GS4K9TcA4SoaSBvN6KTMpGPKysooWodwr0E+rwXG
hlAGiV8rHCxqUh5pJfyRnc6ffr8I2U+dmXWNouUiO+UcZ6aHgOXNSSfk25wT
ZEOIlF2U2pZl8hhbWHMjz4PfndjTho0Qy7YNSl+kmk1y+jD/717CbbFHuGtt
sAfLnqwmyZMudu6pQYquf/IkSjZSk7iYeC25RXSYyaqcNO6JJyWEvzL3XX8Z
Ch7uX8tIeCE8wL5e1oTGktdYbozvSiZft96gw/m5sB3+YZ20QlMEm8e7652T
nOTkoUlKmhFBWWaoi0vDwx+a5f1AsRgjUgkhyE5PbCymRdbQLsGc257ULSJ+
4AcADEogPScBrWPHPg843jaA4vT0dMigo/FUjyoTScVr/YeBftLpUaddmr5M
2kUuygsM4HTiz0Fym8kI57jxHxbFpC30p2JfLH+Honop2kU+pHr9bmgkhLzc
dLwJ6sZ1dhgXUKTCTeC3tLQEmByqTZhteHh4VY2ieSIhNDgd/qTc3GJ/9/RY
JTKTU4yP7KRlApSgLM7R/Xs5YoU6h6KB9DauOGpqPjLLhNsdcjIKraLOXaM4
Od2TArecH/BGa5BDEIXmR+2Lu/bEtfcrBurQ1RPItEy19c31lnz0bxsBaC1G
I5y3ywXk3ADPNkCIN4WfwEQsx6z2MjeK84Jl/QaYIJA2TPjnTuXAd8XVzKSt
KQv4JrnyyBggXiBcErET53HEJA5rbZYn3cYypwXnBlnOwJYjV7ghlpHsRmor
99GpLY43y/KWo4uyLL53llkli4t1bah0cssbtNrKSU5yEigJJi7eodRQmgpm
HBVuHpRoRvLKLE/Ocn5MRVHSdLrpekdC2Zbh0qZb3czMDDPAODvlG3M37zI5
beBguLrw8yi3Q63Z001IBxQJW6b0nwQEAggWWkomZn81bOXXN0PgByrTrgiC
VIjHnj3ve9oox/f19ZEhniBfa+vhALdAm5Fe+TsVnZ2dc3Nz0C1QYWgdnAUl
SK8a6NQ28ZLqKJVv2pVTmxwMTI3iwZbmqqoqAuotLS2w7a+MB4OZwUoARE0G
xSp0MrRTCVWYBo9ZAvzpCVmieBlyDID2UmRQxIC45umibvWoSbMrFk9m+LVs
eX5VE9+Kg7gke59tmyn8NkSStiSppzowjZIgW41gdQbqDdfRMIoyekrn3XN+
Zzji6jojBy79lLRdWmvLMkA5Z8E2YEy2qu9OhayB7z2L1giWu9JJ+8zFG13n
r+/vmSg7cm7XkXMlR8/tavumuO1cads5+D41erlr9BIleoY7pSE9J/MyKq7S
fsvldDV8SvsMG4AfGQxUf6ebuWH+DGjSk8uyCCK0y3jQuZsT128nzs980Dm0
8+i3Jarh35Uc+QbaDk0+0PM9tPrM1LUVY5GC/0RDa6btXqZHz9Fe5iQnOXl4
Qm579BH2EprHKyv3EIcz/EnfnnMxhvdOOFUO3wjS3IXcBkeRanRNFHWi3yLm
/5NMz8KSTVBzCP3i5JiICj2O0p8BQJHSuISMZDQkADIpH1+VyqDnQokeGR4e
DTH2s4l20p2s0MSWs7OziUR3XX2cdGVm4I9ZOEBN5S44fbkM8aQgPfMYqBXp
M6HmZgQNFCv+jb29vWFfnE4Ek3fX1kZpJ5SzQ2kRtR8j6mOVdlEKTAkUzfok
k0lzTwJ1sDMzVzzdpW4TM7rT1el4gPcABeGe+sv3SB0a62WAUfnkYkqji9Dm
+iAf1mYw8IC5Hqa/A31jXaMzXaNXzvw4RwfAdvf5q93nL79/4rvidpgiv5m6
dpuw5TrUKpVwKlJCTa1nLgI+OTlyJTF6BWo4du32yZFLe4+fD7eNzi0s60Tw
pj19/SuICiU17UPXQTfu770AndalqmdfvHYbdh4a/BEA1XvHh/zncvWScNbO
I2frTk9Au6BFk9duwm83F++dHFG3Y3/v91ACYBLs/GzanakSpDjTOI3tzviH
QjVnpmbfOzH6Yk33028c2lwY31RYt7moPq8wllfYmLe1SX0XNm4qaKSNvKLY
5sKGvKL4X7956JV9X3/cOzF1/U8OstXJl20eQmjtVQg/RSbcjCVZ3PbNzqND
0b4LavSOXINegp3j125CT3Z9f/lA78QudcC3jq+CqKMBwlmuhY/W9OJh307N
Qbe/UNmZV1gHLXoC2lXwyaYCaGATNBN7IL65ILapIA6/5hU1QMOf2/XZ6/GB
IwM/3li4y+pHWYUll20H+SN83aiHKCc5yUkaGTeszKJhI6AoOCFdxAdtAEQR
8CMA6dixz0X35YmJVslZfKmcM68n/ZkgqkbTJq7QSFio+dIBRWTzU4mhd2Nq
QqnwImZtpogSD4u4R6NoY5ByCLPSEFhVqQndoSimVFVVKX1a8S4A3nCKJy6Y
hHK+QH2qMWFfItFtXlo2qFF7jRBvC/PamNpFYjuHI1OakmlnbW1txK2Ig/4s
K6tYWrrrOT5li/xCpn//8RRdTjkiqX8yR3QIaC+TGlZaJ7UNcTpFz09ZlSTb
wPSc+XxlAif6GEx5MBVuyv8EJkEEADG9n7//7fioMd1tjAB215378zcOqzka
5uVCmKAJn+g/jwxctN36Ot3S9a8eKbFeqj6lOyq/XoEl1WP1eYCpCuLwJwAV
HvFSq2UxbiIagRPxrK0NGnQVNCAgwbtQ0AjwDHCjhcg5mzcgydovS/5QH8C3
r+7//ZOvfZoHuCi/AbFQXEEmhIUIkGKqhg5QxBtRENcHFDYRboQ9f1fy+Z7j
5wm/aUM2wTPSWtNlH2BQ0ShVCBYHbV5BPQ0JvAuI6IpUPdk4bnpOslbT6FFY
cbx/YvSZN9vUvYMT9e1owtuqyt9cpOAiXI4aS4Wr56UoTr2BUDn28v6vYYWF
PWx7r8ijIKdQzElOHq7MzMzQnCsZ1hA1LY6NjZmsNfc1v9vIciNeZIlEt4Eq
VSBGs0HIvGpRJISRPLyINmpEE4pQpZsYdUzrZIDpGQ6rVYEz73j8ElvcFUun
6iStXV1dDFpHRNkUPkxGdnZU01JR8S5UG0BiQEsjkUiIbdPQRZ5ekcqQ1tGj
oVXRKwaUokTbHmVdBH0j9+07YCMlDsDpkBtjQ0NM0BUMFP13zdI8it5FQUIy
MoeKxfs05el+SGyuAkTXzcUmdJgVa2izrlGUGcqyxaSb/PjLCxp35TcorZHa
jgEY4Iky9hf5+GtR7BelRzdGUye1lan8m6k5pcJCKAsQBeGBBmbw/ZumQQm5
IPWjggQbUFG8xNziHYANqosKGlD1FN/0zwpcIbSI/eX2T28s3CEslJQvm83T
FgD1ToUuFDJsgm9U2dUxAqGeV78qoIjXXJONNp0YQUF2cv7WCmDap99qM67O
/VwU14CwkPWHhMEKdEs3F9TRYYTWNiNIVmNJtUUd//K+3w9OzpnaRVK40Thc
81AHFIeKPoSpUB/45MPwoHES35wfx76NE0xlBbXonJ34lNmFO79p/MNT25oJ
ARLaV0+BeiLocaCmxalzcA/cr3pooGvZkk93UGlff1mVOPn9jF4UiKA60cq5
KeYkJw9byAhLHzPq1k4FltKV4N9JPCqERky80dHRIbmePacHGKBtw9oov5IO
sLy8XCniUBnY3t5uVGAVH8Va9gm0kVKG7Mh+d8qUVYLjQ0jeWFX1HmwsLS2p
drlhEh0/jdEukej+cTZM+9tLKsGwZmusTpkVEWRk5HzKdMncKI3GCbCJ6Zwk
ip5+YvylxH9Q2/r6BtjZ1/cVJh8cl+PTAcXge0SJZkwDdARj6neEdoV9jNnB
48oEitDD5C0gJ0ajUQGKAomzjBVZiSPu+qSvQ2wQ03BFqU3qSamIcx/qTxge
3FhYzrr9M3U9nf9VVf+/xv4nCj8hoKJ1VlTVQgUaf1H6GcEnfrodhLkBNY30
jCFWQfhaUI8b2HUAYosOlrad07ZdQ8/J7VICQDGvqI7UpOoswB4FuF1Exk2t
tjo5ckWflb12CUyaW1gubjv31OvNGt0ViC7OVN7W6eWD2hnTFueiBq151suK
+rx/aaQDtIatoI6boNr4Ys0p7cCAxm5yOpW7fL/1h5M1hCuIy+iVz6bCj/MY
phodzr6THIUEvfDeie+f3H5QF0KLEd2ierw1jYT5BTlv0hdtZGysgDF1yBNw
Obx3pBCGz/amwfnFFTHuL2/c2MxJTnKyiuyu3ENJTGBSTodS7ncWnpu7IUAR
0JQzyyOVdFn5Ox7i7lWFgllM4Ef4UEIqyHo7xGx+qwLFltbDIdZPKg1h8a4T
brWVKX7PSYJSRHdDJD/k1dnS0hJBCWvZKZpVgT3QIYDciFwaYCQmqVFIDz7k
t5myW+rqG0Kp0g4OjQyHFDnkBP1JkNVzDNVWgKLNiZuhJkTvA/UxyYWCNYqp
uiWJRvAbsNaAj5jXKfomXFyK6lZdPumrU/aq/xKUQZuGpRxQzbSWZrFZF5ml
nNhP2y5u+4bgDU6UTdrIiKoSrU1iW9v+nnFrozQhBjOP/WzJZzjjEwKpY+xa
h7VVNZy6LGmGSEd1b0MmY9UVz5MnWyH3lcYSavupbQfnFu+a7mkr3CJpmjod
IQqDq7jp+IcQRbkFoikzaQCerMn7J4ahnnTHndVBgdRBw0LZA6Do6TeObKns
fqHyOFR+S1XihcrOv37jKGE2wsyO60KR2KPj4tKgbfHsryjQ7f5lGc3cMQ3k
UO2pe5L0fqgPhJ2OLtFeprh+utzE9YXnSo8pJ8N87PmtDdgJDIPlvhTFWYPd
yCA5phW/+Q2bGRVr5w36swDuWhM9Vr8o7QCsyPw9JmlPTnKSk4cpEU7OEkoV
eOKRdPpDvzLt7bIK0VWaszmFTrytaA/vZA4UPcAP7ac7PeZmgF6mm6Wfd1GU
bzZr3qi9RM9CeQkzbDUUAvhqz5734SrkNEjdWBwuVcmXkUCS0GBX18mECmZp
qMU0f/ChNIUS5UGATa7ivlaSO00FDQkfjqcmpr4uYmhKRTzAD24WAFfAt3Q5
FSNTVpFhbugAATgHd1aCqRXxDvPb7K2plsMoFKi55dAaZgDqHBmu/paut8wt
3tmkTWlxhF4xNnqSdrGRJ8rYy9GvbJ7lkg7qXC/oSObCi9dukwXQ1Be5P7H9
PRMG2Mj2XGytSIQyl6y3J6/eYldJtEuycRa1i5+WHD27qsMk+4imbpcosrpG
Z9KVkIEYNImGQ+DZi3MKJml3uzjDQlIAxhBoNbHVNf7Mm22vxwdOjRKjvnS1
E68BXXRyZGZbfPBv3jpKXoKkoGNfwbgeY0oJ2fjs28fOTM3KiTYrgc076A5V
Ti0eN1rXBy9EINC2eGVk20K42Hrm4pPbtGulgZPVAsQ12Io89vdGQZJPaLfM
GJna097H/Pontx88OzlP1m6L7eA5yUlOHq4kEPPQzNvT05f5iUNDQ9XV1SGm
U/Yk/41ghmJCax49GCCTiop3f/e7apNiJVg8QJFMk/6GiGU2pUaR+PfgMNsA
isqOzMTgfklnbE0gPAsx4x9A1sHBs+RhGFCC+Sfaf8fdNIxONDEfpv8EaKcO
Y/4is5yEGyhGDT5GEdoJ33QWIMDW1sPmARSPI3dwVaCY8q6hA0BYrN7QNFkp
NLe2yFmAnIlZyJwAMl8yKA5MHq73C2WzIi/v/1p76Tv4BCEKR2eQKg8mVjxc
3L0M9prsiUyjFmo+9xwfEeiS8gN1+/WHJy2Jks4+5bbBjugQuSiO5z0nLrDG
jHtJQ6MmwAbzt5dWBTsbABRlTDIl9Qr5pv5s26d5Wyn0I66CmKiTiwAmoYNl
QQMZ0LfsPqH0mXRHeN1HPcz/yZpBh8ecGr2q2lVEdmdlpd0kMcI68qXhqe2H
AKph7VhTat2DbZNnfFU4lQ4oOsEs+Ce+c+7hGRrZ7u9l11ylFaxH3WPcNJqL
bvD/Z+9tw+K6snNBJGX+3bGcO/9mbux0fs+0nd932m73/+7bPX9vYjtXgPIj
lpw7zxPbqsJCAuyMACtpwM4TUSCZKigkCn0BciyqkNMUktsCyY74kNuAJDcg
WwLkbgGyUdWZtdfae519PvlQgSV5v08ZF6fO2WefXSXOW2ut911YfZrklDRp
ebbIaDZHTd8P/yJTtKP9qTdOzN+9p/765TahgsPAwCAcFy9eJH9suPN2d5/x
LRpk6BuHhob2RCN4yxb914YdTdw0IYPK9uoAkgmkIqQkzwUifi57HG4JTbNK
pY4zc/AlihbaJ8LE8th8EPgGzHlCdWkJoSqupQBCdehQjHgmRee6RXu+e9SO
cGbmKyr5A4yPj6cRmUwGiBNsn5y8PjtrC5/Hxyddql4vsQTo3U8s7R5EVx3V
SjcbUbfimj9t5MWJCDMfR+gYDoW3gzLC1ko+ir4fDPKfhM8Sb4nHW6XyHbYP
DfJ2WDrSJdXUHmyJt9KyuM5CP+GzoTfHIcAp+HO1ViV1QQA8hFWiiu1I8kN1
d/J+V3z03Njv8ZLouu7LW17BbQxtqpf78b4zXCQWdCPe/soxy9I5emFFHxbf
3/NOf+8fvXZCq0h0cIkXm5XQyT7cB5sUUSQWp0oldyUHpQCHdBnFWoK4VJGi
0sT/8cbxE5euS/vKvM0P5UrI58vK6drSVOri5ROXfv/krmMkNlE8qgVZImqK
i9+H8x4eGOc10v0W5YfK4/PpQgBRbNc+tOKklqq1ILX1y03nOUJIi7BFTkxF
BSmLTZxQViS2cmidKKVWrRH/k9Kgd9AefGvp+8/u61HUet0e4wYGBgUDRefo
3s3cQL+XASujNKWFygt4DjdoyjCOT06MT1yrwFI0sstmDGP3ENXxudF7XnHH
j0QaGt4LkZDok3SlkuvqGurr311aIicuMZouJ5kIUElzRJGuGp7TyGQ2Hq6s
gXUYGBhoVJl6il6S4Tbljo91dIq8M6aelWOPs6ONtoVy1iSH4UbVQRQC+Gd1
da3vS0RZ+VfKbrsuhPbhNxfWrbu7W79AoK9AFOHNpS2rST3rUyXLI2rSjdtz
NGe2beeR5faI3Z6P09O/rmuAEYaGLnPP8Ww2C4ujf8sgeXVEdcbhAPimcUUi
Pz/e1y3KtHbERUKtmJOGXMbfRtRid/sljSrkmCFsyLTy1rVb3wj2ssMvt6gT
quLkR2PTdFTepioFh6PxyqUv57gokbgElxrCz/Fbd5Fd5SguGjSdzSCK9qnF
2/RXzRfl1wFJeNpRnnxEhs5U/eevGv5dGFTm1JcC+V/O2Z5Pi/wp9TRvh/fh
+q27P953WrrrlKqQXSlTOCETbjo/bgcknVPNyzBgIPyJYnFcRkRljLSV4pw0
yb0nrwgXRCF+iaPhEopWcDLADH9yIFN+8tLJwRvpq1Pzd5dgGuiuJeooP/1y
Pj12q+LkZ79s6CONDLroHOOS1DCuiMQbnpSf/NTonQ0MHh5EVWvmqNY+Y2pq
CgmhcAuEm3tvbwaey8Z8mG/ldCfsJvz96hosLSK0tLQU0WrJfDXUwDmJAnGs
LAgTqlmMRttuwoEVFVXAi7BbdFSPL4VEFIngcXcYZS/jjnnSecbHJwcGLrS0
JPRWetVC/mNbRFJMT0QRBd0SpDGTyVAUkcKJIyNjMB+42N50HzziibZ/PRQD
UC88ylx7zm4vFEUdU36eQvAcWJ/OIfXIIe/T6BSzwFVXanoieKewotKWuniJ
ov726W7bePkpmp7GTu/PzMwwPdZLK1ni7SKK3EeSfXtgtrTm/DHjufEhK5bU
bgjy1uGBcbLHIQ9hoYNGLkFZNlmxX5r48384Ln1/bJ5gFfbexyG4PAptJE0t
DSaK4nbfvrvtAolnVT1hwW/H2oDoFP1q8hORf9yBkt4dTFEEP3kpppW7CGa1
HJRE3ZSIoqSpMI+XGi/YXi47k6TdEOfaSURXlhS+mhzUtTPqi5Le0c/+VZHz
nPbBsHnxnYV7+B1EeUUiC91CEuMS6dEdG/jCsoeS/RBX0zMyIKKYoNCoNO0p
aeMWNHAiukBpqkPhvh2tz+7rgc//vMgEqevVTy5V0rZLNlDow/1fPP36CXjf
txVjDvpvW4PeR+bk9OsE6r43OWVgYGDgC73jHtsnZjLn6F5fUflWd/eZnp4P
OPAIt36d2wAFIl2Gq9mKqGBUNib67d4VrqSMLec9fTHp7MxCWFy8p3wU05OT
1/WXQogi8x/iQjRyd3c3cyEYs6Ojs6HhPd3KD2YYj7fCS3Thw8PDVVVvR9DH
b3h4lONptbUHYSPLfmFwYLCnVa86ZKdRJqVwLhrZSxR1wOJHgy3K9f59MKBv
++NG5aPIK98pRN+ReDwOFw4TAHI7Ozur7x+SetZBsUSv2XgaCw+I+x2zI42y
zoFa/lVil5moahDJ4dY9qgTRV66CvWnK6XOo64826W6C98T5u0vbd3dsVapb
lYyzi7U4zCg6bmht/vKFn6W4I1N46qnXU8haw8I16O3c+sx++kDKnOgGLJz0
AOTCuf/8d0mVpm/RyhQFUbkhLKb1XO33SRTz6udLTedJfSy1vTJdLlmW/C5Q
nDx4dkzyPUn9lPmhRhPzTrGJHUnUUxjq552Fb3+874xK3bbZEUUM6FFlLF6g
3Z/RoR4Khj9RFOMnpU8RXiBx10vXZ/FVVmSL5X369VN9V6fzFhNUrcIVnyxr
lym7W3Iq37LKT1/GrwnSkTuAKIopCY9NIWBve6np4w2KdxsYGKwVIiaG93QU
w8rsLXUNFgqX7Hn4ewbkZ25urqurh270+h0POAbduInM8EtdXV0yWORprqED
qGl1dTXsk82eD9rHlUoGnhaLNQPZUI9GegJcjiOKXtWz5SSKEbSFgf0rkKkS
5YNLY9ICewJJg+2+Ac+pqSniiuPjk/CEmhLCJcDh+oVQMZ5aqPmoszF0GpVE
dXUNQaoZeE5EOsgHZs+eqN602htRtPzscSxRYnr59OnTcawSdGX/Q4iiPjeK
JBMPdIFazNBDp7jo3hPl7oHAnGEa8KGiM8qVx4pZevuArlOVJu9PxoxCf4Qv
WZ4I58ZCVfS93JQt0gq08JbaJvOGxa2y0qw0WfvhqFPf4RNXfzDIcOKl6/O2
I1/ojZjU2eNf/1FGjiyr4ExRyVhke5HOoS+l2+ROVdWJ7t/AT4CP5bVwa16R
LF9sFlHMlZ/8lPKtHGej+CEGxKi04GjRzgRMnlPA9+XFysSy9o6rNLRsindf
ncbupGNDcKvlyzfmnth1bFtJXFX96dofMZntu49N3v6DOrUUxawYVPQliviZ
SW5DVkanED5Xi98+QS5AxYlt5KpUIi72DvZ/dPB48V1AT3nntLAq67gs9UUp
d+nGnT/d3aHFSwMegpZL954J8T3CdPEzMPieAf+EWaAadQoEqIVH/0BW7ZsT
hC0Sgd0oaAbsBbYIUz4M8uhliiQY4UBlkKyYAOMAY7no7OuhY8IpZiHXRLIi
RP8ZQB8QME7CTgTXKDL/gSe0/0XR8NqumoOZ6F1pPMjx30NyeqmsepsCa2io
eCci7G7sPiyNsWYq0iO6A7QKftXFHcSRKMzopRB8pUHLwiScrWPoVwanninn
DjOBC4Qth0T6W5BtRbkbOerrSxR1wPtFJue+LjckJOfAoB5nzuOcg9TuEygD
hzGra96RcmknC6WegPROdWhrsvnJKWn2gq3KsONGK5fx69V3z+77AOcnfqiw
UkEjJGKsZRhxV/snZJRXxBnS4KAiUJ13ekdYa1HQCenqW5ly/VX9R9LvRfSP
a7db2pW0ZMa+yqvd7ChZwLu5Oannk4M3MFoYVzG9pDQ2lNqlFkrFPlfzodjb
4VjOXkP6N5ccJ5lV9PC+XaMoIYiQLikqO/WZFr2khoAJ6buI7ZKfr+6VZ1RL
tWJcMYAoas0QcQ1hz1829JEFIpYvwjq0H+7/3A4+O94cXXjt0LnbJNa5Ppdv
3BES8pCIt/TqkST5xdjHIRdlYGCwaaBATUQpLHg72apQwIr/elN+MJ5o+3Vd
g1ZmJu7dfCztDHyAa8+iqsPd+sCtXngLUR3tEm7q+dkVU8950eCjWe2QQ7rb
TQV1C/Y8Vy7f6urqKivb2xJPwrGHxMi5ODpjj6vyuf7+gYiqZsyjaaHGwcTg
wC3JmNpWfGh/iquxLjSohlMsi9YdD36Neuot6Ur5pORjCe8UEWwspOyDOQvd
+ugIr20QUcxjd2mqHnQ17ONPiBChqO8d8Xhcf4m5qHdY10+yBPc2Co8oA/OQ
+POGQsWLll84kJat0IJZGdzs5hbv8R1Whl8KR8xkrCZvPf1GpxZ3Um7bmBbf
ukPNp/h9nhWQAc0Zp8Blk3ktBXn9629kBhMZl26NAsRvTSMXlihqfPa+isbl
7ix8izRGtfMudlg+FsmMcGL7K6m5B/hrFjglyr9j8A3bKLdqRp2qqkE1fHnn
7FieSalSW4cgkCiWJpQkObF1RxJ5MmmO4qRZbu6fcNLaNV6UZXHc28p/Bz/7
Rm6iL71SgQlmqBZZhk/xA4Pp/u27O/T8Nl+jKVw0MNhk5LGRH4eAFpZkCCid
7oM7MuU9R0dHu7p66rApBkta9HIyeayyu6F/yMAnmTOQtnd9/8CZ+GmU45rT
PzCma6tXJIqW4Hg9cAlYHyj/BopqwLK92PDF/y7gnfzS0tL+/ZUVlW+Rwfj8
/PyVKyMwCCdkKQkOK8kjUCxOFwJTRBc4lZ5mtbBMFMhSUDjRwp7a+iL4EkXL
Q/xgB71fIZyQgopB+3svH6bqagWuT7tefUhg8kNDQ7ydSHIi0eY7pmttaQ56
L0LYoUZFGrGY9iv9kE2rUeRA2ZHffKHbbgcRGHQ1yXGgqbCzRM6au3RDkTFu
vcGOPSXJIpU9pBCNTKcWt87fW8pp4aCCYjmvwkkHz45hKIzm0M76iKKd8XOj
awv9FZQoyuilK6n5q/o+ybeLW3XqUiQaebdQVnTLzrbD/ROFrZ2j3jo59S0E
nhzpvwZvHBUlciNpu6N0ScuTuzq+Wbinkt0C4fPxJYriw1AqfcKLdopY5VOv
nVTa5IRMr+fy675Y/Ui2poQN0VNX5ElVXxix4MXv23n2Etm5G1bg5NA11F3J
kXxS9gYGBhsMusM2yra8gvhxZIkym1KOSm1ElJmJix9GlCTBVabYryW1uYBw
HdBTyTwIMCjKHcNJy8rKdFIRQhQpA2sp52eXcvbQoVgZckVvEM938uSjSGuy
J7J3YED04wDSiK1nFvP5+5OiS3V5Ot2nH+Klc+STo3c2FJ1NsAO17rvomkka
Sxz5wkkfzQFGRkwZbuun4xoDkUCPOFbPlygGMTq9RJDijXrnFPjioL9fvtWq
Xr5HzNMlUKK0Pn1Eq6re/v7uFjkuMHti11HNg87vUZz8RcNHMi3IwZACziUv
yt5eTX6iXJpl7hvvucktsnFGgtKL0goPIznwUiw74ZdMfLDpWJSg/I6py4/+
IQWn3oYBqz8pOVq0s4WY6lOvBX79CUKBiSJOEW3QpXb4+OAUrl671K2UoieM
SJcnVSGf0OT+9MDZPKVZC0sVtcGI+/3o9U46o/TELm6147GlJBjv54Pwn0NY
LZ8vUUS21r6lmNspJiSZxyLSp18/MbuwZClu9mAtUnL2l8n8d3cWloUO2m4C
GC/SrL/VZconVAuqeKbFJL+wkXADA4Nw5IU9XR/f31mla6E4wk0IVSARfqIj
3xlgGouL94aGLkdQPqyPDDd33hkI1bqzz77EDzhJReVb2ex5oD0dHR0r7m+h
tIT5z/Dw8B4R8rrskhhQwWEEw4AuCYmLI0lheCSSSqUo/07E9XR3V1TKgrCq
UxFF4j9kvUhuQgzYWQ8eTk3fBKqpp3d9aarInmt1mPQWADV1XRGxX87Uw3b8
ChClDtFEGvXxwyOK3pnoW9Lyg1Qe0b4a0E+SObdo0hvfiwraSFfHdaTefTYB
HNPAH/d3H70Y5kWjYiOyzQS5KRae3+a27z5GN30pwbbjYO1FzBVl3Eb25IXn
L8c+toM0BYQSVQCVyoxN4RyUN+COVhlHKmk73P/FWo2+C0gUJaHFmjo5jZz1
Z68f3yryrSonW5LgPC93lC4qbc+MfbUhFCVvLx1NqLZ3TIqApJWQnriX8eGJ
2wuKfa2g+Aggioki27BRBqL5LDLka09sfVfNjE5wRe6c3pz9QpVJtEnZtd7B
kAKeePlPvXHKcnxRvV/YbzcGBgarBKUFI8r4jv9VUiGf/SiL1r/b0NXTfWVk
2NUceXZ2Np1Os1syj0CJSOKKcK9f3/QmnGIWApyiF2kJi4L1WjhfoggjcGCN
9untzXhPB/SsquptGLmiogqYMOypR8boWGB6wL5gB8r8dnX1ADuKRspHRkam
ZkTNJxIzB1FkEBMDFq2PWVt7EDbCOHBGNIF500tiXYC1ZQ01sf2I04lIPx1d
OA9FUnE4pAKDn86XwmoUQ7Zo2eFyVtDTDhRHpW8NukQlKFDp3S5E1oooDgwM
eE/tu0QFBudq8cnErT9KjUMoVzxx6fdUSSjnWdAIXmrwBpaZSRdr6fsnbffa
icdimSJHb1owHtX25N9hi5YCd75w6Bf+uumCPSURpMIJ7Gh9+vUTYWMEoJAR
RewjjPOV/0VPf8pskDQj5KAuJeQYwYMdflLdK5u2FNRWSHYD1z/DeWvy9h+2
FiPP1/Qm+ocNnr9MyutVnMI/9ex4d2SPafqu8bxQ69gSZmulzi/+16UCgPdz
6kLlxVl37i5gMxoKgDttnUR1YkJaleInGf6haRHN1bS2NjAwKCT4r1MFVtlF
nK000miItx/50sjIGJDDoDt70EaSNhBDCNc+h2BCGW57T9HQ8B6cwrUxJPXM
/IcqMzk25RphYWEJmIkIgmntVBpRI4zPo+RYSDFSmABl3uml6toaYHplogBy
joRCPT0f6Geh/V1yjDSSXu7kMjg4uCL5iWraHEuVLHodKVnMog/I3tde0rWm
1LMOIMlclgAfJ/2lRqxt0FfSoYZ28mHfU8CAnOXXE+XfC0hxAI/nDvSqIkB/
AgO3uf8RO69CWEw0CzWN+y81fYyONwnyvZENYsgfb0cbShKIKGLDi2LZcg4J
ZPvxoWuFvt0ql5h8fv7ud9tfObqFCWopixeS2HRjzetQaNVzTsl5lmfvfidI
S8kR4oTET2STwR0ae9l59OTQtbwKDhc6Envf0j1z8vKS7doG2yfHLuSDFf7m
7vJqwn3+EUWqHZWfivZt0lBRvEcfjX2tvhAtM1dc55W532jZ3vHl2MdFKtFv
l1/KvD/1xKS0e9uR7O+0KKLNNg0MDDYZQJk4qMgchvQRHIXTb+XhNIZfXVhY
4IhiRPnqrBVEFL12NxaSE1dAjFKrvkTxENot8q9A52Jawzs+XJv80ujo1bq6
Bmq5QilpKmKk3tZAFGFAkvyMCIyJZVRVnel0H4wU8Yh/KX7b4syfzs7O0zgw
eSbqvutMW4R9pbNzYhqpptdx0UX8eEA41pUB993fe2rXr7wxobRLrpaOREqr
a96BS6NQLenrl5a+DR+fQStGFbN6q5dNCiTy6egdEc9y9/GGdXjgdyHhRLrZ
bd/dwSGsQpfi54DhqOo1zRCvpO1nB3pVl5Z25VyXwCdoBrhDFDG+2Fxg7xEO
9cCjuX+CSQ4+oSxq8oldR9GRb82DFzaiiD/QfjAnpooUpU1WdWK1Jwo9ZG6U
VNtPvXZcUkvh/lLgfL1onMexMvEZEazsn3qvemQsevZZCMkP939OlZbhZ/Al
iirDzh+bFtF3BqsTLbu5zLK2Zmu/LgnJq3N2FjvXOfSlq6ujXqDIs4Ut0VMj
HMWlIY0Nt4HBpkG/z+rJQb0GLBpcEua9TQ8ODtbX17u4CjnGwC0eHl1dXeuY
54RmoO06aWNjYzqdXmVEUSOKOfrV1fvDOY68F9TU1LC9D3VXAaIIFBrlw5Xk
Eql3V/n91AyNHI2Uw25TM9Ne8lYhBC9vu07a0pJwSX290NPrLpcYInjeNyWm
2ePogDlPT9/07h9CFF1z0H8F4spfNMqknNzeAbjiMPpswxMWLwPl816sb7Yd
lppjrR2a1WfQlDYIfBbie/AfcJ7tu0J71wpK1gr3RDVGIQkGMRzVT5AaxAhu
89QbJ2YX7m3ffYxyzXYnlNIWrSSsDUimVeDUs6UoQe6Z/T1MctTdv2VrcWJ3
+xDXB64JBbfH4Y8MLBcsyDa5SiroKqKIbUUyTgscu6381H8UtnLAMRl07VZ0
SH5ILt+YI1uhrZxxFl8KmDcKTqv67KzwDSQgotgio9DSJTJJ9asHP/xccbGc
FgVf10dXjqL/JikfXC2TQ5n3l/aJSVJgMWl84cAZO93MpPr707MZGPzQwP/c
gMyoG325NzClcm1BkC91oLJVmqKof8dkTE1Mr6LyrQWnpGU1/96DiJ+FrCad
7lvl/kCZODoqZtvR4aI0HuTIoVE3daHuxhHV39BrR0MgcxtvHI9A5NnFpmDd
RNlk+iN9z6CIYhrjhxNaRSIRQu9RQcQPRvBlgysSRS/gdGREie9yuW5V5AJ8
rvSqV+w6fXPFm2+dqnSNqAZA3y/0LskvNWcxwXq0iM1MlABZCo1Lki/GLuTV
bW69N7gcnzqPfe5glJ+/24diZ9VdrpRuuInm7BdANqgPneRpO12SUhmryXyu
iDolGS2Le3ysY5ZM/y59OUdtr7U2MVIrgfVmJDde2+AFFrOoAFff1ZvEvkIs
Mcns+trXd50jbDjgLLJMsdS2c0TZOMuxxZaJ2bsrzieAKCqDayKN6ovG77+a
ve+9xgJfs1j/56t7iR9u1VrPeB/P7uvhQ1RbQJN6NjDYbNDNix3wqM+I69Wg
XxnAAOOJtmjZXldCE3bnXhvw+OTikO/hISggUdSZWyZDPoTXrEDk0sjHXM7P
1GOaJCe6kY5TXiEZF4zvrb4DeklyFX3YhYUFsXr1/+KahK9qo7PzBAyuS4oa
Va8ZV1Buo4kinAimQaJmCh0Dlwvit2zH3YJUmSyAXAWZrmOpRyTVHsDOq5zV
hkDFNSgtR3GSSzfu2MlB0myyOxzJSIXr3TFVv7eu+xvfGcUQy8Tl7ix8S6RU
NoIRadMk5naP4Ulyg1/OSQ6AslkVtGlVAUYx291tFyi+JyNsmBrMK9K4LmD5
WdN5TaHAacQkdu+lq/nue65RzNNUcy829UtzoZD6gdLkM+VnnLGxTfJmea4m
va2Ymv5oypoSu5aySJTwucuSvQhMPZfa0bwiNDJ66rXj92XEdeO4mKxlLT/9
GZolHuFr8SfqJS2W+senvmIYexwDg+8H2ex5brrnMkbW4f0DMjU105E6XoEd
Ruierke6LCWKcamqV589LBRRhJ11pkHZW+/h+mQalUJZf5V0LrBclHdeWFjy
jmCpCs8araZOPzVpnF3bKXTmO5p7z7oG/Vpgwi6zRMYmRBSlU5Dn/QWkUqma
mhqqusxjG2guZuAm4xHVhMX3M8B6KNg55GO5echzoZqMvz27vwvzd0l2SNZv
vsQehXLEUoc9EGRE5R3hZY3KXEVNaQJlpz61VDu5p17vEWxNyFrbZDHYzlbN
xjn59BtCge5U2ZBn3XrmSVHT+btLJGjdslOFLkUnjrZtpW2ZsSlctDXnna0N
aOGXx0LAJ15JqVBwMFEsadvdfon0Jir7vBmpTzjDK+2DRXb/7paiv22nN5rN
1anPDjpqhs0nIKLIXjSShcI7Jcm887ttwXkjEe7DA+OS+rLDuf8jiZNQ7aMp
c21CigYGmwU2TM573JK9lXWW88/F4uI9uL+zAQ4LGeCG7uonAkNVoDEg7aNn
D31JowsFjCjqRYkiDRra+gQATJJbSPMkeRziVL4jzM7OS22Lsx0zn5p007yF
XsXG2W9OTk5awWtC212HW2h66Zvp3miiqIcT9zj77sFLFDOk6UxN36R49QjW
KwJ+gy0O6eGlzYQ6rVnkxYsXVzmrjQA7dKiYomxB8s8fjuC9G32DixMqlZnA
UB7lhYFpDFEYcj0nzmt3ahlOWX5m/wcoxY0XqUAT3PSf3NWBto003fyvz47i
LbhFNQtOyjKw4qQy305cvnFHP4skiusNfMIcDw9cVbwrzm37tpa0Pncgo9/d
13qGQqeeBWRn5xLlPxnwgKtIDV1XV7ipEqp/PnulaIcsIJRpaBXklPHhHW3/
5Y2VC7/9iWIxdnMmmTycZWc7/Ho4O7nxl0XIpUenJUssbSeXb//HzuRvRqby
8gNGdH093zUMDAweBPynjxrMRTxN96ampqjtCGF6eprdYxxGiypFqDd3phHI
yJpCjo0Y+Fr939sCRhTLnGaMcAmUKPedzMzMDFwg+f7pO0SV1c/S0rekiQZC
SNc7PDwcj8dhfRKJNspZk9Ojd3zYWKNZVhIoeqbn/XXwzuPj464uJ1RiSlpj
j95no4iiXS2JSiVXahheFd0J8cPQiDIiqkBgoyGxMdaMGfxy+uTAUruE3pR3
jtie7T5fXjYNFFshNmXJyJggj3f+eE9oSTDmI9tblKoSfXEjbofnf/GadI9c
VzxNRghlL8C8NXF7we6jIUsiRY0ZFkPKXoEU3FOugG00DRVLVPyquPXv2z6x
XC1a8kxH1z7PvIUyFkmPyeWbKM3h/s+RYOd4AdeEAhJFYsLwMduVHFLHhplh
bitpnV0Q/7pX8HrYAJwbnUL+hnFgV368lGi/uOrrt/8QPo4vUdT6R9ufik9v
3KZDNlIvluP2kUqzH2pGuuOwsOtZ/8fSwMDgQaFnGYANMp3T85i1tbWwfXh4
VIYQqaOf6vjM7nnHOjqHVRhNF+Tq4UoanCoDV/nHp4ARxYjy2KFTu7a45kM0
D9bEtV3nUUBd6uvrI9inBvjhwMAAPK+qeps4kugagwIflwQDBmzUNNceBpjW
t3tXiZwYYXq6CDoa4B++oRFFuHy9OhHG1CfM0eYomkxyBayUMNvfMso5js0k
mUOse1TnvlQqtZopbSxkKCOn2JSkji81nacuJCp2pxxppC+c2H7p+q31ntTt
q7MrOYgRoTh3D6F7/eTtBYvnhbnxn7/7kUsnK2YoG7gIhvnUaye1m2+Oz7ie
O3IeKza5OrE4qQzA255+/RTFG7W47NpQyIiiSF4KqvJsebcMJ0pBkP/jx/vO
WPllJ79/sI52q0UuPfYVvstJurotJbIHogq1SXfK3qtfhQ8URBRlc/DSJLVZ
3Foa90vpFpyb5VTZxjL8q+Gmk4Hvb2krEGZa/7y99IYxGhhsKvjODnTOpn/K
eTuvun4wzeMID/kKVlfXAi/iaM/s7CwwGVdE0UK9MHODXyvBy2aqnhs9BjK9
vaRnmfCdRloqi6+5plqmdXixUIRC3JioGhxFTVsaY82wSkCeIyLWZzc3pHHi
8TjsBmulb5+cnEQDRreS2qX16OzsdFVOElFkTrtpqWch7tY04LAU/NLU1ExU
lSJw7WuZ1gIyKi3KJUUkgu2KGcJHi7+GDA8Pr2ZKG4zlvB1UVJ7NlnVy6JoQ
+RJFhNs3Jp2LZPWXFJL8fftv7QPWAme+VozxF6+f3CJlqu/jHV+c6+fv/kbd
Pe0OKScHv8SQo00SlMJXbSlODn75jUWmgg9W+QXHvtjUz23guHsvLEXN2au8
D9/x14SC1yjOLtzbQn1qZIPsQKLyclMWpntfce9NU1JQFxiqMsWI4tEiTjrb
NoNi8vtOrFCS4UsUMd7bqsoDRKXE/7X/33wvrbCRVPbQgCV96rXT6qMSSNTh
rem7etMxA+l5bmBgsKngPwXAeWSQUGMswEmidn65fE9kL7nopFLHJ5y6laBh
LafVXkiC1YuCRxSZTY2MjGHwM+t7XkofEx9zpJ4j5XBeFyXrz56vxIYs8BPo
DTwhikjyXj+elo5o/jY0DmWQQ+xlCPX19S79L8UYqX2zCxtHFPWi1ohHGy6a
7kXfrKk9COuQzpzrSB2nBDTwZ3qQrSWnoeEnTEkfAZih7kRkFfqGtWaIyN79
vEoEq3StJFdPv36K779UDUgWMUwXn3rjlPLVWfN57ThK3uoc+pIIg5PytQEn
tHJ2GSSv1JO7OlTUMWGrXGXDFLF9d9tvtWUlycB67sJzi99uf+Wompt9oid2
Hftm8VtLXfv3nnomtt539WsmWkWOjLz7UXbqMzxuWb0D1uZpKYAoynbM/A7a
wWr6XMGvu46uYCXhSxSLZHNnzkEnn6/utahHoSedsRFtyuHxAjnklITZEykn
0mUukFjX9y0DA4OCAfgb3/p1xS5a/8kUIYYQsyuqXbzoQPJAAaXa2oMcgFq3
mOXQoUPEZvU/a0H7n+7ucjlsE9UJ0rMcOhTzOHKLsrTom2XHUh08c9poIc1L
K2toIIoHqg9WVP4jhV69vAupXRQdpx03TdibdvZbkxx60XwLY7r0v2ln8FNH
MFFMx0RjGst1rtUTxRRm1enhFXdXVlauZFO5AlriSf4o6q1eHj6Iu+iryU+w
UrFdlpORKx2JBZTK+PKN26rUkEVk8OFZDteP5PM6/cvtiGWLbPGFHPxHr52w
vINgonz30YtbHJaG7sePXjvFU8pLvXNY0Ew/CVk6Enc63P/Flh1HVUcYSnDD
edthZWiVtMPXrBoueAu/slNXpMnMztbwiNZx9EtX0yXh8yalnvPCSlFLFqv3
XZPVC677QvWH4dw7iCiqQeQyyu6KG39dllrPFw6kw7ul02Pvyc82ZWIGBgY+
8P1zTUY3lBmk4rq86It3TSpPnYGjIAc8b8mfhUHF/aqpNJwik8m4fBh8EUT8
4JCmpiZXRV/I/r2ZtKv1CRxSWfmWqwm17Y2jepoMDl7SCc+V4dGR0as6T9Yn
D2dPp/vq6hrKVM7UN0gIh0xNzUwoTE5ehxUmR50gokhav+Hh0QgqWfQdKPft
O58Qouh7oqD9Xe+UXGSkwWw1qQ81MzOji5TDiYH3UwQcHgPX8qPijes+RMAA
x+TtP6jaPyxTLI2jkNNxE9yVHPT0lVA3zZWvTNCGuYXlJ3Ydw2GVq15pW1Fx
26/PXkU7RJst8HiDX94JC9cgQxCpPRVKIuFzqOTGUcqYk8TS+vE+WfKHqfCj
0pmnpG3i9oK8XtYwrL3Gr7BEEU7/N80DQONtq+3gGrlzozMUwsrbXeQ2I6KI
58r9n/vOEPfeKjp3q7wzaYSpg3Zx63+t7QsfKoAoYkCyVBUklCT2ntoMoqgH
Bp+v7jVE0cDgUYF+Cz7d1UMCBKABXIwHO1Rjv2O+ZQdRxKBhlUg2zWEiIGmr
IQAhEUUYzdsGLpwocraX0KhEJV6V3++nZg5U13LQrBJ7Q8NP1mIAw+zuPgMc
aWbmK/1AegLbU6njQOGQZ87xDouL94B+p1IpGioSiUhlhxJ6cM9E32URFjqR
MtdV+AU/Fd0NIH69vb28cR0RRSHhUeKUmNYyG57Aauj1hKtnd2zWZDk/J8Eh
1ocHosZPWNYUsyFMUtyFd8SZL8GvT/7dMbcmYlVJWKZVuSPZySKWIVDnNZRa
31n4Fu+/31la7ItLFn/0D6lwrvhSbAAPE419768i3Jdnrx7VBPCyMB6XhI3K
NYk0/qLhIyzs1AeUufs1obC9nvOyLQhSFFSLhNCV67fuymmrOW/eRzEv5knV
nrLmUzbaUwlopLj/26628An5EkWuDcDPkkhkH85ObkKoVPt8wtX1Fa1kT2SI
ooHBwwP+6zc/P89yZqABs7PztD2bPd/Y2DgzM+MX7FrVnxfYbXFxsab2IEeK
NEISeMcMIYq+Zw/a/2y610sUySzaV4Wdy4vgaqXo0yfK+USTYhQyw3Ngaw3o
HR3RZLz0UiLRBmOSqgUe8Bx+0q/AAKUBkTgqur+iCsah3SiNC+fqTfcR9Q3i
4TCCt0EJbNGp3WqIH5DVtKdNdsj+OtKY6RZ1qvhtwsXVf43R1AfUnlRX10bs
PkGXdCL6IMNuECjKdCQ7ThVlIpxYcpTucY4SuOLkyaFr6kpW32c5p2TIuecO
UE2XVDqLExXHX2o6n/eujKqIsIQ79+doqOh/F4ZB/tOulOUQ6azIYG2hNAW6
X27KKpKMvZJl0+Q4MDfmxvdpdymcWRsKnnp+6o1TWjDNLyerHv93TRrY2k8P
nH2huve5A2fh+aY9Xqj+8H/d3UF+1FK+VKq1YlTkf1tJfB1EET+QmHYnj5od
8b6rN0OHKRDy4mNA9bqwnk6jAEMUDQweUvixhUYWq7pK+MIDia4SaN/b+jB2
f+YH2y8HIYQo+k4maH/SFJNvD+9MepZ0ui9onr4VjJx3npy8DgOmUKnB6l1O
yFKxIv+kx6FDMeCHos8d6jVka2xa8+ib42EtBWVRJYcceTIwvmsjY8VUsuvX
EKJI+8zOzipLnHJd0E2vCl+g6JsHtGaC6wAwQz3s7JVyP1RgFefswj3JDEs1
azjOEqIj3183XVB9NFbb1I/2gRvrxO0l7MPCEaFk0U5xlo/GbnIylMmeKoYU
/12//YfwiA3cqYUWRqaF12BnTO3/5u/e2767g7sEYmtpsQ5PvXZcJmrtIdnQ
e216lkITxWXliiOtCENSz1RfypHhzXuItDJ910jaBj48jdKkdM7Bj1b41QYS
xZI2ZWckqFrfiDs7sxHg9D18ZN88/R+rWVVDFA0MHkIAgdHv1KtRnXjv5kFb
LGQjlN1+Y0/Ua4riwooRxVXuPzU1BYQKSJo2sdzi4r2gbC9Jb+Aoy5lqj8fj
lZWVvqcGIgdnB0Y6Pj4OT4AE0hMCvDo8PJpItPH1IjmM0q+wcyQS8fJSfUrZ
bBYuQfdCh59wOtjY25sJWuo1dVpZcX+xgwo4w2dDf+9gMeHdpO8XsM7Uinr1
0WZ+Xqe1+0mn+1Y58+8Py0jKBGV6KdbPd3MWkxb9j4SyNW578pUkXeeyCuGt
hjLRzv9v20W8rcdt07/S1qdf7+JcHq+g9nGV2efnDpwNvBEDlS0WjZgdiumw
N03ljlnGohLiIhsuCNgxImCHfzOJ0g81ILXVWGFwfxSWKMI82JxQtj4JZikY
H5ZVfJT/pSCYZta9MY8d8W0cZ5PBQ2WAKQme6KhC174OMctWosfF0uoTTpe5
OrcZTU/y/MPae+qScgE1RNHA4CFFUFgJUF1bw1EjICGufVZkjAwgmcBkXFQQ
KFOl6g0dCWhSzCgUUbSwz51edUl/XWuq/4n79OmXUFH5VkVFlWu7aPyHHY19
T11TU1NdXc0jAJ8EVmlpa5LJZPQKw56enohoezdI+9TWHoQzMr/yBmYpc+3y
qBT9XCJlemB2HTWHK+5PY/b3D0Q1F0RXLSJRa3Y+PFBdS7NaE1fkt48esOAP
bSxRIm8ztONDNzhCwtm0baUcIBIvnbikYneyT8mKRFEmgp967SQ5H8qRUbT7
ztnPZSyRKFmeErxqYvgrvPJ+9nfBkavWLTviT+46NrewbFnWquirIqF5JF1/
ua9na7EzH7qz9clXjt75o/igKnaoD/h92uMAPr1xW4XjkhrlCxufZC+08xa+
2I2OKJYk/qT4CLktoW69XUuUq1nhr+HX60sU5VWoboAw1L8Pf7nW92VdsH0+
RURR1iiGrachigYGDyfIJ2cPWiZy4Ihu2YsI7yH06szMDByLotpGYEp0u+/s
7HTtTDlK1gXrnVxcKCBRJBbEk6fbaLwlye7i+iC+zjmUFe3yc2uZnr4JhyQS
CcWlLS/jGhq6rF8sHcLxzO7uM942LmqqeTKi9KaYu7q6ysr2Tk3RLdJu3q1f
8oqpZ0YIsZyenqa+jUQFXWFYkdl39nOkIkNg5q61DQd8bPjwDrX+DzNXzCuS
Rnj69RNbd8hmKOSpyKSCbs0vNv3WlkWIHzLoF36W45e/3CK79XE4S3DRO/Bh
9il3ZEEK2blYtxe+C74RJ2nMpvPj2nxWuGQKc8LOn16fw1kpFQ9de2ni1eSg
ogTLVPeIpjI5O8a4FhSUKObSY7eUMTjVUoaJWXR+5dxto4OKxBXbqUYR6Xdc
ak9KqA5Wuh4B0Qq/YF+iKDVWstWLWARrBbV7YcABcPiv7NRnnlU1RNHA4FEC
NeeluF9vuo82UomaTlfGJyf6B7IdnalG7EXC3M/FGbwufzH0n2E66tUvE76Y
GKcB04je3l5SiAQ9ZFzLjygODFzACJ50+JFRsgHRYXl4eFRnI2nUa7hMpC1l
ROM71S6kebqROJzrUONhfR/inzA4b6nBRV5YWpSvRsqpu7TlYUcwPuzJNY38
al39v/ixYkkVqNwU3so0ampClg7e4nTm3IHqg/BeOImiZA71De+xl2aFM+ks
plHXQNu5T43+RQDGX1ikhrn3dSrCAWoOJ6qPUHk0Gl0Tw/z+kLOzaXnrVdFf
j1hckm/HupZk++5jdyh257AWXM6zf4z9xud46BdjA9ShYyuVzMEpdra+FOtn
aod7LofM8ufvZTjBJ27NxUm0sqGolNBK/LL+IzxVLpzI5Z33+peaszSsmNsO
pJ0oErl+624BJbSFjSiK1ngyV74iRdwEQpiQZoYyG25fUVCkUcxZ9O9L8PeR
8LfenyjaZ5GrV6D3apUQH569pz4NjyUaomhg8JADmAO3ct5fUUXEQMiWUf9b
X/+u6LAWjfrGkaJavz/BHyqqvOSKOwXjWfbpFtwERR6uAX0SD6UHCX/QGcvK
9uqD0E8qU1RxQtmNC4huVDoT2qemtiys+GbAhL3m0gRS++r0qarq7TqnSaOI
dkbKeno+4FmJKGLZ3ovKh9DVH5ApA1Am4GCulDenwv/1UMy7bvRElIOq3tzU
dTFw3cqi9Eb4FgPAnB0SpNGr+uk4PjyMuWa4zBrtWwa9HTW1B/VUNaytt/Kh
EYtXH6LmzqtA3vlkUipHEq6bu/ZrS3P2C8suBRSU/j5RaHs9ZLoZyyPy3yzc
Q4UIZkuxRSDmoFulTFXR1HBalhq8IeWlxZjsk9w1ycFAGPzOwrccKgy7YElo
7wPjLcJGeBRFlDRmx+Ff1v9G0d3CtForrD3OudGpItU92RUz9D5gzA19nBu5
dW70q8zVrw/3f15+ajB6+rOyU5/tP3kJ2JHvo+LkZ//t3X8nCfbPqjOwMvAk
/K03RNHAwGAjkBdNQJaAnHDJWTrdRy/B7V6X8bKvIDkNAvMZGrp8uquHJQ9w
LHkve9UWIyMjksZgT0AOZOl7jo9PAkuM7BEM6tChWEx1fGtUPeBcjzos5PN1
R7TQd4UqD3UCGYlEXCld2MdLCEnj09HR4TrcIj2ypwMLTJJjfbwnN2pR3HUG
9jmmoogiLod9Bl0g38LBwUHXeWlKAwMDrv311DM1FgxaLu0BaAJy630j4Cw6
7SemzacAslqBhN91+b29mcqqtyliDPyTPgxwDqCI8JLLQiePpu56HPIRCSdK
YDDwOwrqPbvvA1n9ZXfmdcSIfln/kV1KKOsJLc0Gx8rrGy2r9sNRdMJJKsvl
9i0lR55+/QTHHrWawWDkre2vHMNsY0LLhrdxqRv8rDl79b4zk+43jD3l2g+v
itwoh09LZKcPZLCrSqmvEoVs4ZfPfzR2k/bHVW0Nj+AVZP5h82GGv7r4a14l
C/KO7wbr6MxiiKKBgcGDAv4ckfiCSAJVKtLfKHJ4JleWdLpveHh0ft4Ovk1N
TQEpYF1DV1dXyFnIQTqqhDPeskBK1wZ1HvGC+IZ3f/qZxpyySycyPT2t0xJR
DVi2N5Fw/+Wk5C/XELr0yBFPpaVYJRXYZHgcqkWKv0JZIyYSbWVlZTAB7Ygc
bk90d3d7L/xYqgNOMT3tb4AG+8eww7VvzaF3Z5qzi8rC4lRgP509+EloaHhP
K/IUO3SkjhMJZEENh4Ij+Mlhq6WI+lpRphkw8kU1NR3WwonHvVqehxpyjoL8
vXN2TAsh6hnGJNGSrTva5u+SImmZo3M6s5KxOEXInnrjhLJzaSPzmSLZg9ih
dF6Rlf1N8wUp4hBNSRJbVYUeu688u68nZ91fTQ0hxT//4vWT2LhQsk1U2cT/
/I3TksHmCvbOFTj1/PlteeHFsrlJSIvDAl1BILzywDwVAATvr3FLasezQqcY
QxQNDAw2Dpwd5koz2g60iu71c3N3XPdxOKQK40gkjOWuxCG3+0YUUHD9G6uA
6VUnUVw5QMH7Ly7eC5F1u37VX7ki2+SlXSMfQBdo/UB+ksZOInodZl50GDwc
8QQ2a2reYcds2n6sozOinMDT6T5Y1cnJyXB1uXzVsuBAakEYtLqNq1Y905gx
1biQNi4sLNQrsxqgcFVv/SP5BTHgkxBRfXwGBi5QNnxpaQkGI4020GBYTyWi
V/WrWv6dTg0kk4gofWyYt+vtWh5SaLlnuqJvFhbRTdEVTrRviPDqO2dF9plv
8Ph2akoCeI6Og/Bf39WbeEg7sDuhjtkhDVsmbv1RHakqGVfgZbmTn9zA0sQj
MiwpyFKLdHImmXZxfPL2H/RrCrnqvpHfF5VyTR0JV1tghgfPjhHVXA13XSUK
SxRh5tt2OvhJiD1LQeYfhjyHjm05MLZ6DEFOD+zq3cN9YYiigYHBBkG5r8jy
s2ikHJvuyTs49TRxyT2AmyGvKBcPjD65yg59oY6yiYTeO5jELETDJtGiEABP
JgLQnz1PDo3pdB+xEZizb7KVs9gxrTefyn6WTygTG8Ls7Cxw40MBjIuIIsxL
3wiD79HyyEpd0uRKLnd1n9mDnjlAigYGBuDUsBquSbqewKOuriGqyv+isslg
pasQlC4c9gmathf6/jIgqZUakoUjXws9gZlTe8doNDqBra6pCIECxZxfpu00
Vfgq4fpg1NYeJJYIP12p7YcdfHtH9THN+lf1HxXtiJO1oIMlKj+WH++TRuWS
Heaw+559yTk18PLLsY+LWJ2qpDEvHEhzkjpvaWqakEgUPp5+/VQRthfEabST
N7iSvrYAX3o1+QmqWUKIB1mF3/+r5o+pk2DRjlaW325/JTW7uJwv9NtXWKI4
t5RHOU+rCqiGWSkW8Cp8kXN/ycs5Usq+oE+a9d2yfawhigYGBpsKV6itVjbd
K8ebuJQYLC0tuahULmelUHGMvAJYZSVHn4LiY7xF5DdV6JLpIgUt1ZZyGpl4
kbbd50EToCfxeOv09E27R/OevbouRvwajVZX1+pkDGdS7kqMTmJjF6DHvisG
Z9kj4qtzro0RhxuPJIqu+slGrZRxQnj7uGU7rEBhTggT1qs0FeONzc/Pc8GA
V3ge8VOj6y9F7dVz748ioJT340EA1gcrQx6S8Xicj3Jpebq6eugsLgsg+jLC
Ra28jPrH5mHmjTZRy5P6NHd4YJzImM1AHHoWQSCvf/2NrvggfkAUS1KFvDW3
+O2Tu47p9/QtGLU7dGFSxZNUYEkOFaJ+hTMsAw+UFtPc7EM8kmwJ/tRrJ1ez
0DB5kQTfEZcpdUFfRUzypabzHODKF+49K3RnFotCvurdiYewFFa9bdxjHVUW
so5UOWeGG2UbomhgYLBB4L9aqqVaOTKH6Pj4uOX3Ny2dTu+JRphjuGjkipia
vllhi6D3+hI/vdptpUe5mrCorsQQpcvy1zYn4VstbTkUa4x4DGcmMKPd25vx
nTwF4lxrkk73edeBiSLjEPY64bPAIb0Zd9Z7Tejo6CyL7gtYkPIQohiwjOLJ
IaewOhwTE9fQW4l6/EnPSSpjiHok1Xp5g77/IwMZUeSWfPJz9Z92pQQb2RG3
e66h6APpWcuW4uSryUHKONtBIdnEZJnZ4+H+L2RiVIT+kiL0V5rc/srRb+5+
K3ZRKUueSxjPwJ0v3bhDLYPJQZo6DNrGjDtEDeTxwamQYRDLe09eIbk06UGY
El/68raeDX8IU880L6V3TsqGMt9j6lk1q1kLqeavA7JLTkhNo2WIooGBwaaA
bJCJpNVrYaLp6WlgPr3pvouqP290JQNtHS5mRS7fzGqi2Eo4jS5/ZADotAEU
yGQyaX/0sUUPFb/V1LwDs6K+JyF/l/OqhZxrO2lkYFjfo2CeXHnIoOw88Wq+
XioC1K+dsrTqLIIoes+yGku62dlZOJB8aYhpA7tL40LBKmn+kw7gdp81rNBq
U+EdD2+z6AsYFtakq/tMDvlPC8ZXIx45M0mEiFV67RkfXbzYnBXu06ICEG+F
kjEmVCfoY0+/forjh5w/toNL+Him/Aw5zwi9s5A8C3rzYvPH65qRLGx7+o1O
pZ6WxZOyiZuKfL7YfF7OQBk05qliMmcp4pd76rXTW6UlTjsFFWGePzmQsc8l
DswVysC5sIbbYmH3f1BkdzYJc1OUtaCKz62R0T0UMETRwMBgQ6EUrBN6oGlg
4AK9KmxhtGAUOSh6lcuu0UJw8eJFTkGSOnht6RgNEWdkkp5Tc5PBwUt6rxnv
gfsrqrq6ekicwi+OjIxQZV1IDl0H0K2oJ6KYSqUikYi+paOj4913JfcWvoju
PoM+2hn9+fz8fDabFSWL6mKJHuu01vfAcBzCGGkE47GchQ+aT9CY8PEA1l3f
8N6/HopFpMlSWt8ZRtY/V3AhD3OKeU0Q7fyK7ZRukewU3EYNkYmZdA6Jpmns
lW0nEHENPhqdQoFJUvVQFh3c4MBzozPritRJqrMrOQi8bqudE28lV0Y411a0
Ftyys+3O3SXFiHKqiG4ZiB+x2dTg73FiqOAmUYxIPcffz/7OQ6Ueuogi4acH
zlKZ4tbilhDJcxH6KNploPYVPfQaKw2GKBoYGBQWQSyoo6OTY3T7VUtiSxnO
cPRJF7Cs5qbvJRuDQ5e96c4gTuJ7CtrIswLKRz6ETBfpKoALAeN1FVJayOW4
PrCiogotgNIuvudjauGZCbA+vdCRfsLGmZkZeD4+Pglnh9Xr7j4DV0qlhhFk
2t4+fXpOk5TFIyNjcF2/xn4oOj+kuBwTxdWsm+8akgMSs8SgRWb4ypOBxNbU
1PAbcaC6VufnFnav5sm7ChofdcAVPr3ntGxsV4KcCtXKSPwEudpWEv/rpgvM
rGS6WVU7Av6q+bdFJbJbB4e8/ssbpx6QpVy+cYeKJJkwUB52K7ZroZjnwd7f
0XxsiiRopsyy/6S6V7WuhlnFiWFuf+XoxsXcCkgUKb4tKIpWNcqNub2PwwPj
WhWhlCw9WjBE0cDAYHMgfJXRT48eiUQbM5/a2oNMqxYX7611ZBeZgZ9daK7o
KmZb0THGRX5YhQEcj8S5Hanj+7VLiGhqEeBFmUxmZGSEeBFcxeDgJeDG1IaG
eSPqkRu7uroonwuY8IAV2erJNSKE8AAGCIQQO9qoskBnqxQgSx0dHV6vaVjk
8cmJdF/mWKqDWytyxSax34qqyq6e7qnpm+nMOQrtwhlDVjt89Yi1esU7Iczc
FzBzWCX65JDRIu/Mgnq6FleOPmjARwb53O623ypKhi3zihPOG3QSqOPskqg2
5KvNKx/F2bvfCTlMSQvsoytiXk1+sr6lsTu/5EVD6iLpko0hREo9Kz+frcUt
Py7/gFhhTmN+NLeJrxdV57h2mUwXE2vbJZo7L+tEV3/ygChwRDH/XdPApKzM
tF2M/McXfpV0Uc6qgEcIhigaGBhsGoR5iwpbwc19dHSUtg8Pjyo169gq07IW
Uoj+/n5XpI6Qxihlo9PUJSTR6XsKpoKuU8BsU6njQkAh2JTWgpA4G5Ku+ob3
WuKtvem+/uz5QWw0093zgczGerrg8ZaIs00eiZR5C2+nPimnu7suXrwIc6MA
o7wQzMbCxsHBwd5MuiURp5pGXWmyR3sLYLZAZbu6eoDi8iBAYumksIwh6xNO
vBuxpQuNsEpyHgQKgV50OilR03B+j6jfTchsHzkAxULlCJsotvOt2XanKWk7
0v+57omXV/IE4dqN6WDZdw99toHCXfv6brhyIRjLSk0tss+c1KbYIOZh41t2
0iTbtpXEL9+YUx2pKVIoM9fAVKWrjAx1Si3M5O0FS9Pw6jHwB0dhW/jBxD65
fnsrEvVwlgiP52rSlsM63G6g86jAEEUDA4PNhOAtVOyHjeFYetCIYl6XKDi8
hi0eb0UqFdWZEiGNRJEIVUzzD+QWfq5fY46+fo20A5MQeO7ruAKUDDjVIfTD
2aP5yejC6j3O3iJ19e82xpr3YBEjPBHtAima5+yRp88Hxu9IHQfOmc6cg5/6
E3jABeCEG6urq/VySk36XY797/aSNSUHNoHrDg1d9nZMtlBZQ9fCLjoxtF6M
OR11ON+tNjbyPvCzoqIqRLwzOHgJ3h1Kka+pjpQXP4bLGFHM2ZWSfjyQw6Yq
mg1LQjorFis/ltLWZ/f1EAGTB1BEMWf9+Z7jttoCk7zw/C/39aDD4TpZisxu
W5ZgsDgBnNhRZSRIsUEZ/3wp1m8plxumf3cWvn1iV9JO16LHDjAuIHLEcmVE
lDxb1OkeHIUlilgJuvzkrs4t5BNeGlajCPvINyfHwvaCXdfmwBBFAwODjYOX
A5B6hdXEcZWAxl4tZYlEIuhePzIyBgyEzU9Y/xuJRLxBxTQSRd+HK3wX9Uvg
0oN5CD2AWSlxik95IZBVID+ZzDmYFeV2vRFCGR500jl+/saeqEtO4nq4Nqo4
YTkaVO4llTfHHvU9yb+6q6snmz0/OXmd5+xd5PHxcVcE0mcBtWik2zJRs6nU
Y5JLS0swMvZbkUtXqcogXe9dUJTStUUPTcMgHJoOuq5HE4LRvXniUyaKVKlY
RNWAaMmyBesVB7/EbzGaTcqJS18iOUzKu3lxciu6ZNecvYpcZV3TISKnegX+
6PXOop2itnBriUofo/2OslhMbN/dcXvhO5yT3TSkuX9C6a+lH862UmEAHhv4
XKu0tIhYFvCNLHhEEX78sv4jyrNjNDWYqOxMpkdvqqtSAzxSMETRwMBggxD0
lz6tqVcimnmys0OxG2x5DdQCWCX8BNoTj7d2d3d7TwecrdGviwo8VMr4TYrv
cYVeTe3BQxi+0x+u/YEXVQuTnKy3CNDbLhVmODk52dvbC9crJtB4pKb6n6KR
8ojGk/38HoOZoYrEOomi/eCGLL3Csebc8PCob17e+wZNT093dXWJ0kdtPiLI
GWs+xM1cGo80xo7U1f8LT+xAda1ucl5X1+Bac3hQi5z6+noMY9bzSSlgC4cv
LCyFzNC1xHQ4LL4IVyqaysWujyWu31pgvTPSQnVbLH6/CJs+F5W0YHVfzo6/
5a2fv9u3tZhz1gmVqm4Zv3V3/apblTClE72aHGSeQBJmroQUp8ZM95Hs7/Rq
Q3ibnqk4VVTaIqZNKXX0Y3xyF5UNLGs52QJLgwutehYTq+39XMV1kyFiFhj8
fyaHXMeaiOIDwxBFA4PHHHWa2Bb7+t0J39+OH0bLKV5HdAWYxjAKHIg3+gph
XJLhsjLBLmAQ4qXc0gWm5HvqhYWFNDaPc8X3YH/YDlTQey6E+0agkxmYxgRi
fHwcZ55N2+6OtuujergxIXGN/rciTfLdgYTPHanjrG1h8gkXC2fxGhLCODBV
Cl1ymxWSeMNGarHtC47Qjk9c6+hMAUsEhn8s1bE+z0Og98yx4b3jQOVjCUGu
9n+AJortRaVx1Swvsa2YXK8FV3xi1zFZdoip5/Hb3xSR93UpSWBkjvj/afDv
CrTqqVjkdUOnufTlHFl/q2pDrYmMZLaJZ8u78Y1ZpjcIaFhRiZJ+lCa2kuF2
SevutosPvE4roOCG27AI176+iyWa8kKCxodXn379FB1CnVAeDjELdfKxuwaE
wBBFAwODzYF+N5+f/4blw3DHb3SqTizLJwUJhA2IDRADkkgAQRodvVpf/y4w
EKFxLotGVJPfkFMDr6MonK6MON3VE8WEqe9U1dmXsgMX3LoV9YSCeDA9n0ij
34Dro3arOTD8EKLTsEo1imy78suwnoODl9i5yHvGeDxO+/MW4dyoHA6D5sCt
97hwVEygLAozmZqagefwCHLR8Q6lx1qvDI8+riyR5Unv9I4USSvFNplNlq1A
qF5RhPKOoAOhhWnlXe2foMxE0jDMBYuoV3P/hEVv6HoXbNm6j1RHJlD/7PXj
KsKZkJIZFWHjLZdu3GG59EtN54tEA8F2ppcYGj18/dbCRr+FBY8o0iIIDl9K
pkDBRAVjp5mxryTNzhWy9nIdcJ6dA9GmM4uBgcFDh/7+gTLMHlJ0KJ3uo+1e
AQs/GRoaAmIGP3nL4uK96uraiPKxaWnx+WPlYkpEFHvF6ajgykod7yQpStBU
aYTh4eFoNNrd3d3V1QXERi965FrHMlToUEEgEKfx8fGZmRnXOMFnCWxDoXsM
rkwy8efU1BTFKjOZzKFDsWqNGbrKC4kfAoHkuG5IiaCw+8ajOBg4OztLW+BE
IXMbH5+kOk82yST2WFX1Nq1hOt3ne0b9V/H2aTqdjo7O8P0fccg88sTteRmv
K24VcUXih6Wq/hAZ13M1adSx5O8sUHNnSV2UNbfQXMBLD6KkoApIqUwRz5d3
H71oE4Ydcd+oGpBD4iHzd+/J+QiWeEw1AUw+X92XD/3wFwQFrVGUwVuY9sGz
Y0ph1B40PlH6F5s/zmm5+/UKzwsCqamhZc9ZrBsKhCGKBgYG3xfi8daopukI
L6ij/WtrD7pudsBwYISO1HF4dcWoFMkoopiyBOIHW/oHshHl6xh+bFr0SYny
KeAJFUlKyXOoDiWC7tyNseYWYb5NmWU9gyweXu22C0DJJpwYHByEcbCDXh+X
BdIcdBGN3uqaKxvr6t89gBx7Tflf1bb7TbgQIJbwaGh4j7bQegYBFgrYtWuj
mC1OEmZ75cpI0LEsd5ISGFxq+ILweCeduewVfgIPLFJ97jQGgk7XwiZRPJ+4
9Y1F1IXKF4WmuFV1l2v/RcNHHKJcmRn4QRwhQ4PYBcbKXbo+q3Xu8xTpFSdx
esm5xW+BwZZ1/QcZ6WiOPTC3ZCy7wr/6gqDgnVlo/eYWlsUVFR8JST0XSUPy
xLVb3ygl0fdeoJjDeoD7/DEwRNHAwOAhgStIuLh4T+8sDDTAV88CDAF2g1cr
9r9dX/cvarOUNgBbAyKU98tW+7KIdLpPKnP1CBvWHAaVStI4adTgwGTcwSvL
mpqZvjh4qav7TJ3WKIRjXy7fwiABC7PNIKoZ8iqrY/Rssq1BRmV0ff272COm
jwXIIyNj8OrFixe9F+u7gAsLS7FYM5+Cueibb5b7VnjS4fAGkbYohh0Vne+F
6FE4PX1Tb0AThHosTeSz66HaxxVSX5u3jmTHiSUyIcHn0otmG6Y+X02KDs5/
9tppMvcT7LEEu8uhBc1hkXdeJqKyXm6tlCx2jV3uqTdOucxh7Hw33cGL48Bd
pUd3cSvlyqUTeEnrE7uSBVmoFVHYGkWlyBaR0hdjF2yFkf9Ddtl+uUn2r899
r0WK+A6KOknt+4JJPRsYGDyMYCtCl27Xu2daed2URfdFI+Uc02P9bHXNO9J3
ItR3kTdS0pOCbMQ9iFBVVFSxBNs7ArAd2IdkvEGUBkeOkuU1EKRM5lyjMhVk
45ogHkh0zksgXcTS9auXK1ZUvoUOh40YaUwPD49WVb0d1N6uoqIipLO2jqGh
y2SNaHNaRUThGpewP4h3qbPZLCfliUzqS9fR0VFTUxOyngyYpM6oYW1XM+dH
HZKN5K3bC99ttY0K0XuwNG7fCtH4evvuDsyEqi14B6ej4KU7f7z34NxE2hvK
rKXIQb/SdhGFNlpcEXPQW6RtzmGY55+9fvLUxS+BTZEARwiii6WI+9XkJ0i8
vnukahRlXR/9nLx9Fw8PLFMUb1axHP/S9VvSFP37DISz7mmZ8/3h/wANUTQw
MNhkeDzxLugBMS9vAd5F+eI0qo/hMTFxDW1S7nR0dAoNS+eJqZmwpLM3SjY7
OwtkAwakakOdcSUSbVxHpwNOFw2gsjx+fX19IuH/BxP2WVpaSmPTExhE1zXD
czgpiXmFEbfT0odUP3VofUPVj9T7j46txMT3yOhV8nj0nRixNebAvJ205I0B
/Wv4+fz8POzjavkHdJQuITzdD9cbUWY7EUWzCVPTN2EpqKNKSGGqRfluZteR
Mm8n68cUOfyPWgPnftHwGxILKxvthOQnSnRctEO4GlIoT+yw0/arebn5ghiD
v0ytn6XkSLSbU2NcunFnW0ncwRVV5STKrmF6cWCtT4iyyWN29rz4KLWH/vTL
eY+t1Iag4KlnBPA9kYV/MTag1Oh+j1Jizsmiv20VXVq+/1oJqhwQxZby74DY
aCKKBgYGDwt8HZU7O0+okJqIPgGxcR21uLhIguKpqalqp2K3DoXP0WiUVbch
3469L8HIpOTVq/iqqt7WPZz5wFQqVVbmll3oiPqJf3Xy09jYCNR0aelb70yA
PVZWVuqt9JSIZhTYoC9BtZBFUwO7kKteXLznnRjHY4ErWp6VYTchyg576y2D
Khtd48BuHZ2pjtTxuwtL9E4Bt0+n+wTDj74JSwFnh1UNqZMEAsw+lhRz1kXZ
Qed9TCBzz+Ln4YHxLcVJ/bZIXEtVKiZlFLH4fdUVmrvLJY4PTqkoFntfr6dM
jvmhlrK0/vc9ZzxcsU329Ss5gnFFkWUWOyiCQQruZ8q7Oby20eKOwhNFnDe9
PxOzd1fiKqg52pnYVtL6/ZMWfO+OZCcv3fhGM8YMgyGKBgYG3zuAJ9QrTQTl
NAedjX0JZLbc1X2Gau3I+DqTOUcsAvie7+AhSk9mrTCU5pQo879xoddwdO6D
eQK3KSvbS6lPqQDVKAowPTYY9GJ2dhZpsJ025WMvanlty0F7xLSFe6FYE3+j
Qmo8bQWTpTTm7r2hv8Wlbysq39Im7ChV6s+er/C4R8KJmMavlZsBX+1N91Vg
cLgSzwszp3e8tzfjewjMGUg7lwfAUdPTN9d39kcUXEg2t3hvi8xgck5TOl1T
TaCKIkoOuY08uktatr9yVPXFsyzJ9AoZxpO9m5Gs6iWUocQMmGT7kd98ofu0
FG5GPii0j2JO5/DwUdzdPrRFrkAbG6QXlbaqZjoYUcTTAakeuj6vBuNONznJ
5NfxxmiCFJIwW3bMOKcTez5Fc/ZzmFvm82nSbsujgmGIooGBwcMAIFGCQpAA
BImEb06TOhqjqOQOH0hlivr+qzdLYa44Ozsfk57edjWg13oaziIEOE7Pxnxe
lrd3dnZGo1GXKIZPMTk5CQfCT++rLSgKDhGSwKu+KVfYDagyDBt0vRRyPHQo
5j32aMexCIrNXecaGhpi0yH9gcw5TO8TDkELcd14X8qJo+XRZe/+S0tLNA3Z
kib65vj45IpneXygvGjUb9Yv6rOYYo7rN8etsjquneyvuaGe5JOlyRebP/Yk
9AvJytJjt0TidWd7EbvxoA110F2bkuMwz7k/LlmbpeooeAs/fk652/m794Ra
R4zTjhWYiS16Uz/VCxvZuygZnbx9V4VS5Qj3eew1Ar8FLFuahFluxy15ex95
upebzpNEHa0dV2XqaIiigYHBQ4Kpqamok6TBFn0HuM3V1NRQcMmlk13NH1jl
xXct2BZbSHSZr7Jqo7b2oB7hBN7Y0PAe1SsCcdI5EowciUQomesF8JyI5gLE
9BJ+VFW93dXVEzJ5eBWmoV8Io6UlAfPxpWoYAq2prKxkrsuhUeC0cHGnu7v0
nYGwASN1CbHhJ2zkaTtn7oh8hoPFL/qBgwjfkgCRqlZC76izvtG7CI8jKP5z
Xz63rMMDv9tKEtpSW/KstVrm5/LW+b+IPdtODV7jwJcdDSvc4sFI23cfoxbP
JGYJ7WdHdtxtLzfJuDSFTDf6vSxs6pmjstz5Gn5+NHpbWlzuFEWJW7kkoJTD
iS10oq0l7c/sOz23eE+77GUO9q710vIUFuS31P3mSjdO8V144d5zNb34Tgnj
RyKKyhUzLKhoiKKBgcHDA+AMekwPqJGuK4G/dTMzM8CLfANQLjCZ0QF0i7iK
lyvyzvBSY2NTmbOxMjx+XV+nk6Xu7m7YZ39FlctomqJkmcw578ii3M4pKmG4
HKe9lZzwKocNXQEiYNS69bQOdKqM6tTUQjOfuob6PdFIT4+kpqiy6aMkLxv4
EF2EjZwrfxBuBscKx8VIWVCrRNf4jejDQzQVNS+d+j6+la6PHXJcDEA0YnZh
iSwTZWhux/uKkrVwpA5/TUpNdHHrf/67ZE5jIDlLpxQFm+dLTefVrFpESK0k
EcIVac/OwRuKw2xG7+PCRhRVhWbe8SNv7Tv1mQrztqO4OylDu6UJEnpj6aZw
TQcO+eN93Zevzee9zG7tUO+vyF8jfZXxSUX+xNpevnHnqdeO0xyoUOGjsWn+
OIRPwBBFAwODhwoD2CmPg1r19e/6Nh32fe7a5+bNm73YWU8X+ZIywsWdvBge
Hq3Rmkpz9vPQoRgfe+XKlcqqt2FAILQ6hyQjcd+SQtb5utCIMuegNQGwPNnF
kcgL0cucYYdU6ji8NDAwwFuAEPb29pIGmXpkT09Pi9CiUovoxLgSdc3cPtt3
oUSn7Ioq2NOX/XpB0uwV3z5YIj3lzVl+X0304wpKTQqFqqKLOev+rxr6RZ5X
tn7WhMayM0gLtTsRff12Cjby35s+cTExTehaqIne7xyaktY3IoCmUwj/x1Nv
iN7HWgwr9wh1ZiHZOMdmFUlbpiX9Wc1ZFewVduKcdBbkUDxJbitpRYm0OOP2
3e1pbO2HaeL1UuW85fgGIL8YqFyzmG6u/OSnItqsuucIx56SJFysiiXmwv9B
GaJoYGDw/cIbIyJJLBtWBwldrQDCwBurq2vJxG9mhpIsglZRi73ViHaRVmVI
5KI3vIuiXFckTC1rYWmxu/tMRHV8JiIE5IqaUHv5G3BIGJDOrp8LLpm3ewEz
AT4GJ/K+BCdyFTcSUqlU1NnkbnDwEi1IY6x5avrmxcFLdXUNUWdHP/qJlZl9
vpOZnJzUa0FhfShCG5439yKEK4qZq3AuzKeh4T3XTH4ILNGypLGz+k0ygeND
NwTZKBVG1qhubpM5X3XvtkXQ+Bz2t4fjkQu6gkROZHfpkhaeRtBdG5jSK20X
VfGcYCkbyxERhfVRVJJnLA7EaKJKoItOhc9UnCraoZQs8DYJhZFYGRkB3tEm
w62oYYfnwHZ0+claL40pKzopLavwIHHv5b6r08/uPSODvfJzQiZFbXn+ArLS
p8EQRQMDg4cQwBZ06lLnF1f0hX4PrK09KPz30HkPyA91EgE6R7xxbm7OXejo
d/+cnZ0VDY5VUzydNBKhok52MCzpMpqaDo+PTwJXJDcYl0H3xMQEHOilfBPY
hNprrUMg90WWcvBoME40GqVonpY6vwMMkEOX8Gsa7RYjSBG7us+QqMRrekOJ
Zpd4R0cmkyGePILRSEvwxuu0MquMKK6Ijs4UrzBVgfp6Wv5QQos2T8yT3gE2
PPnKUaRbcUkR0XYG+AY2YZEaCjJUfHJ3u6UoJgcSN2DFBN/4ef2/F5XElf7a
KeVwPmBu47fuukZ4lGoURZhO492S8eK7g9sFV9z3byL7Xywdihwuixh6hTcL
fSapZDH5l/t6esemZfx4rXBqnHOkfrasa1//8efv/kY684iGOPTuyGaLf7Kj
BYiiZvxtfBQNDAwePZB3Cj/0HHT4zY5fnZ6+mQaOVPGPUbTRzmbPd3X1kGW3
MJzBYYmbBaikc9yKAlglzKfM7sdXztHFKMqBB4cuD4+MARPbo6KL8CtxRTip
HhHtwIywNzFNVNOlGYE5IIeM6nlnAnWKcSWy4bpIjAOvwoHxeJwJYXXNO2R3
I/v62Q1ixLXUN7zna0mkTwYuk/bvAD6XOt6IHoywsCu22F4NYHwvS1xTH+rH
ETLmI01y8NP4YvN5UtcSUZTahOKkU2krYkcvyZ5xuXyes5IWqxsKi8PZSQ+R
8H88s79Hm8w6FRxrRcHtcXIaP1NfWlg2cv/OwrfP7P9AUEHtLCRLt8kVxvck
eRMVjO3P13z40djXa7+4nPoOIHPhl27ceak5KyXY4iwtRVIdj4FNEYVue+KV
lG7IY2oUDQwMHkUIc0XVOlmSGcEc7un7rBgeITalS0tEWR3yJcpsxmKxFQfR
dS5AzMoCmujBsEAC4cEdn39d10D+kEBNmYYBaayrq4NB+vsHtFPcp87XFRVV
bBXIs/VSpi4RSxT9qXm7yCxjUSWcHV6F595mf74toYGejU+uULHJkwFmSGdB
I8TjVI0JM5yavtkYOxL1C5auEiJsK+fG7/Wqvhf80HD80u8pLldEDZ0phCjU
K6h6Lm3lMsXjg1Ob5D6TtyZvLxQpocqWkiOypV1xUpqElybV9BL//OEYERv8
mUOWs1z4aeYdGfafHvi3ImUZxIIg/Vd63nf15vpXzCa+gt4jV+xhEiX5PMl8
drTRUiiWiO8aZe2Lk8/u++Cds2PXbn1Do0pb7wAurbLM4v/zd+/FBr54dl+P
rIpElx4sXrWZ8Fa0UXq2/LTwcuQlWknNohedasuVUBWYku6GS6cLCbXIwADF
rEqTDi/64lbVcFwSxfJT/6Fn9h9cPWRgYPDwgIxobEWJxh9WE1SEH2xGraO7
5wMY7VBjU23tweHhYe9o3gq6vAI8X1hYSKveebrUhY19iDTyqzW1B6uxUWB1
dS1QVjgcLoHih0C09C4tQBFhWOCKdI3wE55XOF2mgazSmlD9IRyezZ4n3Q3s
CScS+hpnt2i9bTTPFvgkHOirVfEmdnkRYEr7K6rq0BeIXuJeORSlBAK84rvj
hUu9ortoGpboRt7avrsD74BxbJAX31qSJHKobt+CJT75aora7W3CfOgsf7mv
SyRbuaUgGVBLfY0d7Zz4mvi/ZD4YLC3wPFkawzzouZo0TGkbC23sar1WIU9W
4vHM2FTowCtCRBpttpS3Xmr6LeagkzKmJ96auKLNrZLLCR30MXwTE7LKFNnX
j8s/+J9tHx/OTvaNTFNK+b4sHmCPbuvGV990Xrqx9+SVZ/Z/YNeFFr+PcpVW
dG7E9HcpKmhKk0/sOlrW9R+KL32n6ZqCg7p5S5ExLohtV7Q/qWw8xcxlUHNT
QJIiEVEsjvOHTYtzJmxyuyNeftoTUVy3dMjAwODhA8bfGqIazwGWEuKtbSk+
AxwMyBgwqEalJuY9Lw4NRtDNz3XUmiYG+w8NXW5EIx1KQHPwc09kL7d3occb
e6L1De/J6GLV28c6Omfn7lBPGZQMj/EE4NKAbNXV1VkoVOGOKnRRaeyxAuxx
cPASUDWgwRQdhZ/0cEQLlbcMT49kON3dZ6amfFJsIWyZAbwaxhkeHnVuHI3g
rOBcK/XHcT8XnBmdcDjCWa/eX0MRfZEXnslZzYLGDvUwSQNW8N/qzm1OVpch
wjuiZlIkvrnrdJEUsLxPHo+/rDunVSRSKCxnFbZGMU/Wgo4qwucOnMXYmk3S
iJhh4+nkNiFJFplZEVFcb4tDGfqTccXvWBDdOfTlk7uOkemlJHKlLbJjC5YL
IpN8XwUeqXCR95Q9d0gO88z+HriQn9ZkfnIg86diTK43kHntP0G7b8lIBYtr
3bqDW/kk/nvTheu37ooortsWJ3z9c8rVR0aJFW/E+e+gCLago5ZG0TcW6rtJ
GRBF+shJzx8/FVVpUqaeV5dnNzAweISgR7EoxcnRMGBEMzMzIURiYGBA5x4u
18TOzs4KT5jRdeqJiYl0Oj0/P+99yfVkdnY+mz1PpE5L8jp0xFG7uNFmce+3
JNKZcxSOa4m3wmXSmIODg1VVVfCkquptSljDS8AqiQfCUly8OEQLwhFCDmlG
NYsb7nxHBj5dXV2waL6XEGIxxD+HR0fO9mZasExR2yWHQc47EayuXE2xoktX
zml66rLtihj/UEQra0GetM8ikEI37rhkicWtnBMEqnB4YHwzlywvnPrmhNs2
36mRq6gbt4x2Nme/kLdrnlxeKDgK+P4q8il5AcXffnbgQ8GfS+MaheAWNgkV
9kTHGFWfvJ5z55RzTp65F+pKbn3zi4aPlLZFlgtKN6ESDtNJ3qiigio+hhFI
WWNQmhQiJhU9kz0cSxKyD44kcq3qi0OSo5Qv/H9nz41+pRZIZ0qqC2HoZdnR
ueL4tlJsMl6qOomX4rUgjVzPiq0dtkN73irH1LOMqDvrTpUrkViTN08Pq78j
hiYaGDy2gL/enZ0n9CwqkCiX2lfH+Pg4ECgiYEQ/5udlzc/AwAUhMPGU0rk4
SUdHBwXiOjo6w/mPXsEIjJGYj+5ZrdNF70t6vhVooTfyls1mgTc6SCYLUrTi
Q3Z6tJ+js1A63RcegA3fTpidndUnQC5ADIooTqAMZ/V3fJiVsOvR/L1dpZiG
HAZA+CqLW6HsgYJFYtKaL6HSl23zd1E/tXkBRUE2/nTXMZmLLE0obkPleVjM
Vtw6t/itpaZ1f8Nu2lKDxhPL54WYhVirKJtEflXK0ScOyUoxy/o+eDlJQnLY
tlnPP9P/7p8bnfnLfT1aPFN4KjpshYrJYjG5tfiIZIPiLU4Wac13OLnvzLRK
ZRMciNvj6hrbnq/uzYzekjFSNUM1XVLBrCy15mJOxbS5ukDFFfGitD41GwrV
+jCfLz81rAhzUjFGqk60Ld/h+b5TXjGLST0bGDyeIH9FnXpdvDhkBaQ1p6am
iLoMDV0mk5xYrLkGawWBZGJBXYQKFH0BrI/duffsicJzdoAJN2+0MFAGO6dS
x9nI0etF44r7UQVmOt1nqXpI7apt+Qz3wo56RuPt1TXvwKmBvIVIhl2XALwa
Tk3Jes2OJsd/Tufn59lAshLFNazjpjpSKgT1LQPwnQC8NVXOWkoYhE8d4rJo
YOGd8pcNfTKSUyINT7ZIcat4/qv6vvu04yZNR/wP+NFfxz6WRo4c5lLRTiAw
djYcixJzmvi5sG+yTP8Sb0FS8V9r+zRyxf2miUvIFC08Pzc6RXNb73Q4bW13
1eGx6B05PjjzXHWfqlGM63xGxRXjWqfs9qIdrVhaSZwwKXzUFb+lQ9AoiXRD
ksLB48m/O/ZiU//kLdVNW16U4Mx6px47yR5ywfnvFDWlD1s7h2FFeWcp0d33
YXv4MAWDHarNvXn6M6fQRit4KG1X/yiSQsyiSKyJKRoYPH5wBfrS6TRbuxDB
OIaajhAtxsLCEnDFRKINWBBQzcHBS2ms9EPJc7PvuQhdXT1OGhbt7OwM2d93
C5AfoKMwbaapUaX7cFNHRRRdQ6WxeZ8jMukkiuTG09PzAbBT4m+uvK3vJLno
kWbFZNVlEs47w+CZTGZ6+ia1WayoqDrd1dPVfQYoIhFIuED2/HFxXdcVkRSd
jb6BBgOzNRrn1QLp1aHsRBEpnYtbbCUv3BzRz7lpYFLtvSkRHnWWwwPj5PSi
SX0F+RF9W0riJ4Yosq1ib8QTVZliwaajm1erkrmfVX9AbEpaGmJaVlQnCq2H
nfPV7HHWMR9lmaN9fu8rGoavMTezBr+88zeN/dt3daK1URyDgUBvjjLnobCY
U52hcyHBvaU2p1R0bKTu0jAasPEj2fHZhSV7efP2FOwlUgl6SzX+C1lPm1QX
t+oEW3YCKpYTWPuKPQBwyntPfapkXI6CB1zSVrYWd6qeN8QeysDA4PuFizkQ
zdApVn19fVDrFkv4EzYCx6usrORKxenpafhViDKUcbQTOTopmVTTAxgRkDFO
uQ4ifE+6Ym53YmJiZGQsne7rhjFjzYcam6Rdj9ZuT0cvEEVnHBIOaYm3wvYr
w6PA3MJpof6Svg9MgzievpJCo13zzoqXA+sQT7TtR0U2zCSbPR9V2fMV5+Cy
+3a1j1nx1AYW3uW+ufvtcwfOvnAg/fftQ3C7LDv1afTUlb9v+/iF6t6f1aTv
EOvOb8b9UGV5Bd+YuPXH56t74VF++jN4wJT2nfpsV3Lwueq+52s+dB5nx9xc
5OpBwRrqPFtQLos51KSBLr55ehiW602Y3slPo12jMD2Y5wtizmmY4eUbc3aQ
bf3IaTTMsomxHsRT/zs+dOPV5OCz5aeZE9o64lJlnsO+Q5Ii2ryIqPj2V46+
1HQ+NvDF/N3vLHUOGVbVZmWpvn7aTHiGYQno52szPz3wbz89cLbs9HDFqaGy
U1eAepXhm7vv1GVYWHjAm47n2/AvJjhtMVt4Z5uzXzx3IPNc9b+92jYEk9l7
8jOY1d4Tn1acugxPXm7+LcwZ3tnD/V9QSQBd7EbP0MDA4GEAkRy0v94bLdsH
P3UPGRekFrgsSploHSGkDugo1/4B1XQdUl1dS+lgoEkXBy/pFje+1joh51px
SjDt8fHxCcTq5r/yX0JgekzVgAADcR0fn0xjoDXqETW7cAUrEvdrfo+zs7NA
vOHAWCwWMj0g6vX177qaIYa7fBsYPK7gJDWV2wHzz4x9BfT1r5sGgLhu331M
0cWE5phNHtpHnt37ARAzIL3N2c9//9WsT7Wn+Y5lYGDwg8fU1Aw1qtNr/LLZ
8949gYo0NR3u7u5ekarpO1TXvMOUxtWfDvOwYy7O09l5YmpqyjvU6sN93o1B
nPPBIXwXcfKpzhP6dszsR72BTf3shxqbIqqpjSb9np2cnLx719WazQawXJd7
D1B9b1NCA4MfCGQcNe9QZxN7xJdUnxfL+vexqXOjXw3duGVZ0j9Q7gaH2OaK
5l+QgYGBgRuLi/fYJYa1IXHhM3MvhKetxi1wAjsy00NPxeo7U4dBlpAAvxoa
GqKXcjlHTC+kWm/16o+1bgfals1mvUFICzPvlPyFRbuiBQ9pKJeVkOVZw+HR
kUgkUlVVtZpO2YSurh6HJ7lmlhh+oIHBYwtMAees+1w7aLNEFWZUNZZql5yU
KOe5HjLn+LeZV1aO5t+UgYGBAUPKW7Qqvv0VVRMT19YaxNNfjSkLaOCBLO5w
HVVRUSXJT6RsevrmKoUk3jkEkdi1csiZmZnBwUvd3WfI0ZEeqVTKu+f4+CSZ
K5J7uW+nG1fSXJ/tmu5BQDvJL8juX4NWkF5Ftrm1GfywoGKJCFWuSdoTWemX
sxRHVCFE/neIL5l/MQYGBgarwwR6rbha6QFlWr0/jP4r2UdHgtUZsPPo6GhU
aZCB9gQNDsyNaBv7KAJrSiTa0um+kZGxycnJdVxsEKOrr69nfkiqalgBrwMk
7AmEVpddwzXCJWQy57LZ88AhXYu2Io8NIXj9/f2VlZV7kJHyW+MtD2Dyabii
wQ8SUnfsFLygZZB4fEf73Ndqj/FfC/q95Pz/GZp/SgYGBj9k+P4NBHoTQ9tD
282mbG91zTsua+jwMB0978CcMjUKSaf7fE/X0dHJljLsCePeB8dxaYp1HQcl
rNPptPdYoL7AJ0l2HX1TmEDCczgpd1j2XgKMk8lkhNdN2T46y+zsvO8FAoAZ
lmnNXLjNHz2HV6emZvJ+UcSQikodcOpGbGatd4qprq6l1jD6Ud6gpYHBDw55
yw4vCtW2Fiy0w45OG8C8FfAvxqh6DQwMDAR8KZ+ehmZW1t19ZmEhzMdGHwoI
p92mOVLmG5OE/YVZNI5f4TGapufZbJb5IezT1X0GKOvIyBjQJ54YkLr6+nq9
jJCO9fr/cDEk0EXfNs0M4Io0f6BnIeJl1Cm/5XCJ1H7SnFfTj89y8j3CwMAF
zsvzxQLL1VPz3hEMDH5gYLMal0Y5pxq7YI8X+2WHyEUqpv16K5t/UAYGBgYh
fwmB3tRpemTiKtU171wZCWzCoo8JVBOIFvElV4EfY2RkhC2vO1LHvYPklQcj
TUOngji+fyM8OhY4Ldsb9qb7vhifHJ+41otWinTSWKw5ZBHgXBRRhFN39XT7
TV8GHBYX7wF9pU7TjminCgDW1NT4LlHQ0lm0+HV1LpYLnJMkM7L+KhjmBmfw
wwHFBr1M0f5Xktd2tf+vHHUsx26u72umfNHAwMAgBIuLi93dZ7QeeVIT3djY
5JX0EpaWlsgRcX9FlUrIRmFnJ3WRFCueaJNFd5Ey375+1PuYInu6ByOAZDKU
1/adycDAANG27m4HzYvH45wpdl2FK2/LDO1QY1PIKvGdZW7u9gQikzlHKemo
faI7rv2dI9itXRcWFoB2qlOXC7KNIyQSbbC2hgEaGBgYGBgYPFSYnr7567oG
PVym+imn9YQycZj+/v6oSsLSIRS486an4VhO0bqkLrxPt6RM5ajdyOr7VFfX
hshkLBVyhPHHx8f17b29vawaJhVMUPk6X3VE46IriqwZKvEtmB7HPF31hK4R
4BpFFFTrXk1Z8tHRUVN8aGBgYGBgYPAwwJcCAe+qcBbjEUnzam+BIOm9mNnC
RQ0lzSu4Y0tEM59xcaFGZUm9RzjnONwCy1TlXlPTYZfdIk9YJaYnLI2bDQ4O
cqNnPZftPXtKiWj0sweBVDPK+FpktWCLbHkTfXNx8Z73RPrPkZGx2tqDWiBR
2uB0dHSEqKe9vxoYGBgYGBgYbDR86cfc3BwpcF3yEKCFQ0NDrlAb0CTaGchS
fX29d/AE5p1phOFhn7pH2C2qhTH1Y6enb7Iuu6urx/KjXr29vUwU9csZHx/n
1DMTRd/rBQ7MhK2/vz98fYT8J1IOZI8o5cjICDXjK4vu6+4+E3QUbJmYuAZc
N6IbJOKjrv5dVyzUwMDAwMDAwODhgW/wCogNpX11jxqgbUAXBwcvuQ4BbtnR
0aHTyMXFxfn5+dnZeVujUVEVdEYmpdXY1YV54MjIGHNIPaSpH57JZN7YE414
woYT2CyGsrqwT8glz8x8xWdJObU2+p5KO7MgdDd2fxm5LMCH4ZKD9DLEpV1y
6QoRp816T2RgYGBgYGBg8DDAG6BzldUBPdP0yOWcLa2tPei1Q9SpDrwaFbCV
1N3dZ4JsoqMq0/2vh2L6UJnMOR7BVf7HECE+pF4uNjihugpSmaXvJF0TEPG9
ugZLZa7hwtPpPu8hQCalj2KkHB4u5qw/gTnEYjFm2swS4XCyNzf5ZQMDAwMD
A4OHFqshKgsLC0C0mC7qaVOgi/ASq3R1jjQ0NFRTU6Pnr+PxVhjKdxq8W2Os
WZ+D3pma3LC9gAlQKxMgii6SputxQi7Q0ookI6LOcNFSjQ6BE3qXaH5+PoI1
k11dPdPTN/XXeeeLF4caGt7THYeYtaZSqaD20AYGBgYGBgYGjw7shqpAn4Dh
uKoWiflUVFR1dp7wWtBYWGTI3oNRJJa+p2GepqeeAdTOz6VHdoFVz66OLRxR
BFLnbeYyOzsLl9PR0UG/kuyaXRzhWqjBH0wgfIG8KXgm1dpDGpID7fS1G/Jl
iYY6GhgYGBgYGDxaAJ7T3d1dobwTHYyxbO+hxqbBwUu+zVmGh4eBmLmsbxh6
a5X+/gFL0SQ90kh7eunTwMAFInjpdJ++fWLiGs/N9RKBBh+fuAYjDo+McdCv
wqZ55SEE1XuBLfGk7luucekoRRGDMu8GBgYGBgYGBo8BiOQsLt7LZM6x1bZe
g0deOqnUcZdZjbUSQeKgYlnZXniezZ4nXx1ia9TPJUgqQgf29vaqbTnYc3p6
mhPl6XRfyBldjWn4ARcSj7eGz3x2dra7+0x1da2eZNdH6/CLIhquaGBgYGBg
YPCYwUVvFhcXyUpRU2rs2xPZywHG6tqarp5uspEJoUb80umuHureEkG5hx7W
84qRGRQ5hAN7ej7QtwtrHcXWEok2r2kkK2WikfIyPC/8PHQolslkhoeHid35
2m5byA+z2WwdOnW76jYpyU5CGG9w1dcK0sDAwMDAwMDgccX4+CQwMVYuE7tj
xgiPA9W13d1nfE0UCUzDkICdj8WaKyqquD10RLnQuAxw5ubupNN9QO247Utj
Y9PQ0GULG/+pli7lwjwHSSBVKvK5xsfHoxhOBBYKjHdm5it9Mr4dUoB8whnh
kEhA/DCKfQ9ZBB2kFTIRRQMDAwMDA4MfApjzzM3NDQxcIN2K4k42XSRPGKB/
8Xhrf38/N0DRI2zeiOXk5GQ2m02n+4B91dS8o3d+gZ8LC0suM0Nkg33wKj2P
qnAfKW6Av1l+efBw/gbXBQd2dHQCEbXFy6pnjV7ZCGTYFYcMGtPAwMDAwMDA
4HFFOPkBEtjZ2ekKCXpdYqgCELjl1NRU0OC+5oT6r4ODg+OIiYkJYJXwJLwg
kJ6uyBXhEoAcplLHRWLdkQe3L4Rip/BSKpXSg6WrKcg07NHAwMDAwMDg8cOK
zE2nQMPDoxSIszPIKhDnepCApbv7TDZ7fsLTbi/EPWY1pY8hW3jjzMwMcM5M
5hxMo6rqbaK4eszQMe1IGdDgRKLt4sWLXIVoFM0GBgYGBgYGBkH8LYTXTU9P
Awl0iYtdjDHqjDfW1NTEYrHu7u50Oj0yMkLehuueqkIOeB2FH9MIymg78td+
tj/8vLrmnWMdnTCfNZ7XwMDAwMDAwMBgBWC93yCldDVWVs7NAUMeTNiAcALB
w0djKpUCvpfJZNIO9MEDqKnaTTy89jVRT0LZ91FR+VYi0ZbN/v/t3TEKwzAM
heGDN1uv0NXkFB67upPo5tG+SpUITEwjMCSBDP+HxuD5IdnRp92rBAAAwKUs
NMYYX/0jYq92RsDOOLutVB458LFpJ7bSHKtpNqVk9yfpEAIAAJxuMGLpZ7VW
ka+1AZcVeOuO5qkfSXtj68H6D4StQgi2OKaUsrtZBgAAACc62IjTzJZzfq9z
5GV8HOZnv0PZS31ev9F+tGivZvRMESEWAgCAm/gB/jOEVg==
    "], {{0, 236}, {867, 0}}, {0, 255},
    ColorFunction->RGBColor],
   BoxForm`ImageTag[
   "Byte", ColorSpace -> "RGB", ImageResolution -> {300, 300}, Interleaving -> 
    True, MetaInformation -> 
    Association[
     "XMP" -> Association[
       "DublinCoreSchema" -> 
        Association["Format" -> "image/jpeg", "Title" -> "Druck"], 
        "BasicSchema" -> 
        Association[
         "CreateDate" -> 
          DateObject[{2009, 9, 15, 10, 50, 23.}, "Instant", "Gregorian", 2.], 
          "CreatorTool" -> "Adobe Illustrator CS4", "MetadataDate" -> 
          DateObject[{2009, 9, 15, 10, 50, 23.}, "Instant", "Gregorian", 2.], 
          "ModifyDate" -> 
          DateObject[{2009, 9, 15, 8, 50, 27.}, "Instant", "Gregorian", 2.], 
          "Thumbnail" -> 
          Association[
           "Thumbnails[1]" -> 
            Association[
             "Width" -> "256", "HeigHt" -> "72", "Format" -> "JPEG", "Image" -> 
              "/9j/4AAQSkZJRgABAgEBLAEsAAD/7QAsUGhvdG9zaG9wIDMuMAA4QklNA+\
0AAAAAABABLAAAAAEA\n\
AQEsAAAAAQAB/+IMWElDQ19QUk9GSUxFAAEBAAAMSExpbm8CEAAAbW50clJHQiBYWVogB84AAgAJ\n\
AAYAMQAAYWNzcE1TRlQAAAAASUVDIHNSR0IAAAAAAAAAAAAAAAAAAPbWAAEAAAAA0y1IUCAgAAAA\n\
AAAAAAAAAAAAAAAAAAAAAAAAAAAAAAAAAAAAAAAAAAAAAAAAAAAAAAAAAAARY3BydAAAAVAAAAAz\n\
ZGVzYwAAAYQAAABsd3RwdAAAAfAAAAAUYmtwdAAAAgQAAAAUclhZWgAAAhgAAAAUZ1hZWgAAAiwA\n\
AAAUYlhZWgAAAkAAAAAUZG1uZAAAAlQAAABwZG1kZAAAAsQAAACIdnVlZAAAA0wAAACGdmlldwAA\n\
A9QAAAAkbHVtaQAAA/gAAAAUbWVhcwAABAwAAAAkdGVjaAAABDAAAAAMclRSQwAABDwAAAgMZ1RS\n\
QwAABDwAAAgMYlRSQwAABDwAAAgMdGV4dAAAAABDb3B5cmlnaHQgKGMpIDE5OTggSGV3bGV0dC1Q\n\
YWNrYXJkIENvbXBhbnkAAGRlc2MAAAAAAAAAEnNSR0IgSUVDNjE5NjYtMi4xAAAAAAAAAAAAAAAS\n\
c1JHQiBJRUM2MTk2Ni0yLjEAAAAAAAAAAAAAAAAAAAAAAAAAAAAAAAAAAAAAAAAAAAAAAAAAAAAA\n\
AAAAAAAAAAAAAFhZWiAAAAAAAADzUQABAAAAARbMWFlaIAAAAAAAAAAAAAAAAAAAAABYWVogAAAA\n\
AAAAb6IAADj1AAADkFhZWiAAAAAAAABimQAAt4UAABjaWFlaIAAAAAAAACSgAAAPhAAAts9kZXNj\n\
AAAAAAAAABZJRUMgaHR0cDovL3d3dy5pZWMuY2gAAAAAAAAAAAAAABZJRUMgaHR0cDovL3d3dy5p\n\
ZWMuY2gAAAAAAAAAAAAAAAAAAAAAAAAAAAAAAAAAAAAAAAAAAAAAAAAAAAAAAAAAAAAAZGVzYwAA\n\
AAAAAAAuSUVDIDYxOTY2LTIuMSBEZWZhdWx0IFJHQiBjb2xvdXIgc3BhY2UgLSBzUkdCAAAAAAAA\n\
AAAAAAAuSUVDIDYxOTY2LTIuMSBEZWZhdWx0IFJHQiBjb2xvdXIgc3BhY2UgLSBzUkdCAAAAAAAA\n\
AAAAAAAAAAAAAAAAAAAAAGRlc2MAAAAAAAAALFJlZmVyZW5jZSBWaWV3aW5nIENvbmRpdGlvbiBp\n\
biBJRUM2MTk2Ni0yLjEAAAAAAAAAAAAAACxSZWZlcmVuY2UgVmlld2luZyBDb25kaXRpb24gaW4g\n\
SUVDNjE5NjYtMi4xAAAAAAAAAAAAAAAAAAAAAAAAAAAAAAAAAAB2aWV3AAAAAAATpP4AFF8uABDP\n\
FAAD7cwABBMLAANcngAAAAFYWVogAAAAAABMCVYAUAAAAFcf521lYXMAAAAAAAAAAQAAAAAAAAAA\n\
AAAAAAAAAAAAAAKPAAAAAnNpZyAAAAAAQ1JUIGN1cnYAAAAAAAAEAAAAAAUACgAPABQAGQAeACMA\n\
KAAtADIANwA7AEAARQBKAE8AVABZAF4AYwBoAG0AcgB3AHwAgQCGAIsAkACVAJoAnwCkAKkArgCy\n\
ALcAvADBAMYAywDQANUA2wDgAOUA6wDwAPYA+wEBAQcBDQETARkBHwElASsBMgE4AT4BRQFMAVIB\n\
WQFgAWcBbgF1AXwBgwGLAZIBmgGhAakBsQG5AcEByQHRAdkB4QHpAfIB+gIDAgwCFAIdAiYCLwI4\n\
AkECSwJUAl0CZwJxAnoChAKOApgCogKsArYCwQLLAtUC4ALrAvUDAAMLAxYDIQMtAzgDQwNPA1oD\n\
ZgNyA34DigOWA6IDrgO6A8cD0wPgA+wD+QQGBBMEIAQtBDsESARVBGMEcQR+BIwEmgSoBLYExATT\n\
BOEE8AT+BQ0FHAUrBToFSQVYBWcFdwWGBZYFpgW1BcUF1QXlBfYGBgYWBicGNwZIBlkGagZ7BowG\n\
nQavBsAG0QbjBvUHBwcZBysHPQdPB2EHdAeGB5kHrAe/B9IH5Qf4CAsIHwgyCEYIWghuCIIIlgiq\n\
CL4I0gjnCPsJEAklCToJTwlkCXkJjwmkCboJzwnlCfsKEQonCj0KVApqCoEKmAquCsUK3ArzCwsL\n\
Igs5C1ELaQuAC5gLsAvIC+EL+QwSDCoMQwxcDHUMjgynDMAM2QzzDQ0NJg1ADVoNdA2ODakNww3e\n\
DfgOEw4uDkkOZA5/DpsOtg7SDu4PCQ8lD0EPXg96D5YPsw/PD+wQCRAmEEMQYRB+EJsQuRDXEPUR\n\
ExExEU8RbRGMEaoRyRHoEgcSJhJFEmQShBKjEsMS4xMDEyMTQxNjE4MTpBPFE+UUBhQnFEkUahSL\n\
FK0UzhTwFRIVNBVWFXgVmxW9FeAWAxYmFkkWbBaPFrIW1hb6Fx0XQRdlF4kXrhfSF/cYGxhAGGUY\n\
ihivGNUY+hkgGUUZaxmRGbcZ3RoEGioaURp3Gp4axRrsGxQbOxtjG4obshvaHAIcKhxSHHscoxzM\n\
HPUdHh1HHXAdmR3DHeweFh5AHmoelB6+HukfEx8+H2kflB+/H+ogFSBBIGwgmCDEIPAhHCFIIXUh\n\
oSHOIfsiJyJVIoIiryLdIwojOCNmI5QjwiPwJB8kTSR8JKsk2iUJJTglaCWXJccl9yYnJlcmhya3\n\
JugnGCdJJ3onqyfcKA0oPyhxKKIo1CkGKTgpaymdKdAqAio1KmgqmyrPKwIrNitpK50r0SwFLDks\n\
biyiLNctDC1BLXYtqy3hLhYuTC6CLrcu7i8kL1ovkS/HL/4wNTBsMKQw2zESMUoxgjG6MfIyKjJj\n\
Mpsy1DMNM0YzfzO4M/E0KzRlNJ402DUTNU01hzXCNf02NzZyNq426TckN2A3nDfXOBQ4UDiMOMg5\n\
BTlCOX85vDn5OjY6dDqyOu87LTtrO6o76DwnPGU8pDzjPSI9YT2hPeA+ID5gPqA+4D8hP2E/oj/i\n\
QCNAZECmQOdBKUFqQaxB7kIwQnJCtUL3QzpDfUPARANER0SKRM5FEkVVRZpF3kYiRmdGq0bwRzVH\n\
e0fASAVIS0iRSNdJHUljSalJ8Eo3Sn1KxEsMS1NLmkviTCpMcky6TQJNSk2TTdxOJU5uTrdPAE9J\n\
T5NP3VAnUHFQu1EGUVBRm1HmUjFSfFLHUxNTX1OqU/ZUQlSPVNtVKFV1VcJWD1ZcVqlW91dEV5JX\n\
4FgvWH1Yy1kaWWlZuFoHWlZaplr1W0VblVvlXDVchlzWXSddeF3JXhpebF69Xw9fYV+zYAVgV2Cq\n\
YPxhT2GiYfViSWKcYvBjQ2OXY+tkQGSUZOllPWWSZedmPWaSZuhnPWeTZ+loP2iWaOxpQ2maafFq\n\
SGqfavdrT2una/9sV2yvbQhtYG25bhJua27Ebx5veG/RcCtwhnDgcTpxlXHwcktypnMBc11zuHQU\n\
dHB0zHUodYV14XY+dpt2+HdWd7N4EXhueMx5KnmJeed6RnqlewR7Y3vCfCF8gXzhfUF9oX4BfmJ+\n\
wn8jf4R/5YBHgKiBCoFrgc2CMIKSgvSDV4O6hB2EgITjhUeFq4YOhnKG14c7h5+IBIhpiM6JM4mZ\n\
if6KZIrKizCLlov8jGOMyo0xjZiN/45mjs6PNo+ekAaQbpDWkT+RqJIRknqS45NNk7aUIJSKlPSV\n\
X5XJljSWn5cKl3WX4JhMmLiZJJmQmfyaaJrVm0Kbr5wcnImc951kndKeQJ6unx2fi5/6oGmg2KFH\n\
obaiJqKWowajdqPmpFakx6U4pammGqaLpv2nbqfgqFKoxKk3qamqHKqPqwKrdavprFys0K1Erbiu\n\
La6hrxavi7AAsHWw6rFgsdayS7LCszizrrQltJy1E7WKtgG2ebbwt2i34LhZuNG5SrnCuju6tbsu\n\
u6e8IbybvRW9j74KvoS+/796v/XAcMDswWfB48JfwtvDWMPUxFHEzsVLxcjGRsbDx0HHv8g9yLzJ\n\
Osm5yjjKt8s2y7bMNcy1zTXNtc42zrbPN8+40DnQutE80b7SP9LB00TTxtRJ1MvVTtXR1lXW2Ndc\n\
1+DYZNjo2WzZ8dp22vvbgNwF3IrdEN2W3hzeot8p36/gNuC94UThzOJT4tvjY+Pr5HPk/OWE5g3m\n\
lucf56noMui86Ubp0Opb6uXrcOv77IbtEe2c7ijutO9A78zwWPDl8XLx//KM8xnzp/Q09ML1UPXe\n\
9m32+/eK+Bn4qPk4+cf6V/rn+3f8B/yY/Sn9uv5L/tz/bf///+4ADkFkb2JlAGTAAAAAAf/bAIQA\n\
BgQEBAUEBgUFBgkGBQYJCwgGBggLDAoKCwoKDBAMDAwMDAwQDA4PEA8ODBMTFBQTExwbGxscHx8f\n\
Hx8fHx8fHwEHBwcNDA0YEBAYGhURFRofHx8fHx8fHx8fHx8fHx8fHx8fHx8fHx8fHx8fHx8fHx8f\n\
Hx8fHx8fHx8fHx8fHx8f/8AAEQgASAEAAwERAAIRAQMRAf/EAaIAAAAHAQEBAQEAAAAAAAAAAAQF\n\
AwIGAQAHCAkKCwEAAgIDAQEBAQEAAAAAAAAAAQACAwQFBgcICQoLEAACAQMDAgQCBgcDBAIGAnMB\n\
AgMRBAAFIRIxQVEGE2EicYEUMpGhBxWxQiPBUtHhMxZi8CRygvElQzRTkqKyY3PCNUQnk6OzNhdU\n\
ZHTD0uIIJoMJChgZhJRFRqS0VtNVKBry4/PE1OT0ZXWFlaW1xdXl9WZ2hpamtsbW5vY3R1dnd4eX\n\
p7fH1+f3OEhYaHiImKi4yNjo+Ck5SVlpeYmZqbnJ2en5KjpKWmp6ipqqusra6voRAAICAQIDBQUE\n\
BQYECAMDbQEAAhEDBCESMUEFURNhIgZxgZEyobHwFMHR4SNCFVJicvEzJDRDghaSUyWiY7LCB3PS\n\
NeJEgxdUkwgJChgZJjZFGidkdFU38qOzwygp0+PzhJSktMTU5PRldYWVpbXF1eX1RlZmdoaWprbG\n\
1ub2R1dnd4eXp7fH1+f3OEhYaHiImKi4yNjo+DlJWWl5iZmpucnZ6fkqOkpaanqKmqq6ytrq+v/a\n\
AAwDAQACEQMRAD8A9U4qhNU1aw0y2NzeyiNKhUUAs7ueiIgqzMfAYqxrU9b16Sz+uzuNC0xzwiWi\n\
TX8rEEhQGPpRE0O3xEd6YqoTaJaS3MS/o+41mOSFZ/Wv5rhjIGqSqhgLeNlAHwtxqT2G+FCGj8v2\n\
5luo/wDDNsY04ul0bYRcNzyRER3klZfhoRxrvv0BVbkSOyu9NtLBr7TLy6RnlihnaeKMoORX6vOJ\n\
eRKVfgArcRtuKYqnUfmPUdMJXXI45rNSAdWswTGlen1iE8nhr41K/LAlkcckcsayROHjcBkdSCpB\n\
3BBHUYquxV2KuxV2KuxV2KsV/MzX/MWheU59Q0C0+t36uiEcDJ6cbGjScF3am331OwzK0eKE8lTN\n\
BxNblnjxmUBZRH5e6zrus+UrHUdctfqmpTB/Vj4NHUK5CPwbdeSgH+zI6vHGGQiJsMtJknPGJTFS\n\
ZFmO5LsVdirsVdirsVdirsVdirzLyF548/6x541TS9a0r6rpVuJSj+i8folHCxr6rfDJzX7+o2zZ\n\
6rTYoYhKJuTq9Lqs080ozjURfT9LM/MvnLy15ajibWb1LZrgkW8VGeSQggHiiBm7jfpmFh088n0i\n\
3NzamGL6zSdZS3vOfy485+fdb8yaxY+YNI+pWFoGME3pPHwkDhVh5MSJOSEtUeHgRmx1enxQhEwl\n\
ZLrdHqc05yE41EfivN3nrzp570jzro2laLpP1vSrv0/Xm9KR+ZeQrIvqKQsfBAG36dTtjptPinil\n\
KUqkF1WpzQyxjCNxPl5s/vr6zsLSW8vZkt7WBS800hCoqjuScwIxMjQ5uwlIRFnYIPy95k0fzDYH\n\
UNIn+s2YkeITcWQFk2agcKafRk8uGWM1LYsMWaOSPFE2ERq2qWul2Et7ck+nGBRFFWd2NFRB3ZmN\n\
BlTawZL6ae+fVZ3S91W2eVLzSYyfWt7anBlsqkcnib+8cLVmHEEDqVQiapLoul31haIt/aQSgxeu\n\
vKGBo6y8KIkTSzfDydB8KUqz9cUID61ePOLXWdTmnu6mK3022Y21shjkKqo9P00KsicVf4gK7jah\n\
VVvqMcct0Bo9xarGtwILr1zHRvWDEvIknxfVqcOKFi3t1CqyDUJDcNqujPHqxir6lrqEazTCJWjV\n\
KT/FKjlmPBGdthXr8OKou21OQRFNID2NzdtHJfy3LwsIYXm+2GlB9SNhJvJv9njRSQMVTfTdX07S\n\
J3l0y7W88vK6R6kkQb07OaX7MsJNV9Fz9tFJ4dRtilnIIIqNwcCpX5o1ltE8u6jq6RCdrG3knEJP\n\
EMUWtK0NMtw4+OYj3lqz5OCBl3C0n/LTzvL5y8vPq0totkyXD2/pK5kBCKjcqkL/AD5drNN4M+G7\n\
2aNFqvHhxVW9In8wfNknlPyvca3HbC7eB4kEDMUB9Rwn2gG6V8MjpcHizEbpnq9R4OMzq6Yjpn5z\n\
ahrWj2jaB5fk1XXpkeS8s4ZKQWiiV44/VmZR8ThOQXbbvmXPs8QkeOXDHv7/AIOHj7SOSI4I8U+o\n\
7veUAv55a3o2tw6b508utpUc1D9YjctxQmnMKQRIoPXi23udsn/JsZx4sUuJr/lSUJiOWHCzzz/5\n\
vbyt5Un12CBb30miCRF+CsJXC15AN/NXMHS6fxcnATTsNXqPCxmdXSSz/mRqn/KsIPOtrpSTSN8d\n\
zY+q1EiErRF1YISaEAnbpXwy4aOPjnET8Wg62X5fxRH4fGk88gecIvNvli31lIhbySM8dxbhufpy\n\
RsRTlQVqtG+nKNVp/CmYt+k1AzYxPkmPmLWrfQ9Cv9XuBWKxheYpWnIqPhQHxZqKMrw4zOYiOrbm\n\
yjHAyPQMa0f8yYP8Bp5v8yQLpVtMzfVrdGMryLXjGFBCEu5ViB/LvWlcycmjPi+HA8RcXHrR4Piz\n\
HCEBo/nj8w/Mlr+ktB8uW1vpTk/VZdSuWSSZQftKkamg/DwJyzJpsOM8M5ky8gwxarNlHFCAEeln\n\
n9iYeVfzKi1PXZ/LOt2DaJ5ktxUWUkiyxzKF5coZQFDfD8VKdOhNDSvPo+GHHE8UO9ng1olM45jg\n\
n3d/uS/zH+ba6H+YEHlm5tIksXWOSfUpJSvpoyF2Yrxp8NPHLMOg48XGDv3MM3aAx5hjI277QGk/\n\
nXc6l5ngt/0O9j5Zkjnm/S92HUmG3heVpQAvCnwUoCcnk7OEYXxXPbYebVj7SMsgHDWPf1HyFo/T\n\
vP3njzJbS6l5V8vwNo6s6W1xqFwYpLkoaExxqKLuKfE1K9+uQnpcWM8OSR4vIcm3Hq8uUGWOI4el\n\
nmn3kHzbqfmXT7yfUdKbSbmxunspYWk9SskQBcj4VpQtTv8APKNVgjjIAPECLb9JqJZYkyjwkGkj\n\
8kfmpceZfOuq+W5NOS2j01Lh1uVlLl/QnSEVUqtK869cu1OiGPEJ3d191tGm1/i5ZY6rhv7DTzL8\n\
+L/zLca/pQ1XS47FIHnXTmSdZvXj9RKOwX7HRdj45s+zIwEDwm+V7cnVdrTmZx4o1V1vze2eWNW8\n\
73t5LH5g0GLSrVY+UU0d2lwWk5AceKjbaprmlzY8UR6JcR91O9wZMsj648I99pB/ysPzdrgmk8me\n\
WzeafEzxpql/MttFK6VB9KIkOw5Cla/OmX/lMcP72dHuG7jDWZMn91C495NIDRvzi1W280QeWfOm\n\
i/oe+uSiQ3Mb84i0h4oafEODNUc1cgHY9yLMnZ8TAzxS4gGvF2lIZBjyx4ZFHfnVfeY4fKWoW9jp\n\
iXOlTWzfX75p1jaD4xTjEd3+jK+zowOQEmpXsO9t7SnMYyIxuNbm+TEvyW1fz1b+U7e30rQIb7Sz\n\
dSc757tIWHJhz/dnf4fxzL7Rx4jkJlKpVypw+zMmUYwIwuN87/QzrzPLqWp6vLDp0RuRo6j04o5U\n\
hc3cq1aRWkV1JgiYU+E0Z80jvUDaRX2r3lpGyR2usXKSPfXlqJYjFaBijOUlSIi4lblGGodqkYUK\n\
OsKI544dOC2dvE7WOnOPUQW8SloriYOAUbkRL6nJgaKrA1xVdZyW+nW8MNoy3tzAJBqumTIsU0kN\n\
wP35iekaSf3YYK3xUFKj7OKqg1SOzNlBqNx6ltpk11dFzyZrkECaChUHkyiZXcDoN+gNFUBqVxHM\n\
YL9byx/Tgke7kt4VRjGoBkVPVkqpk5KqqCgPI/61VUfpWmwaqk1hHII7mNDc6bcHlIY5VpHcxyFl\n\
USJLySSRKUPqdBtiqhaTarFpxVPqdlpn1yQ62l1IPWeRn/0qOUtQcFDcVpVmXhirKfJV+j2c2mCY\n\
zrYcDZznrLZTr6ls5rTfhVD/AKuBK38y/wDyX/mD/mBn/wCIHMnR/wB9H3hxtb/cz/qliP8Azjl/\n\
ygM//bQm/wCTcWZfa/8Aej+r+twexf7k/wBY/oTH8+//ACWmof8AGW3/AOTy5X2X/fD4/c3dq/4v\n\
L4fet/IPTra1/LayuYlAlv5biadu5ZJmhH/CxDD2pMnMR3V+tHZMAMAI6399JJ/zkvZwP5S0u9ZQ\n\
biG/EMb9wk0MjOPpMK5d2PI+IR5fpcftuI8OJ68X6D+pv8wZHk/5x+06Rzyd7LS2Zj3JERJx0o/w\n\
s++X6U6s3oh/Vj+hkX5S2dtfflLpVldIJLa5t7iGeM9GR5pVYfSDmPr5GOoJHMEfcHJ7PiJaaIPI\n\
g/eWGfkndXHlnzpr/kO/f/djTWZbYO8WxKj/AItgKv8AJczO0YjJjjlHx/HkXB7MkcWWWGXw/HmN\n\
2SfnDJPrVzoXkSzcrNrdyJr8qRVLO3+JiQfEjkvumY3Z4EBLKf4Rt7z+PtcrtEmZjhH8Z39w/H2M\n\
G/5yFuFj1ny75Zt0aPTrS1WSO3gFTSRzAqqmwJVIaL88zuyh6ZTPMn9v6XX9sH1wxj6QOny5fB6L\n\
bfmdBa20Vtb+S/M0cECLHDGum7KiDiqj952AzXS0ZJs5Mf8ApnZx1wAoY8n+l/a84/MHXNT1rzto\n\
Wv6L5e1mzu9MZFuPrVm0bERy80HwGTajMDXNjpcUYYpQlKJEu4ut1eWU8sJwhMGPeF35i6Xb6r+f\n\
WmafcoJLadrITxt0aMfE6n/WUUx0kzHSkjnunW4xPWRieWz2D8xdGvdW8javpmnD/SprekEa7Fij\n\
B/TH+uF4/Tmo0mQQyxlLlbudZjM8Uox508g/LT86rXyvpMXlnzHYTxpYu6RXES/GgdyxWaJ+B+Fm\n\
O43p28dvrOzjllxwPN0uh7TGKPh5Advxu9u8ueZvL/mKxN9ol3Hd2/KkhSqsreDowVlPzGaTNhnj\n\
NSFO+w54ZBcDYeL/AJMf+Tk80f8AGK+/6jos3PaH+LQ+H+5Lo+zv8an/AJ3+6Cr/AM5I/wDHa8s/\n\
6s3/ACcjwdj/AEzT239UPj+h7xmiegYzqHnzyB5eK6fPqdratB+7Wxtx6jR06J6MAdl+VMyYaXLk\n\
3AJ8/wC1xZ6vDj2MgK6fsDxL8+PNtnrWoaJNp9nd24tVmZL66ge3E3JoyvpCQKzBONa0/azddmYD\n\
ASBIN9AbdF2tqBMxoEVe5Fdz2b82f/Jc69/zDH/iS5p9D/fR97vNf/cS9yRf849/+S6i/wCYqf8A\n\
WMv7V/vvgHH7I/uB7yl6fo/UpICxvE1S9kkuoZrUQXES/WpWZTNAayqvp8AWoBQdc1zsmU+WayT3\n\
0sZLLcPLzY/E7Wtpys7eNSf5mjeQn/mrFLBbSKSza0uZP0fJBayxSpBBaGK7P1dxIFM5tY/iHD94\n\
eQqAcUM5n1S51TW7G0vbGBdH1G2aa2NwokldVjDSBGRh6b0kG1DsK1rgSxG3gsbcW8pu2nke/tml\n\
sqhmKyqsziqqQxYcl+18RqOophQnEnm+4GmXFsuiJBZ3Ba1k+riVW5TKVVh+59Mmvi334ql3la0u\n\
Br+mc5tOeNpOSmwszBKQqFgfUNtFVNhy+LfFUdrgmi1trkPbQ3LrzkurhI2iSe2cWskimUhU5pNC\n\
x8ONNztiqZeWrh11ywlfUIdTluobqzurq3cSoZImS6iXmqxqSqTONloBtgSnfn2yuL3yTrtrbrzn\n\
lsZxEg6s3pkhR7npl+lkI5Yk94cfVRMsUgOfCXm//ONvmDT20G+0J5UTUIrprmOEmjPFJGi1UHrx\n\
ZDWnTbNl2viPGJ9Kp1nYuaPAYX6rtMf+chdesLfya2j8xJf3ssT+gpqyQxuGMrgdF5cVFepOVdlY\n\
icnF0Db2xlAxcPU/i06/I7/yVuif9HX/AFFzZT2l/fy+H3Bu7L/xePx+8pF/zkp/ygtj/wBtSL/q\n\
Hny/sf8AvT/V/SHH7b/uR/W/QUP59/8AWetM/wCYHSv+IxZLS/42ffL9KNV/iQ/qx/Qyv8l//JZa\n\
H/xjl/6iJMxe0f7+X46OV2Z/i8fx1LB/zxs7ny75q0Dz5p6/vI5FgulGwZ4qsgYj/fkXND7DM3s2\n\
QyY5Yi4PakTiyQzR93494tP/AMr5D5q80a75+mjdLeRhpuiRy9Ut4gGdqbgFzTodjyFco1o8KEcQ\n\
959/4/Q5GhPjZJZj/Vj7vx+lj3/ORmgX0c+kebLNCy2dLe5elRHxk9SBj/klmYfOnjmR2TlFSxnr\n\
+C43bOIgxyjpt+p6r5R82aR5o0WDU9OmVxIq/WIAwLwyEfFHIOoIP39Rtmqz4JYpcMnb6fURywEo\n\
/wBiI1LzHounX1lYXd0iX2oSCK0tQayOTXfiNwopux2yMMMpAkDYM55oxIiTvLk8a82f+tF6P87X\n\
/iDZucH+Jy+Lpc/+PR+H6Xtuq6pY6VptzqV9J6VnaRtLPJQmiqKnYVJ+QzSwgZSERzLu5zEImR5B\n\
LtS8u+UPNNkk19Y2up29xGDDdcVZjG4qDHMvxrUd1bLIZsmI0CYn8dGvJhx5RuBIH8bF5X+R2kix\n\
8++bI9Llaby/alraKatVdhMfR36OVRX+IfxzadpZOLFDi+s/qdT2Xj4c2Th+gbfagfyY/wDJyeaP\n\
+MV9/wBR0WT7Q/xaHw/3Ja+zv8an/nf7oKv/ADkqfT1Xy1KwIjC3HxU2+F4icHY/0z+H6U9t84fH\n\
9D038zNUvLP8vNZv9MkIn+rAwzRE1CSMqs6svgjEgj55rNHAHNES73a66ZjhkY86YZ/zjlpeg/4X\n\
uNTijjk1k3LxXU7AGWNAq8EUndVYGu3U/LbN7XnPjEf4acHsbHDw+IfVbFv+cldTsLjXNJsoJ1lu\n\
rOGU3Uampj9VlKBqbAkKTTrT5jMrseBEZE8i4nbeSJlGIO4u3rn5qxvJ+XWvqiliLRmIHgpDE/QB\n\
mo0J/fR97udcP3M/cxv/AJx2uYZfy/aJGrJb3kySr3BYI4/Bsye1okZfg4vY8gcNdxKl5eN3I+ix\n\
jSbee0jFk0uoPYyvLGypEAFuEcfGrDclaKv832c1rtEbo8OpTQaPHaF5JbaSshRvhhQXkizCQVWv\n\
qtFUE1+ww2/aVbv302atoi0uleT1SEA2eO8qQ3WpDLXb76GiqzzTdXsvlXTJdK5KdJt4ZpruPdon\n\
aJUWPnyUr8LktxVj0rQGuKoCJNbs723ePUY47S1jOoiYky+ml4SlZHZC0rVoeJarDpTsqs06PWpZ\n\
I7V/Ut44LuCadLoNHXiVIWOivybg4J5caVHjiqa2zQ3FlaQ6VwN+lo6EIgDfFZxgqCONasr0364q\n\
smjne5sLZorkiGK7rFbsDeITJbrKy1Bpylb1ELGtN6jaiqt5ejgi1vTbW0S4ggtL65T0rooZNrFS\n\
1VRVC/FKCetTvWpxV6HgS8ok/LT8nvN+rT3OkX3G8B9a5i0y5QAFm+3wZZONT/LQZtRrNRhjUht5\n\
h1B0OmzyuJ3/AKJZHa/lB5IttCvNHjtZDFqAjF7dtIWuZBFIsqgyH7I5INlAGY8tflMxK+XLucmP\n\
Z2IQMa58+9M/IyeVLTRV0fy1eJd2Wms8bBJRMyNI7SEOw/ymOVanxDLimKJbtMMcY8OM2IqvnDyf\n\
ofmrTI7DWQ5tIJhcr6b+mQ6Iybt4cXODT6iWKVx5p1Gnhljwz5c0kv0/LjVvII02bU4pPK9iLe0a\n\
6ScBVNuE9JGlH7X2cuic0MvEB6zZ5d7RIYJ4eEkeGKHPu80+8nWWg2XluytdAmFxpEasLSYP6oYG\n\
Ri3x9/iJyjUSnKZM/qcjTxhGAEPpS/8AMGXyLcaO+k+bL+C2trgpIsbyiOYlGBDRgfH1FCQMs0oy\n\
iXFjBJa9WcRjw5CAD5rfIeq+QY9Ng0LyvqVvPFaK3p26ygzEFi7sVNGbdtzTHVQy8RnkB3RpcmER\n\
EMZG3mnPmHU/L1hpzHX57eDT7k/V3+tlRFIXUn0yH2NVU7ZTihOUvRdjubs04Rj6yOE7bvONX/Lb\n\
8o9OWHXRq8ug294oltZLW9ESSK1HBi5iRyCCDRc2WPWaiXo4eKu8OtyaLTR9fFwX3STj8v8ASfym\n\
jvmn8uXUGpawFJe5nmM93xGxZRIar1oWRRlOqyagipgiPyDdpMenErgRKfvsp5ffl75cvfNkHmmd\n\
JTq1twMTCQiP92CFqn05RHVzjjOMfSXIlpISyDIfqCca1oum61pc+l6nD9YsbkBZoeTLUKwYfEhV\n\
hRlB2OU48koSEo8w25cUZxMZCwWHWv5M+XrOF7W01XWLfTZK+ppsV6yW7BvtAoqgkHvvmZLtGZ3M\n\
Y331u4UezYDYSmI93Fsy/Q9B0fQtOj07SbVLSzjqViSu5PVmYkszHxY1zEyZZTPFI2XNxYo448MR\n\
QSfy/wDlz5a0HzBea9p6SrqF+sq3DPIWQiaVZXotNviUZbl1c8kBA8g04tHjxzM4/UUV5v8AJWge\n\
bdOWx1iFnSJucE0bcJY2IoSjb9R1BBGR0+pniNxZajTQzRqSB8tflxougI0UV3f39s0LWy2l9cNN\n\
brC/2kWEBY6U2+zk82slk6AHyG/zYYNHHGKuUhy3Nj5ckjH5DeT4b+S80691PS/U+1BZ3IjTjWvG\n\
rI8lP9nl/wDKeQipCMveHH/krGJXEyj7imt5+UPkK70aLSX07hDDIZluEdhcGRxR3eUks5am/Ko+\n\
4ZVHX5RLiv8AU3S7PwmPCR+v5p/pXlzTdN0c6RGJLizdWSUXUj3DOrjiwZpC2xG1OmUTzSlLi6+W\n\
zkwxRjHh5jz3YlYfkl5T069luNNvNUsYpyPWtLa8eKJlBqEYqBKV+b5ly7SySFSET8HCh2ZjhK4m\n\
Q8gfwftS25trmK4udLk1SaygtJ5YbeyghnuZZebPPEUjjIj+xcLQsCap2pmA7BkvlX0xql1bTxSW\n\
t0SdRtI2BjYwXnxTRutTX07jlUdtqYEpXc2DrMs4kL+tK3GHiuxaO7U0IHI/3Q/jWi0KFG6tJLXR\n\
Ht0JuoLr60gsHma3CFZCvJSlBIGDp8Em2/2qdFUs0DT44ZGpKst/pbxKwPrRqJSks6GVZFSnxxCP\n\
psKkeyrK7qJTdacvISyypLPcSUIq9x+/Wm+wAtWC17CmKoPyvYNb32mzGXl68Y4igHH/AEON+v8A\n\
z0p9HviqU6rcW36SuLpLe5v7ZZVtR6HrevMLd+VzMJYAOLesycakKRHxFBSirI9Bt45vMitDNcXN\n\
tp9nzD3jO0yy37K4Q8/iBWKEbH+bAll2KvCYbYeSPz+RR+70zzEGCHt/pZrwHYUukA/1c3hPjaT+\n\
lD9H7HQCPgaz+jP9P/Hnqf5ieYx5d8mapqitxnjhMdqR19eX93GR/qs3I+wzV6TD4mQRdtrM3h4p\n\
S8vteRfke2peVfPt75W1dPQn1O0imWMn/dqRidF+fpSPy9xTNv2lw5cQyR/hP7HTdlcWHMcctjIf\n\
telfnB5hl0fyTdRWtW1HVmGnWSJuxe4BDcab1EfKnvTNboMXHlF8o7n4O07RzGGI19UvSPixT8wf\n\
K8Plj8iv0OlDJA1s1zIP253nVpG+XI0HtTMrS5jl1XF7/ucTV4Bi0nB3V96O8o+ZB5a/IW11oKGk\n\
tbaX0FPQyyXLxx19ubCvtkM+HxNWY95/Qz02fwtGJ9w/Sl/5G+VINVtLrztr4GpavfzuttNcgScE\n\
jorOobYMWqvsBQUyztLOYkYobRAauytPxg5p+qRKZfnh5V04eVn8y2ES2WtaNJDLDeW4EUhRpFjK\n\
llpXjyDL3FNupyvs3OfE4DvGXRt7VwR8PxBtOPUMU/M7zLL5l/JLy9q84AuptQjS5p0MsUNzG7U7\n\
civKnvmVosPh6mURy4f1OJrs/i6WEjz4v1sn/LD8vdG1Pypp2teZbddW1C6to47dboc47e0hHpwR\n\
RIfhHwKGJp1OYut1co5DGB4QD06nq5eh0cZYxLIOKRHXoOgYR+cnliy8jeZtE8weWk+o+uzyCGMn\n\
gk1uUJKg9FdZKFenXM7s/Mc8JQnv+1wO0sIwZIzx7fsfRMMqywpKtQsihlB60YVzniKelBX4Fdir\n\
sVdirsVdirsVdirsVdirEPOttdWFwmv2cjxKEW31ExFVbgG5RSVZZAArEo7cTRWr2xVBm2ngt7FH\n\
1B5fNqE3ds8pMkQ9dTW0LV3idY+OxrUc8KpVPd+YEuDa27/WdR05/rj6dLbssYWSoYkiRiVVZyRx\n\
rXpihDpryKLeO9gS4iCxlo1aFHpWAOwjuJhI3KKDjXgn2ie+yqy+udKaJvT0uRFlcszyC1iUAmV+\n\
I4SvtVkAHSgpiqMj8w6tcNE1okV/qAjVWjRVkHJIjFs1vPckBfVY/GqCrGtNsVWwPqrsLW31Jl/R\n\
S/Vr2c25X6vG6+k8gIdvjCx0WgO+Ko2Sy/RS2+vaJqLR6UONu9ou8jrGQsdusbeojuZOSj4VYM7M\n\
SemKsv8ALemXFjp5e84nUbyRrq/Zenqyfsr/AJKKAg+WBKa4q8p/5yF0CS48tWfmC1ql7olwrGVd\n\
mEUxCk7d1kCEeG+bXsrLUzA8pB1HbGK8YmOcD+PtpB3XmOD8xte8maRAQ9nHEuua5GvxKskPwLCd\n\
u0nJT4hhk44Tp4ZJHn9Mf1sJZhqZ44jl9cvh0+al+e9rcaJrvlzzzZLWazmW2uBWgbgTLGp2/aX1\n\
FY/LD2ZIThLEev4/UjtUHHOGYcxt+n9aZwXtr57/ADUsZrVhPoHle0S8V9ij3l2oeLoeqrxI8GQ5\n\
UYnBgIP1zNfAfj7W0SGo1AreGMX8Ty/HkmX59/8AktNQ/wCMtv8A8nlyvsv++Hx+5t7V/wAXl8Pv\n\
YhdWk9z/AM4zwCFeTQoJmUdeCXxLH6BvmYJAa3f8elwjEnQbfj1Lvyg/Ln8uvM3km3vtQ00XWpxS\n\
zQ3souLhDyDlkqsciKP3TL0GDX6vNjykA1HpsF7O0WDLiBkLlve5/X3Mxl/Ir8sHWi6S0RrXktzc\n\
k/L4pGGYY7Tz/wA77A5x7K0/837T+tiX54+XNK8u/lhpmlaVGYrKLVUZEZmcgvDcM3xMSepzL7Nz\n\
SyZzKXPh/SHC7Vwxx6eMY8uL9Bemfl+iJ5E8uhRQHTbRqe7QIT+JzWao/vZf1j97tdJ/cw/qj7nl\n\
3/OT3+8nl7/jJdfqizadjc5fD9Lqe3OUPj+h7Rp/+8Ft/wAYk/4iM00+Zd7HkiMil2KuxV2KuxV2\n\
KuxV2KuxV2KrZI45Y3ikUPG4KujCoKkUIIPY4qxFrVfLN0slzB9b0WMEWV6QzyWIJr6coAJMP8sg\n\
3UbHamKoa+ill0qC91E/XNRmnhi0e4s5UjuKykKxjmQcKUBcrx406+OFCRSjWbSAyQava3GniVra\n\
GHUU9BybKXb02T1EZI5P2tloeOw2CqYT2mr+rHBYwaUb0RtPdwmQc4w0v1hgyoGkcV4UIUEKfFqh\n\
VDwCYXGmSatrLyxavy9IWIWzhKu6KxM8xSQ8hxAVADxX4dsVT6H0tDivLTVIobbRGLRWNpAvKSVy\n\
wZfT48ZXkIbrxJqOopVglF6Jok09xDqOoW62cFtU6VpC0K2/PdpZKbGU12A2QbDfFWS4q7FUFrml\n\
W+r6Pe6Xcf3N7BJA560EileQ9xWoyeOZhISHRhlxicTE9Q88/Jb8stV8ofpO71lYvr11whg9J+YE\n\
KVZjWg+0xH/A5sO0dZHLQjyDrezNDLDZlzLK/wAx/K8nmfydqGkQhfrcirJaFjQCaJg679uVOP05\n\
i6TN4WQSPJy9Zg8XEYjmln5Q+Rbnyh5Ye1vwn6Uu53muyhDAAfBGgYAVAVeXzJy3X6kZp2PpDV2d\n\
pDhx0fqJ3Rf5qeWtU8y+TLrSNMCNeTSQsgkbgtEkVmqfkMhos0ceQSlyZ67BLLiMY8zX3qnkHyxc\n\
aX5BsfL+sxRvIkM0N5ACJI2WWRyVJ6EFX3warMJZTOKdJgMMIhL4sEg/LTz/AOR9auL/AMh3MF9p\n\
d1T1NKvW4kjegapRW4V+Fw6t2+ecdZhzxAyipDqHXjRZsEicJBiehZA8351azH9TNpp/lqJ9pr/1\n\
PrU4U9TCilk5f633jMetNDe5T8uXzconVT2qOPz5n4KX5m/l7rms+QtK8vaTL9du7C5heW5u5OLy\n\
LHBLGzsxrVizjJaPVxhlM5bAjp7wx12jnkwxhE2QRz9xZr5V0+503yvo+nXQAubKxtrecKagSRQq\n\
jUPfcZhZ5iU5EciS52CBjjjE8wAGDfnZ5B8w+b4NITRkiZrNp2m9WQR7SBONK9fsHM7s7VQxGXF1\n\
pwO09HPMI8PS3pFpG0VpDE/2kjVWp4gAHNbI2XZjkq4EuxV2KuxV2KuxV2KuxV2KuxV2KuIBFDuD\n\
irG73yPZGcXWkynTLlGMioiLJb82FC4ianBiNuUbKcVSO98qeZFtbS2W1t50s1aJJLecoXieVJmV\n\
47hW6vENxLWld98KFb6p5sOryXyaW8Z5zvH+9tgQbiJItn9R/sekrbp9GKt2HlHzK9hDYXE0FtaR\n\
SetF6jNeSo1PsqoW2h49+LK4xSyTTPLen2Nx9ccyXmoleLX903qS0/lXoqL7IBgVNcVdirsVdirs\n\
VdirsVdirsVdirsVdirsVdirsVdirsVdirsVdirsVdirsVdirsVf/9k="]]], 
        "BasicJobTicketSchema" -> 
        Association[
         "Thumbnail" -> 
          Association[
           "Thumbnails[1]" -> 
            Association[
             "Width" -> "256", "HeigHt" -> "72", "Format" -> "JPEG", "Image" -> 
              "/9j/4AAQSkZJRgABAgEBLAEsAAD/7QAsUGhvdG9zaG9wIDMuMAA4QklNA+\
0AAAAAABABLAAAAAEA\n\
AQEsAAAAAQAB/+IMWElDQ19QUk9GSUxFAAEBAAAMSExpbm8CEAAAbW50clJHQiBYWVogB84AAgAJ\n\
AAYAMQAAYWNzcE1TRlQAAAAASUVDIHNSR0IAAAAAAAAAAAAAAAAAAPbWAAEAAAAA0y1IUCAgAAAA\n\
AAAAAAAAAAAAAAAAAAAAAAAAAAAAAAAAAAAAAAAAAAAAAAAAAAAAAAAAAAARY3BydAAAAVAAAAAz\n\
ZGVzYwAAAYQAAABsd3RwdAAAAfAAAAAUYmtwdAAAAgQAAAAUclhZWgAAAhgAAAAUZ1hZWgAAAiwA\n\
AAAUYlhZWgAAAkAAAAAUZG1uZAAAAlQAAABwZG1kZAAAAsQAAACIdnVlZAAAA0wAAACGdmlldwAA\n\
A9QAAAAkbHVtaQAAA/gAAAAUbWVhcwAABAwAAAAkdGVjaAAABDAAAAAMclRSQwAABDwAAAgMZ1RS\n\
QwAABDwAAAgMYlRSQwAABDwAAAgMdGV4dAAAAABDb3B5cmlnaHQgKGMpIDE5OTggSGV3bGV0dC1Q\n\
YWNrYXJkIENvbXBhbnkAAGRlc2MAAAAAAAAAEnNSR0IgSUVDNjE5NjYtMi4xAAAAAAAAAAAAAAAS\n\
c1JHQiBJRUM2MTk2Ni0yLjEAAAAAAAAAAAAAAAAAAAAAAAAAAAAAAAAAAAAAAAAAAAAAAAAAAAAA\n\
AAAAAAAAAAAAAFhZWiAAAAAAAADzUQABAAAAARbMWFlaIAAAAAAAAAAAAAAAAAAAAABYWVogAAAA\n\
AAAAb6IAADj1AAADkFhZWiAAAAAAAABimQAAt4UAABjaWFlaIAAAAAAAACSgAAAPhAAAts9kZXNj\n\
AAAAAAAAABZJRUMgaHR0cDovL3d3dy5pZWMuY2gAAAAAAAAAAAAAABZJRUMgaHR0cDovL3d3dy5p\n\
ZWMuY2gAAAAAAAAAAAAAAAAAAAAAAAAAAAAAAAAAAAAAAAAAAAAAAAAAAAAAAAAAAAAAZGVzYwAA\n\
AAAAAAAuSUVDIDYxOTY2LTIuMSBEZWZhdWx0IFJHQiBjb2xvdXIgc3BhY2UgLSBzUkdCAAAAAAAA\n\
AAAAAAAuSUVDIDYxOTY2LTIuMSBEZWZhdWx0IFJHQiBjb2xvdXIgc3BhY2UgLSBzUkdCAAAAAAAA\n\
AAAAAAAAAAAAAAAAAAAAAGRlc2MAAAAAAAAALFJlZmVyZW5jZSBWaWV3aW5nIENvbmRpdGlvbiBp\n\
biBJRUM2MTk2Ni0yLjEAAAAAAAAAAAAAACxSZWZlcmVuY2UgVmlld2luZyBDb25kaXRpb24gaW4g\n\
SUVDNjE5NjYtMi4xAAAAAAAAAAAAAAAAAAAAAAAAAAAAAAAAAAB2aWV3AAAAAAATpP4AFF8uABDP\n\
FAAD7cwABBMLAANcngAAAAFYWVogAAAAAABMCVYAUAAAAFcf521lYXMAAAAAAAAAAQAAAAAAAAAA\n\
AAAAAAAAAAAAAAKPAAAAAnNpZyAAAAAAQ1JUIGN1cnYAAAAAAAAEAAAAAAUACgAPABQAGQAeACMA\n\
KAAtADIANwA7AEAARQBKAE8AVABZAF4AYwBoAG0AcgB3AHwAgQCGAIsAkACVAJoAnwCkAKkArgCy\n\
ALcAvADBAMYAywDQANUA2wDgAOUA6wDwAPYA+wEBAQcBDQETARkBHwElASsBMgE4AT4BRQFMAVIB\n\
WQFgAWcBbgF1AXwBgwGLAZIBmgGhAakBsQG5AcEByQHRAdkB4QHpAfIB+gIDAgwCFAIdAiYCLwI4\n\
AkECSwJUAl0CZwJxAnoChAKOApgCogKsArYCwQLLAtUC4ALrAvUDAAMLAxYDIQMtAzgDQwNPA1oD\n\
ZgNyA34DigOWA6IDrgO6A8cD0wPgA+wD+QQGBBMEIAQtBDsESARVBGMEcQR+BIwEmgSoBLYExATT\n\
BOEE8AT+BQ0FHAUrBToFSQVYBWcFdwWGBZYFpgW1BcUF1QXlBfYGBgYWBicGNwZIBlkGagZ7BowG\n\
nQavBsAG0QbjBvUHBwcZBysHPQdPB2EHdAeGB5kHrAe/B9IH5Qf4CAsIHwgyCEYIWghuCIIIlgiq\n\
CL4I0gjnCPsJEAklCToJTwlkCXkJjwmkCboJzwnlCfsKEQonCj0KVApqCoEKmAquCsUK3ArzCwsL\n\
Igs5C1ELaQuAC5gLsAvIC+EL+QwSDCoMQwxcDHUMjgynDMAM2QzzDQ0NJg1ADVoNdA2ODakNww3e\n\
DfgOEw4uDkkOZA5/DpsOtg7SDu4PCQ8lD0EPXg96D5YPsw/PD+wQCRAmEEMQYRB+EJsQuRDXEPUR\n\
ExExEU8RbRGMEaoRyRHoEgcSJhJFEmQShBKjEsMS4xMDEyMTQxNjE4MTpBPFE+UUBhQnFEkUahSL\n\
FK0UzhTwFRIVNBVWFXgVmxW9FeAWAxYmFkkWbBaPFrIW1hb6Fx0XQRdlF4kXrhfSF/cYGxhAGGUY\n\
ihivGNUY+hkgGUUZaxmRGbcZ3RoEGioaURp3Gp4axRrsGxQbOxtjG4obshvaHAIcKhxSHHscoxzM\n\
HPUdHh1HHXAdmR3DHeweFh5AHmoelB6+HukfEx8+H2kflB+/H+ogFSBBIGwgmCDEIPAhHCFIIXUh\n\
oSHOIfsiJyJVIoIiryLdIwojOCNmI5QjwiPwJB8kTSR8JKsk2iUJJTglaCWXJccl9yYnJlcmhya3\n\
JugnGCdJJ3onqyfcKA0oPyhxKKIo1CkGKTgpaymdKdAqAio1KmgqmyrPKwIrNitpK50r0SwFLDks\n\
biyiLNctDC1BLXYtqy3hLhYuTC6CLrcu7i8kL1ovkS/HL/4wNTBsMKQw2zESMUoxgjG6MfIyKjJj\n\
Mpsy1DMNM0YzfzO4M/E0KzRlNJ402DUTNU01hzXCNf02NzZyNq426TckN2A3nDfXOBQ4UDiMOMg5\n\
BTlCOX85vDn5OjY6dDqyOu87LTtrO6o76DwnPGU8pDzjPSI9YT2hPeA+ID5gPqA+4D8hP2E/oj/i\n\
QCNAZECmQOdBKUFqQaxB7kIwQnJCtUL3QzpDfUPARANER0SKRM5FEkVVRZpF3kYiRmdGq0bwRzVH\n\
e0fASAVIS0iRSNdJHUljSalJ8Eo3Sn1KxEsMS1NLmkviTCpMcky6TQJNSk2TTdxOJU5uTrdPAE9J\n\
T5NP3VAnUHFQu1EGUVBRm1HmUjFSfFLHUxNTX1OqU/ZUQlSPVNtVKFV1VcJWD1ZcVqlW91dEV5JX\n\
4FgvWH1Yy1kaWWlZuFoHWlZaplr1W0VblVvlXDVchlzWXSddeF3JXhpebF69Xw9fYV+zYAVgV2Cq\n\
YPxhT2GiYfViSWKcYvBjQ2OXY+tkQGSUZOllPWWSZedmPWaSZuhnPWeTZ+loP2iWaOxpQ2maafFq\n\
SGqfavdrT2una/9sV2yvbQhtYG25bhJua27Ebx5veG/RcCtwhnDgcTpxlXHwcktypnMBc11zuHQU\n\
dHB0zHUodYV14XY+dpt2+HdWd7N4EXhueMx5KnmJeed6RnqlewR7Y3vCfCF8gXzhfUF9oX4BfmJ+\n\
wn8jf4R/5YBHgKiBCoFrgc2CMIKSgvSDV4O6hB2EgITjhUeFq4YOhnKG14c7h5+IBIhpiM6JM4mZ\n\
if6KZIrKizCLlov8jGOMyo0xjZiN/45mjs6PNo+ekAaQbpDWkT+RqJIRknqS45NNk7aUIJSKlPSV\n\
X5XJljSWn5cKl3WX4JhMmLiZJJmQmfyaaJrVm0Kbr5wcnImc951kndKeQJ6unx2fi5/6oGmg2KFH\n\
obaiJqKWowajdqPmpFakx6U4pammGqaLpv2nbqfgqFKoxKk3qamqHKqPqwKrdavprFys0K1Erbiu\n\
La6hrxavi7AAsHWw6rFgsdayS7LCszizrrQltJy1E7WKtgG2ebbwt2i34LhZuNG5SrnCuju6tbsu\n\
u6e8IbybvRW9j74KvoS+/796v/XAcMDswWfB48JfwtvDWMPUxFHEzsVLxcjGRsbDx0HHv8g9yLzJ\n\
Osm5yjjKt8s2y7bMNcy1zTXNtc42zrbPN8+40DnQutE80b7SP9LB00TTxtRJ1MvVTtXR1lXW2Ndc\n\
1+DYZNjo2WzZ8dp22vvbgNwF3IrdEN2W3hzeot8p36/gNuC94UThzOJT4tvjY+Pr5HPk/OWE5g3m\n\
lucf56noMui86Ubp0Opb6uXrcOv77IbtEe2c7ijutO9A78zwWPDl8XLx//KM8xnzp/Q09ML1UPXe\n\
9m32+/eK+Bn4qPk4+cf6V/rn+3f8B/yY/Sn9uv5L/tz/bf///+4ADkFkb2JlAGTAAAAAAf/bAIQA\n\
BgQEBAUEBgUFBgkGBQYJCwgGBggLDAoKCwoKDBAMDAwMDAwQDA4PEA8ODBMTFBQTExwbGxscHx8f\n\
Hx8fHx8fHwEHBwcNDA0YEBAYGhURFRofHx8fHx8fHx8fHx8fHx8fHx8fHx8fHx8fHx8fHx8fHx8f\n\
Hx8fHx8fHx8fHx8fHx8f/8AAEQgASAEAAwERAAIRAQMRAf/EAaIAAAAHAQEBAQEAAAAAAAAAAAQF\n\
AwIGAQAHCAkKCwEAAgIDAQEBAQEAAAAAAAAAAQACAwQFBgcICQoLEAACAQMDAgQCBgcDBAIGAnMB\n\
AgMRBAAFIRIxQVEGE2EicYEUMpGhBxWxQiPBUtHhMxZi8CRygvElQzRTkqKyY3PCNUQnk6OzNhdU\n\
ZHTD0uIIJoMJChgZhJRFRqS0VtNVKBry4/PE1OT0ZXWFlaW1xdXl9WZ2hpamtsbW5vY3R1dnd4eX\n\
p7fH1+f3OEhYaHiImKi4yNjo+Ck5SVlpeYmZqbnJ2en5KjpKWmp6ipqqusra6voRAAICAQIDBQUE\n\
BQYECAMDbQEAAhEDBCESMUEFURNhIgZxgZEyobHwFMHR4SNCFVJicvEzJDRDghaSUyWiY7LCB3PS\n\
NeJEgxdUkwgJChgZJjZFGidkdFU38qOzwygp0+PzhJSktMTU5PRldYWVpbXF1eX1RlZmdoaWprbG\n\
1ub2R1dnd4eXp7fH1+f3OEhYaHiImKi4yNjo+DlJWWl5iZmpucnZ6fkqOkpaanqKmqq6ytrq+v/a\n\
AAwDAQACEQMRAD8A9U4qhNU1aw0y2NzeyiNKhUUAs7ueiIgqzMfAYqxrU9b16Sz+uzuNC0xzwiWi\n\
TX8rEEhQGPpRE0O3xEd6YqoTaJaS3MS/o+41mOSFZ/Wv5rhjIGqSqhgLeNlAHwtxqT2G+FCGj8v2\n\
5luo/wDDNsY04ul0bYRcNzyRER3klZfhoRxrvv0BVbkSOyu9NtLBr7TLy6RnlihnaeKMoORX6vOJ\n\
eRKVfgArcRtuKYqnUfmPUdMJXXI45rNSAdWswTGlen1iE8nhr41K/LAlkcckcsayROHjcBkdSCpB\n\
3BBHUYquxV2KuxV2KuxV2KsV/MzX/MWheU59Q0C0+t36uiEcDJ6cbGjScF3am331OwzK0eKE8lTN\n\
BxNblnjxmUBZRH5e6zrus+UrHUdctfqmpTB/Vj4NHUK5CPwbdeSgH+zI6vHGGQiJsMtJknPGJTFS\n\
ZFmO5LsVdirsVdirsVdirsVdirzLyF548/6x541TS9a0r6rpVuJSj+i8folHCxr6rfDJzX7+o2zZ\n\
6rTYoYhKJuTq9Lqs080ozjURfT9LM/MvnLy15ajibWb1LZrgkW8VGeSQggHiiBm7jfpmFh088n0i\n\
3NzamGL6zSdZS3vOfy485+fdb8yaxY+YNI+pWFoGME3pPHwkDhVh5MSJOSEtUeHgRmx1enxQhEwl\n\
ZLrdHqc05yE41EfivN3nrzp570jzro2laLpP1vSrv0/Xm9KR+ZeQrIvqKQsfBAG36dTtjptPinil\n\
KUqkF1WpzQyxjCNxPl5s/vr6zsLSW8vZkt7WBS800hCoqjuScwIxMjQ5uwlIRFnYIPy95k0fzDYH\n\
UNIn+s2YkeITcWQFk2agcKafRk8uGWM1LYsMWaOSPFE2ERq2qWul2Et7ck+nGBRFFWd2NFRB3ZmN\n\
BlTawZL6ae+fVZ3S91W2eVLzSYyfWt7anBlsqkcnib+8cLVmHEEDqVQiapLoul31haIt/aQSgxeu\n\
vKGBo6y8KIkTSzfDydB8KUqz9cUID61ePOLXWdTmnu6mK3022Y21shjkKqo9P00KsicVf4gK7jah\n\
VVvqMcct0Bo9xarGtwILr1zHRvWDEvIknxfVqcOKFi3t1CqyDUJDcNqujPHqxir6lrqEazTCJWjV\n\
KT/FKjlmPBGdthXr8OKou21OQRFNID2NzdtHJfy3LwsIYXm+2GlB9SNhJvJv9njRSQMVTfTdX07S\n\
J3l0y7W88vK6R6kkQb07OaX7MsJNV9Fz9tFJ4dRtilnIIIqNwcCpX5o1ltE8u6jq6RCdrG3knEJP\n\
EMUWtK0NMtw4+OYj3lqz5OCBl3C0n/LTzvL5y8vPq0totkyXD2/pK5kBCKjcqkL/AD5drNN4M+G7\n\
2aNFqvHhxVW9In8wfNknlPyvca3HbC7eB4kEDMUB9Rwn2gG6V8MjpcHizEbpnq9R4OMzq6Yjpn5z\n\
ahrWj2jaB5fk1XXpkeS8s4ZKQWiiV44/VmZR8ThOQXbbvmXPs8QkeOXDHv7/AIOHj7SOSI4I8U+o\n\
7veUAv55a3o2tw6b508utpUc1D9YjctxQmnMKQRIoPXi23udsn/JsZx4sUuJr/lSUJiOWHCzzz/5\n\
vbyt5Un12CBb30miCRF+CsJXC15AN/NXMHS6fxcnATTsNXqPCxmdXSSz/mRqn/KsIPOtrpSTSN8d\n\
zY+q1EiErRF1YISaEAnbpXwy4aOPjnET8Wg62X5fxRH4fGk88gecIvNvli31lIhbySM8dxbhufpy\n\
RsRTlQVqtG+nKNVp/CmYt+k1AzYxPkmPmLWrfQ9Cv9XuBWKxheYpWnIqPhQHxZqKMrw4zOYiOrbm\n\
yjHAyPQMa0f8yYP8Bp5v8yQLpVtMzfVrdGMryLXjGFBCEu5ViB/LvWlcycmjPi+HA8RcXHrR4Piz\n\
HCEBo/nj8w/Mlr+ktB8uW1vpTk/VZdSuWSSZQftKkamg/DwJyzJpsOM8M5ky8gwxarNlHFCAEeln\n\
n9iYeVfzKi1PXZ/LOt2DaJ5ktxUWUkiyxzKF5coZQFDfD8VKdOhNDSvPo+GHHE8UO9ng1olM45jg\n\
n3d/uS/zH+ba6H+YEHlm5tIksXWOSfUpJSvpoyF2Yrxp8NPHLMOg48XGDv3MM3aAx5hjI277QGk/\n\
nXc6l5ngt/0O9j5Zkjnm/S92HUmG3heVpQAvCnwUoCcnk7OEYXxXPbYebVj7SMsgHDWPf1HyFo/T\n\
vP3njzJbS6l5V8vwNo6s6W1xqFwYpLkoaExxqKLuKfE1K9+uQnpcWM8OSR4vIcm3Hq8uUGWOI4el\n\
nmn3kHzbqfmXT7yfUdKbSbmxunspYWk9SskQBcj4VpQtTv8APKNVgjjIAPECLb9JqJZYkyjwkGkj\n\
8kfmpceZfOuq+W5NOS2j01Lh1uVlLl/QnSEVUqtK869cu1OiGPEJ3d191tGm1/i5ZY6rhv7DTzL8\n\
+L/zLca/pQ1XS47FIHnXTmSdZvXj9RKOwX7HRdj45s+zIwEDwm+V7cnVdrTmZx4o1V1vze2eWNW8\n\
73t5LH5g0GLSrVY+UU0d2lwWk5AceKjbaprmlzY8UR6JcR91O9wZMsj648I99pB/ysPzdrgmk8me\n\
WzeafEzxpql/MttFK6VB9KIkOw5Cla/OmX/lMcP72dHuG7jDWZMn91C495NIDRvzi1W280QeWfOm\n\
i/oe+uSiQ3Mb84i0h4oafEODNUc1cgHY9yLMnZ8TAzxS4gGvF2lIZBjyx4ZFHfnVfeY4fKWoW9jp\n\
iXOlTWzfX75p1jaD4xTjEd3+jK+zowOQEmpXsO9t7SnMYyIxuNbm+TEvyW1fz1b+U7e30rQIb7Sz\n\
dSc757tIWHJhz/dnf4fxzL7Rx4jkJlKpVypw+zMmUYwIwuN87/QzrzPLqWp6vLDp0RuRo6j04o5U\n\
hc3cq1aRWkV1JgiYU+E0Z80jvUDaRX2r3lpGyR2usXKSPfXlqJYjFaBijOUlSIi4lblGGodqkYUK\n\
OsKI544dOC2dvE7WOnOPUQW8SloriYOAUbkRL6nJgaKrA1xVdZyW+nW8MNoy3tzAJBqumTIsU0kN\n\
wP35iekaSf3YYK3xUFKj7OKqg1SOzNlBqNx6ltpk11dFzyZrkECaChUHkyiZXcDoN+gNFUBqVxHM\n\
YL9byx/Tgke7kt4VRjGoBkVPVkqpk5KqqCgPI/61VUfpWmwaqk1hHII7mNDc6bcHlIY5VpHcxyFl\n\
USJLySSRKUPqdBtiqhaTarFpxVPqdlpn1yQ62l1IPWeRn/0qOUtQcFDcVpVmXhirKfJV+j2c2mCY\n\
zrYcDZznrLZTr6ls5rTfhVD/AKuBK38y/wDyX/mD/mBn/wCIHMnR/wB9H3hxtb/cz/qliP8Azjl/\n\
ygM//bQm/wCTcWZfa/8Aej+r+twexf7k/wBY/oTH8+//ACWmof8AGW3/AOTy5X2X/fD4/c3dq/4v\n\
L4fet/IPTra1/LayuYlAlv5biadu5ZJmhH/CxDD2pMnMR3V+tHZMAMAI6399JJ/zkvZwP5S0u9ZQ\n\
biG/EMb9wk0MjOPpMK5d2PI+IR5fpcftuI8OJ68X6D+pv8wZHk/5x+06Rzyd7LS2Zj3JERJx0o/w\n\
s++X6U6s3oh/Vj+hkX5S2dtfflLpVldIJLa5t7iGeM9GR5pVYfSDmPr5GOoJHMEfcHJ7PiJaaIPI\n\
g/eWGfkndXHlnzpr/kO/f/djTWZbYO8WxKj/AItgKv8AJczO0YjJjjlHx/HkXB7MkcWWWGXw/HmN\n\
2SfnDJPrVzoXkSzcrNrdyJr8qRVLO3+JiQfEjkvumY3Z4EBLKf4Rt7z+PtcrtEmZjhH8Z39w/H2M\n\
G/5yFuFj1ny75Zt0aPTrS1WSO3gFTSRzAqqmwJVIaL88zuyh6ZTPMn9v6XX9sH1wxj6QOny5fB6L\n\
bfmdBa20Vtb+S/M0cECLHDGum7KiDiqj952AzXS0ZJs5Mf8ApnZx1wAoY8n+l/a84/MHXNT1rzto\n\
Wv6L5e1mzu9MZFuPrVm0bERy80HwGTajMDXNjpcUYYpQlKJEu4ut1eWU8sJwhMGPeF35i6Xb6r+f\n\
WmafcoJLadrITxt0aMfE6n/WUUx0kzHSkjnunW4xPWRieWz2D8xdGvdW8javpmnD/SprekEa7Fij\n\
B/TH+uF4/Tmo0mQQyxlLlbudZjM8Uox508g/LT86rXyvpMXlnzHYTxpYu6RXES/GgdyxWaJ+B+Fm\n\
O43p28dvrOzjllxwPN0uh7TGKPh5Advxu9u8ueZvL/mKxN9ol3Hd2/KkhSqsreDowVlPzGaTNhnj\n\
NSFO+w54ZBcDYeL/AJMf+Tk80f8AGK+/6jos3PaH+LQ+H+5Lo+zv8an/AJ3+6Cr/AM5I/wDHa8s/\n\
6s3/ACcjwdj/AEzT239UPj+h7xmiegYzqHnzyB5eK6fPqdratB+7Wxtx6jR06J6MAdl+VMyYaXLk\n\
3AJ8/wC1xZ6vDj2MgK6fsDxL8+PNtnrWoaJNp9nd24tVmZL66ge3E3JoyvpCQKzBONa0/azddmYD\n\
ASBIN9AbdF2tqBMxoEVe5Fdz2b82f/Jc69/zDH/iS5p9D/fR97vNf/cS9yRf849/+S6i/wCYqf8A\n\
WMv7V/vvgHH7I/uB7yl6fo/UpICxvE1S9kkuoZrUQXES/WpWZTNAayqvp8AWoBQdc1zsmU+WayT3\n\
0sZLLcPLzY/E7Wtpys7eNSf5mjeQn/mrFLBbSKSza0uZP0fJBayxSpBBaGK7P1dxIFM5tY/iHD94\n\
eQqAcUM5n1S51TW7G0vbGBdH1G2aa2NwokldVjDSBGRh6b0kG1DsK1rgSxG3gsbcW8pu2nke/tml\n\
sqhmKyqsziqqQxYcl+18RqOophQnEnm+4GmXFsuiJBZ3Ba1k+riVW5TKVVh+59Mmvi334ql3la0u\n\
Br+mc5tOeNpOSmwszBKQqFgfUNtFVNhy+LfFUdrgmi1trkPbQ3LrzkurhI2iSe2cWskimUhU5pNC\n\
x8ONNztiqZeWrh11ywlfUIdTluobqzurq3cSoZImS6iXmqxqSqTONloBtgSnfn2yuL3yTrtrbrzn\n\
lsZxEg6s3pkhR7npl+lkI5Yk94cfVRMsUgOfCXm//ONvmDT20G+0J5UTUIrprmOEmjPFJGi1UHrx\n\
ZDWnTbNl2viPGJ9Kp1nYuaPAYX6rtMf+chdesLfya2j8xJf3ssT+gpqyQxuGMrgdF5cVFepOVdlY\n\
icnF0Db2xlAxcPU/i06/I7/yVuif9HX/AFFzZT2l/fy+H3Bu7L/xePx+8pF/zkp/ygtj/wBtSL/q\n\
Hny/sf8AvT/V/SHH7b/uR/W/QUP59/8AWetM/wCYHSv+IxZLS/42ffL9KNV/iQ/qx/Qyv8l//JZa\n\
H/xjl/6iJMxe0f7+X46OV2Z/i8fx1LB/zxs7ny75q0Dz5p6/vI5FgulGwZ4qsgYj/fkXND7DM3s2\n\
QyY5Yi4PakTiyQzR93494tP/AMr5D5q80a75+mjdLeRhpuiRy9Ut4gGdqbgFzTodjyFco1o8KEcQ\n\
959/4/Q5GhPjZJZj/Vj7vx+lj3/ORmgX0c+kebLNCy2dLe5elRHxk9SBj/klmYfOnjmR2TlFSxnr\n\
+C43bOIgxyjpt+p6r5R82aR5o0WDU9OmVxIq/WIAwLwyEfFHIOoIP39Rtmqz4JYpcMnb6fURywEo\n\
/wBiI1LzHounX1lYXd0iX2oSCK0tQayOTXfiNwopux2yMMMpAkDYM55oxIiTvLk8a82f+tF6P87X\n\
/iDZucH+Jy+Lpc/+PR+H6Xtuq6pY6VptzqV9J6VnaRtLPJQmiqKnYVJ+QzSwgZSERzLu5zEImR5B\n\
LtS8u+UPNNkk19Y2up29xGDDdcVZjG4qDHMvxrUd1bLIZsmI0CYn8dGvJhx5RuBIH8bF5X+R2kix\n\
8++bI9Llaby/alraKatVdhMfR36OVRX+IfxzadpZOLFDi+s/qdT2Xj4c2Th+gbfagfyY/wDJyeaP\n\
+MV9/wBR0WT7Q/xaHw/3Ja+zv8an/nf7oKv/ADkqfT1Xy1KwIjC3HxU2+F4icHY/0z+H6U9t84fH\n\
9D038zNUvLP8vNZv9MkIn+rAwzRE1CSMqs6svgjEgj55rNHAHNES73a66ZjhkY86YZ/zjlpeg/4X\n\
uNTijjk1k3LxXU7AGWNAq8EUndVYGu3U/LbN7XnPjEf4acHsbHDw+IfVbFv+cldTsLjXNJsoJ1lu\n\
rOGU3Uampj9VlKBqbAkKTTrT5jMrseBEZE8i4nbeSJlGIO4u3rn5qxvJ+XWvqiliLRmIHgpDE/QB\n\
mo0J/fR97udcP3M/cxv/AJx2uYZfy/aJGrJb3kySr3BYI4/Bsye1okZfg4vY8gcNdxKl5eN3I+ix\n\
jSbee0jFk0uoPYyvLGypEAFuEcfGrDclaKv832c1rtEbo8OpTQaPHaF5JbaSshRvhhQXkizCQVWv\n\
qtFUE1+ww2/aVbv302atoi0uleT1SEA2eO8qQ3WpDLXb76GiqzzTdXsvlXTJdK5KdJt4ZpruPdon\n\
aJUWPnyUr8LktxVj0rQGuKoCJNbs723ePUY47S1jOoiYky+ml4SlZHZC0rVoeJarDpTsqs06PWpZ\n\
I7V/Ut44LuCadLoNHXiVIWOivybg4J5caVHjiqa2zQ3FlaQ6VwN+lo6EIgDfFZxgqCONasr0364q\n\
smjne5sLZorkiGK7rFbsDeITJbrKy1Bpylb1ELGtN6jaiqt5ejgi1vTbW0S4ggtL65T0rooZNrFS\n\
1VRVC/FKCetTvWpxV6HgS8ok/LT8nvN+rT3OkX3G8B9a5i0y5QAFm+3wZZONT/LQZtRrNRhjUht5\n\
h1B0OmzyuJ3/AKJZHa/lB5IttCvNHjtZDFqAjF7dtIWuZBFIsqgyH7I5INlAGY8tflMxK+XLucmP\n\
Z2IQMa58+9M/IyeVLTRV0fy1eJd2Wms8bBJRMyNI7SEOw/ymOVanxDLimKJbtMMcY8OM2IqvnDyf\n\
ofmrTI7DWQ5tIJhcr6b+mQ6Iybt4cXODT6iWKVx5p1Gnhljwz5c0kv0/LjVvII02bU4pPK9iLe0a\n\
6ScBVNuE9JGlH7X2cuic0MvEB6zZ5d7RIYJ4eEkeGKHPu80+8nWWg2XluytdAmFxpEasLSYP6oYG\n\
Ri3x9/iJyjUSnKZM/qcjTxhGAEPpS/8AMGXyLcaO+k+bL+C2trgpIsbyiOYlGBDRgfH1FCQMs0oy\n\
iXFjBJa9WcRjw5CAD5rfIeq+QY9Ng0LyvqVvPFaK3p26ygzEFi7sVNGbdtzTHVQy8RnkB3RpcmER\n\
EMZG3mnPmHU/L1hpzHX57eDT7k/V3+tlRFIXUn0yH2NVU7ZTihOUvRdjubs04Rj6yOE7bvONX/Lb\n\
8o9OWHXRq8ug294oltZLW9ESSK1HBi5iRyCCDRc2WPWaiXo4eKu8OtyaLTR9fFwX3STj8v8ASfym\n\
jvmn8uXUGpawFJe5nmM93xGxZRIar1oWRRlOqyagipgiPyDdpMenErgRKfvsp5ffl75cvfNkHmmd\n\
JTq1twMTCQiP92CFqn05RHVzjjOMfSXIlpISyDIfqCca1oum61pc+l6nD9YsbkBZoeTLUKwYfEhV\n\
hRlB2OU48koSEo8w25cUZxMZCwWHWv5M+XrOF7W01XWLfTZK+ppsV6yW7BvtAoqgkHvvmZLtGZ3M\n\
Y331u4UezYDYSmI93Fsy/Q9B0fQtOj07SbVLSzjqViSu5PVmYkszHxY1zEyZZTPFI2XNxYo448MR\n\
QSfy/wDlz5a0HzBea9p6SrqF+sq3DPIWQiaVZXotNviUZbl1c8kBA8g04tHjxzM4/UUV5v8AJWge\n\
bdOWx1iFnSJucE0bcJY2IoSjb9R1BBGR0+pniNxZajTQzRqSB8tflxougI0UV3f39s0LWy2l9cNN\n\
brC/2kWEBY6U2+zk82slk6AHyG/zYYNHHGKuUhy3Nj5ckjH5DeT4b+S80691PS/U+1BZ3IjTjWvG\n\
rI8lP9nl/wDKeQipCMveHH/krGJXEyj7imt5+UPkK70aLSX07hDDIZluEdhcGRxR3eUks5am/Ko+\n\
4ZVHX5RLiv8AU3S7PwmPCR+v5p/pXlzTdN0c6RGJLizdWSUXUj3DOrjiwZpC2xG1OmUTzSlLi6+W\n\
zkwxRjHh5jz3YlYfkl5T069luNNvNUsYpyPWtLa8eKJlBqEYqBKV+b5ly7SySFSET8HCh2ZjhK4m\n\
Q8gfwftS25trmK4udLk1SaygtJ5YbeyghnuZZebPPEUjjIj+xcLQsCap2pmA7BkvlX0xql1bTxSW\n\
t0SdRtI2BjYwXnxTRutTX07jlUdtqYEpXc2DrMs4kL+tK3GHiuxaO7U0IHI/3Q/jWi0KFG6tJLXR\n\
Ht0JuoLr60gsHma3CFZCvJSlBIGDp8Em2/2qdFUs0DT44ZGpKst/pbxKwPrRqJSks6GVZFSnxxCP\n\
psKkeyrK7qJTdacvISyypLPcSUIq9x+/Wm+wAtWC17CmKoPyvYNb32mzGXl68Y4igHH/AEON+v8A\n\
z0p9HviqU6rcW36SuLpLe5v7ZZVtR6HrevMLd+VzMJYAOLesycakKRHxFBSirI9Bt45vMitDNcXN\n\
tp9nzD3jO0yy37K4Q8/iBWKEbH+bAll2KvCYbYeSPz+RR+70zzEGCHt/pZrwHYUukA/1c3hPjaT+\n\
lD9H7HQCPgaz+jP9P/Hnqf5ieYx5d8mapqitxnjhMdqR19eX93GR/qs3I+wzV6TD4mQRdtrM3h4p\n\
S8vteRfke2peVfPt75W1dPQn1O0imWMn/dqRidF+fpSPy9xTNv2lw5cQyR/hP7HTdlcWHMcctjIf\n\
telfnB5hl0fyTdRWtW1HVmGnWSJuxe4BDcab1EfKnvTNboMXHlF8o7n4O07RzGGI19UvSPixT8wf\n\
K8Plj8iv0OlDJA1s1zIP253nVpG+XI0HtTMrS5jl1XF7/ucTV4Bi0nB3V96O8o+ZB5a/IW11oKGk\n\
tbaX0FPQyyXLxx19ubCvtkM+HxNWY95/Qz02fwtGJ9w/Sl/5G+VINVtLrztr4GpavfzuttNcgScE\n\
jorOobYMWqvsBQUyztLOYkYobRAauytPxg5p+qRKZfnh5V04eVn8y2ES2WtaNJDLDeW4EUhRpFjK\n\
llpXjyDL3FNupyvs3OfE4DvGXRt7VwR8PxBtOPUMU/M7zLL5l/JLy9q84AuptQjS5p0MsUNzG7U7\n\
civKnvmVosPh6mURy4f1OJrs/i6WEjz4v1sn/LD8vdG1Pypp2teZbddW1C6to47dboc47e0hHpwR\n\
RIfhHwKGJp1OYut1co5DGB4QD06nq5eh0cZYxLIOKRHXoOgYR+cnliy8jeZtE8weWk+o+uzyCGMn\n\
gk1uUJKg9FdZKFenXM7s/Mc8JQnv+1wO0sIwZIzx7fsfRMMqywpKtQsihlB60YVzniKelBX4Fdir\n\
sVdirsVdirsVdirsVdirEPOttdWFwmv2cjxKEW31ExFVbgG5RSVZZAArEo7cTRWr2xVBm2ngt7FH\n\
1B5fNqE3ds8pMkQ9dTW0LV3idY+OxrUc8KpVPd+YEuDa27/WdR05/rj6dLbssYWSoYkiRiVVZyRx\n\
rXpihDpryKLeO9gS4iCxlo1aFHpWAOwjuJhI3KKDjXgn2ie+yqy+udKaJvT0uRFlcszyC1iUAmV+\n\
I4SvtVkAHSgpiqMj8w6tcNE1okV/qAjVWjRVkHJIjFs1vPckBfVY/GqCrGtNsVWwPqrsLW31Jl/R\n\
S/Vr2c25X6vG6+k8gIdvjCx0WgO+Ko2Sy/RS2+vaJqLR6UONu9ou8jrGQsdusbeojuZOSj4VYM7M\n\
SemKsv8ALemXFjp5e84nUbyRrq/Zenqyfsr/AJKKAg+WBKa4q8p/5yF0CS48tWfmC1ql7olwrGVd\n\
mEUxCk7d1kCEeG+bXsrLUzA8pB1HbGK8YmOcD+PtpB3XmOD8xte8maRAQ9nHEuua5GvxKskPwLCd\n\
u0nJT4hhk44Tp4ZJHn9Mf1sJZhqZ44jl9cvh0+al+e9rcaJrvlzzzZLWazmW2uBWgbgTLGp2/aX1\n\
FY/LD2ZIThLEev4/UjtUHHOGYcxt+n9aZwXtr57/ADUsZrVhPoHle0S8V9ij3l2oeLoeqrxI8GQ5\n\
UYnBgIP1zNfAfj7W0SGo1AreGMX8Ty/HkmX59/8AktNQ/wCMtv8A8nlyvsv++Hx+5t7V/wAXl8Pv\n\
YhdWk9z/AM4zwCFeTQoJmUdeCXxLH6BvmYJAa3f8elwjEnQbfj1Lvyg/Ln8uvM3km3vtQ00XWpxS\n\
zQ3souLhDyDlkqsciKP3TL0GDX6vNjykA1HpsF7O0WDLiBkLlve5/X3Mxl/Ir8sHWi6S0RrXktzc\n\
k/L4pGGYY7Tz/wA77A5x7K0/837T+tiX54+XNK8u/lhpmlaVGYrKLVUZEZmcgvDcM3xMSepzL7Nz\n\
SyZzKXPh/SHC7Vwxx6eMY8uL9Bemfl+iJ5E8uhRQHTbRqe7QIT+JzWao/vZf1j97tdJ/cw/qj7nl\n\
3/OT3+8nl7/jJdfqizadjc5fD9Lqe3OUPj+h7Rp/+8Ft/wAYk/4iM00+Zd7HkiMil2KuxV2KuxV2\n\
KuxV2KuxV2KrZI45Y3ikUPG4KujCoKkUIIPY4qxFrVfLN0slzB9b0WMEWV6QzyWIJr6coAJMP8sg\n\
3UbHamKoa+ill0qC91E/XNRmnhi0e4s5UjuKykKxjmQcKUBcrx406+OFCRSjWbSAyQava3GniVra\n\
GHUU9BybKXb02T1EZI5P2tloeOw2CqYT2mr+rHBYwaUb0RtPdwmQc4w0v1hgyoGkcV4UIUEKfFqh\n\
VDwCYXGmSatrLyxavy9IWIWzhKu6KxM8xSQ8hxAVADxX4dsVT6H0tDivLTVIobbRGLRWNpAvKSVy\n\
wZfT48ZXkIbrxJqOopVglF6Jok09xDqOoW62cFtU6VpC0K2/PdpZKbGU12A2QbDfFWS4q7FUFrml\n\
W+r6Pe6Xcf3N7BJA560EileQ9xWoyeOZhISHRhlxicTE9Q88/Jb8stV8ofpO71lYvr11whg9J+YE\n\
KVZjWg+0xH/A5sO0dZHLQjyDrezNDLDZlzLK/wAx/K8nmfydqGkQhfrcirJaFjQCaJg679uVOP05\n\
i6TN4WQSPJy9Zg8XEYjmln5Q+Rbnyh5Ye1vwn6Uu53muyhDAAfBGgYAVAVeXzJy3X6kZp2PpDV2d\n\
pDhx0fqJ3Rf5qeWtU8y+TLrSNMCNeTSQsgkbgtEkVmqfkMhos0ceQSlyZ67BLLiMY8zX3qnkHyxc\n\
aX5BsfL+sxRvIkM0N5ACJI2WWRyVJ6EFX3warMJZTOKdJgMMIhL4sEg/LTz/AOR9auL/AMh3MF9p\n\
d1T1NKvW4kjegapRW4V+Fw6t2+ecdZhzxAyipDqHXjRZsEicJBiehZA8351azH9TNpp/lqJ9pr/1\n\
PrU4U9TCilk5f633jMetNDe5T8uXzconVT2qOPz5n4KX5m/l7rms+QtK8vaTL9du7C5heW5u5OLy\n\
LHBLGzsxrVizjJaPVxhlM5bAjp7wx12jnkwxhE2QRz9xZr5V0+503yvo+nXQAubKxtrecKagSRQq\n\
jUPfcZhZ5iU5EciS52CBjjjE8wAGDfnZ5B8w+b4NITRkiZrNp2m9WQR7SBONK9fsHM7s7VQxGXF1\n\
pwO09HPMI8PS3pFpG0VpDE/2kjVWp4gAHNbI2XZjkq4EuxV2KuxV2KuxV2KuxV2KuxV2KuIBFDuD\n\
irG73yPZGcXWkynTLlGMioiLJb82FC4ianBiNuUbKcVSO98qeZFtbS2W1t50s1aJJLecoXieVJmV\n\
47hW6vENxLWld98KFb6p5sOryXyaW8Z5zvH+9tgQbiJItn9R/sekrbp9GKt2HlHzK9hDYXE0FtaR\n\
SetF6jNeSo1PsqoW2h49+LK4xSyTTPLen2Nx9ccyXmoleLX903qS0/lXoqL7IBgVNcVdirsVdirs\n\
VdirsVdirsVdirsVdirsVdirsVdirsVdirsVdirsVdirsVdirsVf/9k="]]], 
        "MediaManagementSchema" -> 
        Association[
         "DerivedFrom" -> 
          Association[
           "DerivedFrom" -> 
            Association[
             "InstanceID" -> "uuid:29C04ADD293DDD119FC9D1852B267D7B", 
              "DocumentID" -> "uuid:28C04ADD293DDD119FC9D1852B267D7B", 
              "OriginalDOcumentID" -> 
              "uuid:28C04ADD293DDD119FC9D1852B267D7B"]], "DocumentID" -> 
          "xmp.did:EA8CA6B0D4A1DE1181C8EBBBA64FC08E", "History" -> 
          Association[
           "History[1]" -> 
            Association[
             "Action" -> "converted", "Parameters" -> 
              "from application/postscript to \
application/vnd.adobe.illustrator"], "History[2]" -> 
            Association[
             "Action" -> "saved", "InstanceID" -> 
              "xmp.iid:EA8CA6B0D4A1DE1181C8EBBBA64FC08E", "When" -> 
              DateObject[{2009, 9, 15, 10, 50, 23}, "Instant", "Gregorian", 
                2.], "SoftwareAgent" -> "Adobe Illustrator CS4", "Changed" -> 
              "/"]], "InstanceID" -> 
          "xmp.iid:EA8CA6B0D4A1DE1181C8EBBBA64FC08E", "OriginalDocumentID" -> 
          "uuid:28C04ADD293DDD119FC9D1852B267D7B", "Thumbnail" -> 
          Association[
           "Thumbnails[1]" -> 
            Association[
             "Width" -> "256", "HeigHt" -> "72", "Format" -> "JPEG", "Image" -> 
              "/9j/4AAQSkZJRgABAgEBLAEsAAD/7QAsUGhvdG9zaG9wIDMuMAA4QklNA+\
0AAAAAABABLAAAAAEA\n\
AQEsAAAAAQAB/+IMWElDQ19QUk9GSUxFAAEBAAAMSExpbm8CEAAAbW50clJHQiBYWVogB84AAgAJ\n\
AAYAMQAAYWNzcE1TRlQAAAAASUVDIHNSR0IAAAAAAAAAAAAAAAAAAPbWAAEAAAAA0y1IUCAgAAAA\n\
AAAAAAAAAAAAAAAAAAAAAAAAAAAAAAAAAAAAAAAAAAAAAAAAAAAAAAAAAAARY3BydAAAAVAAAAAz\n\
ZGVzYwAAAYQAAABsd3RwdAAAAfAAAAAUYmtwdAAAAgQAAAAUclhZWgAAAhgAAAAUZ1hZWgAAAiwA\n\
AAAUYlhZWgAAAkAAAAAUZG1uZAAAAlQAAABwZG1kZAAAAsQAAACIdnVlZAAAA0wAAACGdmlldwAA\n\
A9QAAAAkbHVtaQAAA/gAAAAUbWVhcwAABAwAAAAkdGVjaAAABDAAAAAMclRSQwAABDwAAAgMZ1RS\n\
QwAABDwAAAgMYlRSQwAABDwAAAgMdGV4dAAAAABDb3B5cmlnaHQgKGMpIDE5OTggSGV3bGV0dC1Q\n\
YWNrYXJkIENvbXBhbnkAAGRlc2MAAAAAAAAAEnNSR0IgSUVDNjE5NjYtMi4xAAAAAAAAAAAAAAAS\n\
c1JHQiBJRUM2MTk2Ni0yLjEAAAAAAAAAAAAAAAAAAAAAAAAAAAAAAAAAAAAAAAAAAAAAAAAAAAAA\n\
AAAAAAAAAAAAAFhZWiAAAAAAAADzUQABAAAAARbMWFlaIAAAAAAAAAAAAAAAAAAAAABYWVogAAAA\n\
AAAAb6IAADj1AAADkFhZWiAAAAAAAABimQAAt4UAABjaWFlaIAAAAAAAACSgAAAPhAAAts9kZXNj\n\
AAAAAAAAABZJRUMgaHR0cDovL3d3dy5pZWMuY2gAAAAAAAAAAAAAABZJRUMgaHR0cDovL3d3dy5p\n\
ZWMuY2gAAAAAAAAAAAAAAAAAAAAAAAAAAAAAAAAAAAAAAAAAAAAAAAAAAAAAAAAAAAAAZGVzYwAA\n\
AAAAAAAuSUVDIDYxOTY2LTIuMSBEZWZhdWx0IFJHQiBjb2xvdXIgc3BhY2UgLSBzUkdCAAAAAAAA\n\
AAAAAAAuSUVDIDYxOTY2LTIuMSBEZWZhdWx0IFJHQiBjb2xvdXIgc3BhY2UgLSBzUkdCAAAAAAAA\n\
AAAAAAAAAAAAAAAAAAAAAGRlc2MAAAAAAAAALFJlZmVyZW5jZSBWaWV3aW5nIENvbmRpdGlvbiBp\n\
biBJRUM2MTk2Ni0yLjEAAAAAAAAAAAAAACxSZWZlcmVuY2UgVmlld2luZyBDb25kaXRpb24gaW4g\n\
SUVDNjE5NjYtMi4xAAAAAAAAAAAAAAAAAAAAAAAAAAAAAAAAAAB2aWV3AAAAAAATpP4AFF8uABDP\n\
FAAD7cwABBMLAANcngAAAAFYWVogAAAAAABMCVYAUAAAAFcf521lYXMAAAAAAAAAAQAAAAAAAAAA\n\
AAAAAAAAAAAAAAKPAAAAAnNpZyAAAAAAQ1JUIGN1cnYAAAAAAAAEAAAAAAUACgAPABQAGQAeACMA\n\
KAAtADIANwA7AEAARQBKAE8AVABZAF4AYwBoAG0AcgB3AHwAgQCGAIsAkACVAJoAnwCkAKkArgCy\n\
ALcAvADBAMYAywDQANUA2wDgAOUA6wDwAPYA+wEBAQcBDQETARkBHwElASsBMgE4AT4BRQFMAVIB\n\
WQFgAWcBbgF1AXwBgwGLAZIBmgGhAakBsQG5AcEByQHRAdkB4QHpAfIB+gIDAgwCFAIdAiYCLwI4\n\
AkECSwJUAl0CZwJxAnoChAKOApgCogKsArYCwQLLAtUC4ALrAvUDAAMLAxYDIQMtAzgDQwNPA1oD\n\
ZgNyA34DigOWA6IDrgO6A8cD0wPgA+wD+QQGBBMEIAQtBDsESARVBGMEcQR+BIwEmgSoBLYExATT\n\
BOEE8AT+BQ0FHAUrBToFSQVYBWcFdwWGBZYFpgW1BcUF1QXlBfYGBgYWBicGNwZIBlkGagZ7BowG\n\
nQavBsAG0QbjBvUHBwcZBysHPQdPB2EHdAeGB5kHrAe/B9IH5Qf4CAsIHwgyCEYIWghuCIIIlgiq\n\
CL4I0gjnCPsJEAklCToJTwlkCXkJjwmkCboJzwnlCfsKEQonCj0KVApqCoEKmAquCsUK3ArzCwsL\n\
Igs5C1ELaQuAC5gLsAvIC+EL+QwSDCoMQwxcDHUMjgynDMAM2QzzDQ0NJg1ADVoNdA2ODakNww3e\n\
DfgOEw4uDkkOZA5/DpsOtg7SDu4PCQ8lD0EPXg96D5YPsw/PD+wQCRAmEEMQYRB+EJsQuRDXEPUR\n\
ExExEU8RbRGMEaoRyRHoEgcSJhJFEmQShBKjEsMS4xMDEyMTQxNjE4MTpBPFE+UUBhQnFEkUahSL\n\
FK0UzhTwFRIVNBVWFXgVmxW9FeAWAxYmFkkWbBaPFrIW1hb6Fx0XQRdlF4kXrhfSF/cYGxhAGGUY\n\
ihivGNUY+hkgGUUZaxmRGbcZ3RoEGioaURp3Gp4axRrsGxQbOxtjG4obshvaHAIcKhxSHHscoxzM\n\
HPUdHh1HHXAdmR3DHeweFh5AHmoelB6+HukfEx8+H2kflB+/H+ogFSBBIGwgmCDEIPAhHCFIIXUh\n\
oSHOIfsiJyJVIoIiryLdIwojOCNmI5QjwiPwJB8kTSR8JKsk2iUJJTglaCWXJccl9yYnJlcmhya3\n\
JugnGCdJJ3onqyfcKA0oPyhxKKIo1CkGKTgpaymdKdAqAio1KmgqmyrPKwIrNitpK50r0SwFLDks\n\
biyiLNctDC1BLXYtqy3hLhYuTC6CLrcu7i8kL1ovkS/HL/4wNTBsMKQw2zESMUoxgjG6MfIyKjJj\n\
Mpsy1DMNM0YzfzO4M/E0KzRlNJ402DUTNU01hzXCNf02NzZyNq426TckN2A3nDfXOBQ4UDiMOMg5\n\
BTlCOX85vDn5OjY6dDqyOu87LTtrO6o76DwnPGU8pDzjPSI9YT2hPeA+ID5gPqA+4D8hP2E/oj/i\n\
QCNAZECmQOdBKUFqQaxB7kIwQnJCtUL3QzpDfUPARANER0SKRM5FEkVVRZpF3kYiRmdGq0bwRzVH\n\
e0fASAVIS0iRSNdJHUljSalJ8Eo3Sn1KxEsMS1NLmkviTCpMcky6TQJNSk2TTdxOJU5uTrdPAE9J\n\
T5NP3VAnUHFQu1EGUVBRm1HmUjFSfFLHUxNTX1OqU/ZUQlSPVNtVKFV1VcJWD1ZcVqlW91dEV5JX\n\
4FgvWH1Yy1kaWWlZuFoHWlZaplr1W0VblVvlXDVchlzWXSddeF3JXhpebF69Xw9fYV+zYAVgV2Cq\n\
YPxhT2GiYfViSWKcYvBjQ2OXY+tkQGSUZOllPWWSZedmPWaSZuhnPWeTZ+loP2iWaOxpQ2maafFq\n\
SGqfavdrT2una/9sV2yvbQhtYG25bhJua27Ebx5veG/RcCtwhnDgcTpxlXHwcktypnMBc11zuHQU\n\
dHB0zHUodYV14XY+dpt2+HdWd7N4EXhueMx5KnmJeed6RnqlewR7Y3vCfCF8gXzhfUF9oX4BfmJ+\n\
wn8jf4R/5YBHgKiBCoFrgc2CMIKSgvSDV4O6hB2EgITjhUeFq4YOhnKG14c7h5+IBIhpiM6JM4mZ\n\
if6KZIrKizCLlov8jGOMyo0xjZiN/45mjs6PNo+ekAaQbpDWkT+RqJIRknqS45NNk7aUIJSKlPSV\n\
X5XJljSWn5cKl3WX4JhMmLiZJJmQmfyaaJrVm0Kbr5wcnImc951kndKeQJ6unx2fi5/6oGmg2KFH\n\
obaiJqKWowajdqPmpFakx6U4pammGqaLpv2nbqfgqFKoxKk3qamqHKqPqwKrdavprFys0K1Erbiu\n\
La6hrxavi7AAsHWw6rFgsdayS7LCszizrrQltJy1E7WKtgG2ebbwt2i34LhZuNG5SrnCuju6tbsu\n\
u6e8IbybvRW9j74KvoS+/796v/XAcMDswWfB48JfwtvDWMPUxFHEzsVLxcjGRsbDx0HHv8g9yLzJ\n\
Osm5yjjKt8s2y7bMNcy1zTXNtc42zrbPN8+40DnQutE80b7SP9LB00TTxtRJ1MvVTtXR1lXW2Ndc\n\
1+DYZNjo2WzZ8dp22vvbgNwF3IrdEN2W3hzeot8p36/gNuC94UThzOJT4tvjY+Pr5HPk/OWE5g3m\n\
lucf56noMui86Ubp0Opb6uXrcOv77IbtEe2c7ijutO9A78zwWPDl8XLx//KM8xnzp/Q09ML1UPXe\n\
9m32+/eK+Bn4qPk4+cf6V/rn+3f8B/yY/Sn9uv5L/tz/bf///+4ADkFkb2JlAGTAAAAAAf/bAIQA\n\
BgQEBAUEBgUFBgkGBQYJCwgGBggLDAoKCwoKDBAMDAwMDAwQDA4PEA8ODBMTFBQTExwbGxscHx8f\n\
Hx8fHx8fHwEHBwcNDA0YEBAYGhURFRofHx8fHx8fHx8fHx8fHx8fHx8fHx8fHx8fHx8fHx8fHx8f\n\
Hx8fHx8fHx8fHx8fHx8f/8AAEQgASAEAAwERAAIRAQMRAf/EAaIAAAAHAQEBAQEAAAAAAAAAAAQF\n\
AwIGAQAHCAkKCwEAAgIDAQEBAQEAAAAAAAAAAQACAwQFBgcICQoLEAACAQMDAgQCBgcDBAIGAnMB\n\
AgMRBAAFIRIxQVEGE2EicYEUMpGhBxWxQiPBUtHhMxZi8CRygvElQzRTkqKyY3PCNUQnk6OzNhdU\n\
ZHTD0uIIJoMJChgZhJRFRqS0VtNVKBry4/PE1OT0ZXWFlaW1xdXl9WZ2hpamtsbW5vY3R1dnd4eX\n\
p7fH1+f3OEhYaHiImKi4yNjo+Ck5SVlpeYmZqbnJ2en5KjpKWmp6ipqqusra6voRAAICAQIDBQUE\n\
BQYECAMDbQEAAhEDBCESMUEFURNhIgZxgZEyobHwFMHR4SNCFVJicvEzJDRDghaSUyWiY7LCB3PS\n\
NeJEgxdUkwgJChgZJjZFGidkdFU38qOzwygp0+PzhJSktMTU5PRldYWVpbXF1eX1RlZmdoaWprbG\n\
1ub2R1dnd4eXp7fH1+f3OEhYaHiImKi4yNjo+DlJWWl5iZmpucnZ6fkqOkpaanqKmqq6ytrq+v/a\n\
AAwDAQACEQMRAD8A9U4qhNU1aw0y2NzeyiNKhUUAs7ueiIgqzMfAYqxrU9b16Sz+uzuNC0xzwiWi\n\
TX8rEEhQGPpRE0O3xEd6YqoTaJaS3MS/o+41mOSFZ/Wv5rhjIGqSqhgLeNlAHwtxqT2G+FCGj8v2\n\
5luo/wDDNsY04ul0bYRcNzyRER3klZfhoRxrvv0BVbkSOyu9NtLBr7TLy6RnlihnaeKMoORX6vOJ\n\
eRKVfgArcRtuKYqnUfmPUdMJXXI45rNSAdWswTGlen1iE8nhr41K/LAlkcckcsayROHjcBkdSCpB\n\
3BBHUYquxV2KuxV2KuxV2KsV/MzX/MWheU59Q0C0+t36uiEcDJ6cbGjScF3am331OwzK0eKE8lTN\n\
BxNblnjxmUBZRH5e6zrus+UrHUdctfqmpTB/Vj4NHUK5CPwbdeSgH+zI6vHGGQiJsMtJknPGJTFS\n\
ZFmO5LsVdirsVdirsVdirsVdirzLyF548/6x541TS9a0r6rpVuJSj+i8folHCxr6rfDJzX7+o2zZ\n\
6rTYoYhKJuTq9Lqs080ozjURfT9LM/MvnLy15ajibWb1LZrgkW8VGeSQggHiiBm7jfpmFh088n0i\n\
3NzamGL6zSdZS3vOfy485+fdb8yaxY+YNI+pWFoGME3pPHwkDhVh5MSJOSEtUeHgRmx1enxQhEwl\n\
ZLrdHqc05yE41EfivN3nrzp570jzro2laLpP1vSrv0/Xm9KR+ZeQrIvqKQsfBAG36dTtjptPinil\n\
KUqkF1WpzQyxjCNxPl5s/vr6zsLSW8vZkt7WBS800hCoqjuScwIxMjQ5uwlIRFnYIPy95k0fzDYH\n\
UNIn+s2YkeITcWQFk2agcKafRk8uGWM1LYsMWaOSPFE2ERq2qWul2Et7ck+nGBRFFWd2NFRB3ZmN\n\
BlTawZL6ae+fVZ3S91W2eVLzSYyfWt7anBlsqkcnib+8cLVmHEEDqVQiapLoul31haIt/aQSgxeu\n\
vKGBo6y8KIkTSzfDydB8KUqz9cUID61ePOLXWdTmnu6mK3022Y21shjkKqo9P00KsicVf4gK7jah\n\
VVvqMcct0Bo9xarGtwILr1zHRvWDEvIknxfVqcOKFi3t1CqyDUJDcNqujPHqxir6lrqEazTCJWjV\n\
KT/FKjlmPBGdthXr8OKou21OQRFNID2NzdtHJfy3LwsIYXm+2GlB9SNhJvJv9njRSQMVTfTdX07S\n\
J3l0y7W88vK6R6kkQb07OaX7MsJNV9Fz9tFJ4dRtilnIIIqNwcCpX5o1ltE8u6jq6RCdrG3knEJP\n\
EMUWtK0NMtw4+OYj3lqz5OCBl3C0n/LTzvL5y8vPq0totkyXD2/pK5kBCKjcqkL/AD5drNN4M+G7\n\
2aNFqvHhxVW9In8wfNknlPyvca3HbC7eB4kEDMUB9Rwn2gG6V8MjpcHizEbpnq9R4OMzq6Yjpn5z\n\
ahrWj2jaB5fk1XXpkeS8s4ZKQWiiV44/VmZR8ThOQXbbvmXPs8QkeOXDHv7/AIOHj7SOSI4I8U+o\n\
7veUAv55a3o2tw6b508utpUc1D9YjctxQmnMKQRIoPXi23udsn/JsZx4sUuJr/lSUJiOWHCzzz/5\n\
vbyt5Un12CBb30miCRF+CsJXC15AN/NXMHS6fxcnATTsNXqPCxmdXSSz/mRqn/KsIPOtrpSTSN8d\n\
zY+q1EiErRF1YISaEAnbpXwy4aOPjnET8Wg62X5fxRH4fGk88gecIvNvli31lIhbySM8dxbhufpy\n\
RsRTlQVqtG+nKNVp/CmYt+k1AzYxPkmPmLWrfQ9Cv9XuBWKxheYpWnIqPhQHxZqKMrw4zOYiOrbm\n\
yjHAyPQMa0f8yYP8Bp5v8yQLpVtMzfVrdGMryLXjGFBCEu5ViB/LvWlcycmjPi+HA8RcXHrR4Piz\n\
HCEBo/nj8w/Mlr+ktB8uW1vpTk/VZdSuWSSZQftKkamg/DwJyzJpsOM8M5ky8gwxarNlHFCAEeln\n\
n9iYeVfzKi1PXZ/LOt2DaJ5ktxUWUkiyxzKF5coZQFDfD8VKdOhNDSvPo+GHHE8UO9ng1olM45jg\n\
n3d/uS/zH+ba6H+YEHlm5tIksXWOSfUpJSvpoyF2Yrxp8NPHLMOg48XGDv3MM3aAx5hjI277QGk/\n\
nXc6l5ngt/0O9j5Zkjnm/S92HUmG3heVpQAvCnwUoCcnk7OEYXxXPbYebVj7SMsgHDWPf1HyFo/T\n\
vP3njzJbS6l5V8vwNo6s6W1xqFwYpLkoaExxqKLuKfE1K9+uQnpcWM8OSR4vIcm3Hq8uUGWOI4el\n\
nmn3kHzbqfmXT7yfUdKbSbmxunspYWk9SskQBcj4VpQtTv8APKNVgjjIAPECLb9JqJZYkyjwkGkj\n\
8kfmpceZfOuq+W5NOS2j01Lh1uVlLl/QnSEVUqtK869cu1OiGPEJ3d191tGm1/i5ZY6rhv7DTzL8\n\
+L/zLca/pQ1XS47FIHnXTmSdZvXj9RKOwX7HRdj45s+zIwEDwm+V7cnVdrTmZx4o1V1vze2eWNW8\n\
73t5LH5g0GLSrVY+UU0d2lwWk5AceKjbaprmlzY8UR6JcR91O9wZMsj648I99pB/ysPzdrgmk8me\n\
WzeafEzxpql/MttFK6VB9KIkOw5Cla/OmX/lMcP72dHuG7jDWZMn91C495NIDRvzi1W280QeWfOm\n\
i/oe+uSiQ3Mb84i0h4oafEODNUc1cgHY9yLMnZ8TAzxS4gGvF2lIZBjyx4ZFHfnVfeY4fKWoW9jp\n\
iXOlTWzfX75p1jaD4xTjEd3+jK+zowOQEmpXsO9t7SnMYyIxuNbm+TEvyW1fz1b+U7e30rQIb7Sz\n\
dSc757tIWHJhz/dnf4fxzL7Rx4jkJlKpVypw+zMmUYwIwuN87/QzrzPLqWp6vLDp0RuRo6j04o5U\n\
hc3cq1aRWkV1JgiYU+E0Z80jvUDaRX2r3lpGyR2usXKSPfXlqJYjFaBijOUlSIi4lblGGodqkYUK\n\
OsKI544dOC2dvE7WOnOPUQW8SloriYOAUbkRL6nJgaKrA1xVdZyW+nW8MNoy3tzAJBqumTIsU0kN\n\
wP35iekaSf3YYK3xUFKj7OKqg1SOzNlBqNx6ltpk11dFzyZrkECaChUHkyiZXcDoN+gNFUBqVxHM\n\
YL9byx/Tgke7kt4VRjGoBkVPVkqpk5KqqCgPI/61VUfpWmwaqk1hHII7mNDc6bcHlIY5VpHcxyFl\n\
USJLySSRKUPqdBtiqhaTarFpxVPqdlpn1yQ62l1IPWeRn/0qOUtQcFDcVpVmXhirKfJV+j2c2mCY\n\
zrYcDZznrLZTr6ls5rTfhVD/AKuBK38y/wDyX/mD/mBn/wCIHMnR/wB9H3hxtb/cz/qliP8Azjl/\n\
ygM//bQm/wCTcWZfa/8Aej+r+twexf7k/wBY/oTH8+//ACWmof8AGW3/AOTy5X2X/fD4/c3dq/4v\n\
L4fet/IPTra1/LayuYlAlv5biadu5ZJmhH/CxDD2pMnMR3V+tHZMAMAI6399JJ/zkvZwP5S0u9ZQ\n\
biG/EMb9wk0MjOPpMK5d2PI+IR5fpcftuI8OJ68X6D+pv8wZHk/5x+06Rzyd7LS2Zj3JERJx0o/w\n\
s++X6U6s3oh/Vj+hkX5S2dtfflLpVldIJLa5t7iGeM9GR5pVYfSDmPr5GOoJHMEfcHJ7PiJaaIPI\n\
g/eWGfkndXHlnzpr/kO/f/djTWZbYO8WxKj/AItgKv8AJczO0YjJjjlHx/HkXB7MkcWWWGXw/HmN\n\
2SfnDJPrVzoXkSzcrNrdyJr8qRVLO3+JiQfEjkvumY3Z4EBLKf4Rt7z+PtcrtEmZjhH8Z39w/H2M\n\
G/5yFuFj1ny75Zt0aPTrS1WSO3gFTSRzAqqmwJVIaL88zuyh6ZTPMn9v6XX9sH1wxj6QOny5fB6L\n\
bfmdBa20Vtb+S/M0cECLHDGum7KiDiqj952AzXS0ZJs5Mf8ApnZx1wAoY8n+l/a84/MHXNT1rzto\n\
Wv6L5e1mzu9MZFuPrVm0bERy80HwGTajMDXNjpcUYYpQlKJEu4ut1eWU8sJwhMGPeF35i6Xb6r+f\n\
WmafcoJLadrITxt0aMfE6n/WUUx0kzHSkjnunW4xPWRieWz2D8xdGvdW8javpmnD/SprekEa7Fij\n\
B/TH+uF4/Tmo0mQQyxlLlbudZjM8Uox508g/LT86rXyvpMXlnzHYTxpYu6RXES/GgdyxWaJ+B+Fm\n\
O43p28dvrOzjllxwPN0uh7TGKPh5Advxu9u8ueZvL/mKxN9ol3Hd2/KkhSqsreDowVlPzGaTNhnj\n\
NSFO+w54ZBcDYeL/AJMf+Tk80f8AGK+/6jos3PaH+LQ+H+5Lo+zv8an/AJ3+6Cr/AM5I/wDHa8s/\n\
6s3/ACcjwdj/AEzT239UPj+h7xmiegYzqHnzyB5eK6fPqdratB+7Wxtx6jR06J6MAdl+VMyYaXLk\n\
3AJ8/wC1xZ6vDj2MgK6fsDxL8+PNtnrWoaJNp9nd24tVmZL66ge3E3JoyvpCQKzBONa0/azddmYD\n\
ASBIN9AbdF2tqBMxoEVe5Fdz2b82f/Jc69/zDH/iS5p9D/fR97vNf/cS9yRf849/+S6i/wCYqf8A\n\
WMv7V/vvgHH7I/uB7yl6fo/UpICxvE1S9kkuoZrUQXES/WpWZTNAayqvp8AWoBQdc1zsmU+WayT3\n\
0sZLLcPLzY/E7Wtpys7eNSf5mjeQn/mrFLBbSKSza0uZP0fJBayxSpBBaGK7P1dxIFM5tY/iHD94\n\
eQqAcUM5n1S51TW7G0vbGBdH1G2aa2NwokldVjDSBGRh6b0kG1DsK1rgSxG3gsbcW8pu2nke/tml\n\
sqhmKyqsziqqQxYcl+18RqOophQnEnm+4GmXFsuiJBZ3Ba1k+riVW5TKVVh+59Mmvi334ql3la0u\n\
Br+mc5tOeNpOSmwszBKQqFgfUNtFVNhy+LfFUdrgmi1trkPbQ3LrzkurhI2iSe2cWskimUhU5pNC\n\
x8ONNztiqZeWrh11ywlfUIdTluobqzurq3cSoZImS6iXmqxqSqTONloBtgSnfn2yuL3yTrtrbrzn\n\
lsZxEg6s3pkhR7npl+lkI5Yk94cfVRMsUgOfCXm//ONvmDT20G+0J5UTUIrprmOEmjPFJGi1UHrx\n\
ZDWnTbNl2viPGJ9Kp1nYuaPAYX6rtMf+chdesLfya2j8xJf3ssT+gpqyQxuGMrgdF5cVFepOVdlY\n\
icnF0Db2xlAxcPU/i06/I7/yVuif9HX/AFFzZT2l/fy+H3Bu7L/xePx+8pF/zkp/ygtj/wBtSL/q\n\
Hny/sf8AvT/V/SHH7b/uR/W/QUP59/8AWetM/wCYHSv+IxZLS/42ffL9KNV/iQ/qx/Qyv8l//JZa\n\
H/xjl/6iJMxe0f7+X46OV2Z/i8fx1LB/zxs7ny75q0Dz5p6/vI5FgulGwZ4qsgYj/fkXND7DM3s2\n\
QyY5Yi4PakTiyQzR93494tP/AMr5D5q80a75+mjdLeRhpuiRy9Ut4gGdqbgFzTodjyFco1o8KEcQ\n\
959/4/Q5GhPjZJZj/Vj7vx+lj3/ORmgX0c+kebLNCy2dLe5elRHxk9SBj/klmYfOnjmR2TlFSxnr\n\
+C43bOIgxyjpt+p6r5R82aR5o0WDU9OmVxIq/WIAwLwyEfFHIOoIP39Rtmqz4JYpcMnb6fURywEo\n\
/wBiI1LzHounX1lYXd0iX2oSCK0tQayOTXfiNwopux2yMMMpAkDYM55oxIiTvLk8a82f+tF6P87X\n\
/iDZucH+Jy+Lpc/+PR+H6Xtuq6pY6VptzqV9J6VnaRtLPJQmiqKnYVJ+QzSwgZSERzLu5zEImR5B\n\
LtS8u+UPNNkk19Y2up29xGDDdcVZjG4qDHMvxrUd1bLIZsmI0CYn8dGvJhx5RuBIH8bF5X+R2kix\n\
8++bI9Llaby/alraKatVdhMfR36OVRX+IfxzadpZOLFDi+s/qdT2Xj4c2Th+gbfagfyY/wDJyeaP\n\
+MV9/wBR0WT7Q/xaHw/3Ja+zv8an/nf7oKv/ADkqfT1Xy1KwIjC3HxU2+F4icHY/0z+H6U9t84fH\n\
9D038zNUvLP8vNZv9MkIn+rAwzRE1CSMqs6svgjEgj55rNHAHNES73a66ZjhkY86YZ/zjlpeg/4X\n\
uNTijjk1k3LxXU7AGWNAq8EUndVYGu3U/LbN7XnPjEf4acHsbHDw+IfVbFv+cldTsLjXNJsoJ1lu\n\
rOGU3Uampj9VlKBqbAkKTTrT5jMrseBEZE8i4nbeSJlGIO4u3rn5qxvJ+XWvqiliLRmIHgpDE/QB\n\
mo0J/fR97udcP3M/cxv/AJx2uYZfy/aJGrJb3kySr3BYI4/Bsye1okZfg4vY8gcNdxKl5eN3I+ix\n\
jSbee0jFk0uoPYyvLGypEAFuEcfGrDclaKv832c1rtEbo8OpTQaPHaF5JbaSshRvhhQXkizCQVWv\n\
qtFUE1+ww2/aVbv302atoi0uleT1SEA2eO8qQ3WpDLXb76GiqzzTdXsvlXTJdK5KdJt4ZpruPdon\n\
aJUWPnyUr8LktxVj0rQGuKoCJNbs723ePUY47S1jOoiYky+ml4SlZHZC0rVoeJarDpTsqs06PWpZ\n\
I7V/Ut44LuCadLoNHXiVIWOivybg4J5caVHjiqa2zQ3FlaQ6VwN+lo6EIgDfFZxgqCONasr0364q\n\
smjne5sLZorkiGK7rFbsDeITJbrKy1Bpylb1ELGtN6jaiqt5ejgi1vTbW0S4ggtL65T0rooZNrFS\n\
1VRVC/FKCetTvWpxV6HgS8ok/LT8nvN+rT3OkX3G8B9a5i0y5QAFm+3wZZONT/LQZtRrNRhjUht5\n\
h1B0OmzyuJ3/AKJZHa/lB5IttCvNHjtZDFqAjF7dtIWuZBFIsqgyH7I5INlAGY8tflMxK+XLucmP\n\
Z2IQMa58+9M/IyeVLTRV0fy1eJd2Wms8bBJRMyNI7SEOw/ymOVanxDLimKJbtMMcY8OM2IqvnDyf\n\
ofmrTI7DWQ5tIJhcr6b+mQ6Iybt4cXODT6iWKVx5p1Gnhljwz5c0kv0/LjVvII02bU4pPK9iLe0a\n\
6ScBVNuE9JGlH7X2cuic0MvEB6zZ5d7RIYJ4eEkeGKHPu80+8nWWg2XluytdAmFxpEasLSYP6oYG\n\
Ri3x9/iJyjUSnKZM/qcjTxhGAEPpS/8AMGXyLcaO+k+bL+C2trgpIsbyiOYlGBDRgfH1FCQMs0oy\n\
iXFjBJa9WcRjw5CAD5rfIeq+QY9Ng0LyvqVvPFaK3p26ygzEFi7sVNGbdtzTHVQy8RnkB3RpcmER\n\
EMZG3mnPmHU/L1hpzHX57eDT7k/V3+tlRFIXUn0yH2NVU7ZTihOUvRdjubs04Rj6yOE7bvONX/Lb\n\
8o9OWHXRq8ug294oltZLW9ESSK1HBi5iRyCCDRc2WPWaiXo4eKu8OtyaLTR9fFwX3STj8v8ASfym\n\
jvmn8uXUGpawFJe5nmM93xGxZRIar1oWRRlOqyagipgiPyDdpMenErgRKfvsp5ffl75cvfNkHmmd\n\
JTq1twMTCQiP92CFqn05RHVzjjOMfSXIlpISyDIfqCca1oum61pc+l6nD9YsbkBZoeTLUKwYfEhV\n\
hRlB2OU48koSEo8w25cUZxMZCwWHWv5M+XrOF7W01XWLfTZK+ppsV6yW7BvtAoqgkHvvmZLtGZ3M\n\
Y331u4UezYDYSmI93Fsy/Q9B0fQtOj07SbVLSzjqViSu5PVmYkszHxY1zEyZZTPFI2XNxYo448MR\n\
QSfy/wDlz5a0HzBea9p6SrqF+sq3DPIWQiaVZXotNviUZbl1c8kBA8g04tHjxzM4/UUV5v8AJWge\n\
bdOWx1iFnSJucE0bcJY2IoSjb9R1BBGR0+pniNxZajTQzRqSB8tflxougI0UV3f39s0LWy2l9cNN\n\
brC/2kWEBY6U2+zk82slk6AHyG/zYYNHHGKuUhy3Nj5ckjH5DeT4b+S80691PS/U+1BZ3IjTjWvG\n\
rI8lP9nl/wDKeQipCMveHH/krGJXEyj7imt5+UPkK70aLSX07hDDIZluEdhcGRxR3eUks5am/Ko+\n\
4ZVHX5RLiv8AU3S7PwmPCR+v5p/pXlzTdN0c6RGJLizdWSUXUj3DOrjiwZpC2xG1OmUTzSlLi6+W\n\
zkwxRjHh5jz3YlYfkl5T069luNNvNUsYpyPWtLa8eKJlBqEYqBKV+b5ly7SySFSET8HCh2ZjhK4m\n\
Q8gfwftS25trmK4udLk1SaygtJ5YbeyghnuZZebPPEUjjIj+xcLQsCap2pmA7BkvlX0xql1bTxSW\n\
t0SdRtI2BjYwXnxTRutTX07jlUdtqYEpXc2DrMs4kL+tK3GHiuxaO7U0IHI/3Q/jWi0KFG6tJLXR\n\
Ht0JuoLr60gsHma3CFZCvJSlBIGDp8Em2/2qdFUs0DT44ZGpKst/pbxKwPrRqJSks6GVZFSnxxCP\n\
psKkeyrK7qJTdacvISyypLPcSUIq9x+/Wm+wAtWC17CmKoPyvYNb32mzGXl68Y4igHH/AEON+v8A\n\
z0p9HviqU6rcW36SuLpLe5v7ZZVtR6HrevMLd+VzMJYAOLesycakKRHxFBSirI9Bt45vMitDNcXN\n\
tp9nzD3jO0yy37K4Q8/iBWKEbH+bAll2KvCYbYeSPz+RR+70zzEGCHt/pZrwHYUukA/1c3hPjaT+\n\
lD9H7HQCPgaz+jP9P/Hnqf5ieYx5d8mapqitxnjhMdqR19eX93GR/qs3I+wzV6TD4mQRdtrM3h4p\n\
S8vteRfke2peVfPt75W1dPQn1O0imWMn/dqRidF+fpSPy9xTNv2lw5cQyR/hP7HTdlcWHMcctjIf\n\
telfnB5hl0fyTdRWtW1HVmGnWSJuxe4BDcab1EfKnvTNboMXHlF8o7n4O07RzGGI19UvSPixT8wf\n\
K8Plj8iv0OlDJA1s1zIP253nVpG+XI0HtTMrS5jl1XF7/ucTV4Bi0nB3V96O8o+ZB5a/IW11oKGk\n\
tbaX0FPQyyXLxx19ubCvtkM+HxNWY95/Qz02fwtGJ9w/Sl/5G+VINVtLrztr4GpavfzuttNcgScE\n\
jorOobYMWqvsBQUyztLOYkYobRAauytPxg5p+qRKZfnh5V04eVn8y2ES2WtaNJDLDeW4EUhRpFjK\n\
llpXjyDL3FNupyvs3OfE4DvGXRt7VwR8PxBtOPUMU/M7zLL5l/JLy9q84AuptQjS5p0MsUNzG7U7\n\
civKnvmVosPh6mURy4f1OJrs/i6WEjz4v1sn/LD8vdG1Pypp2teZbddW1C6to47dboc47e0hHpwR\n\
RIfhHwKGJp1OYut1co5DGB4QD06nq5eh0cZYxLIOKRHXoOgYR+cnliy8jeZtE8weWk+o+uzyCGMn\n\
gk1uUJKg9FdZKFenXM7s/Mc8JQnv+1wO0sIwZIzx7fsfRMMqywpKtQsihlB60YVzniKelBX4Fdir\n\
sVdirsVdirsVdirsVdirEPOttdWFwmv2cjxKEW31ExFVbgG5RSVZZAArEo7cTRWr2xVBm2ngt7FH\n\
1B5fNqE3ds8pMkQ9dTW0LV3idY+OxrUc8KpVPd+YEuDa27/WdR05/rj6dLbssYWSoYkiRiVVZyRx\n\
rXpihDpryKLeO9gS4iCxlo1aFHpWAOwjuJhI3KKDjXgn2ie+yqy+udKaJvT0uRFlcszyC1iUAmV+\n\
I4SvtVkAHSgpiqMj8w6tcNE1okV/qAjVWjRVkHJIjFs1vPckBfVY/GqCrGtNsVWwPqrsLW31Jl/R\n\
S/Vr2c25X6vG6+k8gIdvjCx0WgO+Ko2Sy/RS2+vaJqLR6UONu9ou8jrGQsdusbeojuZOSj4VYM7M\n\
SemKsv8ALemXFjp5e84nUbyRrq/Zenqyfsr/AJKKAg+WBKa4q8p/5yF0CS48tWfmC1ql7olwrGVd\n\
mEUxCk7d1kCEeG+bXsrLUzA8pB1HbGK8YmOcD+PtpB3XmOD8xte8maRAQ9nHEuua5GvxKskPwLCd\n\
u0nJT4hhk44Tp4ZJHn9Mf1sJZhqZ44jl9cvh0+al+e9rcaJrvlzzzZLWazmW2uBWgbgTLGp2/aX1\n\
FY/LD2ZIThLEev4/UjtUHHOGYcxt+n9aZwXtr57/ADUsZrVhPoHle0S8V9ij3l2oeLoeqrxI8GQ5\n\
UYnBgIP1zNfAfj7W0SGo1AreGMX8Ty/HkmX59/8AktNQ/wCMtv8A8nlyvsv++Hx+5t7V/wAXl8Pv\n\
YhdWk9z/AM4zwCFeTQoJmUdeCXxLH6BvmYJAa3f8elwjEnQbfj1Lvyg/Ln8uvM3km3vtQ00XWpxS\n\
zQ3souLhDyDlkqsciKP3TL0GDX6vNjykA1HpsF7O0WDLiBkLlve5/X3Mxl/Ir8sHWi6S0RrXktzc\n\
k/L4pGGYY7Tz/wA77A5x7K0/837T+tiX54+XNK8u/lhpmlaVGYrKLVUZEZmcgvDcM3xMSepzL7Nz\n\
SyZzKXPh/SHC7Vwxx6eMY8uL9Bemfl+iJ5E8uhRQHTbRqe7QIT+JzWao/vZf1j97tdJ/cw/qj7nl\n\
3/OT3+8nl7/jJdfqizadjc5fD9Lqe3OUPj+h7Rp/+8Ft/wAYk/4iM00+Zd7HkiMil2KuxV2KuxV2\n\
KuxV2KuxV2KrZI45Y3ikUPG4KujCoKkUIIPY4qxFrVfLN0slzB9b0WMEWV6QzyWIJr6coAJMP8sg\n\
3UbHamKoa+ill0qC91E/XNRmnhi0e4s5UjuKykKxjmQcKUBcrx406+OFCRSjWbSAyQava3GniVra\n\
GHUU9BybKXb02T1EZI5P2tloeOw2CqYT2mr+rHBYwaUb0RtPdwmQc4w0v1hgyoGkcV4UIUEKfFqh\n\
VDwCYXGmSatrLyxavy9IWIWzhKu6KxM8xSQ8hxAVADxX4dsVT6H0tDivLTVIobbRGLRWNpAvKSVy\n\
wZfT48ZXkIbrxJqOopVglF6Jok09xDqOoW62cFtU6VpC0K2/PdpZKbGU12A2QbDfFWS4q7FUFrml\n\
W+r6Pe6Xcf3N7BJA560EileQ9xWoyeOZhISHRhlxicTE9Q88/Jb8stV8ofpO71lYvr11whg9J+YE\n\
KVZjWg+0xH/A5sO0dZHLQjyDrezNDLDZlzLK/wAx/K8nmfydqGkQhfrcirJaFjQCaJg679uVOP05\n\
i6TN4WQSPJy9Zg8XEYjmln5Q+Rbnyh5Ye1vwn6Uu53muyhDAAfBGgYAVAVeXzJy3X6kZp2PpDV2d\n\
pDhx0fqJ3Rf5qeWtU8y+TLrSNMCNeTSQsgkbgtEkVmqfkMhos0ceQSlyZ67BLLiMY8zX3qnkHyxc\n\
aX5BsfL+sxRvIkM0N5ACJI2WWRyVJ6EFX3warMJZTOKdJgMMIhL4sEg/LTz/AOR9auL/AMh3MF9p\n\
d1T1NKvW4kjegapRW4V+Fw6t2+ecdZhzxAyipDqHXjRZsEicJBiehZA8351azH9TNpp/lqJ9pr/1\n\
PrU4U9TCilk5f633jMetNDe5T8uXzconVT2qOPz5n4KX5m/l7rms+QtK8vaTL9du7C5heW5u5OLy\n\
LHBLGzsxrVizjJaPVxhlM5bAjp7wx12jnkwxhE2QRz9xZr5V0+503yvo+nXQAubKxtrecKagSRQq\n\
jUPfcZhZ5iU5EciS52CBjjjE8wAGDfnZ5B8w+b4NITRkiZrNp2m9WQR7SBONK9fsHM7s7VQxGXF1\n\
pwO09HPMI8PS3pFpG0VpDE/2kjVWp4gAHNbI2XZjkq4EuxV2KuxV2KuxV2KuxV2KuxV2KuIBFDuD\n\
irG73yPZGcXWkynTLlGMioiLJb82FC4ianBiNuUbKcVSO98qeZFtbS2W1t50s1aJJLecoXieVJmV\n\
47hW6vENxLWld98KFb6p5sOryXyaW8Z5zvH+9tgQbiJItn9R/sekrbp9GKt2HlHzK9hDYXE0FtaR\n\
SetF6jNeSo1PsqoW2h49+LK4xSyTTPLen2Nx9ccyXmoleLX903qS0/lXoqL7IBgVNcVdirsVdirs\n\
VdirsVdirsVdirsVdirsVdirsVdirsVdirsVdirsVdirsVdirsVf/9k="]]], 
        "RightsManagementSchema" -> 
        Association[
         "DerivedFrom" -> 
          Association[
           "DerivedFrom" -> 
            Association[
             "InstanceID" -> "uuid:29C04ADD293DDD119FC9D1852B267D7B", 
              "DocumentID" -> "uuid:28C04ADD293DDD119FC9D1852B267D7B", 
              "OriginalDOcumentID" -> 
              "uuid:28C04ADD293DDD119FC9D1852B267D7B"]], "History" -> 
          Association[
           "History[1]" -> 
            Association[
             "Action" -> "converted", "Parameters" -> 
              "from application/postscript to \
application/vnd.adobe.illustrator"], "History[2]" -> 
            Association[
             "Action" -> "saved", "InstanceID" -> 
              "xmp.iid:EA8CA6B0D4A1DE1181C8EBBBA64FC08E", "When" -> 
              DateObject[{2009, 9, 15, 10, 50, 23}, "Instant", "Gregorian", 
                2.], "SoftwareAgent" -> "Adobe Illustrator CS4", "Changed" -> 
              "/"]], "Thumbnail" -> 
          Association[
           "Thumbnails[1]" -> 
            Association[
             "Width" -> "256", "HeigHt" -> "72", "Format" -> "JPEG", "Image" -> 
              "/9j/4AAQSkZJRgABAgEBLAEsAAD/7QAsUGhvdG9zaG9wIDMuMAA4QklNA+\
0AAAAAABABLAAAAAEA\n\
AQEsAAAAAQAB/+IMWElDQ19QUk9GSUxFAAEBAAAMSExpbm8CEAAAbW50clJHQiBYWVogB84AAgAJ\n\
AAYAMQAAYWNzcE1TRlQAAAAASUVDIHNSR0IAAAAAAAAAAAAAAAAAAPbWAAEAAAAA0y1IUCAgAAAA\n\
AAAAAAAAAAAAAAAAAAAAAAAAAAAAAAAAAAAAAAAAAAAAAAAAAAAAAAAAAAARY3BydAAAAVAAAAAz\n\
ZGVzYwAAAYQAAABsd3RwdAAAAfAAAAAUYmtwdAAAAgQAAAAUclhZWgAAAhgAAAAUZ1hZWgAAAiwA\n\
AAAUYlhZWgAAAkAAAAAUZG1uZAAAAlQAAABwZG1kZAAAAsQAAACIdnVlZAAAA0wAAACGdmlldwAA\n\
A9QAAAAkbHVtaQAAA/gAAAAUbWVhcwAABAwAAAAkdGVjaAAABDAAAAAMclRSQwAABDwAAAgMZ1RS\n\
QwAABDwAAAgMYlRSQwAABDwAAAgMdGV4dAAAAABDb3B5cmlnaHQgKGMpIDE5OTggSGV3bGV0dC1Q\n\
YWNrYXJkIENvbXBhbnkAAGRlc2MAAAAAAAAAEnNSR0IgSUVDNjE5NjYtMi4xAAAAAAAAAAAAAAAS\n\
c1JHQiBJRUM2MTk2Ni0yLjEAAAAAAAAAAAAAAAAAAAAAAAAAAAAAAAAAAAAAAAAAAAAAAAAAAAAA\n\
AAAAAAAAAAAAAFhZWiAAAAAAAADzUQABAAAAARbMWFlaIAAAAAAAAAAAAAAAAAAAAABYWVogAAAA\n\
AAAAb6IAADj1AAADkFhZWiAAAAAAAABimQAAt4UAABjaWFlaIAAAAAAAACSgAAAPhAAAts9kZXNj\n\
AAAAAAAAABZJRUMgaHR0cDovL3d3dy5pZWMuY2gAAAAAAAAAAAAAABZJRUMgaHR0cDovL3d3dy5p\n\
ZWMuY2gAAAAAAAAAAAAAAAAAAAAAAAAAAAAAAAAAAAAAAAAAAAAAAAAAAAAAAAAAAAAAZGVzYwAA\n\
AAAAAAAuSUVDIDYxOTY2LTIuMSBEZWZhdWx0IFJHQiBjb2xvdXIgc3BhY2UgLSBzUkdCAAAAAAAA\n\
AAAAAAAuSUVDIDYxOTY2LTIuMSBEZWZhdWx0IFJHQiBjb2xvdXIgc3BhY2UgLSBzUkdCAAAAAAAA\n\
AAAAAAAAAAAAAAAAAAAAAGRlc2MAAAAAAAAALFJlZmVyZW5jZSBWaWV3aW5nIENvbmRpdGlvbiBp\n\
biBJRUM2MTk2Ni0yLjEAAAAAAAAAAAAAACxSZWZlcmVuY2UgVmlld2luZyBDb25kaXRpb24gaW4g\n\
SUVDNjE5NjYtMi4xAAAAAAAAAAAAAAAAAAAAAAAAAAAAAAAAAAB2aWV3AAAAAAATpP4AFF8uABDP\n\
FAAD7cwABBMLAANcngAAAAFYWVogAAAAAABMCVYAUAAAAFcf521lYXMAAAAAAAAAAQAAAAAAAAAA\n\
AAAAAAAAAAAAAAKPAAAAAnNpZyAAAAAAQ1JUIGN1cnYAAAAAAAAEAAAAAAUACgAPABQAGQAeACMA\n\
KAAtADIANwA7AEAARQBKAE8AVABZAF4AYwBoAG0AcgB3AHwAgQCGAIsAkACVAJoAnwCkAKkArgCy\n\
ALcAvADBAMYAywDQANUA2wDgAOUA6wDwAPYA+wEBAQcBDQETARkBHwElASsBMgE4AT4BRQFMAVIB\n\
WQFgAWcBbgF1AXwBgwGLAZIBmgGhAakBsQG5AcEByQHRAdkB4QHpAfIB+gIDAgwCFAIdAiYCLwI4\n\
AkECSwJUAl0CZwJxAnoChAKOApgCogKsArYCwQLLAtUC4ALrAvUDAAMLAxYDIQMtAzgDQwNPA1oD\n\
ZgNyA34DigOWA6IDrgO6A8cD0wPgA+wD+QQGBBMEIAQtBDsESARVBGMEcQR+BIwEmgSoBLYExATT\n\
BOEE8AT+BQ0FHAUrBToFSQVYBWcFdwWGBZYFpgW1BcUF1QXlBfYGBgYWBicGNwZIBlkGagZ7BowG\n\
nQavBsAG0QbjBvUHBwcZBysHPQdPB2EHdAeGB5kHrAe/B9IH5Qf4CAsIHwgyCEYIWghuCIIIlgiq\n\
CL4I0gjnCPsJEAklCToJTwlkCXkJjwmkCboJzwnlCfsKEQonCj0KVApqCoEKmAquCsUK3ArzCwsL\n\
Igs5C1ELaQuAC5gLsAvIC+EL+QwSDCoMQwxcDHUMjgynDMAM2QzzDQ0NJg1ADVoNdA2ODakNww3e\n\
DfgOEw4uDkkOZA5/DpsOtg7SDu4PCQ8lD0EPXg96D5YPsw/PD+wQCRAmEEMQYRB+EJsQuRDXEPUR\n\
ExExEU8RbRGMEaoRyRHoEgcSJhJFEmQShBKjEsMS4xMDEyMTQxNjE4MTpBPFE+UUBhQnFEkUahSL\n\
FK0UzhTwFRIVNBVWFXgVmxW9FeAWAxYmFkkWbBaPFrIW1hb6Fx0XQRdlF4kXrhfSF/cYGxhAGGUY\n\
ihivGNUY+hkgGUUZaxmRGbcZ3RoEGioaURp3Gp4axRrsGxQbOxtjG4obshvaHAIcKhxSHHscoxzM\n\
HPUdHh1HHXAdmR3DHeweFh5AHmoelB6+HukfEx8+H2kflB+/H+ogFSBBIGwgmCDEIPAhHCFIIXUh\n\
oSHOIfsiJyJVIoIiryLdIwojOCNmI5QjwiPwJB8kTSR8JKsk2iUJJTglaCWXJccl9yYnJlcmhya3\n\
JugnGCdJJ3onqyfcKA0oPyhxKKIo1CkGKTgpaymdKdAqAio1KmgqmyrPKwIrNitpK50r0SwFLDks\n\
biyiLNctDC1BLXYtqy3hLhYuTC6CLrcu7i8kL1ovkS/HL/4wNTBsMKQw2zESMUoxgjG6MfIyKjJj\n\
Mpsy1DMNM0YzfzO4M/E0KzRlNJ402DUTNU01hzXCNf02NzZyNq426TckN2A3nDfXOBQ4UDiMOMg5\n\
BTlCOX85vDn5OjY6dDqyOu87LTtrO6o76DwnPGU8pDzjPSI9YT2hPeA+ID5gPqA+4D8hP2E/oj/i\n\
QCNAZECmQOdBKUFqQaxB7kIwQnJCtUL3QzpDfUPARANER0SKRM5FEkVVRZpF3kYiRmdGq0bwRzVH\n\
e0fASAVIS0iRSNdJHUljSalJ8Eo3Sn1KxEsMS1NLmkviTCpMcky6TQJNSk2TTdxOJU5uTrdPAE9J\n\
T5NP3VAnUHFQu1EGUVBRm1HmUjFSfFLHUxNTX1OqU/ZUQlSPVNtVKFV1VcJWD1ZcVqlW91dEV5JX\n\
4FgvWH1Yy1kaWWlZuFoHWlZaplr1W0VblVvlXDVchlzWXSddeF3JXhpebF69Xw9fYV+zYAVgV2Cq\n\
YPxhT2GiYfViSWKcYvBjQ2OXY+tkQGSUZOllPWWSZedmPWaSZuhnPWeTZ+loP2iWaOxpQ2maafFq\n\
SGqfavdrT2una/9sV2yvbQhtYG25bhJua27Ebx5veG/RcCtwhnDgcTpxlXHwcktypnMBc11zuHQU\n\
dHB0zHUodYV14XY+dpt2+HdWd7N4EXhueMx5KnmJeed6RnqlewR7Y3vCfCF8gXzhfUF9oX4BfmJ+\n\
wn8jf4R/5YBHgKiBCoFrgc2CMIKSgvSDV4O6hB2EgITjhUeFq4YOhnKG14c7h5+IBIhpiM6JM4mZ\n\
if6KZIrKizCLlov8jGOMyo0xjZiN/45mjs6PNo+ekAaQbpDWkT+RqJIRknqS45NNk7aUIJSKlPSV\n\
X5XJljSWn5cKl3WX4JhMmLiZJJmQmfyaaJrVm0Kbr5wcnImc951kndKeQJ6unx2fi5/6oGmg2KFH\n\
obaiJqKWowajdqPmpFakx6U4pammGqaLpv2nbqfgqFKoxKk3qamqHKqPqwKrdavprFys0K1Erbiu\n\
La6hrxavi7AAsHWw6rFgsdayS7LCszizrrQltJy1E7WKtgG2ebbwt2i34LhZuNG5SrnCuju6tbsu\n\
u6e8IbybvRW9j74KvoS+/796v/XAcMDswWfB48JfwtvDWMPUxFHEzsVLxcjGRsbDx0HHv8g9yLzJ\n\
Osm5yjjKt8s2y7bMNcy1zTXNtc42zrbPN8+40DnQutE80b7SP9LB00TTxtRJ1MvVTtXR1lXW2Ndc\n\
1+DYZNjo2WzZ8dp22vvbgNwF3IrdEN2W3hzeot8p36/gNuC94UThzOJT4tvjY+Pr5HPk/OWE5g3m\n\
lucf56noMui86Ubp0Opb6uXrcOv77IbtEe2c7ijutO9A78zwWPDl8XLx//KM8xnzp/Q09ML1UPXe\n\
9m32+/eK+Bn4qPk4+cf6V/rn+3f8B/yY/Sn9uv5L/tz/bf///+4ADkFkb2JlAGTAAAAAAf/bAIQA\n\
BgQEBAUEBgUFBgkGBQYJCwgGBggLDAoKCwoKDBAMDAwMDAwQDA4PEA8ODBMTFBQTExwbGxscHx8f\n\
Hx8fHx8fHwEHBwcNDA0YEBAYGhURFRofHx8fHx8fHx8fHx8fHx8fHx8fHx8fHx8fHx8fHx8fHx8f\n\
Hx8fHx8fHx8fHx8fHx8f/8AAEQgASAEAAwERAAIRAQMRAf/EAaIAAAAHAQEBAQEAAAAAAAAAAAQF\n\
AwIGAQAHCAkKCwEAAgIDAQEBAQEAAAAAAAAAAQACAwQFBgcICQoLEAACAQMDAgQCBgcDBAIGAnMB\n\
AgMRBAAFIRIxQVEGE2EicYEUMpGhBxWxQiPBUtHhMxZi8CRygvElQzRTkqKyY3PCNUQnk6OzNhdU\n\
ZHTD0uIIJoMJChgZhJRFRqS0VtNVKBry4/PE1OT0ZXWFlaW1xdXl9WZ2hpamtsbW5vY3R1dnd4eX\n\
p7fH1+f3OEhYaHiImKi4yNjo+Ck5SVlpeYmZqbnJ2en5KjpKWmp6ipqqusra6voRAAICAQIDBQUE\n\
BQYECAMDbQEAAhEDBCESMUEFURNhIgZxgZEyobHwFMHR4SNCFVJicvEzJDRDghaSUyWiY7LCB3PS\n\
NeJEgxdUkwgJChgZJjZFGidkdFU38qOzwygp0+PzhJSktMTU5PRldYWVpbXF1eX1RlZmdoaWprbG\n\
1ub2R1dnd4eXp7fH1+f3OEhYaHiImKi4yNjo+DlJWWl5iZmpucnZ6fkqOkpaanqKmqq6ytrq+v/a\n\
AAwDAQACEQMRAD8A9U4qhNU1aw0y2NzeyiNKhUUAs7ueiIgqzMfAYqxrU9b16Sz+uzuNC0xzwiWi\n\
TX8rEEhQGPpRE0O3xEd6YqoTaJaS3MS/o+41mOSFZ/Wv5rhjIGqSqhgLeNlAHwtxqT2G+FCGj8v2\n\
5luo/wDDNsY04ul0bYRcNzyRER3klZfhoRxrvv0BVbkSOyu9NtLBr7TLy6RnlihnaeKMoORX6vOJ\n\
eRKVfgArcRtuKYqnUfmPUdMJXXI45rNSAdWswTGlen1iE8nhr41K/LAlkcckcsayROHjcBkdSCpB\n\
3BBHUYquxV2KuxV2KuxV2KsV/MzX/MWheU59Q0C0+t36uiEcDJ6cbGjScF3am331OwzK0eKE8lTN\n\
BxNblnjxmUBZRH5e6zrus+UrHUdctfqmpTB/Vj4NHUK5CPwbdeSgH+zI6vHGGQiJsMtJknPGJTFS\n\
ZFmO5LsVdirsVdirsVdirsVdirzLyF548/6x541TS9a0r6rpVuJSj+i8folHCxr6rfDJzX7+o2zZ\n\
6rTYoYhKJuTq9Lqs080ozjURfT9LM/MvnLy15ajibWb1LZrgkW8VGeSQggHiiBm7jfpmFh088n0i\n\
3NzamGL6zSdZS3vOfy485+fdb8yaxY+YNI+pWFoGME3pPHwkDhVh5MSJOSEtUeHgRmx1enxQhEwl\n\
ZLrdHqc05yE41EfivN3nrzp570jzro2laLpP1vSrv0/Xm9KR+ZeQrIvqKQsfBAG36dTtjptPinil\n\
KUqkF1WpzQyxjCNxPl5s/vr6zsLSW8vZkt7WBS800hCoqjuScwIxMjQ5uwlIRFnYIPy95k0fzDYH\n\
UNIn+s2YkeITcWQFk2agcKafRk8uGWM1LYsMWaOSPFE2ERq2qWul2Et7ck+nGBRFFWd2NFRB3ZmN\n\
BlTawZL6ae+fVZ3S91W2eVLzSYyfWt7anBlsqkcnib+8cLVmHEEDqVQiapLoul31haIt/aQSgxeu\n\
vKGBo6y8KIkTSzfDydB8KUqz9cUID61ePOLXWdTmnu6mK3022Y21shjkKqo9P00KsicVf4gK7jah\n\
VVvqMcct0Bo9xarGtwILr1zHRvWDEvIknxfVqcOKFi3t1CqyDUJDcNqujPHqxir6lrqEazTCJWjV\n\
KT/FKjlmPBGdthXr8OKou21OQRFNID2NzdtHJfy3LwsIYXm+2GlB9SNhJvJv9njRSQMVTfTdX07S\n\
J3l0y7W88vK6R6kkQb07OaX7MsJNV9Fz9tFJ4dRtilnIIIqNwcCpX5o1ltE8u6jq6RCdrG3knEJP\n\
EMUWtK0NMtw4+OYj3lqz5OCBl3C0n/LTzvL5y8vPq0totkyXD2/pK5kBCKjcqkL/AD5drNN4M+G7\n\
2aNFqvHhxVW9In8wfNknlPyvca3HbC7eB4kEDMUB9Rwn2gG6V8MjpcHizEbpnq9R4OMzq6Yjpn5z\n\
ahrWj2jaB5fk1XXpkeS8s4ZKQWiiV44/VmZR8ThOQXbbvmXPs8QkeOXDHv7/AIOHj7SOSI4I8U+o\n\
7veUAv55a3o2tw6b508utpUc1D9YjctxQmnMKQRIoPXi23udsn/JsZx4sUuJr/lSUJiOWHCzzz/5\n\
vbyt5Un12CBb30miCRF+CsJXC15AN/NXMHS6fxcnATTsNXqPCxmdXSSz/mRqn/KsIPOtrpSTSN8d\n\
zY+q1EiErRF1YISaEAnbpXwy4aOPjnET8Wg62X5fxRH4fGk88gecIvNvli31lIhbySM8dxbhufpy\n\
RsRTlQVqtG+nKNVp/CmYt+k1AzYxPkmPmLWrfQ9Cv9XuBWKxheYpWnIqPhQHxZqKMrw4zOYiOrbm\n\
yjHAyPQMa0f8yYP8Bp5v8yQLpVtMzfVrdGMryLXjGFBCEu5ViB/LvWlcycmjPi+HA8RcXHrR4Piz\n\
HCEBo/nj8w/Mlr+ktB8uW1vpTk/VZdSuWSSZQftKkamg/DwJyzJpsOM8M5ky8gwxarNlHFCAEeln\n\
n9iYeVfzKi1PXZ/LOt2DaJ5ktxUWUkiyxzKF5coZQFDfD8VKdOhNDSvPo+GHHE8UO9ng1olM45jg\n\
n3d/uS/zH+ba6H+YEHlm5tIksXWOSfUpJSvpoyF2Yrxp8NPHLMOg48XGDv3MM3aAx5hjI277QGk/\n\
nXc6l5ngt/0O9j5Zkjnm/S92HUmG3heVpQAvCnwUoCcnk7OEYXxXPbYebVj7SMsgHDWPf1HyFo/T\n\
vP3njzJbS6l5V8vwNo6s6W1xqFwYpLkoaExxqKLuKfE1K9+uQnpcWM8OSR4vIcm3Hq8uUGWOI4el\n\
nmn3kHzbqfmXT7yfUdKbSbmxunspYWk9SskQBcj4VpQtTv8APKNVgjjIAPECLb9JqJZYkyjwkGkj\n\
8kfmpceZfOuq+W5NOS2j01Lh1uVlLl/QnSEVUqtK869cu1OiGPEJ3d191tGm1/i5ZY6rhv7DTzL8\n\
+L/zLca/pQ1XS47FIHnXTmSdZvXj9RKOwX7HRdj45s+zIwEDwm+V7cnVdrTmZx4o1V1vze2eWNW8\n\
73t5LH5g0GLSrVY+UU0d2lwWk5AceKjbaprmlzY8UR6JcR91O9wZMsj648I99pB/ysPzdrgmk8me\n\
WzeafEzxpql/MttFK6VB9KIkOw5Cla/OmX/lMcP72dHuG7jDWZMn91C495NIDRvzi1W280QeWfOm\n\
i/oe+uSiQ3Mb84i0h4oafEODNUc1cgHY9yLMnZ8TAzxS4gGvF2lIZBjyx4ZFHfnVfeY4fKWoW9jp\n\
iXOlTWzfX75p1jaD4xTjEd3+jK+zowOQEmpXsO9t7SnMYyIxuNbm+TEvyW1fz1b+U7e30rQIb7Sz\n\
dSc757tIWHJhz/dnf4fxzL7Rx4jkJlKpVypw+zMmUYwIwuN87/QzrzPLqWp6vLDp0RuRo6j04o5U\n\
hc3cq1aRWkV1JgiYU+E0Z80jvUDaRX2r3lpGyR2usXKSPfXlqJYjFaBijOUlSIi4lblGGodqkYUK\n\
OsKI544dOC2dvE7WOnOPUQW8SloriYOAUbkRL6nJgaKrA1xVdZyW+nW8MNoy3tzAJBqumTIsU0kN\n\
wP35iekaSf3YYK3xUFKj7OKqg1SOzNlBqNx6ltpk11dFzyZrkECaChUHkyiZXcDoN+gNFUBqVxHM\n\
YL9byx/Tgke7kt4VRjGoBkVPVkqpk5KqqCgPI/61VUfpWmwaqk1hHII7mNDc6bcHlIY5VpHcxyFl\n\
USJLySSRKUPqdBtiqhaTarFpxVPqdlpn1yQ62l1IPWeRn/0qOUtQcFDcVpVmXhirKfJV+j2c2mCY\n\
zrYcDZznrLZTr6ls5rTfhVD/AKuBK38y/wDyX/mD/mBn/wCIHMnR/wB9H3hxtb/cz/qliP8Azjl/\n\
ygM//bQm/wCTcWZfa/8Aej+r+twexf7k/wBY/oTH8+//ACWmof8AGW3/AOTy5X2X/fD4/c3dq/4v\n\
L4fet/IPTra1/LayuYlAlv5biadu5ZJmhH/CxDD2pMnMR3V+tHZMAMAI6399JJ/zkvZwP5S0u9ZQ\n\
biG/EMb9wk0MjOPpMK5d2PI+IR5fpcftuI8OJ68X6D+pv8wZHk/5x+06Rzyd7LS2Zj3JERJx0o/w\n\
s++X6U6s3oh/Vj+hkX5S2dtfflLpVldIJLa5t7iGeM9GR5pVYfSDmPr5GOoJHMEfcHJ7PiJaaIPI\n\
g/eWGfkndXHlnzpr/kO/f/djTWZbYO8WxKj/AItgKv8AJczO0YjJjjlHx/HkXB7MkcWWWGXw/HmN\n\
2SfnDJPrVzoXkSzcrNrdyJr8qRVLO3+JiQfEjkvumY3Z4EBLKf4Rt7z+PtcrtEmZjhH8Z39w/H2M\n\
G/5yFuFj1ny75Zt0aPTrS1WSO3gFTSRzAqqmwJVIaL88zuyh6ZTPMn9v6XX9sH1wxj6QOny5fB6L\n\
bfmdBa20Vtb+S/M0cECLHDGum7KiDiqj952AzXS0ZJs5Mf8ApnZx1wAoY8n+l/a84/MHXNT1rzto\n\
Wv6L5e1mzu9MZFuPrVm0bERy80HwGTajMDXNjpcUYYpQlKJEu4ut1eWU8sJwhMGPeF35i6Xb6r+f\n\
WmafcoJLadrITxt0aMfE6n/WUUx0kzHSkjnunW4xPWRieWz2D8xdGvdW8javpmnD/SprekEa7Fij\n\
B/TH+uF4/Tmo0mQQyxlLlbudZjM8Uox508g/LT86rXyvpMXlnzHYTxpYu6RXES/GgdyxWaJ+B+Fm\n\
O43p28dvrOzjllxwPN0uh7TGKPh5Advxu9u8ueZvL/mKxN9ol3Hd2/KkhSqsreDowVlPzGaTNhnj\n\
NSFO+w54ZBcDYeL/AJMf+Tk80f8AGK+/6jos3PaH+LQ+H+5Lo+zv8an/AJ3+6Cr/AM5I/wDHa8s/\n\
6s3/ACcjwdj/AEzT239UPj+h7xmiegYzqHnzyB5eK6fPqdratB+7Wxtx6jR06J6MAdl+VMyYaXLk\n\
3AJ8/wC1xZ6vDj2MgK6fsDxL8+PNtnrWoaJNp9nd24tVmZL66ge3E3JoyvpCQKzBONa0/azddmYD\n\
ASBIN9AbdF2tqBMxoEVe5Fdz2b82f/Jc69/zDH/iS5p9D/fR97vNf/cS9yRf849/+S6i/wCYqf8A\n\
WMv7V/vvgHH7I/uB7yl6fo/UpICxvE1S9kkuoZrUQXES/WpWZTNAayqvp8AWoBQdc1zsmU+WayT3\n\
0sZLLcPLzY/E7Wtpys7eNSf5mjeQn/mrFLBbSKSza0uZP0fJBayxSpBBaGK7P1dxIFM5tY/iHD94\n\
eQqAcUM5n1S51TW7G0vbGBdH1G2aa2NwokldVjDSBGRh6b0kG1DsK1rgSxG3gsbcW8pu2nke/tml\n\
sqhmKyqsziqqQxYcl+18RqOophQnEnm+4GmXFsuiJBZ3Ba1k+riVW5TKVVh+59Mmvi334ql3la0u\n\
Br+mc5tOeNpOSmwszBKQqFgfUNtFVNhy+LfFUdrgmi1trkPbQ3LrzkurhI2iSe2cWskimUhU5pNC\n\
x8ONNztiqZeWrh11ywlfUIdTluobqzurq3cSoZImS6iXmqxqSqTONloBtgSnfn2yuL3yTrtrbrzn\n\
lsZxEg6s3pkhR7npl+lkI5Yk94cfVRMsUgOfCXm//ONvmDT20G+0J5UTUIrprmOEmjPFJGi1UHrx\n\
ZDWnTbNl2viPGJ9Kp1nYuaPAYX6rtMf+chdesLfya2j8xJf3ssT+gpqyQxuGMrgdF5cVFepOVdlY\n\
icnF0Db2xlAxcPU/i06/I7/yVuif9HX/AFFzZT2l/fy+H3Bu7L/xePx+8pF/zkp/ygtj/wBtSL/q\n\
Hny/sf8AvT/V/SHH7b/uR/W/QUP59/8AWetM/wCYHSv+IxZLS/42ffL9KNV/iQ/qx/Qyv8l//JZa\n\
H/xjl/6iJMxe0f7+X46OV2Z/i8fx1LB/zxs7ny75q0Dz5p6/vI5FgulGwZ4qsgYj/fkXND7DM3s2\n\
QyY5Yi4PakTiyQzR93494tP/AMr5D5q80a75+mjdLeRhpuiRy9Ut4gGdqbgFzTodjyFco1o8KEcQ\n\
959/4/Q5GhPjZJZj/Vj7vx+lj3/ORmgX0c+kebLNCy2dLe5elRHxk9SBj/klmYfOnjmR2TlFSxnr\n\
+C43bOIgxyjpt+p6r5R82aR5o0WDU9OmVxIq/WIAwLwyEfFHIOoIP39Rtmqz4JYpcMnb6fURywEo\n\
/wBiI1LzHounX1lYXd0iX2oSCK0tQayOTXfiNwopux2yMMMpAkDYM55oxIiTvLk8a82f+tF6P87X\n\
/iDZucH+Jy+Lpc/+PR+H6Xtuq6pY6VptzqV9J6VnaRtLPJQmiqKnYVJ+QzSwgZSERzLu5zEImR5B\n\
LtS8u+UPNNkk19Y2up29xGDDdcVZjG4qDHMvxrUd1bLIZsmI0CYn8dGvJhx5RuBIH8bF5X+R2kix\n\
8++bI9Llaby/alraKatVdhMfR36OVRX+IfxzadpZOLFDi+s/qdT2Xj4c2Th+gbfagfyY/wDJyeaP\n\
+MV9/wBR0WT7Q/xaHw/3Ja+zv8an/nf7oKv/ADkqfT1Xy1KwIjC3HxU2+F4icHY/0z+H6U9t84fH\n\
9D038zNUvLP8vNZv9MkIn+rAwzRE1CSMqs6svgjEgj55rNHAHNES73a66ZjhkY86YZ/zjlpeg/4X\n\
uNTijjk1k3LxXU7AGWNAq8EUndVYGu3U/LbN7XnPjEf4acHsbHDw+IfVbFv+cldTsLjXNJsoJ1lu\n\
rOGU3Uampj9VlKBqbAkKTTrT5jMrseBEZE8i4nbeSJlGIO4u3rn5qxvJ+XWvqiliLRmIHgpDE/QB\n\
mo0J/fR97udcP3M/cxv/AJx2uYZfy/aJGrJb3kySr3BYI4/Bsye1okZfg4vY8gcNdxKl5eN3I+ix\n\
jSbee0jFk0uoPYyvLGypEAFuEcfGrDclaKv832c1rtEbo8OpTQaPHaF5JbaSshRvhhQXkizCQVWv\n\
qtFUE1+ww2/aVbv302atoi0uleT1SEA2eO8qQ3WpDLXb76GiqzzTdXsvlXTJdK5KdJt4ZpruPdon\n\
aJUWPnyUr8LktxVj0rQGuKoCJNbs723ePUY47S1jOoiYky+ml4SlZHZC0rVoeJarDpTsqs06PWpZ\n\
I7V/Ut44LuCadLoNHXiVIWOivybg4J5caVHjiqa2zQ3FlaQ6VwN+lo6EIgDfFZxgqCONasr0364q\n\
smjne5sLZorkiGK7rFbsDeITJbrKy1Bpylb1ELGtN6jaiqt5ejgi1vTbW0S4ggtL65T0rooZNrFS\n\
1VRVC/FKCetTvWpxV6HgS8ok/LT8nvN+rT3OkX3G8B9a5i0y5QAFm+3wZZONT/LQZtRrNRhjUht5\n\
h1B0OmzyuJ3/AKJZHa/lB5IttCvNHjtZDFqAjF7dtIWuZBFIsqgyH7I5INlAGY8tflMxK+XLucmP\n\
Z2IQMa58+9M/IyeVLTRV0fy1eJd2Wms8bBJRMyNI7SEOw/ymOVanxDLimKJbtMMcY8OM2IqvnDyf\n\
ofmrTI7DWQ5tIJhcr6b+mQ6Iybt4cXODT6iWKVx5p1Gnhljwz5c0kv0/LjVvII02bU4pPK9iLe0a\n\
6ScBVNuE9JGlH7X2cuic0MvEB6zZ5d7RIYJ4eEkeGKHPu80+8nWWg2XluytdAmFxpEasLSYP6oYG\n\
Ri3x9/iJyjUSnKZM/qcjTxhGAEPpS/8AMGXyLcaO+k+bL+C2trgpIsbyiOYlGBDRgfH1FCQMs0oy\n\
iXFjBJa9WcRjw5CAD5rfIeq+QY9Ng0LyvqVvPFaK3p26ygzEFi7sVNGbdtzTHVQy8RnkB3RpcmER\n\
EMZG3mnPmHU/L1hpzHX57eDT7k/V3+tlRFIXUn0yH2NVU7ZTihOUvRdjubs04Rj6yOE7bvONX/Lb\n\
8o9OWHXRq8ug294oltZLW9ESSK1HBi5iRyCCDRc2WPWaiXo4eKu8OtyaLTR9fFwX3STj8v8ASfym\n\
jvmn8uXUGpawFJe5nmM93xGxZRIar1oWRRlOqyagipgiPyDdpMenErgRKfvsp5ffl75cvfNkHmmd\n\
JTq1twMTCQiP92CFqn05RHVzjjOMfSXIlpISyDIfqCca1oum61pc+l6nD9YsbkBZoeTLUKwYfEhV\n\
hRlB2OU48koSEo8w25cUZxMZCwWHWv5M+XrOF7W01XWLfTZK+ppsV6yW7BvtAoqgkHvvmZLtGZ3M\n\
Y331u4UezYDYSmI93Fsy/Q9B0fQtOj07SbVLSzjqViSu5PVmYkszHxY1zEyZZTPFI2XNxYo448MR\n\
QSfy/wDlz5a0HzBea9p6SrqF+sq3DPIWQiaVZXotNviUZbl1c8kBA8g04tHjxzM4/UUV5v8AJWge\n\
bdOWx1iFnSJucE0bcJY2IoSjb9R1BBGR0+pniNxZajTQzRqSB8tflxougI0UV3f39s0LWy2l9cNN\n\
brC/2kWEBY6U2+zk82slk6AHyG/zYYNHHGKuUhy3Nj5ckjH5DeT4b+S80691PS/U+1BZ3IjTjWvG\n\
rI8lP9nl/wDKeQipCMveHH/krGJXEyj7imt5+UPkK70aLSX07hDDIZluEdhcGRxR3eUks5am/Ko+\n\
4ZVHX5RLiv8AU3S7PwmPCR+v5p/pXlzTdN0c6RGJLizdWSUXUj3DOrjiwZpC2xG1OmUTzSlLi6+W\n\
zkwxRjHh5jz3YlYfkl5T069luNNvNUsYpyPWtLa8eKJlBqEYqBKV+b5ly7SySFSET8HCh2ZjhK4m\n\
Q8gfwftS25trmK4udLk1SaygtJ5YbeyghnuZZebPPEUjjIj+xcLQsCap2pmA7BkvlX0xql1bTxSW\n\
t0SdRtI2BjYwXnxTRutTX07jlUdtqYEpXc2DrMs4kL+tK3GHiuxaO7U0IHI/3Q/jWi0KFG6tJLXR\n\
Ht0JuoLr60gsHma3CFZCvJSlBIGDp8Em2/2qdFUs0DT44ZGpKst/pbxKwPrRqJSks6GVZFSnxxCP\n\
psKkeyrK7qJTdacvISyypLPcSUIq9x+/Wm+wAtWC17CmKoPyvYNb32mzGXl68Y4igHH/AEON+v8A\n\
z0p9HviqU6rcW36SuLpLe5v7ZZVtR6HrevMLd+VzMJYAOLesycakKRHxFBSirI9Bt45vMitDNcXN\n\
tp9nzD3jO0yy37K4Q8/iBWKEbH+bAll2KvCYbYeSPz+RR+70zzEGCHt/pZrwHYUukA/1c3hPjaT+\n\
lD9H7HQCPgaz+jP9P/Hnqf5ieYx5d8mapqitxnjhMdqR19eX93GR/qs3I+wzV6TD4mQRdtrM3h4p\n\
S8vteRfke2peVfPt75W1dPQn1O0imWMn/dqRidF+fpSPy9xTNv2lw5cQyR/hP7HTdlcWHMcctjIf\n\
telfnB5hl0fyTdRWtW1HVmGnWSJuxe4BDcab1EfKnvTNboMXHlF8o7n4O07RzGGI19UvSPixT8wf\n\
K8Plj8iv0OlDJA1s1zIP253nVpG+XI0HtTMrS5jl1XF7/ucTV4Bi0nB3V96O8o+ZB5a/IW11oKGk\n\
tbaX0FPQyyXLxx19ubCvtkM+HxNWY95/Qz02fwtGJ9w/Sl/5G+VINVtLrztr4GpavfzuttNcgScE\n\
jorOobYMWqvsBQUyztLOYkYobRAauytPxg5p+qRKZfnh5V04eVn8y2ES2WtaNJDLDeW4EUhRpFjK\n\
llpXjyDL3FNupyvs3OfE4DvGXRt7VwR8PxBtOPUMU/M7zLL5l/JLy9q84AuptQjS5p0MsUNzG7U7\n\
civKnvmVosPh6mURy4f1OJrs/i6WEjz4v1sn/LD8vdG1Pypp2teZbddW1C6to47dboc47e0hHpwR\n\
RIfhHwKGJp1OYut1co5DGB4QD06nq5eh0cZYxLIOKRHXoOgYR+cnliy8jeZtE8weWk+o+uzyCGMn\n\
gk1uUJKg9FdZKFenXM7s/Mc8JQnv+1wO0sIwZIzx7fsfRMMqywpKtQsihlB60YVzniKelBX4Fdir\n\
sVdirsVdirsVdirsVdirEPOttdWFwmv2cjxKEW31ExFVbgG5RSVZZAArEo7cTRWr2xVBm2ngt7FH\n\
1B5fNqE3ds8pMkQ9dTW0LV3idY+OxrUc8KpVPd+YEuDa27/WdR05/rj6dLbssYWSoYkiRiVVZyRx\n\
rXpihDpryKLeO9gS4iCxlo1aFHpWAOwjuJhI3KKDjXgn2ie+yqy+udKaJvT0uRFlcszyC1iUAmV+\n\
I4SvtVkAHSgpiqMj8w6tcNE1okV/qAjVWjRVkHJIjFs1vPckBfVY/GqCrGtNsVWwPqrsLW31Jl/R\n\
S/Vr2c25X6vG6+k8gIdvjCx0WgO+Ko2Sy/RS2+vaJqLR6UONu9ou8jrGQsdusbeojuZOSj4VYM7M\n\
SemKsv8ALemXFjp5e84nUbyRrq/Zenqyfsr/AJKKAg+WBKa4q8p/5yF0CS48tWfmC1ql7olwrGVd\n\
mEUxCk7d1kCEeG+bXsrLUzA8pB1HbGK8YmOcD+PtpB3XmOD8xte8maRAQ9nHEuua5GvxKskPwLCd\n\
u0nJT4hhk44Tp4ZJHn9Mf1sJZhqZ44jl9cvh0+al+e9rcaJrvlzzzZLWazmW2uBWgbgTLGp2/aX1\n\
FY/LD2ZIThLEev4/UjtUHHOGYcxt+n9aZwXtr57/ADUsZrVhPoHle0S8V9ij3l2oeLoeqrxI8GQ5\n\
UYnBgIP1zNfAfj7W0SGo1AreGMX8Ty/HkmX59/8AktNQ/wCMtv8A8nlyvsv++Hx+5t7V/wAXl8Pv\n\
YhdWk9z/AM4zwCFeTQoJmUdeCXxLH6BvmYJAa3f8elwjEnQbfj1Lvyg/Ln8uvM3km3vtQ00XWpxS\n\
zQ3souLhDyDlkqsciKP3TL0GDX6vNjykA1HpsF7O0WDLiBkLlve5/X3Mxl/Ir8sHWi6S0RrXktzc\n\
k/L4pGGYY7Tz/wA77A5x7K0/837T+tiX54+XNK8u/lhpmlaVGYrKLVUZEZmcgvDcM3xMSepzL7Nz\n\
SyZzKXPh/SHC7Vwxx6eMY8uL9Bemfl+iJ5E8uhRQHTbRqe7QIT+JzWao/vZf1j97tdJ/cw/qj7nl\n\
3/OT3+8nl7/jJdfqizadjc5fD9Lqe3OUPj+h7Rp/+8Ft/wAYk/4iM00+Zd7HkiMil2KuxV2KuxV2\n\
KuxV2KuxV2KrZI45Y3ikUPG4KujCoKkUIIPY4qxFrVfLN0slzB9b0WMEWV6QzyWIJr6coAJMP8sg\n\
3UbHamKoa+ill0qC91E/XNRmnhi0e4s5UjuKykKxjmQcKUBcrx406+OFCRSjWbSAyQava3GniVra\n\
GHUU9BybKXb02T1EZI5P2tloeOw2CqYT2mr+rHBYwaUb0RtPdwmQc4w0v1hgyoGkcV4UIUEKfFqh\n\
VDwCYXGmSatrLyxavy9IWIWzhKu6KxM8xSQ8hxAVADxX4dsVT6H0tDivLTVIobbRGLRWNpAvKSVy\n\
wZfT48ZXkIbrxJqOopVglF6Jok09xDqOoW62cFtU6VpC0K2/PdpZKbGU12A2QbDfFWS4q7FUFrml\n\
W+r6Pe6Xcf3N7BJA560EileQ9xWoyeOZhISHRhlxicTE9Q88/Jb8stV8ofpO71lYvr11whg9J+YE\n\
KVZjWg+0xH/A5sO0dZHLQjyDrezNDLDZlzLK/wAx/K8nmfydqGkQhfrcirJaFjQCaJg679uVOP05\n\
i6TN4WQSPJy9Zg8XEYjmln5Q+Rbnyh5Ye1vwn6Uu53muyhDAAfBGgYAVAVeXzJy3X6kZp2PpDV2d\n\
pDhx0fqJ3Rf5qeWtU8y+TLrSNMCNeTSQsgkbgtEkVmqfkMhos0ceQSlyZ67BLLiMY8zX3qnkHyxc\n\
aX5BsfL+sxRvIkM0N5ACJI2WWRyVJ6EFX3warMJZTOKdJgMMIhL4sEg/LTz/AOR9auL/AMh3MF9p\n\
d1T1NKvW4kjegapRW4V+Fw6t2+ecdZhzxAyipDqHXjRZsEicJBiehZA8351azH9TNpp/lqJ9pr/1\n\
PrU4U9TCilk5f633jMetNDe5T8uXzconVT2qOPz5n4KX5m/l7rms+QtK8vaTL9du7C5heW5u5OLy\n\
LHBLGzsxrVizjJaPVxhlM5bAjp7wx12jnkwxhE2QRz9xZr5V0+503yvo+nXQAubKxtrecKagSRQq\n\
jUPfcZhZ5iU5EciS52CBjjjE8wAGDfnZ5B8w+b4NITRkiZrNp2m9WQR7SBONK9fsHM7s7VQxGXF1\n\
pwO09HPMI8PS3pFpG0VpDE/2kjVWp4gAHNbI2XZjkq4EuxV2KuxV2KuxV2KuxV2KuxV2KuIBFDuD\n\
irG73yPZGcXWkynTLlGMioiLJb82FC4ianBiNuUbKcVSO98qeZFtbS2W1t50s1aJJLecoXieVJmV\n\
47hW6vENxLWld98KFb6p5sOryXyaW8Z5zvH+9tgQbiJItn9R/sekrbp9GKt2HlHzK9hDYXE0FtaR\n\
SetF6jNeSo1PsqoW2h49+LK4xSyTTPLen2Nx9ccyXmoleLX903qS0/lXoqL7IBgVNcVdirsVdirs\n\
VdirsVdirsVdirsVdirsVdirsVdirsVdirsVdirsVdirsVdirsVf/9k="]]], 
        "PagedTextSchema" -> 
        Association[
         "DerivedFrom" -> 
          Association[
           "DerivedFrom" -> 
            Association[
             "InstanceID" -> "uuid:29C04ADD293DDD119FC9D1852B267D7B", 
              "DocumentID" -> "uuid:28C04ADD293DDD119FC9D1852B267D7B", 
              "OriginalDOcumentID" -> 
              "uuid:28C04ADD293DDD119FC9D1852B267D7B"]], "History" -> 
          Association[
           "History[1]" -> 
            Association[
             "Action" -> "converted", "Parameters" -> 
              "from application/postscript to \
application/vnd.adobe.illustrator"], "History[2]" -> 
            Association[
             "Action" -> "saved", "InstanceID" -> 
              "xmp.iid:EA8CA6B0D4A1DE1181C8EBBBA64FC08E", "When" -> 
              DateObject[{2009, 9, 15, 10, 50, 23}, "Instant", "Gregorian", 
                2.], "SoftwareAgent" -> "Adobe Illustrator CS4", "Changed" -> 
              "/"]], "MaxPageSize/stDim:h" -> "2.500000", 
          "MaxPageSize/stDim:unit" -> "Centimeters", "MaxPageSize/stDim:w" -> 
          "8.000000", "NPages" -> "1", "PlateNames" -> "Cyan, Magenta, Black",
           "SwatchGroups" -> 
          Association[
           "SwatchGroups[1]" -> Association["GroupType" -> "0"], 
            "SwatchGroups[2]" -> Association["GroupType" -> "1"], 
            "SwatchGroups[3]" -> Association["GroupType" -> "1"]], 
          "Thumbnail" -> 
          Association[
           "Thumbnails[1]" -> 
            Association[
             "Width" -> "256", "HeigHt" -> "72", "Format" -> "JPEG", "Image" -> 
              "/9j/4AAQSkZJRgABAgEBLAEsAAD/7QAsUGhvdG9zaG9wIDMuMAA4QklNA+\
0AAAAAABABLAAAAAEA\n\
AQEsAAAAAQAB/+IMWElDQ19QUk9GSUxFAAEBAAAMSExpbm8CEAAAbW50clJHQiBYWVogB84AAgAJ\n\
AAYAMQAAYWNzcE1TRlQAAAAASUVDIHNSR0IAAAAAAAAAAAAAAAAAAPbWAAEAAAAA0y1IUCAgAAAA\n\
AAAAAAAAAAAAAAAAAAAAAAAAAAAAAAAAAAAAAAAAAAAAAAAAAAAAAAAAAAARY3BydAAAAVAAAAAz\n\
ZGVzYwAAAYQAAABsd3RwdAAAAfAAAAAUYmtwdAAAAgQAAAAUclhZWgAAAhgAAAAUZ1hZWgAAAiwA\n\
AAAUYlhZWgAAAkAAAAAUZG1uZAAAAlQAAABwZG1kZAAAAsQAAACIdnVlZAAAA0wAAACGdmlldwAA\n\
A9QAAAAkbHVtaQAAA/gAAAAUbWVhcwAABAwAAAAkdGVjaAAABDAAAAAMclRSQwAABDwAAAgMZ1RS\n\
QwAABDwAAAgMYlRSQwAABDwAAAgMdGV4dAAAAABDb3B5cmlnaHQgKGMpIDE5OTggSGV3bGV0dC1Q\n\
YWNrYXJkIENvbXBhbnkAAGRlc2MAAAAAAAAAEnNSR0IgSUVDNjE5NjYtMi4xAAAAAAAAAAAAAAAS\n\
c1JHQiBJRUM2MTk2Ni0yLjEAAAAAAAAAAAAAAAAAAAAAAAAAAAAAAAAAAAAAAAAAAAAAAAAAAAAA\n\
AAAAAAAAAAAAAFhZWiAAAAAAAADzUQABAAAAARbMWFlaIAAAAAAAAAAAAAAAAAAAAABYWVogAAAA\n\
AAAAb6IAADj1AAADkFhZWiAAAAAAAABimQAAt4UAABjaWFlaIAAAAAAAACSgAAAPhAAAts9kZXNj\n\
AAAAAAAAABZJRUMgaHR0cDovL3d3dy5pZWMuY2gAAAAAAAAAAAAAABZJRUMgaHR0cDovL3d3dy5p\n\
ZWMuY2gAAAAAAAAAAAAAAAAAAAAAAAAAAAAAAAAAAAAAAAAAAAAAAAAAAAAAAAAAAAAAZGVzYwAA\n\
AAAAAAAuSUVDIDYxOTY2LTIuMSBEZWZhdWx0IFJHQiBjb2xvdXIgc3BhY2UgLSBzUkdCAAAAAAAA\n\
AAAAAAAuSUVDIDYxOTY2LTIuMSBEZWZhdWx0IFJHQiBjb2xvdXIgc3BhY2UgLSBzUkdCAAAAAAAA\n\
AAAAAAAAAAAAAAAAAAAAAGRlc2MAAAAAAAAALFJlZmVyZW5jZSBWaWV3aW5nIENvbmRpdGlvbiBp\n\
biBJRUM2MTk2Ni0yLjEAAAAAAAAAAAAAACxSZWZlcmVuY2UgVmlld2luZyBDb25kaXRpb24gaW4g\n\
SUVDNjE5NjYtMi4xAAAAAAAAAAAAAAAAAAAAAAAAAAAAAAAAAAB2aWV3AAAAAAATpP4AFF8uABDP\n\
FAAD7cwABBMLAANcngAAAAFYWVogAAAAAABMCVYAUAAAAFcf521lYXMAAAAAAAAAAQAAAAAAAAAA\n\
AAAAAAAAAAAAAAKPAAAAAnNpZyAAAAAAQ1JUIGN1cnYAAAAAAAAEAAAAAAUACgAPABQAGQAeACMA\n\
KAAtADIANwA7AEAARQBKAE8AVABZAF4AYwBoAG0AcgB3AHwAgQCGAIsAkACVAJoAnwCkAKkArgCy\n\
ALcAvADBAMYAywDQANUA2wDgAOUA6wDwAPYA+wEBAQcBDQETARkBHwElASsBMgE4AT4BRQFMAVIB\n\
WQFgAWcBbgF1AXwBgwGLAZIBmgGhAakBsQG5AcEByQHRAdkB4QHpAfIB+gIDAgwCFAIdAiYCLwI4\n\
AkECSwJUAl0CZwJxAnoChAKOApgCogKsArYCwQLLAtUC4ALrAvUDAAMLAxYDIQMtAzgDQwNPA1oD\n\
ZgNyA34DigOWA6IDrgO6A8cD0wPgA+wD+QQGBBMEIAQtBDsESARVBGMEcQR+BIwEmgSoBLYExATT\n\
BOEE8AT+BQ0FHAUrBToFSQVYBWcFdwWGBZYFpgW1BcUF1QXlBfYGBgYWBicGNwZIBlkGagZ7BowG\n\
nQavBsAG0QbjBvUHBwcZBysHPQdPB2EHdAeGB5kHrAe/B9IH5Qf4CAsIHwgyCEYIWghuCIIIlgiq\n\
CL4I0gjnCPsJEAklCToJTwlkCXkJjwmkCboJzwnlCfsKEQonCj0KVApqCoEKmAquCsUK3ArzCwsL\n\
Igs5C1ELaQuAC5gLsAvIC+EL+QwSDCoMQwxcDHUMjgynDMAM2QzzDQ0NJg1ADVoNdA2ODakNww3e\n\
DfgOEw4uDkkOZA5/DpsOtg7SDu4PCQ8lD0EPXg96D5YPsw/PD+wQCRAmEEMQYRB+EJsQuRDXEPUR\n\
ExExEU8RbRGMEaoRyRHoEgcSJhJFEmQShBKjEsMS4xMDEyMTQxNjE4MTpBPFE+UUBhQnFEkUahSL\n\
FK0UzhTwFRIVNBVWFXgVmxW9FeAWAxYmFkkWbBaPFrIW1hb6Fx0XQRdlF4kXrhfSF/cYGxhAGGUY\n\
ihivGNUY+hkgGUUZaxmRGbcZ3RoEGioaURp3Gp4axRrsGxQbOxtjG4obshvaHAIcKhxSHHscoxzM\n\
HPUdHh1HHXAdmR3DHeweFh5AHmoelB6+HukfEx8+H2kflB+/H+ogFSBBIGwgmCDEIPAhHCFIIXUh\n\
oSHOIfsiJyJVIoIiryLdIwojOCNmI5QjwiPwJB8kTSR8JKsk2iUJJTglaCWXJccl9yYnJlcmhya3\n\
JugnGCdJJ3onqyfcKA0oPyhxKKIo1CkGKTgpaymdKdAqAio1KmgqmyrPKwIrNitpK50r0SwFLDks\n\
biyiLNctDC1BLXYtqy3hLhYuTC6CLrcu7i8kL1ovkS/HL/4wNTBsMKQw2zESMUoxgjG6MfIyKjJj\n\
Mpsy1DMNM0YzfzO4M/E0KzRlNJ402DUTNU01hzXCNf02NzZyNq426TckN2A3nDfXOBQ4UDiMOMg5\n\
BTlCOX85vDn5OjY6dDqyOu87LTtrO6o76DwnPGU8pDzjPSI9YT2hPeA+ID5gPqA+4D8hP2E/oj/i\n\
QCNAZECmQOdBKUFqQaxB7kIwQnJCtUL3QzpDfUPARANER0SKRM5FEkVVRZpF3kYiRmdGq0bwRzVH\n\
e0fASAVIS0iRSNdJHUljSalJ8Eo3Sn1KxEsMS1NLmkviTCpMcky6TQJNSk2TTdxOJU5uTrdPAE9J\n\
T5NP3VAnUHFQu1EGUVBRm1HmUjFSfFLHUxNTX1OqU/ZUQlSPVNtVKFV1VcJWD1ZcVqlW91dEV5JX\n\
4FgvWH1Yy1kaWWlZuFoHWlZaplr1W0VblVvlXDVchlzWXSddeF3JXhpebF69Xw9fYV+zYAVgV2Cq\n\
YPxhT2GiYfViSWKcYvBjQ2OXY+tkQGSUZOllPWWSZedmPWaSZuhnPWeTZ+loP2iWaOxpQ2maafFq\n\
SGqfavdrT2una/9sV2yvbQhtYG25bhJua27Ebx5veG/RcCtwhnDgcTpxlXHwcktypnMBc11zuHQU\n\
dHB0zHUodYV14XY+dpt2+HdWd7N4EXhueMx5KnmJeed6RnqlewR7Y3vCfCF8gXzhfUF9oX4BfmJ+\n\
wn8jf4R/5YBHgKiBCoFrgc2CMIKSgvSDV4O6hB2EgITjhUeFq4YOhnKG14c7h5+IBIhpiM6JM4mZ\n\
if6KZIrKizCLlov8jGOMyo0xjZiN/45mjs6PNo+ekAaQbpDWkT+RqJIRknqS45NNk7aUIJSKlPSV\n\
X5XJljSWn5cKl3WX4JhMmLiZJJmQmfyaaJrVm0Kbr5wcnImc951kndKeQJ6unx2fi5/6oGmg2KFH\n\
obaiJqKWowajdqPmpFakx6U4pammGqaLpv2nbqfgqFKoxKk3qamqHKqPqwKrdavprFys0K1Erbiu\n\
La6hrxavi7AAsHWw6rFgsdayS7LCszizrrQltJy1E7WKtgG2ebbwt2i34LhZuNG5SrnCuju6tbsu\n\
u6e8IbybvRW9j74KvoS+/796v/XAcMDswWfB48JfwtvDWMPUxFHEzsVLxcjGRsbDx0HHv8g9yLzJ\n\
Osm5yjjKt8s2y7bMNcy1zTXNtc42zrbPN8+40DnQutE80b7SP9LB00TTxtRJ1MvVTtXR1lXW2Ndc\n\
1+DYZNjo2WzZ8dp22vvbgNwF3IrdEN2W3hzeot8p36/gNuC94UThzOJT4tvjY+Pr5HPk/OWE5g3m\n\
lucf56noMui86Ubp0Opb6uXrcOv77IbtEe2c7ijutO9A78zwWPDl8XLx//KM8xnzp/Q09ML1UPXe\n\
9m32+/eK+Bn4qPk4+cf6V/rn+3f8B/yY/Sn9uv5L/tz/bf///+4ADkFkb2JlAGTAAAAAAf/bAIQA\n\
BgQEBAUEBgUFBgkGBQYJCwgGBggLDAoKCwoKDBAMDAwMDAwQDA4PEA8ODBMTFBQTExwbGxscHx8f\n\
Hx8fHx8fHwEHBwcNDA0YEBAYGhURFRofHx8fHx8fHx8fHx8fHx8fHx8fHx8fHx8fHx8fHx8fHx8f\n\
Hx8fHx8fHx8fHx8fHx8f/8AAEQgASAEAAwERAAIRAQMRAf/EAaIAAAAHAQEBAQEAAAAAAAAAAAQF\n\
AwIGAQAHCAkKCwEAAgIDAQEBAQEAAAAAAAAAAQACAwQFBgcICQoLEAACAQMDAgQCBgcDBAIGAnMB\n\
AgMRBAAFIRIxQVEGE2EicYEUMpGhBxWxQiPBUtHhMxZi8CRygvElQzRTkqKyY3PCNUQnk6OzNhdU\n\
ZHTD0uIIJoMJChgZhJRFRqS0VtNVKBry4/PE1OT0ZXWFlaW1xdXl9WZ2hpamtsbW5vY3R1dnd4eX\n\
p7fH1+f3OEhYaHiImKi4yNjo+Ck5SVlpeYmZqbnJ2en5KjpKWmp6ipqqusra6voRAAICAQIDBQUE\n\
BQYECAMDbQEAAhEDBCESMUEFURNhIgZxgZEyobHwFMHR4SNCFVJicvEzJDRDghaSUyWiY7LCB3PS\n\
NeJEgxdUkwgJChgZJjZFGidkdFU38qOzwygp0+PzhJSktMTU5PRldYWVpbXF1eX1RlZmdoaWprbG\n\
1ub2R1dnd4eXp7fH1+f3OEhYaHiImKi4yNjo+DlJWWl5iZmpucnZ6fkqOkpaanqKmqq6ytrq+v/a\n\
AAwDAQACEQMRAD8A9U4qhNU1aw0y2NzeyiNKhUUAs7ueiIgqzMfAYqxrU9b16Sz+uzuNC0xzwiWi\n\
TX8rEEhQGPpRE0O3xEd6YqoTaJaS3MS/o+41mOSFZ/Wv5rhjIGqSqhgLeNlAHwtxqT2G+FCGj8v2\n\
5luo/wDDNsY04ul0bYRcNzyRER3klZfhoRxrvv0BVbkSOyu9NtLBr7TLy6RnlihnaeKMoORX6vOJ\n\
eRKVfgArcRtuKYqnUfmPUdMJXXI45rNSAdWswTGlen1iE8nhr41K/LAlkcckcsayROHjcBkdSCpB\n\
3BBHUYquxV2KuxV2KuxV2KsV/MzX/MWheU59Q0C0+t36uiEcDJ6cbGjScF3am331OwzK0eKE8lTN\n\
BxNblnjxmUBZRH5e6zrus+UrHUdctfqmpTB/Vj4NHUK5CPwbdeSgH+zI6vHGGQiJsMtJknPGJTFS\n\
ZFmO5LsVdirsVdirsVdirsVdirzLyF548/6x541TS9a0r6rpVuJSj+i8folHCxr6rfDJzX7+o2zZ\n\
6rTYoYhKJuTq9Lqs080ozjURfT9LM/MvnLy15ajibWb1LZrgkW8VGeSQggHiiBm7jfpmFh088n0i\n\
3NzamGL6zSdZS3vOfy485+fdb8yaxY+YNI+pWFoGME3pPHwkDhVh5MSJOSEtUeHgRmx1enxQhEwl\n\
ZLrdHqc05yE41EfivN3nrzp570jzro2laLpP1vSrv0/Xm9KR+ZeQrIvqKQsfBAG36dTtjptPinil\n\
KUqkF1WpzQyxjCNxPl5s/vr6zsLSW8vZkt7WBS800hCoqjuScwIxMjQ5uwlIRFnYIPy95k0fzDYH\n\
UNIn+s2YkeITcWQFk2agcKafRk8uGWM1LYsMWaOSPFE2ERq2qWul2Et7ck+nGBRFFWd2NFRB3ZmN\n\
BlTawZL6ae+fVZ3S91W2eVLzSYyfWt7anBlsqkcnib+8cLVmHEEDqVQiapLoul31haIt/aQSgxeu\n\
vKGBo6y8KIkTSzfDydB8KUqz9cUID61ePOLXWdTmnu6mK3022Y21shjkKqo9P00KsicVf4gK7jah\n\
VVvqMcct0Bo9xarGtwILr1zHRvWDEvIknxfVqcOKFi3t1CqyDUJDcNqujPHqxir6lrqEazTCJWjV\n\
KT/FKjlmPBGdthXr8OKou21OQRFNID2NzdtHJfy3LwsIYXm+2GlB9SNhJvJv9njRSQMVTfTdX07S\n\
J3l0y7W88vK6R6kkQb07OaX7MsJNV9Fz9tFJ4dRtilnIIIqNwcCpX5o1ltE8u6jq6RCdrG3knEJP\n\
EMUWtK0NMtw4+OYj3lqz5OCBl3C0n/LTzvL5y8vPq0totkyXD2/pK5kBCKjcqkL/AD5drNN4M+G7\n\
2aNFqvHhxVW9In8wfNknlPyvca3HbC7eB4kEDMUB9Rwn2gG6V8MjpcHizEbpnq9R4OMzq6Yjpn5z\n\
ahrWj2jaB5fk1XXpkeS8s4ZKQWiiV44/VmZR8ThOQXbbvmXPs8QkeOXDHv7/AIOHj7SOSI4I8U+o\n\
7veUAv55a3o2tw6b508utpUc1D9YjctxQmnMKQRIoPXi23udsn/JsZx4sUuJr/lSUJiOWHCzzz/5\n\
vbyt5Un12CBb30miCRF+CsJXC15AN/NXMHS6fxcnATTsNXqPCxmdXSSz/mRqn/KsIPOtrpSTSN8d\n\
zY+q1EiErRF1YISaEAnbpXwy4aOPjnET8Wg62X5fxRH4fGk88gecIvNvli31lIhbySM8dxbhufpy\n\
RsRTlQVqtG+nKNVp/CmYt+k1AzYxPkmPmLWrfQ9Cv9XuBWKxheYpWnIqPhQHxZqKMrw4zOYiOrbm\n\
yjHAyPQMa0f8yYP8Bp5v8yQLpVtMzfVrdGMryLXjGFBCEu5ViB/LvWlcycmjPi+HA8RcXHrR4Piz\n\
HCEBo/nj8w/Mlr+ktB8uW1vpTk/VZdSuWSSZQftKkamg/DwJyzJpsOM8M5ky8gwxarNlHFCAEeln\n\
n9iYeVfzKi1PXZ/LOt2DaJ5ktxUWUkiyxzKF5coZQFDfD8VKdOhNDSvPo+GHHE8UO9ng1olM45jg\n\
n3d/uS/zH+ba6H+YEHlm5tIksXWOSfUpJSvpoyF2Yrxp8NPHLMOg48XGDv3MM3aAx5hjI277QGk/\n\
nXc6l5ngt/0O9j5Zkjnm/S92HUmG3heVpQAvCnwUoCcnk7OEYXxXPbYebVj7SMsgHDWPf1HyFo/T\n\
vP3njzJbS6l5V8vwNo6s6W1xqFwYpLkoaExxqKLuKfE1K9+uQnpcWM8OSR4vIcm3Hq8uUGWOI4el\n\
nmn3kHzbqfmXT7yfUdKbSbmxunspYWk9SskQBcj4VpQtTv8APKNVgjjIAPECLb9JqJZYkyjwkGkj\n\
8kfmpceZfOuq+W5NOS2j01Lh1uVlLl/QnSEVUqtK869cu1OiGPEJ3d191tGm1/i5ZY6rhv7DTzL8\n\
+L/zLca/pQ1XS47FIHnXTmSdZvXj9RKOwX7HRdj45s+zIwEDwm+V7cnVdrTmZx4o1V1vze2eWNW8\n\
73t5LH5g0GLSrVY+UU0d2lwWk5AceKjbaprmlzY8UR6JcR91O9wZMsj648I99pB/ysPzdrgmk8me\n\
WzeafEzxpql/MttFK6VB9KIkOw5Cla/OmX/lMcP72dHuG7jDWZMn91C495NIDRvzi1W280QeWfOm\n\
i/oe+uSiQ3Mb84i0h4oafEODNUc1cgHY9yLMnZ8TAzxS4gGvF2lIZBjyx4ZFHfnVfeY4fKWoW9jp\n\
iXOlTWzfX75p1jaD4xTjEd3+jK+zowOQEmpXsO9t7SnMYyIxuNbm+TEvyW1fz1b+U7e30rQIb7Sz\n\
dSc757tIWHJhz/dnf4fxzL7Rx4jkJlKpVypw+zMmUYwIwuN87/QzrzPLqWp6vLDp0RuRo6j04o5U\n\
hc3cq1aRWkV1JgiYU+E0Z80jvUDaRX2r3lpGyR2usXKSPfXlqJYjFaBijOUlSIi4lblGGodqkYUK\n\
OsKI544dOC2dvE7WOnOPUQW8SloriYOAUbkRL6nJgaKrA1xVdZyW+nW8MNoy3tzAJBqumTIsU0kN\n\
wP35iekaSf3YYK3xUFKj7OKqg1SOzNlBqNx6ltpk11dFzyZrkECaChUHkyiZXcDoN+gNFUBqVxHM\n\
YL9byx/Tgke7kt4VRjGoBkVPVkqpk5KqqCgPI/61VUfpWmwaqk1hHII7mNDc6bcHlIY5VpHcxyFl\n\
USJLySSRKUPqdBtiqhaTarFpxVPqdlpn1yQ62l1IPWeRn/0qOUtQcFDcVpVmXhirKfJV+j2c2mCY\n\
zrYcDZznrLZTr6ls5rTfhVD/AKuBK38y/wDyX/mD/mBn/wCIHMnR/wB9H3hxtb/cz/qliP8Azjl/\n\
ygM//bQm/wCTcWZfa/8Aej+r+twexf7k/wBY/oTH8+//ACWmof8AGW3/AOTy5X2X/fD4/c3dq/4v\n\
L4fet/IPTra1/LayuYlAlv5biadu5ZJmhH/CxDD2pMnMR3V+tHZMAMAI6399JJ/zkvZwP5S0u9ZQ\n\
biG/EMb9wk0MjOPpMK5d2PI+IR5fpcftuI8OJ68X6D+pv8wZHk/5x+06Rzyd7LS2Zj3JERJx0o/w\n\
s++X6U6s3oh/Vj+hkX5S2dtfflLpVldIJLa5t7iGeM9GR5pVYfSDmPr5GOoJHMEfcHJ7PiJaaIPI\n\
g/eWGfkndXHlnzpr/kO/f/djTWZbYO8WxKj/AItgKv8AJczO0YjJjjlHx/HkXB7MkcWWWGXw/HmN\n\
2SfnDJPrVzoXkSzcrNrdyJr8qRVLO3+JiQfEjkvumY3Z4EBLKf4Rt7z+PtcrtEmZjhH8Z39w/H2M\n\
G/5yFuFj1ny75Zt0aPTrS1WSO3gFTSRzAqqmwJVIaL88zuyh6ZTPMn9v6XX9sH1wxj6QOny5fB6L\n\
bfmdBa20Vtb+S/M0cECLHDGum7KiDiqj952AzXS0ZJs5Mf8ApnZx1wAoY8n+l/a84/MHXNT1rzto\n\
Wv6L5e1mzu9MZFuPrVm0bERy80HwGTajMDXNjpcUYYpQlKJEu4ut1eWU8sJwhMGPeF35i6Xb6r+f\n\
WmafcoJLadrITxt0aMfE6n/WUUx0kzHSkjnunW4xPWRieWz2D8xdGvdW8javpmnD/SprekEa7Fij\n\
B/TH+uF4/Tmo0mQQyxlLlbudZjM8Uox508g/LT86rXyvpMXlnzHYTxpYu6RXES/GgdyxWaJ+B+Fm\n\
O43p28dvrOzjllxwPN0uh7TGKPh5Advxu9u8ueZvL/mKxN9ol3Hd2/KkhSqsreDowVlPzGaTNhnj\n\
NSFO+w54ZBcDYeL/AJMf+Tk80f8AGK+/6jos3PaH+LQ+H+5Lo+zv8an/AJ3+6Cr/AM5I/wDHa8s/\n\
6s3/ACcjwdj/AEzT239UPj+h7xmiegYzqHnzyB5eK6fPqdratB+7Wxtx6jR06J6MAdl+VMyYaXLk\n\
3AJ8/wC1xZ6vDj2MgK6fsDxL8+PNtnrWoaJNp9nd24tVmZL66ge3E3JoyvpCQKzBONa0/azddmYD\n\
ASBIN9AbdF2tqBMxoEVe5Fdz2b82f/Jc69/zDH/iS5p9D/fR97vNf/cS9yRf849/+S6i/wCYqf8A\n\
WMv7V/vvgHH7I/uB7yl6fo/UpICxvE1S9kkuoZrUQXES/WpWZTNAayqvp8AWoBQdc1zsmU+WayT3\n\
0sZLLcPLzY/E7Wtpys7eNSf5mjeQn/mrFLBbSKSza0uZP0fJBayxSpBBaGK7P1dxIFM5tY/iHD94\n\
eQqAcUM5n1S51TW7G0vbGBdH1G2aa2NwokldVjDSBGRh6b0kG1DsK1rgSxG3gsbcW8pu2nke/tml\n\
sqhmKyqsziqqQxYcl+18RqOophQnEnm+4GmXFsuiJBZ3Ba1k+riVW5TKVVh+59Mmvi334ql3la0u\n\
Br+mc5tOeNpOSmwszBKQqFgfUNtFVNhy+LfFUdrgmi1trkPbQ3LrzkurhI2iSe2cWskimUhU5pNC\n\
x8ONNztiqZeWrh11ywlfUIdTluobqzurq3cSoZImS6iXmqxqSqTONloBtgSnfn2yuL3yTrtrbrzn\n\
lsZxEg6s3pkhR7npl+lkI5Yk94cfVRMsUgOfCXm//ONvmDT20G+0J5UTUIrprmOEmjPFJGi1UHrx\n\
ZDWnTbNl2viPGJ9Kp1nYuaPAYX6rtMf+chdesLfya2j8xJf3ssT+gpqyQxuGMrgdF5cVFepOVdlY\n\
icnF0Db2xlAxcPU/i06/I7/yVuif9HX/AFFzZT2l/fy+H3Bu7L/xePx+8pF/zkp/ygtj/wBtSL/q\n\
Hny/sf8AvT/V/SHH7b/uR/W/QUP59/8AWetM/wCYHSv+IxZLS/42ffL9KNV/iQ/qx/Qyv8l//JZa\n\
H/xjl/6iJMxe0f7+X46OV2Z/i8fx1LB/zxs7ny75q0Dz5p6/vI5FgulGwZ4qsgYj/fkXND7DM3s2\n\
QyY5Yi4PakTiyQzR93494tP/AMr5D5q80a75+mjdLeRhpuiRy9Ut4gGdqbgFzTodjyFco1o8KEcQ\n\
959/4/Q5GhPjZJZj/Vj7vx+lj3/ORmgX0c+kebLNCy2dLe5elRHxk9SBj/klmYfOnjmR2TlFSxnr\n\
+C43bOIgxyjpt+p6r5R82aR5o0WDU9OmVxIq/WIAwLwyEfFHIOoIP39Rtmqz4JYpcMnb6fURywEo\n\
/wBiI1LzHounX1lYXd0iX2oSCK0tQayOTXfiNwopux2yMMMpAkDYM55oxIiTvLk8a82f+tF6P87X\n\
/iDZucH+Jy+Lpc/+PR+H6Xtuq6pY6VptzqV9J6VnaRtLPJQmiqKnYVJ+QzSwgZSERzLu5zEImR5B\n\
LtS8u+UPNNkk19Y2up29xGDDdcVZjG4qDHMvxrUd1bLIZsmI0CYn8dGvJhx5RuBIH8bF5X+R2kix\n\
8++bI9Llaby/alraKatVdhMfR36OVRX+IfxzadpZOLFDi+s/qdT2Xj4c2Th+gbfagfyY/wDJyeaP\n\
+MV9/wBR0WT7Q/xaHw/3Ja+zv8an/nf7oKv/ADkqfT1Xy1KwIjC3HxU2+F4icHY/0z+H6U9t84fH\n\
9D038zNUvLP8vNZv9MkIn+rAwzRE1CSMqs6svgjEgj55rNHAHNES73a66ZjhkY86YZ/zjlpeg/4X\n\
uNTijjk1k3LxXU7AGWNAq8EUndVYGu3U/LbN7XnPjEf4acHsbHDw+IfVbFv+cldTsLjXNJsoJ1lu\n\
rOGU3Uampj9VlKBqbAkKTTrT5jMrseBEZE8i4nbeSJlGIO4u3rn5qxvJ+XWvqiliLRmIHgpDE/QB\n\
mo0J/fR97udcP3M/cxv/AJx2uYZfy/aJGrJb3kySr3BYI4/Bsye1okZfg4vY8gcNdxKl5eN3I+ix\n\
jSbee0jFk0uoPYyvLGypEAFuEcfGrDclaKv832c1rtEbo8OpTQaPHaF5JbaSshRvhhQXkizCQVWv\n\
qtFUE1+ww2/aVbv302atoi0uleT1SEA2eO8qQ3WpDLXb76GiqzzTdXsvlXTJdK5KdJt4ZpruPdon\n\
aJUWPnyUr8LktxVj0rQGuKoCJNbs723ePUY47S1jOoiYky+ml4SlZHZC0rVoeJarDpTsqs06PWpZ\n\
I7V/Ut44LuCadLoNHXiVIWOivybg4J5caVHjiqa2zQ3FlaQ6VwN+lo6EIgDfFZxgqCONasr0364q\n\
smjne5sLZorkiGK7rFbsDeITJbrKy1Bpylb1ELGtN6jaiqt5ejgi1vTbW0S4ggtL65T0rooZNrFS\n\
1VRVC/FKCetTvWpxV6HgS8ok/LT8nvN+rT3OkX3G8B9a5i0y5QAFm+3wZZONT/LQZtRrNRhjUht5\n\
h1B0OmzyuJ3/AKJZHa/lB5IttCvNHjtZDFqAjF7dtIWuZBFIsqgyH7I5INlAGY8tflMxK+XLucmP\n\
Z2IQMa58+9M/IyeVLTRV0fy1eJd2Wms8bBJRMyNI7SEOw/ymOVanxDLimKJbtMMcY8OM2IqvnDyf\n\
ofmrTI7DWQ5tIJhcr6b+mQ6Iybt4cXODT6iWKVx5p1Gnhljwz5c0kv0/LjVvII02bU4pPK9iLe0a\n\
6ScBVNuE9JGlH7X2cuic0MvEB6zZ5d7RIYJ4eEkeGKHPu80+8nWWg2XluytdAmFxpEasLSYP6oYG\n\
Ri3x9/iJyjUSnKZM/qcjTxhGAEPpS/8AMGXyLcaO+k+bL+C2trgpIsbyiOYlGBDRgfH1FCQMs0oy\n\
iXFjBJa9WcRjw5CAD5rfIeq+QY9Ng0LyvqVvPFaK3p26ygzEFi7sVNGbdtzTHVQy8RnkB3RpcmER\n\
EMZG3mnPmHU/L1hpzHX57eDT7k/V3+tlRFIXUn0yH2NVU7ZTihOUvRdjubs04Rj6yOE7bvONX/Lb\n\
8o9OWHXRq8ug294oltZLW9ESSK1HBi5iRyCCDRc2WPWaiXo4eKu8OtyaLTR9fFwX3STj8v8ASfym\n\
jvmn8uXUGpawFJe5nmM93xGxZRIar1oWRRlOqyagipgiPyDdpMenErgRKfvsp5ffl75cvfNkHmmd\n\
JTq1twMTCQiP92CFqn05RHVzjjOMfSXIlpISyDIfqCca1oum61pc+l6nD9YsbkBZoeTLUKwYfEhV\n\
hRlB2OU48koSEo8w25cUZxMZCwWHWv5M+XrOF7W01XWLfTZK+ppsV6yW7BvtAoqgkHvvmZLtGZ3M\n\
Y331u4UezYDYSmI93Fsy/Q9B0fQtOj07SbVLSzjqViSu5PVmYkszHxY1zEyZZTPFI2XNxYo448MR\n\
QSfy/wDlz5a0HzBea9p6SrqF+sq3DPIWQiaVZXotNviUZbl1c8kBA8g04tHjxzM4/UUV5v8AJWge\n\
bdOWx1iFnSJucE0bcJY2IoSjb9R1BBGR0+pniNxZajTQzRqSB8tflxougI0UV3f39s0LWy2l9cNN\n\
brC/2kWEBY6U2+zk82slk6AHyG/zYYNHHGKuUhy3Nj5ckjH5DeT4b+S80691PS/U+1BZ3IjTjWvG\n\
rI8lP9nl/wDKeQipCMveHH/krGJXEyj7imt5+UPkK70aLSX07hDDIZluEdhcGRxR3eUks5am/Ko+\n\
4ZVHX5RLiv8AU3S7PwmPCR+v5p/pXlzTdN0c6RGJLizdWSUXUj3DOrjiwZpC2xG1OmUTzSlLi6+W\n\
zkwxRjHh5jz3YlYfkl5T069luNNvNUsYpyPWtLa8eKJlBqEYqBKV+b5ly7SySFSET8HCh2ZjhK4m\n\
Q8gfwftS25trmK4udLk1SaygtJ5YbeyghnuZZebPPEUjjIj+xcLQsCap2pmA7BkvlX0xql1bTxSW\n\
t0SdRtI2BjYwXnxTRutTX07jlUdtqYEpXc2DrMs4kL+tK3GHiuxaO7U0IHI/3Q/jWi0KFG6tJLXR\n\
Ht0JuoLr60gsHma3CFZCvJSlBIGDp8Em2/2qdFUs0DT44ZGpKst/pbxKwPrRqJSks6GVZFSnxxCP\n\
psKkeyrK7qJTdacvISyypLPcSUIq9x+/Wm+wAtWC17CmKoPyvYNb32mzGXl68Y4igHH/AEON+v8A\n\
z0p9HviqU6rcW36SuLpLe5v7ZZVtR6HrevMLd+VzMJYAOLesycakKRHxFBSirI9Bt45vMitDNcXN\n\
tp9nzD3jO0yy37K4Q8/iBWKEbH+bAll2KvCYbYeSPz+RR+70zzEGCHt/pZrwHYUukA/1c3hPjaT+\n\
lD9H7HQCPgaz+jP9P/Hnqf5ieYx5d8mapqitxnjhMdqR19eX93GR/qs3I+wzV6TD4mQRdtrM3h4p\n\
S8vteRfke2peVfPt75W1dPQn1O0imWMn/dqRidF+fpSPy9xTNv2lw5cQyR/hP7HTdlcWHMcctjIf\n\
telfnB5hl0fyTdRWtW1HVmGnWSJuxe4BDcab1EfKnvTNboMXHlF8o7n4O07RzGGI19UvSPixT8wf\n\
K8Plj8iv0OlDJA1s1zIP253nVpG+XI0HtTMrS5jl1XF7/ucTV4Bi0nB3V96O8o+ZB5a/IW11oKGk\n\
tbaX0FPQyyXLxx19ubCvtkM+HxNWY95/Qz02fwtGJ9w/Sl/5G+VINVtLrztr4GpavfzuttNcgScE\n\
jorOobYMWqvsBQUyztLOYkYobRAauytPxg5p+qRKZfnh5V04eVn8y2ES2WtaNJDLDeW4EUhRpFjK\n\
llpXjyDL3FNupyvs3OfE4DvGXRt7VwR8PxBtOPUMU/M7zLL5l/JLy9q84AuptQjS5p0MsUNzG7U7\n\
civKnvmVosPh6mURy4f1OJrs/i6WEjz4v1sn/LD8vdG1Pypp2teZbddW1C6to47dboc47e0hHpwR\n\
RIfhHwKGJp1OYut1co5DGB4QD06nq5eh0cZYxLIOKRHXoOgYR+cnliy8jeZtE8weWk+o+uzyCGMn\n\
gk1uUJKg9FdZKFenXM7s/Mc8JQnv+1wO0sIwZIzx7fsfRMMqywpKtQsihlB60YVzniKelBX4Fdir\n\
sVdirsVdirsVdirsVdirEPOttdWFwmv2cjxKEW31ExFVbgG5RSVZZAArEo7cTRWr2xVBm2ngt7FH\n\
1B5fNqE3ds8pMkQ9dTW0LV3idY+OxrUc8KpVPd+YEuDa27/WdR05/rj6dLbssYWSoYkiRiVVZyRx\n\
rXpihDpryKLeO9gS4iCxlo1aFHpWAOwjuJhI3KKDjXgn2ie+yqy+udKaJvT0uRFlcszyC1iUAmV+\n\
I4SvtVkAHSgpiqMj8w6tcNE1okV/qAjVWjRVkHJIjFs1vPckBfVY/GqCrGtNsVWwPqrsLW31Jl/R\n\
S/Vr2c25X6vG6+k8gIdvjCx0WgO+Ko2Sy/RS2+vaJqLR6UONu9ou8jrGQsdusbeojuZOSj4VYM7M\n\
SemKsv8ALemXFjp5e84nUbyRrq/Zenqyfsr/AJKKAg+WBKa4q8p/5yF0CS48tWfmC1ql7olwrGVd\n\
mEUxCk7d1kCEeG+bXsrLUzA8pB1HbGK8YmOcD+PtpB3XmOD8xte8maRAQ9nHEuua5GvxKskPwLCd\n\
u0nJT4hhk44Tp4ZJHn9Mf1sJZhqZ44jl9cvh0+al+e9rcaJrvlzzzZLWazmW2uBWgbgTLGp2/aX1\n\
FY/LD2ZIThLEev4/UjtUHHOGYcxt+n9aZwXtr57/ADUsZrVhPoHle0S8V9ij3l2oeLoeqrxI8GQ5\n\
UYnBgIP1zNfAfj7W0SGo1AreGMX8Ty/HkmX59/8AktNQ/wCMtv8A8nlyvsv++Hx+5t7V/wAXl8Pv\n\
YhdWk9z/AM4zwCFeTQoJmUdeCXxLH6BvmYJAa3f8elwjEnQbfj1Lvyg/Ln8uvM3km3vtQ00XWpxS\n\
zQ3souLhDyDlkqsciKP3TL0GDX6vNjykA1HpsF7O0WDLiBkLlve5/X3Mxl/Ir8sHWi6S0RrXktzc\n\
k/L4pGGYY7Tz/wA77A5x7K0/837T+tiX54+XNK8u/lhpmlaVGYrKLVUZEZmcgvDcM3xMSepzL7Nz\n\
SyZzKXPh/SHC7Vwxx6eMY8uL9Bemfl+iJ5E8uhRQHTbRqe7QIT+JzWao/vZf1j97tdJ/cw/qj7nl\n\
3/OT3+8nl7/jJdfqizadjc5fD9Lqe3OUPj+h7Rp/+8Ft/wAYk/4iM00+Zd7HkiMil2KuxV2KuxV2\n\
KuxV2KuxV2KrZI45Y3ikUPG4KujCoKkUIIPY4qxFrVfLN0slzB9b0WMEWV6QzyWIJr6coAJMP8sg\n\
3UbHamKoa+ill0qC91E/XNRmnhi0e4s5UjuKykKxjmQcKUBcrx406+OFCRSjWbSAyQava3GniVra\n\
GHUU9BybKXb02T1EZI5P2tloeOw2CqYT2mr+rHBYwaUb0RtPdwmQc4w0v1hgyoGkcV4UIUEKfFqh\n\
VDwCYXGmSatrLyxavy9IWIWzhKu6KxM8xSQ8hxAVADxX4dsVT6H0tDivLTVIobbRGLRWNpAvKSVy\n\
wZfT48ZXkIbrxJqOopVglF6Jok09xDqOoW62cFtU6VpC0K2/PdpZKbGU12A2QbDfFWS4q7FUFrml\n\
W+r6Pe6Xcf3N7BJA560EileQ9xWoyeOZhISHRhlxicTE9Q88/Jb8stV8ofpO71lYvr11whg9J+YE\n\
KVZjWg+0xH/A5sO0dZHLQjyDrezNDLDZlzLK/wAx/K8nmfydqGkQhfrcirJaFjQCaJg679uVOP05\n\
i6TN4WQSPJy9Zg8XEYjmln5Q+Rbnyh5Ye1vwn6Uu53muyhDAAfBGgYAVAVeXzJy3X6kZp2PpDV2d\n\
pDhx0fqJ3Rf5qeWtU8y+TLrSNMCNeTSQsgkbgtEkVmqfkMhos0ceQSlyZ67BLLiMY8zX3qnkHyxc\n\
aX5BsfL+sxRvIkM0N5ACJI2WWRyVJ6EFX3warMJZTOKdJgMMIhL4sEg/LTz/AOR9auL/AMh3MF9p\n\
d1T1NKvW4kjegapRW4V+Fw6t2+ecdZhzxAyipDqHXjRZsEicJBiehZA8351azH9TNpp/lqJ9pr/1\n\
PrU4U9TCilk5f633jMetNDe5T8uXzconVT2qOPz5n4KX5m/l7rms+QtK8vaTL9du7C5heW5u5OLy\n\
LHBLGzsxrVizjJaPVxhlM5bAjp7wx12jnkwxhE2QRz9xZr5V0+503yvo+nXQAubKxtrecKagSRQq\n\
jUPfcZhZ5iU5EciS52CBjjjE8wAGDfnZ5B8w+b4NITRkiZrNp2m9WQR7SBONK9fsHM7s7VQxGXF1\n\
pwO09HPMI8PS3pFpG0VpDE/2kjVWp4gAHNbI2XZjkq4EuxV2KuxV2KuxV2KuxV2KuxV2KuIBFDuD\n\
irG73yPZGcXWkynTLlGMioiLJb82FC4ianBiNuUbKcVSO98qeZFtbS2W1t50s1aJJLecoXieVJmV\n\
47hW6vENxLWld98KFb6p5sOryXyaW8Z5zvH+9tgQbiJItn9R/sekrbp9GKt2HlHzK9hDYXE0FtaR\n\
SetF6jNeSo1PsqoW2h49+LK4xSyTTPLen2Nx9ccyXmoleLX903qS0/lXoqL7IBgVNcVdirsVdirs\n\
VdirsVdirsVdirsVdirsVdirsVdirsVdirsVdirsVdirsVdirsVf/9k="]]]]]],
   Selectable->False],
  DefaultBaseStyle->"ImageGraphics",
  ImageSize->{340.57142857143094`, Automatic},
  ImageSizeRaw->{867, 236},
  PlotRange->{{0, 867}, {0, 236}}]], "Input",
 Evaluatable->False,
 CellChangeTimes->{{3.7381366853360243`*^9, 3.7381367052729826`*^9}, {
  3.738136743209589*^9, 3.738136755130842*^9}},
 TextAlignment->Center,ExpressionUUID->"fd3cf5c9-bcf8-4d3a-821f-fefbbb0edff8"],

Cell[BoxData[
 RowBox[{"\[IndentingNewLine]", 
  RowBox[{"(*", "               ", 
   StyleBox[
    RowBox[{
     RowBox[{"Method", " ", "of", " ", "Higher"}], "-", 
     RowBox[{"Order", " ", "Operators"}]}],
    FontFamily->"Anastasia",
    FontSize->21,
    FontWeight->"Bold",
    FontColor->GrayLevel[1]], 
   StyleBox["               ",
    FontFamily->"Anastasia",
    FontSize->21,
    FontWeight->"Bold"], "*)"}], "\[IndentingNewLine]"}]], "Input",
 CellChangeTimes->{{3.7313050896715584`*^9, 3.7313051685211544`*^9}, {
   3.731305246135953*^9, 3.7313052565582037`*^9}, {3.7313057174924407`*^9, 
   3.7313057207739687`*^9}, 3.7381367491935225`*^9},
 TextAlignment->Center,
 Background->RGBColor[
  1., 0., 0.],ExpressionUUID->"c806b44c-5079-47e9-9315-f0efd49ebf5d"],

Cell[BoxData[
 RowBox[{
  RowBox[{"(*", "\[IndentingNewLine]", " ", 
   RowBox[{
    RowBox[{
     StyleBox["Supplementary",
      FontWeight->"Plain"], 
     StyleBox[" ",
      FontWeight->"Plain"], 
     StyleBox["Code",
      FontWeight->"Plain"], 
     StyleBox[" ",
      FontWeight->"Plain"], 
     StyleBox["to",
      FontWeight->"Plain"], 
     StyleBox[" ",
      FontWeight->"Plain"], 
     StyleBox["the",
      FontWeight->"Plain"], 
     StyleBox[" ",
      FontWeight->"Plain"], 
     StyleBox["article",
      FontWeight->"Plain"], 
     StyleBox[" ",
      FontWeight->"Plain"], "\[IndentingNewLine]", "Method", " ", "of", " ", 
     "Higher"}], "-", 
    RowBox[{
    "order", " ", "Operators", " ", "for", " ", "Quantum", " ", 
     "Optomechanics"}]}], 
   StyleBox["\[IndentingNewLine]",
    FontWeight->"Bold"], 
   StyleBox["*)",
    FontWeight->"Bold"]}], 
  StyleBox["\[IndentingNewLine]",
   FontWeight->"Bold"], 
  RowBox[{
   StyleBox["(*",
    FontWeight->"Bold"], "\n", 
   RowBox[{
    RowBox[{
     StyleBox["Reference",
      FontWeight->"Plain"], 
     StyleBox[" ",
      FontWeight->"Plain"], 
     StyleBox["\[IndentingNewLine]",
      FontWeight->"Plain"], "SREP"}], "-", "18", "-", "10377"}], 
   "\[IndentingNewLine]", "*)"}], "\[IndentingNewLine]", 
  RowBox[{"(*", "\[IndentingNewLine]", 
   RowBox[{
    StyleBox["Journal",
     FontWeight->"Plain"], 
    StyleBox["\[IndentingNewLine]",
     FontWeight->"Plain"], 
    StyleBox["Scientific",
     FontSlant->"Italic"], 
    StyleBox[" ",
     FontSlant->"Italic"], 
    StyleBox["Reports",
     FontSlant->"Italic"]}], "\n", "*)"}], "\[IndentingNewLine]", 
  RowBox[{"(*", "\[IndentingNewLine]", 
   RowBox[{
    StyleBox["Author",
     FontWeight->"Plain"], 
    StyleBox["\[IndentingNewLine]",
     FontWeight->"Plain"], "Sina", " ", "Khorasani"}], "\n", "*)"}], 
  "\[IndentingNewLine]"}]], "Input",
 CellChangeTimes->{{3.738136455241258*^9, 3.738136541465562*^9}, {
   3.738136953247366*^9, 3.7381369587471714`*^9}, 3.740309155670638*^9},
 Background->RGBColor[
  1, 0.925, 0.925],ExpressionUUID->"703b2852-144e-44b7-8a71-2af368a5af5a"],

Cell[BoxData[
 RowBox[{"(*", "\[IndentingNewLine]", " ", 
  StyleBox[
   RowBox[{
   "Mathematica", " ", "Code", " ", "for", " ", "Generation", " ", "of", " ", 
    "Refletion", " ", "Spectra"}],
   FontFamily->"Cooper Black",
   FontWeight->"Plain"], 
  StyleBox[" ",
   FontFamily->"Cooper Black",
   FontWeight->"Plain"], 
  StyleBox["\[IndentingNewLine]",
   FontFamily->"Cooper Black",
   FontWeight->"Plain"], "*)"}]], "Input",
 CellChangeTimes->{{3.73130415903319*^9, 3.7313042712785945`*^9}, {
   3.7313044183825703`*^9, 3.73130444071229*^9}, {3.73130466532016*^9, 
   3.7313048345078154`*^9}, {3.731304924854148*^9, 3.7313049303859143`*^9}, {
   3.731305030311468*^9, 3.73130504585929*^9}, 3.731305086111961*^9, {
   3.7313052681997023`*^9, 3.731305287498064*^9}, {3.7313054120490255`*^9, 
   3.731305426456279*^9}, {3.731307413728625*^9, 3.731307495844961*^9}, {
   3.7381360680879183`*^9, 3.7381360690720577`*^9}, {3.738136295243236*^9, 
   3.738136391459115*^9}, {3.7381365662929564`*^9, 3.738136578730114*^9}, {
   3.7381369300291595`*^9, 3.738137001046481*^9}, {3.7381370792785535`*^9, 
   3.738137089200137*^9}, {3.7381371208554544`*^9, 3.738137134089326*^9}, {
   3.7381373182099333`*^9, 3.7381373251629267`*^9}, {3.738137508141816*^9, 
   3.7381375105011244`*^9}},
 Background->RGBColor[
  1, 0.9, 1],ExpressionUUID->"8ac1e4ef-ea19-419d-a8f6-2c6d0bf0f303"],

Cell[BoxData[
 RowBox[{
  RowBox[{"(*", "\[IndentingNewLine]", " ", 
   RowBox[{
    RowBox[{"Copyright", " ", 
     RowBox[{"(", "C", ")"}], " ", "2018", " ", "by", " ", "Sina", " ", 
     "Khorasani", "\[IndentingNewLine]", "Vienna", " ", "Center", " ", "for", 
     " ", "Quantum", " ", "Science", " ", "and", " ", "Technology", 
     "\[IndentingNewLine]", "University", " ", "of", " ", "Vienna", 
     "\[IndentingNewLine]", "Vienna"}], ",", " ", 
    RowBox[{"Austria", "\[IndentingNewLine]", 
     RowBox[{"Email", ":", " ", 
      RowBox[{"sina", ".", 
       RowBox[{"khorasani", "@", "ieee"}], ".", "org"}]}]}]}], 
   "\[IndentingNewLine]", "*)"}], "\[IndentingNewLine]", 
  RowBox[{"(*", "\[IndentingNewLine]", "  ", 
   RowBox[{
   "Distributed", " ", "under", " ", "the", " ", "terms", " ", "and", " ", 
    "conditions", " ", "of", " ", "the", " ", "Creative", " ", "Commons", " ",
     "Attribution", " ", 
    RowBox[{"(", 
     RowBox[{"CC", " ", "BY"}], ")"}], " ", "license"}], " ", 
   "\[IndentingNewLine]", "*)"}]}]], "Input",
 CellChangeTimes->{
  3.731305433800541*^9, {3.738137127698843*^9, 3.7381371300581045`*^9}, 
   3.7381372368687334`*^9},ExpressionUUID->"a1e3c6cb-802e-4a99-9dab-\
f5685998708a"],

Cell[BoxData[{
 RowBox[{
  RowBox[{"Clear", "[", "\"\<Global`*\>\"", "]"}], 
  ";"}], "\[IndentingNewLine]", 
 RowBox[{
  RowBox[{
   RowBox[{"Off", "[", 
    RowBox[{"General", "::", "obspkg"}], "]"}], ";"}], 
  "\[IndentingNewLine]"}], "\[IndentingNewLine]", 
 RowBox[{
  RowBox[{"<<", "PhysicalConstants`"}], 
  "\[IndentingNewLine]"}], "\[IndentingNewLine]", 
 RowBox[{
  RowBox[{"Micro", "=", 
   RowBox[{"10", "^", 
    RowBox[{"-", "6"}]}]}], ";"}], "\[IndentingNewLine]", 
 RowBox[{
  RowBox[{"Mega", "=", 
   RowBox[{"10", "^", "6"}]}], ";"}], "\[IndentingNewLine]", 
 RowBox[{
  RowBox[{"Kilo", " ", "=", " ", 
   RowBox[{"10", "^", "3"}]}], ";"}], "\[IndentingNewLine]", 
 RowBox[{
  RowBox[{"Giga", "=", 
   RowBox[{"10", "^", "9"}]}], ";"}], "\[IndentingNewLine]", 
 RowBox[{
  RowBox[{"Milli", "=", 
   RowBox[{"10", "^", 
    RowBox[{"-", "3"}]}]}], ";"}], "\[IndentingNewLine]", 
 RowBox[{
  RowBox[{
   RowBox[{"Nano", "=", 
    RowBox[{"10", "^", 
     RowBox[{"-", "9"}]}]}], ";"}], 
  "\[IndentingNewLine]"}], "\[IndentingNewLine]", 
 RowBox[{
  RowBox[{"\[DoubledPi]", "=", "Pi"}], ";"}], "\[IndentingNewLine]", 
 RowBox[{
  RowBox[{"c", "=", " ", 
   RowBox[{"SpeedOfLight", "/", 
    RowBox[{"(", 
     RowBox[{"Meter", "/", "Second"}], ")"}]}]}], 
  ";"}], "\[IndentingNewLine]", 
 RowBox[{
  RowBox[{"\[HBar]", "=", 
   RowBox[{
    RowBox[{"PlanckConstant", "/", 
     RowBox[{"(", 
      RowBox[{"Joule", " ", "Second"}], ")"}]}], "/", 
    RowBox[{"(", 
     RowBox[{"2", " ", "\[DoubledPi]"}], ")"}]}]}], 
  ";"}], "\[IndentingNewLine]", 
 RowBox[{
  RowBox[{
   RowBox[{
    SubscriptBox["k", "B"], "=", 
    RowBox[{"BoltzmannConstant", "/", 
     RowBox[{"(", 
      RowBox[{"Joule", "/", "Kelvin"}], ")"}]}]}], ";"}], 
  "\[IndentingNewLine]"}], "\[IndentingNewLine]", 
 RowBox[{
  RowBox[{"T", "=", 
   RowBox[{"3000", " ", "Milli"}]}], " ", ";"}], "\[IndentingNewLine]", 
 RowBox[{
  RowBox[{
   RowBox[{
    SubscriptBox["P", "Opt"], "=", 
    RowBox[{"10", " ", 
     RowBox[{"(", 
      RowBox[{"4", " ", "1.18", " ", "Micro"}], ")"}]}]}], ";"}], 
  "\[IndentingNewLine]", " "}], "\[IndentingNewLine]", 
 RowBox[{
  RowBox[{"\[Omega]", "=", 
   RowBox[{"2", "\[DoubledPi]", " ", 
    RowBox[{"(", 
     RowBox[{
      RowBox[{"1.9239", " ", 
       RowBox[{"10", "^", "14"}]}], "+", 
      RowBox[{"0.8", " ", "Giga"}]}], ")"}]}]}], ";"}], "\[IndentingNewLine]", 
 RowBox[{
  RowBox[{
   RowBox[{"\[CapitalOmega]", "=", 
    RowBox[{"2", "\[DoubledPi]", " ", "2963.86", "Mega"}]}], ";"}], 
  "\[IndentingNewLine]"}], "\[IndentingNewLine]", 
 RowBox[{
  RowBox[{
   SubscriptBox["k", "ex"], "=", " ", 
   RowBox[{
   "2", " ", "\[DoubledPi]", "  ", "0.195", " ", "Giga", " ", "1.14"}]}], 
  ";"}], "\[IndentingNewLine]", 
 RowBox[{
  RowBox[{
   SubscriptBox["k", "i"], "=", " ", 
   RowBox[{
    RowBox[{"(", 
     RowBox[{
      RowBox[{"2", "\[DoubledPi]", " ", "0.558", " ", "Giga"}], "-", 
      SubscriptBox["k", "ex"]}], ")"}], "0.83"}]}], 
  ";"}], "\[IndentingNewLine]", 
 RowBox[{
  RowBox[{
   RowBox[{
    SubscriptBox["g", "0"], "=", 
    RowBox[{"2", " ", "\[DoubledPi]", " ", 
     RowBox[{"(", 
      RowBox[{"9.788", " ", 
       RowBox[{
        RowBox[{"10", "^", "6"}], "/", "2"}], " ", "1.02"}], ")"}]}]}], ";"}],
   "\[IndentingNewLine]"}], "\[IndentingNewLine]", 
 RowBox[{
  RowBox[{
   RowBox[{"\[Kappa]", "=", 
    RowBox[{
     SubscriptBox["k", "i"], "+", 
     SubscriptBox["k", "ex"]}]}], ";"}], 
  "\[IndentingNewLine]"}], "\[IndentingNewLine]", 
 RowBox[{
  RowBox[{"Q", "=", 
   RowBox[{"\[Omega]", "/", "\[Kappa]"}]}], ";"}], "\[IndentingNewLine]", 
 RowBox[{
  RowBox[{
   SubscriptBox["Q", "mech"], "=", 
   RowBox[{"10", "^", "2"}]}], ";"}], "\[IndentingNewLine]", 
 RowBox[{
  RowBox[{
   RowBox[{"\[CapitalGamma]", "=", 
    RowBox[{"\[CapitalOmega]", "/", 
     SubscriptBox["Q", "mech"]}]}], ";"}], 
  "\[IndentingNewLine]"}], "\[IndentingNewLine]", 
 RowBox[{
  RowBox[{
   RowBox[{"\[Alpha]", "=", 
    RowBox[{"Sqrt", "[", 
     RowBox[{
      SubscriptBox["P", "Opt"], "  ", 
      RowBox[{
       SubscriptBox["k", "ex"], "/", 
       RowBox[{"(", 
        RowBox[{"\[HBar]", " ", "\[Omega]"}], ")"}]}]}], "]"}]}], ";"}], 
  "\[IndentingNewLine]", "\[IndentingNewLine]"}], "\[IndentingNewLine]", 
 RowBox[{
  RowBox[{
   RowBox[{
    RowBox[{
     SubscriptBox["n", "c"], "[", 
     RowBox[{"\[CapitalDelta]_", ",", "\[Alpha]_"}], "]"}], ":=", 
    RowBox[{"Module", "[", "\[IndentingNewLine]", 
     RowBox[{
      RowBox[{"{", 
       RowBox[{"Eq", ",", "nn", ",", "ww", ",", "mm"}], "}"}], ",", 
      "\[IndentingNewLine]", 
      RowBox[{
       RowBox[{"Eq", "=", 
        RowBox[{"nn", "\[Equal]", 
         RowBox[{
          RowBox[{"\[Alpha]", "^", "2"}], "/", 
          RowBox[{"(", 
           RowBox[{
            RowBox[{
             RowBox[{"\[Kappa]", "^", "2"}], "/", "4"}], "+", 
            RowBox[{
             RowBox[{"(", 
              RowBox[{"\[CapitalDelta]", "+", 
               RowBox[{"2", " ", 
                RowBox[{
                 SubscriptBox["g", "0"], "^", "2"}], " ", "\[CapitalOmega]", 
                " ", 
                RowBox[{"nn", "/", 
                 RowBox[{"(", 
                  RowBox[{
                   RowBox[{"\[CapitalOmega]", "^", "2"}], "+", 
                   RowBox[{
                    RowBox[{"\[CapitalGamma]", "^", "2"}], "/", "4"}]}], 
                  ")"}]}]}]}], ")"}], "^", "2"}]}], ")"}]}]}]}], ";", 
       "\[IndentingNewLine]", 
       RowBox[{"sol", "=", 
        RowBox[{
         RowBox[{"NSolve", "[", 
          RowBox[{"Eq", ",", "nn"}], "]"}], "//", "Flatten"}]}], ";", 
       "\[IndentingNewLine]", 
       RowBox[{"ww", "=", 
        RowBox[{"{", 
         RowBox[{
          RowBox[{"(", 
           RowBox[{
            RowBox[{
             RowBox[{"Re", "[", "nn", "]"}], "+", 
             RowBox[{"I", " ", 
              RowBox[{"Abs", "[", 
               RowBox[{"Im", "[", "nn", "]"}], "]"}]}]}], "/.", 
            RowBox[{"sol", "[", 
             RowBox[{"[", "1", "]"}], "]"}]}], ")"}], ",", 
          RowBox[{"(", 
           RowBox[{
            RowBox[{
             RowBox[{"Re", "[", "nn", "]"}], "+", 
             RowBox[{"I", " ", 
              RowBox[{"Abs", "[", 
               RowBox[{"Im", "[", "nn", "]"}], "]"}]}]}], "/.", 
            RowBox[{"sol", "[", 
             RowBox[{"[", "2", "]"}], "]"}]}], ")"}], ",", 
          RowBox[{"(", 
           RowBox[{
            RowBox[{
             RowBox[{"Re", "[", "nn", "]"}], "+", 
             RowBox[{"I", " ", 
              RowBox[{"Abs", "[", 
               RowBox[{"Im", "[", "nn", "]"}], "]"}]}]}], "/.", 
            RowBox[{"sol", "[", 
             RowBox[{"[", "3", "]"}], "]"}]}], ")"}]}], "}"}]}], ";", 
       "\[IndentingNewLine]", 
       RowBox[{"mm", "=", 
        RowBox[{"SortBy", "[", 
         RowBox[{"ww", ",", 
          RowBox[{
           RowBox[{"Im", "[", "#", "]"}], "&"}]}], "]"}]}], ";", 
       "\[IndentingNewLine]", 
       RowBox[{"mm", "[", 
        RowBox[{"[", "1", "]"}], "]"}]}]}], "\[IndentingNewLine]", "]"}]}], 
   ";"}], "\[IndentingNewLine]"}], "\[IndentingNewLine]", 
 RowBox[{
  RowBox[{
   RowBox[{
    SubscriptBox["S", "AA"], "[", "w_", "]"}], ":=", 
   RowBox[{"If", "[", 
    RowBox[{
     RowBox[{
      RowBox[{"\[Omega]", "-", "w"}], ">", "0"}], ",", "1", ",", "0"}], 
    "]"}]}], ";"}], "\[IndentingNewLine]", 
 RowBox[{
  RowBox[{
   RowBox[{
    RowBox[{
     SubscriptBox["S", "BB"], "[", "w_", "]"}], ":=", 
    RowBox[{"If", "[", 
     RowBox[{
      RowBox[{
       RowBox[{"\[Omega]", "-", "w"}], ">", "0"}], ",", 
      RowBox[{"m", "+", "1"}], ",", "m"}], "]"}]}], ";"}], 
  "\[IndentingNewLine]", "\[IndentingNewLine]"}], "\[IndentingNewLine]", 
 RowBox[{
  RowBox[{
   SubscriptBox["I", "5"], "=", 
   RowBox[{"IdentityMatrix", "[", "5", "]"}]}], ";"}], "\[IndentingNewLine]", 
 RowBox[{
  RowBox[{
   RowBox[{
    SubscriptBox["I", "3"], "=", 
    RowBox[{"IdentityMatrix", "[", "3", "]"}]}], ";"}], 
  "\[IndentingNewLine]"}], "\[IndentingNewLine]", 
 RowBox[{
  RowBox[{
   RowBox[{"m", "=", 
    FractionBox["1", 
     RowBox[{
      RowBox[{"Exp", "[", 
       FractionBox[
        RowBox[{"\[HBar]", " ", "\[CapitalOmega]"}], 
        RowBox[{
         SubscriptBox["k", "B"], "T"}]], "]"}], "-", "1"}]]}], ";"}], 
  "\[IndentingNewLine]"}], "\[IndentingNewLine]", 
 RowBox[{
  RowBox[{
   RowBox[{"M0", "[", "\[CapitalDelta]_", "]"}], ":=", 
   RowBox[{"{", "\[IndentingNewLine]", 
    RowBox[{
     RowBox[{"{", 
      RowBox[{
       RowBox[{
        RowBox[{"\[ImaginaryI]", " ", "\[CapitalDelta]"}], "-", 
        RowBox[{
         FractionBox["1", "2"], "2", "\[Kappa]"}]}], ",", 
       RowBox[{"\[ImaginaryI]", " ", 
        SubscriptBox["g", "0"]}], ",", " ", 
       RowBox[{"\[ImaginaryI]", " ", 
        SubscriptBox["g", "0"]}]}], "}"}], ",", "\[IndentingNewLine]", 
     RowBox[{"{", 
      RowBox[{"0", ",", 
       RowBox[{
        RowBox[{
         RowBox[{"-", "\[ImaginaryI]"}], " ", "\[CapitalOmega]"}], "-", 
        RowBox[{
         FractionBox["1", "2"], "\[CapitalGamma]"}]}], ",", "0"}], "}"}], ",",
      "\[IndentingNewLine]", 
     RowBox[{"{", 
      RowBox[{"0", ",", "0", ",", 
       RowBox[{
        RowBox[{"\[ImaginaryI]", " ", "\[CapitalOmega]"}], "-", 
        RowBox[{
         FractionBox["1", "2"], "\[CapitalGamma]"}]}]}], "}"}]}], 
    "\[IndentingNewLine]", "}"}]}], ";"}], "\[IndentingNewLine]", 
 RowBox[{
  RowBox[{
   RowBox[{
    SubscriptBox["G", "0"], "=", 
    RowBox[{"{", "\[IndentingNewLine]", 
     RowBox[{
      RowBox[{"{", 
       RowBox[{
        SqrtBox[
         SubscriptBox["k", "ex"]], ",", "0", ",", "0"}], "}"}], ",", 
      "\[IndentingNewLine]", 
      RowBox[{"{", 
       RowBox[{"0", ",", 
        SqrtBox["\[CapitalGamma]"], ",", "0"}], "}"}], ",", 
      "\[IndentingNewLine]", 
      RowBox[{"{", 
       RowBox[{"0", ",", "0", ",", 
        SqrtBox["\[CapitalGamma]"]}], "}"}]}], "\[IndentingNewLine]", "}"}]}],
    ";"}], "\[IndentingNewLine]", 
  "\[IndentingNewLine]"}], "\[IndentingNewLine]", 
 RowBox[{
  RowBox[{"\[Gamma]", "=", 
   RowBox[{
    RowBox[{"2", "\[Kappa]"}], "+", "\[CapitalGamma]"}]}], 
  ";"}], "\[IndentingNewLine]", 
 RowBox[{
  RowBox[{
   RowBox[{"\[Theta]", "=", 
    RowBox[{
     RowBox[{"2", "\[Kappa]"}], "+", 
     RowBox[{"2", "\[CapitalGamma]"}]}]}], ";"}], 
  "\[IndentingNewLine]"}], "\[IndentingNewLine]", 
 RowBox[{
  RowBox[{
   RowBox[{
    RowBox[{"N1", "[", "\[CapitalDelta]_", "]"}], ":=", 
    RowBox[{"{", "\[IndentingNewLine]", 
     RowBox[{
      RowBox[{"{", 
       RowBox[{
        RowBox[{
         RowBox[{"\[ImaginaryI]", " ", "\[CapitalDelta]"}], "-", 
         RowBox[{
          FractionBox["1", "2"], "2", "\[Kappa]"}]}], ",", "0", ",", "0", ",",
         "0", ",", "0"}], "}"}], ",", "\[IndentingNewLine]", 
      RowBox[{"{", 
       RowBox[{"0", ",", 
        RowBox[{
         RowBox[{
          RowBox[{"-", "\[ImaginaryI]"}], " ", 
          RowBox[{"(", 
           RowBox[{"\[CapitalOmega]", "-", "\[CapitalDelta]"}], ")"}]}], "-", 
         RowBox[{
          FractionBox["1", "2"], "\[Gamma]"}]}], ",", "0", ",", "0", ",", 
        "0"}], "}"}], ",", "\[IndentingNewLine]", 
      RowBox[{"{", 
       RowBox[{"0", ",", "0", ",", 
        RowBox[{
         RowBox[{"\[ImaginaryI]", " ", 
          RowBox[{"(", 
           RowBox[{"\[CapitalOmega]", "+", "\[CapitalDelta]"}], ")"}]}], "-", 
         RowBox[{
          FractionBox["1", "2"], "\[Gamma]"}]}], ",", "0", ",", "0"}], "}"}], 
      ",", "\[IndentingNewLine]", 
      RowBox[{"{", 
       RowBox[{"0", ",", "0", ",", "0", ",", 
        RowBox[{
         RowBox[{
          RowBox[{"-", "\[ImaginaryI]"}], " ", 
          RowBox[{"(", 
           RowBox[{
            RowBox[{"2", "\[CapitalOmega]"}], "-", "\[CapitalDelta]"}], 
           ")"}]}], "-", 
         RowBox[{
          FractionBox["1", "2"], "\[Theta]"}]}], ",", "0"}], "}"}], ",", 
      "\[IndentingNewLine]", 
      RowBox[{"{", 
       RowBox[{"0", ",", "0", ",", "0", ",", "0", ",", 
        RowBox[{
         RowBox[{"\[ImaginaryI]", " ", 
          RowBox[{"(", 
           RowBox[{
            RowBox[{"2", "\[CapitalOmega]"}], "+", "\[CapitalDelta]"}], 
           ")"}]}], "-", 
         RowBox[{
          FractionBox["1", "2"], "\[Theta]"}]}]}], "}"}]}], 
     "\[IndentingNewLine]", "}"}]}], ";"}], "\[IndentingNewLine]", 
  "\[IndentingNewLine]", 
  RowBox[{"(*", " ", 
   RowBox[{"Optomechanical", " ", "Interaction"}], " ", "*)"}], 
  "\[IndentingNewLine]", 
  RowBox[{"(*", " ", 
   RowBox[{
    RowBox[{"Generates", " ", "first", " ", "side"}], "-", 
    RowBox[{
     RowBox[{"bands", " ", "at"}], " ", "\[PlusMinus]", "\[CapitalOmega]"}]}],
    " ", "*)"}], "\[IndentingNewLine]"}], "\[IndentingNewLine]", 
 RowBox[{
  RowBox[{
   RowBox[{"\[Delta]M", "=", 
    RowBox[{"\[ImaginaryI]", " ", 
     SubscriptBox["g", "0"], 
     RowBox[{"{", "\[IndentingNewLine]", 
      RowBox[{
       RowBox[{"{", 
        RowBox[{"0", ",", "1", ",", "1", ",", "0", ",", " ", "0"}], "}"}], 
       ",", "\[IndentingNewLine]", 
       RowBox[{"{", 
        RowBox[{"0", ",", "0", ",", "0", ",", "0", ",", "0"}], "}"}], ",", 
       "\[IndentingNewLine]", 
       RowBox[{"{", 
        RowBox[{"0", ",", "0", ",", "0", ",", "0", ",", "0"}], "}"}], ",", 
       "\[IndentingNewLine]", 
       RowBox[{"{", 
        RowBox[{"0", ",", "0", ",", "0", ",", "0", ",", "0"}], "}"}], ",", 
       "\[IndentingNewLine]", 
       RowBox[{"{", 
        RowBox[{"0", ",", "0", ",", "0", ",", "0", ",", "0"}], "}"}]}], 
      "\[IndentingNewLine]", "}"}]}]}], ";"}], "\[IndentingNewLine]", 
  "\[IndentingNewLine]", 
  RowBox[{"(*", " ", 
   RowBox[{"Second", "-", 
    RowBox[{
    "order", " ", "Correction", " ", "to", " ", "Optomechanical", " ", 
     "Interaction"}]}], " ", "*)"}], "\[IndentingNewLine]", 
  RowBox[{"(*", " ", 
   RowBox[{
    RowBox[{"Corrects", " ", "first", " ", "side"}], "-", 
    RowBox[{"bands", " ", "and", " ", "main", " ", "resonance"}]}], " ", 
   "*)"}], "\[IndentingNewLine]"}], "\[IndentingNewLine]", 
 RowBox[{
  RowBox[{
   RowBox[{
    RowBox[{"\[Delta]N", "[", 
     RowBox[{"\[CapitalDelta]_", ",", "n_"}], "]"}], ":=", 
    RowBox[{"\[ImaginaryI]", " ", 
     SubscriptBox["g", "0"], 
     RowBox[{"{", "\[IndentingNewLine]", 
      RowBox[{
       RowBox[{"{", 
        RowBox[{"0", ",", "0", ",", "0", ",", "0", ",", " ", "0"}], "}"}], 
       ",", "\[IndentingNewLine]", 
       RowBox[{"{", 
        RowBox[{
         RowBox[{
          OverscriptBox["m", "_"], "+", "n", "+", "1"}], ",", "0", ",", "0", 
         ",", "1", ",", "0"}], "}"}], ",", "\[IndentingNewLine]", 
       RowBox[{"{", 
        RowBox[{
         RowBox[{
          OverscriptBox["m", "_"], "-", "n"}], ",", "0", ",", "0", ",", "0", 
         ",", "1"}], "}"}], ",", "\[IndentingNewLine]", 
       RowBox[{"{", 
        RowBox[{"0", ",", "0", ",", "0", ",", "0", ",", "0"}], "}"}], ",", 
       "\[IndentingNewLine]", 
       RowBox[{"{", 
        RowBox[{"0", ",", "0", ",", "0", ",", "0", ",", "0"}], "}"}]}], 
      "\[IndentingNewLine]", "}"}]}]}], ";"}], "\[IndentingNewLine]", 
  "\[IndentingNewLine]", 
  RowBox[{"(*", " ", 
   RowBox[{"Third", "-", 
    RowBox[{
    "order", " ", "Correction", " ", "to", " ", "Optomechanical", " ", 
     "Interaction"}]}], " ", "*)"}], "\[IndentingNewLine]", 
  RowBox[{"(*", " ", 
   RowBox[{
    RowBox[{"Generates", " ", "second"}], "-", 
    RowBox[{"order", " ", "side"}], "-", 
    RowBox[{
     RowBox[{"bands", " ", "at"}], " ", "\[PlusMinus]", 
     RowBox[{"2", "\[CapitalOmega]"}]}]}], " ", "*)"}], " ", 
  "\[IndentingNewLine]"}], "\[IndentingNewLine]", 
 RowBox[{
  RowBox[{
   RowBox[{
    RowBox[{"\[Delta]P", "[", 
     RowBox[{"\[CapitalDelta]_", ",", "n_"}], "]"}], ":=", 
    RowBox[{"\[ImaginaryI]", " ", 
     SubscriptBox["g", "0"], 
     RowBox[{"{", "\[IndentingNewLine]", 
      RowBox[{
       RowBox[{"{", 
        RowBox[{"0", ",", "0", ",", "0", ",", "0", ",", " ", "0"}], "}"}], 
       ",", "\[IndentingNewLine]", 
       RowBox[{"{", 
        RowBox[{"0", ",", "0", ",", "0", ",", "0", ",", "0"}], "}"}], ",", 
       "\[IndentingNewLine]", 
       RowBox[{"{", 
        RowBox[{"0", ",", "0", ",", "0", ",", "0", ",", "0"}], "}"}], ",", 
       "\[IndentingNewLine]", 
       RowBox[{"{", 
        RowBox[{"0", ",", 
         RowBox[{
          OverscriptBox["m", "_"], "+", 
          RowBox[{"2", "n"}], "+", "2"}], ",", "0", ",", "0", ",", "0"}], 
        "}"}], ",", "\[IndentingNewLine]", 
       RowBox[{"{", 
        RowBox[{"0", ",", "0", ",", 
         RowBox[{
          OverscriptBox["m", "_"], "-", 
          RowBox[{"2", "n"}], "-", "1"}], ",", "0", ",", "0"}], "}"}]}], 
      "\[IndentingNewLine]", "}"}]}]}], ";"}], 
  "\[IndentingNewLine]"}], "\[IndentingNewLine]", 
 RowBox[{
  RowBox[{
   RowBox[{"M1", "[", 
    RowBox[{"\[CapitalDelta]_", ",", "n_"}], "]"}], ":=", 
   RowBox[{
    RowBox[{"N1", "[", "\[CapitalDelta]", "]"}], "+", "\[Delta]M", "+", 
    RowBox[{"\[Delta]N", "[", 
     RowBox[{"\[CapitalDelta]", ",", "n"}], "]"}]}]}], 
  ";"}], "\[IndentingNewLine]", 
 RowBox[{
  RowBox[{
   RowBox[{
    RowBox[{"M2", "[", 
     RowBox[{"\[CapitalDelta]_", ",", "n_"}], "]"}], ":=", 
    RowBox[{
     RowBox[{"N1", "[", "\[CapitalDelta]", "]"}], "+", "\[Delta]M", "+", 
     RowBox[{"\[Delta]N", "[", 
      RowBox[{"\[CapitalDelta]", ",", "n"}], "]"}], "+", 
     RowBox[{"\[Delta]P", "[", 
      RowBox[{"\[CapitalDelta]", ",", "n"}], "]"}]}]}], ";"}], 
  "\[IndentingNewLine]"}], "\[IndentingNewLine]", 
 RowBox[{
  RowBox[{
   RowBox[{"G1", "[", 
    RowBox[{"\[CapitalDelta]_", ",", "n_"}], "]"}], ":=", 
   RowBox[{"{", "\[IndentingNewLine]", 
    RowBox[{
     RowBox[{"{", 
      RowBox[{
       SqrtBox[
        SubscriptBox["k", "ex"]], ",", "0", ",", "0", ",", "0", ",", "0"}], 
      "}"}], ",", "\[IndentingNewLine]", 
     RowBox[{"{", 
      RowBox[{"0", ",", 
       SqrtBox[
        RowBox[{"\[CapitalGamma]", " ", "n"}]], ",", "0", ",", "0", ",", 
       "0"}], "}"}], ",", "\[IndentingNewLine]", 
     RowBox[{"{", 
      RowBox[{"0", ",", "0", ",", 
       SqrtBox[
        RowBox[{"\[CapitalGamma]", " ", "n"}]], ",", "0", ",", "0"}], "}"}], 
     ",", "\[IndentingNewLine]", 
     RowBox[{"{", 
      RowBox[{"0", ",", "0", ",", "0", ",", "0", ",", "0"}], "}"}], ",", 
     "\[IndentingNewLine]", 
     RowBox[{"{", 
      RowBox[{"0", ",", "0", ",", "0", ",", "0", ",", "0"}], "}"}]}], 
    "\[IndentingNewLine]", "}"}]}], ";"}], "\[IndentingNewLine]", 
 RowBox[{
  RowBox[{
   RowBox[{"G2", "[", 
    RowBox[{"\[CapitalDelta]_", ",", "n_"}], "]"}], ":=", 
   RowBox[{"{", "\[IndentingNewLine]", 
    RowBox[{
     RowBox[{"{", 
      RowBox[{
       SqrtBox[
        SubscriptBox["k", "ex"]], ",", "0", ",", "0", ",", "0", ",", "0"}], 
      "}"}], ",", "\[IndentingNewLine]", 
     RowBox[{"{", 
      RowBox[{"0", ",", 
       SqrtBox[
        RowBox[{"\[CapitalGamma]", " ", "n"}]], ",", "0", ",", "0", ",", 
       "0"}], "}"}], ",", "\[IndentingNewLine]", 
     RowBox[{"{", 
      RowBox[{"0", ",", "0", ",", 
       SqrtBox[
        RowBox[{"\[CapitalGamma]", " ", "n"}]], ",", "0", ",", "0"}], "}"}], 
     ",", "\[IndentingNewLine]", 
     RowBox[{"{", 
      RowBox[{"0", ",", "0", ",", "0", ",", 
       RowBox[{"0", 
        SqrtBox[
         RowBox[{"2", "\[CapitalGamma]", " ", "n"}]]}], ",", "0"}], "}"}], 
     ",", "\[IndentingNewLine]", 
     RowBox[{"{", 
      RowBox[{"0", ",", "0", ",", "0", ",", "0", ",", 
       RowBox[{"0", 
        SqrtBox[
         RowBox[{"2", "\[CapitalGamma]", " ", "n"}]]}]}], "}"}]}], 
    "\[IndentingNewLine]", "}"}]}], ";"}], "\[IndentingNewLine]", 
 RowBox[{
  RowBox[{
   RowBox[{
    OverscriptBox["b", "_"], "=", 
    RowBox[{
     FractionBox[
      RowBox[{"\[ImaginaryI]", " ", 
       SubscriptBox["g", "0"]}], 
      RowBox[{
       RowBox[{"\[ImaginaryI]", " ", "\[CapitalOmega]"}], "+", 
       RowBox[{
        FractionBox["1", "2"], "\[CapitalGamma]"}]}]], 
     RowBox[{"\[Alpha]", "^", "2"}]}]}], ";"}], "\[IndentingNewLine]", 
  "\[IndentingNewLine]"}], "\[IndentingNewLine]", 
 RowBox[{
  RowBox[{
   RowBox[{"S0", "[", 
    RowBox[{"w_", ",", "\[CapitalDelta]_", ",", "n_"}], "]"}], ":=", 
   RowBox[{
    SubscriptBox["I", "3"], "-", 
    RowBox[{
     RowBox[{"Transpose", "[", 
      SubscriptBox["G", "0"], "]"}], ".", 
     RowBox[{"Inverse", "[", 
      RowBox[{
       RowBox[{
        RowBox[{"M0", "[", "\[CapitalDelta]", "]"}], "-", 
        RowBox[{"\[ImaginaryI]", " ", "w", " ", 
         SubscriptBox["I", "3"]}]}], ",", 
       RowBox[{"Method", "->", "\"\<CofactorExpansion\>\""}]}], "]"}], ".", 
     SubscriptBox["G", "0"]}]}]}], ";"}], "\[IndentingNewLine]", 
 RowBox[{
  RowBox[{
   RowBox[{"S1", "[", 
    RowBox[{"w_", ",", "\[CapitalDelta]_", ",", "n_"}], "]"}], ":=", 
   RowBox[{
    SubscriptBox["I", "5"], "-", 
    RowBox[{
     RowBox[{"Transpose", "[", 
      RowBox[{"G1", "[", 
       RowBox[{"\[CapitalDelta]", ",", "n"}], "]"}], "]"}], ".", 
     RowBox[{"Inverse", "[", 
      RowBox[{
       RowBox[{
        RowBox[{"M1", "[", 
         RowBox[{"\[CapitalDelta]", ",", "n"}], "]"}], "-", 
        RowBox[{"\[ImaginaryI]", " ", "w", " ", 
         SubscriptBox["I", "5"]}]}], ",", 
       RowBox[{"Method", "->", "\"\<CofactorExpansion\>\""}]}], "]"}], ".", 
     RowBox[{"G1", "[", 
      RowBox[{"\[CapitalDelta]", ",", "n"}], "]"}]}]}]}], 
  ";"}], "\[IndentingNewLine]", 
 RowBox[{
  RowBox[{
   RowBox[{
    RowBox[{"S2", "[", 
     RowBox[{"w_", ",", "\[CapitalDelta]_", ",", "n_"}], "]"}], ":=", 
    RowBox[{
     SubscriptBox["I", "5"], "-", 
     RowBox[{
      RowBox[{"Transpose", "[", 
       RowBox[{"G2", "[", 
        RowBox[{"\[CapitalDelta]", ",", "n"}], "]"}], "]"}], ".", 
      RowBox[{"Inverse", "[", 
       RowBox[{
        RowBox[{
         RowBox[{"M2", "[", 
          RowBox[{"\[CapitalDelta]", ",", "n"}], "]"}], "-", 
         RowBox[{"\[ImaginaryI]", " ", "w", " ", 
          SubscriptBox["I", "5"]}]}], ",", 
        RowBox[{"Method", "->", "\"\<CofactorExpansion\>\""}]}], "]"}], ".", 
      RowBox[{"G2", "[", 
       RowBox[{"\[CapitalDelta]", ",", "n"}], "]"}]}]}]}], ";"}], 
  "\[IndentingNewLine]", "\[IndentingNewLine]"}], "\[IndentingNewLine]", 
 RowBox[{
  RowBox[{
   RowBox[{
    SubscriptBox["SS", "0"], "[", 
    RowBox[{"w_", ",", "\[CapitalDelta]_", ",", "n_"}], "]"}], ":=", 
   RowBox[{
    RowBox[{
     RowBox[{
      RowBox[{"Abs", "[", 
       RowBox[{
        RowBox[{"S0", "[", 
         RowBox[{"w", ",", "\[CapitalDelta]", ",", "n"}], "]"}], "[", 
        RowBox[{"[", 
         RowBox[{"1", ",", "1"}], "]"}], "]"}], "]"}], "^", "2"}], 
     RowBox[{
      SubscriptBox["S", "AA"], "[", "w", "]"}]}], "+", 
    RowBox[{
     RowBox[{
      RowBox[{"Abs", "[", 
       RowBox[{
        RowBox[{
         RowBox[{"S0", "[", 
          RowBox[{"w", ",", "\[CapitalDelta]", ",", "n"}], "]"}], "[", 
         RowBox[{"[", 
          RowBox[{"1", ",", "2"}], "]"}], "]"}], "+", 
        RowBox[{
         RowBox[{"S0", "[", 
          RowBox[{"w", ",", "\[CapitalDelta]", ",", "n"}], "]"}], "[", 
         RowBox[{"[", 
          RowBox[{"1", ",", "3"}], "]"}], "]"}]}], "]"}], "^", "2"}], 
     RowBox[{
      SubscriptBox["S", "BB"], "[", "w", "]"}]}]}]}], 
  ";"}], "\[IndentingNewLine]", 
 RowBox[{
  RowBox[{
   RowBox[{
    SubscriptBox["SS", "1"], "[", 
    RowBox[{"w_", ",", "\[CapitalDelta]_", ",", "n_"}], "]"}], ":=", 
   RowBox[{
    RowBox[{
     RowBox[{
      RowBox[{"Abs", "[", 
       RowBox[{
        RowBox[{"S1", "[", 
         RowBox[{"w", ",", "\[CapitalDelta]", ",", "n"}], "]"}], "[", 
        RowBox[{"[", 
         RowBox[{"1", ",", "1"}], "]"}], "]"}], "]"}], "^", "2"}], 
     RowBox[{
      SubscriptBox["S", "AA"], "[", "w", "]"}]}], "+", 
    RowBox[{
     RowBox[{
      RowBox[{"Abs", "[", 
       RowBox[{
        RowBox[{
         RowBox[{"S1", "[", 
          RowBox[{"w", ",", "\[CapitalDelta]", ",", "n"}], "]"}], "[", 
         RowBox[{"[", 
          RowBox[{"1", ",", "2"}], "]"}], "]"}], "+", 
        RowBox[{
         RowBox[{"S1", "[", 
          RowBox[{"w", ",", "\[CapitalDelta]", ",", "n"}], "]"}], "[", 
         RowBox[{"[", 
          RowBox[{"1", ",", "3"}], "]"}], "]"}]}], "]"}], "^", "2"}], 
     RowBox[{
      SubscriptBox["S", "BB"], "[", "w", "]"}]}]}]}], 
  ";"}], "\[IndentingNewLine]", 
 RowBox[{
  RowBox[{
   RowBox[{
    SubscriptBox["SS", "2"], "[", 
    RowBox[{"w_", ",", "\[CapitalDelta]_", ",", "n_"}], "]"}], ":=", 
   RowBox[{
    RowBox[{
     RowBox[{
      RowBox[{"Abs", "[", 
       RowBox[{
        RowBox[{"S2", "[", 
         RowBox[{"w", ",", "\[CapitalDelta]", ",", "n"}], "]"}], "[", 
        RowBox[{"[", 
         RowBox[{"1", ",", "1"}], "]"}], "]"}], "]"}], "^", "2"}], 
     RowBox[{
      SubscriptBox["S", "AA"], "[", "w", "]"}]}], "+", 
    RowBox[{
     RowBox[{
      RowBox[{"Abs", "[", 
       RowBox[{
        RowBox[{
         RowBox[{"S2", "[", 
          RowBox[{"w", ",", "\[CapitalDelta]", ",", "n"}], "]"}], "[", 
         RowBox[{"[", 
          RowBox[{"1", ",", "2"}], "]"}], "]"}], "+", 
        RowBox[{
         RowBox[{"S2", "[", 
          RowBox[{"w", ",", "\[CapitalDelta]", ",", "n"}], "]"}], "[", 
         RowBox[{"[", 
          RowBox[{"1", ",", "3"}], "]"}], "]"}]}], "]"}], "^", "2"}], 
     RowBox[{
      SubscriptBox["S", "BB"], "[", "w", "]"}]}], "+", 
    RowBox[{
     RowBox[{
      RowBox[{"Abs", "[", 
       RowBox[{
        RowBox[{
         RowBox[{"S2", "[", 
          RowBox[{"w", ",", "\[CapitalDelta]", ",", "n"}], "]"}], "[", 
         RowBox[{"[", 
          RowBox[{"1", ",", "4"}], "]"}], "]"}], "+", 
        RowBox[{
         RowBox[{"S2", "[", 
          RowBox[{"w", ",", "\[CapitalDelta]", ",", "n"}], "]"}], "[", 
         RowBox[{"[", 
          RowBox[{"1", ",", "5"}], "]"}], "]"}]}], "]"}], "^", "2"}], 
     RowBox[{
      SubscriptBox["S", "BB"], "[", "w", "]"}]}]}]}], 
  ";"}], "\[IndentingNewLine]"}], "Input",
 CellChangeTimes->{{3.7280229447853284`*^9, 3.728023050798828*^9}, {
   3.728023113085108*^9, 3.728023533253132*^9}, {3.7280235769620934`*^9, 
   3.7280235934473734`*^9}, {3.7280236339973087`*^9, 3.728024235040204*^9}, {
   3.7280242945629473`*^9, 3.728024411665125*^9}, {3.72802449474426*^9, 
   3.7280246411447887`*^9}, {3.7280246793040743`*^9, 
   3.7280248327964892`*^9}, {3.728024874955795*^9, 3.7280249289790397`*^9}, {
   3.7280250372807016`*^9, 3.7280250556102695`*^9}, {3.7280250998477583`*^9, 
   3.728025117802148*^9}, {3.728025161633362*^9, 3.7280252006673517`*^9}, {
   3.728025282157257*^9, 3.7280253045801086`*^9}, {3.728025443288598*^9, 
   3.7280254573367944`*^9}, {3.7280254915576735`*^9, 3.728025579996456*^9}, {
   3.7280259813771925`*^9, 3.7280262202138567`*^9}, {3.7280262981705103`*^9, 
   3.728026316531231*^9}, {3.728026492309383*^9, 3.728026500653514*^9}, {
   3.7280266362620773`*^9, 3.7280266434498816`*^9}, {3.7280267487385616`*^9, 
   3.728026765458649*^9}, {3.7280267961793785`*^9, 3.728026805977186*^9}, {
   3.728028233252513*^9, 3.728028253160161*^9}, {3.7280287706761494`*^9, 
   3.728028771472853*^9}, {3.728036633976206*^9, 3.7280366423205457`*^9}, {
   3.728037188990165*^9, 3.7280372027723866`*^9}, {3.7280372525727663`*^9, 
   3.7280372996231585`*^9}, {3.728037335766183*^9, 3.728037337438115*^9}, {
   3.7280373698000655`*^9, 3.7280373722219725`*^9}, 3.728037456180956*^9, {
   3.7280375499536057`*^9, 3.72803755260962*^9}, {3.7280376179110947`*^9, 
   3.728037638412532*^9}, {3.728037702557678*^9, 3.728037703510871*^9}, {
   3.728037818972124*^9, 3.72803782431625*^9}, {3.728037924620182*^9, 
   3.7280380020162587`*^9}, {3.728038055129574*^9, 3.7280381209152546`*^9}, {
   3.72803825249549*^9, 3.728038253604833*^9}, {3.728038330507389*^9, 
   3.7280383308822107`*^9}, {3.7280384201700478`*^9, 
   3.7280384369367323`*^9}, {3.72803854325673*^9, 3.7280385888849545`*^9}, {
   3.72803863804465*^9, 3.7280387778044796`*^9}, {3.728045952722229*^9, 
   3.728045974255726*^9}, {3.7280460852818713`*^9, 3.728046086422514*^9}, 
   3.7280461838066626`*^9, {3.7280467698996124`*^9, 3.728046783620528*^9}, {
   3.7280473806787963`*^9, 3.728047410103146*^9}, {3.7280479969633427`*^9, 
   3.728048025028693*^9}, {3.7280481584630985`*^9, 3.728048185590822*^9}, {
   3.728048307636507*^9, 3.7280483089959745`*^9}, {3.728048364336311*^9, 
   3.728048366383325*^9}, {3.728048423606638*^9, 3.728048424278369*^9}, {
   3.7280484644770765`*^9, 3.728048499222689*^9}, {3.7280486169816074`*^9, 
   3.728048642343389*^9}, {3.7280488159461746`*^9, 3.7280488185400887`*^9}, {
   3.728049042721713*^9, 3.728049044534236*^9}, {3.728547323331693*^9, 
   3.7285476259232283`*^9}, {3.72854766567716*^9, 3.72854770136802*^9}, {
   3.7285477383403425`*^9, 3.7285479743164787`*^9}, {3.7285480068975463`*^9, 
   3.728548010257247*^9}, 3.7285480927964697`*^9, {3.728548147458005*^9, 
   3.7285481798207145`*^9}, {3.7285482382167807`*^9, 3.728548263531721*^9}, {
   3.7285483198340387`*^9, 3.728548473770994*^9}, {3.728548705699522*^9, 
   3.728548709028104*^9}, {3.728548773237274*^9, 3.728548773737393*^9}, {
   3.7285488409782457`*^9, 3.7285488481975975`*^9}, {3.7285488893421965`*^9, 
   3.72854889096747*^9}, {3.728549125849753*^9, 3.7285491934809637`*^9}, {
   3.7285492455328703`*^9, 3.728549247064268*^9}, {3.7285493035387487`*^9, 
   3.7285493148051877`*^9}, {3.728549508339517*^9, 3.7285495389049673`*^9}, {
   3.728549613349869*^9, 3.7285496237725997`*^9}, {3.7285496645733633`*^9, 
   3.7285496666830373`*^9}, 3.7285514172366924`*^9, {3.7285515084642615`*^9, 
   3.7285515085267677`*^9}, {3.728551620521967*^9, 3.7285516423990784`*^9}, {
   3.7285517121089926`*^9, 3.728551715297059*^9}, {3.72855185640427*^9, 
   3.728551856498032*^9}, {3.7285642106219425`*^9, 3.728564240687295*^9}, 
   3.7285650077301574`*^9, 3.728565139320791*^9, {3.7285659147863545`*^9, 
   3.7285659241153793`*^9}, {3.7285663633922663`*^9, 
   3.7285663634859676`*^9}, {3.7285680836522055`*^9, 3.728568094731392*^9}, {
   3.728568995580985*^9, 3.728569142907721*^9}, {3.728569468298541*^9, 
   3.728569495551382*^9}, {3.7285696792411594`*^9, 3.7285697757191596`*^9}, {
   3.7285700962031965`*^9, 3.728570160490637*^9}, {3.7285701998849797`*^9, 
   3.7285703150837708`*^9}, {3.7285731362812204`*^9, 
   3.7285733785858917`*^9}, {3.7285736795240602`*^9, 
   3.7285736800868225`*^9}, {3.728574033605333*^9, 3.7285740365273085`*^9}, 
   3.7285789913862343`*^9, {3.728580102790467*^9, 3.728580103852921*^9}, {
   3.7285804583561363`*^9, 3.7285804627002816`*^9}, {3.728580925759957*^9, 
   3.728580929760601*^9}, {3.728581230476901*^9, 3.728581236836951*^9}, {
   3.7285815482732363`*^9, 3.7285815517425313`*^9}, {3.7285816132171135`*^9, 
   3.728581633531476*^9}, 3.728627578261307*^9, 3.728627778858638*^9, 
   3.7286278208783197`*^9},ExpressionUUID->"69199bff-d38d-4879-a46a-\
328fec9ab9fe"],

Cell[CellGroupData[{

Cell[BoxData[
 RowBox[{"Plot", "[", 
  RowBox[{
   RowBox[{
    SubscriptBox["n", "c"], "[", 
    RowBox[{
     RowBox[{"d", " ", "\[CapitalOmega]"}], ",", "\[Alpha]"}], "]"}], ",", 
   RowBox[{"{", 
    RowBox[{"d", ",", 
     RowBox[{"-", "1"}], ",", "1"}], "}"}], ",", 
   RowBox[{"PlotRange", "\[Rule]", "All"}], ",", 
   RowBox[{"AxesLabel", "\[Rule]", 
    RowBox[{"{", 
     RowBox[{
     "\"\<\!\(\*FractionBox[\(\[CapitalDelta]\), \(\[CapitalOmega]\)]\) \>\"",
       ",", "\"\<\!\(\*OverscriptBox[\(n\), \(_\)]\)(\[CapitalDelta])\>\""}], 
     "}"}]}]}], "]"}]], "Input",
 CellChangeTimes->{{3.7285662107524543`*^9, 
  3.728566350265937*^9}},ExpressionUUID->"389af31b-3bbb-4c58-9bfc-\
75750112c966"],

Cell[BoxData[
 GraphicsBox[{{{{}, {}, 
     TagBox[{
       {RGBColor[0.368417, 0.506779, 0.709798], AbsoluteThickness[1.6], 
        Opacity[1.], LineBox[CompressedData["
1:eJwVyn081AkewHGNh9UqD7Edd+xFysOVGiqXHnx11YXIklrZ8TAhqzLkQlHR
ImLzsJ5XzHqOwTCeU98Z2rLWUxpZbmbMw2/GUEzICm1u74/P6/3Px5hKcw8k
KSkpXfmz/2tlv3VmfV2BV8ji4qvJeUBb2Z68sqrA4SmZ0nJ6HjBZ5J2LSwq0
bjuhnZCXB9bmLlTZGwVWF47Co8o8sNVJmOgfU6BxrabVtp/zACTzfQUNCgy7
7BbUTcoH93sDtTa+CgwIGLScicuHqKGEq5eezuEEL9GPklIAXK7GDMd/Fo0j
ubllKkVgxKbp2Rq+RZcbAjzWUAwtl5+pavFnkPbpgMB0nA5+aeR343en8dCi
wZ6znFK42ZyVNHBrGl2vu/bo/FIKObxFQ070NG5us3biDpdC365Wx+rQafxN
t8ghWFgKNgN2ZZEXpjH2uYZH/3opqGkeP6drPY23nI8tJNuXASP9XNdpkRzb
qEn977vL4ENWTDLay9Hxcwv3holymDLkzJy0k6N07lLqD0Q5vK5UcxncJ0c2
eVL3zlw5sDozdfgWcsx1rN97hVQBoeKqwlVdObYT2bQSywqQkLmM/fIpNNnm
+iostgIGh3e9rM2Ywr2OzqvLOyqhTFNgkC+S4Rd6PwUkZlVBlrf9Zwd5MtTb
cFz3VHEV3K2mvx9/LUPXuy8/6NZUAfXYxaG/9cuQbhGe+YJTBSaR8oSSVhkK
FmgGJfNVUMpfUFSmynCURenS96gGOuOz5y37ZXjkYcw33xk9giIn8rVXKVJ8
0O3L/G2kBkw1nPqGE6T4u3JDpLOwBmp/pZoM3pGifWqJone2BjpPZ4/0Xpfi
9g3KloR6LYy7Lls/9ZdiRNYRg4f2tbDV48li9UEp9qR9J9neUAvp3o7Xb08T
mF1HOSvKZcBWQ+pADEFgm9mO0J4KBhTzbu64MUlgol2HtLGZAfUUxmjEKIHJ
VH+L5hEG9PtqHfiWQyAtpLrijFYdqAeM/u5RQOBtm8wJxf06uHvFP9rCkcB/
rMz3nUirB8EDn6LOfxG4PVpg+s/ierBr9GY7HyXwcO/W8EPMelhY8lQPtSHQ
M9j6yHVuPfjfccpvMiKQM7bJtt2oASDLpv3QggRjA3V5GawG+NSm+sHlRwnG
S5RI9EgmXJggGU7mSHDz38/Hs+OY0Ppx3T4sQ4I6L5z++uY+E0IdVu9lJUpQ
NYLE9SlhAr9v7i9jNAnOB37c2N3LhC7+mK3fcQkSl/auJxg1QoxyTdS1WTH+
92wZmzbUCKEFPmp+cjFKlB2srSYagbpHN8dFIsac9EGHZaIRnLxjm8zHxZjR
PRz9aLUR9Fmus4JnYgyyIyll7GyCZuoi1blIjKINH2si4ppgjnPY1dRZjF4P
VHw0j7BAfH6ep3NSjBtvCowdHFkwOltxeR3E+OCGRlucJwu6DLRSJg6I8Zyu
duXOUBakhot6MkzEmPwpcFSLzgJz46SDf6yI0GMwWy1ErRn844ZMX1eLkEc+
4MXjN8O58ZKj/DIRxpxi0b5/0wxO1mFfE8Ui3LhXucRlpRn2EdppC9kitJo9
Ubem1wLqp9wXNeNF+O2tFi8dlxao1xrl/NtLhOUKd2c7dgusFU/4dGwU4U/x
Tc7OrFZ4t1wTzVYRoTIl5ewXPa1AuMVkvVgXYoWqrfHCSCsMkgyfjy4JcaBX
lk4stEJpEGX3gkiIsRkOPzJt2uCUlXDNslOIMm5gsGpHG+Q8keYXhQixkhux
r+1VO/hEF962DRRig/StvGWqHcxtzgSM+AoRN3e3DK+1Q2d1+x51TyEOkeIy
vU07QPBD6vMIeyFG0BNOD0R2gFkI+b2TnhBNXhZe8jbuhGu7V4sXYiZxy8mx
MbP0x6BSdjHEPHwSRdpuK9ZVjyFXf2C/T9AkVim59VzEx/BYmd7/i9skpn/1
dtD23Z//xIlV+o5J/ER6m9js0QW5SZmeZ4YE+OugnOZt8gQ6J803MUwE6OZT
6ZQpegqxhzfUFeoL0CuxrmjXH0/hSMG4S4qmANfNiuaX9BHY7vfTg1b5CPqU
Cr2vEF78/GaL8Qgfc7JkrIweBG5tvUFuPB/tiy9Ern/Nhlz1e50JUXwsT4t6
SAlmw/lAX++Iq3xUCYw/MxbFhokvtR+6efFRu1JW/mUeG0SZ4ds0yHx07w0o
URtjw1zUPrM4IQ9FluKq77/hAJO7qTf0NQ/pSQXnh65yIJwsDab085AbNlJo
fYcD72dyauzaeZj3rLXUt5QDa5Tl3UvpPDw2fpThN8OBAvZIsM9JHkbMbPlc
6T/d8D9hZK68
         "]], LineBox[CompressedData["
1:eJwBMQPO/CFib1JlAgAAADIAAAACAAAAk5EriHgx3L870xt8mZzCQI4w4Xpq
k9u/V1fJyUvow0D4UIKzgIjbv077xIf4AMRAzJHEJK1y27+yLz+mFDPEQHQT
SQcGR9u/jSErYnqaxEDGFlLMt+/avzizqmU1d8VAMDfzBM7k2r+q5InpOZTF
QJpXlD3k2dq/bHE+b5WxxUBvmNauEMTav3p8lkZZ7cVAGBpbkWmY2r+cEzmR
TmnGQGodZFYbQdq/8LxbuAl1x0DUPQWPMTbav7Funs+SmMdAPl6mx0cr2r+v
RpZAnLzHQBOf6Dh0Fdq/gCq0qD4GyEC8IG0bzenZvzetJoMwoMhAJkEOVOPe
2b82q/tjKsjIQJBhr4z509m/E7xWZsbwyEBlovH9Jb7Zv6RFre35Q8lADiR2
4H6S2b/p0RNb8/LJQHhEFxmVh9m/jcf+CqEgykDiZLhRq3zZvyILgH8jT8pA
t6X6wtdm2b97pqidx67KQGAnf6UwO9m/zcm1MZJ5y0DKRyDeRjDZv2+HmMjo
rstANGjBFl0l2b/1598lZuXLQAmpA4iJD9m/KksrhQ1WzECyKohq4uPYv5f9
/O7cR81AH9FguSvZ2L9ZJDh5AYfNQIx3OQh1zti/7iwoR9HHzUBlxOqlB7nY
v++yrtbbTs5A0mrD9FCu2L+DSh8WUpXOQD4RnEOao9i/q8WZbuvdzkAYXk3h
LI7YvzqKvQQnds9AhAQmMHaD2L/FFTynJcbPQPGq/n6/eNi/MqKZBoEM0EDK
968cUmPYv2HxkrQtZNBAN56Ia5tY2L8d8wcAu5LQQKREYbrkTdi/2/SORFfD
0EB9kRJYdzjYv0nVMe2yK9FA6jfrpsAt2L+4kxPrDWTRQFbew/UJI9i/o6R1
iLef0UDDhJxEUxjYv7xEY4A039FAMCt1k5wN2L+VINz0LyPSQJzRTeLlAti/
em3OCI1s0kAJeCYxL/jXv93UhnCEvNJAdh7/f3jt17+DHeS32RTTQOLE187B
4te/79/frUR400BPa7AdC9jXv1HnNWlf69NAvBGJbFTN179vSzfhOHfUQMbe
DebYwte/cK1NarIu1UAJubBg
         "]], LineBox[CompressedData["
1:eJwVi3s41IkehzUll90SUozLoMiWFSpC9f1m6diURypqaeR6dsvWYsslp0Wq
PbtE1jFSDDvUzEPjsoxLw88MLXVqxZgL4wyySS7zUzOV2zlz7B/v83ne5/O8
NpEXg2IoWlpa0Sv8tR01sdqqh1Li96BA4euzaqRoG592XvGY4GWdlBW/UDX9
IOVXKTEeseQS8ZUa/ebv+X6aIyVU1pmZrgFqbCy9VHAyU0rkjSdyzP3UaOsb
MF6aJCUeSKzttL3VuHRbk+4SKSWcpjLMB/eokbsjkh/sLiU860H/uqUaN4Zv
21U+JiEKaCa02RkVjjyus3ZzkxCUjRNszc8qTDu+4LPXUUL4t9Oswm6o0HQM
v/G0lRBmW4zGm9NVGLjcW3dgvYS44fSfsMRLKuxwVXr/bUJMvHZyN5mhq7CM
uT3mVKGYYGfXC2dcVBiZwuKkfhggnkxyoh1l7/CV479cCZ6ImDXIfFJj9w4N
r3LcnFb1EcQF+3slD+bQ0Y10rFQ9I+JIuntYgRKv+cy+aEnuJriHjt1LrJtG
kxPcvNObhcSkTnrXi7eTWP/hsUHP1laCG6bkeCVPYKX8Vc6bLC7BrryXGj0x
jmeOWTTIowoIu+a15HPmGLboXxELL/0CtcW75rasG8E9L1dZZZyqAcrVeaSI
h3DL3KMFT2ELDDv8kRW3X4pfsgafB5wSwrqSW7qGHSL0PWq0+n1jNzxMa6Nr
Ey8wN1ya7tz0DNaGGswM/PoMuwMs1wUa9UFHsU6tvV0PztqYXO0vFsFlvTq7
1NIu3HulPF5QIYKs//5IFd/uwsyBz2NquSJopsb37L3ehZtuHjpySygCL4Nr
+6hxXXhgJol6eEoEZ2jTWr6eXZjLG+IJPAZgyTmnb4+sE138y8ha2QDc1Euj
RVE78dL3OyJyN0nAyOFA2ghPgJv0SX6wjQRA6u8WViXAZma9qZWjBCyuGT0b
Ywpw+anHi+qDEggypCfo/FOAmTZ+8DROAjIPB82jUAHe+iPaUrtTAo1jDb93
UQR436F0MPWiFCg7e3nbQzpQOrwhKLZHBnfPJn3yfmc7Hv45RvZ9vwwyzI6y
vK3ake/RSr82vPLnjhqXfNqOZYVR58vmZGCqd/Gr5Ddt+HUgL2vIdBDM13un
dbPacLEztCngm0HIeGdj2kFtQ4uq+xbu+kOwu3exWm7Ix7Mp+17rHJEDk7lf
02fbituje8TKYDmE5pYQ/UatqAo40SWOkIOCOaM3SmnFG1vjyllJcrjz/L2R
9XgLVvfeDQWWHEaMEyS7K1pwwW6p9/KiHNxrc9zYDi2Y39/S/Io9DKvO8YK+
82zGzh3uP3VqK6DW2Kvi/A88pO88wXproIDs6vh460QezrvG82lUBXAW/mem
iOWho2eV8oqTAnykstHEAB4W+NGO7w5RQEizMF3XioexMToWlWwFaLyFqt72
RtRlSh/e8B+B4NBtWuy1jWivx5+s8BsFssCJZ8D9DS355321fxwD0YDx+M6w
OtRapHASXr4En1Hqto6rXPx4rI3+2O5PuFMgjWHuqEL57nBzu6xXQHdka3Mt
2fhdyAZD2+EJODwl5NnkV6JZwZ+n1lhOQvajsL/fuclCbmjZA1XyG+C2JWiU
JeUYsv8Hv562KZjaKDfZbFiGdfRvbT2Xp4ERs+YfekklOK//xeqWk7OQM5uf
0jRdjEF9Xm6WRUqoFh/PrRAVob7XJwJ+iRLCp/OE0qdFKKgY8g9jKeHfpRt+
MhAWoXNySsRdrhLkdalPsmuLcD2tKdvssRLMgxd/a8spwidxruMm75Rwmy/L
/eBXhKj7Wd76IyRszj9dUSNk4Hz8PJV7jIQG/sHbF1sZWCPvrjwaQsKofFvD
rnoGWtXEPsqOJOGL08K8nnIGLp+smNBPIWHrt2khWzMY2MSi7de5T0LOHKeh
HBl4YR3Zfb9qpW+c5bH2MtA+qT3oUB0JLgczOjnODCw4fObr63wS0j5+nBNY
MzDhbfEvq0UktEfvO267ioHbQ89ZsWQkaCZ06D4LhTjW5cHxVpDgfJNKP/e2
EAOLZO0Zb0jIP9e8SzhWiLoU9pc2JAltSdQ16sFCJM4nDXSoSVhyjSc+6y/E
y+JD4WcXSbC2+jwq6mkhOsGmKY2GBPvOjpkyYSH+Hw0OLBo=
         "]]}},
      Annotation[#, 
       "Charting`Private`Tag$9705#1"]& ], {}}, {{}, {}, {}}}, {}, {}},
  AspectRatio->NCache[GoldenRatio^(-1), 0.6180339887498948],
  Axes->{True, True},
  AxesLabel->{
    FormBox[
    "\"\\!\\(\\*FractionBox[\\(\[CapitalDelta]\\), \\(\[CapitalOmega]\\)]\\) \
\"", TraditionalForm], 
    FormBox[
    "\"\\!\\(\\*OverscriptBox[\\(n\\), \\(_\\)]\\)(\[CapitalDelta])\"", 
     TraditionalForm]},
  AxesOrigin->{0, 0},
  DisplayFunction->Identity,
  Frame->{{False, False}, {False, False}},
  FrameLabel->{{None, None}, {None, None}},
  FrameTicks->{{Automatic, 
     Charting`ScaledFrameTicks[{Identity, Identity}]}, {Automatic, 
     Charting`ScaledFrameTicks[{Identity, Identity}]}},
  GridLines->{None, None},
  GridLinesStyle->Directive[
    GrayLevel[0.5, 0.4]],
  ImagePadding->All,
  Method->{
   "DefaultBoundaryStyle" -> Automatic, "DefaultMeshStyle" -> 
    AbsolutePointSize[6], "ScalingFunctions" -> None, 
    "CoordinatesToolOptions" -> {"DisplayFunction" -> ({
        (Identity[#]& )[
         Part[#, 1]], 
        (Identity[#]& )[
         Part[#, 2]]}& ), "CopiedValueFunction" -> ({
        (Identity[#]& )[
         Part[#, 1]], 
        (Identity[#]& )[
         Part[#, 2]]}& )}},
  PlotRange->{All, All},
  PlotRangeClipping->True,
  PlotRangePadding->{{
     Scaled[0.02], 
     Scaled[0.02]}, {
     Scaled[0.05], 
     Scaled[0.05]}},
  Ticks->{Automatic, Automatic}]], "Output",
 CellChangeTimes->{{3.7285662482717614`*^9, 3.728566289650822*^9}, {
   3.728566323513507*^9, 3.7285663454217234`*^9}, 3.7285663821440177`*^9, 
   3.728568097090996*^9, 3.7285686314207935`*^9, 3.7285693806338243`*^9, 
   3.7285695095056934`*^9, 3.7285698431003876`*^9, 3.7285703415548515`*^9, 
   3.7285720936804657`*^9, 3.7285722205523057`*^9, 3.728572631560571*^9, 
   3.7285736466302547`*^9, 3.728574046622035*^9, 3.728574463146823*^9, 
   3.7285790014809237`*^9, 3.728579734301838*^9, 3.728580116604154*^9, 
   3.7285804773109894`*^9, 3.7285809453400497`*^9, 3.7285812522915163`*^9, 
   3.7285815796513147`*^9, {3.728581626093259*^9, 3.7285816471891236`*^9}, 
   3.728627924950881*^9, {3.7286461449161577`*^9, 
   3.7286461562218723`*^9}},ExpressionUUID->"a8968f7b-3857-4f30-9248-\
5428a64ae2dc"]
}, Open  ]],

Cell[BoxData[
 RowBox[{
  RowBox[{
   RowBox[{
    RowBox[{"PumpProbe", "[", "d_", "]"}], ":=", 
    RowBox[{"Module", "[", 
     RowBox[{
      RowBox[{"{", "p3", "}"}], ",", "\[IndentingNewLine]", 
      RowBox[{
       RowBox[{"\[CapitalDelta]", "=", 
        RowBox[{"d", " ", "\[CapitalOmega]"}]}], ";", " ", 
       "\[IndentingNewLine]", 
       RowBox[{
        OverscriptBox["n", "_"], "=", 
        RowBox[{
         SubscriptBox["n", "c"], "[", 
         RowBox[{"\[CapitalDelta]", ",", "\[Alpha]"}], "]"}]}], ";", 
       "\[IndentingNewLine]", 
       RowBox[{
        OverscriptBox["m", "_"], "=", 
        OverscriptBox["n", "_"]}], " ", ";", "\[IndentingNewLine]", 
       "\[IndentingNewLine]", 
       RowBox[{
        SubscriptBox["L", "0"], "=", 
        RowBox[{"Table", "[", 
         RowBox[{
          RowBox[{"{", 
           RowBox[{"w", ",", 
            RowBox[{
             SubscriptBox["SS", "0"], "[", 
             RowBox[{
              RowBox[{"w", " ", "\[CapitalOmega]"}], ",", "\[CapitalDelta]", 
              ",", 
              OverscriptBox["n", "_"]}], "]"}]}], "}"}], ",", 
          RowBox[{"{", 
           RowBox[{"w", ",", 
            RowBox[{"-", "2.5"}], ",", "2.5", ",", "0.01"}], "}"}]}], "]"}]}],
        ";", "\[IndentingNewLine]", 
       RowBox[{
        SubscriptBox["L", "1"], "=", 
        RowBox[{"Table", "[", 
         RowBox[{
          RowBox[{"{", 
           RowBox[{"w", ",", 
            RowBox[{
             SubscriptBox["SS", "1"], "[", 
             RowBox[{
              RowBox[{"w", " ", "\[CapitalOmega]"}], ",", "\[CapitalDelta]", 
              ",", 
              OverscriptBox["n", "_"]}], "]"}]}], "}"}], ",", 
          RowBox[{"{", 
           RowBox[{"w", ",", 
            RowBox[{"-", "2.5"}], ",", "2.5", ",", "0.01"}], "}"}]}], "]"}]}],
        ";", "\[IndentingNewLine]", 
       RowBox[{
        SubscriptBox["L", "2"], "=", 
        RowBox[{"Table", "[", 
         RowBox[{
          RowBox[{"{", 
           RowBox[{"w", ",", 
            RowBox[{
             SubscriptBox["SS", "2"], "[", 
             RowBox[{
              RowBox[{"w", " ", "\[CapitalOmega]"}], ",", "\[CapitalDelta]", 
              ",", 
              OverscriptBox["n", "_"]}], "]"}]}], "}"}], ",", 
          RowBox[{"{", 
           RowBox[{"w", ",", 
            RowBox[{"-", "2.5"}], ",", "2.5", ",", "0.01"}], "}"}]}], "]"}]}],
        ";", "\[IndentingNewLine]", "\[IndentingNewLine]", 
       RowBox[{"p3", "=", 
        RowBox[{"ListLogPlot", "[", 
         RowBox[{
          RowBox[{"{", 
           RowBox[{
            SubscriptBox["L", "0"], ",", 
            SubscriptBox["L", "1"], ",", 
            SubscriptBox["L", "2"]}], "}"}], ",", 
          RowBox[{"Joined", "\[Rule]", "True"}], ",", 
          RowBox[{"AxesLabel", "\[Rule]", 
           RowBox[{"{", 
            RowBox[{
            "\"\<\!\(\*FractionBox[\(\[CapitalDelta]\), \
\(\[CapitalOmega]\)]\) \>\"", ",", 
             "\"\<\!\(\*SubscriptBox[\(S\), \(A\)]\)(\[CapitalDelta])\>\""}], 
            "}"}]}], ",", 
          RowBox[{"PlotStyle", "\[Rule]", 
           RowBox[{"{", 
            RowBox[{"Black", ",", "Blue", ",", "Red"}], "}"}]}], ",", 
          RowBox[{"PlotRange", "\[Rule]", "All"}], ",", 
          RowBox[{"PlotLegends", "\[Rule]", 
           RowBox[{"{", 
            RowBox[{
            "\"\<Linearized Optomechanics\>\"", ",", 
             "\"\<Second-Order Optomechanics\>\"", ",", 
             "\"\<Third-Order Optomechanics\>\""}], "}"}]}]}], "]"}]}], ";", 
       "\[IndentingNewLine]", 
       RowBox[{"Print", "[", 
        RowBox[{
        "\"\<Pump Detuning \[CapitalDelta] = \>\"", ",", "d", ",", 
         "\"\<\[CapitalOmega]\>\""}], "]"}], ";", "\[IndentingNewLine]", 
       RowBox[{"Print", "[", 
        RowBox[{"\"\<First Side-band asymmetry = \>\"", ",", 
         RowBox[{
          RowBox[{
           SubscriptBox["SS", "1"], "[", 
           RowBox[{
            RowBox[{"-", "\[CapitalOmega]"}], ",", "\[CapitalDelta]", ",", 
            OverscriptBox["n", "_"]}], "]"}], "/", 
          RowBox[{
           SubscriptBox["SS", "1"], "[", 
           RowBox[{"\[CapitalOmega]", ",", "\[CapitalDelta]", ",", 
            OverscriptBox["n", "_"]}], "]"}]}]}], "]"}], ";", 
       "\[IndentingNewLine]", 
       RowBox[{"Print", "[", 
        RowBox[{"\"\<Second Side-band asymmetry = \>\"", ",", 
         RowBox[{
          RowBox[{
           SubscriptBox["SS", "2"], "[", 
           RowBox[{
            RowBox[{
             RowBox[{"-", "2"}], "\[CapitalOmega]"}], ",", "\[CapitalDelta]", 
            ",", 
            OverscriptBox["n", "_"]}], "]"}], "/", 
          RowBox[{
           SubscriptBox["SS", "2"], "[", 
           RowBox[{
            RowBox[{"2", "\[CapitalOmega]"}], ",", "\[CapitalDelta]", ",", 
            OverscriptBox["n", "_"]}], "]"}]}]}], "]"}], ";", 
       "\[IndentingNewLine]", 
       RowBox[{"Return", "[", "p3", "]"}]}]}], "\[IndentingNewLine]", "]"}]}],
    ";"}], "\[IndentingNewLine]"}]], "Input",
 CellChangeTimes->{
  3.728025258093361*^9, {3.7280253186279073`*^9, 3.7280253425361395`*^9}, {
   3.728025388988103*^9, 3.7280254028794994`*^9}, {3.728028165153969*^9, 
   3.7280281867023573`*^9}, {3.728028347698173*^9, 3.7280283618865633`*^9}, 
   3.7280284064068384`*^9, {3.728037765390222*^9, 3.7280377910639114`*^9}, 
   3.728037869975828*^9, 3.7280383874018154`*^9, {3.728046021228676*^9, 
   3.7280460214943223`*^9}, 3.7280461104401913`*^9, 3.7280464176008697`*^9, {
   3.7280464783097143`*^9, 3.728046478700161*^9}, {3.728046620151244*^9, 
   3.7280466202134743`*^9}, {3.7280466590610037`*^9, 3.728046746678833*^9}, {
   3.728046814732448*^9, 3.72804690766307*^9}, 3.7280470542729445`*^9, 
   3.728047179347275*^9, {3.7280472131943574`*^9, 3.728047235821123*^9}, {
   3.7280472806849556`*^9, 3.7280473296427507`*^9}, {3.728047612433725*^9, 
   3.7280476602819796`*^9}, {3.728047739261361*^9, 3.728047784155918*^9}, {
   3.7280478427300873`*^9, 3.728047865404111*^9}, {3.728047897594644*^9, 
   3.728047899079343*^9}, {3.7280479392704153`*^9, 3.72804796491366*^9}, {
   3.728048212733857*^9, 3.7280482350284615`*^9}, {3.728548930158849*^9, 
   3.7285489779132557`*^9}, {3.728549020901787*^9, 3.7285490692191696`*^9}, {
   3.728549755785509*^9, 3.728549887110493*^9}, {3.728549917238406*^9, 
   3.7285499224889135`*^9}, {3.7285501564958987`*^9, 3.728550233925259*^9}, {
   3.728569155174531*^9, 3.7285691726606135`*^9}, {3.7285717827129183`*^9, 
   3.728571919054216*^9}, {3.728572100321737*^9, 3.728572130871561*^9}, {
   3.728572200347031*^9, 3.7285722056600394`*^9}, {3.7285733884305887`*^9, 
   3.7285734172614975`*^9}, {3.7285737115740304`*^9, 
   3.7285737215593724`*^9}, {3.7285740062275057`*^9, 
   3.7285740106810617`*^9}, {3.7285742380467834`*^9, 
   3.7285742401566052`*^9}},ExpressionUUID->"157efb65-2d50-4b59-a9b7-\
f3348fd3d5d5"],

Cell[BoxData[
 RowBox[{
  RowBox[{
   RowBox[{
    RowBox[{"SinglePump", "[", "d_", "]"}], ":=", 
    RowBox[{"Module", "[", 
     RowBox[{
      RowBox[{"{", "p3", "}"}], ",", "\[IndentingNewLine]", 
      RowBox[{
       RowBox[{"\[CapitalDelta]", "=", 
        RowBox[{"d", " ", "\[CapitalOmega]"}]}], ";", " ", 
       "\[IndentingNewLine]", 
       RowBox[{
        OverscriptBox["n", "_"], "=", 
        RowBox[{
         SubscriptBox["n", "c"], "[", 
         RowBox[{"\[CapitalDelta]", ",", "\[Alpha]"}], "]"}]}], ";", 
       "\[IndentingNewLine]", 
       RowBox[{
        OverscriptBox["m", "_"], "=", 
        OverscriptBox["n", "_"]}], " ", ";", "\[IndentingNewLine]", 
       "\[IndentingNewLine]", 
       RowBox[{
        SubscriptBox["L", "0"], "=", 
        RowBox[{"Table", "[", 
         RowBox[{
          RowBox[{"{", 
           RowBox[{"w", ",", 
            RowBox[{
             SubscriptBox["SS", "0"], "[", 
             RowBox[{
              RowBox[{"0", " ", "\[CapitalOmega]"}], ",", 
              RowBox[{
               RowBox[{"-", "w"}], " ", "\[CapitalOmega]"}], ",", 
              RowBox[{
               SubscriptBox["n", "c"], "[", 
               RowBox[{
                RowBox[{
                 RowBox[{"-", "w"}], " ", "\[CapitalOmega]"}], ",", 
                "\[Alpha]"}], "]"}]}], "]"}]}], "}"}], ",", 
          RowBox[{"{", 
           RowBox[{"w", ",", 
            RowBox[{"-", "2.5"}], ",", "2.5", ",", "0.01"}], "}"}]}], "]"}]}],
        ";", "\[IndentingNewLine]", 
       RowBox[{
        SubscriptBox["L", "1"], "=", 
        RowBox[{"Table", "[", 
         RowBox[{
          RowBox[{"{", 
           RowBox[{"w", ",", 
            RowBox[{
             SubscriptBox["SS", "1"], "[", 
             RowBox[{
              RowBox[{"0", " ", "\[CapitalOmega]"}], ",", 
              RowBox[{
               RowBox[{"-", "w"}], " ", "\[CapitalOmega]"}], ",", 
              RowBox[{
               SubscriptBox["n", "c"], "[", 
               RowBox[{
                RowBox[{
                 RowBox[{"-", "w"}], " ", "\[CapitalOmega]"}], ",", 
                "\[Alpha]"}], "]"}]}], "]"}]}], "}"}], ",", 
          RowBox[{"{", 
           RowBox[{"w", ",", 
            RowBox[{"-", "2.5"}], ",", "2.5", ",", "0.01"}], "}"}]}], "]"}]}],
        ";", "\[IndentingNewLine]", 
       RowBox[{
        SubscriptBox["L", "2"], "=", 
        RowBox[{"Table", "[", 
         RowBox[{
          RowBox[{"{", 
           RowBox[{"w", ",", 
            RowBox[{
             SubscriptBox["SS", "2"], "[", 
             RowBox[{
              RowBox[{"0", " ", "\[CapitalOmega]"}], ",", 
              RowBox[{
               RowBox[{"-", "w"}], " ", "\[CapitalOmega]"}], ",", 
              RowBox[{
               SubscriptBox["n", "c"], "[", 
               RowBox[{
                RowBox[{
                 RowBox[{"-", "w"}], " ", "\[CapitalOmega]"}], ",", 
                "\[Alpha]"}], "]"}]}], "]"}]}], "}"}], ",", 
          RowBox[{"{", 
           RowBox[{"w", ",", 
            RowBox[{"-", "2.5"}], ",", "2.5", ",", "0.01"}], "}"}]}], "]"}]}],
        ";", "\[IndentingNewLine]", "\[IndentingNewLine]", 
       RowBox[{"p3", "=", 
        RowBox[{"ListLogPlot", "[", 
         RowBox[{
          RowBox[{"{", 
           RowBox[{
            SubscriptBox["L", "0"], ",", 
            SubscriptBox["L", "1"], ",", 
            SubscriptBox["L", "2"]}], "}"}], ",", 
          RowBox[{"Joined", "\[Rule]", "True"}], ",", 
          RowBox[{"AxesLabel", "\[Rule]", 
           RowBox[{"{", 
            RowBox[{
            "\"\<\!\(\*FractionBox[\(\[CapitalDelta]\), \
\(\[CapitalOmega]\)]\) \>\"", ",", 
             "\"\<\!\(\*SubscriptBox[\(S\), \(A\)]\)(\[CapitalDelta])\>\""}], 
            "}"}]}], ",", 
          RowBox[{"PlotStyle", "\[Rule]", 
           RowBox[{"{", 
            RowBox[{"Black", ",", "Blue", ",", "Red"}], "}"}]}], ",", 
          RowBox[{"PlotRange", "\[Rule]", "All"}], ",", 
          RowBox[{"PlotLegends", "\[Rule]", 
           RowBox[{"{", 
            RowBox[{
            "\"\<Linearized Optomechanics\>\"", ",", 
             "\"\<Second-Order Optomechanics\>\"", ",", 
             "\"\<Third-Order Optomechanics\>\""}], "}"}]}]}], "]"}]}], ";", 
       "\[IndentingNewLine]", 
       RowBox[{"Return", "[", "p3", "]"}]}]}], "\[IndentingNewLine]", "]"}]}],
    ";"}], "\[IndentingNewLine]"}]], "Input",
 CellChangeTimes->{{3.7285742788632345`*^9, 3.7285743689658675`*^9}, {
  3.728578744706279*^9, 
  3.7285787641771007`*^9}},ExpressionUUID->"e37259c7-99c0-44ba-8022-\
c71c103382de"],

Cell[CellGroupData[{

Cell[BoxData[{
 RowBox[{"Show", "[", 
  RowBox[{"PumpProbe", "[", 
   RowBox[{"-", "2"}], "]"}], "]"}], "\[IndentingNewLine]", 
 RowBox[{"Show", "[", 
  RowBox[{"PumpProbe", "[", 
   RowBox[{
    RowBox[{"-", "3"}], "/", "2"}], "]"}], "]"}], "\[IndentingNewLine]", 
 RowBox[{"Show", "[", 
  RowBox[{"PumpProbe", "[", 
   RowBox[{"-", "1"}], "]"}], "]"}], "\[IndentingNewLine]", 
 RowBox[{"Show", "[", 
  RowBox[{"PumpProbe", "[", 
   RowBox[{
    RowBox[{"-", "1"}], "/", "2"}], "]"}], "]"}], "\[IndentingNewLine]", 
 RowBox[{"Show", "[", 
  RowBox[{"PumpProbe", "[", "0", "]"}], "]"}], "\[IndentingNewLine]", 
 RowBox[{"Show", "[", 
  RowBox[{"PumpProbe", "[", 
   RowBox[{"1", "/", "2"}], "]"}], "]"}], "\[IndentingNewLine]", 
 RowBox[{"Show", "[", 
  RowBox[{"PumpProbe", "[", "1", "]"}], "]"}], "\[IndentingNewLine]", 
 RowBox[{"Show", "[", 
  RowBox[{"PumpProbe", "[", 
   RowBox[{"3", "/", "2"}], "]"}], "]"}], "\[IndentingNewLine]"}], "Input",
 CellChangeTimes->{{3.7280254781351633`*^9, 3.728025479275627*^9}, {
   3.728025608060933*^9, 3.728025797598643*^9}, {3.728025915888464*^9, 
   3.728025917482345*^9}, {3.7280263452988257`*^9, 3.7280264736672845`*^9}, 
   3.7280265296087627`*^9, {3.728027889228277*^9, 3.7280279379189157`*^9}, {
   3.7280279956260967`*^9, 3.728027995844864*^9}, {3.7280284341134615`*^9, 
   3.728028448270707*^9}, {3.7280385183954086`*^9, 3.7280385232551284`*^9}, {
   3.7280385980572634`*^9, 3.7280386236528187`*^9}, {3.7280469960153937`*^9, 
   3.728047027910944*^9}, {3.7280470824787703`*^9, 3.728047155110407*^9}, {
   3.7280476936645317`*^9, 3.7280477160557566`*^9}, {3.7280478110959506`*^9, 
   3.7280478122056336`*^9}, {3.72854851507166*^9, 3.7285486013769836`*^9}, {
   3.728549362622399*^9, 3.7285493939847164`*^9}, {3.728549800680314*^9, 
   3.7285498224169464`*^9}, {3.728549894251892*^9, 3.7285499144256315`*^9}, {
   3.728549977713353*^9, 3.7285500268896236`*^9}, {3.728550240832175*^9, 
   3.728550288805767*^9}, {3.728550446242652*^9, 3.7285504525091305`*^9}, {
   3.7285506312451735`*^9, 3.728550648387229*^9}, {3.728572126011716*^9, 
   3.728572126746165*^9}, {3.7285722295686035`*^9, 3.7285722325376387`*^9}, {
   3.728574388483465*^9, 3.7285744083446994`*^9}, {3.7285746026132674`*^9, 
   3.7285746042227964`*^9}},ExpressionUUID->"79dfc0a0-efe8-46cd-bb60-\
1e9d603695d7"],

Cell[CellGroupData[{

Cell[BoxData[
 InterpretationBox[
  RowBox[{"\<\"Pump Detuning \[CapitalDelta] = \"\>", "\[InvisibleSpace]", 
   RowBox[{"-", "2"}], "\[InvisibleSpace]", "\<\"\[CapitalOmega]\"\>"}],
  SequenceForm["Pump Detuning \[CapitalDelta] = ", -2, "\[CapitalOmega]"],
  Editable->False]], "Print",
 CellChangeTimes->{
  3.728574469178774*^9, 3.7285790075283775`*^9, 3.7285797403023167`*^9, 
   3.7285801226828675`*^9, 3.72858048317083*^9, 3.728580951231164*^9, 
   3.728581258401523*^9, 3.728581585776862*^9, {3.7285816321565247`*^9, 
   3.728581653361517*^9}, 3.728627930701439*^9, 
   3.7286461627690277`*^9},ExpressionUUID->"bed46b0c-692a-434f-a096-\
7a5b28548094"],

Cell[BoxData[
 InterpretationBox[
  RowBox[{"\<\"First Side-band asymmetry = \"\>", "\[InvisibleSpace]", 
   "1.0272288111194923`"}],
  SequenceForm["First Side-band asymmetry = ", 1.0272288111194923`],
  Editable->False]], "Print",
 CellChangeTimes->{
  3.728574469178774*^9, 3.7285790075283775`*^9, 3.7285797403023167`*^9, 
   3.7285801226828675`*^9, 3.72858048317083*^9, 3.728580951231164*^9, 
   3.728581258401523*^9, 3.728581585776862*^9, {3.7285816321565247`*^9, 
   3.728581653361517*^9}, 3.728627930701439*^9, 
   3.7286461627846537`*^9},ExpressionUUID->"69dec802-103c-4cf0-9c10-\
f23656be82c4"],

Cell[BoxData[
 InterpretationBox[
  RowBox[{"\<\"Second Side-band asymmetry = \"\>", "\[InvisibleSpace]", 
   "2.0776568742613666`"}],
  SequenceForm["Second Side-band asymmetry = ", 2.0776568742613666`],
  Editable->False]], "Print",
 CellChangeTimes->{
  3.728574469178774*^9, 3.7285790075283775`*^9, 3.7285797403023167`*^9, 
   3.7285801226828675`*^9, 3.72858048317083*^9, 3.728580951231164*^9, 
   3.728581258401523*^9, 3.728581585776862*^9, {3.7285816321565247`*^9, 
   3.728581653361517*^9}, 3.728627930701439*^9, 
   3.7286461627846537`*^9},ExpressionUUID->"150fdfe7-9e64-45d2-98ed-\
b910747ff5ee"]
}, Open  ]],

Cell[BoxData[
 TemplateBox[{GraphicsBox[{{}, {{{}, {}, {
        Hue[0.67, 0.6, 0.6], 
        Directive[
         PointSize[0.004583333333333334], 
         AbsoluteThickness[1.6], 
         GrayLevel[0]], 
        LineBox[CompressedData["
1:eJw1mXVYVFsXxmcG/CwMVOzCBFHEzus6FlylRPRe6ZaQbkEUJCRUkEYMBEQs
hKtiu49gIAqiEoqIgFIiSIfUN8xZe/7hOc9w9uz1/tZ+995rSRvb7TUT8Hi8
Dj6PN/SX+4izjQ6LzBMGHsIvjfuz/RvE2Bh+wYavvx9BSZL9X6NKxNj0siKe
bONjyO6Q0Q3NEmNXxapM2Nn1BNKUKj0mpYmxzllzQnjjCJyNG/qIsc9uWqWc
m86Cf8PQgGJsVslKP9u7LDgIR0uyF2PXBgcscTnwDISDCUcUYwd3Xq1bL54F
fw8NpyTGvj1VcFn5QRasEn3E2IwIbbdd7tkwRzSgGJuap7X289bnMEo0QTGW
iewZf3PyC+gcml6HgPWLnjnRt+sFiIarFLAD62QSFla/hLy3Qx8Bu3nT4uJD
Fa9gKFqN+wJ2rsy6gg0/cyB5KNwkAasg4f7IWywXRNMLFbAhG3XTtix7A55D
w3kI2DEm0vJHLd7CQdFHwOZv37Nrf2Ye7BUNKGBHioHMjynvQBTuXwK2WuW9
q6xSAciKAhaw+wOidc3HvAfRcJME7N5iv9xt394Dx0PAvrK1Ddjz5APy4LNB
S0acmZP6EXnwWZWxc5JWJxSCaHpZfHaX7hYv8ZQi5MFnT3bpFf16UIw8+Oyf
wOIbcmUlyIPPRkxP/FIo8Rl58Nn5kquuvFAuRR581vRNp2p07BfkwWddOjLC
glrLkAef1RsZ6+xxoBx58Nl4v0Q2J+cb8hD+vtS7k4kJFciDx4ZfyBgTalCJ
PHhs5fzlyy3mVCEPHqtSLtszprwKefDYuVM7FPhx35EHj7XxGNC0UP2BPHis
Qnj02pndP5AHj118zyf2SVQ18uCxu9gUKJxXgzx4bL+7ck9nfA3y4LEFlm3a
f/prkAePtZ014DFPsRZ58NhnDQnH9jrWIg8eO2qjC6z2qUX9B0lj7PzYoe85
vQdJc3/u9aH3OX0HSa11fNLQ+JyegyQmfqlWl/D3Of2E769uuTs0P06vQeK3
ecuCp8L5c/oMkHnRN4uH4uP0GCAbk2G4pTD+MFH8A6Tm0+zOIX24eAfIqjvN
+WOF+m0RDSh8VtkxyVKoLxfPAMn732temFB/Lp/6yU7b5JNJQj5c/vQTVv1A
Sa6QH5cv/cTc+38JR4R8RfLb9xOj91fzQ4T8uXzoJ77ydudihfkhmt7sfqLv
oCyeI8wfjncf8RiVtLNEmF8ivG/7iF/kinnywvzjePaR/Jwb+34L85Pj10d2
7d86bLgwfzlefUTg/WjlOmF+c3z6yHZlxcXzhPnP4egj3XJu8zSF64Pj0Us8
Yy4e2ilcPxyPXtLcukhgJVxfHI9eIj5v/9ylwvXH8eglsgKt4/XC9cnx6CWq
2wuvagvXL8ejl0w7HxrpK1zfHI8/RExOe/oO4frnePwhni55SwOE/sDx+EOc
zd4ogtA/OB5/SE7VgIaD0F84Hn8IO8JEWk7oPxyPP2RFeltcoNCfOB495E37
k/P/Cf2L49FDfk10el0u9DeORw9J4itKqgv9j+PRQ8R2z1XSeED9socYfBIL
3yL0T45HD3GOTCnzEPorx6ObLB1eC85C/+V4dJO71VHWiUJ/5nh0k5GMpryE
0L85Ht1EL9I1f4/Q3zke3SSkfdOn1UL/53h0k8drauTrhfsDx6ObuP44c+SG
cP/geHSRx62zt+VOfYg8usi4+r72uL8eII8uYq7+cslR6/vIo4u4JBp/+J58
D3l0EfVVjMfWmkzk0UX26c9KmqyQiTw6yeXcV7MbfO4ij05yM1veQ+3LHfSH
TjLTVtqxZNMd5NFJXHdLOs5Puo3rv5OsnrF6ZvH428ijk6h1mZbG+v0Houk1
dBBZ/yVu0wcykEcH0fJQfzrWKwNEOOI6yLSNxxfI8zPQPzvIZGt3lzXB6cij
g3T7zwisnpKO/thBNE9ENw/bdwt5tJO5BVFvrnunof+1kzCrBjvNuzeRRzvR
Tn78Jq7lBvJoJ4qJw/2l19xAHu1kgmZ8XPix68ijncilSvzvbME15NFOFsUs
cKpffA15tJHFW9Xq1/pfRR5tZMna2KDNdanIo42MTalVvr8nFXm0EcW3I7IO
Pb2CPNpIY/7+bzNWXEEebeRRx5PnYakpyKOV+MVKnIlakII8Wklgr/Wa7uTL
yKOVPHq7Ty1I9jLyaCWvg3fyZ/6XjDxayfqS3RX+W5KRRyupVvlZeCE/CXm0
kEsad6S2GichjxZS+OTo0l09icijheienzItOiIRebSQlKuJqSNXJCKPFvLb
WHlt0PtLyKOFOKgV7xl0voQ8mskaJS1fgxmXkEczSXg1UHbreQLyaCYZs7cd
XuCQgDyaiWLsikfe0gnIo5m03Mq4XZxxEXk0k7hIjcnB/15EHs2kVWU5GzIp
AfX/TQJ81ePkZC6g3sLnUU1HVmqfR31/kyDFwuHbn51DPZvIh6+Tv4xecw71
ayJJM5w/LbsVj3o1kZXSHYK6ZfGoTyMx1Y1LDUo/i37RSF4Xu6fcW3sW/aGR
tL29PbCOjUM/+EUW+lllfVOJAxFOj19Ea79HYUhZLIjkkflFEtvmXZtlFwvF
onxqIOLzf2QcFo8FPw4QOTje73DAuRhYKcqXBvImVmvF0nUxUCEa8CcJjJYw
3FcYjX75kxTKN6XXO0WjP/4k+SlJ70ukotEP64lerITW6IdR6H/1RCe287aD
YRTyrCdE4rxUz4go5FdHOhcSq7Dbkcirjsi4BqstNoxEPnVkwshyXtrYSORR
RzQ/ROhJkQjkUUv6PsYWqjlEII9akil201hlYQTyqCUCqVvBvC/hyKOGhNw0
UNcPD0ceNeS5/cllWsrhyKOGONVGT64eFo48qsmb66qHOp+dQR7VpHnB+C6f
Y2eQRzXZr7K24ciWM8jjB1Geeq+0bCAMefwg5u9GZMawYcjjB9FYse5Vkm8Y
8vhORhbLpXUphSGP72TlkYV6wWPCkMd3klmUuSQlNRR5VBFlvchX4etDkUcV
qU1S25ybexp5VBGVM21ks8Fp5FFJxk26Nu5LxynkUUmuf7C0jD59CnlUkovF
zQGGsqeQRwUZndMWK/fyJPKoIGsK/Lf9ND2JPCqI9si7kaHDTiKPCmJcc2DU
uNQQOCDS/xvZ0TfOT1clBPUuJxdyrHZYtwbDeJG+5URyydZfK88Go55fyTIP
BbfL24OhQKRfGbm3hVn/oCkI9SojESevF5vEB0GgSJ8vJEs/b3f8riDUo5Ro
z5H/sr8nEBhR/KVkem36tOBrgRArivczmZxTXiGvFwjdogE/EelaNY1NkoGw
RzTBT2ROuey7lJcnIF2UTyXkMPNq0MLrBIzgDJgUCExfHV5zAixE+VJMOryb
Fd83BQAryo8ikqne8dn8agDMFeVDEbnlc2rSWrMAcBfxLyQTr7o8Wz0vAD6J
hvtIVnvKV+hW+IOCiO9HsmDbyqQrF/2R5wcyQmOz7VhDf6gT8XtPyi9eKgyW
9kde7wn75kHM5B9+kCASsIAMfPj38vUrfsijgLx6qzF5h7UfpIv0zyd+g5OX
la7wQ73zyIvbmvssun1hrkjft6RtceKseuKLeuaS34v+Zv4N9IUwkX6vya0L
vNibGr6oVw5Z9rJgfu0MXxgv0ucV2a9aJz5Ycxz1eEHmrznp1fzfcfAWxf+c
fP1vdHPmseMYbzb5UP30q6rqcWgWxfeMDJSMrUmfcRzjYUmIdcCLLz99gBXN
/ylhmhv25T70wfk+JvXvjQPdQ3wgQTS/B+TLP1G2Vbo+wBPN5x7xLaheLr7c
B3//DgmRuTKmlO8DFaLfyyAFB3SNDIu8cfw0ci1tID7iqjd4i8a7Sjbb7t5p
f9Qb308mddcle1s1hc+i/79A6mZG2U9dQr+PJFXxVTZfed7AEz37kfG6jhe8
0o/R+wdP7fKPEU6Gwmcp0ffw40nF3CjJY/R9eHRuvmR59lHgiTa4C3DCYK/M
325H6e/DPwfbSvLkjgLLzQ/06+xuW1Z60fnDMpnZdpNjvWh8cNFb81u+uheN
H+z0j3adGuFF9YHfqUqv1bKOUP3gp9IjXwmvI1RfkHjp5pi1/gjVHzqO/+g7
1OFJ+cAEHdvL4rc9KT+wCc0dEejgSfnC6/PwtUXBk/KHyK62lr9aPGh+wOiZ
2+Qt/vOg+QMhWyecsXb2oPkFEyU2KCit88D5vQZJ3S/r2v8cpvkJU3OK6+3I
YVDg8hemt8qfz/Q7TPMbSuWOPXm++zDOPx8mn7LPjZY8TNcH+Muu/lf2szuk
cusHdhnwRx2+5E7XF9wWi40/buWO8b2HYs2XxdtWu9P1CY5nW2MyB9xgPbd+
4duW1Lelr93o+oYxejJON6Lc6PqHA8f642SM3ag/QC0JN1BZ7kb9A7ye5bVM
6nel/gImT66fOvbGlfoP+J2qPBp01pX6E2hvPDpHwcqV+hewMWEl9htdqb8B
mfpu5q7RrtT/YHrINsfMMhfqj+Da22qemeZC/RO2y8WcVfRxof4KKasUb5vu
c6H+C5895czHyrhQf4be7M1uW/ucqX9Dtlnrrd4CZ5jK+TsMC+TXb0xxpv4P
dgZTh/V7OoMhtz+A0oFzLbDXme4fkDbTKoUv6wz7uP0F8kNjFjI8Z7r/wAeH
dZ49JU4YXwV8Kp/9RC7die5f4OJ3Y1RRoBOc4/Y3UAw9c7LNyInuf9C+/Zyz
/yYnjL8Khu3x6w+UcqL7J7Q/vW/V99uR7q9QeGP5iPJcR1jN7b9QE7tuydIU
R7o/g1rU7mXVPo7I+zuor/zuMlzfke7vsH6Xpv2ZjY5whNv/YULTuTCfKY70
fABHdFX3Frc7YD5Ug6uN9vrTHxzo+QL2pgjyrqQ7wHPu/AEpqumXpEMd6PkE
uqQq1P7YOGC+1EBV5WhnBVUHer6BKcln72UtdQAJ7vwDu52KX96ScKDnI5A6
8HN/5y97zKdayJH4OScqz56er6AtvKYmOM0eedTBrJiJzsWh9vR8BlfcxWJd
HeyRRx00VfPlrDTt6fkOdC/EjklfY4886mGfj7qs0lR7ej4EpVc+33U77ZDH
T2hs2vP29WM7er6E3ia1xR997ej5E7ROr13hpmyHPBpgYst6zTsT7ej5FfYU
MSuDymyRR4Mw/wtftl+2pedf+HgowLfTzhZ5/IK2D72Rpzfa0vMzaB57uefp
MFvk0QjBmxIGAt/b0PM3bPfP1u44b4M8GqHyomr6+EM29PwOxofmv+1Yb4M8
mmDx1a4D5cNt6PkfpLdnj9r/yRp5/Iai362Rtdet6f0Bci7aiPsHWiOP3+D2
xSlucqQ1vX+A4QFH3pv7NrCEu59A991TG7TWWNP7CzgrRR5cl3sI42uG8PHm
vQtOH6L3H9DN+ktnrs4hyOfuR7Dikst2BblD9P4E37KnzX/WZ4Xxt0Cm15PS
7e+s6P0LHAODaj0SrVCPFlgCy2qVXK3wPNkCZQnDpp/dbUXvdzA7e5eh+Rwr
5N0CWsWWU662W9L7IYTsmBKhnWuJ59VWyHDYpuGeYEnvlzDxl0PQoKsl5kMr
XC31bWhUtaT3U/BU3ue+daElVHH3V3isKGPZ3WdB77dgfLFkjmSRBeZLG1xh
98wMvmlB78cwqOfZYRRgAQHc/Rk+Pvp7X4yBBb1fw6Ebq5tlNlhgPrXBRT9y
UmqiBb2fg4pDRJdOoznyaIdZCdLDe1+Z0/s9BFyMjGtJNEce7bDblBe55ag5
rQ/A8DWkskLLHHm0Q07Jb6eSNea0vgBXOiW2Sk8wRx4dMG1+zI4nTQdpfQK2
Pcg7eu3NQeTRAbcSHNtrUw8ijw6YNyEmzTngIK1/gLqa3UN104PIowM+JMvJ
um87SOsnMF2+eFzj3IPIoxN2NK46cXPQjNZfQFf86vX75WbIoxP8ds45P+ap
Ga3fgOGXpqPXz5shj05YHJHjdsbLjNZ/wObOpYynembIowumtyVordxiRutH
EOwlkdAw2wx5dEH9og336wdNaf0Jdkp4fJKrNEUeXTBxkeTGjCxTWr8C9ei5
0w4nm+J674aodefuHA8wRf/qhncjNqvlWZgij27oy7NdckDZlNbP4L6matg8
eVNaX4Nf1adey0maor91g7GW+zyndhPk0QOn15fWd5WY0Pod7HPotX/wyITW
90BCPmL0vYsmuP/2QHrX43HNviboHz0wX72pyMTChNYPoVX6131JVRNaXwRx
8WdSPStMYDNXf4S6qbeVp00xQX/5AytvbHzs0GdM65fw7/XuXH6VMa1vwku/
m19zXhmjf/4Be3kF3Zc3jdF/eiF7g1l6T4Qx8uiFL6ZrFY09jGl9Ff4ZFxwy
aGiM/toLoVUbmwuUjNGfekHu67iaInlj5NELKmp3KsZMNqb1XZCRSN/v3m+E
PPpAttjg8aRqI+TRB2fKGk9VvTVCHn2QbLJ7Z+UdI1pfBuPwBQbjzxvR+jNk
237XsvM3Qh59cO7zhbv9NkbIox8GP09tf/iPEa1vA1OTGZsCRrT+DeHanjKs
jBHuR/2wXXJQdvgEI+TRD6FjDy307DWk9XVY/Ldj8oxqQ1p/h/UPlVfW5Rsi
jwFQ23hDp+K+IfIYgFuETRNLMqT1fTicJPNI45Qhrf+Da9lvyVw3Q+QxAJ7J
QTutjQ2RxyCkv8utX6dqiDwGQSPpR8TS9Ya0/wAargalu+YbIo9BiD8vtT90
rCHyGIQNgbobe9oMkMcgCFoUzs57Y0DvH4zyXQn+2UQD2h9hsjQKUvU9DNC/
eMwno3d5dnsNcP3zGJVZr9LeLjGg/Rdm7bKik85iBrQ/w5j22V4/WKaP/HhM
ZPyBPYl39TF+HjO441z2olB92v9h4oiPepuFPu0PMa+lA5jh2/XR/3jMxxOa
1Uaz9NE/eMznyvunBd16tP/E6K9IDK37oEf7U4xPyvi/JqbpYf2Fz3yqmNDk
E6SH+vGZSqcnvavM9Gj/i5kaMv+ZzFY92h9j3tuoxxvM0sP84DPRjpvqS3p0
0X/4zOaB3NFninVp/43J0s82C76tS/tzzJ2FL3Syw3Rp/47Z67pz3yZbXdSf
z3jDiXstyrq0/8eov4/8XS2rS/uDjKLrBospI3Rp/5BRM+w97V+jgzwEzNkx
Uh+Xv9BBHgKmP9DuslSyDu1PMrNsz7mv9dWh/Usm5ME79oyxDvIQMBp7StsW
bdNBHgLGfdWCoA5pHdofZbZ9S+np4+vQ/imzJKuWbK7SRh4CJuNN6793srSR
h4ApWrkfTJK0aX+WOTZ+asffftq0f8tEbX3UY2qmjTzEmHJrhXeZitrIQ4wp
vVHU/ZeMNu0PM5KzHHp7RmrT/jGT4Cun97NBC3mIMWtLQy6PzddCHmLMRF9H
vYPpWrQ/zRSenzSuJVyL9q+Z4X5dO9NctJCHGBOr+uv0+QNayEP4vtlo96eb
tGh/nMmZkh42fo4W8hBnEr2cLSMEWvB/EXhf7A==
         "]]}, {
        Hue[0.9060679774997897, 0.6, 0.6], 
        Directive[
         PointSize[0.004583333333333334], 
         AbsoluteThickness[1.6], 
         RGBColor[0, 0, 1]], 
        LineBox[CompressedData["
1:eJw12Xk4lVsXAPDjHDSSRolK4+2mVKpbPmm9UmhWubdMOcg8T4WoCKGBaE5S
4mq8DQpF+xUpkiQyZJ4zz/Pw1bH2+afHc7S9e/32u/beay0wsttvwuVwON1C
HM7vf8c+wqzeg7Lcx59eQ9O++Hm+jTz2j8iJrQcT3kB+pL3yxHwee4VX6tHw
PBFSupfpBb3jsZEHjm5elJAET9Qr3Gc84bF1q6cFfs58Czeu//7wWLeaWWop
LQR8G38PyGPFFqzt6wliweHXaJH2PJanIFIYuToZfg32a0Qe+9/zz5tbCpNB
4/dw6jx2i3j/DZNz72Ct4PPr9xu/W0dqpMB8wYC/vt+sn79zSipMFDwgj/XW
+HeteEUq9Px+vG4uu3Rr/s2ot+9BMFwFl+X5RpkXxqTB58zfHy4beG7dDc+I
D/B7tvviuSxcvLfQKfoj3Ps93Ugua6+wVTTmTToIHi+IywbkiW6RrMiA47+H
c+eyi76PHvkomQmmgg+XLaivTc3if4b9ggG5LHc7Z7VGUhYIpqvMZTvrxnms
lMyGPwUT5rLbu2Zdvl6UDYLhZnDZblsFg5P3v8KYB5ctvyLEOPvkoIcQG3vI
7Pl462/oIcReCJEdTeHnguDx3gmx9ws+5cwzzkMPIfaT1k1PD6fv6CHEdhW3
RS8MyUcPIVaHKWFWkQL0EGJn35ofdG6gED2EWBWTV0uqVH+ghxDLe99fFnCj
GD2EWBPRtBGn4RL0EGJryvJL51qVoYcQy1g1BCTal6MHh32UKXy5Sb4CPThs
pkmurUNLBXpw2IfLCyWZx5XowWF/LAhd1mJehR4cNtXxB//lvGr04LBqe5+d
PvGpGj047DmpjsYuqxr04LAPggPDIodq0IPDvleOcpF2r0UPDlsR30NkK2rR
g8OKDDWFFcvXoQeHlb/e6CpmWIceHNbaRzNj9dE6jP8oeZdYExphU4fxHiWn
L8k6RqjXYXxHyeTmUpVDInUYz1Hi31C7MimmFuM3St6P6Hhar6vFeI2S9cry
Kp4PazA+I6QzSDl6z9QajMcIufDgmsohi2oIFsx/hITHvrDnxFXhfEfItLWP
dx0froTNggFHSNTiHzIvoBLnM0K6Jvq3Kp6qwPU0TM4t5f2hmlyO62eY/Kel
rRspXI7rZZiEVBk8v3+1FAThtx8mLgVnNEdWleB6GCbLP8uc5eT+AMHjzRsm
47/OnN7sU4TeQ+Sn04KBS6qFIODNHCIdYq6b7SUK0HOIlEduuPek8Tv6DZHv
CSaX1PLy0GuIpHvfbRX6nIs+QyR0PqfWP+cbegyRkLxHA5Y1OegxSBaKzjZZ
KpKDHoMkv3exiPyar+gxSEQTDs5vMc9Gj0FyqEF0ScTBL+gxSHpXaJq5d3xG
j0HyttOtReVOJnoMEI37utPzjD6hxwD5MH9bnfRfGegxQHqetqVMmJOOHgOk
KUN7R7jYR/QYIGRSdlvNlA/oMUDqZvj/b2B+Gnr0k13LvjwWUn6PHv3Ey+3j
9VWmqejRT3z+mZuQciMFPfrJE81ViROK3qFHP3lrNCnl0KJ36NFPekNPfp52
NBk9+sjn9PVL731l0aOPJCj5ZnqvZ9Gjj+yqcCK6Wwh69BHev1HSOsveokcf
ySVbxGVlktCjj0S3e7f+kElEjz6iKDd5SsafdL/oJcFKJslrt7xGj15S67T9
uK1JAnr0kjcj3weKQuLRo5dIJB06UZ0ehx69pIiojudMjEOPXjKsWv3fw/2v
0KOHSCQuGrGJfIkePaTMNu3vvMFYzA89ZE+Jm+kx3Vj06CFS/ZMetCW/wPe/
h4jJLmmskn+BHj1kQ3llbv+d5yB4vMZuEiQdF1g+5zl6dJNt17rVd15/BgKO
693ERsRLtEPmGebPbsIETVlxMeopenSTKkk/5Z8KTzE//vrevmyVZ8B/6NFF
5iv9T//5yyeY/7pIt1L/zfENj9GjixwbOPleZulj9Ogiy5ZlB1y0eIQeXUQu
KGLylNiH6NFF9m6N8d8i8hA9ukiypmZfid4D9OgkZ5m+d1df30ePTtI1s91m
+bz76NFJ1NzVNLXOxKBHJ6l6x9fI7/4XPTrJ1WJPR1eLf9Gjk+xv7ikdrYhG
jw4yLWSH+kaDaPToIJuy+9iW8ij06CD8g442HaZR6NFB/EWSl85ov4ceHSST
t+HPpSfvoUcH0ZBzeDMocQ892onPAD/fPDoSPdrJgQ21BSoQiR7tpF/q/kbd
H3fRo51UGC3QC3C/ix7t5HGOn2+EzF30aCfHFcVanZPvoEcbmdCtJ/3D/A56
tBFu1hd+zLQ76NFGKu6vePzibQR6tBGlh83O360j0KONPPM+/LJZJgI92ohu
lHrWy1u30aON5JTPdZkgchvj30psQmx7ntiFY7xbiUKx/MTAklsY31ZSI3cz
2H/PLYxnCxGX0i6MeBeG8WshM67yrL8ohmG8Wsg34aK7M2JvYnyaybwfH444
rrmJ+aKZqOyuU2x4dgPzQzMJ5qkWH19/A/NBE6nLsd69OPE6CDjdm8i27Zkm
JduugyA8y5pI+vLgtFs51+C7YD01ko9WN6dpG10DnzEgIhvJHuB0XwUFwXpp
JIaJFS7egVehXDBgAxk+O+dD5sKrmC8byFXvmw6fkq5gfmwgrit86i10r2A+
/El8Mm5sDR28jPnvJ2l0XBesEH4ZPX+SQ4/leGtVL6NfPXltdnP1qYZL6FVP
GkTsloleuoQ+9eSGTtWFZ3AJPeqJ0IO2h3bNoehRR6YX6TjL3wpFjzryoKri
fPGeUPSoI/5rMvZacEPRo5ZsXxzPpsaFoEctOa8QFVJmG4IetWSo0n/uwz9C
0KOGqF6X05aqvIgeNaR6msd3mfCL6FFDFpnfj4/RvYge1eTvo2uePJ1zET2q
yYGPIg3LfgSjRzWJ8CuVEb0VjB5VRHXSJ1tlfjB6VJFl3ye4pS4ORo8qkmGi
c2phXhB6VBKhN3P11xkHoUcl6Zy6ZN6jzgvoUUkuRllJuPpdQI8KIlOTJ39G
+gJ6VJCT31yk0p+fR48KYrn0oJj8rvPoUU70ND4VR9edQ49yEhu7sn6x7zn0
KCe6b2dL3lh8Dj3KiVQgL6fv/Vk4JIh/GfnA2TK01uIsxruUMDx+y2bxsyAh
iG8p+Xb+q73Yy0CMZwkprW1/FaofCNmC+BWT1q27dNLGBWK8igk/f9k/N14E
gL8gPj8I11GbJ2IYgPEoIitOqcwYmhIAjGD+RUR9xcyLLqw/XBPMt5Co9+3M
NXP0hz7BgAVEx0z1TPoSf9AUPGABme4lfvti0Rl4KlhP+aRK0U47LvgMjB9L
wOQvqV5FBY0zYC5YL9/JlWu7xg1wzgArWB95JKAl5KPoGz+QFayHPLJPquOd
5lE/cBX455KV6srHshX8oEAw3DcinfDy9ok2X1gt8P1GLljVr9T6zxc9c4ic
SJTGDjtfqBf4fSVDfpN36Kz2Ra+vRNvyVZJnhw9ECAKYTf5saTj85KUPemQT
d8P2WbVuPvBUEP8swtNyGJwHPhjvz8T8Sc2uAyI+ICuIbyZ5lSjr4pl5GuOZ
QdyhXOTapdMQLIhfOtFKsI+7pX8a4/WRzFEwMAv44zRICOLzgQRFbZT8p8Mb
4/Ge+Hn/0ziS5A2nBPNPJdyzcX+eDPTG+aaQFQ7VG3MOekObYH7JxPd9WXjn
Em+cD0vE7WQ5ZV1ewAqe/y3ptLkyLzjVC583kTj8L6GAe9kLIgTPl0B2etxe
ttbUCziC54kjYW7zF83d6IV/P5YsHdfXkzjRC8oFf+8ZyfMWahIvPYXjPyH+
NqZGU56fglOC8e6T6cervr72O4X//x7ZHSSeLqb362fB74eTKz73moQV6PeX
SK5+SU/Y+FPAEfzsQ5wVz9tEkZP0/sERk1Sfr2b36+eZgu8hY3N020zZk/T/
w6IHR7vFc04AR7DBhQOj62Qq53uC/n2Q9FwTYaJ4Atix5wOPshkL41s86fND
VN7u83OjPOn8oPlJWWSwniedP/R8+E998kxPGh9oTApzO5vlQeMH+rtvHZoQ
4EHjC6rFtbJeWz1o/MF9trRcC8eD+sC4qx6NO98ep37wVGp5+2WP49QXFJX5
NR+UjlN/2PFPcmDJoDtdH9ChEpmYk+hO1w8klRrZRp5wp+sLohYkPdip4o7P
lw7FeitDPwi70/UJmmmaBtPT3WD12PqF6sd79OQuuNH1DT6ftjVN0nLD588C
w4Qk32dz3Oj7ARP/N/fF7EpXiBl7f0DHbPG0zQ9c6fsFszSsDsxzcsX5fYUH
c6oVX21ype8nzLxleIM7zhU2jr2/UNYiq8vJOUbfbzATPej06NYx+v4D71Jy
A8/yGM0PsAyUCnkbjtH8AVN4B0zvCx+j+QW+JtR+bM85SvMP7Alh1YruHKX5
CfJcN6zjOxyl+QtSN+R0nlI5SvMbtB5s7lacdpTmPygIN473r3Kh+RFihRTT
LF+60PwJrfM14krOuND8CpsG21eV6bjQ/Avxktnl1vIuND/D0tfmfj5cF5q/
4dvOmvpF+c4weyy/Q2Zlxg+NR840/8Pue7HK7V7OwB/bH+ARI9E355Az3T+A
yBWPpMg7g9bY/gItqWaaDSLOdP+BmkUzu8+WOOH8ykHqvsxo9Esnun9BstL+
QMULThA2tr/Bj8lNb1TMnOj+B2fadrxLYpxw/r/u2ZtScx/OcaL7J2jNsFk7
sduR7q+wTqZuaf4XR1g3tv/CzSvynKkPHen+DA7xFrNf+TmidxUo2Sdkpxo5
0v0dGlUnhSiBI3iM7f8w070pc7aMIz0fwE+nw/06/Q64HmrAUezRFU6+Az1f
gNhmRm78SwdIHTt/wLPnnlvtQx3o+QTkrK4e3eDogOulFuxOWOrp7XOg5xsI
eXDoaslqB5g8dv4BZZHFXxIkHOj5CPZafHrW2maP66kOtEfNOj2/2tPzFSTZ
T9pj/NwePerhz9m3vcJD7en5DJpbUw7Iu9ijRz3IGbwImnrQnp7vQCVOVlRd
0R49foKRj/T5z9L29HwITtI1o+rDdujRAGuWrzoRkmJHz5cwbDuO7xpoR8+f
kLpF0b13nx16NEKI1rqHYnPs6PkVosMLi+IrbdGjEbx2bR/oeWhLz78QJPmc
l+Ziix5N8LfLgoFFjC09P0P0pr9/ik+yRY9miFl3ocbnuw09f8PldONJPndt
0KMZTny9dnKinQ09v8P+3e22szbZoEcLGM6eIB49wYae/0H9ndz1uHxr9GiF
IsmVWtujren9AfrjtwRqu1ijRyvs+6/0fO1Wa3r/ADYkML5lhjUsH7ufQGlu
iqV9jRW9v8BfbwsmWb6ywvm1wa5VaROKzljR+w84rZpV+FbbCrLG7kdw9W/S
NWuFFb0/wbbPwqXlI5Y4/3Zokj4oI51jSe9fYPt0vXJqlCXGox22iU3NLXKz
xPNkO2icX+muv8eS3u9gSq9f1o5FlujdDmvvxLrc6bOg90MInJ8lxc+ywPNq
B+yL0rT0vWdB75fg0yQsI3HcAtdDB6h9r6kf2WdB76dQsnVcsOafFlA5dn+F
B22eeTwhC3q/Bc5OdW/JQnNcL50g5qpwJPCZOb0fQ82c9N26gebgN3Z/hpTN
irMCjM3p/Rr2HIHr05TNcT11QvisqXE9s8zp/RzWt6lrrWs3Q48uyFn0WTvj
kxm934Oa5/vYuGgz9OgC73DPfwa9zGh9AB59/GfdJX0z9OiCfYti1b0UzWh9
AQYV688nzzRDj26YUrlwvFaHKa1PQG68wZsNX0zRoxuWPNJ6avXIFD26QX+B
YWdLgCmtf8CP/Z6XWDNT9OgG0WnL/y3bZkrrJ1BfyN+yc7EpevTA4c0+p7g8
U1p/gYE7mieFK03QowfuLv9soJlsQus3kPY/ZbWaCBP06AGv4ak6706Z0PoP
OOsWv6/lm6BHLwQshrh9Kia0fgTHwioOcxeaoEcv7Ftn1NbLNaH1J2j33353
TfUR9OgFvdjhx0/eH6H1K5BPe7nX9t8j+L73wWiYTZpdwBHMX31QWF144LnV
EfTogwI1vU3rfyFj/QyS+nvTelcfofU1SLFSU+6ffgTzWx/4K1k3buw1Ro9+
2LhFXPZVkTGt30HWZPUV9m+NaX0PIkzDjE3vGuP+2w+b+7ukr/kZY/7oh0NO
Fx4LWxnT+iH8dabT8eFeY1pfBEan4+PZdcawaaz+CELcUPEoKWPMLwPgsFo8
qmfEiNYv4ebc1NaT1Ua0vglR19ZqMRlGmD8HYCPTrrjhqRHmn0GwyAifeOSK
EXoMQv2LyjVpHka0vgrx1QZz9Y2NML8OgtaNx5uW7TDC/DQIxip7hf5YY4Qe
g/Cq+FHpodlGtL4Lg9KTdiSNGqLHEOT9PP36QJ0hegzB8dGRGOkvhugxBLW3
lgfPiDOk9WW4dti5Sfm2Ia0/wzcl7qarZwzRYwh8Yx6OzLc3RI9hiMnveJl/
yJDWt8FweLg6ScWQ1r/hXGewRM5yQ9yPhmFqtCiZPsMQPYYhtmOHq/cwn9bX
IZqf+35uHZ/W3+H2gnCFmmw+eoxAvMTCnQWv+egxAt+69t/qucen9X0oDLwS
D0F8Wv8HRyl25Qs3PnqMgE/BxCDNI3z0GIVT/Bn2knv56DEKi33zTcb9j0/7
D7C+OFpUdgkfPUbhTfIfDXwJPnqMgpzzjf2hvQboMQp3Q6MSX2QZ0PsHMyHH
bvvCaAPaH2GOvXRRKPU0wPzFYVIh5kXt3wb4/nMYyTDjSUryBrT/wtTzTN2L
RA1of4ZJPJ6mmlp2GP04zHS7pke98Ydx/hxme5jfsFPIYdr/Ye43ep/caH2Y
9ocY5yciJ7eqHcb8x2GWJhjuuCp7GPMHh7ksJqGwelCf9p+Y80P/+ot/16f9
KWbKgfy7a57pY/1FiPnrpk7+tXP6GD8h5s217hOq5vq0/8XIplt1rd6qT/tj
zPE/3C7xZfVxfQgxw2UZSV+H9DD/CDEzoS/7dKEe7b8x64uPrz76So/25xjj
mEdMTKge7d8xLrJxZlIOehh/Iaay6IpY+h492v9jjhZOCXu1Qo/2B5nrf8Wc
qJioR/uHjHbRnYXbf+qiB5fZAF09TR900YPLRJqqWWdG69L+JMMk1XfV+urS
/iVTpfZFeJOJLnpwGfWis1M/bdVFDy5za6tGSOhiXdofZWLb2NFLwrq0f8os
EofcrGod9OAyIptCzzLvddCDy/gdlIj8GaVD+7PM/gHf6+l+OrR/y7wwV2ot
M9NBDx5zxq5hyYrtOujBYzpcXrOPl+vQ/jAzWVVp65HJOrR/zEwM5f+1t0Ub
PXjMlXKPebbZ2ujBY540b/Jln2vT/jQTUH+3a9tlbdq/Zmas4PYNH9NGDx7j
7zwgXa+jjR48Juy2UwtvszbtjzNk/PURzQXa6CHMlKTmFWcJa8P/AW79WQc=

         "]]}, {
        Hue[0.1421359549995791, 0.6, 0.6], 
        Directive[
         PointSize[0.004583333333333334], 
         AbsoluteThickness[1.6], 
         RGBColor[1, 0, 0]], 
        LineBox[CompressedData["
1:eJw12XlYjVsXAPDTOSnzFLmImylTl3QNuan1mjJTuB/N82nUXFKhWQOVBhVK
hiazSInaL4o0qaQU0lxE8zx+12nt84+nJ+3z7vXb79p7r7VIz/KwIZfD4XQL
cTi//x37CLPhnjYaL3PT4KdK6kKvZh6r97Rmk9Gz51B200phYhmPPZQ6/0p3
0gt43b1CI/AVjxWLfrB11bN0uL+r2mnWfR67PfPk6cK8DLgc+fvDYze4Bsu8
aiHg1fx7QB6745CqaVcgC9b/jXbTiseuua+365rMS/hvsP9G5LHjbRPjGstf
wu7fw+3isVY7LvVqnH8Ffws+PPbhoZMpEbtfw5+CAXlsQ81WUZiWCRMFD8hj
Z1lNVxytyoSe34/XzWWLvvHsQjOyQDBcNZedO+PDaFbCG8jP+/3hsl83xXwz
inkLv2erkspl6/ICeOpx2XDr93RvclmJKX0nLjx/B4LHC+SyEaUNcweqcsD5
93BOXNbW5nJowpw84As+XJYnNVv2rk4+HBYMyGVHHs4gi9MLQDBdBS576BVP
ae6cQlgpmDCXbXjiV+xRUQiC4WZx2Za+LxzjxCIY8+CykxJublT3LEYPIVYh
5c/WX2Yf0EOI/V5dZRuvUwKCx3slxFam/LDh6H9EDyF2MNlHUcO2FD2E2Pjg
GW6c4DL0EGJHtIJlJpFP6CHETtw/HMYfKEcPITb9XfO+59s/o4cQu8exaYPO
5S/oIcSq3HoVvXv4K3oIscv3ibS2mX5DDyF2co6wQaxVFXpw2FdT39aUrKlG
Dw5bEKuqptpSjR4cVm9kZcnyezXowWG9nR63fzSuRQ8O65O/yzlqYR16cNi6
qmXyRrl16MFh3/J1Llaa1aMHh52xdINHwFA9enDY1mH7VlGnBvTgsCv6d82d
Vt2AHhxW2XXRH/lrGtGDw37SOLCXo9uIHhy28krKLCmHRoz/KLl+LZIfcaIR
4z1KkjQUsy/vasT4jpL05f/j/TuuEeM5SgLLq9e9SGjA+I2S3fLJF06sb8B4
jZI1Wq4LXe/UY3xGyC++0OQjM+oxHiOEv27ou6ZJHQQJ5j9Ckn0L54im1OJ8
R4jruJEk9+EaUBQMOEI0ZzeNfw41OJ8RkmNesWabazWup2GyiHM2YN/LKlw/
w+RTvOTbO8JVuF6GyeIg/vG08EoQhN9qmHS9UAyfKvMV18MwWX8l4tD0ks8g
eLyFw2TD3Az5Ic8K9B4iIpKy9je3l4OAN2+IjDpFc85M/4SeQ0TO4Wj88+ZS
9BsiVlInSw9//IheQ0RJssx6Sn4J+gyRI+Pa7oQUf0CPIeLknjzBvr4YPQZJ
f3vp67XjitFjkDQET36+cV0RegySbTlq63uMC9FjkNTLxy14cOw9egySOnUu
+HTko8cgscn0SD54PQ89BsiDJ6HlVXq56DFA2IDW51Ibc9BjgLwJikoWm/cO
PQbIs7/L+PFTstFjgBR9XLizZdpb9BggMvvLioUk36BHPxHJdg4br5CFHv3E
a5fO5w38TPToJyu79bXeXX6NHv3k9vulBVMrXqFHP5FkO/doLnmFHv1kI/uj
UNzhJXr0keEK0XvxRSx69JFrgSNfvDaw6NFHnBeMjOhsI+jRRyrLGz20VmSg
Rx+RituWsEQiHT36iGOg3OtKiRfo0Uf2eZ9YkreS7he9hC22ktiwLQ09eskR
i2mLLQ2foUcv2T3Jrb0iOBU9eklqnEx27bsU9Ogl/cmp8SMTUtCjl9R/C4hL
PPwUPXpIc172frObyejRQ2aFHR8qGnyC+aGHTBo/z8BW/Ql69JBL5eOHm18+
xve/h7Tc7Q+qXPMYPXqI5+T1OZ3Xk0DweM3dpL5NObd8XhJ6dJP1HW8Ltkc+
AgFHZDfJUbia/13iEebPbuLkf13aJ/YhenQTzrZPlt9kH2J+7CZ5CvkNRr4P
0KOLpGrbH7mSfB/zXxd5ZJX3ovX7PfToIsGZIQNCUvfQo4tE31R+bmdyFz26
iLTcyUVtj++gRxdxWV/IXzTuDnp0kY29+73SNG6jRyeRdnSss05LRI9Ocj3o
9kTuwkT06CR3Hs9RWXkuAT06SVrLu8jE7nj06CTuUh4iu03i0aOT/Dx/9kFe
dRx6dJDh59NUudpx6NFBNjjPWv60KhY9OsjhoEsHUvix6NFBpDeLZZS23UKP
DhK9Ormo4cwt9OggWa1x7WnTb6FHO6lzEmWWx91Ej3Yyt7x4Jwduokc7iWmW
vTvv8w30aCebxzVP2Od0Az3aSYS8/XtDiRvo0U72rd+sCS+vo0cbyaufc/Cu
8XX0aCMWmo5DbjOvo0cbcdAOZMIzYtCjjfC9V2lkmcegRxvZf9pzqEkiBj3a
yF7TKbpvoq6hRxsZSvusun7cNYx/K9lV9N6+0zIa491K+sWO2zZ8jcL4tpJb
TYPqAwejMJ4txPmw59elr69i/FrIn2eMJfT+uYrxaiHCgb6Hkp5cwfj8IkI5
cbZzZK9gvvhF2kcljoYkXcb88ItIhvlPkdp4GfPBT1KV5DA7/0UkCDidfhLp
L37p7kqRIAjPip9kIPCohOKHCCgVrKdmkqDXCZ16EeA5BkRKxAsCQ7rDQVaw
XprJ8URlpan+4VAlGPAHyRJWbFdeEo758gc5m3bn566MS5gff5C2Y55FleqX
MB9+Jz/65pZwhsIw/30np6fUz4iMDkPP70TZTvp98PYw9Gsidtpb4sp/hKJX
E4k5s+m2amgo+jSRsuRrZ0chFD2aiFJGiHnqrxD0aCQM8dKziQpBj0YyQeYn
V+JQCHo0EqW7q2NucUPQo4FcHkiTH0oJRo8GYv7nAXcxy2D0aCBrRWPefF4e
jB71xFvLZFCp5iJ61BMVpfS7u6Ivokc9ce+U7S9Uv4gedUShts+vdN5F9Kgj
b8WGgvZ/DkKPOmJH/kldHhWEHrVEQfzIMk2dIPSoJadXHLeoWRqEHrUk90n9
SvWPgehRQ2aU3hAy1Q9EjxriYJvbVdkZgB41RPd99b4E7wD0qCZr2cfDT+YH
oEc1aeaEx3UlXUCPanLw+l+ux/ZfQI8qEj16W7Wg8Tx6VJEIrYtBe73Oo0cV
WX65akLG0vPoUUXELe+vnv/GH44L4v+NeMotKjtq4o/xriQF+m/0tKb6w3RB
fCvJS3nFsNXJfhjPr+T+nE0xDzX9oFAQvy/koHnS/BpRP4zXFzLTLUAo+bEv
+Aji85k4L1ROXKjri/GoIAqvlmfOmu4LjGD+FYSruEb1AusDEYL5lhMVkY8v
z9j4QJ9gwE9ELNs77tsyH1AWPOAnMvm73WBcxTl4KFhPZSRANnA4N+gcjB9L
wMQ/68Zapd3nwFiwXkqJdEPUsSlC54AVrI+PpGZfj/Pc594gKVgPH0lb3tpq
PQdvcBT4lxBvSzfRGllv+CQY7gOxaL+UENjmBTIC3w/k1Z4TyQYPvNCzmOTD
7qNqll7QJPArIhf+29JNZLzQq4h8+lD37XyHJ8QIAlhI7P0cZ6Yne6JHIcnf
Jq/ddcoTHgriX0DEo/d9lgZPjHc+uRYb8UZnnCdICuKbR56/N/Dzy/PAeOYQ
0/nlKbdCPSBIEL93ROFuvMhtTQ+MVzZZNzH9SNhyD5guiM9bsjh+9JpuhzvG
I4usr5KYNjHDHVwF888kMkr6Db5+7jjf18QqLdH/yzF3aBPM7yV5PGm75/Ay
d5wPS5xLh22butyAFTx/BmEdZSQiM93weV8Q9wuFapPC3CBG8HzPiHVC2Ep5
vhtwBM+TQlyOSEUtlXPD739CxI8drHs90Q2qBN/3iEyx37JrdqUrjn+fiORm
Sc1OcgVXwXiJxHfj3UHi7Yp/f4tsMqv/d6bGfz8L/n80kb9X9Xm8LP19KPm3
692emPGuwBH87ElczoZV3yZn6f2Dc6Mx1Hyv5X8/zxb8Hlze6UnNlTxL/x4u
uhpKzSg+AxzBBhcNk55sS5D2OkO/H3If35rI33wG2LHnA9mOhQUpLafp88Os
izKhErGn6fzA1FJ3YaDGaTp/8Phpe2Di7NM0PnC945akb4ELjR9Med71RMTX
hcYX3C/a7jizw4XGH4QmBy1r5rhQH7hQa5CzO8OZ+sGl8yJssIsz9YWG+MJ7
mfLO1B+abJ8crRh0ousDFJt8At6/cKLrB44TzQMxZ5zo+gKfsqLLu7c64fO9
g+H8E+GZwk50fYIul+c0/d0pkBlbv2BuPi1wRcApur7hiKyU3ISjp/D5C+CF
lGbz/Xmn6PsByycTWfEaR0gYe38gwvvVHfnbjvT9ggsns0QkbB1xfkVwruG8
yJMtjvT9BIOe7LMcUUeQG3t/YaDi6vGRopP0/YbN+at8bkedpO8/VPguEeea
nqT5Ac6bqs7jbjpJ8wdINv/vRbzwSZpfYJ5qn2xbsQPNPxD6bHzmp+sOND/B
1yvVr7WsHWj+ggdfp4Sd3epA8xusXtMaLzfTgeY/CPqH73Su1p7mR/CxPh1u
kmxP8yd07BYP/3LOnuZXkCyPWFCpZk/zL8i9j/1stsae5mdwjMq54MG1p/kb
pEs2DS0us4M/xvI7jPc5NbDrrh3N/3Dh2TqjNjc70BnbH4CTVbJ63nE7un9A
TqjRltdr7ODo2P4CUSyEfx9nR/cfmKmetcP/qy3OrwpW+Gw8FpdsS/cv2HvP
/IdcgC1cHdvfYIvizSVbjWzp/gduU5l16Ywtzr8GrLdF7b0zz5bun1DmXfJg
QrcN3V9h0kf/xNL3NrB+bP8Fee/XPtPv2ND9GZakx8Yle9ugdy2EzT1mkKln
Q/d3kEnIXiUPNuAytv9DJM/f9A8JG3o+APPkG1fU+q1xPdSDY7imAqfMmp4v
QMplZalosjVkjp0/oPSpWadliDU9n8CvStWVm2yscb00gLLFh5kaKtb0fAPr
7LaofJWxhslj5x+Il1I9/2y6NT0fgaTDKpvWNitcT40gYpf79HSRFT1fwb3b
h2bpJ1mhRxP0SN/YGx1iRc9n4HnN8M819lbo0QTdIyWaM45Z0fMdHJkRW6q0
2Qo9vkN4QYN2/nwrej6Eq49KEncNW6LHD0hV3ykd/NqSni8hVWXWTEc/S3r+
hFWzp8n0qliiRzM8iYw3mDLPkp5fwb+CDU+tsUCPZpAZfzqt544FPf+CcdTk
t1n2FujxE0S/n2GXMBb0/Aw+KiFJUydZoMcvuLfn/CPP0hP0/A3u6dwKjxsn
0OMXTGlNU55oeYKe3+Ho307bxLecQI8WyEz/Whs74QQ9/8NOZVnrlDJz9GgF
0R/71+yJM6f3B9AFA76qvTl6tIK3RbNZww5zev+ADrETES2zzGHV2P0EfoYb
7beqN6P3F8heuarV5KkZzq8Nal2TWsrPmdH7D/D9/UmGqhkUjN2PgLly94u4
tBm9P8FgjOrbqhFTnH87iJfzROcXm9L7F/ieWL0yM9YU49EOEy22vqw4ZYrn
yXaIqPMz1jxoSu93wNssnLF3iSl6t4OCwk7+9T4Tej8Eo3n8SToFJnhe7QDx
C3UaXrdM6P0S7mX7TpvubILroQMyF6h8HVExofdTGN920Et5pQnUjN1fQedY
RC5PyITebyHyn9Wn5pQb43rpBJvZZep+j4zp/Rh8OpYpqfsZg/fY/RkStihN
89U3pvdrEM/sCp6pYIzrqRMu6ho96hE3pvdzkBOVO7S+3Qg9usAElP/NyTWi
93t4POHjw5Q4I/TogkfHxI4MuhnR+gDAbfN1oZpG6NEF16x27HTbbETrC7DI
4Jf/y9lG6NENXxLDRY528Gl9AppHFNM2veejRzdUXY58YHaXjx7d0DhRtLPF
l0/rH7CCnA1ljfjo0Q2fUj3jv+3k0/oJFF+dtn3fUj569MArWQ83Lo9P6y8w
r/uKq3CNIXr0QKCCrq7yS0NavwGTS+K762MM0aMHYpX+0njlakjrP5CutTG7
QccQPXrBobjkmcpWQ1o/AhPRh7rcxYbo0QuhLvzOXq4hrT9BLNctdl2dAXr0
Qki64aP7WQa0fgWlDfuOWMQb4PveB13ma3MsfQ0wf/VB+YKsY0lmBujRB8H3
LZgNBw1o/QwyT67N7ZUxoPU1iGqP2dovZoD5rQ+u1DS2yvXqo0c/1C1LXPq0
Qp/W70CdPypjlaFP63uw19nKmH9DH/fffvhrca1khLc+5o9+iF8QliRspk/r
h9CydobjnUP6tL4I2gHLCvzX68OWsfojnNSoEIudq4/5ZQAWaRjf7hnRo/VL
0Py4tvtsnR6tbwIkPlBlcvQwfw6Ao7ELbHqoh/lnEDjdm6YbXNJDj0Fwfe+z
6Y2LHq2vQm/9jCWa+nqYXweh9KzpthV79TA/DcKzBeKiy9fpoccgnMhwqTv+
hx6t70Lw6tpD6aO66DEE7w7os0caddFjCLbX1d2f/14XPYbg107xS7NSdGl9
GbZPN+xQuKZL68/gK9+7NfycLnoMwZXDt4QlrXTRYxgc3Vuelx3XpfVt+GfK
0I/0rbq0/g3PC4LEi1fp4n40DJ9Z0SyxWbroMQza6fvPuA/r0Po6WKiX5i5o
1KH1d3hRfE2uvlAHPUZAh7NE5VOaDnqMgGLs4Zs9t3RofR/Wh4ZmQKAOrf9D
o9iLvx+f0kGPEdiiJxymbKCDHqMQM3eSw5xDOugxCgViuWai/+jQ/gP4NVya
LLlMBz1G4eOoWJvOdB30GAXpq6ZaIb3a6DEKwa3m2Y8LtOn9g5HM+OvfxXHa
tD/CfE1cqVh5WhvzF4cJKVEhDf9q4/vPYWwPcOfIr9Gm/RemRbPfq0JEm/Zn
GO+ZBw9lftNCPw5DcoxSe1O1cP4cptq4e7xdsBbt/zCK+XV+cuZatD/EzFRR
89uhpIX5j8NUZCb8Gy6phfmDw/A37lGQGdSk/SfGbaA4ZGqpJu1PMdIVnffW
PdLE+osQ4+BsXBNxXhPjJ8QsCujy3W6sSftfzP1A9VGZHZq0P8asDlS9piOp
ietDiMlir2QXDWlg/hFi2nWeffYo16D9N0Zs9V/yDk81aH+O2dZ0YF9CiAbt
3zHbN++2mWutgfEXYiKvzvnj3UEN2v9jxi91jXsqrUH7g0zrsKhv9UQN2j9k
jAfapPd8V0cPLvPjjqzQr7fq6MFl2jttHfLi1Gl/kplmNm60wUud9i+ZRUKf
p24xVEcPLlMV5D0/d4c6enCZk73rroYsVaf9UeZFYOSEMGF12j9ldvqKVBbU
qaEHl1kRvieMyVJDDy5zMSD57vdYNdqfZdb3z735zluN9m+ZI2sz+r4ZqaEH
j8meoLFWeo8aevCY9G/zcu6tUqP9YUbJ0++AwWQ12j9mouOj4VCLKnrwGINP
icstClXRg8dcyz4ewCap0v404550b3hnmCrtXzODPwc5IydV0YPHbJWrXdqk
pooePGaW1r5enqIq7Y8zxfXaoiqLVNFDmHF64l9fIKwK/wcvuV7A
         "]]}}}, {}, {}, {{}, {}}, {{}, {}}}, {
    DisplayFunction -> Identity, GridLines -> {None, None}, DisplayFunction -> 
     Identity, DisplayFunction -> Identity, DisplayFunction -> Identity, 
     PlotRangePadding -> {{
        Scaled[0.02], 
        Scaled[0.02]}, {
        Scaled[0.02], 
        Scaled[0.05]}}, AxesOrigin -> {0, -0.05167479260655867}, 
     PlotRange -> {{-2.5, 2.5}, {-0.03919547869146555, 0.7345219840443076}}, 
     PlotRangeClipping -> True, ImagePadding -> All, DisplayFunction -> 
     Identity, AspectRatio -> NCache[GoldenRatio^(-1), 0.6180339887498948], 
     Axes -> {True, True}, AxesLabel -> {
       FormBox[
       "\"\\!\\(\\*FractionBox[\\(\[CapitalDelta]\\), \
\\(\[CapitalOmega]\\)]\\) \"", TraditionalForm], 
       FormBox[
       "\"\\!\\(\\*SubscriptBox[\\(S\\), \\(A\\)]\\)(\[CapitalDelta])\"", 
        TraditionalForm]}, AxesOrigin -> {0, -0.05167479260655867}, 
     DisplayFunction :> Identity, Frame -> {{False, False}, {False, False}}, 
     FrameLabel -> {{None, None}, {None, None}}, FrameTicks -> {{
        Charting`ScaledTicks[{Log, Exp}], 
        Charting`ScaledFrameTicks[{Log, Exp}]}, {Automatic, Automatic}}, 
     GridLines -> {None, None}, GridLinesStyle -> Directive[
       GrayLevel[0.5, 0.4]], 
     Method -> {"CoordinatesToolOptions" -> {"DisplayFunction" -> ({
           (Identity[#]& )[
            Part[#, 1]], 
           (Exp[#]& )[
            Part[#, 2]]}& ), "CopiedValueFunction" -> ({
           (Identity[#]& )[
            Part[#, 1]], 
           (Exp[#]& )[
            Part[#, 2]]}& )}}, 
     PlotRange -> {{-2.5, 2.5}, {-0.03919547869146555, 0.7345219840443076}}, 
     PlotRangeClipping -> True, PlotRangePadding -> {{
        Scaled[0.02], 
        Scaled[0.02]}, {
        Scaled[0.02], 
        Scaled[0.05]}}, Ticks -> {Automatic, 
       Charting`ScaledTicks[{Log, Exp}]}}],FormBox[
    FormBox[
     TemplateBox[{
      "\"Linearized Optomechanics\"", "\"Second-Order Optomechanics\"", 
       "\"Third-Order Optomechanics\""}, "PointLegend", 
      DisplayFunction -> (FormBox[
        StyleBox[
         StyleBox[
          PaneBox[
           TagBox[
            GridBox[{{
               TagBox[
                GridBox[{{
                   GraphicsBox[{{
                    Directive[
                    EdgeForm[
                    Directive[
                    Opacity[0.3], 
                    GrayLevel[0]]], 
                    PointSize[0.08250000000000002], 
                    AbsoluteThickness[1.6], 
                    GrayLevel[0]], {
                    LineBox[{{0, 10}, {20, 10}}]}}, {
                    Directive[
                    EdgeForm[
                    Directive[
                    Opacity[0.3], 
                    GrayLevel[0]]], 
                    PointSize[0.08250000000000002], 
                    AbsoluteThickness[1.6], 
                    GrayLevel[0]], {}}}, AspectRatio -> Full, 
                    ImageSize -> {20, 10}, PlotRangePadding -> None, 
                    ImagePadding -> Automatic, 
                    BaselinePosition -> (Scaled[0.1] -> Baseline)], #}, {
                   GraphicsBox[{{
                    Directive[
                    EdgeForm[
                    Directive[
                    Opacity[0.3], 
                    GrayLevel[0]]], 
                    PointSize[0.08250000000000002], 
                    AbsoluteThickness[1.6], 
                    RGBColor[0, 0, 1]], {
                    LineBox[{{0, 10}, {20, 10}}]}}, {
                    Directive[
                    EdgeForm[
                    Directive[
                    Opacity[0.3], 
                    GrayLevel[0]]], 
                    PointSize[0.08250000000000002], 
                    AbsoluteThickness[1.6], 
                    RGBColor[0, 0, 1]], {}}}, AspectRatio -> Full, 
                    ImageSize -> {20, 10}, PlotRangePadding -> None, 
                    ImagePadding -> Automatic, 
                    BaselinePosition -> (Scaled[0.1] -> Baseline)], #2}, {
                   GraphicsBox[{{
                    Directive[
                    EdgeForm[
                    Directive[
                    Opacity[0.3], 
                    GrayLevel[0]]], 
                    PointSize[0.08250000000000002], 
                    AbsoluteThickness[1.6], 
                    RGBColor[1, 0, 0]], {
                    LineBox[{{0, 10}, {20, 10}}]}}, {
                    Directive[
                    EdgeForm[
                    Directive[
                    Opacity[0.3], 
                    GrayLevel[0]]], 
                    PointSize[0.08250000000000002], 
                    AbsoluteThickness[1.6], 
                    RGBColor[1, 0, 0]], {}}}, AspectRatio -> Full, 
                    ImageSize -> {20, 10}, PlotRangePadding -> None, 
                    ImagePadding -> Automatic, 
                    BaselinePosition -> (Scaled[0.1] -> Baseline)], #3}}, 
                 GridBoxAlignment -> {
                  "Columns" -> {Center, Left}, "Rows" -> {{Baseline}}}, 
                 AutoDelete -> False, 
                 GridBoxDividers -> {
                  "Columns" -> {{False}}, "Rows" -> {{False}}}, 
                 GridBoxItemSize -> {"Columns" -> {{All}}, "Rows" -> {{All}}},
                  GridBoxSpacings -> {
                  "Columns" -> {{0.5}}, "Rows" -> {{0.8}}}], "Grid"]}}, 
             GridBoxAlignment -> {"Columns" -> {{Left}}, "Rows" -> {{Top}}}, 
             AutoDelete -> False, 
             GridBoxItemSize -> {
              "Columns" -> {{Automatic}}, "Rows" -> {{Automatic}}}, 
             GridBoxSpacings -> {"Columns" -> {{1}}, "Rows" -> {{0}}}], 
            "Grid"], Alignment -> Left, AppearanceElements -> None, 
           ImageMargins -> {{5, 5}, {5, 5}}, ImageSizeAction -> 
           "ResizeToFit"], LineIndent -> 0, StripOnInput -> False], {
         FontFamily -> "Arial"}, Background -> Automatic, StripOnInput -> 
         False], TraditionalForm]& ), 
      InterpretationFunction :> (RowBox[{"PointLegend", "[", 
         RowBox[{
           RowBox[{"{", 
             RowBox[{
               RowBox[{"Directive", "[", 
                 RowBox[{
                   RowBox[{"PointSize", "[", "0.004583333333333334`", "]"}], 
                   ",", 
                   RowBox[{"AbsoluteThickness", "[", "1.6`", "]"}], ",", 
                   InterpretationBox[
                    ButtonBox[
                    TooltipBox[
                    GraphicsBox[{{
                    GrayLevel[0], 
                    RectangleBox[{0, 0}]}, {
                    GrayLevel[0], 
                    RectangleBox[{1, -1}]}, {
                    GrayLevel[0], 
                    RectangleBox[{0, -1}, {2, 1}]}}, AspectRatio -> 1, Frame -> 
                    True, FrameStyle -> GrayLevel[0.], FrameTicks -> None, 
                    PlotRangePadding -> None, ImageSize -> 
                    Dynamic[{
                    Automatic, 1.35 CurrentValue["FontCapHeight"]/
                    AbsoluteCurrentValue[Magnification]}]], "GrayLevel[0]"], 
                    Appearance -> None, BaseStyle -> {}, BaselinePosition -> 
                    Baseline, DefaultBaseStyle -> {}, ButtonFunction :> 
                    With[{Typeset`box$ = EvaluationBox[]}, 
                    If[
                    Not[
                    AbsoluteCurrentValue["Deployed"]], 
                    SelectionMove[Typeset`box$, All, Expression]; 
                    FrontEnd`Private`$ColorSelectorInitialAlpha = 1; 
                    FrontEnd`Private`$ColorSelectorInitialColor = 
                    GrayLevel[0]; 
                    FrontEnd`Private`$ColorSelectorUseMakeBoxes = True; 
                    MathLink`CallFrontEnd[
                    FrontEnd`AttachCell[Typeset`box$, 
                    FrontEndResource["GrayLevelColorValueSelector"], {
                    0, {Left, Bottom}}, {Left, Top}, 
                    "ClosingActions" -> {
                    "SelectionDeparture", "ParentChanged", 
                    "EvaluatorQuit"}]]]], BaseStyle -> Inherited, Evaluator -> 
                    Automatic, Method -> "Preemptive"], 
                    GrayLevel[0], Editable -> False, Selectable -> False]}], 
                 "]"}], ",", 
               RowBox[{"Directive", "[", 
                 RowBox[{
                   RowBox[{"PointSize", "[", "0.004583333333333334`", "]"}], 
                   ",", 
                   RowBox[{"AbsoluteThickness", "[", "1.6`", "]"}], ",", 
                   InterpretationBox[
                    ButtonBox[
                    TooltipBox[
                    GraphicsBox[{{
                    GrayLevel[0], 
                    RectangleBox[{0, 0}]}, {
                    GrayLevel[0], 
                    RectangleBox[{1, -1}]}, {
                    RGBColor[0, 0, 1], 
                    RectangleBox[{0, -1}, {2, 1}]}}, AspectRatio -> 1, Frame -> 
                    True, FrameStyle -> RGBColor[0., 0., 0.6666666666666666], 
                    FrameTicks -> None, PlotRangePadding -> None, ImageSize -> 
                    Dynamic[{
                    Automatic, 1.35 CurrentValue["FontCapHeight"]/
                    AbsoluteCurrentValue[Magnification]}]], 
                    "RGBColor[0, 0, 1]"], Appearance -> None, BaseStyle -> {},
                     BaselinePosition -> Baseline, DefaultBaseStyle -> {}, 
                    ButtonFunction :> With[{Typeset`box$ = EvaluationBox[]}, 
                    If[
                    Not[
                    AbsoluteCurrentValue["Deployed"]], 
                    SelectionMove[Typeset`box$, All, Expression]; 
                    FrontEnd`Private`$ColorSelectorInitialAlpha = 1; 
                    FrontEnd`Private`$ColorSelectorInitialColor = 
                    RGBColor[0, 0, 1]; 
                    FrontEnd`Private`$ColorSelectorUseMakeBoxes = True; 
                    MathLink`CallFrontEnd[
                    FrontEnd`AttachCell[Typeset`box$, 
                    FrontEndResource["RGBColorValueSelector"], {
                    0, {Left, Bottom}}, {Left, Top}, 
                    "ClosingActions" -> {
                    "SelectionDeparture", "ParentChanged", 
                    "EvaluatorQuit"}]]]], BaseStyle -> Inherited, Evaluator -> 
                    Automatic, Method -> "Preemptive"], 
                    RGBColor[0, 0, 1], Editable -> False, Selectable -> 
                    False]}], "]"}], ",", 
               RowBox[{"Directive", "[", 
                 RowBox[{
                   RowBox[{"PointSize", "[", "0.004583333333333334`", "]"}], 
                   ",", 
                   RowBox[{"AbsoluteThickness", "[", "1.6`", "]"}], ",", 
                   InterpretationBox[
                    ButtonBox[
                    TooltipBox[
                    GraphicsBox[{{
                    GrayLevel[0], 
                    RectangleBox[{0, 0}]}, {
                    GrayLevel[0], 
                    RectangleBox[{1, -1}]}, {
                    RGBColor[1, 0, 0], 
                    RectangleBox[{0, -1}, {2, 1}]}}, AspectRatio -> 1, Frame -> 
                    True, FrameStyle -> RGBColor[0.6666666666666666, 0., 0.], 
                    FrameTicks -> None, PlotRangePadding -> None, ImageSize -> 
                    Dynamic[{
                    Automatic, 1.35 CurrentValue["FontCapHeight"]/
                    AbsoluteCurrentValue[Magnification]}]], 
                    "RGBColor[1, 0, 0]"], Appearance -> None, BaseStyle -> {},
                     BaselinePosition -> Baseline, DefaultBaseStyle -> {}, 
                    ButtonFunction :> With[{Typeset`box$ = EvaluationBox[]}, 
                    If[
                    Not[
                    AbsoluteCurrentValue["Deployed"]], 
                    SelectionMove[Typeset`box$, All, Expression]; 
                    FrontEnd`Private`$ColorSelectorInitialAlpha = 1; 
                    FrontEnd`Private`$ColorSelectorInitialColor = 
                    RGBColor[1, 0, 0]; 
                    FrontEnd`Private`$ColorSelectorUseMakeBoxes = True; 
                    MathLink`CallFrontEnd[
                    FrontEnd`AttachCell[Typeset`box$, 
                    FrontEndResource["RGBColorValueSelector"], {
                    0, {Left, Bottom}}, {Left, Top}, 
                    "ClosingActions" -> {
                    "SelectionDeparture", "ParentChanged", 
                    "EvaluatorQuit"}]]]], BaseStyle -> Inherited, Evaluator -> 
                    Automatic, Method -> "Preemptive"], 
                    RGBColor[1, 0, 0], Editable -> False, Selectable -> 
                    False]}], "]"}]}], "}"}], ",", 
           RowBox[{"{", 
             RowBox[{#, ",", #2, ",", #3}], "}"}], ",", 
           RowBox[{"LegendMarkers", "\[Rule]", 
             RowBox[{"{", 
               RowBox[{
                 RowBox[{"{", 
                   RowBox[{"False", ",", "Automatic"}], "}"}], ",", 
                 RowBox[{"{", 
                   RowBox[{"False", ",", "Automatic"}], "}"}], ",", 
                 RowBox[{"{", 
                   RowBox[{"False", ",", "Automatic"}], "}"}]}], "}"}]}], ",", 
           RowBox[{"Joined", "\[Rule]", 
             RowBox[{"{", 
               RowBox[{"True", ",", "True", ",", "True"}], "}"}]}], ",", 
           RowBox[{"LabelStyle", "\[Rule]", 
             RowBox[{"{", "}"}]}], ",", 
           RowBox[{"LegendLayout", "\[Rule]", "\"Column\""}]}], "]"}]& ), 
      Editable -> True], TraditionalForm], TraditionalForm]},
  "Legended",
  DisplayFunction->(GridBox[{{
      TagBox[
       ItemBox[
        PaneBox[
         TagBox[#, "SkipImageSizeLevel"], Alignment -> {Center, Baseline}, 
         BaselinePosition -> Baseline], DefaultBaseStyle -> "Labeled"], 
       "SkipImageSizeLevel"], 
      ItemBox[#2, DefaultBaseStyle -> "LabeledLabel"]}}, 
    GridBoxAlignment -> {"Columns" -> {{Center}}, "Rows" -> {{Center}}}, 
    AutoDelete -> False, GridBoxItemSize -> Automatic, 
    BaselinePosition -> {1, 1}]& ),
  Editable->True,
  InterpretationFunction->(RowBox[{"Legended", "[", 
     RowBox[{#, ",", 
       RowBox[{"Placed", "[", 
         RowBox[{#2, ",", "After"}], "]"}]}], "]"}]& )]], "Output",
 CellChangeTimes->{
  3.728574469459776*^9, 3.72857900762214*^9, 3.7285797405835953`*^9, 
   3.7285801228078794`*^9, 3.728580483280217*^9, 3.7285809515749516`*^9, 
   3.72858125855774*^9, 3.7285815859018793`*^9, {3.7285816324688735`*^9, 
   3.728581653470909*^9}, 3.7286279308576965`*^9, 
   3.7286461631440516`*^9},ExpressionUUID->"0d74ce56-2e72-4fbd-a69a-\
eb2a2246472d"],

Cell[CellGroupData[{

Cell[BoxData[
 InterpretationBox[
  RowBox[{"\<\"Pump Detuning \[CapitalDelta] = \"\>", "\[InvisibleSpace]", 
   RowBox[{"-", 
    FractionBox["3", "2"]}], "\[InvisibleSpace]", "\<\"\[CapitalOmega]\"\>"}],
  SequenceForm["Pump Detuning \[CapitalDelta] = ", 
   Rational[-3, 2], "\[CapitalOmega]"],
  Editable->False]], "Print",
 CellChangeTimes->{
  3.728574469178774*^9, 3.7285790075283775`*^9, 3.7285797403023167`*^9, 
   3.7285801226828675`*^9, 3.72858048317083*^9, 3.728580951231164*^9, 
   3.728581258401523*^9, 3.728581585776862*^9, {3.7285816321565247`*^9, 
   3.728581653361517*^9}, 3.728627930701439*^9, 
   3.7286461688115306`*^9},ExpressionUUID->"eb152004-93c6-4105-856d-\
060c50eedd82"],

Cell[BoxData[
 InterpretationBox[
  RowBox[{"\<\"First Side-band asymmetry = \"\>", "\[InvisibleSpace]", 
   "1.107041742813521`"}],
  SequenceForm["First Side-band asymmetry = ", 1.107041742813521],
  Editable->False]], "Print",
 CellChangeTimes->{
  3.728574469178774*^9, 3.7285790075283775`*^9, 3.7285797403023167`*^9, 
   3.7285801226828675`*^9, 3.72858048317083*^9, 3.728580951231164*^9, 
   3.728581258401523*^9, 3.728581585776862*^9, {3.7285816321565247`*^9, 
   3.728581653361517*^9}, 3.728627930701439*^9, 
   3.7286461688440833`*^9},ExpressionUUID->"660c578d-a8c9-4178-bb50-\
691806331727"],

Cell[BoxData[
 InterpretationBox[
  RowBox[{"\<\"Second Side-band asymmetry = \"\>", "\[InvisibleSpace]", 
   "1.106889591219563`"}],
  SequenceForm["Second Side-band asymmetry = ", 1.106889591219563],
  Editable->False]], "Print",
 CellChangeTimes->{
  3.728574469178774*^9, 3.7285790075283775`*^9, 3.7285797403023167`*^9, 
   3.7285801226828675`*^9, 3.72858048317083*^9, 3.728580951231164*^9, 
   3.728581258401523*^9, 3.728581585776862*^9, {3.7285816321565247`*^9, 
   3.728581653361517*^9}, 3.728627930701439*^9, 
   3.7286461688686223`*^9},ExpressionUUID->"e84ff089-2084-4521-8feb-\
f15d45fbf9b1"]
}, Open  ]],

Cell[BoxData[
 TemplateBox[{GraphicsBox[{{}, {{{}, {}, {
        Hue[0.67, 0.6, 0.6], 
        Directive[
         PointSize[0.004583333333333334], 
         AbsoluteThickness[1.6], 
         GrayLevel[0]], 
        LineBox[CompressedData["
1:eJw9mXlcTd33x+8gQ+IrD4USIhoMIbOsY3oqGcsQwm1ONNzmQpolkqJHJUpl
VmZS2EempJI00TzTPM/dfsc9e//OP73u63T33Wu91177s9aaZWyrZ8bjcDhd
XA7n71/2GUFv9395KN34OjTuSlLwa+DTWcOLy7v6rkNBnJ2mZAGffsjbouYT
Fg3vu5QNg1P5dECLw52saTGQqFXhPimRT7fmtbxcaR0DkRF/Hz7tkpZtKZsa
A34Nfxfk06fDG319pt4AIbNanB2fXr94gtQVhxvALMasyKfdF3dvts6+Adp/
l9Pi02attnmK6rGwVPzw6QsfCjLyQmNhhnhBPr32QM37m72xICneIJ++WiBq
fmoUB91/t9fFo7V/zV45OysOxMtV8OjKByH7p6yLh8yMvw+Pdk7d0P/qcTz8
tXZXEo/O0bPJUFe5CfF/zY3j0Vfl1RNvx98E8faCebRDpE+G7pxbcOLvcu48
OuTtu7Std26Bufjh0S8X5ZYXq98GPfGCPLpEuGfa4re3QWyuJo/eN/qXndfO
O6AiNphH/86LGzXm9x0QLzeJR8eeG3lkpN9dYHnw6EOj04NS5t3DPLj0xnml
HjbZ9zAPLr3icvLSo6fvg3h7qVz6zajMsf0aDzAPLv0xQiDt2PYA8+DSje3C
rYueJ2AeXLowv0nurGci5sGlPSUqw6r1H2IeXNo2N8IlT/YR5sGlf2x506UU
+Ajz4NLhj/NVZ3AfYx5cWl1i/nrOqceYB7Mfj4k2UqLHmAeHNvjxWfOc7xPM
g0Pr2OjXpE14inlwaKOC+kiZuKeYB4d+ecWwK33NM8yDQ0eWSulvKHqGeXDo
jhoZnTKv55gHh36iukBurPoLzIND70stXLu89gXmwaHtPr4uLox/iXlwaG9z
P3eH40mYB4cOG1QJCNZ8hXlw6Cl9c2TpKcmYB4feKb8mNFaUjP0/jNq9D/iW
taRgfw+js+oca7Wm19i/w2j4y/FYrZ432J/DKP5rynr+/xD23zCal6gvc30a
jf01jF5sUpe0e05j/4hQ70v1NGeDd9gfIiSnnBy9ekQqXBTbL0JFj+a6bnuV
iu0VoXKDQXNd1/ewTrygCLk1uW4uWv8B2yNCrfXd6x/KfMTxNISEcN7Sr+cj
jp8htL0/T1655hOOlyHUsUXulE35ZxC7324I+a9JiV9bn4bjYQi1fJR/58NP
B/H2FIZQUrXo9/oFXzHvQdTZ1XbDyzIDxHgzBtG/CQX9Bi8yMc9B1B9jJv9b
9hvmN4hcLYsuq2llY16DaHer442j475jPoNIOWL7qs1l3zGPQdSr5qKo/yYH
8xhA8mWVhxTv/MA8BlCDRUz8iphczGMAnbDzeDnqVh7mMYAWzHu1tfVVPuYx
gOgdTWaLigswjwGU672vqFDqJ+bRj/pP3m3/ovsL8+hHvLeB9ZHhRZhHP5p+
pt3nQnsx5tGPdj5b++G0QSnm0Y8i+R72WWllmEc/Wij/OeJmTDnm0YcCgq/v
Cj1SgXn0IQnFxgfHZlRiHn1ocaXTU+nSSsyjD22Yb6YqEVGFefShPVtbLhzf
Vo159KH5TdOfz+ytxjx6kft1gWFqWA3m0Ytyetdu+alYi3n0og2Hg3QHr9Zi
Hr3Ittq4a3ioFvPoRdNdbh9S/rcO8+hFK8bJ3zOwr8M8etHm6IZHq73qMI8e
VNZ/YMd+5j3Lowf1CDRuqzDfZ3n0oNY+swquqBbz6EFytgcLRMzvszx6kK6q
g30xsz+WRw8Kejxy+idm/yyPbnRFPXOMEmMfy6MbzdIatBcy9rP5oRtdVpOM
kGT8w/LoRit/Dt6WZfzHnv9uVHAzX9Ge8S/LoxtJK37dFMH4X7y9hi50xejS
yASGD8ujC9WjbatKGX5iHBFd6GziI4eLDF82f3ahXf6zpsYw/FkeXahH3cI0
gYkPNj92Ie3eJXolTPywPDpRtlbW7CYmvtj814mMn0pe28TEH8ujE6nIt7qP
TM7HPDpRFE/7twITvyyPTmT3rLB2BxPfLI9O5Dx97Yc1TPyzPDrRqIwxH6z/
/3x0oM9ndiwxYs4Py6MD3e+bPukMc75YHh1ImBt2bwtz/lgeHSgrTqNdZco3
zKMDvdoY0nmdOb8sjw40GPZKP4M53yyPdvQh+OzoUOb8szzakef5hYt+MfmB
5dGO/M6sdY9k8gfLg3m/1Xl6HpNfWB7tCG3S2hnB5B+WRzsq1Xnjze/9iHm0
ofV+8w01ZUm+akMa5lIRpzZ8wDzaULO5Vtkot/eYRxs66bj+zvzkVMyjDe1c
edBZRyIV82hDWi+sPn/Z/w7zaEWf75UUq7ykMY9WpL4g+aRInsY8WpEvOhkw
RQZhHq1o0eucVcv5bzGPVlQ3vtVQeuQbzKMVaYcX3RumXmMerajkxRWXUO/X
2P8taNq9mVu2miRjf7eg+euU94XpvcL+bUGnAzfsfu6UhP3ZjNxqVL1q7r7E
/mtGhu09m/X/vMD+akZNk/TaFJa8wP5pQutKt63e6/Mc54smNLteJWRP8TOc
H5qQSm3Moatrn+F80IhGvjLZkcTcv2Kc7o1ojdXyUm3ppyB2j3IjKrt4cGE7
c3/ni+OpASUtm3JEwNzvviwgVL3GwHMzc/8vEcdLA/IY9brYgNEH5eIF69GN
f0fb72X0A5sv65FC7mo/EaMv2PxYjwzCKy6q7n6I8+EfpDBq+7SPjD5h898f
pPR1zbAxo19Ynn9QlN67nBhG37D8fqMrG9Z1zFz2APP6jZa+K59zjtFHLJ/f
yLX3lsZ5Rj+xPH4j6ScFsXmMvmJ51KFzuxR3T2f0F8ujDh3claI9ndFnLI86
VDq5xuASo99YHrVoVZZlN8XoO5ZHLXK9Gtpez+g/lkctkgzfqb2f0YcsjxoU
+p9C/V5GP7I8atDYkcJLjxl9yfKoQdxUg2urGP3J8qhGG/83M/8do09ZHtVI
MebWwRmMfmV5VKN+fy1XFUbfsjyq0AWnKd6vGP3L8qhCVW/3vL7H6GOWRxWq
VMlZ/YvRzyyPSrS3f9PnuYy+ZnlUIp/L+ml2jP5meVSiBVXLVSMZfc7yqED/
zijT9mf0O8ujAoU2uBdNZfQ9y6MC/aa1K1Yz+p/lUY6mxl8NzmbqA5ZHOZKL
HvDyZ+oHlkc5qlmVkt7L1Bcsj3KUMGxam8HUHwZi/5ehw/oTn/78dg37uxQt
OJ9V00Ndgwli/5ailLutbdwXUdifJSjAvbHtx8IoyBb7rxjpGHmH6N6/iv1V
jLgxy/u01K5CgNg/RSivoD/5bmIk9scvtOt7F9JbFgmU2P5faKXCvhVzUQSE
i+39iW66KfmP3hoBveIFC1Hhz54VZUXhsFO8wULU4x3YetEmHB6J46kA9S1Q
PCwxIhxGswkYaTs8mq8UdQUsxfGSj5TPJ/T9XH4FaHF85KFY5Sjt8bn/wUxx
POQhdakFrgkO/4GrmH8uynnQ+zJu8n9QKF7uBzJL+ygqeRUG6mK+P9Bk393c
LYIwzDMHpSveUskfHQa/xfy+I3lu8gXh08uY13fUWJbUOFZwGWLEDsxGXIWA
a2HjL2Me2ejXu7chw28vwSOx/7NQEurWWSO8hP2difYucMperXQJZor9m4GC
jOc8bf0Viv2Zjj64FQ3tCA2Fi2L/fUEeb5o1tuqGYn+lIVu+xM6fEqEwQeyf
zyhDcuHzhnch2B8fUdaR5Rqup0PAU2z/B5Sis4znuC4E2/seLUzY9TxXdBFa
xfa9Q4MFydRF+iK2h0ZTXHJao3wuAi3e/1vkJ+Vn0aZ1Ee/3NVI7mhXuO475
f/H+XiGl1G8Xrt4JBo54Py/R3rY1/LMrg/HvP0N+k66sfZd+AcrFv/cYPXjf
6qBx5AJePxG1jFlq+aMrCDzF691F8tmVBsEXgvD345FiuTz3gArzWfz/15GN
YUao0qfz+P1llNYo+6Ta9DxwxJ99kfsznjBQ4jypPzg3rqzTlbxzDjiTxe9h
id4CRYOt58j3IXL6+FWW7YHAEV9w1+FG9J7FiyIDye/D2NkLR8VuDASa3R+o
qiqMf9F8luwfMix+NAmuniX2wV6fCdHhOmeJ/RD2K8VSvy+A+Ac88seVnLkX
QPwHf5RL8ucfCiD+hYfJo1xWSQcQ/8PGrO5ZNz+dIXyAp6x5yuLUGcIPVKW2
W7suO0P4QlOa7j/Zzf6EP2wUNaab3/Un8QGeui7Ky8z8SfzA5adZ3UsV/Ul8
gfP58GWG5X54f18gWEsoezvaj8QnoLkanPECP1Bn4xeKpuz2CZzlR+IbSto2
GctU++L9Z4HwSGfg/du+5HzA54xdMpuO+8Id9vzA/+5X//trsS85X6Bx3O6M
Za8Ptu87HLp+8+gf5EPOJzjcK4vfF+ADK9nzCwnnmicl7vIh5xtOyjUm1cn5
kPMPwwL5J8O13iQ/gPr5wg1tT7xJ/oDEfp/Ml6e9SX6BG1Lnfmzf5k3yD3To
HOt8LOdN8hO4On5oLK73IvkLfFfZh31N9iL5DVwmJVa6nfMi+Q+slFdVVRl6
kfwIpjeDkMQiL5I/YbaH7KsirhfJr7BkmqOKcZ4nyb+g9yXJK+yuJ8nPYPAA
6dh7eJL8DVSm+4wufU+YwuZ3gHXbXkxT9ST5H3b3Hc0v43iCgL0f4Ie9XZL3
o9Pk/oCdge62roLTsJu9XwBOyRRGSp8m9w/ESlpNr37vge0rh4qAoAvbXTzI
/QU7nfyv5ap5QBR7v8GtlC2ldhWnyP0H7iUZEgrhp7D9lTBvw4Q/+TtOkfsT
PhRuPvnf6FPkfoWoq63f96WeBA32/oVlKdLTZE6dJPcz1IUY3shYeRLzroLR
PcJs564T5H6HhwOKahOenoCT7P0Pb5RSdlwWniD6AHaM0esWqZ/A8VADl27N
adVtcyf6AvJMuue6PHGHD6z+gMoz7lEnHd2JPoGhbZ+OGqxwx/FSC3V0xtuR
A25E38DmyTUVPsgNpFj9A/aBhxZl+LoRfQS3PeWnFm9xw/FUB7kj9Oc+knYj
+grS0jZ1bPrpinn8hpTtaouv3HAl+gw2HFl7K87KFfP4DdSmsgUWGq5E30Hk
yVmvSkUumMcfeK7os2NUugvRh1BjBxNKw1wwj3q426elITB2IfoSZtzWkj63
yIXoT1hcuETBcMgZ82iA/GWa/dlfnYl+Bck511zqIp0xjwYoM/V7cM3Kmehf
iN9ybXz7amfMoxEemZTHVI11JvoZhoxWbLQvccI8mmDGs0kbox86Ef0N+kvX
CG28nTCPJgCJHsPfe5yIfofSc8v0Z6g6YR7N8OKtw881w45E/8PcQ1vexOQ5
Yh4toO+6tNsq0ZHUD3Dw7USlkiBHzKMFYroeFKsHO5L6A1wjHb4KDjiBKluf
QFv7+4tCTUdSv8A/IhOR6I8Dtq8Vimdo1zsmOZD6B1oqF7udD3KALLY+At6Z
LNGAqQOpn8Be097ohqYDtr8NWu9815ss60DqL3g3KnKsWps99kcbWIQMyGZ8
tcd6sg2in9hnNtyyJ/UdqBjobvL2tse828C1ynxK4GF7Uh/C43CpXcOr7bFe
bQf+pydZpbL2pL4EKcPV/UpdQhwP7ZCSMuu/nBwhqU/BbMvG2MpHQqhk61fY
mj1vy+5gIalvYbpy1E8lGyGOlw5wlpZ/vmebkNTHkDbx9u7K+ULwZ+tn6K2d
Q6VLCUl9DRfW50hJNdnheOqAciXBwVuZdqQ+h4E9F/KvJNphHp2wskpuSVmw
HanvoUmrS+WE0A7z6ITLdRe8rPTtSH8AZJQE/AfL7DCPTgjIcvZcN8WO9Beg
9eyqmPXdtphHFxzRlI2Oe21L+hMwqXPP+xgfW8yjC+YXJZYs17XFPLrgZMaR
Lyb/2JL+B0QMZR9TKrbBPLrg/dyNz9xu2pD+CfjU+V49bGuDeXSDWnTC7JxV
NqT/Ah8TSvbljLDBPLrBfhdv66Fsa9K/gWOm1+SFUdaYRzeUVQc3jz1qTfo/
UH68rlltuTXm0QMmKQl63/jWpH8ExzyS93Z+P4559MCIMn+IiDlO+k+wKpO3
/7XtccyjB1wKj3UfhOOkfwXXTZXsnf93HJ/3XpCYG7pAsvwYzl+9EFPdfHHy
42OYRy+4CxaOveJ9jPTPoHhRvnTQ7mOkvwaqN4pnds89hvMb8/34M8nZfVaY
Rx/MDt1qIZdpRfp3YH330fPcGCvS3wP786qrBxyt8P3bB0aGI4KDdKxw/uiD
Sd/W7Q5UsCL9QwiJc1zU2nGU9Bdhyj/o65svR2Et238EnbzIn23RR3F+6QfB
48zx55yPkv4lhKRvnRuw7Sjpb8ID69nldXOO4vzZDyMjD3DvDlri/DMALX/K
9dNzLTGPAbg7yeHWlgRL0l+F77J+Gcr+lji/DsCtZLXrJkcscX4agOY7I3v7
VlpiHgPwtkc1pX6iJenvwsyF4zM1miwwj0GI+iaULfhsgXkMQvnyHQHZsRaY
xyBYD76XnulhQfrLcPCj6O6H/Rak/wzHD8/XfbPMAvMYhBVOZh2jJ1pgHkOQ
ZR0Vf6vZnPS3wbvxnGnYV3PS/4atljfX5t4xx/cR834fZ7WxvznmMQQjHupY
rzM1J/11mHb+ab3FBnPSf4cU55ovJTPNMQ8RhNCNStHDZpiHCKK2L5h+v9SM
9Pfh9Eu975y3ZqT/DzGx6y2ir5lhHiIQ2Y4Z5X/KDPMYhlzt/KKnh8wwj2GY
q1P1j/I6MzJ/gEUjrcsrFMwwj2HwPxfvVD5sinkMQ9CiWMnZFaaYB/N5xP6f
d1JNSf1BVfsHKgjjTcl8hDJfkjz1hL8pzl8cyi931rhPlqb4/HOo7Js3NXfp
mpL5C3VgMK1dbqEpmc9QTlWxzkrSppgfhzpC/Zhs3WmC7edQO4pdZrQXmJD5
D3WpYVbN0xQTMh+iBkK+Jj+ONsH5j0OdTczsrvcxwfmDQ2kO5rUdtjQh8yfK
Tqpk5LhtJmQ+RS2ol7/UudgE91+41DzhqO5JsibYf1wqZ5FmiPWgMZl/Ub2b
fNOGKozJfIyKs0fcj5+NcXxwKTPnmvjUBGOcf7iUik6vXPclYzJ/o9a0D+Yc
djcm8zmqb2rHikGBMZnfUVV/MpIztYyx/7nUxHUWmTkLjcn8j9JJ9qqSlDEm
80HqhOJLe6chIzI/pNIrndqla4wwDx4ld7u3qCzDCPPgUUsnwb3SZ0ZkPknt
fTby17hrRmR+SbmM+vDnuJ8R5sGjZLyu7h+wNsI8eJTvwIH7SXuNyHyUauq3
N44HIzI/pYrXt/LfKhthHsx6Fk4yEhONMA8etemqhqLbgIDMZ6m79n8eTa0R
kPkt1cD9sa02S4B58KkxHxP8SpMEmAefkilNqOXGCch8mNISunF2BgnI/JhK
L1Y0TXMRYB58StFwdryVsQDz4FMHT+3ZvXybgMynqeKKljFqKwVkfk11ik4f
1J4twDz41OzO6vKg8QLMg0+piy6bd3ccIfNxqoqn/WvG1yOYxwhqv8GO3Vdi
j8D/AdCxhvw=
         "]]}, {
        Hue[0.9060679774997897, 0.6, 0.6], 
        Directive[
         PointSize[0.004583333333333334], 
         AbsoluteThickness[1.6], 
         RGBColor[0, 0, 1]], 
        LineBox[CompressedData["
1:eJw12Xdcjl8UAPC3Nz9ky0oSkSQze+U8SkKErBDtSbS1h1KUpEQyEm2SIi3j
PhLSklBJ0d577368nfv+06dPdXvu+d7n3HvPEdM8r6zD5XA4nXwczr+vI59R
7K2P1VHzxB5Cw8FE0Uv1/KxNlMD+afoPIT/YWGZcPj/bKl8v8u7pQ3jfKanq
ncLPbq1dt8Wx7SFEK5TaTI/mZ4skc5aQ9Y/gTsC/Dz8778odgdG2j+BS/b8B
+VmR7LkrK8gjMPk7WrAxPyt2IUCk8b9g+DvY3xH52Rt77ifF7AuGXf+GU+Bn
GfPh7fH+wbCG9+Fn2wJmTbCuCIZ5vAH52bkPIzl6a0NgHO8B+dkVC9rNS9xD
oOvf43Vy2W+VC8Zs+hMCvOFKuezWZc7zkzaHQlbmvw+XDRj8lf3gTij8m+3B
RC67MjskSXw4FEL+TTeYyzp61gnY6IcB7/G8uWyck96y7LwwsP03nA2X3SG/
SWPfnnDQ5X247OOi6zMWvg8HZd6AXLY3Ql7AdnsE8KYrw2Wj1p+Tv/ghApbw
JsxlVTwj6vT2RwJvuOlcNkZ40e9TfyJhxIPLymnLqwZYPEYPPvaEO9+FQ4JP
0IOPtRJyvfT55RPgPV4KH+sq/OiKjHoUevCxuR+FvLumPkUPPnbW3B9jtmc8
RQ8+9symwcXnr0ajBx/7YCbfjp9HnqEHHxuYoTS7eVoMevCxEw9sKTRxjkEP
Pjb9mKrJk/YY9OBjA1RHH8ozjEUPPvbRB/c50tWx6MFhj89L+D6k/xw9/n7/
SH27e8tz9OCwq1pEV85yeIEeHPbxoWVfOIJx6MFhU3tfz7wXFYceHLb9h+Vi
BaWX6MFhj0YFsbrdL9GDwyY7hCXpRsSjB4cNenbTLVkjAT04bEfJuk/FCxPR
g8Ou5miXHm5ORA8Ou2y2cvjT1CT04LAzJymMcwpJxvgPk9CIM4XnvF9hvIdJ
sKeIn6Tba4zvMJH8M2uL/pU3GM9hUl4XLdcV8BbjN0xqtpdfiUwkGK9hMu/H
sNRaMxbjM0QapCripwu+w3gMEeXDmrdtkt7Bdd78h8gn9+jT7QYpON8hMion
xWum+HvYxhtwiPxpk17rVvMe5zNEsr+rOjQnpOJ6GiR3F1XKjr/xAdfPILmx
rfZioM1HXC+D5HFPa57N+U/AC7/xIHn10IQ4mKbhehgkae+XZ910/Qy8xxMd
JCH533wTw9LRe4AcnLlqX8PPDODxZg6QTKkaKdl5Weg5QGwb5szKu5CNfgPk
WXdaeWbFF/QaIKai/t8jXuSgzwB5+/HItN1OX9FjgMxfWNFepJKLHv2k/9rz
tk6Zb+jRT7YkjJecu+o7evQT78aJ07JX/kCPfiJ9SH6WsUweevQTeRWFC0rH
89Gjn9zaHO5/zaUAPfpIa/c0VfHXP9Gjj0wKlXZM5f5Cjz6y4uXeku9Hi9Cj
j1hNd244kVCMHn3EuYt1r1nwBz36yJvMAKFUxRL06CXXvuV+OixQih69JLxn
6qTLaaXo0UtydgeKaLmXoUcvcSwMz/SUK0ePXkIeXFug2FeOHr3kYq9F/q2I
CvToIZNe79RbqFiJHj2k3G/+FcfflejRQx5p6LZuVKtCjx5ySsLs69j0KvTo
IX9yjGtGiVSjRw+p3DtwIUe5Gj16iIKYmu2ns9Xo0U10Lj+xFzWoRo9u8rpE
7mqbQjV6dJOSkJc1O8dVo0c3EbX2zG2JrUKPbvJCsl/DfHsVenST8RsLVfJf
VaJHFwE7rfDz4pXo0UVsx9mJvHCowPzQRYL35fhPyC5Hjy6yelGKc9KMcnz/
u0iiqNKLGJUy9Ogih8RmBPsGlALv8eo7yZUlT949LCxBj06i80bE5N3cEuBx
BHSSvL1zSHvab8yfnaRylL/SkFoxenSSqq7lkebcIsyPncTL74BNWGwhenSQ
MuNy1vzcT8x/HUQ/VfyG9qYC9Oggr8S8ZGME89Gjg0zeMnT1aN8P9Ogg1n4N
7xa3fEePDjLzsmJNTvs39Oggu4JkBSpHfUOPdnI4RiinYkEuerQTR4+guB37
vqJHO7F8rlNp4pKDHu1ks4efQtSVL+jRTpxzVjm+FMtGj3by59XeuB9ZmejR
RgSlVBfXXc1AjzbiKGjt9PNUOnq0EaHHj61vwmf0aCOdvw63zZFOQ4828sJ+
o9cF6U/o0UYspJd2EPiIHq1E8v6Z/Nknab5qJYHzZyXHX0xFj1ay8/2TgO8v
36NHK5EqvWb7pj0FPVqJe/yy2o9bUtCjlUg8O6px0OsderSQw+m97z9Vs+jR
QhJbBF4H7mHRo4WE/RlzJMKQoEcLGdgmt6RY6S16tJBV9k7Le5k36NFC1IqH
kySZ1+jRQtzneO4IU6T7RTMJTOScTdJMxng3E6uy11PjXZMwvs2k0anCqT8m
EePZRCSnngxur0rA+DWRLU2cHYISCRivJjLhbdKp70bxGJ9G4tUaZknevMR8
0Ujmr+oarTHjJeaHRtKqcb9un3kc5oMGcl5CtVis8AXwOG0ayOOKkxzHnS+A
Fx7JBvJgZYb+xKTnkMdbT/UkXzEv3kb6ObiOABHLW9px1s9iYTVvvdSTQ21j
+9+tjoUS3oB1ZGxKQNDkVzGYL+vIwgn1tQt2xWB+rCOiz46MdnrxDPNhLSn7
kGZz6k805r9a8p+R9kPzadHoWUueTFWW19z/FP1qiPCO8WKffaPQq4Zc37fX
+mDxE/SpIStkwt5ErHiCHjXke+eT5c5uj9GjmqxTDXb2qYhEj2riL3n1pt+u
SPSoJt2Sq2fsfh6BHlXE36NssYlYBHpUEUUXEM69GY4eVUTaKGDU2snh6FFJ
li9fc1bDKww9KolCck+xxJQw9Kgk1msuOyv7h6JHBWlIEAl5sSAUPSqIudjU
rcLPQ9CjggieNtc7Kh+CHuVkx5jwug1FwehRTibIbUzwsgxGj3KiJDDJfdH0
YPQoI6t7f93NiHuEHmVEwHlh/B6VR+hRRuTr56icHaL3gVJyZ7mibm/YQ/Qo
JQuEkle+OvgQPUrJkX0fftoNBaFHCSkQdxGa+DQIPUrI4KTMMcypIPQoIRyH
u9Utk4LQo4QUzZvfNNr1Aajw4v+HxJ9cp/G5IRDj/ZtIHTjmPEMlEKbw4vub
TLtzX6vmw32MZzFZOu/Vz73r70MOL35FZH1NvvexyHsYryJSFMHmL5h3Dy7z
4vOLnC8c+yTd/y7Go5BImbnvM5h2Fxje/AuJZId25nTfO3CbN9+f5LjLdIPi
aXeghzdgAbGQsSrKvB0AB3gPWEACVOburpofADG89ZRPdi488kQi6jaMHUnA
JLAsyv/S5tugz1sveQT+zrgrwx9Y3vr4QZZeXcnqqfvDfN56+EHSZFdu/9R9
C6x4/t/JTudY52GfW1DAG+4biVwft7BvxS1YxfP9RoLHFAsHZd9Ez1xi1rhM
tND4JtTw/L4SveLe4eszbqLXV7J/e1nz09d+EMQLYA5pknZ+LKzrhx45JDHJ
8M67qX4Qw4t/NjFq9mr0Ijcw3llk7q9HD8+cvwHzefHNJEPx364oiN3AeKYT
2Uzt/ZN/+MJ1Xvw+k85N7LlYD1+MVxqJIf3Sc2V9YQovPp/IgW9PI2X7fTAe
H0iJ3IsQwXgfcOLNP5XcOHEq3MHUB+f7nizWVS+zWuUDLbz5vSMXEt8t6Wi+
jvNhyQT51vrymOvA8p7/7d/8s2zJVrPr+LyvidRNONO6/u/v854viTCpR2xb
u72Bw3ueBKJYZ7nX29Ub/38ccVgnujVimjeU8P5fLGk5NGXmktBrOH40ce45
Zja88Ro48caLJH5ZX6Jnf/HCvw8hY2vPFerq/f2e9/uBpEN978s8PvpzPxLv
qfToeOBV4PC+dyVq8jYPSrZepfcPTvNwnsypYk/gzOD9HDqHiwLeOXrSv4f8
/VqHOeJ/f87b4AJBW2rU1QnpHvT/g6BfU95PEw9gR54PXojOlVGd40GfHyqG
a1df/niFzg+Onu29oWx2hc4fSpLMAmPErtD4gMnxK03+Xy/T+MG4wc02Qxcv
0/iC2xQNr8J1l2n8QSej8cOCOnfqAwYxOlOyH7hTP2i28gj5dtSd+oLg+HXc
pZPdqT8ITT/ZlJHmRtcHVCjLGEe7uNH1A/Y/X2WngxtdX6AVneU1e/ASPt9n
kPOdffbGq0t0fYJ86FN1adtLsGpk/YK/0PfbDVsu0fUNYe1cy7eDrvj82ZCh
VukZxLrS9wMqyu0Cr7q6QsTI+wPWY44H2e12pe8XnFhREWM42RXn9xU8VVOF
D+a50PcT9icrKUsFusDGkfcXBnIndLToutD3GzK9lN8/WOVC33+YWVceId1/
keYH8EmIjH348SLNH9B81nxive9Fml8g7HTmRAH1izT/QOuzbPHu5RdpfoJN
CjMrYgacaf6CI8tj+qUznWl+A/vPwpss7znT/AfF5/e7WRs50/wI3+J/1GwA
Z5o/YYd4idPTqc40v8L6ZJPLeRVONP+CEt9V5WeJTjQ/Q+VknT1rvZxo/oaD
J0LbNDSdQGgkv4MEG1WxdqMTzf/Ajf79JXKSE6iP7A+QRWpbbTIc6f4B9cKx
pj9tHOHwyP4C8Tr8g/pLHen+A+1Kib4Lix1wfiWwPkT7JP91B7p/QYDR5mDu
Dge4N7K/wX8r23/O6bWn+x/sHpPqs/uZPc6/DAw3nnRw07Wn+ycciqgyyxK1
p/srhLYs0J1dYAdrR/Zf+Fhgqqfja0f3ZyiKGgqP2meH3uXgveKXeZ2AHd3f
QaFywwbhT7ZgN7L/w0NjP7MNl2zp+QDcrg2kyeywxfVQCS1v9rRIjrKl5wtg
u4xfdaTaQOrI+QMOXvg0/b6bDT2fgIeKxtDc3Ta4XqpAOkTXx2yCDT3fwHCS
2WBAjjVMGDn/gN3goLvXTWt6PgKXzW8895y0xvX09943VtgqS8yanq9A435Q
jmCtFXrUQJag1bJZsVb0fAayPcXr8q2t0KMGxo8Ji9wvZ0XPdzDp8Zuj9hOt
0KMWdpm9mHuq4AI9H4LAJtmW+uAL6FEHB97+yZEwvkDPl/D0o1LuOJkL9PwJ
jZZrZ90cdwE96iG9MeZrSoElPb/Cr+o+WZ9wS/Sohw9GQ8mDlpb0/At8O4f8
/1OwRI8GaNmxcWfYLEt6fobTu65CcY0FejSCafKi8RHJFvT8DSR6scwoLwv0
aITr+05aNqtZ0PM7jHpSoqW3xgI9miCltvStwRgLev4HFb1dezt+maNHMziv
MC8aFWtO7w+wzrRzT4CbOXo0g91XBYdnqub0/gG/Crz15NeYg9TI/QTSZ53g
Hh9nTu8vIC2lerim1Azn1wLvdTcYtSaZ0fsPuB+R0TX1NYPskfsRbHu+TtPg
jBm9P8FoAQmv7zvMcP6tcL9GWOS5qBm9f0GdZdteTq8pxqMV2rwkdd98M8Xz
ZCtkbAiJr442pfc7GDZyu2nvYYrerWCn0Kdhr2tK74cQdXS0S6WsKZ5X2+DH
YTW9uHmm9H4JunlbLtUMmOB6aIPW80tOOBWa0PspFD0oM7RJNIGykfsrHFwo
Iffjlgm938I+EW8LbwsTXC/tEKF37m74YRN6P4bHaSGHRdaagNvI/RnGyDoo
NEwzofdr6J9/bf7MDmNcT+2wdvlV39vfjen9HJRcVx81fWmMHh3gcVFE6tEt
Y3q/B+MTYbkSVsbo0QHbXLNmDx83pvUBUBIS/LJkqzF6dEBNgsqnUFFjWl8A
jeNZRSZ8xujRCXcdvYpnfz5P6xPQtffI+3rv8+jRCee2hsocO3YePTrh8KJy
yRPzztP6B4SXtxu2VZ9Dj0541Dy2fW7sOVo/AYn555MKbc6hRxfMTDtNJOTP
0foLnPbJnMSZcg49uqB7ytZk7V9GtH4DW0t9i5TDjdCjCypnNd5OMzOi9R9Y
n24qnMoYoUc3kP0r/OQmGdH6EaiUljPyRWfRoxu2v6rV/PT4LK0/weebfDvS
rM+iRzcoJ61et3P3WVq/AoN5fw9zs8/i+94D9hvsnz2vPYP5qwc+5yUO3k8+
gx49sDNqQtWw5xlaPwN1t5RfeafO0PoaOHrcVhFbdQbzWw+wQg+Lirln0KMX
5osvbBqXZ0jrd3AnxXZ2eKQhre+BwChOa4y9Ie6/veDv82fCYmVDzB+9ECs2
dvzYxYa0fghjtgh4Kw8Y0PoirG7r2f5frgFsHak/wvUulVzRCAPML30wVX+g
/b6DAa1fguyyJjXnIwa0vgkPco99/7TMAPNnH6yfbjDdeJQB5p9+yEqGGqsi
ffToh3OQI1Iap0/rq/AoJdsl3Esf82s/nPS43Z6uq4/5qR+cJ4sq7GH00aMf
jAyyTokL69P6LixRsJ+j0qGHHgPwcqeKfkW2HnoMwOaCtFVpkXroMQBaejo6
3Et6tL4MCSLFfT7qerT+DAe/VNRabNVDjwHwDRRf+VRIDz0GYT+7KGN9py6t
b4PsKyZlaq4urX9Ddb+niMwzXdyPBiHmV3plwlVd9BiEH2Wqy50NdWl9HXxs
lo++vUuX1t+huz7YrV9CFz2GwPDpjbTH/+mixxA8Fl5eG1KhQ+v78FK+aWzt
ex1a/4cVun6KlsE66DEE8bsnFii66KDHMHQxBgX6WjroMQy3l2RZZ8rp0P4D
1E3SabAQ10GPYUgMOKql/Z8OegzDF/G46f5V2ugxDC5jjTdNTNOm9w/mUPf+
iR8jtWl/hHEJLclmPbUxf3GYoEYDMmCkje8/h9lVVbbA+oA27b8wrUpVsG6N
Nu3PMIUy4WqrZmqjH4eZMLUqy6BXC+fPYRJUKwtKirRo/4dx01f76sdq0f4Q
c9rDdtylEC3Mfxxm6YTUnzGXtTB/cBjJP3P8Zxlp0f4Ts7Ek7l7iQS3an2LC
5oxWuLFeC+svfMxeyZSOsDlaGD8+JmtW9uh2jhbtfzFuPRtKLKs0aX+M8RZa
USWdqYnrg48ByS7Hhc81Mf/wMRuMK2Yq3tak/TfG9/KhmREOmrQ/x6SX3q3f
pKNJ+3dMx63xozl7NTH+fMzxG7/zeldr0v4fk2Gx/quEsCbtDzLb+KYZuvFp
0v4h03Z5j5BQrQZ6cJnt6hcP/8rRQA8ukxG6OOBLogbtTzKKk/Q1O4I0aP+S
KauTWrH7igZ6cJnZc8fZZZlooAeXOXhOMcvphAbtjzK/C36GaMpp0P4p82po
m7vpMg304DJFL+/1PZuhgR5cZnxhmJvwsDrtzzL38u7Fxdao0/4tY14pN9ki
Vx09+JnRhSULtF+rowc/k3Fwtb1DmDrtDzNGQ4ZP319Xp/1jJrpy6Y41turo
wc/87nD4lqmjjh78zAbVr03eB9Rpf5qJOdYkZbdFnfavmef5vXN9JNTRg5+5
oHhGLXuqOnrwMwu3TZ2i16dG++OMh2aKltNXNfQYxSxL8WmpjlCD/wHiunqH

         "]]}, {
        Hue[0.1421359549995791, 0.6, 0.6], 
        Directive[
         PointSize[0.004583333333333334], 
         AbsoluteThickness[1.6], 
         RGBColor[1, 0, 0]], 
        LineBox[CompressedData["
1:eJw12Xk8lcsbAPDjnNRtkRZKbldpVyJp84ueV/ty22ivW/YlZN8phBaVpaiE
yF6yF9rmRSERKSKEyJqQff/V8cz5x+d8jjNn5vnO+8zMM5IaxiraXA6H0y3A
4fz5O/Yax/4zL7ns/MIQ+HEwVcKthccusdXeYGQYAp9DTZQmfeax1a9Mng0m
hUBm97JTnhk8NkZ5hpjxQAjE7qixE4nlsa9dayRWMA/A/+6fF4+VnehY8cjt
Abi1/GmQxyY8cT3r+O4BmP5uLdSEx3JPOl2WnxEKvxv73SKPDV5YKahxIhR2
/mluB489DkGP/MJCQZ7/4rEdDzt6DnWEwjx+gzxWL3la6EzlMJjE7yCP3VfR
nLXxVhj0/OleN5c1O1cvLdUSBvzmarhsic5C1xXbwyE/78+Ly+5S9Zp5OTwc
/oz2YCqXXeEuHWU/MQLC/gw3lMs2Bs/zUDSLAH73PLns/6wWnB6qigD7P83Z
cVlLnU3vmlQiQYf/4rI+AzGjcu8iQYXfIJdNNWlrF9gVBfzhKnFZEa9k40t5
USDFHzCX7TS6NvXX4WjgNyfCZafKa9eaf4+GMQ8uG6ZRtXyz/UP0EGCrhWZ9
8p39CD0EWOeozIFHzx4Bv3sZAuyBu98OZWnFoIcAa9qz4M6KWY/RQ4AViiv/
srTgMXoIsFN9XDqneMWihwC7vn1t2erjceghwB60fslzEI1HDwFWaplzZ7VL
PHoIsD+/XAwa6YpHDwHWeOjYQWHDBPQQYPOfVbocbExADw4LMrlz/jqbiB4c
tiB4RqpdRyJ6cNiqgOgpPeeT0IPDWobLS+fNSEYPDmsTCx2HHiejB4c16PbX
+rnvCXpw2FKxkzLDvU/Qg8OKhCtNa416ih4c1kKMc1ZOIwU9OGxs4eGcbYtS
0YPDBgdLXohtS0WP399/77u//3UaenBYichi8VdhzzD+o8REJiLkvudzjPco
2fNf+MF/3V9gfEdJdNHp+ReuvMR4jpK0v3UsOP6vMH6j5OD603MjUwnGa5SI
AImWNmcxPiPEeN+xpvEz0jEeI8SvS8tKJy0dvPjjHyFN2vllpfoZON4RInF3
u3f3wkzYxG9whCzVnB9+ujETxzNCuHetN6anvMb5NEwSVSMXlfi8wfkzTGaE
uZ3UsMvC+TJMnAQOm603zgZ++E2GyQal3bXyZjk4H4ZJuL2AwhbXt8DvnsQw
6d6xkHM6Ihe9h4iCVKLxlbJ3wOfNGyJBP2vjSyTy0XOIrPJrjla3fo9+Q2TZ
Y49l++sK0GuI7C78Nl87qRB9hkhqmdNxjtMH9BgiX4+yPM9jRegxSCaz4wIf
KH1Ej0Hi6tcKr2U/occgsb0QbWwsW4weg2T8nX7fyUol6DFIGhu2jdQe+4we
g0Q6fs4ciYul6DFANm4uLnv8vAw9BshzIim8k1uOHgPkQfPGBJUjFegxQB6a
huz5+LQSPX5/v966/uSCKvQYICmVrr72e6rRo5+8quu1njSxBj36SY2Ngali
Tg169JOmbXMKZl36hh79ZJu4pztsqUWPfvI6anPKaH8tevST7IJ+ub1RdejR
R9Z4bHGt2P0dPfqI/E+Fc4pfv6NHH2mpmPpg4HQ9evSRzMqvyoVv69GjjzhZ
PG0r+rsBPfrIMO9jRrhKA3r0Ebg/zTnMsAE9esmkjDgbnn4DevSSmzpXrat2
NKBHL9mf2Om8cVIDevSSyqWLQ34k1KNHL1lwzSbdSrkePXpJ+GFzt6rn39Gj
hygFzH7nsOg7evSQxDvHT74+X4f5oYd0vTUVl3xfix49JMLEwrFQtBaf/x7S
dOy58dtj39Cjh0S/CHSMuVsD/O61dBPpqGyZF1+q0aObpC3bMFT+TzXwOe52
E8e4m6rL3n7F/NlN5voteyenVoke3STQ/bF/BLcC82M3yTmV5lGS8AU9uojU
0jtPH5wrw/zXRXZxnLd7KZSiRxe5PK8hsGzGZ/ToIutnLb3sOFCMHl3kQPqq
M/+2f0KPLrLYtlWus/MjenQRiX4tYUHBj+jRScqVJkdyFxahRydRDXcxV9v7
AT06ydy508M9LhaiRyexX9o9WH6lAD06yb7nlwNqJN+jRyfZ8Yl3biQ/Dz1+
kQ+b/OOEr79Dj19E5vn9CUP/5aLHL5Kh1bfyCbxFj18kXzNqdINcDnr8IquG
fsz1kctGj19k8okJK0shCz06yI32oErZkzRfdRCd68pxuS6v0aODXIz8EVD/
JBM9OsjXGXej8zsz0KODTE7/71Txxgz06CCfywvkTl9PR492IlidNuFjA4se
7WRd2fhLUbtZ9Ggn8vsu/ZN2lqBHO7HvCN3asu8VerSTiUf9U8cpv0SPdiIu
ceC9HPMCPdqJ5MvjfTF76HrRRg6VORe91HiG8W4jaXNlNqa6pmF820jJ4gi7
wfhUjOdPIqMsaNNRn4Lx+0kUAy0GhZakYLx+kswnK4fzjZ5ifFrJvuZ4TsrL
J5gvWkm8lJf9EdEnmB9ayXSDpTuULZIxH/wgGz/5z535JQn4nHY/yJV8c/Fz
25OAH55lP4jmFwXVgdREKOHPpxYSskhfS1suEVzHgIh8jIyoRlwCrObPlxay
4MKxocjVCVDNb7CZJBX+lO58Fo/5splsGWhv5O2Mx/zYTDYMGCUpJsVhPmwi
K2P7/UWqYjH/NZE1ksqdi2fGomcTqZNQdBHa/xj9GslUz6hhI58Y9Gokr19u
jGireIQ+jWSd/qVGkHmEHo3EafZN7nT3h+jRQFQDxR7PqYtGjwYiO7QxW2Rn
NHo0EGEde156QhR61BMRaatb1fOj0KOedHGnlG7wjUSPeuJuDqPeUyPR4zt5
Mp9JeHotAj2+Ezc18Shz4Qj0+E6K5Uq23fYLR486knbRQLJDMhw96siZzyMe
BxPC0KOOmF1ymHZlaxh61BLbRdxfuuWh6FFL1s4JiX9pGYoeteSgdNb9YzND
0eMbcdriHSiY/AA9vpG8JZXDnkcfoMc3Mk1N7WX6MD0P1JAZET7CWhEh6FFD
Wu2VVJmDIehRQzaplxpKjgSjRzVZLe9tXhwTjB7VZE98+2XZ/4LRo5qEZbkE
TxQORo9qsjAH6j1c78MxfvyriGOW6fP7rUEY76/k3+vCo+uPB8E0fny/kgUp
GrP3ZwdiPCvJFd9x+a3rA6GQH78KEjNp9ZWljwIwXhVk8WrjxbMkA+AyPz7l
JHl7bFnx3XsYjy/EI1LgmbPoPWD44/9C5osLTZS75Q93+OMtI6rJflbdov7Q
x2+wlFSqLFb84n8XDvA7WEoKFW921C64C/H8+fSZDP09rmla7B34aywBE6f9
n2uOK94BPf58KSGrN3U3JubfBpY/P4qJ/dTL26do3Ib5/PlQTJIlFmqq9vuB
Dd//E+lM4t02v+kHpfzmPpKH+vkVR1b5wSq+70eS7lWjXV/gi55FxFfeZvpk
M19o5Pt9IL3skbePZ/mi1wfiMT4rO+XlLQjmB7CQrL/lkztD9xZ6FJIZrbHr
omfcgnh+/N8TDdlHsjrsTYx3PjFcTcLXmtyE+fz45pHHATGnxi24ifHMJc5t
+1tJsQ948eP3luR4H8k84uGD8cohYlM3iaVu9oFp/PhkE9N5jj8+DnpjPN4Q
+yGnUf+n3uDEH/9rot0/nDVi5o3jzSTNAh3aHau8oZ0/vnQiut03VLvdC8fD
kmpPx2/7EryA5ff/FVEP7JgdYu6F/X1B5PzDMg+s//3//P6lkca+BwXhfZ7A
4fcnhZTUXuL9z80Tfz+ZjB4LFtwt4gnV/N9LIJfumd7MCL+B7ccSm6UcBW+F
G+DEby+a3BNmtoUVXMfvh5GTy3eRZt3f7/n/H0Q+9Ww5dYhLP79F9j7gWX0I
ugYc/ntXUpaqzFVVukbPH5x8GZOruZUewBHlfw72I7MWLXfyoN8HIW6Svtai
35/zF7gg8DGYYmGYe5X+PvxdMPhxrdlVYMf6B+4Hfa8l/32V9h9cFRKFKrOu
0PHBvOcfZMLMr9Dxw41Tu5ePSl6h8QGh8jd3aj9cpvEDWRGu0Y6Ll2l8YXzq
h7b56y7T+EPD4mMvdJovUR+QWuHwQjj4EvWD0ODri2cevUR9IemouKWe8CXq
D9u5bUYT3rrT+QEy45VFGy+60/kDM01H4riMO51fkH5Rmd0/7Ib9ewuBWt+5
Oc/d6PwEgWoFIy17N1g1Nn+hUfrTcglFNzq/IfCj3b2fw67Y//fAyK44WMC6
0ucD7mesm/rM1RWixp4fCFCwzoza5UqfLzgdePuGr7Arju8D7Mw0TbUruUif
T7hVcT5JJegibBh7fkHf9oS4mO5F+nyD9z9HY9+sukiffwhdvOjIkUEXmh9g
nIPr3DdZLjR/QK7YLFmhmy40v8D0w8srpdRcaP6Buyvi/GbJuND8BPvjpFre
DznT/AW2WemX9+U50/wG37tPb/QOcKb5D2yti1t8jJxpfoSRIsn7+8GZ5k94
0R5nmTndmeZXaGCiHzbXOdH8C1crttxMT3Wi+Rl8H00O2nrdieZvWHFBQsVE
wwnExvI7OO04vE95gxPN//Ar8ejO5KlOoDa2PkCJz/rZ195doOsH3A+Ib6+3
uwCHxtYXiBhoGme+4gJdf6DPcIr68srzOL5q0I7IWDvB6zxdv+CrYGQxb+t5
CBhb3yAzbzRJvN+Rrn9wJCRbc3ucI47/G1xS7vFz1nGk6yfsS+n9J1vCka6v
IHJ+U8P0UgdYM7b+wi2FqpFTPg50fQaPtmU3Qvc6oHctLDKXK6+e6EDXd4i4
rrJzWrY9OIyt//Dz6m3VlW72dH8An13/8ZPfao/z4TvEGetnSoyzp/sLmJec
EtX82g5ej+0/YIfbTumb7nZ0fwL3ax79K7LLDudLPdx2Fp5/dood3d+Ayiav
j16FtjBlbP8DAVO8Hrr62tL9EbzUnD6ifNIW51MDVCmIKb6RtKX7KwjOntYw
qckGPRoharqir3CCDd2fgfGIZHuBrQ16NEJnxV/JO7fY0P0d+AqaxVkJ2aBH
E7TvvZdxpNSa7g/BaJlg1fdQa/Rohk2Lh8dLmljT/SXEmknvFVSypvtPKDRc
/slzkjV6tIA5mfH+ZakV3b+Cwcx5DtcirdCjBezFt8r0W1nR/S/sifmwWWCH
FXr8gLlCs5Y8mG1F989Q0sRTKWu0RI9WqNlcvjfsmSXdf8PCqk+POdct0aMV
yg4XzvhxxpLu32GL2bjlWvKW6PETEkQSY3QmWNL9P0xeVXamo9wCPdrg0Pj2
mdwEC3p+gG69gDA/dwv0aIN/Fxj3xZyyoOcPcJgfwtkibwHLx84nEBtSlHpk
kgU9v8DV1XlL6mvMcXztcO2o8om2NHN6/gGH4VuGJj7m8H7sfATFZveddA3M
6fkJ5q+0yijaao7j7wC93DW68RLm9PwFZyuzY0b6zDAeHRDXkFr2/KMZ7ic7
YFfHoGJ9rBk938GK3a9WOlw1Q+8OEHy1brKDjhk9H8KG8daKdZvNcL/6C46o
bFqVNM+Mni9h+o78Uw1DpjgffoFpzTO48MWUnk9hTXjuf7appvBt7PwK9a8z
N3/yM6XnW0iy3uV8w9IU50snuK9JTow4ZErPx2DC/WH19xpTcB87P8OLxC0W
LTNN6fkaymYfPiraZYLzqRNOzvladPuTCT2fw6GYoPumT0zQowvmPFzvEOJn
Qs/38NJ90solNibo0QU+sXMcRo6b0PoAOP5o2iClaIIeXUCOam0IlzCh9QUQ
EU87ZCpggh7dENvn9kXsrTGtT0C98Oe8Zk9j9OgGvffzVI8cNUaPbhCvydt1
fJ4xrX/Akodv/ToazqFHN/i+2iv1T8I5Wj8Bh7pH/WV259CjB4KrJScu2XaO
1l9gWnq0+qjwOfToAXehPFGtciNavwGLxeaMSqQRevTAxIdkXI65Ea3/gN5A
5fVMxgg9emGrT8XULVONaP0IpjhezNhaYYgevZCRJt2S9dCQ1p+g3DawKNvW
ED164S/z6rfbdhnS+hVcezpfCuYY4vPeB+Hv3PYnNhlg/vr93nhaaOAzA/To
g3JBG69RDwNaP4PlEyZ6lPxnQOtr8FjUdYrkKgPMb32gXz98q5JrgB79cOQN
eTip5Cyt30F4w7IvEdFnaX0Prp7zehLveBbX3354NLC0eInKWcwf/TBToqpk
wtKztH4IUmt3nFYZ0qf1RdDn2IgIFumD4lj9EaQKuiIlovQxvwyAgapPXuB5
fVq/hJbmUxudD+vT+ibo+l5IzJbWx/w5AAdOr+g2HqeP+WcQ8owvvLOp0EOP
QXDSNOXWJOvR+iq4+D81iLyuh/l1EOyMHlfm6uhhfhqECWY75HczeugxCHtz
OvcsEtej9V1QELk6+ViXLnoMQeyvtSfq3uuixxCUxGosyonWRY8h0PCOPMF1
06X1ZfjlmdzhraZL688QowXfLBV10WMI5Ivalz0W00WPYXAvVsla161D69tw
L+rVq+lFOrT+DUrH94grxengejQMK368qEu5poMewzBkZ77S+awOra/Drkkn
J9zZqUPr7+B9rvzy4BId9BiBsLicdw8FddBjBDKCVFvD6rRpfR80iweEmjK1
af0f4ofsD1qFaqPHCJQefvN1z0Vt9BiF2fcaqvQ0tdFjFIKk/nLJ26JN7x/A
8JBqt+UibfQY/b1etxlqCWqjxyicvfFT4na9FnqM/j5PbN0qlKNFzx/MoNcT
saxoLXo/woifLPzCemhh/uIwqVYV74aMtPD55zBSuz/I2h7QovcvzP2vu/au
ldei9zPMLB9bo1WztNCPw5zmSFbo92vi+DmMwahLQ3WFJr3/YWJnnai+xWrS
+yGmqCp/jluYJuY/DhOQp9cUf1kT8weHERk/NXK2kSa9f2JqkttiUg9q0vsp
RqHb9ejNdZpYfxFgnkc6CUb+rYnxE2CaBXJmd3I06f0XM6is32FVr0Hvx5iv
tT69cnkaOD8EmA9PrnovTNTA/CPA7FkTvmzPHQ16/8bsE1VaFnVeg97PMf9r
eDisoK1B7++YPq6SGOdfDYy/AJN9WLapf7UGvf9jjiaG1i4R16D3g8z54bsO
7gIa9P6QsbjVuFysSR09uIx51xrd8kJ19OAy4079eFSQqk7vJ5lPnoqWXcHq
9P6SaR2Zorzrijp6cJnc4N4b+abq6MFlkk9vrnY6oU7vR5ne/5WmaGxRp/en
jOXwZn8zaXX04DIiXmFC8aLq6MFlgrLi74qPqtH7WWbbzsjshEY1en/LtO7e
u8CySA09eMxgUsNarRdq6MFjytet9TofoUbvhxmZm3psppcavT9mQpsXHJW3
V0MPHnNjwbn6PG019OAxoh4pAl4H1Oj9NLNSK1fJYaMavb9mZFNzV3kvUUMP
HqPSI2v2froaevAYJSWntboDZ+j9OBMAolecPpxBj3HM67Qs0caoM/B/sd1m
yA==
         "]]}}}, {}, {}, {{}, {}}, {{}, {}}}, {
    DisplayFunction -> Identity, GridLines -> {None, None}, DisplayFunction -> 
     Identity, DisplayFunction -> Identity, DisplayFunction -> Identity, 
     PlotRangePadding -> {{
        Scaled[0.02], 
        Scaled[0.02]}, {
        Scaled[0.02], 
        Scaled[0.05]}}, AxesOrigin -> {0, -0.05124130521935151}, 
     PlotRange -> {{-2.5, 2.5}, {-0.038768823288764985`, 0.7345250564075988}},
      PlotRangeClipping -> True, ImagePadding -> All, DisplayFunction -> 
     Identity, AspectRatio -> NCache[GoldenRatio^(-1), 0.6180339887498948], 
     Axes -> {True, True}, AxesLabel -> {
       FormBox[
       "\"\\!\\(\\*FractionBox[\\(\[CapitalDelta]\\), \
\\(\[CapitalOmega]\\)]\\) \"", TraditionalForm], 
       FormBox[
       "\"\\!\\(\\*SubscriptBox[\\(S\\), \\(A\\)]\\)(\[CapitalDelta])\"", 
        TraditionalForm]}, AxesOrigin -> {0, -0.05124130521935151}, 
     DisplayFunction :> Identity, Frame -> {{False, False}, {False, False}}, 
     FrameLabel -> {{None, None}, {None, None}}, FrameTicks -> {{
        Charting`ScaledTicks[{Log, Exp}], 
        Charting`ScaledFrameTicks[{Log, Exp}]}, {Automatic, Automatic}}, 
     GridLines -> {None, None}, GridLinesStyle -> Directive[
       GrayLevel[0.5, 0.4]], 
     Method -> {"CoordinatesToolOptions" -> {"DisplayFunction" -> ({
           (Identity[#]& )[
            Part[#, 1]], 
           (Exp[#]& )[
            Part[#, 2]]}& ), "CopiedValueFunction" -> ({
           (Identity[#]& )[
            Part[#, 1]], 
           (Exp[#]& )[
            Part[#, 2]]}& )}}, 
     PlotRange -> {{-2.5, 2.5}, {-0.038768823288764985`, 0.7345250564075988}},
      PlotRangeClipping -> True, PlotRangePadding -> {{
        Scaled[0.02], 
        Scaled[0.02]}, {
        Scaled[0.02], 
        Scaled[0.05]}}, Ticks -> {Automatic, 
       Charting`ScaledTicks[{Log, Exp}]}}],FormBox[
    FormBox[
     TemplateBox[{
      "\"Linearized Optomechanics\"", "\"Second-Order Optomechanics\"", 
       "\"Third-Order Optomechanics\""}, "PointLegend", 
      DisplayFunction -> (FormBox[
        StyleBox[
         StyleBox[
          PaneBox[
           TagBox[
            GridBox[{{
               TagBox[
                GridBox[{{
                   GraphicsBox[{{
                    Directive[
                    EdgeForm[
                    Directive[
                    Opacity[0.3], 
                    GrayLevel[0]]], 
                    PointSize[0.08250000000000002], 
                    AbsoluteThickness[1.6], 
                    GrayLevel[0]], {
                    LineBox[{{0, 10}, {20, 10}}]}}, {
                    Directive[
                    EdgeForm[
                    Directive[
                    Opacity[0.3], 
                    GrayLevel[0]]], 
                    PointSize[0.08250000000000002], 
                    AbsoluteThickness[1.6], 
                    GrayLevel[0]], {}}}, AspectRatio -> Full, 
                    ImageSize -> {20, 10}, PlotRangePadding -> None, 
                    ImagePadding -> Automatic, 
                    BaselinePosition -> (Scaled[0.1] -> Baseline)], #}, {
                   GraphicsBox[{{
                    Directive[
                    EdgeForm[
                    Directive[
                    Opacity[0.3], 
                    GrayLevel[0]]], 
                    PointSize[0.08250000000000002], 
                    AbsoluteThickness[1.6], 
                    RGBColor[0, 0, 1]], {
                    LineBox[{{0, 10}, {20, 10}}]}}, {
                    Directive[
                    EdgeForm[
                    Directive[
                    Opacity[0.3], 
                    GrayLevel[0]]], 
                    PointSize[0.08250000000000002], 
                    AbsoluteThickness[1.6], 
                    RGBColor[0, 0, 1]], {}}}, AspectRatio -> Full, 
                    ImageSize -> {20, 10}, PlotRangePadding -> None, 
                    ImagePadding -> Automatic, 
                    BaselinePosition -> (Scaled[0.1] -> Baseline)], #2}, {
                   GraphicsBox[{{
                    Directive[
                    EdgeForm[
                    Directive[
                    Opacity[0.3], 
                    GrayLevel[0]]], 
                    PointSize[0.08250000000000002], 
                    AbsoluteThickness[1.6], 
                    RGBColor[1, 0, 0]], {
                    LineBox[{{0, 10}, {20, 10}}]}}, {
                    Directive[
                    EdgeForm[
                    Directive[
                    Opacity[0.3], 
                    GrayLevel[0]]], 
                    PointSize[0.08250000000000002], 
                    AbsoluteThickness[1.6], 
                    RGBColor[1, 0, 0]], {}}}, AspectRatio -> Full, 
                    ImageSize -> {20, 10}, PlotRangePadding -> None, 
                    ImagePadding -> Automatic, 
                    BaselinePosition -> (Scaled[0.1] -> Baseline)], #3}}, 
                 GridBoxAlignment -> {
                  "Columns" -> {Center, Left}, "Rows" -> {{Baseline}}}, 
                 AutoDelete -> False, 
                 GridBoxDividers -> {
                  "Columns" -> {{False}}, "Rows" -> {{False}}}, 
                 GridBoxItemSize -> {"Columns" -> {{All}}, "Rows" -> {{All}}},
                  GridBoxSpacings -> {
                  "Columns" -> {{0.5}}, "Rows" -> {{0.8}}}], "Grid"]}}, 
             GridBoxAlignment -> {"Columns" -> {{Left}}, "Rows" -> {{Top}}}, 
             AutoDelete -> False, 
             GridBoxItemSize -> {
              "Columns" -> {{Automatic}}, "Rows" -> {{Automatic}}}, 
             GridBoxSpacings -> {"Columns" -> {{1}}, "Rows" -> {{0}}}], 
            "Grid"], Alignment -> Left, AppearanceElements -> None, 
           ImageMargins -> {{5, 5}, {5, 5}}, ImageSizeAction -> 
           "ResizeToFit"], LineIndent -> 0, StripOnInput -> False], {
         FontFamily -> "Arial"}, Background -> Automatic, StripOnInput -> 
         False], TraditionalForm]& ), 
      InterpretationFunction :> (RowBox[{"PointLegend", "[", 
         RowBox[{
           RowBox[{"{", 
             RowBox[{
               RowBox[{"Directive", "[", 
                 RowBox[{
                   RowBox[{"PointSize", "[", "0.004583333333333334`", "]"}], 
                   ",", 
                   RowBox[{"AbsoluteThickness", "[", "1.6`", "]"}], ",", 
                   InterpretationBox[
                    ButtonBox[
                    TooltipBox[
                    GraphicsBox[{{
                    GrayLevel[0], 
                    RectangleBox[{0, 0}]}, {
                    GrayLevel[0], 
                    RectangleBox[{1, -1}]}, {
                    GrayLevel[0], 
                    RectangleBox[{0, -1}, {2, 1}]}}, AspectRatio -> 1, Frame -> 
                    True, FrameStyle -> GrayLevel[0.], FrameTicks -> None, 
                    PlotRangePadding -> None, ImageSize -> 
                    Dynamic[{
                    Automatic, 1.35 CurrentValue["FontCapHeight"]/
                    AbsoluteCurrentValue[Magnification]}]], "GrayLevel[0]"], 
                    Appearance -> None, BaseStyle -> {}, BaselinePosition -> 
                    Baseline, DefaultBaseStyle -> {}, ButtonFunction :> 
                    With[{Typeset`box$ = EvaluationBox[]}, 
                    If[
                    Not[
                    AbsoluteCurrentValue["Deployed"]], 
                    SelectionMove[Typeset`box$, All, Expression]; 
                    FrontEnd`Private`$ColorSelectorInitialAlpha = 1; 
                    FrontEnd`Private`$ColorSelectorInitialColor = 
                    GrayLevel[0]; 
                    FrontEnd`Private`$ColorSelectorUseMakeBoxes = True; 
                    MathLink`CallFrontEnd[
                    FrontEnd`AttachCell[Typeset`box$, 
                    FrontEndResource["GrayLevelColorValueSelector"], {
                    0, {Left, Bottom}}, {Left, Top}, 
                    "ClosingActions" -> {
                    "SelectionDeparture", "ParentChanged", 
                    "EvaluatorQuit"}]]]], BaseStyle -> Inherited, Evaluator -> 
                    Automatic, Method -> "Preemptive"], 
                    GrayLevel[0], Editable -> False, Selectable -> False]}], 
                 "]"}], ",", 
               RowBox[{"Directive", "[", 
                 RowBox[{
                   RowBox[{"PointSize", "[", "0.004583333333333334`", "]"}], 
                   ",", 
                   RowBox[{"AbsoluteThickness", "[", "1.6`", "]"}], ",", 
                   InterpretationBox[
                    ButtonBox[
                    TooltipBox[
                    GraphicsBox[{{
                    GrayLevel[0], 
                    RectangleBox[{0, 0}]}, {
                    GrayLevel[0], 
                    RectangleBox[{1, -1}]}, {
                    RGBColor[0, 0, 1], 
                    RectangleBox[{0, -1}, {2, 1}]}}, AspectRatio -> 1, Frame -> 
                    True, FrameStyle -> RGBColor[0., 0., 0.6666666666666666], 
                    FrameTicks -> None, PlotRangePadding -> None, ImageSize -> 
                    Dynamic[{
                    Automatic, 1.35 CurrentValue["FontCapHeight"]/
                    AbsoluteCurrentValue[Magnification]}]], 
                    "RGBColor[0, 0, 1]"], Appearance -> None, BaseStyle -> {},
                     BaselinePosition -> Baseline, DefaultBaseStyle -> {}, 
                    ButtonFunction :> With[{Typeset`box$ = EvaluationBox[]}, 
                    If[
                    Not[
                    AbsoluteCurrentValue["Deployed"]], 
                    SelectionMove[Typeset`box$, All, Expression]; 
                    FrontEnd`Private`$ColorSelectorInitialAlpha = 1; 
                    FrontEnd`Private`$ColorSelectorInitialColor = 
                    RGBColor[0, 0, 1]; 
                    FrontEnd`Private`$ColorSelectorUseMakeBoxes = True; 
                    MathLink`CallFrontEnd[
                    FrontEnd`AttachCell[Typeset`box$, 
                    FrontEndResource["RGBColorValueSelector"], {
                    0, {Left, Bottom}}, {Left, Top}, 
                    "ClosingActions" -> {
                    "SelectionDeparture", "ParentChanged", 
                    "EvaluatorQuit"}]]]], BaseStyle -> Inherited, Evaluator -> 
                    Automatic, Method -> "Preemptive"], 
                    RGBColor[0, 0, 1], Editable -> False, Selectable -> 
                    False]}], "]"}], ",", 
               RowBox[{"Directive", "[", 
                 RowBox[{
                   RowBox[{"PointSize", "[", "0.004583333333333334`", "]"}], 
                   ",", 
                   RowBox[{"AbsoluteThickness", "[", "1.6`", "]"}], ",", 
                   InterpretationBox[
                    ButtonBox[
                    TooltipBox[
                    GraphicsBox[{{
                    GrayLevel[0], 
                    RectangleBox[{0, 0}]}, {
                    GrayLevel[0], 
                    RectangleBox[{1, -1}]}, {
                    RGBColor[1, 0, 0], 
                    RectangleBox[{0, -1}, {2, 1}]}}, AspectRatio -> 1, Frame -> 
                    True, FrameStyle -> RGBColor[0.6666666666666666, 0., 0.], 
                    FrameTicks -> None, PlotRangePadding -> None, ImageSize -> 
                    Dynamic[{
                    Automatic, 1.35 CurrentValue["FontCapHeight"]/
                    AbsoluteCurrentValue[Magnification]}]], 
                    "RGBColor[1, 0, 0]"], Appearance -> None, BaseStyle -> {},
                     BaselinePosition -> Baseline, DefaultBaseStyle -> {}, 
                    ButtonFunction :> With[{Typeset`box$ = EvaluationBox[]}, 
                    If[
                    Not[
                    AbsoluteCurrentValue["Deployed"]], 
                    SelectionMove[Typeset`box$, All, Expression]; 
                    FrontEnd`Private`$ColorSelectorInitialAlpha = 1; 
                    FrontEnd`Private`$ColorSelectorInitialColor = 
                    RGBColor[1, 0, 0]; 
                    FrontEnd`Private`$ColorSelectorUseMakeBoxes = True; 
                    MathLink`CallFrontEnd[
                    FrontEnd`AttachCell[Typeset`box$, 
                    FrontEndResource["RGBColorValueSelector"], {
                    0, {Left, Bottom}}, {Left, Top}, 
                    "ClosingActions" -> {
                    "SelectionDeparture", "ParentChanged", 
                    "EvaluatorQuit"}]]]], BaseStyle -> Inherited, Evaluator -> 
                    Automatic, Method -> "Preemptive"], 
                    RGBColor[1, 0, 0], Editable -> False, Selectable -> 
                    False]}], "]"}]}], "}"}], ",", 
           RowBox[{"{", 
             RowBox[{#, ",", #2, ",", #3}], "}"}], ",", 
           RowBox[{"LegendMarkers", "\[Rule]", 
             RowBox[{"{", 
               RowBox[{
                 RowBox[{"{", 
                   RowBox[{"False", ",", "Automatic"}], "}"}], ",", 
                 RowBox[{"{", 
                   RowBox[{"False", ",", "Automatic"}], "}"}], ",", 
                 RowBox[{"{", 
                   RowBox[{"False", ",", "Automatic"}], "}"}]}], "}"}]}], ",", 
           RowBox[{"Joined", "\[Rule]", 
             RowBox[{"{", 
               RowBox[{"True", ",", "True", ",", "True"}], "}"}]}], ",", 
           RowBox[{"LabelStyle", "\[Rule]", 
             RowBox[{"{", "}"}]}], ",", 
           RowBox[{"LegendLayout", "\[Rule]", "\"Column\""}]}], "]"}]& ), 
      Editable -> True], TraditionalForm], TraditionalForm]},
  "Legended",
  DisplayFunction->(GridBox[{{
      TagBox[
       ItemBox[
        PaneBox[
         TagBox[#, "SkipImageSizeLevel"], Alignment -> {Center, Baseline}, 
         BaselinePosition -> Baseline], DefaultBaseStyle -> "Labeled"], 
       "SkipImageSizeLevel"], 
      ItemBox[#2, DefaultBaseStyle -> "LabeledLabel"]}}, 
    GridBoxAlignment -> {"Columns" -> {{Center}}, "Rows" -> {{Center}}}, 
    AutoDelete -> False, GridBoxItemSize -> Automatic, 
    BaselinePosition -> {1, 1}]& ),
  Editable->True,
  InterpretationFunction->(RowBox[{"Legended", "[", 
     RowBox[{#, ",", 
       RowBox[{"Placed", "[", 
         RowBox[{#2, ",", "After"}], "]"}]}], "]"}]& )]], "Output",
 CellChangeTimes->{
  3.728574469459776*^9, 3.72857900762214*^9, 3.7285797405835953`*^9, 
   3.7285801228078794`*^9, 3.728580483280217*^9, 3.7285809515749516`*^9, 
   3.72858125855774*^9, 3.7285815859018793`*^9, {3.7285816324688735`*^9, 
   3.728581653470909*^9}, 3.7286279308576965`*^9, 
   3.728646169132053*^9},ExpressionUUID->"c1f8b950-aca8-45c0-a37d-\
6b59aa1882ef"],

Cell[CellGroupData[{

Cell[BoxData[
 InterpretationBox[
  RowBox[{"\<\"Pump Detuning \[CapitalDelta] = \"\>", "\[InvisibleSpace]", 
   RowBox[{"-", "1"}], "\[InvisibleSpace]", "\<\"\[CapitalOmega]\"\>"}],
  SequenceForm["Pump Detuning \[CapitalDelta] = ", -1, "\[CapitalOmega]"],
  Editable->False]], "Print",
 CellChangeTimes->{
  3.728574469178774*^9, 3.7285790075283775`*^9, 3.7285797403023167`*^9, 
   3.7285801226828675`*^9, 3.72858048317083*^9, 3.728580951231164*^9, 
   3.728581258401523*^9, 3.728581585776862*^9, {3.7285816321565247`*^9, 
   3.728581653361517*^9}, 3.728627930701439*^9, 
   3.7286461750655828`*^9},ExpressionUUID->"e48a8070-68f0-4ac6-99ae-\
1ae0c9b23437"],

Cell[BoxData[
 InterpretationBox[
  RowBox[{"\<\"First Side-band asymmetry = \"\>", "\[InvisibleSpace]", 
   "2.055453115065826`"}],
  SequenceForm["First Side-band asymmetry = ", 2.055453115065826],
  Editable->False]], "Print",
 CellChangeTimes->{
  3.728574469178774*^9, 3.7285790075283775`*^9, 3.7285797403023167`*^9, 
   3.7285801226828675`*^9, 3.72858048317083*^9, 3.728580951231164*^9, 
   3.728581258401523*^9, 3.728581585776862*^9, {3.7285816321565247`*^9, 
   3.728581653361517*^9}, 3.728627930701439*^9, 
   3.72864617508121*^9},ExpressionUUID->"7d3116fd-eccb-4407-b1f7-\
ab4bc1f05745"],

Cell[BoxData[
 InterpretationBox[
  RowBox[{"\<\"Second Side-band asymmetry = \"\>", "\[InvisibleSpace]", 
   "1.0353757999430486`"}],
  SequenceForm["Second Side-band asymmetry = ", 1.0353757999430486`],
  Editable->False]], "Print",
 CellChangeTimes->{
  3.728574469178774*^9, 3.7285790075283775`*^9, 3.7285797403023167`*^9, 
   3.7285801226828675`*^9, 3.72858048317083*^9, 3.728580951231164*^9, 
   3.728581258401523*^9, 3.728581585776862*^9, {3.7285816321565247`*^9, 
   3.728581653361517*^9}, 3.728627930701439*^9, 
   3.728646175096834*^9},ExpressionUUID->"04b22a1d-1f10-4ee8-a3ab-\
2d3420d44e9e"]
}, Open  ]],

Cell[BoxData[
 TemplateBox[{GraphicsBox[{{}, {{{}, {}, {
        Hue[0.67, 0.6, 0.6], 
        Directive[
         PointSize[0.004583333333333334], 
         AbsoluteThickness[1.6], 
         GrayLevel[0]], 
        LineBox[CompressedData["
1:eJw1mXk8lVsXx885dDVI09WcV3OaaJDm9eRWlEqD5jQbIjKFkFkps1IqSVFp
uG5oFPYjIQ2ikKEylHmeCce7nWc9558+PrLP3uu79m/91tqTj57aricSCARt
QoGg/1/uI8323FZ6IRvpBbXbXip41Eixly+9q/Ee4A3fws1WDf4mxUbcurWi
4rg3JLfNOuD3RoqdOqd79qxUb4jSKLH7O0qK3dKcc/+Akg9cv9b/kWLHxf8l
F+jrAx41/QtKsUsP3pqT2+YD5nS1cDMp1t/NaZ3aIV+gi9EV6XrzFSa+fe8L
mv3LaUixlve8G72W+sEiyUeKbRM+vxAa6Qf/kywoxfqua5h4bqg/DJZsUIo1
WL6ouVnDH9r7t9cmYvtIlUuomz9IlisRscfSRuYFsP7w6WP/R8RuG5WwPVfs
D/2n3fZSxA6Pcbl7enUARPQfN1zEPrWb8+OMUwBItucnYsUDfY7VJQWAff9y
diI2tfS8VOGAQNCXfERsi7NG3WatQNguWVDEhm6NjdsWGAiS464SsZYvx1s1
FwSCkuTAIrbotkLQyumXQLLc3yL2o9T3EavMLwHHQ8QG7Np/QEguIQ8h29mk
aXRV7jLyELK1qX/ihh6+DJLtvRGyeaJ3upaxl5GHkF117UXnt4FByEPINsh4
fdY6HIQ8hCwpnv2h6FUQ8hCyVWDvclf+CvIQsj2uoav+s7yCPITsXPV/Bw7P
voI8hKzcl+qYwiVXkYeQ7dVw/DEj5CryELKJh15Ky0gHIw8Bm3Sg4WKgaTDy
ELC7r/9JLi4MRh4C9s6kPcLBm64hDwFbbShzaya5hjwE7CvL6SN0VK8jDwFr
enNX88Oo68hDwI6wlh21Yc4N5CFgN8o/v7Dp0Q3kIWBHd1cnZ88PQR4C1uDS
7WDR8xDkIWDTidv+TuYm8hCwmpqnm/I/30QeAjbS5kj5x6OhGP8+olWr797Z
FYrx7iMPDtjVegTdwvj2kXyXzWMzx4dhPPuIb0qB2nKTMIxfH8ld8bBr7Jsw
jFcfEf24NdNj3G2Mj5jop19NCra8jfEQE6POA8NOZd4Gf8n5xcR095fYaSp3
8LxiUj5HL+lb4B1YLVlQTLrOl3y+33kHzyMmV/2SRz0/Eo751Ev2XZ9iMz0j
HPOnl4j9dz4dvzoC86WX3AiysIiPjgBJ+M16yeXPGccWKd3FfOgli47d038Y
cRck21PoJS6/xkRumXYPefeQU5vvpGtH3gMJ3o895LjvnkHFKveRZw/Z0yM0
WZx4H/n1kNSsY43uWyORVw/paWh9LlsZiXx6yPvX6msGezxAHj2ktWPHPTLz
IfLoJn/G6WZZZD5EHt1kwEvFtyZOj5BHN7E1PfhTvPgx8ugmLvVxs880PUYe
3WTqgKDoxc/+RR7dJHXkui++zlHI4w/Z3rElvHrHf8jjDxmWK/tv3pgnyOMP
carW01W6+AR50J8fObybIoxGHn/Iuqy6sdJno5HHH7Jwj6n7cHE08ugigV/v
XvVzj0EeXWTmz+Gen4bHIo8uYlyq7z0hPBZ5dJHNAX+tzFzxFHl0kditrW0a
hU+RRxeJetirXebyDHl0koiCG74jVJ4jj04y7LPqjFXlz5FHJ5kcob++OOIF
8ugkZ5nGU/YnXyKPTiJlKhwdvOoV8ugkZmcttNLHxiGPTmL9O8DhsTgOeXSQ
Ur9BS6obXiOPDhL0XKtrSV088ugg9bKZCjodCciD/vx9cerwYQR5dJCbqjJG
d8ezyKOD2B3SF9s8Y5FHO7H9kWHitCcJebQTX4fkQWul36A+tBOlqsHxu1+9
QR7tJDStJWSXbTLe/3YyW63Rs2LNW+TRTrYaDo2JH50Cku3VtBFxfOSsyx0p
yKONpO3ZtXNpWSpIcFxrI5U+0w44F6ehfraRvcUqh7ZWv0MebUSmMu3SNan3
qI9t5GxWw7h98z4gj1Zi6aPkGmL4EfWvlVw4vaHS+vkn5NFK9ow0dB809jPy
aCUhr8XrVmtkIo9WUuZx5brj0Czk0Uqe1Ph+OVCUhTxaifDjoLcmCV+QRwvZ
2R7oxkR+RR4tRFlBvXRvWDbyaCHuesGJ8+/lII8WUtz+qWViXC7yaCHWf9qj
j37/hjxaSGj4Wtm/h+Yjj2biUD/ostymAuTRTEbHKlVXBxcij2Zy71Hf1trm
78ijmTDn5e3r9/xEHs3EVM5rwvb0IuTRTMT3fvq1hhUjjyayb1xjd9OhEuTR
RM4/P99W/L9S5NFE2tiP3uE/S5FHE3lR8Dsu4dov5NFEtDVOaOzf8ht5NJGM
yS80D3b9Rh6NJEEoW2t7tQx5NJLYHYMG7p5ejjwaycHC35q/b5Ujj0aitKfl
Rpl0BfJoJDtUVt+et7MCeTSSxRsT10+7W4E8Gsm8ntxkNbtKjH8DKTfaeGxq
RAXGu4G8ntQVekWnAuPbQEb6+ms50vW5eNaT0S/qE67Q7+fiV09WJn/2Gkf3
x8WrnlyW1jNeT/fPxaeOvBko934RPR+nF3XEvje6bAk9P6cPdcSR1Z4XSuPD
6UEt8c3dU3Wexk+C066WbLg90u8dja8kPLNqycdH6lu+0/jnSvKphmxdsHtR
CeXjzgEi4cveHVSm/BZK8qWGyB5TX/SZ8i2WLFhNDmcPl8uk/Dm9rCZJU1S3
ZNH84PSxmqyY46bdoVWAelhFclcvKBTL5qP+VZG1Dpl7tWn+cTyryCznojVD
aH5y/CrJkR3PzynQ/OV4VZL5x972bqT5zfGpJAFJLpkLaf5zPCrJFNZs2hF6
PzgeFWTH3vo52+j94XhUEOHukzmW9H5xPCrIyG1HNy+m94/jUU5u5olkOsZ8
Rh7lxCvaMEGP3l+ORznJHtTt5U3vN8ejjDhGxa7Sovef41FGwiytXnlRfeB4
lJEx4VPM/6H6wfH4TSxi89ZbUX3hePwmzQ3zZOZR/eF4/CYVXrEBF6g+cTx+
kWPrCpNjqH5xPH6RtdKGS35SfeN4/CJfNykXbKb6x/EoJXJ1Sxy1qT5yPEpJ
qZeUxkqqnxyPUnJea9okW6qvHI8SojPm+hhzqr8cjxLSI7pSFkr1meNRQqpK
11tJU/3meBSTzQrLbTSpvnM8iolauV3jHKr/HI9i8u3k/qQiWh84HsVkwJTV
gXdo/dgjiX8RmVRrXUpofeHi/ZMUiobP8KP1Z7gkvj9JZP3BJgtan7h4/iDh
OYoL82j9ypTE7zu5suW/06q0vnHx+k4qBqSsGEzrn6ckPoXE+v3SnT9pfeTi
UUAq2odsWUPrJyM5fwHZVjKtNJ3W12DJefPJ1UdDHeRp/e2ULJhH8s1HJqTR
+rxVssE8EuyuIHeR1u8nknz6RvwDEpcOofV9ICfApODZU5k+h2gwlORLLrmt
fKl+EvUHrCQ/cshB3YIX06h/UJTkQw6BDIVl2dRf2Er4ZxO1VZ7jSqn/yJMs
95VEa7y5fY76ExUJ36+kKPdLzlzqXzieX4iBkeMtc+pvKiX8skhPyn+3Oqj/
4XhlERmr9Rn61B+FSQKYSSKivymepP6J45FJbiTnq72i/uqJJP4ZZP7y+BHS
1H9x8f5Etu4+k/wX9WeKkvh+JDLlqkucqH/j4vmeqE7zqZpP/Z2/JH7pJGzK
/LgC6v+4eL0j3ybYPN5I/eFwSXzSSHZpUtwG6h+5eKSQEZfG379L/aWz5Pxv
yYw1/8ucT/0nd95kInvt48CX1J82Ss6XRG4MEFiOpv6VOw9LwnQdDkym/paV
7D+RLBisrhBD/S+333gi1BkmDqf+OEyyv1dkcE7xiGzqnwWS/bwgL1U2T59M
/TX3/U9Jj8z1MGPqv4sl3xdNfqUamQdRf86tH0V2q9e2ulD/7ixZ7wFJ1jv6
S576e+7vI4jP9L6VatT/O0v+fyj5UFij9mk8//vL5Nj7ooPOtH8QSH52J7vS
18xqof0F36E/XiAfl0b7D4G85Pcwp9SuJZv2J/j30JtseLGF9i8CSYELhcyx
Mi29z0L474c5ce6ambT/Ybn9wUX/DWqatD/C/UOUslnlWto/4fng8X7z+nu0
v8Lzw5CguoVbaf+F8YE6ddeyqbQ/w/jBcqNrxn/R/g3jCw8apm77Qfs7jD8o
P1Fe7kf7P+QD84K0cqRof4j8IOT944yptH9EvhC1ZNDbPNpfIn8Qt0xYNpT2
n5gfMNgu3fsx7U8xf0AxKb/+Du1fMb9g5jrY9YP2t9z+0mGAf6nNBtr/Yn5C
0frqhBzaH6tw+QvNZ23BnPbPmN/wfmPuyyG0v+b2nwGO6jLuQbT/xvsBBUmJ
AX2JlyCSuz+gaRx9dAXt3/F+QZPvKuEK2t9z58uCIDu97kba/+P9BJ2ZY3S3
BgbCUu7+QkZW/MNNWoH8/QZ1u5Hf8wcE8vcf2o1W7q5NCuD1AcSrJ9TaOgXw
+gGzm/M/W60O4PUFnCpignPE/rz+QFRO5bL++QfqE4wqbuy76ebP6xcMVf7g
3T8/QX2D797nsz2G+vP6B+GOFYv65y+oj/DPy9Lc/vkM6iccnlcK/fMb1FfY
P3xqZP98B/UXQrRJRv/8B/UZXh43bemfD6F+g8NH1yxdJR8Yy+k7bOxWvKGU
6s3rP9jI/9taedwbDnP1AZLcTjb6DvDm6wccLd8zeFikF+hw9QWCOidP093k
xdcfUJA/4GLSfBHPVwwps/OTF1+/yNcvSFWYXXn/n4sQwtU30H22Xj2+/gJf
/yB5zD47gxsX8PylkHEs5sKtDRf4+gnK57Ne7Ovy5OsrHB8YetXvoScs5uov
rJseI62q68nXZ9Ce+05RfYQn8v4F8XfUt0WlnufrO1xZ83ml+dnz4MDVf5CP
mpruqnqe9wcwt/nL2ML6c5gPZZAxccUFiwfneH8BOaMvPlmjdw7ecv4Dyozz
96+Zco73JyDtctjHqNgD86UcbJQT7J7f8uD9DUh3b/dSOOwBspz/Ac/DSbtC
Jnvw/ghebLAIV/rtjvlUAfXG6nrsfXfeX0HX1PXx+066I49KUMiMamle4M77
M1AzznV263RDHpXwp/2MSIZ14/0dzNJQZmw93ZBHFaRHzZr9ZZsb7w9hqPvR
/GET3ZBHNZytOO4/t8KV95fwJawwfmqsK+8/wUZs/KfRyRV51MDyE+Zj/De7
8v4Vdne9nNg7wRV51MD08ZP2La5x4f0vLA3ebb/wtQvyqAV/OdVHrV4uvH8G
+5njs2x1XZBHHbjBKmGisgvvv+Hrf491UkQuyKMOElS67l7Kdeb9OzAyy06r
PnJGHvVw5zG59c7Zmff/8O25rUXwbmfk0QCDlITzXVSc+f4BfpSUVGTJOSOP
BtAsUvJ8KuPM9x+w+UjvjPM3nWE215+Atsejp+fNnPj+BRzJBvUPRY54vkYw
2P7hxkR3R77/gWmvX8lPWOQIGVx/BHrb5LdPLD/L908QW/Iuff+Ns3j+Jhj1
16LfS7af5fsvqB0mLNUbfBbj0QQDQg/FJCc7oJ9sgvVOUU7LHR34/g4K661+
v17mgLybgPU6dGpVuz3fH8LIX48an8fao19thgr/FVcnW9jz/SXUHBllabPA
HvOhGew67ebGNtnx/Smc3Zv37XOMHZRy/StEzm3If2dlx/e3kFSSnXNNzQ7z
pQWqTuSGre4+w/fHIC8/aXksOQPnuP4ZNF6xb1vcz/D9NdjuO+3Ws/EM5lML
zOjQzkkfcYbvz8F70aZFe/JtkUcrVPTtnR9x25bv76Eo+aPJQyNb5NEKr56N
iDJYbMvPByBMeIPkiW2QRytMetns8Sfdhp8vgMOm2vb0IBvk0QbHI+vGrT1q
w88n4OECLRl9ZRvk0QYDw2Mq5vZaI482ur87LUEfrPn5BzxoqbIIvW6NPNpg
/wnV+H+MrPn5CRQ+DlnsttwaebTDGd0V2vuGWPPzF2ja+ck79ftp5NEOrT+1
7VOiTvPzG+jSvv9Mx+U08mgH1SOav8x1TvPzH4gZVfZi/KzTyKMDWh9ObNnU
Y8XPj6D+yfzDf2VZIY8OsLn9JGftPSt+/gSdk9er/uVghTw6YEHofmPN7Vb8
/Arejf1lOkjJCu97JyxdNmqNhsAK9asTRiyYVdf3zRJ5dELa4xmeC55Y8vMz
+HkuTKXA05Kfr0EpYy/XecQS9a0Toie/3H5hhSXy6ILgplVq3vKW/PwOQv+J
EIsbLPj5HvirCFqL3ltg/e2CqQ4xRvPuWaB+dIHdHLXEMhcLfn4Il3Tbt8kc
tODni9B1ZHSA/3ILWMnNH+H9Qu16pzEWqC9/ILc68dfXVnN+fglxPqT54hdz
fr4JF7ITwsOfmKN+/oEZE0acm+hnjvrTDZE62cqtJubIoxt6+sgqpc3m/HwV
/p40YEfcXHPU1274OEpp3D1Zc9SnbsjwLIWaWjPk0Q3/yXU4eH4y4+e7YPh2
nLdDlBny6AHHZ+/np/qZIY8eKJ6mNve4uRny6IEPQeO37dxhxs+Xocon7FSw
qhk/f4YHKhqH5o41Qx49oCPy6Ppf+ynk0Qt+KewO9/hT/HwbBpsUXHdzO8XP
v8E7ZOG9CVqnsB71QkhYwq6No04hj15IeZV5Zeh3U36+Dtd8G/ceu2vKz98h
qDYsZMMpU+QhBn8d1eOJy0yRhxiGMuGJRNqUn+9DXq7OG61ME37+D43ren0O
h5ggDzGMvGmi2WNogjz6QKxmrDhpiQny6IOYiHObkqRM+PcH6P7WMrgi6yTy
6AO5Ycdue4edRB59IPO+4MCTUyeRRx8EBAUGbIWTfP/B9NzNuG487CT/PsIk
bosv6CsyRv0SMNf2ascNiTbG+y9gHKUVH/i4GvPvL8yR7g2T3HWM+fcZZsEH
rUt1M4yRn4BJ21rh867LCM8vYJhPoiujPhnx7z9MhuvF5Z/CjPj3IaYRdgxv
tTJC/RMwJtq90ec2GKF+CJhfh/OIm4IR//7EGESlFVW1nODfp5gquZkJL9JP
4PxFyDzxeDKw9tYJjJ+QGbTzqK2H9Qn+/YtRjNFLc918gn8fY+YMbn9WOu0E
5oeQacnWHBTRY4j6I2Qqck97pWQb8u9vTGL9oSHr/zXk3+eYO9ahB6adM+Tf
7xjFYQa7Dx0yxPgLme81NnltSw359z9msrsoqXykIf8+yGz+eqVdpc6Afz9k
lvfJHfuaZoA8RMzTffatH+8YIA8RI2yWuznR0YB/n2Rcz8juSNprwL9fMtG2
scPjVA2Qh4iZPnN+9oCRBshDxEzRcboVXq/Pv48ymgPNbQM/6PPvp0yxspth
VqQ+8hAxF9IKHA6d00ceIkbDZUHqiuP6/Psss880ZY+euj7/fsuY7N6wqVBR
H3lIMUHTc16H9OkhDymmJDY3JfKnHv8+zER0ibzFCXr8+zFj46Kx6OZNPeQh
xSj2vf7ldlYPeUgxf7tefhetq8e/TzOyV0cNn7Faj3+/Zg4WO9QUKeghDylm
1rCBfj/7jiMPKebflK8LJpcc59/HGSvZ/KH33xxHHtKMoajo0KmI4/B/FVSU
FA==
         "]]}, {
        Hue[0.9060679774997897, 0.6, 0.6], 
        Directive[
         PointSize[0.004583333333333334], 
         AbsoluteThickness[1.6], 
         RGBColor[0, 0, 1]], 
        LineBox[CompressedData["
1:eJw12Xdczd8bAPDbvSkzEfLlKyWyE7K+0fMpmT8jRKHsNnVbRqGhZKQt0t6D
FqmknE+UilAyMttLQ3uPH7fn3H+8eqVzP+d5n89zznkemROme3W5HA6nU4jD
+fvvyEeYnbH48wLf9begcU+alFMDj107zeR2//1b8DmMv2HsZx57+lDxBhUp
V3jRuUDb7TmPFX/39eZ1L1eI31JuPSWexyYeeVjZOc4N7vn+/fBYSeH5BTHO
buDU8HdAHlt5VOaWLs8dzP6MFsbnsban1olnqbnDn8H+jMhjXUUTWgac3WHr
3+G28Fjr/I2yCm/cYaXgw2Othk4stZjiAbMFA/LYeXxQK9PxgLGCB+Sx/YtT
z3jFeEDX38fr5LKJtrmhsd0eIBiunMuu1lzTvmmrJ7wp+Pvhsn33m2Kc/Tzh
72z3pHHZ49ILzbxbPSH873TDuOxsjfNWXtu9QPB4blyWmVfhFB/pBTZ/h7Pm
srHjZi6bLOINeoIPlz3Iq3vbZOANewUDctlji3/6WbzzBsF0N3DZDpeL/iXr
bsNCwYS57BMXKWeN6NsgGG4Kly3NPO0gM9MHRjy4bNqjR09tPH3QQ4h1HF+a
Eyx2Bz2E2Ms+OYlv3e6A4PGeC7GbE8RzVKfdRQ8hdteA85s1oXfRQ4jdkLqr
uHKlL3oIsb1z9ihYvfZFDyFWk5P7VczwHnoIsRfai969GO+HHkLsmwudNz1S
/NBDiOUHy3gc1PNHDyG2XuHYtK8zA9BDiLVULZsf+SkAPTist2pX2iyfQPTg
sPNsUy30DgahB4f9d5fTikcTg9GDw1qrqfceswhGDw576Eigzu9PwejBYadO
fHnx7LoQ9OCwN/PW7RrwDUEPDrvBXnW1fXcIenDY8QOnZMX3hKIHh12ZE9Bc
GBGKHn++z1SsY0ZnKHpwWNZKRcdJOQw9OOwWr7g7bfZhGP9h0rGVO+42CcN4
D5Oc2cVKjd1hGN9hsm700a/pi8MxnsNk6c13Z7oPh2P8hsmx1Anj0q+HY7yG
iXm2SvzClHCMzxCZ3lp52rgiHOMxRBLajYe8J0aAu2D+Q2RH4pFtYcoRON8h
otre0WjJjwBlwYBDRMXhsEpeRATOZ4gsLNovur40AtfTIFHWqW/dMysS188g
qeup3Wp+LBLXyyD58Z03piU6EgTh5w+Swfex4hO6I3E9DJJMhRniQ9ujQPB4
UoMkcKmwRHN4FHoPkId7Uj2ERkWDgLdggEzb8Uj0oHE0eg6QI/66khIl0eg3
QHyyRm3d9b8Y9BogWaZhpxflxKDPAOH53HmRvykWPQbIggiH73vexKJHP3Ho
N97TePg+evQTa+d3Ormt99Gjn+QaRWtPc3uAHv0kJr1FcbJiHHr0E5WOB+m9
ZXHo0U9+/+CPmewTjx59RC9A63vkvgT06CP9KzQtRk1IRI8+EnagWbLAMhE9
+ohltvF/WuWJ6NFH7L7o5/3cm4QefaTG9lj33fwk9OglD1YEO2RveogevSTu
Um1zWO5D9OglPmvMP1ze/Qg9eonSy8ZloT8eoUcvKdjWmH7MPBk9eknvlUs7
JMQeo0cP2Sl8XPWfpMfo0UPCg13bSw6noEcPcWsLWMKKpaJHDwlzSk5Re5WK
Hj1EuNivvso1DT16yCdO8LYFOk/Qo4cUGBUvD16Vjh7dZMzzrTfrpj9Fj27y
n2q2R7RoBnp0k53p2yK9uJno0U2M5V4uMxr7DD26iXPu9+t9swl6dJP6ta84
k+aw6NFF7PUDf9c8ZdGji1x4LK88pJOF+aGLsB51y0tHP0ePLuIfEpkxM/M5
vv9d5KfLmsnqNi/Qo4vIhfatl1XLBsHjNXSSXrY7bsv0HPToJCGeD17Y9OSA
gMO3k+Tu36Nyo/ol5s9O8vS4Q/z2slz06CTz/tfpHVKfh/mxkyQwk93suK/Q
o4Ms7vgyrWbxa8x/HaQwdw/nh14BenQQ+w0RTjbJb9Cjg8Q9m59TPvUdenSQ
pVy5nJmbC9Gjg1R0rPHVGF+EHh0kfaVj+vKfRejRTr7Vr67ZnPEePdpJpPmb
uzJRxejRTuI05hiqBX1Aj3Zi++r0MpmIj+jRThp/819MevIJPdrJq+1r/t39
7TN6tJFJ6QuDasZ9QY82ktlacjZu+1f0aCMVJ2b8XH7nG3q0kceGdiaxLd/R
o41oBj17XLn/J3q0EdvNgcFLckrRo5X4fjXSlAksQ49WksTLSZytXY4ereRQ
iatl9owK9Ggl9+JEtKo+V6BHK3ms9cu8070SPVpJQ9Vopakbq9Cjhcz75a41
raEKPVqI/UOu6x2navRoIaH3RGbNnViDHi3ErCXjvbZjDXq0kLMcrub8ihr0
aCHPxTc+K51Xix4tBPbe+8d5Zy3G/zfRltdUrdesxXj/Js2jXz1KVqvF+P4m
3tIhvXZTajGezWShzfGM53k1GL9momi2WzHhZA3Gq5moyir/K1FXjfFpItXO
RwPnHKzGfNFEVh+ob92SXoX5oYm8mDfPr1OsCvNBI7FM5H20PVQJAk7rRiLs
0TxmOKgCBOFZ0EgOdyfnKFWUwyfBemogd7PjjcNky8FxBIgkmW3foaZXBisE
66WBRBl3FgdqlkKZYMBfZO8nmYvrG35gvvxFhNOiBqyuf8f8+IsE6EzV/LDy
G+bDeiJlmdJv0PAF8189ibDZO7U8sQQ960mD0vSzdxw/o18dqZW8lhiu9wm9
6siLyd2Lmg58RJ86YhCdv2jp/g/oUUccTy5o4x4vRo9aomrTNLP7wnv0qCXO
8i6GV4KK0KOWhPVHrZ1eVIgeNaQyZtUHabFC9Kgh3LSfIRMevEWPGlJ9xAYM
1d+gRzXZ3GPSJT+6AD2qSXB2Y5DK+1foUU2Gg3osXePy0aOKyOW9Oy7mm4ce
VSSnwPXjS69c9KgiDdM6F7/yf4keleTDXvP8NY9y0KOSyKypGVD6lI0elWTs
khspE0dlo0cFuXufke5RfoEeFSRzSZX05ivP0aOCWEqIvd9flIUe5STaSrL5
1oIs9Cgn/MiU/45eY9GjnLjkjK11LiPoUUZOHs48c5k8Q48yMvfO/aa0B5no
UUZMFDilOlEZ6FFGYrSyN4fGPwUtQfxLidzV4Yy8rHSM90+SJxtsJ132BMQF
8f1Jlvru8xUe8wTj+YOMVlgm+k0pDQoF8ftO/tn4ZVjifCrG6zvxTXu2dmFm
ClwTxOcbGR2XtyFgbArG4yupz+sq7jv6GBjB/L+Sxtp1+h8ykuGuYL5fiOfD
GocX0snQIxiwhIjoS2oY3HwE6oIHLCH3hvevMhx4CImC9fSZbLJtUDW3eAij
RxIwKfNY1a3YkgQGgvXyiZjtNnirb54ErGB9fCShKnKtOb2JIC1YDx+Jkrp2
tdjVRDgv8P9ArE8XqYlIJkKJYLhicsM5ubVGKwEUBL7FpI1V7lR1iUfP90S+
6pl8Zm4c1An8iojSRSl+z9g49Coix+Yf1AzY/wCCBQEsJH3bJtUejLqPHoUk
SYkvUz4cC4mC+L8l7vvPhf06EovxfkOkbCKUV2THgLQgvgXkkugN13PLYjCe
r8jdfW7Ol4KjwV0Qv3wi2zrQP0YyGuOVR7R1+iWqPaNAXBCfXDJ1ldbjEoko
jEcOWawpVpLgGwl2gvlnk7DmQzmr5kbifF+Qt46JzKpHEdAimF8WedRr7n9u
cwTOhyWXr+qyL36EAyt4/mfk1NGDS3+cD8fnzSCvxUUmXZEMh2DB8z0hcnsi
nUyf/DnvC54nlfhHNstoHgnD708mTsvXjqofFQZlgu9LIh4L1FzfJYTi+PFE
VGRiddLhULATjBdDTv5cb7J6TCj+fTj57is8WyQtBOwE/z+Q1BYrXyrUD8Hf
e5P3G9na3dNDgCP42ZHEnSry25kfTO8fnALT7G/h1n9+nir4PRRIbbmvtiSY
/j2s3OTodTQjCDiCDS4QIpjeZ53SQfT7QUoxeLPn1UBgR54Plqx0HnBrCqDP
D9aVUiEaBwLo/IC9UFy3Jcufzh8sphQ0vpb3p/EByVPpbmuC/Gj84B/R1N73
k/1ofMHhy4mhj9fv0fjDgrIx4gbC96gPTDrRuTvEwZf6wVkrUXUXYV/qC/4P
2hctuHGX+oN+QFO8kcRduj7Ad071adXgO3T9QF/FDo+7Cnfo+gI334ILe7N9
8Pnyodp83ah9h33o+gSVJ2dCbDpvg8LI+oVrCjypOM/bdH3DIfFTO/JW3Mbn
fwu7VN5bxX/0pu8HnPzPIkHFxhuiR94fiCu/LKEr603fL2j8HFg98MYL51cE
AfGXopqtvej7CcHSbjIyi7xg7cj7C66fNp68+M2Tvt/A75fLrHf1pO8/GHIK
U/apedL8ABIS/3Ij+z1o/oCPL7NPv0n2oPkFqvpmF6WaetD8A2sP+YtoLPGg
+Qki7px47/HLneYvmJZ3ouR4rDvNb2D8bcDlsbE7zX8QJXl8vq28O82P4B3D
X3iy2o3mTyg6o1hix3ej+RX+Gxv6EoZcaf6FxRsKrl13daX5GVYs/Zm7VcaV
5m9oWiarYJhyC6aP5Hd4tlvv2Oedt2j+h6Plnl/tal3g2Mj+ALd1bTv3XXGh
+we46xe8AxkX0BjZX+DEUNZGxaybdP+B5eGS32VO3sT5lUH0Sa/8XpGbdP+C
rjsmX+Ie3AD/kf0NrpaZnlbQuEH3P9gvc9/EcvA6zv/PuTLuy+4z0dfp/gns
xw0DYvuv0/0VbA6JfNrJuw6KI/svdP2WS5B6dI3uz1Co5f/i7Klr6F0JFrMk
kv8neY3u70D66+y8XjvDxZH9H54E2zup2TvT8wH4ydVZ7F/rjOuhGn7OTVXP
bLlKzxdg8VvF1CL2KmSPnD9Ar733jKnuVXo+gbh741bGyFzF9VIDx+3l66eX
OtHzDQyqRwykBDjB+JHzD7z3MZx+UceJno9grIed7HEpJ1xPtZDRYqV8tMyR
nq/geEsvaxrmiB51sHZz8BoXfUd6PgPRl5nH45c4okcd3HE9sayw7Qo930Ff
nQlpeHIFPephyvwsnX77K/R8CEmstX3v9ivo8QuWmx5+XTblCj1fgliCgvCD
Ugd6/gRXF62ZB+47oEcDRDkcmPf1nAM9v8KmfRcOrdzkgB4NoF/uPlVHwoGe
f8Fh2qP3eyvs0aMRYvvE5MUf2tPzM/yn9KbC3cEePZrAZvNgfuE+e3r+Bhcj
1y+v59mjRxP8UtSQvdxjR8/vYOky9UPlazv0aAapmogVvUF29PwPJjNGB6Vb
2qHHbwjbec9j7nY7en+AHbbb762UtkOP3zDsHUnymmzp/QOceznK+v62sGjk
fgKJE7v2rd9hS+8v8Fx87TuVwcs4vxb4JnQrwizhMr3/QAfXrT3nxGV4O3I/
gjUx5/vXSl6m9ydw+XdQNqfgEs6/FcYvX9x96solev+C7HmHZSSULmE8WuGc
qRz/VftFPE+2woHVhkVOcRfp/Q7SenbsZQwuoncrzJquLdUpe5HeD0EiO+By
UJkNnlfboKn7Scl/gTb0fgnC/5sX/1zbBtdDG/j27fNb8a8NvZ/CstUdB65+
t4aKkfsr8OSXJT0JsKb3W0i63eKZd9Qa10s7fOUrDsbPsab3YzBvODTasOYC
XB25P4Nro31lW+wFer+G+TJVxVv5F3A9tUOD5QZF/dUX6P0cIm8pWm4fPI8e
HbB+Xb7k7+zz9H4PytdzU/bcOo8eHfDpNgyYHDhP6wOgf0QocqP0efTogGSF
WY4Fv87R+gLIvtM/L5JyDj06gRPLPdtsf47WJ8Amv9bOftc59OiEtvUX4jJm
nkOPTji+Zop0QP1ZWv+AYo2o8dJpZ9GjE0IVd6SoOp+l9RNomlVlwtU8ix5d
MCEv1Ud7/llaf4G7xf/47+qxQo8u0Ng2vv9jvhWt38C9gLr1LX5W6NEFT0+O
7blnYkXrP2Bse/FdsYoVenRDS260+d2pVrR+BBVjxgbU1FuiRzeYKJRNzXhm
SetPYMPWJEzztkSPbkg6MGFbh6ElrV9B7t4Vr/Yylvi+98DYHaVyCpKWmL96
QCNcVOdGswV69IDV0zzLoy8taP0Mxi1bYhcXaEHra9Dv2XDP/JwF5rceMBFe
/euBugV69IKSyjn/Q4ssaP0Oyoyk6y8IW9D6Hrxeai4+ptQc999eWGi+9bBI
ujnmj17wsa+dwb9tTuuHsNnuVbSamTmtL0KJioWew05zWD9Sf4T9OkqZ8xeZ
Y37pAysfOamVoua0fgnPTVKEwqrMaH0TYjuf1Vo9N8P82QdSHus1Y4PNMP/0
g9OixT+Vbc3Qox9q5h6ZtOKIGa2vwiSngy4OG8wwv/aDguySVvlZZpif+mFR
wva6VYN89OiH5G/G0j4/+LS+Cw+36O7a9YyPHgPwzmDMUp0gPnoMQOgOkUtZ
dnz0GADv5TnC1if4tL4MKQ3b3Z3U+LT+DKGz/2mtkOOjxwAkrRUfch/DR49B
kDsZLjfriymtb4NK+f/mPg4ypfVvuCaRmlWrZ4r70SD8mH7i40N5U/QYBBFZ
PkzpNqH1dRibea5+DGtC6+8w5rz6S4/rJugxBEtDyoti9pmgxxDY8NvE1aVM
aH0fjg32uTvUn6H1fzhR2KUPj8+gxxBMnLk22dH+DHoMA1m33l991xn0GIbg
Zfa7Qmaeof0HmLBJW8iq/jR6DEOedlFbfupp9Pjzs4WxQeDV0+gxDF1TpyW0
7D9N7x+M2o3uGWTeadofYUp5O0RHdxlj/uIwVQ9UPuW/NMb3n8Nk6X1s4d41
pv0XRt498WWSoTHtzzBLToq+/aBkjH4cZnjR+StGYsY4fw6zSbnB0KzciPZ/
mP2pFmPrko1of4gR/azQUXDNCPMfhxEXUciQ0jHC/MFhXj3fPfhtuRHtPzG8
kjlaPFEj2p9iVKM/mHt9N8T6ixCjGT+h98ZDQ4yfEJPxvcSv7poh7X8xi8yv
T7p/1JD2x5gDtiFTi1Yb4voQYiaVpRkcFDPE/CPE3C89VahaY0D7b8zQCmlJ
l2cGtD/HFKWuHK94x4D27xje5aAr6/gGGH8hZpOD8AG/bQa0/8ekJbse05I1
oP1BZvftUkfTQX3aP2SmbO+NLv2sjx5c5pLQotSoh/rowWUie7oDXt7Sp/1J
Jv7LBHUlQ33av2QOac/PFt6kjx5cJjZwqENGRh89uExlyLpyj0E92h9lytdo
3dz3VY/2T5mws6G9uql66MFlDDQkV+d566EHl1mRcnjXBXM92p9lYvti9p1X
16P9W+adR9ahbHk99OAxPas/22hP0EMPHhOv5PQeGnVpf5j5bZdx6cxrXdo/
Zm4tfBxUFauLHjwmW7tMJ/yGLnrwGMnAL2X3jXRpf5pJ+qGl0bddl/avmUeZ
c2tdF+uiB4+x6BJ+bTBeFz14jMOmx4rOTadof5x5dbDkcP3bU+ghzITMaLB2
TTwF/wf4zoND
         "]]}, {
        Hue[0.1421359549995791, 0.6, 0.6], 
        Directive[
         PointSize[0.004583333333333334], 
         AbsoluteThickness[1.6], 
         RGBColor[1, 0, 0]], 
        LineBox[CompressedData["
1:eJw12XdcztsfAPDneSJyjZB1Za+MrKt+KD5fRIR7I1Jd45a2tJeiqRCVFkV7
alFI0TjfFiEpWhKedhlp7/Hj6XOef3r1qk7f83mf7+ec8/ks0TA6qsXjcDjd
XA7n99exzzj2WOiBne4S7vD9SNpCl29CbG/hTLv8W+5QEWG8Y1KFENtmP1Xt
zQQPyO2WOOmZI8TKWva45dh6wH35Ghux+0Ks+8k/gvM6POBOwO+PEFtzsXRe
t4EnuHz7PaAQe9ZJONrqqyeY/BotwliINbY+M/+p1E34NdivEYVYK6mIIGHr
m7D/93DyQuzURbubt2XchL8EHyGWPRc2qMfzgkWCAYXYtTWrdR4oeMEkwQP+
+nmunO5yPy/o+f143TzWcJfkHw01XiAYrobH9gfrHJ62yRveFP7+8Njwr+67
cp284fdsj6Tx2NtVXX8tq/CGyN/TjeCxH34YvlVa7wOCx/Pksetjl+26eNUH
bH8PZ8NjW/ZMUHve4APagg+P/eneHX96ny8cFQzIY01YNsQ8zhcE093BYy+x
oQ7bZ/jBasGEeWzvxcPWDZf8QDCcGI81/xBukfjDD8Y8eCzvVEt3ofot9OCy
AevSoh2qbqEHl41d+/69sMptEDxeDpeNaD/nFVx1Gz24LD+0zNNVwx89uGzJ
LGmnwZ/+6MFlK4zOjEg5B6AHl10yXeWpjvgd9OCyvUfmC6Wl30EPLlv033pt
UL+LHlz2qXWaMm9KIHpw2SRdk29fswLRg8su+9n9KNsyCD047BTt0cYVW4LR
g8OG1NSruvQEoweHtTsR3S+WGYIeHJa3fJyu1p5Q9OCwMWqPrCVjQ9GDw74y
uGMpPi0MPTisQmLbw3/Mw9CDw05yPeD3tiIMPTis57XrW+9uDUcPDjvyIqYw
1S8cPTjs7cvRcbtbw9GDw87fVix7eVcEenBYlTKyj+sZgfEfJQ8OdXZdKY/A
eI+SmBvdN6TnRmJ8R4nUu3Zfm2ORGM9R8uZd6+2JNyIxfqOk7lpE2xsSifEa
JbV6E1o+t0VifEZIqN/CorOLozAeI+TvyHzlK/9EwU3B/EeI7QJnMV37KJzv
CEkO9y+dkhwFOwUDjhDfxR9nnW2IwvmMkI5WW4nNC6JxPQ2TbTIKMitUo3H9
DJNHwrr2BQHRuF6Gicg/6/zdv0SDIPzGwyR/TeyDt2ticD0MkxWjFQ8rbGNA
8HgLh4niZGV1/rsY9B4iWw83jMzbeA8EvIVDJM+6ziPR5x56DpFnP9p9yPA9
9Bsirx4bqZoaxqLXEOmWff6uqSEWfYbI9LdnF+3RjEOPIaJWVZwT2xKHHoNk
p7BLiJxlPHoMEs/XkdnMpAT0GCTScVPGF0cloMcg+VtXMXT1gUT0GCRWpj6B
bl2J6DFIOjc3MNL37qPHAEnKOmRpqfkAPQaInZupWJFYEnoMEMcvpHTUNgk9
BsgHkWPXOM1J6DFALOYmq45TTUaPAVKQVMzueZuMHv3k1aNZrwcVHqJHPwni
PlE1LHyIHv3kEeewQa3SI/ToJ3JpsiaRNY/Qo5+Q/ZeChC0fo0c/8Z5ufUh9
egp69BGzsuu6Mx+noEcf2ZZcWe10+gl69JHPTV2iC6anokcf2aAiaXSiMBU9
+kjg7O7uBzfT0KOPKH5eUZZ4+il69JHnJHFOrfQz9OglOS0yas3z0tGjlyzq
M/DUmZiBHr3kn3+rS2YIZaJHL9EwVJWLm5SFHr9+X3g/Z2gRQY9esj+o62rH
EhY9esh5iQ4mNp1Fjx7ixDWRCjuVjfmhh/xIv39DY2IOevSQkhCLefYZOfj+
9xBZ1Wtt3ja56NFDdtpvHJbbkweCx/vWTeyyd3nJz8lHj27y7XbbN5XefBBw
BHSTKuGFyXvqn2P+7CZtbgsOfPn8Aj26SUiW/0LR5gLMj91kqMww8QXnFXp0
EbX3w0fGrXmN+a+L/N0wK69YsxA9ukgKr2jZnodv0KOLWJkYWtvOfIseXSSz
cn9msVwxenSRO6l/ZbZNKkGPLpJV/EHscXUJenSSSXkGzvefvUOPTqJxO879
fNR79OgklzxvVJkFlaJHJ/GOkzr5V0QZenSSlsvqosKp5ejRSQo3xC5d8aEC
PTpI77DpzmCRD+jRQaYFpDfv21+FHh3EKnZ3UaLvR/ToIFLJfLFJrdXo0UH8
y3Z2Sih9Ro8O4jYwd4Fazhf0aCd9IqcHEwP56NFO9NZpOESq1aBHO5kwowPk
5tWiRzupFCq20yivRY92Yhe+ttbCsw492omvrKJ64K569GgjB8Trp8S21KNH
Gzkqbty6/XIDerSRkNnVxz9NaUSPNuK2z7h+o3MjerSRuTcXFf9Z04gebYSE
VVr0LG9CjzaSqdvVlnuoCeP/k2yR6+8+fKIJ4/2TfLQZn7NLrgnj+5PoO+8I
lxJrwni2kv3qf8wLKmjE+LUS8ceftRLONmK8WknODWnXDc0NGJ8fRCKyWkJN
tQHzxQ9SUHxJ4dazeswPP8jB6HRD5Wn1mA++kzW72kZa1epAwGnzndzTuf7E
OrQWBOGR+E7EKx9dzaitgXLBevpGQn64HpRYXgOXx4DICY3yvFfafNgsWC/f
iO6HWSVxKl+ALxjwK3Eg6zbLff+E+fIr+bSvsdTSrRrz41eysXbimcItHzEf
tpDNX6ILlb9/wPzXQibLjWbkJleiZws5PnhW3dClAv2ayeLl7v5GOuXo1Uya
t94bl3CiDH2ayQ5D0Xn846Xo0UxyupS2x6m/R48m4qAiJe5j8w49moiO0Vkv
sdAS9Ggi/00L5oWUFKNHI2m2WJEdNLUYPRqJPlwp6EooQo9G0t+58enOI2/Q
o4E8HB+R1zmxED0aiLjqsoyed6/Qo4FUmtwu2nL/JXrUk5KbkdXRAQXoUU/k
PtXtP+r7Aj3qiWPZDI0DQc/Ro448qzK1j3+Ujx51RD4zvzayPA896sjg9rNG
huPz0KOW6NVF7z4MuehRS54tVvqft3MOetSSnC2a/waUZKNHDXGtmH36pUQ2
etSQF/WuA95XWfSoIZHbtfP4fIIefGL5NV7pJclCDz5JXRFv3pOQiR58UuY9
ycMjJgM9+MT34wzf5/fTQUUQ/y+kzvvZ1JrsZxjvz2SLjI2kJP8piAri+5kc
3DGtZbzIU4znJ5IXMu2vEpk0KBbEr5rwJUY2j1qlYryqyWvxczdFMp/AVUF8
PhKdRL+XppOeYDyqiEtRh1/+mRRgBPOvIgcOdiv5ZjwGf8F8P5D4GUaO1osf
Q59gwEoyQ7lux4zrj0BR8ICVRFNqWfmEoYeQJFhPFeSAmbfKeLOHMHEsAZMQ
BctNGT+TQVewXspJi2lKUa1JMrCC9VFGRKZaKGzpT4LFgvVQRmKBJ27skgTW
Av9SktdpU6Q6OwkqBcO9J/K7lS6YnHgAGwW+70lp7JSIB2730fMdcYsKCZj0
PBGaBX4lxDJcavYKkUT0KiE77dzDYpQSIFQQwGIybsra9UxUPHoUkyyjEylh
w3GQJIh/EemQXF/mfDIO4/2GNKzIPB+eHQuLBfEtJMpBXdsz18ViPF+RncfK
dW8H3YObgvi9JJ1y4xb1zryH8Sog24k7J8ozBkQF8XlBUlxSA8+JxmA88ol3
2O03s29Fg4Ng/nmkxqCOa7Y4GuebS/6MtDY+9CAK2gTzyyYBsEfacHcUzocl
760vaoR9iARW8PxZRMFm9UC8eSQ+bwZ5u02TpzgzEkIFz/eUiPZtiFVI+XXe
FzxPKtmYGJ+opBaB//8xWaRZtHEBLwL4gv+XTLZtbxA/lhCO498nt6btUwxT
CQcHwXixRHulQny8cDj+fSRZLfF1wvwnYeAg+P1gUjvPcuCudhj+3JfMO87/
o35OGHAE318mnalq7SkvQ+n9g+PhkCzRYPvr+1mCn8NVmekaKutD6d+Deq6w
m1hOCHAEG1ww6F+3zxOVCKH/HxQdK7/xPYKBHXs+SGvZ87ayJ4g+P3h96tr3
739BdH7AiqzhF78OpPOH+VOl/EO2BdL4QMzxO6eWx92l8YMX8tmR9xfcpfGF
2t3aPDvfOzT+EB7kbZ899Q71gWnNXFn/GwHUD7TmSvycMTWA+sJWpaB6KR9/
6g/r0vJXDM73p+sDhqLOBxy7d5uuH8icGtsjufU2XV8g8fc9a8PXt/D5XkKd
tMjhgV/3aVyfoHDse+ajQT/YOLZ+oacgeMFFfz+6vsFvU7Xtlq1++PxFoMo/
IplV5UvfD9iSRyQH7X3h3tj7A+puezSLVvnS9wuMHY4Wz3/ng/MrAU3N0sgC
Ox/6fkK6ytvj6ZI+sHXs/YXPOhsDP372pu83yE67YDrD25u+/zAt1nqygrw3
zQ/gWpjy+vyIF80fUHQsd5N+qhfNL7CsR79knakXzT9Q9uoERK73ovkJrlg8
47Hfb9L8BW4BMq7GCTdpfoMwWwuRmPM3af6DgsXzfI5vvEnzI8R2x7z41OxJ
8ye8vcUpLTTzpPkV1k/da/Af15PmX1ilr8539PKg+Rkch7bdnb/cg+Zv2FO9
RXTeU3eYO5bfoTV9aZy2ojvN/3C/xzi9veUG/De2P4DUiLvRPZcbdP+Ahlq9
zAvLbsCxsf0FnJYOqx3PvU73HxhclJ28Vus6zo8PShnCpT8mXqf7F2xpmWvm
ft8NAsf2Nzi48s/yoeNudP8DByP3kvWj13D+tTC06iKZHXeN7p/Q/WKt9T3l
a3R/hXUHTxysHHcNtoztv7BPsab/zuOrdH+GjyVdDxq0rqJ3HcgoXh9NnHuV
7u8gIqb4saXwClwc2/9hXlmll6fTFXo+gDz+upd+267gemiANSa+Np3trvR8
AdJH41pD4l0hb+z8AeZJcU+9tV3p+QSWbxxIzV3qiuulEfZ18iet5bvQ8w3s
vWIxKzvYBSaPnX/gP5nHF+xOu9DzEeQbklknF7ngemoC57n7uEo1l+n5CpKK
p1w/GXkZPZpBa1OwtKnuZXo+A7fkP565S15Gj2ao9uUP3ut0puc7WPVz6fSs
Z87o0QKRR61kXjg50/MhvDD4rynroDN6fIUQncC4kFnO9HwJ8i/Cdmvynej5
E+ZN2+kzIcEJPb5Biblq1GVrJ3p+BfmG2qjyvU7o8Q1W1zfV9810oudfuFBU
VdpY64ge32HF2wmTAh860vMzGFhJbRdzdkSPH3B1ja7swWOO9PwNVZVpE3es
dESPH9Amviqtoc+Bnt+hMEP+8q5CB/RohWDP+OeHQh3o+R92LqjuFbJwQI+f
YMwtTTyr4EDvDwC3vgboLnZAj58gMeAyeVGrPb1/QEhUcVRcoD2sGbufgNXf
iQ3nD9nT+wu8OmT6TmPYDufXBje0d3k4P7Cj9x+Ym5Sr9ErDDorG7kegr65i
vmmOHb0/QdH9kBOPCi/h/NvB0nf+RQXnS/T+BVZ/XrFu334J49EOeRcch8M7
L+J5sh3SuVsrVBMv0vsdXPtQ0iqqexG920El88LB3GUX6f0Qjmzpn2HAt8Xz
agestWi+JhxsS++X4CrmONPjpC2uhw7IV1y5aWS+Lb2fgva6J45Hq22gduz+
CtI3UljXIBt6v4Vyae38W2dscL10gorsO0e7pTb0fgySlWXc7Y0XwHXs/gwL
HSX18+Mu0Ps1KM+50StufAHXUydYuKUPy0pfoPdzqBspaFwybI0eXeCXKbu5
IM+a3u9BpuSU+Tp3a/ToAtUgh+MHla1pfQBii854LVlsjR5dsKHMrif+qxWt
L8CGRX5aTSlW6NEN4nu5JcWOVrQ+AfKGe2S1/rZCj25IPWWXHjbfCj264dXJ
EVPnFkta/4DTqfm3JqRZokc3hG1fqL/2iiWtn4DByg3wXdkSPXpAyfO2pfwq
S1p/AWOzyfbb+yzQoweeBAyU5ry0oPUbOPl2Le/zXQv06AFLxijomqEFrf9A
TrmcQu4uC/ToBU/962lXZ1nQ+hHkRm+KrGgxR49eaFBtKU3MMqf1J6j936cF
Ir7m6NEL/+vVPdWkZ07rV+Dg+P7iPsYc3/c+eL/rD+Plc8wxf/XBLSdNKftW
M/ToA+cE1bJjz81o/Qys5A9rRASb0foa7Og43KdrZYb5rQ+O133MiFA0Q49+
+LQs6fORNWa0fgeyqi5+JuPMaH0PPi+pXcL9Yor7bz+EfqovHHlqivmjHxZ1
ijbr+pnS+iGYn1/wZoeJKa0vQmpT3ifbw6YgO1Z/BIu6W85L1phifhmA7K2v
NkhOMKX1S/heLvpvUL0JrW+CcrSBi3GOCebPAQjyGS8dFWqC+WcQtFM5g9vs
TdBjEBhTFT3J0ya0vgr6hSnidjtMML8OwsFQhdQ1C0wwPw3CpbKEmk3Dxugx
CPlXHip4fzKm9V1YseyfGIUsY/QYgn1nTB6qhhijxxA4Taxdl+VgjB5D4J6x
7JOlhjGtL8PK00qeTnLGtP4MH9VEZvFXGqPHEMwgMns9RIzRYximCu3um/PB
iNa3oXrSKumkECNa/4ZHgd9E67SNcD8ahr6m9WfurzdCj2GYrSzFFe01pPV1
8BZO4Y9nDWn9HUosItrcrxmixwg8Mx0nGa1kiB4jcF3y2Z1DCw1pfR+4N5Tl
7VvO0/o/yJ/5sV825Tx6jIDenOZMR8fz6DEKq+dVFR7++zx6jEKljnJk8Pzz
tP8Aj1c/tzFtMUCPUXi3n/F4kWqAHqMw7qX68kBXA/QYhQsqq9xajxvQ+wcT
GPViZuYKA9ofYbR1PcSFe85h/uIw/FtpwgXPz+H7z2GMtx2R4fqfo/0XpuLP
aWuS9M7R/gyzVPqvA+9lzqEfhzk/V3eW3tRzOH8Os/Bp2HTjGn3a/2FW7Bx5
3vhYn/aHmASnmLzXV/Ux/3EYh6HHIQtO6WP+4DDp+VM7qzbp0/4Tc+WT4hne
BH3an2Is/n3g5l2th/UXLvNlycfFbg/1MH5c5tyEpndNV/Vo/4vR6Zc8EXdG
j/bHmMQ92/SKpfVwfXAZ//SYlypT9TD/cJnrW2ft3N2oS/tvTMYHntf1LF3a
n2Ne2RKvv27r0v4dw/Yqim0z1sX4c5nXH0+13zmgS/t/TPuROcIqy3Rpf5DZ
37Zsi9GwDu0fMkfi3dS/VOigB4/ZeTTYOuahDnrwmJU+LTrP3XVof5KxgPlL
ZfR0aP+SObOuM2jcXh304DERBzaUL1migx48xlD5wkuvYW3aH2UyE47ZKFVp
0/4pwy+Y/FMrVRs9eMzdDxGbCny10YPH3KnN/ueCqTbtzzIqeyPVrBW1af+W
qZCbopO3Xhs9hJiAg1vcT07RRg8hRk3/STN816L9Yca3ydX//Gst2j9m/E/x
s+rjtNBDiFHcJu0Y6aaFHkLMhI0rJyboa9H+NJN5Vt9+QEGL9q+ZQO3XszzX
aqGHEMPrnzGsO1kLPYSYp8Ejeld+aNL+ONNYu9m3pUgTPcYxUurrn3gkacL/
Aaq6h84=
         "]]}}}, {}, {}, {{}, {}}, {{}, {}}}, {
    DisplayFunction -> Identity, GridLines -> {None, None}, DisplayFunction -> 
     Identity, DisplayFunction -> Identity, DisplayFunction -> Identity, 
     PlotRangePadding -> {{
        Scaled[0.02], 
        Scaled[0.02]}, {
        Scaled[0.02], 
        Scaled[0.05]}}, AxesOrigin -> {0, -0.05281562198539327}, 
     PlotRange -> {{-2.5, 2.5}, {-0.03983570466897864, 0.7649191689487275}}, 
     PlotRangeClipping -> True, ImagePadding -> All, DisplayFunction -> 
     Identity, AspectRatio -> NCache[GoldenRatio^(-1), 0.6180339887498948], 
     Axes -> {True, True}, AxesLabel -> {
       FormBox[
       "\"\\!\\(\\*FractionBox[\\(\[CapitalDelta]\\), \
\\(\[CapitalOmega]\\)]\\) \"", TraditionalForm], 
       FormBox[
       "\"\\!\\(\\*SubscriptBox[\\(S\\), \\(A\\)]\\)(\[CapitalDelta])\"", 
        TraditionalForm]}, AxesOrigin -> {0, -0.05281562198539327}, 
     DisplayFunction :> Identity, Frame -> {{False, False}, {False, False}}, 
     FrameLabel -> {{None, None}, {None, None}}, FrameTicks -> {{
        Charting`ScaledTicks[{Log, Exp}], 
        Charting`ScaledFrameTicks[{Log, Exp}]}, {Automatic, Automatic}}, 
     GridLines -> {None, None}, GridLinesStyle -> Directive[
       GrayLevel[0.5, 0.4]], 
     Method -> {"CoordinatesToolOptions" -> {"DisplayFunction" -> ({
           (Identity[#]& )[
            Part[#, 1]], 
           (Exp[#]& )[
            Part[#, 2]]}& ), "CopiedValueFunction" -> ({
           (Identity[#]& )[
            Part[#, 1]], 
           (Exp[#]& )[
            Part[#, 2]]}& )}}, 
     PlotRange -> {{-2.5, 2.5}, {-0.03983570466897864, 0.7649191689487275}}, 
     PlotRangeClipping -> True, PlotRangePadding -> {{
        Scaled[0.02], 
        Scaled[0.02]}, {
        Scaled[0.02], 
        Scaled[0.05]}}, Ticks -> {Automatic, 
       Charting`ScaledTicks[{Log, Exp}]}}],FormBox[
    FormBox[
     TemplateBox[{
      "\"Linearized Optomechanics\"", "\"Second-Order Optomechanics\"", 
       "\"Third-Order Optomechanics\""}, "PointLegend", 
      DisplayFunction -> (FormBox[
        StyleBox[
         StyleBox[
          PaneBox[
           TagBox[
            GridBox[{{
               TagBox[
                GridBox[{{
                   GraphicsBox[{{
                    Directive[
                    EdgeForm[
                    Directive[
                    Opacity[0.3], 
                    GrayLevel[0]]], 
                    PointSize[0.08250000000000002], 
                    AbsoluteThickness[1.6], 
                    GrayLevel[0]], {
                    LineBox[{{0, 10}, {20, 10}}]}}, {
                    Directive[
                    EdgeForm[
                    Directive[
                    Opacity[0.3], 
                    GrayLevel[0]]], 
                    PointSize[0.08250000000000002], 
                    AbsoluteThickness[1.6], 
                    GrayLevel[0]], {}}}, AspectRatio -> Full, 
                    ImageSize -> {20, 10}, PlotRangePadding -> None, 
                    ImagePadding -> Automatic, 
                    BaselinePosition -> (Scaled[0.1] -> Baseline)], #}, {
                   GraphicsBox[{{
                    Directive[
                    EdgeForm[
                    Directive[
                    Opacity[0.3], 
                    GrayLevel[0]]], 
                    PointSize[0.08250000000000002], 
                    AbsoluteThickness[1.6], 
                    RGBColor[0, 0, 1]], {
                    LineBox[{{0, 10}, {20, 10}}]}}, {
                    Directive[
                    EdgeForm[
                    Directive[
                    Opacity[0.3], 
                    GrayLevel[0]]], 
                    PointSize[0.08250000000000002], 
                    AbsoluteThickness[1.6], 
                    RGBColor[0, 0, 1]], {}}}, AspectRatio -> Full, 
                    ImageSize -> {20, 10}, PlotRangePadding -> None, 
                    ImagePadding -> Automatic, 
                    BaselinePosition -> (Scaled[0.1] -> Baseline)], #2}, {
                   GraphicsBox[{{
                    Directive[
                    EdgeForm[
                    Directive[
                    Opacity[0.3], 
                    GrayLevel[0]]], 
                    PointSize[0.08250000000000002], 
                    AbsoluteThickness[1.6], 
                    RGBColor[1, 0, 0]], {
                    LineBox[{{0, 10}, {20, 10}}]}}, {
                    Directive[
                    EdgeForm[
                    Directive[
                    Opacity[0.3], 
                    GrayLevel[0]]], 
                    PointSize[0.08250000000000002], 
                    AbsoluteThickness[1.6], 
                    RGBColor[1, 0, 0]], {}}}, AspectRatio -> Full, 
                    ImageSize -> {20, 10}, PlotRangePadding -> None, 
                    ImagePadding -> Automatic, 
                    BaselinePosition -> (Scaled[0.1] -> Baseline)], #3}}, 
                 GridBoxAlignment -> {
                  "Columns" -> {Center, Left}, "Rows" -> {{Baseline}}}, 
                 AutoDelete -> False, 
                 GridBoxDividers -> {
                  "Columns" -> {{False}}, "Rows" -> {{False}}}, 
                 GridBoxItemSize -> {"Columns" -> {{All}}, "Rows" -> {{All}}},
                  GridBoxSpacings -> {
                  "Columns" -> {{0.5}}, "Rows" -> {{0.8}}}], "Grid"]}}, 
             GridBoxAlignment -> {"Columns" -> {{Left}}, "Rows" -> {{Top}}}, 
             AutoDelete -> False, 
             GridBoxItemSize -> {
              "Columns" -> {{Automatic}}, "Rows" -> {{Automatic}}}, 
             GridBoxSpacings -> {"Columns" -> {{1}}, "Rows" -> {{0}}}], 
            "Grid"], Alignment -> Left, AppearanceElements -> None, 
           ImageMargins -> {{5, 5}, {5, 5}}, ImageSizeAction -> 
           "ResizeToFit"], LineIndent -> 0, StripOnInput -> False], {
         FontFamily -> "Arial"}, Background -> Automatic, StripOnInput -> 
         False], TraditionalForm]& ), 
      InterpretationFunction :> (RowBox[{"PointLegend", "[", 
         RowBox[{
           RowBox[{"{", 
             RowBox[{
               RowBox[{"Directive", "[", 
                 RowBox[{
                   RowBox[{"PointSize", "[", "0.004583333333333334`", "]"}], 
                   ",", 
                   RowBox[{"AbsoluteThickness", "[", "1.6`", "]"}], ",", 
                   InterpretationBox[
                    ButtonBox[
                    TooltipBox[
                    GraphicsBox[{{
                    GrayLevel[0], 
                    RectangleBox[{0, 0}]}, {
                    GrayLevel[0], 
                    RectangleBox[{1, -1}]}, {
                    GrayLevel[0], 
                    RectangleBox[{0, -1}, {2, 1}]}}, AspectRatio -> 1, Frame -> 
                    True, FrameStyle -> GrayLevel[0.], FrameTicks -> None, 
                    PlotRangePadding -> None, ImageSize -> 
                    Dynamic[{
                    Automatic, 1.35 CurrentValue["FontCapHeight"]/
                    AbsoluteCurrentValue[Magnification]}]], "GrayLevel[0]"], 
                    Appearance -> None, BaseStyle -> {}, BaselinePosition -> 
                    Baseline, DefaultBaseStyle -> {}, ButtonFunction :> 
                    With[{Typeset`box$ = EvaluationBox[]}, 
                    If[
                    Not[
                    AbsoluteCurrentValue["Deployed"]], 
                    SelectionMove[Typeset`box$, All, Expression]; 
                    FrontEnd`Private`$ColorSelectorInitialAlpha = 1; 
                    FrontEnd`Private`$ColorSelectorInitialColor = 
                    GrayLevel[0]; 
                    FrontEnd`Private`$ColorSelectorUseMakeBoxes = True; 
                    MathLink`CallFrontEnd[
                    FrontEnd`AttachCell[Typeset`box$, 
                    FrontEndResource["GrayLevelColorValueSelector"], {
                    0, {Left, Bottom}}, {Left, Top}, 
                    "ClosingActions" -> {
                    "SelectionDeparture", "ParentChanged", 
                    "EvaluatorQuit"}]]]], BaseStyle -> Inherited, Evaluator -> 
                    Automatic, Method -> "Preemptive"], 
                    GrayLevel[0], Editable -> False, Selectable -> False]}], 
                 "]"}], ",", 
               RowBox[{"Directive", "[", 
                 RowBox[{
                   RowBox[{"PointSize", "[", "0.004583333333333334`", "]"}], 
                   ",", 
                   RowBox[{"AbsoluteThickness", "[", "1.6`", "]"}], ",", 
                   InterpretationBox[
                    ButtonBox[
                    TooltipBox[
                    GraphicsBox[{{
                    GrayLevel[0], 
                    RectangleBox[{0, 0}]}, {
                    GrayLevel[0], 
                    RectangleBox[{1, -1}]}, {
                    RGBColor[0, 0, 1], 
                    RectangleBox[{0, -1}, {2, 1}]}}, AspectRatio -> 1, Frame -> 
                    True, FrameStyle -> RGBColor[0., 0., 0.6666666666666666], 
                    FrameTicks -> None, PlotRangePadding -> None, ImageSize -> 
                    Dynamic[{
                    Automatic, 1.35 CurrentValue["FontCapHeight"]/
                    AbsoluteCurrentValue[Magnification]}]], 
                    "RGBColor[0, 0, 1]"], Appearance -> None, BaseStyle -> {},
                     BaselinePosition -> Baseline, DefaultBaseStyle -> {}, 
                    ButtonFunction :> With[{Typeset`box$ = EvaluationBox[]}, 
                    If[
                    Not[
                    AbsoluteCurrentValue["Deployed"]], 
                    SelectionMove[Typeset`box$, All, Expression]; 
                    FrontEnd`Private`$ColorSelectorInitialAlpha = 1; 
                    FrontEnd`Private`$ColorSelectorInitialColor = 
                    RGBColor[0, 0, 1]; 
                    FrontEnd`Private`$ColorSelectorUseMakeBoxes = True; 
                    MathLink`CallFrontEnd[
                    FrontEnd`AttachCell[Typeset`box$, 
                    FrontEndResource["RGBColorValueSelector"], {
                    0, {Left, Bottom}}, {Left, Top}, 
                    "ClosingActions" -> {
                    "SelectionDeparture", "ParentChanged", 
                    "EvaluatorQuit"}]]]], BaseStyle -> Inherited, Evaluator -> 
                    Automatic, Method -> "Preemptive"], 
                    RGBColor[0, 0, 1], Editable -> False, Selectable -> 
                    False]}], "]"}], ",", 
               RowBox[{"Directive", "[", 
                 RowBox[{
                   RowBox[{"PointSize", "[", "0.004583333333333334`", "]"}], 
                   ",", 
                   RowBox[{"AbsoluteThickness", "[", "1.6`", "]"}], ",", 
                   InterpretationBox[
                    ButtonBox[
                    TooltipBox[
                    GraphicsBox[{{
                    GrayLevel[0], 
                    RectangleBox[{0, 0}]}, {
                    GrayLevel[0], 
                    RectangleBox[{1, -1}]}, {
                    RGBColor[1, 0, 0], 
                    RectangleBox[{0, -1}, {2, 1}]}}, AspectRatio -> 1, Frame -> 
                    True, FrameStyle -> RGBColor[0.6666666666666666, 0., 0.], 
                    FrameTicks -> None, PlotRangePadding -> None, ImageSize -> 
                    Dynamic[{
                    Automatic, 1.35 CurrentValue["FontCapHeight"]/
                    AbsoluteCurrentValue[Magnification]}]], 
                    "RGBColor[1, 0, 0]"], Appearance -> None, BaseStyle -> {},
                     BaselinePosition -> Baseline, DefaultBaseStyle -> {}, 
                    ButtonFunction :> With[{Typeset`box$ = EvaluationBox[]}, 
                    If[
                    Not[
                    AbsoluteCurrentValue["Deployed"]], 
                    SelectionMove[Typeset`box$, All, Expression]; 
                    FrontEnd`Private`$ColorSelectorInitialAlpha = 1; 
                    FrontEnd`Private`$ColorSelectorInitialColor = 
                    RGBColor[1, 0, 0]; 
                    FrontEnd`Private`$ColorSelectorUseMakeBoxes = True; 
                    MathLink`CallFrontEnd[
                    FrontEnd`AttachCell[Typeset`box$, 
                    FrontEndResource["RGBColorValueSelector"], {
                    0, {Left, Bottom}}, {Left, Top}, 
                    "ClosingActions" -> {
                    "SelectionDeparture", "ParentChanged", 
                    "EvaluatorQuit"}]]]], BaseStyle -> Inherited, Evaluator -> 
                    Automatic, Method -> "Preemptive"], 
                    RGBColor[1, 0, 0], Editable -> False, Selectable -> 
                    False]}], "]"}]}], "}"}], ",", 
           RowBox[{"{", 
             RowBox[{#, ",", #2, ",", #3}], "}"}], ",", 
           RowBox[{"LegendMarkers", "\[Rule]", 
             RowBox[{"{", 
               RowBox[{
                 RowBox[{"{", 
                   RowBox[{"False", ",", "Automatic"}], "}"}], ",", 
                 RowBox[{"{", 
                   RowBox[{"False", ",", "Automatic"}], "}"}], ",", 
                 RowBox[{"{", 
                   RowBox[{"False", ",", "Automatic"}], "}"}]}], "}"}]}], ",", 
           RowBox[{"Joined", "\[Rule]", 
             RowBox[{"{", 
               RowBox[{"True", ",", "True", ",", "True"}], "}"}]}], ",", 
           RowBox[{"LabelStyle", "\[Rule]", 
             RowBox[{"{", "}"}]}], ",", 
           RowBox[{"LegendLayout", "\[Rule]", "\"Column\""}]}], "]"}]& ), 
      Editable -> True], TraditionalForm], TraditionalForm]},
  "Legended",
  DisplayFunction->(GridBox[{{
      TagBox[
       ItemBox[
        PaneBox[
         TagBox[#, "SkipImageSizeLevel"], Alignment -> {Center, Baseline}, 
         BaselinePosition -> Baseline], DefaultBaseStyle -> "Labeled"], 
       "SkipImageSizeLevel"], 
      ItemBox[#2, DefaultBaseStyle -> "LabeledLabel"]}}, 
    GridBoxAlignment -> {"Columns" -> {{Center}}, "Rows" -> {{Center}}}, 
    AutoDelete -> False, GridBoxItemSize -> Automatic, 
    BaselinePosition -> {1, 1}]& ),
  Editable->True,
  InterpretationFunction->(RowBox[{"Legended", "[", 
     RowBox[{#, ",", 
       RowBox[{"Placed", "[", 
         RowBox[{#2, ",", "After"}], "]"}]}], "]"}]& )]], "Output",
 CellChangeTimes->{
  3.728574469459776*^9, 3.72857900762214*^9, 3.7285797405835953`*^9, 
   3.7285801228078794`*^9, 3.728580483280217*^9, 3.7285809515749516`*^9, 
   3.72858125855774*^9, 3.7285815859018793`*^9, {3.7285816324688735`*^9, 
   3.728581653470909*^9}, 3.7286279308576965`*^9, 
   3.7286461751971245`*^9},ExpressionUUID->"45192025-5f0c-4690-b2eb-\
09862c08f851"],

Cell[CellGroupData[{

Cell[BoxData[
 InterpretationBox[
  RowBox[{"\<\"Pump Detuning \[CapitalDelta] = \"\>", "\[InvisibleSpace]", 
   RowBox[{"-", 
    FractionBox["1", "2"]}], "\[InvisibleSpace]", "\<\"\[CapitalOmega]\"\>"}],
  SequenceForm["Pump Detuning \[CapitalDelta] = ", 
   Rational[-1, 2], "\[CapitalOmega]"],
  Editable->False]], "Print",
 CellChangeTimes->{
  3.728574469178774*^9, 3.7285790075283775`*^9, 3.7285797403023167`*^9, 
   3.7285801226828675`*^9, 3.72858048317083*^9, 3.728580951231164*^9, 
   3.728581258401523*^9, 3.728581585776862*^9, {3.7285816321565247`*^9, 
   3.728581653361517*^9}, 3.728627930701439*^9, 
   3.7286461808636813`*^9},ExpressionUUID->"c872170a-17e6-4059-a16b-\
5bc6a61d9b13"],

Cell[BoxData[
 InterpretationBox[
  RowBox[{"\<\"First Side-band asymmetry = \"\>", "\[InvisibleSpace]", 
   "1.0815279657233472`"}],
  SequenceForm["First Side-band asymmetry = ", 1.0815279657233472`],
  Editable->False]], "Print",
 CellChangeTimes->{
  3.728574469178774*^9, 3.7285790075283775`*^9, 3.7285797403023167`*^9, 
   3.7285801226828675`*^9, 3.72858048317083*^9, 3.728580951231164*^9, 
   3.728581258401523*^9, 3.728581585776862*^9, {3.7285816321565247`*^9, 
   3.728581653361517*^9}, 3.728627930701439*^9, 
   3.728646180871681*^9},ExpressionUUID->"1afa4f33-27d7-4886-92bb-\
121fa40f22f2"],

Cell[BoxData[
 InterpretationBox[
  RowBox[{"\<\"Second Side-band asymmetry = \"\>", "\[InvisibleSpace]", 
   "1.0115009106375001`"}],
  SequenceForm["Second Side-band asymmetry = ", 1.0115009106375001`],
  Editable->False]], "Print",
 CellChangeTimes->{
  3.728574469178774*^9, 3.7285790075283775`*^9, 3.7285797403023167`*^9, 
   3.7285801226828675`*^9, 3.72858048317083*^9, 3.728580951231164*^9, 
   3.728581258401523*^9, 3.728581585776862*^9, {3.7285816321565247`*^9, 
   3.728581653361517*^9}, 3.728627930701439*^9, 
   3.7286461808936834`*^9},ExpressionUUID->"e9766f84-1e65-4229-baa2-\
137ae0007456"]
}, Open  ]],

Cell[BoxData[
 TemplateBox[{GraphicsBox[{{}, {{{}, {}, {
        Hue[0.67, 0.6, 0.6], 
        Directive[
         PointSize[0.004583333333333334], 
         AbsoluteThickness[1.6], 
         GrayLevel[0]], 
        LineBox[CompressedData["
1:eJw9mXk8VWsXx8+g26SirlJSXXWbFEqa3Fq7WWmQoW6zSjMhRGSeZ6EJSZkb
XFJCeHZKRSqSzBkzyzxP7+6ctd/zj4/POfvZz1rf9aznt9b665S++hkeh8Pp
5nI4v/8KPyL0y8JNWSba1tC8P3GOYxOfzjtlcNkm1hoKQg02TCjg0x9ap5X9
4NjAm+7FR73T+XTBw6LamUttIGZHpfmfMXxaVHSnWZeGDQTc/f3h057f1TMN
rWzAsen3gnyad/f5wpvRNmDIrBZqwKdDVAI6TubbALMYsyKfDju5LbyEawsq
v5fbwacbpiR/GiNvC4qCD59OsLwyteaoLcwVLMi8z09ypbm7LUwQbJBP7zHY
LpKdbAs9v7fXzaMVy/eYlzXagmC5Sh79c+rYkGdSdvAp+/eHR99rigjat8cO
flu7P5FHn1x1Lz7R2g7CfpsbyqN3jrPY1vHMDgTb8+bRcoWVOZw6O7D4vZw5
j848bNFZL2UPZwUfHr04e+Dif/vtQV2wIPN836Lph1zsQWDuBh69aX9XdyOx
hyUCg3l0/JMAuYt99iBY7k8erTwua1zpCgcQ8uDRH4tLOrbpOiAPLm13errd
00gH5MGlxe4MGknWOIBge+lculgx/D+PvxyRB5euMZPbIabtiDy49BHNZdei
7zsiDy7dbLjq2fEKR+TBpU1Ejb1WyzghDy5dK3GwZM0ZJ+TBpW97UncvRDsh
Dy6dkqw5/PWXE/Lg0t+3HjCyUHJGHlx63/db9y9aOiMPDv3MeEg76p0z8uDQ
KRtn5/0j7oI8OLRE3SU1hWMuyINDLyFuxu6PXJAHh17qGzrnYL8L8uDQm1zr
jYJ2uiIPDq20dWmVTqAr8uDQQ/fdZZJ/uSIPDr3iosY/EVvckAeHdg0tc1YM
cEMeHFon42mcbocb8uDQD7JCU4/udkceHPpRlNaEKVHu6P9RYiHtrek9xgP9
PUr03/QnN+h4oH9HSZh56+ul7zzQn6PEV+vawRNLPNF/o+TtUcsCfy9P9Nco
kQ+VFivq9kT/jJBtMqrb15/wQn+MkPF7vde/z/ICH4H9I8R45hQ577XeaO8I
2RWQVfcgyhs2ChZknt88ucx5kg/aM0LsbDa+7drhg/E0THYmZJwNsffB+Bkm
713icvxoH4yXYdJ1Zq524YgPCNxvMEzOT0v8YLrxBsbDMNHcfHDGdesbINje
nGGS8LDyRevrG8h7iCTJ7NYvG+MLArzZQ+TZ9AIjNVVf5DlEFP61Oabp64v8
hoi/wX+ruot9kdcQebN9rgn87Yd8hsjy/HHTKEM/5DFEdn/ytREhfshjkJxd
7BYfMNkfeQwSs5nnZcW1/ZHHIPHqjO69Gu+PPAZJcJd1Wsm4m8iDef5w4Zt9
2jeRxyBxo7LbqpNuIo8BMsHMuCRa4hbyGCBTo5Z9iTe6hTwGSFmaav6f324h
jwGyvPfftIrVt5HHADlmmCG7LOg28hggo/TKAFGRO8ijn0g47dO9c/kO8ugn
5V80empL7iCPfhIQuMhNbPdd5NFP6mM3OsiRu8ijn3zIUDp0RCkAefQTv4wN
Yc9iApBHH2mWOr16v2wg8ugjpjRZqPU4EHn0kf0ToqrL5IKQRx9ZoVu9VTQh
CHn0kWsu/Pu8TfeQRx9xcm8pqPlyD3n0kfw5j68XngpGHr1k/p8BhSIDwcij
l6jcmzbZ7+Z95NFLElvUJQtmhSCPXtJ2yip2k14I8uglA293d89LD0EevaRc
OjXOc+YD5NFDTOY11T4weoA8eoim/sQfZjkPMD/0kDVagcryCg+RRw+x6Sue
Vu37EM9/Dzku+ZjzvO8h8ugh5uca1r45GQqC7TV1k4Gu89GKn0ORRzcJd4yY
snRjGAhw3O0mVV5Hpn+KC8P82U1uW0sYb1sSjjy6Sei5gYlpYeGYH7tJZkSd
mM6CCOTRRaYbSsmei4rA/NdFOk2CQ/oVIpFHF9GViLJRS4tEHl3Edt2Gr6Fq
Uciji3y1VnsnVx+FPLpIa3Fci7xjNPLoIgtvLzBqWPQIeXSStauGDz3IeYQ8
OsntVS9eP7B+jDw6iYx4p9w6pSfIo5PMkrhbnNz+BHl0kp2BrmOtXzxFHp0k
yKP7RLVNDPLoIJ6PNh1R1fwPeXSQw9fbD4hJxiKPDpI9yb3qglss8mC+/+PW
4svcOOTRQSzDd7YftYxDHh2kZ8HfauYjccijnUibuIhPcXyGPNqJVknR1gvi
8cijnfRq3uwpDY1HHu3El2e2KeOf58ijnTxv/TTRqfQ58mgnh96/XOtt/wJ5
tJGaOy/UT69MQB5tRP/zw1uRDQnIo404ud332f/oJfJoIwtPfZdVuZqIPJjf
B57821AjCXm0EdGi8phPOsnIo42UJdw29bVLQf+3ksi0QX8dSEF/t5KuVfEb
Z4xJRf+2kiVnp/fb89LQn79Ipn71bQ8Jgv77RU5RSza+nU2jv34Rq41bTXsT
aPRPC0kcq9gTdOg15osW0qYrmzlvTDrmhxaStiN54djkdMwHzaTYNK+oxuwN
CHCaNxOb1cTr6Oa3IHDP4mZS/+pIk/SMDPguiKcm0qhkfOJnbwY4CAGRgOpZ
G6//fAcrBfHCfN97uimx4j1UCBZsJP5Hc0etGj9gvmwkRskOuwg/C/NjI1ko
lh9kuvwj5sMGcvjBGpVn57Mx/zWQHv1URceET8izgezZrnBBTPIL8qsnHxaG
92/YkYO86smlai1980m5yKeenD4/zU+zPBd51BMZ2mDBydSvyKOOHN45Okc+
Kg951BHVFTvWbAn5hjzqyF13WDo1Ih951JJpn4se9Sd9Rx61JFqr5OWa0gLk
UUvyH41fVCFahDx+kqyhduUc1WLk8ZPUTNBWDLlTgjx+khWv47J9O0qRRw35
dqZ+ov2/P5BHDXl4ajAh50M58qghOXva10aEVCCPaiKuV3vJ90Ql8qgmf3/S
oC7NrUIe1eT6+PZUsR9VyKOKhF8fjObfrUYeVWSTQrntxT01yKOKGCeOzJzT
V4M8KkneyOaV5OZP5FHJ+OuDT75MLfKoJIu1Jfl9gbXIo4L80P5j7uBwLfJg
/jffOSizvQ55VJAz9JU09St1yKOCZCiYwirbOvhX4P9y0hl64Ojv74X+/kGs
Z1qv+f28mMC/P8gBjs5AP7O+0J9lJG/1V6se5v05Av+Vkr3uJ2PymP0J/VVK
Zu+x6Exh9u8i8E8JCWlIsZFi7BP6o5jM1J/lc46xnxLYX0zWR4ee5DD+uSOw
t4jclCmYN4nxX59gwULC652qdo7xr5pgg4XkRtunJV6M/2MF8VRAfOJawx8w
fMYJEzAJfzSz7R3D77wgXr4Tsd2iYWYMX1oQH/nEvt013ZnhP08QD/nk5xpw
8Gfiw0zA/xtJloiofsPET6FguTwS2RszN4+JLwUB3zyipRLdv4SJPyHPr0Sn
tVa2iYnPegG/XEIdXveDx8SvkFcu+Tl51hRFJr5DBA7MIYnuF8bNYeJfyCOH
GNw0H7+POR+xAv9/JgNbTh/axJwfob8/EedTB3rPMOdrnsC/2UT5vJ70Yub8
Cf2ZRbIT+J6VM76Aj8B/mSS561CGOnN+hf76QK7pTH1twZxvMYF/3pMn2zMO
/sOcf6E/MghRKDW3YvKDjcD+t+Tc7Cnha5j8IbT3Dbm0qoZcYPJLm8C+18Rh
1+rg+Uz+EdpDE5PnNQtsmfxEC/afRk4rVSs9np6B+00hk/Zl6xVsegshgv0l
Ec0DafQOJv9xBPt5SaIrvDm7ktLx/c+J1F8rNNeIpEOF4H1xpGf+jgijf1/j
+jHkqmTIFL0XNNgI1osmK12GqMBZND4fRvIWOZYNTyZgI/h9MKme022zuTcV
v/cnj/7OdlvYkgIcwf8OJJCz+Edx6yu2/uBomA8vCB5h7hMJwfegos+teCWZ
zD4P59SNHdw3JAFHcMEFA5SlROrrJrLvB9P1rmvzw14CLdwfaIwZl7GyNoHd
P1xxjP00ViGBtQ8gl7Og1PYFaz8cr/LShJLnrH/gukaG1Afl56z/wEk+rGYa
c/+if4FXWqH2Tiye9T/o5L/NdHF4xvKBxkUrZk5g7nfkB36RihNGrsexfCHl
4UMxaUYfIH/Ie63cO5/RDxgfIPojyy9vRiwbP9Dx50dupcZ/bHxBYfz9JEdG
nwj3lwmZH3bPWsboF4xPELlSOcmQ0TcKwviFmfoeSr2rnrDxDQ9PXHI9y+gj
4f4/w7oDu0cvMfoJzwcEvilak8Toqyjh+QFjiF8hwugvPF+QeXaUO5bRZ0L7
cmHHXFFfa0a/4fkE7eqAk/KMvlsrPL9gdc1qTwmj//B8g8a91YdVGX2I5x+O
vvzHbhejHzE/wIKvyc4RjL7E/AHbXC9lyjP6E/MLXP55dlYSo08x/4BhYljQ
DEa/Yn6CqfbcYBlG32L+gi2fbpnGM/oX8xsERSjrhzP6GPMfcHaOCcxn9DPm
RxjLD30nw+hrzJ9QfczosB6jvzG/gt0cxa23GX2O+RduzVxSac/od8zP4Cn5
vGEGo+8xf8P88TLH1zH6X1KY3+Hd3STjL0x9gPkfTiinizsy9YO28H6AaeuD
p/f1B7P3Bzwd1anNZuoPTeH9ApZj7LWLmfoE7x8IaAblfuoe2lcBF9JmN/GZ
+gbvL3iyKdr9O1P/BAnvN7gT/TJzL1Mf4f0H/iEFn1WZ+klofxUcMOTLxTD1
Fd6fkGJ6KfcgU3/h/QqXnfc0yDL12Srh/QuDG96XTGbqN7yfQe+An9Lv+k7I
uxqKzoYG/q7/8H6Hii0uqZOY+vC68P6HPWeDVOSY+hH1Acz0rympZupLYTz8
hAklgUOSTP2J+gLKv2hPTGLq07dC/QGBXwbWxTL1K+oTaAuLsW1i6lthvNTC
jLZZAf8y9S/qG5BRuNn2k6mPRYX6B3J1uCF2/6+f66C4eM6FOUx9LYynOvij
Z9vjaKb+Rn0FGl/9jkkw9bmQRz3w19qN02Dqd9RnsGN3M9Fk6nshj3pI/dNe
elKJL6vvYElVorK+ry/yaICvMgpxl1V9WX0I0lnpHqNjfJFHI4gabFWfnn6D
1ZfQrL66L9L6Bqs/wUXlXW30xhvIowkeiD7uEx/1YfUrJGjlWX2nfZBHE9wP
9lL5Ze/D6l+IcJoXr6bigzyaQeKb/LvuST6sfgaRyUpfnkR7I48WSBw9b1a0
zpvV3/Amzu/DhWwv5NECzVP/EDl20ovV73Dwrc5uus8TefyC5bI3aeLryep/
eLe8qatA3hN5tIL7+s/gmMv2l1ph9MxFvr+lB/JoBTlF2bHrDnmw9Qcc3j5t
icROT1gqrE/gr5b0Mc733dn6BW4lnTfOnuCO9rXBl/udS46Eu7H1D6hoKmX2
7XSDz8L6CNRsZgy+63Bl6ye4JBfirRjsiva3w/yoJ7GPVF3Z+gv2Or/ZWz/g
gv5oB2vfnNp3j11QT7aDn+lZU7njLmx9B+UvI55MmuqCvNth6PLCrwfeO7P1
ISxv36I1YumMerUDjn9cO9yv5MzWlyA9vcWCanXCeOiAp1IlyzKjndj6FAYe
S7e4n3GCKmH9CmLZZVxbGSe2voUCVZWxDyocMV46QXr865qa+45sfQw/Tc6/
3abtCE7C+hnu6H8UTf1//7UTYuCPo1trHDCeOkHNvNY+P5Lt73bBrtm000Vd
B+TRBZyMN/7DKxzY+h5qxZ6Pd+2zRx5dcOlx1cWxtD3bHwCXZzpnjFzskUcX
LLp/Jfv9fnu2vwDmyk23R6XskUc3GB3rrJKos2P7E7D67dPGMfF2yKMbIrXH
TvpobYc8uqFC/+Z77T12bP8DrJbaJ6RL2SGPbji029OvudGW7Z/A4F8TlIqT
bZFHD/SVD3k4u9uy/RfINVCMajtqizx64OIHvafi8rZs/wZ2y3uV1nJtkUcP
mObleurm27D9H7BVFF9xP9oGefRCWdHYPRZW7PygFxpFQq2GNWyQRy/E1B8w
k/n/fKIXTiw159ZxbJBHL2g5723yjrVm+1egu2yHi4O2NZ73Pvjw9PaPcHFr
[truncated: 439,865 more chars]
