# Supplementary material for: Method of Higher-order Operators for Quantum Optomechanics
Source: Sci Rep. 2018 Aug 1;8:11566. doi: 10.1038/s41598-018-30068-7 (PMC6070579; doi:10.1038/s41598-018-30068-7)
Supplement: Supplementary file 2 — Mathematical Codes [file 41598_2018_30068_MOESM2_ESM.zip › SuppleMath4.nb]

(* Content-type: application/vnd.wolfram.mathematica *)

(*** Wolfram Notebook File ***)
(* http://www.wolfram.com/nb *)

(* CreatedBy='Mathematica 11.1' *)

(*CacheID: 234*)
(* Internal cache information:
NotebookFileLineBreakTest
NotebookFileLineBreakTest
NotebookDataPosition[       158,          7]
NotebookDataLength[   3509406,      60976]
NotebookOptionsPosition[   3503900,      60852]
NotebookOutlinePosition[   3504274,      60868]
CellTagsIndexPosition[   3504231,      60865]
WindowFrame->Normal*)

(* Beginning of Notebook Content *)
Notebook[{
Cell[BoxData[
 GraphicsBox[
  TagBox[RasterBox[CompressedData["
1:eJzsvWtQXFeWLohQd8RE3GpL9+9Mt931/17bM78mpqv9ml8T0e1b1R3zr6/t
Mg/dG3EluepOjG1lYiEBdrUA6XYB8kQIkCzyhQRIQiC5LRIkm0SuNqTkBynk
MqCHAckSD5UFSIY8Z9Zea+919jknM4EUAqV0ltMoOZyzX+ecvb/9rdfP39z+
D8X5eXl5//1/gh//8Ou3X/7tb3/97j9uhl/+723//b9u2VZU+H9t+3+KthT9
9n9/cyMcvA3/F8AX8d18wsQwjJTfM5+py9TU1PDw8MDAhWi0Bz719Y0NDQfh
Z3n5+37/e76lPv6SnfSlvuHggfpGuLCz8zSUE4udHx0dHR8fX83eeuKJJ554
4oknnniSXjKjwSVlfPxGPH4xGu0BNFhTUwdQkD6A9Hb4Snz2LzoO5I/+V8dV
jpP5SGXVXgCQ3d1n+/v7R0ZG0vUlmUzycf4TH0x31QMOiCeeeOKJJ5544slj
L4SX3Khpenp6YGCg41RnfWMDADcLGYpfGAqW0kcHgfK7r6SkZCdfpX+oBMcH
ruJCdNzoOL+2dn9r67FY7PzY2JjebB0iunvniSeeeOKJJ5544skyJb02eQYw
WDAYLit/30EAZqYHAdo5YF55+fv1qFAmlfSBAw2kmGYNdVXVXh0EusvXy6Qv
dIRhJFQBRXV1dbOe2gF602FgDz164oknnnjiiSee6JIOL83NzSUSQ62txwRy
07CZ9iHa0IbWhG0hQr4oGihCCSMjV9IZFpIW2IHf9O9TU1MjKN3dZ6E0QKpQ
cllZhT8VNHUqtRFqwsmBQCgevwjdSVdLykHwxBNPPPHEE088eWLFjZcUPrwH
sArAlYPQc/N49KmpqWltbY1GowDnANelrGU53F26M1NeAqgP8Gdvb19n52nA
pdRU0minoDcVOVlbuz8WO0+N9OhETzzxxBNPPPHEk8zC6Ajw4cDABcCH6TxK
+EtV1V6yBgSo5igkw/fMtS8fJTpsDvnC8fFxaD80rKZ2v04wOjxidiBoBMTY
1/e5G9Yus9meeOKJJ5544oknT4iMjIy0tR2XsWsQH7q1zGXl77e0HvuiP54O
XDkFodZyENcyUVlKI8N0Nc/Oz32TGDzZcaqyaq+uKLeU1MoXBoDxwMDAchrg
iSeeeOKJJ554ktOyTL0tyezsfCx2vgqhVEr/FDhYW1sbjUazDl34INTcSkPW
pOMkAdnGYrFAIKDH7XGYXAIM7ug8vVwMvLz2eOLJWoj1GCYN04r7RI9nz+Xx
6OWJ7qGbM7P31MlJw+SfnnjiiXwXUkXHSC6qMy5em4oO3ewempCvkinfJlP+
cIZce6TFmgfwq+wIdcOg7wZ+Veck5bekPN1YeX/hEjnAaty4AeK4No+pvyb5
oEEHvTlrDYW0tK2trXr8GQdErKnd39vbNzU1w5esqPzMJwwPDweDQeL6oKKO
jo7p6enlRLDJQCpmNjik7/Pz9/v748FguMTuIq1/6usb9aiM7ko98eTREcNY
JNRnMmA0xIwavzb5euP5vKLmvIJAflEkrzCSVxR+sbLrWPy6qZ1veHOvJ0+8
0DugZng7fDLMKzf/9MbBz5/adjS/MLihqAneI/g8X9rZ2HdFgiUjG9S0jmJw
Z7GDBv4EPLwogJzAxaM3fyxt//pvK7teFJ/oq3Xn/kfX5em79wwJ9hhbZlu7
1YzFK7fu7DuTeKWyG6r7RXXXC3u64deZ2QVupFZX0tvdroosxztjZORKQ8NB
nxackH1AlK9HjIk1HSMth99Lh6b4+OzsbEvrMTdCKyt/v3/gwoqMG9PJkm2A
L3NzcwMDF2AcJFR2OelUVlbH4xfNNH33xJNHQ5L8M6lNqDvbv8wrBnB4OK84
lFcU3AALXGGYvsDxX9Z0z8zeQ7IgaXjPtieegAiARPE3CMEQj2ge6hvetK0t
rzAgXqiiIP4UQJE2Xy9XfjI5O48n5hJQNBkkql4j+pN/Kmn/Kr8oJGaMYgGM
4Qt2NrRpW+RQ3x+Z7stK1AirX3e1fy0HsygsQHhxM/yE2gGWfxQbNeXslFyw
Wv0gtXtiSQa2DaBRdfU+RxBCQkplZRWtrccc+uWVeitn/k4CKFFU7Ss5UN84
mBgaHrnSGzsPKJGg48TEROauAcodHb2KwXZuZByGtL1wNG96ejoajVLYRmZW
eXAqq/Z2RXtSBtVJV5EnnqyZGDx5ynVNoL+3IgMCEOJyRh/EhyH8jotdUfjZ
Xaen7v3kPbCeeCKFda9SJyvIq8bzw+KtKQjRW5NfHEBGsRnfLwSNhaHnd/3r
j3fnkrlFKqZQ8oIAHEu+0XiedpcwVwj8VtyctwWnjmL4VXzZFonjhT9lMXng
ErmAmm0xWq8fjOUhELXmK6i6MCQGVnyCbzact9CskfRQ4kMShi4AEQkLOVAi
ALb9+/8/+Gs6LMT+xel8k+HCwUuJKGZzhg+gzXg8zqU5WjIyMkL1Qo16UXB+
be1+v1D71rurAJmdu3e0pa284gMHDxkIhKDM5TtWu49wBxOJISIY3VaagGMB
TM7OzqYrzRNP1kUIJerK45YLY7hDF/PtxsLIxkJChsgo0vxfHBIEY0HgrTBN
+N7E64knUoi/SiLVPnD9DgGY/AJ6d8JIy4fVEflawefFyqjCM7kiljGzaLYh
O672mDBLBASdWBjcWBRSO80gU3/H4tfY3CW7yg3SesitazNCbqRqhZ0MzF0B
agaM7cFeWN8Xk8qA0dM8PyQZHh6uqqrSA2IT/ikp2Yko68pynF8cmZE5Fndr
a6sEVDt2QoEcq7C8/P3u7rOOguEqgFtw2oH6RsdxkNHRUfK2JpCpA7n++ABR
jlIpbPNiFtUFAgE3NM0gGbTJU1MzLS1tFQqR6ogaOtXfH3cPTspfPfFkTURa
m/P8+fO3j6O2KEjbf7VJD+TDzC/n+RBOxWJaHr79o9qne+LJEyyG1MPqk/gr
/3xaMl2AkQoPI5Eo3iDCMPlFrImGX5t6EuM5Zetr2WGyxnnk9n3aSKp5I8IG
mXlbQnIoCgQw/tn2IzOz97PrL1GXV2/dxTkqoojKoJigipHDJC1/cVCg8aLw
pq1HJ2fvKb2JqTCtJ6smAALrlS2iI4QgALxluvem4+LGx28wmgIUFwyGu7q6
o9Ge1tZjFGOHzB0dtYyPjwOo03Pq6YCQSgNkq1/S2Xl6h8qugqlVpLvZ/Pz8
4OAgYE7qFPQoQy8A/vX29kUxTczo6NUlewqwEzAtdESPNO5HM87q6n1Eh6Yc
HE88WUuhvba0pTfM+LVJgoU4z8NPxIfFYjnbUBhRfEgzLwT/LfJvWMp6d8MT
T9ZXJGGVNJTrxJVbd6Q5YnGAwSGBRvwOCCoo6Xp8v16tO5dLZFdSbS8tjxbz
N5Hz3F+cIoJiOylwY5OAbUWIGxHCwWRyqHckG9Wz2tiWnByEwje8GcJpCkEp
gPBCgUs3FiEoLQhhpaL2w7E/am7p3nS1agLwjLg+DSKWKkB1zOGo4pAlPUFI
AC9ZHij2MwFldXScIjV3WVnZMuPqQCHU1BHlcQw1kl82eSIzRLQZGZpmV7SH
GD93RWyZaYuKg4RnR0fHklAZOgKFlym4qHtJ19fXczs98WT9RFh5k9oIvpS2
f42zK9lQhdGHJaixi0HrA7N0weGXqrpNcWUOqcw88WT1RfP9XyBI0hq/qlv5
0tukWEREUEW6GXBw0/aWHLJRJBc2x8L9YmUP4TRtrlBwEX9aSoqiptcbz2dZ
MY7SK1VRGkxUajcrYlarF6Gj2NtuCfynmk9NU5mAemEalpIMuM7i5RA4AbZB
VLNL81jxE4u4lA+vuBeUW1lX5jrOj8fjVDJhs5SlDQ+PIsQSAHVAcx9OJ7HY
eWon/QqwkKwWS0p2ArjN3OCamjo4MxrtcbeWrSIVVvTr+JkvSddTU7GLZWUV
OitLX1pa2ubn5z0dtCfrJQLhGcyHCHdFVIqFFFCkibeJdGTKYrxZHkdywPC2
6J488cJhWBQMWSALOs3JgvZfwpROKmSFrS/aciDDBmdmAxSNFN+xnAXDsP/V
si5JprxqxTWjaaJWTJJcSKTeoVB6PUvkhnOFNCBEoPjynmjW0waM9l/tOCk4
Q9RoM1urmEy2CBWYPL+w6YWqqGlbWLMA5EnrakWiktWNvPFa0MgcnQ6XtCHk
EwAUsf0eWfSR3aDOIi5ZLOCisrIyuKqu7sN09QJwgioOHGjQy3G7hwCMpFR6
xGS6jQ/5J7R8NyIxQLNwYHz8RmVl9XvvlQK0AwC51AiZ9ZjoORrtcfers7OT
Fe6kMoa6fl9TRwcrKj5wl5ZyZObn70cVAtfNIwFA9vX1pWyVhxg9ediiT57w
rfTElzYahMEhzPMFAfmriJkTEfY/W8SfTA8neuKJhT0QLRiLpSe/kpAJQIt4
d0KkeFWbL4Q3W9BFV/KN4SwAjKH9o0MUCxNaX9R3oS9OLpjogYKux1mpgK3C
2VhRAjOKVEOuJQqwSaceaUAoMPOLlV0rrxbnK0MEa3z67WMbiwI8esIehpyd
i3h42Rw0/IuqqJrokm4idJkdxoFa0AfcEfE7yUOZS05JNllybObn51lLS+pR
ItAaGg46TP5Mu2cKlNzV1RUMhsfGZFwaQHccMCdddd3d3ehCElqyeXNz9+A0
KhCwH1v38YUgsVjMB4KRt8fGb4goi0gkQgMos57uYa0xeMqv3zBrAY76SqLR
Hndknvr6eg4ROYsBr9DJ+h4ZUjY1BR3nZx5q1Okfc3pG+0pgnDMosj3E6MlD
FLFXxnwHRnJX+1fIb4Q3Fh2mkImsxFFR4JBRxJAUeUVN/+ee7pyLFeyJJw9D
1KKCTJ6x2Ba/rjAh2fQ2SYcOZVMnbBSL+Ht40/ajWVW7YKMKlb8G/kbrhpZE
SYW5Tmrua0a2EWN0LSQWu/jynih1WdCG0hSTiFMV5LAgLLtfEHr9YCxLYIzV
kpobJyIJDtHD7vDGohD5sCiAGskvDrxa18MBY/HuZNFdKwaj4TiqEYxJCb9z
UpZkFBOJoXKN6SJTOkRlKfIXOwi9kZERYUy4ww9Qx5RK5yuAherrGzNcDtAO
rqqq2uv4KwC5GIqjzXAEWliCCJYSRsMRqKi/P97YeMinWk70I30A+7ltDgnd
tbUdn5yc5IPj4zcIB+o+MvwlFIpA7ygPS1e0h/964EADHHQA0Qzf9YMwaHV1
H7pdhKJYfsoR88SThyKsNMGvF67NoEFRUx5GAxbG4VtCAhzKrXqTZZOP6qSt
4X7iT9a7G554sq5CtnOEGXDGvvLDj5ppIgX3E7/+WeFHecR0CZY+nC+jx4Rf
/fDTB0AYSZ3fk5DG0kRbb2j30IQwDjS0Ux9geSF2jqIUQn1vRb4gYMb6X0Eh
FgQoXD91ecObIXI2aYiNZF+xmazu+pbi7aDTSsQK94ooUXrNKFvrQyLyNmeS
yp5CNWkjQHMmergviF8XFd8oqui5fGPvmaEH6Nq6ic50OWAMALNAIORTThaU
aQW+R7UY0ZmF+UMAlhho0U+/oqb4HhQyPDzsBmwTEzfFab5SZggnJ6e7u88K
N2GETO6K4AQo04rSw94leD5hSOpFZdVeB/HIAvCMzveJDNT7oZunTn1cVlYB
R2pq6sxUqAyKIkaR6k0kEnS8trYWusqhEaemZqLR6MhK/FP6+j4nTbQeuhya
MT19h05wK+U98WR1BcMCky+KXGv++t0TSlUkbBE3IBMiNWVsCFTcROFxrt66
q/K6euLJEywEFJOsqxLySuXHSvUcIhcPpNoUqpGaaApMGo5eWpbPZuqqJUAl
ukvs+wzTcjCD46O3Z6vOXH7mneOk71Z84oKuPF15f1VPVRDFkVt3KdSq8OYW
BoRBNsIUW87iJvTvFp39i+0tM3Nz2dSbpNkmKZzKpeNMUPO8CysvIXZsadq8
9cjU3H078smmYlNlJ8TI3RbexAb9BDNh6YmvnnmnHaNiZqNVX19JF52GAg9W
KYtEhohIxN1Id23KkkdGrpB2uEogtAEAS6RdhaLgOFk5Upl6gaxQhqvgTA6i
WC5iU/ekqx3wWCx2Hq6tr2+EM6ur9zU0HITvBw40wE+4MJFIAeb1KDrx+EXA
tIwzS0pkpYBm0xGA5OpCKLS8vJxxr+6JU4aEJ0DHsbGx5QwaCQDpYDDszEVY
VtHb25fyfE88WV2x1FL4BX5vG7gq8xqIIDkiLhlO8hH2IiTLK1jyfhP+wzq2
3BNPHh0hly5DoS/i2fqvzajo080yyLZM3hei0ILyZ3H4V7U9RlazvcNBQ9NB
05/N9oErr9Z9JuPkF31EzN5qhJ22NLmskAUU9VZkALFii8rlxCkLyTiziTah
xy6MGw+QdpmQsAjRUNSMgxlQVpER/K573oUbP78qGb8HWEwJQCyq6iVeRYje
EBv5h/0xykRDCnfyncld0Qequ/usw1IOoA7jk5UKoDXAWhx/xkQfZCbi4Mvw
8KijDXByvXAh8ZMfMZxZUfFBV1f3/Px8umav9EZnOB/AbTTaAyCttbW1r6+P
iUE27NAFAKGumoeBYjTIqFuqj98rYVIxsw5aJ3gTiYQecZGoUQDD+nh64snD
EEUMiHlPTdsqvYLEis15hdasy5/nSk+buBp60SY88cS0J8E0KOwUJnpmdzB0
dpbhXBRqEq/S86Unp+bum9lqRFNeNXLr7rbmL/6Xd07kU3h8K0QPAkVUFmev
h7WJ5i+T/An++XV9b57ItizJUpHgiRpQSNvPSOnJryQX92Bab6jx143/Jp3s
0JHc6qzImQjgPPiGCMKzkHTaDWbjXW4p2cW35OjtuzBPbt52FDt1GLniEIYA
an5hT+4xim6ZmppCtaktjHaNCG09w+esFJKltK+rBKnae6C+8WhLm71Yy6AC
MNjw6MjwyJXvxzMRcaYdWT2gpA9HYzPrjcVibMoIwFKFQBThemrrPnTA1y70
aG4KBlZaOwnA44BGLZLJYlXV3mXGkPTEkyxF5SlImos6OVB64ktpUySWucjG
osOWcqeo6Ze15ybnFrRSPNWzJ0+2SFtfDZBI/aTAipu2H+XMzqR7lf4XhUEA
FZN3f1LXZPceJSXFZpjTd+cb+0ZfrOySOE1t8YSLR1FE5kwpDloXWj4aWXaa
tLGshKV/Stq/EXbOhAwVOoX+PrXtaFt8jO05s+cTLQcS872TX0tTmS3NBBfJ
WmbT1qMw8tpOmPbBC2bWgBznSRjhQ7HR53b9K82NmsNOmDz+oPZcVD2zUDeH
h4cdEVp8vpLu7u4lL0wpAwMDZeW/q2/4iEPH6FJTU0cBcJbTsMwVLb95D0gv
8/fBxBBmjm7k4xR2m40J7a46ycxVz83N1TccpNQwGRrgphbhTqUM7+OppD15
yJIcvnUX9uP5SmdETi4vVXWfvXRTTfIcN8wDip54kkoQFI3cnn2j8TNknyiL
uiDBnt11+lDfHy1rt+RPDzanJ/uvzfzF9jadP0z1CWIcHuuqB6ozfWOGb/+4
78zQS3v+9W+qzr1SdeaXtZ8d6v1ucvae0ssbWVZtOH8DnPr9zcnqM9+98s+d
gNBerPrk7/bH9p1JIEm7ur1LDlyf+dm2Vk7YrUX5DudZibyDOQcUHRgsiomS
dRBCnJWbrANgo2lj0xbe0NDAaJMwFcvU1AzRjFzqciwe052z0uPLOTnzr0db
2ig6kP5X4fijgGJnZ6d+rUPRPD09rZOBIyNXyATUMUpumZychEptSF56Bs2l
bKcnnjxUgactfv0GgMOey+PKLsciIjQdgSeeeJJCGAjCjy+v3T57aaJ7aGL6
7j3aYhkaufaANhznhsY3koXeegLFpOrFAmlpsfuatkJbwB58JbOZDrIiXg3s
qguMsAqWHuHxzFGg6ACH9DOl0wTAHndaEEwj0lNe/j6AE3MpNAVgiTxByHsF
flKkQcBItbX7y8oqEomh+fn7DwLnVnqhjtnScZVLRrABqRQe3MKVW4/yLQI2
Ku0z5YZ2XK2FDPLr6vjp6TsUD7yz87S7anfzurvP6tGKSNmth/Tx4KInD1mS
tH5J1ZJh2NY1XF+k7tl7Ej3xJIMog0A9Xg1imwXDsNl7POCbBBDUin26TkCR
4/AYjHuV34fBeNnq58rjKKqVz7l62sZOsxddVelJfK+l2tHdq3MPKJquMQSo
wwEGidfCfCUx94Wx2Pmy8vc54HbKIDOOwgEUUV4/woocrwbKofQlABfdcPRB
OpXyTxMTE9SS5V+od8TRKY75Q1HBuVhiFHf45ADCyadOfVxf3zg4eEkvuaur
iyL2HKhvhNPgBPgEguEv+uPupqSDi6Ojo5T1D29HqcOJxhNPHqrQs6i26tYy
p3RGSffJnnjiiVNsEUZtDLxlPYdnPXiYqZ7LN9xOZ+ukelZipfmzgeHVJzoU
EFW2iKtfhSBwhiaknSfF985ZoOjmygBalFWU66pMgB+6VpQvaUFlK4fKAZyT
OWiMo7qRkSstrcc6O093d58FwHl3dh4zNQusNZImuuCS/in6nwAKDg8PJxKJ
qJQeCcACIRHkBxtMVoXwJ2gD/BwYGBhGyVBsSgFoDR3xa9Eaa2rqRJRIXymN
JLp4zyFz+B5xqnp3AFg2oEWiTwVshFbBl/KKD74ZvBTtPru7rELXXKcbDXQ7
skKIE8J3h/j2xJNVF3wWJSWwyEf0SVhp05Bw9AJue+JJaiEawrDjJfwDn4J5
hLOnFCXYEzBmCZS4dkBR31Hqs4PqZZbxG5fjiCopxoewQlojXByy4v/kIFA0
7XhjcHAQwIkjnrM7/gxIa+sxMl+sra0dHLyUSAwBRIHzOzo6TDMF/nQIUXBw
eTBoPYQAFxG51a8U1SSTSYCdAwMXAK0B4sI43u/JqNoq/bQj4LYt8rb9CH8I
VUajPdBBjhWZrkfYqRtCXw+jRyjUVwof+t7fH7d6DQiwvFy/kAqsx/zRo6Oj
dJBQnwTPGHERoO9yIKukajE1DN3Evr7PVzSenniyUmFrH4vxpn9UwFvDeaon
nnjiFMvPS70jGN6e0+cxaso+sKGhWDvkuyIyQcl6qZ7FZ0EP5W1zb1YdNqzN
ZnaSotm6K7REQavXOyqw5/INyzSxIJDTNoqm6pTDSxfwTDqzQwAzPgQhNbX7
2WlidnY2M3ml2wQKbg2RTL3dWSODR7ODQIN6E4kEIEMogXMrcwwfFZrGwku6
Jr28/P2urm5MHdhKR/Rz6FcH1KSsfFDXyY5TiUuXJyen07VzevoOjENLSwtA
Vvh0dnbqtoKxWCwa7QHI57iWfXn0omCc+Y4AtnS4C2UAjX19fRL6qk+Lijjk
iScPR6xMBKbOD9gNgozVsK3yxJPHWSxtM8MYQlBS4ayTjVlVkLSAoh7Qe10Y
RcPUeuQ4bKHiB6oh3UJpmNYcxUB8VYVHWKZlzHGgaCqU6FeeFwxaUg5yR8cp
v5bLOLOkYxcBcdU3HNSYumTK0xwCCBOgV21tLYM6HQHu8O302eM96vCPz+S0
eibGM3SciYWUui93eItUVu2FlkBRjtyFK3K4Jr1zNBrt7u5GnfsVxwlwsLv7
7PDIlZQZEjMwt/H4RZFqsMQaEPKm8cSThydK0Szg4iK+0MqSSudJHnTm98ST
x1qSAhMa7P5s+/mApokaz69gTHGK8PhrySjKL4Zhc+NOsZ/MZt5g4tVGNGlK
fFnV6u9dRck4wjJvtfIbymGg2NHR4ci6Yg/6J4WhiLCgkzlHfgcIE+ANaX6j
0Z4o2vvFYud1Gs1xeRYyOHipre046WEdONBv/3AyFGhkMBjGJkWhO4OXEj7p
bOKMcc15CeFkQFP19fWkRqfs0kJ9vENARwKQbhQKR5oCIahimdmuHQNSibVT
sf3KG0h5Fd1LGZl8mVaalCBGB9ItWtgcT3JJ3CZJyuTPZJ1vpus9YPZ4iWE5
DKVjaJU2jSWZixDdkPuOJLumJuVew9Y37qrNwmH5ykQLT1gqX30AXYOpThZ/
ePD0dusjmo3iugHFlYtbSZHq+dcV1ipqsXbmGvWCgKIa4WDuMorofdyqZ10B
iDU4OMh/5Z/6kd7ePr8WXzHlxxFiekV+KPwraoePlZVVlNi1wzpc1P1H+vr6
Rkav3p2dN+xlwpf++IAf9cgjLk8ZgLVU4PT0Hb0Z09PTw8OjUYEej9VoTiLp
+utHk0sdMbJ/tFulzl/YVRkQI3x0IEfuQo5W6cp3aHlDw0FonsPfnM8ZH79R
Xb1PH7pazVrAk1wQtee1T4najJdkoyPljW9BAvv06MljIEnXr1YsETs/Yyr+
ieecNWvkqokWJ0WIYdh+tUM0NnXQHv6l+yxj91njpF4lW7Eu08HlFP2IS24C
RVLB228Tw0I6Q5sl7bNfUjeiXgPJUaDoBmNtbcd1tENuy0sWMj8/D2f67YCN
aSsdOLlR2ZJ+LqYwd5zv7j5bWVnNniYODTKpyMmGsKpqbzQaJQITIC7FM4xG
exxVdEV7yDXbPXtAI6lwTjCtXwvALxgM9vf3w/fvRoah5EAglLL7OmoFjOfQ
I6frbCKRALA3OHhpdPQqOUR3dJyCHtXX15Mj+YEDDe78LIAAhWaZOE+sEcaB
/LV5D0UCsJAIUm5kXd2HegCi3J/wHmfRNsXaR5EqhrZgpd1Ze0jx8RNtX+Dg
DC2IyGcyDNLhVo6J5qPKHTIXrT8xzWgqsl0zl10Gr5hMWYtpozgcfGwy1533
cxEoGny7bZEmNbs1/keb+tbrgc85oJgSFbS2tuoAzBEGhwQAkjsWn4FxCAHD
CC8SF9fHln4AThobD6WzzXO3x0T848CuPhceYzAG+Epn0gBcsfOyG6AeQHW5
ShGYdNRL5UejPe5WwUHyZwG4NT+Pqdjxj2NjE52dp9nDms0ada4VUGssFls+
g0d+01igv6qqqr8/zj41jlbp2I/BM4eyNOwzmAiMiTEq+QO/6q3KwYXjCRUH
qWjHiDqd4sUtfEzFBftJM+ug2kz1Ui/KY/YZL3ceCKcTvSQVF2yHpIjn3/IQ
1njFjDUkLV22aVqI0Q6t8ZjBdoN2Imv9SbbsJBeBomlxv/ojrVPLSd4xGdbd
l37iD5jLZqWSc0DRdGEz3S4RkMbuVCiRYgOWl5enfNcAaQCS6erq7u4+S3EI
E4mhkZErcBW6UezagYFiHLW720MC0A6An1vFrKNEdkaur2/UoSC5hJDvM2av
u+euhYAiVKETbrxbVDaKUUfD4Ov09B3oEVGIUK+7F4DN2MoxpUqaSMLMRpvU
BSinbPcHMIxMexIap7iLfObExE3FZ+4sK3//m8FL8YsXJMFoYUXb7YYxUSEW
S5WtZsjDh7ki+nQnj4gflOokyTMn/dWaNHlDvZZt9eShSipWkLcLuuuQRYIp
r9JcVCIolEsITcJA5pHUXxfd1Dp1X26ZM3U3uWjaXhOdg6cik8mkdtABKU03
7ZArkpNA0bAebOtJcOyf7QeSpt1PxrXVeniSi0CRRKlTL+iRZAAlAvZwnMmZ
UygGoLuQdEfge19fn1ANI3Jzn+OGiPX19W7lNRlMClVyyc53d/iJWAOoRvES
4/G4XloUeT83kGNpwiQpAJbcbQDES1Vz9hm3jl5iM19JOtU8IOTKymoG3ilV
0i0tLdPT0+5rVRei0EnuBR2cnJyGrnGqFzbd9GGQc5/mnD4xMSHU9KiJZl9y
fcwZK3J8xba24+7OevJIib5gGdbvtr+ayrafFzL7XJh7LgyepBPtjmv3NKn2
EYYN5Nj4Zo1qzjWNqWL5LEznpAqt18JYoEzBGhGZ8eGnE5IWcSnfMhfecDaG
gUrOKqBzESjiE7Bg7Ya1DIAaf2gzMVV0kPUwrNmCl3NAUXep0OMl+lyJV0wE
TpR7jj6x2PnMVsHuPw0ODkoVpwJmKS8BwENEn8PQkS7sjZ1vkinwhOa3pqYO
zgfARp68gC31AqMIFLuiPel63dUd9SHSM12P0+joKFUKkDUdBoaf9RgQm8Ak
Hzx16lRHxynOTz0wMMBpXxxqaO5dS0ubGy4aFFvSL6I1wui5kare7BEVhdKH
DCqfVi8GU+DzjlOd7m6CzM/PS4dudbkXX/ERF2v7rD0D5L1CC5VhneOaCXVy
xJPHRGyeSqZ+91H0FZOpNrv5ornuy/1KRD3Ykj107pJseyWCkuLoomGdnKmz
XKr14qirNBNQG8bWYoG6LEJzSnIRKOINUgmekCW8ePVW9PJEz+XxnsR4z9Dt
6NCtc5fGRm7dlepp/do1f/5zCyjqS8zg4CU9jIzDewV5p7lau4cvnKwHHnQL
YCdKyEIyNTVVWVlJ1w4mhlJeAucwi+j4tLQeGx65kkgMscMIQFm2RSSbQICR
DleRaDRK16ZrJIfHYZ9uls7O01R1ZmPChoaDfgmbrYNlZWWkXAbsp5S8c93d
Zx3hetyWlp2dnbpzNA/L1NRMugZQjmyqgqlXqJovJw3472vqZufn0gF74hX1
MOOkcPfkERXUGzKXOHLrx7b49dITX/6y9twvqrte3hPNL/wor/jIhsLgpu1H
YcJ5sTIKf3rv5ODh2OWL124vyFJyciHzJJWoVdIUKybc3y+vT7dduPbeya9f
O/iHl/ecfqXy4+d3ncoXkfGO5Bc2/fttzf9H9Wev7PnkjcbzO098BQ8PPEI5
9Dwkpdqce70wObdwqPe71xv6Xqzu/vnbx2mpfXbX6ZcrP9kWiV+8NqVIJx6l
zFslpVY2Fs8N3djbldjZ/uULVV0v7fnX/7j74z8raMorisBgPvNO+y+qel6u
7IKXq/TEV4dio58OjVPhC9TMHJRcBIoXrt3Z+8kgPMww0W3e3kzN0xuMvwpU
tqGoadO2theqom9FBk7Er9ye/Ulcv7a75kcfKLrZJPgCmLBMBtYT8QDLNJTI
pxGSrKreB3/VY+Y4WEcN28yw3eBA/OLJjlOqCsBCp90NA5BzsrNDoaZS6QMi
jA/9ra2tgIVm5+4FgmEGVK0q9B/UCG0jgz03ohtRaZQZ046j6PWyC4zqgphI
oLoyRKSklU7JKMJkNX5jgtrjGAcAtIRd6xsb9OOIhBv9qZCwrljv7e1LcfNc
g2wiZaqj3BoEe+T6TSgaWuJHUO02hnQUJXxbtL0ADKkjuk7KcXh0BFq2+8SF
TdtbflF1DlYHmAdgBYQPwKeSk4Pbw/2vVJ56obJn87aja/ICsq+l+AKrBiC3
53d9DGvNi1WflLR/U3ryovjZ/vXu41/+/f7PoEn/YZdYgHou/8BkCOsKNW8U
25QWvzb5m1D8mXfbcHrB2K00GYqA/xHKw0UzD0yP9D2/OJBXHPzZtqO/rOuB
hfXO3ftcpkaSkCxYqm34vvIhgEn72V2dL1bCSvox3Ihd7V+XtH8Jvd7VfhFq
R/jak1fUBBt/k7f5shHQZWKBRGMOxr77i+0tLyPcfbXu3M72C7Bq7zzxDXyB
At8Kx/FPXU+/2w59v/LDXWE+Jq3yLBotuQQwWDVhg0Cq7viF7zdtFY8coHfx
NOIgwBf4Fbrz1LYjF67RHlB23/rJ9lOuKDemPGxqFYmf8avT+84kYLR5DcKg
vmHxMBSGZErZYrkqwSNBSxI9G/lFzYCvAFV+FBudvjvPZJr9p6kZ/2eDDQyx
St6EdwFu/S+qoq819sJQwICUnhD31N+egIEC+PrMu530kjrfBR5j9nI1zAvX
p15vPI+9w2QixUGZP7cYuomvQHHgrcgXdDkTSjoZaXVQPYMAm/eeGXphzxkR
dxrGpxDfJgqMLEqGL3h8S0i+dMUYNrkwsrEoAH96bnfHtsjAsfh1p8mHuJXZ
jBvMGwBK8ZXp2tX+VcmJBGwBYOqA0YO+w3QHyAd6KmCqsbiEzhtbI3pURKGe
m3G4aNDgkRDd3FBwiGeP1J/iIKJlQjVNdCS/KO0lFLv7ZXFPk/rrmT7wdVK7
O2xIyBOgODIze7/x/PDrB2Mw58vY4BQkHB71LfAwNOGU6GyGPJNuXCGg/aZn
Sz/e1/XHmbvz1pMmm6X20yu/ZdAPiqftwH7yWYLvhYdh5LHNzfmFCiviTeEX
c4lbkOoDG5aVNlVrs7wFKRWXAA92l5fpQIWcJtzlxGLn5+buTU7NlGnhmsvK
yggjuS+hHM2cK5kV1o6T4TvUyGXKTHlox9jS0kZmeOPjNyqr9gqLRIwr2G8H
MFEES4w/HT1tagqSwvf3NXX1DQd9mFJZz4/c0tJCLNyAFte6pfUY+chw1Mdk
UjwtAIABkULDRkev9vV9TtEODygbSL3eyclp6jV1Qf9TLBbj0d5dVlFb9yGT
tPylsrIaUG7KgeW6RjCAjw4Uhf2AcnauVzaNHR2nAEtnKIoLFLG4Kz7gmwvj
Rm1wn5mhnPUSaFXpya/EYlEIEzhPg5RyHd/ZYvnmrtlOjSAWWTpBvX9W+BFN
GriaiOVbILpCMXXwlNJz+YaaGC1HS2VrJhEjrOOHekdg4aDpJb/4cF7xEdlT
URTOS2LZCmDfA7gK2KdKmctV/Ppaw+fXbv0pKRGKLboE8paGtABbOdACICTn
6mJaQKlVRxSgxQEpxC7b9UGMUuQAmuYz7xwnAEy92FgUkvNtsZqKi5pondp3
ZkjDVLZId8YamI1xR+TNWgBkKzqLCxNnYVDrWuhFWjoNdthU7VZbg0VrrZTL
liGQQJJs8+hPV374EcDD028fg2Hhm5tXgKMtxqeJwSHCxYi1gBaoxUjmhlB7
jcLAr+v7ANEZmuLV0F98fjBWLMlzQyLR7Z/Dw1l0BOrNt9J/BHEXA48KrKFh
gEbWi0A95YdQjRN0/LWD58VVRUc2vnlYARU7VyNy6Qb3ffKt9VSQn7KxaEMg
iqLvHpqA1ZbA80YYN8ASYs8Fz1soH1lEgQbxhRWgtPAIjmGIGSEcQHqj4dfm
zf/t6H9u/Bw2C6b2VGch8JyI8SkkJrOJ7xfDCZwEjp69NJbZqgT7KQbzZVGg
gNAEqnEqiNCkhDiqGfq1MX0KP3qpceTVnrQ4pA17yk8Y5mfe/VmPUqrVRL1G
8H9STU2W4cSxC9//58Y+rJqeZ7pNIQVZ9UQnDqaOID1iM3Uajmdww5YwPEuj
t++SSYa0600ycF2pLDy3+2NuDIJSmo0jFoAsCNEA2psatFaugkDG8UzxgY1D
Fm21hj2NiZ1OIpF3cDx+MaV3if6dGEgCJHAVQBooJyUKDQRCjBUBt7iJSkBT
AN6IBGO1KTqn1Et8BbCq73MCLeSTC/AMoFoCldfC2MYwotEe+GtrGv3y/Px9
UiKzUrWh4aBOrwmojHiPiEooDU6gXxlr4YnCVy6KoFQHwBiq2uZPzb0j8lDX
hvOfAPqyKh8QbEfn6UoVUcevJadubW1106RUCIwPIF5iIPW++Ahmo/cKe7uY
ad5Ht+h5W0iFPTY24a79URNqkwCKxSGcTullDKr5nCaxCFErawsUaU03YHaS
a7SYzYJqZgvKiU5tHmGdsu1zbAhNTFuHYqObth5RkCmAkzzgEFrOEDjRsiX2
1GIOV7XAIByWKKIwou92xZ8KBOUyM3tPX2VsC46B1OgK7zwARTXpKRaL6i0O
0Hok5snCCGJjd5UYj05xa7DQy5VIMmNhNZFa6wJSZ6Fnd500NHdGNZT2kHoP
TQxsNkFrqHD67j2r+wIChZRSTDa4+/IPjP9NjXciszpD+qEkrWeAnge1jsLQ
wYopBrNAW5IEZg7hCOM6KBdTmVXWYsDEX5vlJkUOaVhetQUHuTj8cuUnEnuo
26G1IpsFFBoNbRZEn0DOEUlkaUiVOgIj82JlD3dTGxaTWab6vu82bW9R20AN
ElBf8NlQz1uz6IVpDbLWfou3jw7dhP7K3LvFakzUNlPHIQgzoHwaJTWqhfg8
0xZGQkfJ3MIX2NYd7B1JmlnOnoLbLFIsU6HqF1aB9xqqOwxPV/fQ2BLlq/kE
3k1BCYoGR3T+Kl/QXPAABN3aW9uH8LPCNjTHCrCaDsMUhmCr6G//ht9BpSgx
+b6kaKlMvmOSdmNm9j7MfjCS+bwb0u6U2iLBuxDAG4ETfoHKWK1Ba3rk1GOv
tDBFEn6Xtn8Nry1u0JDzzGKHjI1/ac8ZOSxyhPl+QQvFy0UNo3unBjMo9ibq
Mc4vTDOYDw0oysa7HtJW5M2YxeruPpsSHDqcJkAmJm7uQI9jutaR10P3kqiq
2gvoTo9ZzaXFYudZ5U2giwJlU4BoE2FPS+sxnwrnCCAWQBfhKGX9KG7l4OCg
X9pVcoZoYZ04OnpVN/MbGRkZHR11uyfDGWPjNxj6+pSPMCFA98YHyoFxAxDY
2HhID4fohsqE/aBSRo+JRKKrq4t714q9U0r8G729fWyByci2/P2KwUsJ973r
7Owk3g9q0Y83IGtKXWA+cEXoDhqpK6AxuOK9pS9bZxEvdEn7V1KlUqTtjnme
LwR8ImAVkhUPV3gJUq/QogKrYvoSa01BmElF4hVp+tJVz3w5zu4LF69NPb/z
tGTSJP1yVBRbEOKpL1/XthSLGSmfdGT0q6XLsOgIOcEWN//7bc3RSzdSdAbn
zCwWOASKQr2yQSK6kGxboVpiEC0gc2Uy+7dgKv7KJLgkjMqmZhc2bzsq5/+C
AGMbnGYlH4s3V3Rt5q7lwqMP5poARVkPkn7mvjMJImpssBwBEnx5YU+39Ni1
QKyd0bVENzwQI3Tlhx9frPqEH3UJyAVrEVGET0hbQYg/DNBwIYuCxNeWZrlz
KcQHkm6QxnmKX7dAO8+QjZ9LM5jN+ACYofUdl3upr5QNLg7xrdR3c3J8eL9u
mq819DEvjQ95M+4gmrQtiQLJ+Ovk7D3b7VHvFY724p25+7+q+5SutcNmYmhp
2xWxVIRixAh+W8y89UAWhqSmAHlIwc6pG/FGIynUVszF/m3lGWLtCM8o4ld7
o4vhVoYB62beENGLtkjvJr6G+XLzYoENseEqCFvDm/oTlKpbGiKEQ3kFmbSi
cBpgMC0wUdJItWhqv1EoS2H0MjO7UNL+zaZtbdgqxOGyriYJaIs1WkC9aDhW
ClLSTSlCrXSxIhKhVVuaJe611MTB53d9fOH6lPaIZ6F6NmCE88kEqMDayIi3
zHpJI3msrGfLkAJeJjIMftoPvFwrbWqqkbcdiaKjB6NEdnRdJqgA2KYHlAZY
NTs7m+Fa/U9wZjAY1qMjEtKLag4UcA6HbYEvFKiHPEfcsf7oOJTQ2Xk6SpQg
Is+UYWfGxsYoAzWcVp/KYpDDWUMhAFzhHGIaAaZmiEcNuBfAGx+EKrAov35J
fX29305UwlUclwaGFHoNhTiwog+7TGiNy4dimfrTsyJSaG4yU9THc0nR9wWy
8aL2nTAOUPvyy1k3EUDxSwKESukW1AgH2oyL6QJe4YfeFm2/TFtjsfEnIgKb
QTtHnuIUfApHL1mGHFQIbWxLT3yp9sVNhHjz5GY5IjlJa8GSdCKzBHA+zery
ZFHCYTU4QaVck4vdwdh3qgs2xGKY5krNq0j1nFfEG/ygBhcJuh/+cwEUJxRL
Zuq2SRZ6xMAXv2mOK4oswmpcxMBSM4g6VrEKNH32rVyJYUnUF+U1Uj3jv1jX
fyztkAQy3aP/EsYlVS5hbWTDZixKuz87QjQUC4qsCvkpw8/k5N1FWHCtxZpJ
QrkTCVqstVSrRf6msrv05FfvnRzsGho/NzTec/kGgHMo5K3IwAt7uugxIP2d
KEogxoCGspAGKZRkBdKfP0k0mwXTYhgCKIotTJNiONUWBoHuhi3UkSaplDcJ
zi0ojjg5M3sP1nHLdoJuekHA2vKox0yOTGEAdkD2VqjkLVjkl9enN209ioZh
uKwjfNqos+5Y1/O7Tm1Ds+dzQzc+HRqPXp7wt3/zal3P5u3HmFe07wXkbCPa
VhghNaJ4u7NitvFVssaKcTWjYmotbDOXdVMM8+XKT4SOQ6qbEWlbODmiz0gZ
sCI+derVFpA4YN1K50eMya72ryxSd0mYYRCpbh7uHX5q21EFXJs0bCxGmNhF
mhOUhUBI7T7kNkptfwL4hPM+iFoVIIpY4/fEFAqPRDu+nk6LveUJvCYvVkfV
4DTpjKV6OOXmXSnEtU7xvq8o3WCm/cBrvvLGugZe6/EIenmwNZo71e/U1MyS
A2RZxCGeYediR1GOkYaqKyo+8NkjCpKumc8cG5uort7H7jCs2qYjbhdgTkjH
H6hC98UYHx/v6+trkGpu2WCO1G1rjDqY7lNZWd3WdjyRGGKejcws2SkmGu05
cKCBqnBANYCFpEMnaEedAnzIRCLFgRwfv1FX9+EOFRQRUJ/iWkf1UZ2YmCCP
G78y/gQoq4oSJC2RmRnuRbpfyUoTB2oXjdKKMOd6SUn7V5auWXvj1IQv58A1
YBSFGKaurGVYKLfwuMBhw5r1LfA59JrUN7Mzs/f/fv9nf15IVnlNpDuWW3jS
I8Mah3b1OLcfof5Kc7UiZWZv0URBy66PLKkEdg2oqUmsOId6vzWVl4Q9NHFW
QHGLToNoVoXIVsFcKpxZ7Pbqi8Z9S3dsShfXKz/c3YhaVNx0H+Htv+KNpa0d
1PV3H/aY5kLS3ua1MpmwYlcO//An5HmC8kYTWiiUC/3P3z4uG2ZBYpNBskCG
crPAxJdwz7xwdfJ/232aLT8JbxNIsKrABRS+v9bQd2xgTLGUi5xqRLG1P1GD
AYWfGLj2q9oe2mJQ4TiqAXw4j0hsv6X52dL2q7f/xCx3NmIII0BVvk3prBb6
wMbCZvjy0j936bpmGpmp2eRzpZ2yv+wXoNZZTSFrI2Re2HNGlqPsbVEE+Gzs
G80jZat8PtlUQz5XP3+nrfGzEfT5kpSvZbaGN2ry7k+wt3r6nVNy54XtVwRy
s0RQiOjgHKo7i+2KtFEssmnDqUbqNTF7lhVHpjsgPsLot5jU1hHL10k+AGJm
2Eg77vT0IOMc+V3sPS0Fq+sjSOw3Gs8bjpao19KpvsSh/vTSjZ+/LSyxNypm
GD8BOeMVhpVyNkJ2Hc+WfvxKVRT2Pi9Xdr1QRe7PbLUozSmVUiOkALYqlpeM
LQE1TQVx15ydGiK5aesRonnFLFcQsKzH1fZN0ptkgVMUllM6topoBLTrXpnq
GbZ+WbXWKWzepjsvu/2FW1raOJtJ5gm2o+OUTwuIfbSlrauru6IiRT4Xkqiy
8fOpjCq7d5cDhNPPITM5KpMsD7kNfiHvOcokNxPkwQYAz3R2dgJqIjAJPzGh
XpWDMySNLYA6TKDcA/AM4Ot3w6O9sfPwK3wAZALoou/BYJgYS9aP8/dAIARn
EmKUgSjRnJLI0g7Nv0YfgR3CYtMW7xGAMXmR6ClU+vo+B7jrt1OdcLnDXlTX
VvsUEeqzR8hZ0o0l5a+1tbU7fHIj4E+VofvRETJLe+/k17x/3FBI20xpkicX
JmEcEoI5ZC3alLQNvqUNF3NUs9wOq1VeeaSGzl5SblZoEjY1d//5XR+zlYuk
0ZSXonRRVAAMO45uHcJJhJSMQUmVFLItU5hnSLRea0YkSVzK4Txl6tMWFyoM
Tcf4IKrniAXaFfuBk3Yz3azuoZumRlCx7fqCrTDRgNcO/kGyqUyHUrEFkhag
1RlOgHFj/bWh1p4s1aUrkUXlFgHy2+bPNWWcROli8sf7Xt83ykCI0gMzXDS1
1hrqBPjZEBuVILA4xFQJPtis3JQrUUHj58O3f9R46QXHcqxVYSnlR279+Mva
zxRTpKgYqeIMUF2btx6JX5tk4jeLIQKgaHmdaH4HyuBfLuUv7+GXNEmQDHZM
iBJt3Gme5ZvDaDOiFwtfftMcN5ghlyk8FuDpOtT7nW7pJwmrInI6CAPMgAFX
FmrWtkXeMtGin3gXMzl7763IHxQ1F5RqYtLvF5MWuxkp2YXsxu2lqm7RF2E8
EFH8ITJ+BcpaAHEO7LmWVT7C9bOXxqJDN+FL97c3zg0Jkhk+MP/sPfOtujVN
GRlFYVANn3OXbtPPc4mbdCTVZ6z78g/45JiKU03xOtKrKkxN5u6/fjCmnLCa
895sIu9szb5X/Hz63fa3Il8ci1+/cusOXr+oKz7IK+XitZnGz4bfaIwJ5CZh
tga5kWPcoFTYZEsgsCJB5aJmFZRghZI0zl0WXRYjMzQO4wy3Bsfh5rmhH/ad
GaJtHZPY1vRumdCE/8Ouj9OPZ+rPhetTS7dt2QIAQMceDlAHYI//VFNTlw7y
sbSo81lbmjIsIWBRUryqM0vJW0R3uDAl8imnc052nHL8FSAfs2cks7Oz1dXV
LS0tDqwL2E8P/Eio+EB9Y1RokEfEyZrqBI4EAgGHlwp8ACLq6AjaBigOsGtl
ZTXBRb9SmlMMn8nJSQC9UZTJ6amU69IIhsUG5Cl/VxlCyU7St2OnjhWhTD19
Mzn1NDQ06J0dH79RA+cI6m8nZ+Irs1tsZhCoZX5+HjA2jKRpX0qgljKF2H1I
0i4/P/V6SBKmYjUJsK5ToxeKaUe5Jqpn+b/lCaVtYIOaukfye2yJjahJ6jum
7957vrSTu6DUK5bNG2kwX6zsgXWEose8UCWii7xQeW7ztqMaPlFzOzopKGgh
h0VxlWE1d4mBemrbkSs//Mi7e9L9rZRFImcWaxfPahdyYSiUS7N09FY10XBZ
R6zjSRF/DCNaqNKalcJItb84RHaPgAGoHGw2N35No73BKkZejVr3pTP+M+8c
F0BY76zNOJFXOot82tb8hXhUGCMVfWRxEUUcqCT83K6TF6/RzLOgzXBJ96pM
/qeGdo8JY8AeYfO2FqnWp01EgfJxQMwDfz3UN5z1YAIssfY78nlQt09wL3IX
8GJlF/vgU8NeqOxR8QEkwtTtyrQvEUaPtAuDddmu2Re9PjFwXQOZuEtCfp4e
V9idAS411Yts6M++Ie0k7W9EkoZO+NdoSMaKi1IYBhxO9yWLQXthzxktlEGz
ZbLCmgLEpWTFscStse61ySBcuwTfsi3KnDi93hnjKLKhyFKbMEOjCq3xdPrH
EUr8/ubkpm1t+YXaLKEeEoR5zU9tO/p643kARRw41AKHprxBZLTDgdDJGBie
W3hBaFOgzAykalj3P5LGIfi2wg2lJ2HlYpvB9OdH+HPJ7jSRYS3dUM2SRLTq
JcmEr4MIExEM+8yrP+enI+noPM3KWYJMAMP4WkdR/L1Jy9hS7gquaCKY2aMy
2TGXaNdmipd3nMAS2td1dJyCogBJ6uVERT47ItaigLgGE0M1iKOqlEMHoB34
E9fFeA+AUDqQw4kLoSgAgd3d3VBCIBCiQIg+jNftIOTgV2gqcpV7rcg2vhKA
fw7aDbHlgM7s9Q9c2JEmq6B0J8ei9NTM3GsewMqqvY5BBmD8+9oaDDzph8Y7
4qWnZBTh0DeJQegduRT9vqYuVZNu6DC1QSbFfkSFgKJ9abZg0noEMrVmbJtj
ZkpVjlCqhj+9fBNehUW03yYtm5y7kNKh9sNKDRvk+r7RkduzSDxq4cWsegUD
0x6//k8H+2VUDQlapHYprzitXokmZFqprSnOWHEoRQSKaRcaXk/F6rbMkTTM
53afIu6UkFK6zy/regz7tVkzYFkI1NU+cI0fOctfoDC0YUt4w5uhvV0yrOtS
ceRIFgSVSsaHiuJTKi1pHUfg+fWGvum7P2WrFVY1m+bFK9MK8FAIQeUxDb8K
8lYglo8+G2GwRHy+wgBLDLIWbdi+lStWpqeA2QoD4iXFcSDnJhwBWFsPsYea
eJ4LAmrBjShfGI2oFJ62AmCcvXRTA3Xi1bhw7Q51MJ/hXKG1CwOUeGd2bsX8
M55/8dptCuun0f5CkfH8rlPyrKzmT1I9a5OYtvPSxnB5r9ISsu4Bt9E4IaJc
k6QyiMZzY2Hzb8JfTMJDbi5v98d41B6XVWyFeDyRn99IXu3SCFw8BhimSYQd
g8lEYlpjYVGWuuIQEI4Ouu/duq5TNoFHdHR0lEOvwE9AUDqKGMG4fD5McTI2
NjYxMdHa2kpWc5mVmFNTM4Q8y0Q0FZvfTTKZTCQSFG+QU9cBvnKcZiJMIk0r
UWoUWgddbm3+I6QWlwpWe6UAeoV/h8LAgKYw9mPadCSGCEV4hSjB0dGr7hNg
QABz+tMECScZHh1paWvd4fdRk8hMkULKjI9/T0fi8YtYnfAWh6HQSVFqG9wI
gs0AzEiVDKXpFolw46hrVrRzkZgmhUFChs7qQw3DyI7eXCa0wX05NJW5YmgA
w/tHEDHmLlBUlvzh6KUbtNT+sqZb6IULAqQfQS/p4F++K4Js4A53iZlZkXDi
Jk3N3d/V/vXPth+RunhSXBbYLfBTALnwob4/Mr7K4mavKlCU/YHuE/W6oeBw
BqAIkGZqDqP9yBQZDzi1L19kNI/XG/8g1zhNDUpY/altR+/ctei+TO8R3j4R
TdqK+BHOK+IAd02a63cYajSkql15Uj9Ahy9cv71p61GbDpes66W5aXjT9qMX
rk6anK5O7FZwqJdau9MBRYWBJXf00p4zTHXCyi79cFWcn3zpSdqcp3uUF2FU
nC0hbqRwOIUnYXZBjqYcH+P50pPSylG5xMq7Uxj4+dvtk3MLKw/PzowWoNAZ
xCFWzCuoC+1+rddyZWU/gUBRojXktAtIQRyETSLgcIRqwryW9ylL2nzaJzHx
MMzM3nu58hMK0IT+/vDgNUvz6eJQvozRRMY5orPH4+OGygHEm9asX69HEyjy
XhUgEzNgPvTn1UEUfCFbvrKK8nTkm2tOk49HbW0txZNxpP+A8wEjMXIjQFJf
3zg/P+8obQwBEsGq/n4BTcnMj92W9ZMBRh440AAnQI1HW1tm5+cAR0kCEEuA
KgYTQ4DKAAcODw9TISkZUTiTwkqn5twM4969ewTtVNeS1tzIp5nm3L35M13d
Anr5hBcJlEnJ+AJNEYK+0FQydFSBd6yRB5RLxwFzmsrs8N0d/vff/x3gRv32
UWt1swFHRCO9a/pxtk0FxFuJ0BfaucO3U7cv9bmMEFgEaFfnkK3CMq0f11hy
GCiq8NHdGOBCxPmhg3LVE0vkLgzwhcnBtKQt+i3gpH58T6xVKXn11uyzuzpJ
s8bhqdMDV2ER9Mw7HUnhV6Ibs61AVhMo4nJAPX367WOMjtJ/mgVrp1n6GVl1
YeUiKoTbBKhDhqCxAIM0/NOChOgMsKsc9HnfFhkgp07yT7E0tpwupEhQxG80
xkxHuMXUxS5D0NBrUZBjU5u3HuFQxsRpo0quidqzaXuLDDujHrqfllFpaqBY
qGmi0X6VDYkvXLuT919kKLx83amB9lbKj0Mq5TnKAf4V/gSwXPVLQui9Z4ZU
7WTXegTtMWT00bND37N3/IomNxyBBfrn2MCYZj8pwpxe/eFHk9nilcuTBhTR
IlFFPhRhV0OvNXyeCpvRcpweKhramVpcVto9vtHwB0VBh2SQKBk0g1x7OPro
kaffPW7tOg1JKT5OQFF/1AOaghiX+xv6QgOrP5GNDhcMwGAtLS2knQS0cECL
m82ntba21tU5qT8TFdm6iSA5yJguZSg717z3Xml/fz8dpEv00lA3Pe4AsfBr
E8IYETnQV1pTUwOob3T0agNGyGGWD7pA6NRxrV8l6TPTTAuMdaPRHsc55CkD
kBXwGwwLdBbQKcDF8ooPSLcOeK9/4AIcRwQrWgM/ycKQTdeoKApo2aSi0Hzz
TcLtjS6HtOOUrgv2aUOqNxvqrav7kLxsYHhjsfO6xaYyKthXowIQuctxGCvu
1jjhGteIPSJwMXeBovIcDJxLTHRf/oFdGmkB3fxW68D1KVrB7VOyDAmrwQOZ
9UChxaSM54yfqdmF1w7GZBjDglAGrMUquY9if2R/lpV2fnUZRY5psrP9Ai/r
GbAioGJtp5RN+7MW9DppViGIFXpBwL95W9vknFhuVCqWFLtXavAi6sjIT+HP
KM8a0ctStSp4RXIQfrXunGErIflg+QrZXBLjnDsxOXoEbJHWtmjum5REDV+X
se7UQFEL8UQa4VcQKM7M3hN+rxS08E1oxlGV4UIQs78+2Hfws8vxq9OsJoZ9
1luRLwShVyiT1FipAPGcmR/vCWdYywVVj0gfAeTArOPKxowHXFrHmW8BwlfO
IELvrCvoVy5PGlCkfFVMyR7sHTGs8SXMr9ylbQaWKSRlXFa+X3+//5xjSOnB
5sACGEFCBBODNmApi6re7Bn7RxAomuqZTySGfFoQmGi0R/+riZFV2P4NIBB8
BgYGBLqQjJPMv0xQgVLCZZajrS0WDVVi+Wg4GkaRbXxaPEA6TkccXF91dbXf
78dcJ+LZkApZZRtJGl4RiRq10oAVu7q6u7vPVlXtBSwEUNbhrzGCqnaHWtkN
fmZn5wFwAiBkvAr/Ql3ENBIgZBvC+oaDX/THVVpqMWJNaDEIdQ0PDzt8c9Sy
btDgY44V+cz3YnxFjmGoD0I8Hi/XnNZ9GAMTYLB+DiV9ho5z1CB1I3bB/YUu
T0xMwGiohH2lKTNl62NCLWSjBSjBPVDrDhdzHSjCOccujD/zzvH8AnI5FBbX
m7Ye5XTAjjL1imgmdBnKyweMMYmBkWDzMtOJRSpoSXHkb3msVn5vV9dGkesH
uEu4Ij+TmaWY6kdu3TXthvor7kM2svDSP3flSQ/3wwyBANbmFzW/0fgZs4WZ
VWYXrk4K5a/sTlOetnGwYsoVBP7y3Q5K2C3Eok8Xs8QkMjueemyS5ktV0TzL
VygibQhVvGX46T/xNT8b1K/M9aYEiioXufQXzhN5NntgJLeH+0UcTs6Kguc/
v7vjWPw6AW2LP8cUh4QBpu/eK23/WkSAKQj/JvwFdYxMD3af/FpATZmjmfxe
KU+QqOXspbQBqzNPbobqO9WFfrv3KMkmVLT7+JcKqyyBatLJkwYU9VmxITaC
j6XTUVpzw8ogaeOy0qwIOxG4TfrkrNhpGdhKGcEGXt4T5aSPhpalKNsOPlpA
kQYTUEQ5GqTRQg8owv3YA5IRnrwlu3z2CDAWB4WIYgfqK6E0gE96FY5KW1uP
+bV42nC+nslOv6pB5cuLRnvc/CfgHAp0Mzd3D+AQNAyjvojLRWI+zP3nRzSF
hGGSLBirq/dBdVwa5UBB68EGR5d1zOxuHpcAlVZpCVBGR6/6pD9OD+OrRCJB
CnE/+msPj1yprK6iX9EmU77CABehGQ4bxeHhUYLoehtEJEOsRffyNhWzWq5l
3CZjTqZMDeEuPVOu/GLoJ/yKl5QCHJ2dF22ORqNwq+m2Ap7W+5vynsKA6/eU
vKrdau51lNwFioKAQu3ec6WnLWgh/FaOXrx+x9AoQlpuLArR0OtSSNJ+stxI
q/b86cf5p989bjkCpPpY4SOKI6O372YHOlaXUcTnTPIJrzX0YSEZ2h/ZUBD4
H12XeXDWJDqOkKu3/wRju7EwIpWhW9C+VIanC8Ng6vfCIkacr17y2V2nyeWT
w2XkqTSFMnY6KoLd6X21SC4rzyihVlYFe5LRoZsqIpMKQCTwOTreFkj3KMqQ
q+whzMz+LGmdWTCOE/ksQO/gJRVV62uoCKwd2tf1R23Rl3S6xQEqromOH7/w
vcj7I3WTSfjvr9454dhNIPcobDz+nYjLnekhyTjLiQuVp4MkrA4Je1qx14ON
HgU4yi4fnPkEAkUJ4EOvHxTOtoahkn1jXbYbscR4po3LisWKnyL5eLHlUZVX
pMIN4dYMc6mQCVD4Km088YFbyO5GcgcfMaBIwqn64CfgBHfAapKqqiqyWNNC
PduUlcwQ7tjhB1zEGmTHG9Ta2qpfW+4K1cLnd3Scoora2o47isJcxpKpIw0p
k5nz8/frMaMKwLDdZRXfKHpzYOALTjnnfqmJW4tqrtYjGHUcMFJKgKR/p+ro
dzT1rHIQpGwmQSGvMfd0K+AxcskhJTicD0ViaG5/WVmFpvoX5YuI5W2teu16
FHF3rBvAirVIG/pU/HBH1mmAphVIGAL+pNTY1F/Sto+N39B10MS1prxHLNCe
SrZxdXlJPwpYMYeBoqWDk2niyXtFMCfW7jXJii2DJz7TtP+bNJRyRF7i2nIb
aqbKT59yK18FsoZmV58ZNFV+4RV1fhWBIq2ztOLDz4vXpmw5GlJj78hfvt1m
qePXyptFpU2xzAkYu75+8DONFk5NWxHeEFnLrXRyImCm0GKr+NIEqODWAGA2
eHhUsbykZtXdpDZispCXRGwW7Z1SxmMcM5DiTRlcQkZJBxQpqtVGitRU1PRy
5SfPlXaqoCXiXj+1tfXL65Nq06Sr19lKze1Qk9RjRQJuzMOsbfkUg1TcHZVI
pSj49/s/U7fB1uDlzWyCp0qykbBkrsxf1vW8/M9n6Ij1Iq/8xjxxQBEnwJ+/
fXz67j2ptU/CrdXjpSv6einonSYuq/aiGCL6ELHW/Jyr4DyKzUYNy94z32Jd
C9nFOLJ38JEDisPDw1aA65Kdvb196c6k8Cw6xiN9aEfnabJLhKLoBIA9jLhc
KPGYHk+7srKaQY4DhgltuHKyHkBxFDU9faf+wCHhHqJ04oAJJyZuMnyCC4kc
MxXc8vl8uquFXimRbD6R2EXqfwk4peuILqJkBRSjGKyGFNYpmTeFJElFLsPv
qKg+PXBBTV0tDWxnZyeUxt0Zmxh3tIScoH3+UvQ8uufA0lARGxmy9aCuQe7v
76eK2MccBpk4xrLy3+3wCcNOQrDpOu5oD9snEEBdztCtpeQyUOQFy9rY/qr2
HJfDakoc6YVUXKIVSSzVzVCeempvzktPxo+wFpNuBcaK7/Iq2ygmrY5AS16o
6srojyNtnEhrb0dTD1EM4WtzQmmHm5TjpOzphauTfHfkKuXC8BRHjkIASTaD
elQgQ4NiBHVx8Kltkem7bHftyGqtH1lJ+5U+z7C2GEkR9o13EEUqXjE6pcqA
foWHzw39wKrAzOOcEiiimp48u4+QRcHPtrXKcMSYGH0DpR0xLDpd7e1to2fY
vthMDuDI1sjnHOie3rh8K4hNeFf7V9JwNNWwLGfoqG4ew0VuiTIzMMSgrjjM
lPnkAUXy6+++/INpso+W3MJo9z2puMH0tWsbKOtX++MN/3966UZeEVvJckI9
jssto1FhYEPKV/VAXV53oJjyeeZ4gD7NcSOdAIjq6Oior69vaDjY0tKWSCRU
sXJYyD8FPYWvuC+nvG+IIkqJdEpn+caEYblgOOV3QG6uE5NQAhwndDcxMUHA
iZ0vdNldVoFmfm6RjadIL+wzohjFFI7DjseAfV4ArZEONyVpqVs/+rWKdATe
0tYKgLBGcy0hvbAbrVGXoc2AOeG0jlQheubn53UvFZ90qbbaBliuvLxc9z8i
7Twn6QYMnGrE0konPgA70AIB2empRwQlmjkNFGnrWoiMitKDXPnh7io2RQNL
gpk8e2lC+c9GODWw5XwqA9LKDCCakc8KZHW9nu2zfbLx/LBMTiH1RE1aFlcF
vIvCW5u/sGgHY/WWM0NbgjRA0j10c4NMqx0mtwvhgrFF/IpxKVXzNcouKVW1
NMLi22uNvemfkyN50p9aJF/WZ+aHKpRJjYLObVDZA/M4pk1RM/RumY9IGqBo
uTNv4MRqlKES8wrtO5NQEDQ7MkeMElKUlNm8SbP2DBNlVHriS9NUKOIRk8cV
KPK2QvmZL5C7/St7Pvmng/+m3pSkpdNfNbHsvYnpFRat6bfMiB6F1aJtJsy2
QesIFNNZl0W1lHk+uwYzOx8EwH6kTXZf6NA4C5R4bz5d4aRshYaNjo6OoK0g
GQGmOx8N827IlHYiHvWAqxcmQSZ3IfqvlQibCZECyPFjGr4MkI/ErwBVb2+f
P41Zo+NyGKI9ldV8BMBbDQ4dJcWG0gfiF092nILvsVhsenraUSNZIVJFgNvp
Qt0skIWwItsM+F3bAZcHjYl+2TvpfBj/JfuiV0pBlthYkYblEcGKOQwURbTt
gCJqxJHX7XlRH1wMCl6ipjeYe5/ddVptn4OSxrTS1svoIoQNzqEh3EopuVUE
irYsvYpUeOad9o1FgQ0FASsOiQxdGFLOs01//e4JAnUPEs4iVYOQkLCKlGPz
ZsN57h1l68N0jSKwjDAmFBzIorXWWM6blu4YTsvgja6ypQgXp9vzC6axRoaX
wodX+ZirNM1s0IVWlAWHB65TRpglmpQh4LYqX6UpV+r7vxEvbJKLzoYpxQVC
YGy4F2+GZN6ZwojG4QffOzm4JB26XvK4AkV5rWEqrb3ySpY8IhabbdSFJcVi
KI2kv/2bDEBRBf0WWQvpIXkQ/cS6M4oOIaZOeqYoeEMz0xxKyvXdcVCnBGN9
nxMDRkXp58fQS5dRokMH6hABt1BV2tnZaSLrRZDDgV3hCOMQDscNtVMMcNOF
Ycj/hd1GUvaLFMGAaekIw6ol6cFTpz6GI6QmnpycTjdcLPVo1qgfmZ+/D1iR
AhgebWnLvP+GPhLTaOJ93F1W4Ufzy5SVwlDX1X3ICmi/RrfqQ0q84gCmhqHb
ROOwZF8cx9lmgOpKyS2vi+QwULT2rch4FDWN3p5d7bnRKg3Ne5L7ui5bTI6s
Vx89AUs2oMPC3ugfsyCvVlX1vCCVTWpyB+hY0v6lzFIt2TYKfRamWMqYuUN8
b4tfxz6bqziePBoqurWEf5u3tSivySbLWbgoCJhW0YlS56W9UUldLf7qh+np
RALw6P8rwsopF+U1IBUvXJshD24abTG2yuVKZVRsFrEcrVB1aSUNULS/BQUB
+SgWNW3a3nL11l3t8VvIblsKCFwm/itqFgFPtkg6VBKkxUHJKK6V09OK5LEH
iqalpl8kB3abrfUDhXtKU6n8id4umFkyQ39pVoEdKAbqkcA16yY9akCxFRXB
REZVV+/TI/J1dXWVl5ePjo5mwIrwc2BggFSo0WgPcYBQGmASx5k69mCNZJpG
JQm+CueL/XVUQiKRcPv83p6axIR0AmsRvUbUaDx+MZ3LCTQjpUracbKIlrNj
B0XhdsM59/mELQEJEwPp5tBSjiHAvBqXu8fc3D0YPZ/KZE3HodjBwUFCcTqu
I5A/PDxsYrQczlmTsqmEFXVGt1VkHrRK6+vrIwBZrkJiprxNbp4ZHhX3c9LQ
cJBxaZX9xq2j5C5QVP6ektB7ta4H1aQPZDLtaIlkSyReEr9euXWHiTi1XKp4
xfo8Vhwhp4l1tFGUKItQonIcm5ld0LSHVgRmwi2IG0OAFV87eF41fhUBlZYl
GVc6uFUiaww/ZujDQqmH4efB2Hd6R7Ssi3RjFki9NnLrju7jnOIjcz2H2dzR
MFeXKk3bX9TNKVhFmZFt8DW8aeuRmdn7S7ZlSaCIBSpOVeC3rzgvtvIHyea9
aOy7kkfu8MLerAnZ+xAafMpbVtL+VRbFro08tkCRb6t6odTzY6X5Nmh7lVzN
99d6dy3E+JMtxU/qXXxop3gaH3QyeRSAosvvoJRoHw5kbQonkWkiBtPDOSmx
WExPMQyfiooPHOlXAOH4dJSI/rwZmkfYTOjBb8inGkAOmfAxtpmdnSUrvkAg
AOCK3T3i8XgGtTKIPYtK6tNgKEpKSlpaWky0uPPbozW6V0My6oPxBKxVonkD
ZVg3Afj500BW6FptbS3hagr8iIylHw46WkvGpQzSKKMKdHB+3pajnJsBJetY
EVAc3D7NL0aCbd47RKM9GUZJgWTYKfh1speEMDPvDhwBfNZLchcoiqxkynAa
fgpcsdrxXFjFqYoVbfvLd9tlTEKOh6OmRL3BnCZjRbKajKJaJmiK5r681vhv
KsJeU76yrsxTxopsTTcjnD6c0a0fWDTzeCEL/1jbTbdPqDUxUh/RiU+/267T
JppnrqnMJuU9EXlYNEY3zYYi/FxppwLMa2ZNl/xP+3vz2HK1mIlo8jch72zx
3C45yKnjKHKCFRtcjGzedlQk4JP3e1F7clfc/l3tX8kg86i7Vw6tQbbLfbFa
POTZGOM+fHlsgaK16CTZukBaJCoKXrcnXEWRQNSgCVH8/9zuj9P2V+VqeWnP
v5qmyZdkJ48CUDRZb4ucDwHFhoaD+gkULae84oMllYZQ1CgGtSadL+AQR47m
yclpitBIRmtlrkg4epMMzHLiV7nn9BNiijEDdAStJdZrd1kFVAe/iqwr/vcA
p5mokw0EQgBd4Hg02qNjXSifygkGw6ZLdCu7srIyckghyjSNP4sUQmjwBboP
XzirYLryTS0zYLoGVFXv80kTzauzs/M0vPrt6Ecas1zzzRmhQJf+97q6utPV
C1ixSotgAyeTOxIJMbeEEimBY7ou6+KX5Qw56opGe6ioHagidwfYWXvJXaBI
kAZZDsHVTM7eWzKB6cpETr9W7BT6/nd1nzIytM2KFAJF4cZNW49kMVGvKqOY
1CAiHRHY6+ylCUzGKgMV8hIm1L5C9RxCxBtsPD9srD5MlHOapGd/+FGqZYsk
MYuxMcVg7mz/UuuI6egFUygmaq7RlWkJZqPqzCW9uDWAi4si8923WsKgkNxN
CEs/sYCSq/KrdZ9ZPkdpJB1Q1FLPSJQIv74VGVA9VOOU5V1MlsLkUEyBH8O8
g+AHnhqAXuSPnCeL+fgCRUPbvsmNj7Wf0swApcXGamoETJXAiOqC738rBjk9
UBTPfPiFveceXDex7kCRx3x4eFhHC6S+NCXwu+rTaCWANHpYxZSzKSAKQGVI
7tmgxfz8vEPdSWmaTQ0ZOsoB7Adop6qqyl0dYDxphYgfQDKAOTs6T1OCEgC3
OrVIkIk+0DadEhR2gEpFm25xoOwtAMbSaZNZpqfv0Akq319thoEiAbznd3kT
OwZEBjkEaI0MISXmA7jVFe0ZHh2hXgP27lDqaRIiY+FCPV6ioxblGC7DTmJs
nAn+K1mZukt2tJB+AkqnGqExlVV7HR1mHpgKjEZ71t2lJXeBIoIKqX1+2Z50
bHXEsC21PD3uPjFAaApddMmDmBbrZjWSEi5m0ZZVDrgtGQaldjRkDO3/ddcp
hS6OqHQ2MvkvWXvmiXR+GMxq5V3IKEIdxgGfAUdZE74AIc306+ZtR2dEQmRp
X2da7bDCfRBwPBa/lkfmf5ltWYtDF65PmWrlXFwTAgyqOKds/PLYZEukEQzk
q/SC+YUird6SjUmXws/2tiJKhMKxpyaxwcqnIctlGuA6lhzEYDsaeb4Fow1g
Sl+RH/xRJBQfW6BIYhi8jVP2unYHNGMZtq8rrtTU3sSkAKm/CX+Rcb4Sz/mz
uzq1MrLs9boDRRYKne22VQM5cKBBh3bkJ9va2prOt0UXxwkON+cMERrp2mg0
SplfANe56CypV4I/fTcyPH5jQtkuCka0pk7AMwIt9SrZNGA8QIMUApoCG1KZ
ExM3OepOusbAn3wqZzGBz3TQSxgo+kqj0R7SJpP3TcrRoCMiKjUykMPDo1zX
0ZY2SpbnV54mgLGJzISDB+obZ+fuUe84pDl8DjcFHXUByCfY5uBjHSLSdmsp
VGpF0uc5NcpGa9txwuHu5Nf6+MDN9Qux7u9nrvtL4YboKcqcBHBtJHeBouJq
hBaspP0b01Qef6skksgypK5zkSCGYXZdvqlyYcjxkTpoYewX5pQcsKpevf2n
lVb6MFL4aR6R8vih3u+4qLziJr7LFLGco/1grKFVZSQM7btp/vX/e0LGNRIq
qqaNhdLXY2vzAJ9n50mSJoemxPiWrzeeR6Aezqh6Dj/zTrup62GXYvBWR4yF
6blF2Tu2YlVmilYAuqLgxWu3M5eUHigyEpYo8X/ecVojYFUfBTeeTX9LECiy
lYUyzRXJ+5gvemrbkZnZVTQMXjV5zIGi3YrDsawq7uKBsua5qsRtpsVeivIx
yn3q/tLek54cuuZBWJFHASiiB8oFtbgLlKUThpTsg9SOAFR0NWUZ0lmMlxz8
qntYRC1C7biT8jgDrsjgOExVE1giqo10xxq0cD5ps7Oz0CQAaWVlFYQJfZi+
2d1lyn2sB/cm08o6CZBS96IBUwcCpgLsB3gIcKDjBPpOqVXGJsZPdnbsENrh
1NpkFjqf+DqonQJLEnCFLsNf9wCMFI4kv4OmYtXiNvWijV+8fwBOgIYFg0E9
7bVeFym13apeR0u0Z0B8AsGwfkJdXZ1DK82jBG2ORnvKrbjrpT5liwi3w2Ee
aWK4Ia6lxeVqvcaSu0CRFkdahY+Rl+6aqMCu/nDHFhWHR0/6tDYzBjt7aWKl
TVpdRjGdGKSxFWU25bOjMcVyKcQoKNg7VGKy5l1lehEFZBMA2SFfXp9WPhFk
xWepNa/dWiIYJmOhTdtbZFjItIMmPm80ntfVc2vzptFysHnbUV4384oO0wjn
oW8yO0H/vmsws9VE+vA4ai2GEdjSDGW+3viH1etBsrR9kHyLyDSRYC3HRVe4
NyiScdsQi8z2Qk64hkQ1cre1yrR/enm8geKjIWickLG/9P3Ba3oUgKJJXr1p
4p+Q6NCxr+9zQGI+ld0Drk3nV6srJUUEabwKsz9T8ri0bBJdEkWTNspGBweI
W5ucnLSbvYno0ATGgsEwedyQdRxUAQBpcnLajZ1MjFIIEAsRVDm1X4TK8ZW4
3Un4kv7+OMXnGR0d9fl85Nvi7ixleTYwnUpK/2iH2Z5fhbyGXpSVlRF35xjS
oy1tPpnGeopiP+oOyG4VMElvby8MBem1oadw49wN0EX44JTsfHeHn1jKvr4+
ZvgBZF66dEm/ll1XCHITz+xXOR85jrrDPNJEW0rd4d0df3stQWMOA0XFz8Ca
NXJ7ds20X7DYyVBylMnXslSkoWuS41YcpCwJK5K1AYqmiPL3hRaLplla0DHl
JXTrgaffpqmA89fIQG2Gmd0qp1+T3Nb8BcInGT2GfGnzigIAdZbz/MMZF6/e
IqQkk8ymGTeRUbHrW4MhimFjVx+eUI1/W9ll0XFa2EMMASrJZ5GcN2N70ns9
R2QE9QLpuv4vnyQyFbRCEapnQfY2IxoPaSw0QcdmYR685QiM/74zQ8qx2pbO
wxoIHhTd5vdhigcUV1vYM07e6EW5fDzmQJGnI4rlwgpBgh+aDYDtZDoOsKG7
+yz5U9CFdXUfZvBzIVqSiabdZRXT03ccJbsvIQTCenACgY6rSP0KVRMcQq9n
kdxE6FKXkUOkv79fJDHxlUSjPXP35mv310ELO10JTZKYDGx+fh5zrJRD5fCl
ouIDBzYj3Te1GQ0U/dyAlN0cUO4nY+M38LsQAKIEoR2FNyHxCO3kpHjsgAMI
EzChIwR3LBYDcHjgQINJ8bfRGyXzaIA48r/o+VlIy9/Wdpx+HRy8RE7WjPr8
UqEv2w+wk5hMdy1S+68FxnTImmHFnAaKnI2CVatrMmpJiU+2hGQmEZVDGQ5u
1JR0PZfHV9qeNQCK4tEyzJFbP4pAyoxeijm/jLaYFh85Fr8mLqHA4yoGYbYr
PUEI6SO7eesRrVIy7BSj1z00ttQaKv8K8I/cKvUcJSk+xcFPh8a5yWqqyqL9
KxTE0wKuFFCyHsokyH5DSKKiB/TzO09n58ySJ1+QiHwgiyJIYq+a9Fz+QULQ
4hBnOZc7C7QZIKxLW4xtyD8vWj7QC6Y2zMRHa/n+HjpM8oDiags70Vg7xxcz
OLM8LkCRpbp6HyfpyMCnjSgZHh4eHR2FH/H4RV0TTXpehiv6Wg9ggGPo+ZQ/
rLsK/VcAosLJ11fKwJWuHdGcUCg7nh8jZhNoIcdkU9Cefej1/HnKLus1Ulxu
QaW2Hb89OU3eFpzGxXEymuGJ9lMAHF0VS6fRCQCi4BxHQhZHN8mbm1DiF/1x
+u4gEvVLyImGcJdUQKNeG87p7u72+XzRqC0gyfCoSF4DUM2g4JYi/3XpN4nB
lAOi16In7/69Pa4jAU4AqAcoYJF2T3fg3SfmmZrN7ur67VY8pNybCJV6WYVu
7bnGOugcBopI5cFS9XLlJ7gqrdEChKt/VMRMLgioAIAR5dWisuIi+jo39Cgy
ijg3ibH6Ze05ilgobM5lRkICXRL3wtj+3f4YdVldKUTL+LJSkVE7jsWvs8pb
ZGBUERRfqjq7TM2wYSxS8BlNH5ruOQkwBbpWWwlLSk9+hQ9JkwpyHpTcabEV
+xHGPHMhaYFiEXk9Q8khMosF/L+Kjb9wddKKUancnFUUI9ES8RbI7DNixwGz
xDUR6HtR20qQq8WCvAX4xQOKKLkHFE12llGbrr96p/UJAYojI1f09ByMykzS
/KL7sE9pFf1aaj9WPfOvdKaDtkKn6VG/Oh8ZpBQJiN3woAydnYkepL8eRcUo
K5oBk5C3MtQoXCSwkQy0hBdMxgwgDqwIxVKmPIBtZRjcOyVWBJDsR9Ly0qXL
8AXgogMVU1pn+EJeySNpDBTj8Tipg6HBX6BGu1yECRpPeTJ/YXQ6OztLsbV/
X1tjKv01c30oScCq/pJdlSonYHnZ7wAoth5rSznaeqXQNbpTdH+Z8SNG0bqV
GOWGziFsiWaQ0ttlbm6O7g6cRn40jkopqZ9PSwCU8tY8bMlhoIioBtasv9//
WcrLH5LAvflFdZfMySItFZsIq4jkJhIlChKmRMR4eeRsFPnpaotf1/wsJFDc
IFXnCoAVHJ6ZXdDDBHHs7pVXLBW/8Hm17pyoDmN9yxR74tfIwdi32MLlVJF8
5p32vKJghuR99HnmnQ67PnRxLbdipe1fYyObyUdetbZZIb0whSicvvtThkJS
q57VrkTSwgWh/MLgKvaMbve/2966oQBd42lfhgaKgl0sZk26yl6NQcU3bT8K
XZ758R5ZKVhWoYQVJanoqZ7NnAOKKrW0vHkwjcA+IqN58OMDFKGzDQ0H2d1V
t04EGCZRooYPddMy/k4mbQwjdWgE5c/PzwNW4YgoIpvzUo6u5FyjSrOQnsh9
LNyN/T6fjyPeAJ6EcyhuDOd/IZItHVB0AzBqZw2mP25pa/0mMahsI8fdoIWo
S2gMVA0f/U8iUZ1gZcUwkmd0yg6S8zLBWtFT7IVDyZuytQThCLlR+EckPy8I
ZTQit4kJ+dZz+HGiiOFawOd0F/TxT2ccKIKKa07Q+j1lv3UOYgkNGB+/QUYI
UCmcDDC4srKS71EsFnNXEY9f5I3GbkEqro/7cy4DReQ0iiLvnfzaCqS8Fhgg
+VJVVGj9ips32pSeQWthQoJx54lvVtqetbJRTJJbwV+/3aqnrmZezspNXBQW
5mcqXFtSMQlZOJgbpvRumJpdEPBGRNgmvCQhE5lEGkz/ZSxqQTweyGgVhjI7
s7xU1W0QOJSNT64NsUgLa5kIRUhaWs77bDmGoJlfYGNh5NzQeIaiUgJFpmQV
pyrw52rCD0NE7f7V/rOyUmFU2YzUZQAwqoK+QfXkRNCtJkKAf/O2FtglXb01
m7R8XZPq8cGEOobHKOYYUMQoW0l9qwg79A2FTwRQFBlSFOSDJVt3jgCAQVCB
AYMjFKHUPNoP1rtsAjs6TunEI8fWzswaERlF+ex0yg7gBACV8vJyqi4QCEAX
osh86uFlTArDglxWStDlboCBYWoIKx5taetHF2DAn45o4aai76B8MUQKRFFp
ZJVHjB98cY+GSUmr0RWF8JWw8dvhn5i4mWE0NFX7nF+ZHYJUVlf5VDo84ZGN
gwBtAJhHJgEU8Icuh44QsOS01xkEKtqzp6pE3XoKCkQyPT1N5UDhMBR8XMSZ
tGfkYTyZLuuf7kKVzh/qYUtuA0VhZRfGhLPS0HptuKIXqrpkaGi17uchw5Mv
Vm1Js2wsbNajRi9T1oxRREvFBQCBG7Y0k+aXTATzCsKUqU0cEemDw8+824YX
WCxfdoOs9nvJf/nkW8tVuTjEX9AhQlq4LVGFsfjp0DjBSz07T8rPm42fsnXi
KodkX1qS/vZvKLC25E71u1kYENQcWrp2X7qVoZRMqudiFdITU0hnz/e6hAat
8fwf1a5BD7gdwXTVlMtPkboU6ahAWe2Kfh3+Vd2nIiJBUl93SDHtAcUcA4o2
E18zuffMUB6z4o87UATQxSu1ruRlDaMtth565i5ZpkOl69OUmNFoz5KXmJi6
hQm3dKcZ2pHKymodldHBqamZEmn/tiSBuagjMSbiONGJI6UylEyBdMbGJupF
7HELBQF6pGEEMEYOMo6uURCeMrRLJG8dOI2y8qUcCofAJTCQKuBPsj8+4POX
+v1+uF8ATesprCJ80ByxUoQft+3Tq6v3wXFA13pdbn6VhAIwsqWBbgAZRW90
aoZ+FQ5dKYXH8VkX9qTrHZXjU8HSl+z+w5DcBorY7GMXvndc+LDljcbP8mQO
tYi9hQgGCiPEurx38uuVlrxWNoryy8zsAjJyFAGSV9WgMlmknClYncGmZUly
h8mmYrzuud2n8iSQiEi0UxjZvDUyNXdPD5OYthgMO9M68D3jQ+QV0wLF1xv/
7dzQje6hm2cvjX166YeziVs9l8ehRw/7c27oh57LN/7lkyGJh6m/MrCMVN2q
AEHhj2LDGUYuY67nCGcexxjpq/sWYAyirUd0oGvlCpcOXBHiFRWRTrc1rKN3
KOH1hr4TA9c160QPKOYYUGSBSeP1xj/Q9mfJ/uYuUNQ9Qfwa7aNraVtaWgB+
ADaQ7ipIVVFIlqgWOHGJiuwutIBSltlCSqYMMG9OifucART8coH04xTVUO9m
Z2cn/AkQnR7bZ0lh35be2Pl+0gtXlI9N2LBiA2YM5CPDw8Os8yWBoSspsSIo
8oWJRKK+vp7wG5zj8/lOnTrlQkdJ9bEJnDQQv+hTERep2HKMG1nf2GCoxkdR
7AEPpdDAOrTPbtEV0D6V0lG3X0WIWw5PiKMc+BVQKPPPVVVVFFEnnZAvEnPa
OiG8ZpLLQFH+aVWm+hWJzFiRYtW2HXk0GUXTtCAf/IOpn8MUYYbTtKFHbUA+
AMWhfzoUEwyQRHAcJSNjFWlOGL19V3ZHgIqPUIMJX5ooZqPmUJmx8YaMy6GS
U2f0euYnGZc2gr7q0Xq4HwZUFrhSt1KtsxQqJ1TS/lWGwUwbR9FajsX31X5J
pY7ef/JLrlTujESilohFaWZ0JhJIskCyvpu3HvmnQwOB3ssyG3WKDUeSf9Cv
kl5eOQP5xAFFQ7K1KsC+CFJg7el0ml5Zd+jzgCmtPtRGklIN4OVstnHx2u3f
hr7YtP2oHMBicud/PIEiCxm5EddXq+kWSdiVA0bp/Pk/qBCI71GQap0EcwtN
kv0qgDNVsXwYANCU3VjIJ8VBLZIFIyAuE00BAcykRKGGCj9YXvFBVOBbK1J3
5nkefVsEgIEunOw4hR40Tk8T7ikZQ1J7GBlCXbpdn34+f4dz4vF4Zr8Sx/nk
4k3qe3Y4Iuw3NTNN5zsgq17v2NgE3XEG1Tqp6G4JADnWDpNdgY54Jycn3Z0y
0W96BCVdv/SrWjHcoiPaj+fMQuIBxYcBFGl1UK9W8sK1GQ7boodS5EmeMMCd
ufumyvOKFy6djCPlY7y1eYBp2HxeZYoDACBlgj15UdpllBYy38kEoyyVQjEd
UFE0r/i1idyElYngQ/2obCzKRQgdhF2YqjC0sSiU+VFZF6C4SPGxjcWZu8mn
3z6GPkfNcgehkHl+kczNnek9pfMLA46X5dW6c/V9IwIxKg8XE58Zyn9kQ5BZ
EdhPGlDkqOb8kso33OSw506rDsP1xfJZky1MXrl159iF77dG+p5+97iKvBqm
tAKW1cFjChTZQoxNDd1KXscsR9k3dItEQGijo6NwGmUGcdihUVIVVlu3tLQt
s21kSucXpnQCiwJQ3IE6XL1tlHu6oaGBbPwc7hLWmfiJ9X2+G1FuednvOjpO
TU3NpFO26kcYK46MXm1BW0TK9uI4n3Trfs3pu62tLaW3CMAqaGRra2sgEABs
qbvJpFxQHAcBd1VXV/t8vs7OTv3uUMwcqL1LDRHAeLizjqbC5XALYLjIdtGR
ojGDiCA/WgAch3NQOl+YlAdh5OFu8uAoC4EpKp8eFUcI8TUQDyhmITkNFJlD
UGkyFlEXHM6z/LgxHeEWvPtifT8CNf7LJ0O0dljOj2kk7aOLLjA/f6dtA0A1
5cZC8cnfaPiDoezkJY7NvIwa5j/WditOY1mMolrRVFbrpc5fhQ8qmsngUyV5
FKZ9Wjwf5BWxC48gUGSTJEAa5y7dVrNEhPI8chdQpZ7R8VzD8CqtGz1jwjz1
qa0ib07P5RtIXv1kuqK6JxnvrFCeNKBIL6ay3FhUrxIdNfmd0qBikrOu68Qj
7BwPxYZKTiRgLkLy0AqyKml5Mi0QxrGZ36PcA4puTALIgYMfVlR84Eju5jiZ
ZXp6ugU5OumfgglWfJi0d35+Xj8/iuZnlK0DytcjSGcWin8IoAuaRHwdlFPf
cFC/thfzBR+ob+zoPC0cLnb4U+Yg1tEUusC8zxAXEKNi3lwaXkWvAVKlrgHC
gfNTZoIWPuNoX/fN4KV6FVqQuFCW2dl50vnqHkBE0LmTkjjaYAoseoN8ZAAl
Agp1nwzIU1gkYhgcuIRwo6M0ANVQb1/f50db2nbYQxhlcPAhgXay03pl1d50
N3FJ3EuKbD3lNJ0J9xEfJ5HRO13cy4cnHlDMQnIcKFq6J5TkR7HRPEuXJG76
xi2sepamdH/97glTOj2atjUoZfEpXwHTPNg7IgovCrEqFoFT+JwKiE2XSWox
o7yy5xNKN4xRWQKZHZ+ZKWXAprDlQycV8zDpjD2euQKuyq4SgNP/z97bRcVx
ZemCSO771lN2z+Os23bXndfpsnvN23RfuVzzetvLtdY8Ttu+zY/6xZLrzlrX
tjKRwIBdLZDtLoG9VpMpyYaExAIkIZDdEgmSDciuAiTL5ke2+JNLoD9AKgmQ
BBkx++x99o4TEZlBCiVIVuVeqVQQGXHinBMn4nxn/3y75OgjZ3rWmiWGEPt7
pvRFi2KSzVyzKhXE/1MgVoQabkYuevZjjDG7jopbR9wY//kbhw/0TlqGTsy2
OcDWWkvWxT83oGhYkPUtw75b9hoQ9bOvPUVPjV7e33sBhh90139+q02Gk84d
gM+Xun2aIl5zManFgqaLf2w1itRpra2HBSj6SbbtQFA3Nj5Zy+CBYlV6evrM
s+bnb0rmXyGdztCrJxKJwCkS2KsSrGBAjUCI8fFJYu0DuFiJSlExWZIA+kok
EhGUWCwGV5+YmLKVkvN2f39/XV1MlKJQSWj7wMAA4Ux/DZHHJixGZw+mmpm5
4mEEIms+EW7TMTolDYJDgGcAOAEpkWMh7AEYLMV6gNbs7CxgZuLYoXM9LOVm
JVVIS6iE6pnSCzGC6Z77+wcpoXNAJLJfSGlJd2GHO/TGf1aAknZoeLQYEz56
DqMq7QgpvWLlhoe05IDiGuQnDRS15sAiA989+Lp5++7Ptn2q2WYcZkX2V1Rg
oElPqeoUUl2sbnp2XVSZFC0YRUjBF9e55xBj/O3bnzvg0+KKBRZlY2o8J2J6
VfVgkZjJ1De5Ka5ySjY+kqTPmNrq9EZBvVInEsTNrw+Oe3o4PoqWZla3NGBL
HvjiBxf0KuKXxtaGPFdAt2/ceh0DtEJSyoHvJzAF9pOvHVRZCJO8YsAKrC05
958fUOSbpTedPXw9a3bhTvf5y8Vt516q/vJpBQs5aF1BwYYnCslvtgl9SmMc
3WbmUm9CHbj6STL1BLc37ycLFG0jiIAwg58Bxq8d8uEBZZQkHZ0/MRxpHc1o
1syFMBUgLrkuqQ1hf1lZhZjL91Z/eGn6cojt5lK9BNrHTcWd1KS+vgFADoE3
AFfwJwM2RcwYjUZ7e3tNvnF/b3j2dHZ2oX6y2vyJEkYLoyOlpClWEd8J0RAW
6yQ43pzaCwsLQ0NDHR2fET4M4YkAd4XQhnLiAC41HREB5VJLof5wieqaj4Q+
kYTil6G0+fl5aGDIly0lZRvN/VCacCj5b+iquA6wveoWXllIoA2dqKO/+TZ5
YszXW3JAcQ3y0waKamhhejWmQ4SJ+JX9vXlbDyo3RaZWZtpwUvuoqUEZiLWG
5z58xmQkn704J0QxhrNTY7TvAoYqJEV/tWrhcNg/VCV8OQeD5ixFZ5Rfn2cM
adJqrt/HUbhpnmpijKTUewRx45pPUgXIP3IaRd3V+g5ql4OPeyaf2nYQmxB3
2hIU0UBhL3FhoRfrMwXa802MiR0T9j/zVuvJkUuSCxAlZ3peTSyXtlAblTEm
5cjg+Lb44HOl/6EGZEEDYvJGYTYQV0O6rXka+cNP9RyVX6+WV2h0fmF34rX4
V5/0Tg1evHZq9OpjTI9jMZ01mYb9YSwpT0n5Z2XlnrARbmx6nUkEhBEUs/rL
FYAQqfs8vnCJRDcxydCvAKUA6/aw+k7s2kI+Aw2EA2APQKOh4dGj7ceq9ryv
SGPQzo7eelpJCKCrvb29pqbGoHNJSG2Dne4APkF9JAZZCqRawWM+O3eDyuzp
6ZED4FoKXtZ8JEo/OAUwZzS6X6A71DMS2QdoeXZ2HroCLgFwlB1Ew3QAADbp
ebJ6QwmwLWzhkej+RNdJaDuHisSo5mUI76FLV70v8hNUtQI9TsmfMEM+HzgL
mmBGzZMrQl1dnedECmkJF5fuQCfPdAWuh+SA4hrkJw0UDa1dUoJHxq7dxokD
zUxar8g6H80YqSb3Py2oBCKEHO7ngohF952mOUj7O+HlAHWwhpNsjdr3ftXy
n9+T4Ox1foWV67PzKL4lUHfKDpAbKaohJ0dmukavwF3rPn85MXoNvmnPqdHp
xOiVDzrPB6fee0imZ+axsRy4CN+TVxeV3b9Qop7jtI4IROkNPvcAndpbc3gW
YPpL1mLhT/Vw4yTkag3RLH92QNFFE6qA/YHe0Rc/+iKvkF0FnOiqRteDI24Y
W7XKnZ5QuDtPv9m+pep4ydFzhwZ/PHORuVPwIYVLwBgOfPR+qkBRpmbSehF+
MMNAALFkrs8hGhmAKJ79krmD1IkBiMsvfX19BCrcuzUfxfTlmbGJcdlJ/oFS
AQCoACbLXOHJLpIZ2A+AhDIDknclgFgNMm0F6gB5/m5vDaBQqe3S0lJ//yDs
gWvBuYlEN6rydJlR5LiGnWY9QUhhWFn1HrEDiQoOipUGXrqkHk+M6Q6LYReO
b+/4DOAfBk1PwhUJHhM1Ivx6sLkVsB9csb4uHtaKwWEuZyf1G7xT+gcHTFUq
lFwb2SdwujZyICU1uke4E3Sj4KLFTMCuPBXdB3tCwmEgUc5rj1I3xHv8sTbY
AwqFepLdrLfkgOIa5CcNFA1gZkxVyRW4xciTfJBjPeLsrYTfaFt8/8ToGiZu
QGY3FxbJ2SlPOG1wnoLh55kxM0GJcMDzVcclPiWPqWZSfkrbzmktpa5z0u2i
uX6STDqXdacNSt6jnSvOr0H1eVimZ9tdPWbzVtsH+saeefNwnpdHNMWHlxtx
o/J0imJ6d9jdDWP05kLM/FJY91JN9/ztO7mo50wFBzYs+rY1/eHJbYy9Xe8o
5096fMTJEJNMNT61rfml6lM7j357cuTKjYW7lqwXzGeHbwesdNx9+5gARZKF
haV0WTMqK/cAEgCsBYAkJRGfRwB7eGb8OdahkZGRwqIDSvD8iugiTLw3qwrx
+yUS3fSnCnsJuWIl0gngwwhzU6ObYgsAFR+gTfYPnCFnSFGIMfF4NRnrE2jm
rquLecoXgBTm9DG0H2AnFXiUlZCA2AFGAiAEcEh+ktCflFeFq1cO1YN74Wc+
BCQJyK287LdExaMM6IqKUPPWzs5eA/QI5yZ8nIqdUG0k/Fm9iw2Bq5QZBuJ+
DJOn7sJomp3jE1OLi3dg3VFp5Fsha3WISTibWw7BzQ2FQgmDvpvKUTHd6jB1
T9N5Y66H5IDiGuQnDRTTyf7eC4LfSH+o5/EiHb0L1wVs4FIAphENjzjbLxy7
p3NUD6eiTzABXAMpkSavBmnS0hUOxWJyHDPXcNpPpO+CR5G4sRrFLMhDND37
xbKX6f4Cavy49wdyFkUbZfyJwgadqKjIMGVqpVMc45i0W+YmndWFVVuwc2uD
vo8wPJQjnDaMPlf6OSPVpHaZ4HoEy6MHFFWHPPi1LNe2sWSz7NmFO6/s+9rQ
FpLysI4T0zeghzDtb8ojfwzsn3+s/uJ3J0bGr91arVNd4NY9LB8foEgvtwGD
3lDszvDTpUszOmUbWngBrnhOzETgLAEJMPUnk6uvGgjnoExS5j5AceiLNzHu
FnOPSn2iNaKnaQ9gLcCKq5KBm2wtFMss0SJQ1Pz8TfbKaxF4Q7pEgKDCH15e
8a6YdAVxSfYogHwA2KBKCRQBb8qnsXjX22UVC0suihh0m7wD96Wm5iMKcqEI
HcBLAbEhWEmdQxD2aRqilkMTE1P+7qI/ycWxHe+RT227eqd1ciIVT/hzT08P
tQuXHuGQW4W4QytvzxDWBSQMSNu/DDl69ChCyhKVbjtjMqUHlxxQXIM8lkAR
RvNT25rzCimYMY4brO2BDWXnVZc+OTKzikbO0UTZMrn//I3D5CKoQEL+J+TF
9/L+0/cbFCNXeKHyuMFyw1kIU31OjVyyrWWyO4sP5EbGiz24PFJAkdWzyxyM
vHzh6q3X4394ZseRPIUDJTyWwGGMgr71KJLE3EVN2sRZVCfJXDAtYIwgIlIz
YTqbwsZ/in5tC/2L+tI6YWbOSS2PK1BESeqwMid6Jfn+iVF8fqkbJcqeyPM/
1X279eM8ZL9Ev8Sml2q6Dw1O8hoqE5eMxxwomq8FCSsIKzaSPvmJ03Ao6AXT
Oim7jh07ZjL+zaGkKx+QAKAF0SD19/dnUrFxduoLGRkDTZWUH3iYRkzyWjSj
Re6rN2ykCoTGUmkVFe/aGG8iKkTJ6sKhKNOmYm135R4KqU5ZvmcDM+gpwkOz
AoBvY7GY7oEdu/b+7iPAwCmZGP0CiBTQNdy4CPo3UtRMiL/9fWgmZCSaIMDk
8IlG969qibZZqQiFvLUjHMaU1lKNkFGsZHIpK6sAKCtxN8F3Bw6TupnazvWe
0XJAcQ3yWAJF6HmY7slzTPV8vg5/3qQ90Fj58OGp1UzPSZpzJGa2dfBHaoIo
lGj+GpyaX5MBTjHC/eOHX0qMdl6gRnHn0W+JlM9lNM9eTuQNkEcQKFrefepN
dfbidRjzz5UeY11WPRO5G5mpdeA5+7YBRPxnos2JsQ06jl4KcVI84rBpODRw
iZSKiFG1BTz4zfjIAUUc9g9+LS28WLOslZu3775U06UvvZX6sMno9kYmI8L9
+Z88ub25uO2b8Ws3WVFjeAWvMts85kBRBHqm2Ig0MYN8ydzZzNGyzc2tgt8q
91Qd7WinBG1wOuCK/v5BP3Vhb2+v453oTpUSoBkDqCMXknAJD1ak/RJ4y/UP
i9dcKDMSHg+/jfkTdAXUX6JOkHNGo6mFBRdFJHJxg7xDV8QmjCsy7dbDtZF9
AiMBTe0FJBbdD4cBFhXmHGL8HkcGbFOf2dHRIblO0nWaZ7/FPISOkZfjfcJs
800JuUmjKJBS/BtXFRV1wveCYmeoGmacO3UajJB0iQLThQhVIZCm6qXMg7Me
kgOKa5DHEijCoIS5Q9PXYALoPM2jiNlPcKJRSG9rw9j1VezFTMpNjDdJ1agC
NmfrSbPhF6WfWWsNLIGTymDcasCJLm0FaelZStqG5Cw9M67lmg9THi2gyIbg
JC0FnC5NMqPOyo2F5WjfhZf39f/VtoME5iVEAu3UmoZxMyJJNIDG9fDIN9qI
9EfE4PfUtoPXVSAVR8fb9qo38pEDivirmYNm7dfjeDQoYnbp7rMlHdif5CvC
+SLzOXsOdSll1SmM/Y/GM/O375kOqIaCfXXfYF+rH0+gODQ0IhDCjHcWSsAh
dA9z6F8YtlHmZWWQRVwBf8Zi3tWBTPQhI+mex/fPD9UIKJImE82mkx5bM9lM
acNvj4bjQzpauft+eyN4rFJsOMEej4oPqjEzM0McO2bIBnSXH9ASHiNAKylR
VAhLqKSsrAIg1uXLV43LujLJBiBb6VgCigA1u7pOdmGoSwIN5bRBH7iV5h48
siuRSMBGhHFmJj0miWCoXUIYPj19mRpbV9+QCcZLGeLUztZ8043Tf1h2JQcU
1yCPJVCknn++shtRYgOSY+grov7HQWIlbd8GmIy1eZdH7eTVW3lkfKTMsJr1
uunj3h/kovcrlp0sOXoObdmUNDnmjqh1A8Uj32hcsQIoZln8J39C8mgBRcZp
GuerDycOdtFg6p1npmZL2879H6Wf020yKJq1jxwNNvWnuqFNm4WkpZCytyCd
S35DaZtDNSkx8gHj5xEEimR6fuD3+bIoAOdv3/lFaQfZ7vMoJ2YBu3pSVysF
fj0xXv5t2bHBi7NEiWma8JVQd65GpP9nAhThBgkhHnwDVJBb1omUgLDTMg5u
xoMBgQCMJAZpGzmlGQoOmIWPS6oXNB36jafpOHYEKEIJ/l8DTpRtalEi0Z15
P2R4ZEqsOD8/f/Bgi+Bt+uyt/rCjo6O3t5cwLQhsDA0NARgDRC2ZsqUb6YDg
GmZCXAMScUd/+w8IdnQErJgJULQsPfXFYo3SapMaCHrAzPEXXAHow76+PvOO
25g/WvSfezNgbcqK5IDiGuSxBIqY2Nc6dHaKu72JGUucmBGaev7mrSOBmsCk
noxw+9V9vQbjNOk3Yv/r9mbUY6zCrR0gzYMz5KIPBW4O5PF7PT4gdmeyhq8t
ivYhyqMFFEkswWlJc587wNzWTqqYJXzy6u09Jy78728ekluzWSLrKdeh2lkn
6kStzdbri/qfv3HYto17Z5GH4k8IKCok/ODXou4ljPdSTTcHqrBTonrWKPSs
cZMs7ooafl3TM3frrqzvLK32T3o0M6vJnwlQtFUqE9Z0mTzblD2EJmjknb5h
IeEeATAzJkWAosewKNEfO9ypXvwwTyAHaxQ1wvTABvPc4PsoGsW1LVUCUJml
EvkNEiaEnsFsxd0hhogUHv7d0EhABA01VoLBMzQu31fNIwaJ4hqKTXCISobH
C7D3OBP29/eHw2HiBl8V6AImhIP9lOMm83ZKb9isSw4orkEeS6CoAwQs+5k3
D2voJdnWHAa2OmJX/rg3YJXnWCTnFpaf3N5MdjGdDwXDYJVOMvkgD79KPWYk
TU6LEhE+JUjDaTR0Lbx8D1EeMaDoQoaWkyGOfQhpWzI2a2/VFbFyJs7PCIpD
GhwnzgV1YnGHM0fTpGv/2DM/ztlWktVhluWujEceNaBIvNakb38QsRTaU18f
nPgh1fun0QkgwmzjsPFypFffHb5VOD+5GM113sxV6vaYA0X91jK4a8qMKR7Q
S9jl+6c+ACnpSI0n+QkghVK9O2segEYBD1AOQ9BkAFQQLEFAEZVR4/4DMhFy
t0skujPphEx2eg7oHzjj8fSDzunndDA08pcWFicmpgBFJwyDL3woKJs8Ht9G
hsD7QnGZHByNfBysUQzen9BAsSSTyog7q+FjoBXLiygZ1jmRSIRCIT8fY11d
TJxOPSrrdZIcUFyDPJ5AkWeNkrYhRF9NyGHCvMr0IbaTIpWgIagcnsPfPzFK
Nacwak4GEZu4viCxq2utbBINl5qjb1P6FHJPv9XGVlHL0nVbhbfwUZNHCyii
Ks9Q63lUIY5hP9V7kDneLUVC/tzb7XlbD2LKjwYab3mcmBuXFQ06aYhO4NJE
D5QlfoqBHgSPGlCEhvzltkPcCQ8iqvU3bt35y+2fygoOu04rEh3DPT4Xz5Z0
3Fi468LwRhXMDsxgYn7MgSIJgBaJCqGgFRrjoiRM+alWOsbTFPy7uHiHAKFk
XiYZHDwr4a41NTX3hYWUhgrJloOBon7L+U6HPWEM3/BQ82Umbqrb9O6Ug4OD
FOyzQyFSnboFcBE0HHpSgeriMEeOlBgfV/BINLo/E1y66h7PTvJRJKCYIRg2
9ySQDTJDjSKdmFDYUrfOk2jbxkHiOZ6+xybGOxPdUFsn8rp41/U5l4pV5dbh
BQuR5Kyng6K6+92j1zcXsN2H7RfMkRvjbGt18ABaXqOSvdZYhLT1cVQESXWh
4BdvDihmV+RWjl+79UThJ4gJP05fmcazKlND0jmXEwLqfHy482/+5xFBMjii
VIDMPyu2kweEaupcjK71DoaU/UbUwXJisCbqEZRHCyhmTdQtgGcEQ1oanSxy
ae4j/PTfarroTLmDPyGgmLe14Ve7j8tbTrDufYs6a7mk7VtJgIgBaM7wENRE
kPvsxTnU6CqjM0eZrVmp+WcBFEkZSFjxD/06fTBMf8ReuLf6Q9IiekKPJVgD
DiNqHfh1dnbWnMGpBAIPAaw4ALFSEUePm5rMsJGpWQJyJR4k5D+GI20Fv2XS
FXNzc+lictOJ4p9ENnIAQkNDIxgAXiwUPSEOYDHBoRMIjFC2s7Mr+BKZ0E56
RIJZ9ux53x2xkki4g1kSGMMCG/Dp7j6V4KiWqE4dWGK7e28YxXMt2iDVdJhZ
N6UnKTmO6DZJXQxXIeO4K8CHu2jAyAZoI0mO/Hq/WcLvV+hN1X3+MjmhbZYU
tEXM509uQmj3+attTSlshVn29eKUYUm9JtKEzzmguCFAkUXdhf9W3SN8Gunq
80/7+lA1RKnxtHqQ/OFRcWcfGZyUGBMKYKHprGv0yopNE+aaTcCqkv+07yuG
FvFAA3Ss+7wTLsd+Pw/eURsnjylQVAID5kDvJDaknlMMp72Pvyj5XOuEMxg4
jxxQLIz9sqpLqr3mAUgn/kyFk8fYfI8E5lub4AUOD5qiJqAY56KDr+770qQg
YGPz2tX45h+PK1As8zmA0TsDMAZNyvDn9PR0e/sxJz+vA8ZKBAUBLDSLhaI0
JQt+pwNgAGLC4bAfe0xMTHiyvCk+wJ0lIffOkEAyz58MJhOJbv9FUyrTAOcg
ZWKF5EpOd4qpEFMsghiTUl72W4eChrIqR/YNDp4FUORxQSQu8aGR4WZklUmZ
NcavxvQ7+AWjXw3DDK4bAa4m5hfsmiIu2w0U2b5cVVHx7sKCiwRJqgdjQDDw
wMCA1JAIfxS1I4NDP82RiaibDXdWEgn8MdMGZeitel9CEzs+gJ/S4nTT1kam
MmskoJjn5AmNW6kqsG4Kz+T49XnfSz4HFNcbKGIcStI6cvaPDPDSxok8uf3g
/O17HrMjK4TVpPRC5XEixKNCCMv9l7fElLN2nR6Nun87PqxGZn79quPk9fgf
bFZD0bDPAcVHQpgR8b0TowreBN5HZYYuqPMV8ZPxUYSftlQlHnzcQQmH+6e0
XV6FhlGqPo0SCT3+Rb4mthq7tojU6CuOOTIHFANlfn5epmyPrgZeO4JwGCrA
8Td7e09TkIsHyJHdWUBFX1+fhAD789mRXLp0CVBiLBYTpCECYCCRSABgIG4Z
D4Bx6eUIDrkxpHKnrNwDGMxjuZYaippOrquoxfn0fqbxsdNM+iZ2am1tVVAn
VALVABCVQIJED0ZNAU1t+8L4GFKCd9uZSTqwmvIYaA7cJuocs9PEzSCYebuy
6r3ayL5aQw1IG9CfIXZR8F+avC7pKpKj0Dbo3OmnHYaiVX/j8Gtubo2gIrTS
pzY0CeEH2BF0PYTmza7RKxQolycp2wpjkpZXPYOwVkXfoclrN6X5KUFjNuqD
dcKXWtfopfSvoBxQXB/Ts6U3LAxpeaIwSMMDo+Lfjo964kSkrLHrt+gYZmVU
H0CMkZ4xUiQqFr414jXt8DB+fYnouwPVzurzXOkxx1i5jr4c6yWPJVAk6KKy
q2Dw+0vVX+YFmp7zUC9NSwyLSwiQRw4oFjX8cveJB78WyKv7f0+mH3Ln0AZo
FQGEFSjSasYXa07R8azkt/RK0F6zQvPxB4rmzN6SavZPJ4Awe3t7RYMUUux5
yl9RXjhk+iS25zNnvkmpCotG9/vVU6aMY36WRKIbYA9gKsASCTSYCp9PM+bR
g89B5nZuaT18orMLSq6tjRolpX0Zys5/r41Cbb/s6QthUM/ExBRcpaysglMz
N0g8uKec4eHhECYcAVxKilM4d9U4Ggvd80yNYoZaqUy0i/QngTooHzoHumtv
9Yed2FeU449UfAnZgyixveOzTuy9lJWnYglRQ+H+GgK8N5O8LCws0H7T31X0
h7IBN1GUhNSZHuW2bdC2U7WDu+hBBEtc/mJ02mBRiHMkqfHSg6VrYd1mACdo
v0sKoMh2jWgqX+EtpS8qNH1vckBx3TWKHKQANzlZ3HaOaJADJr5n3myz9Rwk
3k9aXmsacLgNtd4v9uRrB8Vd8EHWGlo9YiWffuuwA0TTAVrkCZm4ftvWbDzL
yz8tfeJjChRNP9WkRXybq6Tt3pzfyOPTCZlJJ48cUCxs/FXVf7gWVmtbKFn2
02+15eEqTFSIvLqnq+v82h90nocHc8VxJb9fMhy/PP5Asf1Yh8zgMJubP/m0
fKmjlXswt0i1m+AOEIKp3BO7s1kCJSXxXNRTAYI6NsdWhDl3XguGisDnYEsz
lVkXq6c9dfUNMACQMjriv6infPNPQrYWtijE5mMhZqFEfim5Wfr6vgLMA0jG
3INN6wUcTh6AIJ2dnYCu4aIJdM+rjUb2osYP/jRLg77KZMQKBkvXHFvD7LDN
0A7QL6WTht6D+0XIlo6sr6+HKpE61Eav0YAgoMXFO4DYq4y0ziZwJeJEAoFi
xJ+enpbxUImaw4GBM/PzN0l/aIZQQfND7rhpm50fQuwc63FyWA+ZW0jmbW0w
4ovJNZGyPtVTHjea63cdOef0w3oRjHA8S9J6OfoVvwZzQHGDgCJLUqsE06Mv
9UGP1tYzF7W3oe3M3DduLzy5/eAmYk5mTyo4+NXo19roTHkl1mqA5lGY3P7p
7zUQLfgkCGAUxt/v/MFRp2R/lbO+8pgCRdsV02TZL9Z8GbwwySts0sc6b6K0
qRgfOaBYFN9S1Wk7mG3tQFFdpSCuH64CiUDUvbS5wHkxmuZmZ/CTl+da5HEG
ijSmIvuiIY43IVZkc9LPxC8OIFAoFBK8RwcMjQyLrTMa3e+/7sLCEmAw+ikA
FwHUKS7eVVcXK1Y+b2cA3lC0tUoWMzSEtHs7e/u+akYV2TgKAQ+AItFoVAoH
mEHsfAEWWwIttE2xzPX1DRFJhIfJASW9iFkCWUUl+bWcDpi2vb2dXRaVEGAO
YayHwJ5EotusSQS9+DwxO6bro2cP9AycMj192X+nqPcoTQx0GiDD1tbWnp4+
7KtJuC7cgqGhkRbde5ODg2ehZEC57e3HUgJFKZ/0foAz/V6CPaw89ATRl5f9
1t9YAM8enwc4mFwa/PptHRkUKoFG+euWNeHXFLKgaARCj5umvDMX+AWN/1hD
C4Qk/lt5MF+XtFWiS8D/P3/jMOLVXDDLBgFFS9/QJKuLky9VfxlgCtyMmcK2
7D5hOSXoIXWgb0zHsTJZN3F3S6A0G4IfKPAZCjnz49wTRgaZdCgxr7Dur988
oiuptda5qOeHL5Z2ddAawgM93+cVpV+Y5NfDm8r0jkD5CfkoNj6z4whr9zJJ
rBxwLdEfMh9+kcSMxygIGp6+i1cX5FkWXeKDGaceZ6BIIjELIYMIJcOICVEB
IRe3o2qDvQdbmgUt+HWGFuaCCSsyxrSjcXBwECCo8HVHovs72b5MVtQE2qCF
u6+m5qMEWlFJo0U+ivAnlZZQCsnwOPoreloE+DMSiQjuIigI31BtUsQpSu35
m+Y5nhKgDsI/CT8BfAozPwyUAygOoBrgLlE5EmwDQBXB5ClSSZIo7gRQR82B
OlDFELw5ufagWIqdgZ6kUBHAxvPz81IOXFGnYMawGugrFd4Ogi1SNuiuk2+X
VZDFmfqTeo96OKKsz4lxn4enSG3kAFzXYyC2fcpD2U94Fb7NQgjYUyuiiiZI
KJXU7fNcMYqB2OQLGlCxBxb9fn7mzcN5+Y1PqFe0x/SsE9nTElVnRpCJ3gpa
zq9BqEzq36mr82RSDI5mzQHF7Ith1Dsy8GOwUpFo7qau/wlZlyXXg/30G0d0
7Dxpp9G34bm32y13+faaNXtiIsdrreajqD24To1cEsPlT0seU6B4z61SS569
OKcTE6e5j8+WdHgszgF38pEDishq6ABdbvV9X+v7y4IJ+RmMO3u2xjh8rI6u
ZEAc+npQWiqnJo8dUJyeviwBKaR/I4HZHCZlv5JKZFVvuqqqKiq2mHm23Vji
cthQGaUszVGs3f9HTtyBZmubLddjYxPm5RYX79TCVYpLQwYLUE9PD/06i2Qv
AAKD+aIpzbEEfVB2P0BQnkhnU8KsvEXT8M76urj5a4SjlaF/lpbuSplQQzIc
i0CjQsjM0z9wppNN8y3K309Z59fQby43wlBJMAslNbzF0BmKIHrXjJGCJMlF
wUzaAsi5ElWv8kEoWyxGf7Nk2NCYGd0aAU+uq/s9zJoqOpWeuAIdQ5oGFTRO
XL+dZC4uetllt2YWf7/HRM25qOeNBYrLlqwCkOrtmTfbYNLRIU54O/DDblEY
A/XKvtP6ziGvUdfoJX0MTVgcO7+/9wIdRAq9pEyZ9yninED2tA86z+NCpk66
CMeMSvqmQl2UK9fHNHq3VB23KV2I66LswGUZ39kTKm/ZeFS0Oca2jQ5YBbs+
LKAoaFx8Qh4MZqSQpC1KLkX0l0e5WlQAr05bbLLub9ndaTNdpzAypSt53YEi
jT+1sdJ1/ipCwYag9xUGc3GjvSumzAXejY6teWsDKfb5Ek06fAxbZwWqv+5f
kubLwaZhGegalBWgSFdMnJ/BV0q9TmydfgFrDFpb7CMZjltCIIQNmpubZT9h
Fb8XnKueqfzTSAhCEN4wgYEIoNCysgpiYE6pvYQNUqytASiGmaOGDN9UYAJx
FFwxYXA2dnR0UPmkYQMkMzQ8KtVIYLLj/v5Bv3XVlJGR84Bt4HQ6ANoLn5mZ
K+maZiugGDaBIkCycSMwBDofPu3tx4TcxsS9JvmPxwCNxm1Ny2MbQFGTXhbv
emtH2GTF8aNrKZYuivE4QXTl1IGES01p1oFFJYjoBsX6T2VCj9laq9yigG5Z
BeDD3t7TsHwYGhqprv6wq+skbPu7nSgrqbYSz7IeQk5iu458l6e5/YNXxA3v
HdepusX0k8XXkLyC4OvZks9IH2XQ9eSA4joDxRSammRp2znxMKQxwNti/FIv
bYfR2kqqJsABW3FEcZKIn207iD8viyLlgUaOM0fb1xfu/WzbpwbfY0zHQWOE
yxMFOhchTabd5y+TfZxipiyZ9BQd8Xqka0kuq0stK0u3sapKyqU1QlqlMx4O
UNRdk7R1X2ffWM8Oq463KiYWQe4F5XQaU3H3bFSF4RRuP6/RtaWXCQ9do0iw
5IvR6WCjswxCgTFrdtCFR5IgIt99YzAUxM3UCbQmy5ronl8Ro9Kp0elgi0+W
NIpqhHSNXtHXKiB69rS0Xeol40xOAhQzkgTCJ4o7MCEBTeh79rwP6BH2Dw8P
A5LxEyGmQ1CCP8PoIOc5AGAkFG66t6UstrY2GvZloMtcVNMQFJH7AbQijD51
gKUmJia011x5ubj8Efoijz7Ak9AEMsISokvZaudCRkJqCs1OeYqcWF9fT8dr
oFi8q7q6WvSWBBRtvAuwkdAs2YnKqg8k6JsItOm7snIPsWrjUd1wjAkUpf6r
snabzaJqFLtHhV+gzoCKPc6EliLJOSP4kxKpkMDBUCYgQyj82LFjs7OzZOj3
9E+6NYiZTnrNA2N14YngQO/E5oI6rYfZGmTFe67kqO3uvfWo1OS1m6TCCg6B
zAHFLAuhF/YzpBcs3AvKwLuJVM1FDYTBVNo1XFzAn5sLYtBSGgqHB6cpWx/P
Vo3kt/B646Dj/chzDV/mvoXpUagcDNDOrxeXSNSxKMWU47vIo/qZt1oZoi1z
BRR2TYrdPHsjWk9TlpSaZFAk03eSdT6rYNSHAhRFw2qJ56q9xvsVdBUdiq4L
RvY/tWLVowiZu2iMwfaR/gk51KKapa/PegNF88rj124zQksPnPKV/8PUtdtG
Z64FyO08+q2KMcQhvdkhsFJKdXHzUOzlRQ2DU/POOH9gwYdXHltV88ToleD3
c7aAoqUSQ0yT3kCtHQInKVl/kU1EhnEmQlq7kJFSGR7PhaVFUQe5PoijItrj
rru/fxAQlwc90hRJJkIqVpL6yexJgScpYadHowhXXDMeIEdBQ6OYQDDcDW0Y
GxujnQDYAAkDDF5aWoKdg4ODlErG1GROTEx56u8R0r4KzCNPvAGDhtFzOoKr
cupt4iYqK38H6iYejNBwwKgWAkUTTsN+uJY/yCjqJgISnElKQkGwGYqp2EQ8
3xV8MPmazs7Om/tnZmaErRFArGBUFfXjWJbLzVPomFUhlmgUU2qqsyhQD8VH
x2vegHUxMW+f+XHOnOWzumSlvPRW/r6+NBgsBxTX1/RsvGMd+XV1F9pwyY4c
41jmOOMTNTH9/I12uHNTV26jcq9Oa/BICYnv9vFrt/RQSTL3r7XGOcywIsGz
pBi/ZxfuPLWtGfNOxjjXLXr1F9TJqNY5hooaS9u+5fdv0rQII2jL2qyq6+mk
RVbFr9iGtdGyby7es3lP8AvhIZmekw5yXofYH+l4WzpBm54bBN1t2trIMbwK
N84tLGeOfNZfo+j0yQpB3FVfWQX1p0Yv286DllyDYr3k6DlpiABFfNya+BFA
r0V1ravZzbFKvgeMvZKY1SttjvVsmp5t+8bCMi0ZPCX7P12jl/RpDBedUlaT
mpqPBBFJNIoi91MYz2WjhEnfY/E0DJQhT7GcuU/Hhpjwj8hPTMe2dO6OBMAe
SKPIQJECTFQ6ZtQoCiT2v4WgegBsyCGQuL77Oaehp3oigFiIKIZ+IiWhKBXT
vejIrE/h0kPDoyEjKXOEGWM8cS4RFH+BggzNP+EwwvYCFDNUc5m4NNhHkYT0
w8eOfe4pvqLiXRk8gMNpJ4BhKLa9/RgAaVOXGFwf8xiJXVrfwGetykg+/Vab
etWkd1DM41xpr+w7LUv5lLjiQSoDhY1du80+ZnGd4z4HFDcKKAowYA2Y2tjf
e4HyfRMMwwwaniYrQLi/Z/zZtz83VMExchHMQ9cyRE3avMuvcCO1931XMSk+
aljJZOmhs5icAp2XCj7JKzpIAAM1n0o9pRKaU6BEfuPZi3OOvsxQnWU3zEXr
ZrlEp0vxMf+494ctu7t0gx5RH0VtLr+xcLdr9IqG+tnVuMo1cHPq+p9oASLm
1E35n2xGp4JNhXV/V3oMu27ZrSN6qD6KqB8muzxlQglCiYVKs73vyzFtal+r
j2K0d8JZiGmfPTLQ48poa5OsjIrbzmVxIa+1c+Tli4P20MClDTA961nGstkJ
Qcd0p7tua/+08ZKxDXeX1SXE2VXCPO2i3XAgjD5gNEcD0hgaGgHAcLC5NRLd
X17xLvn+SSYUk4WGvk0WF88VyQQ8N3cjnf+eyAMCxc7OLtJo8XW7oaqdGP0x
bjgE+i9NjnDV1R/Ozt3YgRvpjsTOmfRH8lI+FAqckSN91lXtyVlVVWXhjQAE
RT9pNa+POSeCGkV/S2EnnWtxEJBoFKGQiQlXNdL2V6piMwGKUGYs1lhWVuE/
XZSKbtolb2WCXUBT1Ioy9ax2Hx9EyAoGb4BXon3a66MgACvGUK3UcHaSwpdw
aZ/VFSvU5v+p6ebpnugc0/qi5IDiOohD70bAhmINntx+UMcX6CVDo6HHIGDW
wNGXGrfwwbDRdKDne0smGltjshXrrnPF+xRZobCrmtp++q3D6MlPkyYpPHk+
za93+EOK6p55s2124Y7r0qhOtLLtprii9Z/y0RLtu6DydFQlTKQaIA8vmOUe
VJuSNz1b8pkdZOld4wX0kgHt7/u//EG3EVXWlHaH71os2qtUARhMRwxdjDTT
yEb4KCrtml7vIAl2TJxyU35g2bK98feyMlnbQunU6GWdjSW/QbyFVflFTRJN
gzmVGl+qPpVF07OjoEOsePP23edKP3eIdtcNKIrdCjWKTbqx6a3PO4+ec7xc
eI7LZJ4ioFKMU/m/1zpgD6AFwAPOQuKQbANwSnSd3F25x0wKbHqLmTEL9Ikq
whPXVC4edLZ7cvdrFyNo+qyp+Wj8PmVsQn0rZhiX6VkBxROdXdBeMT2nQxdk
9f4dJZ1RGWfm0h2pDK+hkmEMgREhF00BfiJ1dTFCcbW1UcDhgK8EiREkFqQH
5zY3t0JVKyv30J/wXVb+zttlFbRtfih8BvZHlewXdkpqfk9PH+A09yd9143B
zcfuG58kbXMAUJQ+ITZLUb3SfjhR9NLEj5SyD/36ZHMPVGN2dt7cA/1G+BOu
KPnBs+4TKKvyQ2emibI4wEmYn/o6mo9W8G2dzKrxGZao5I/NDIp1OcLtDQaK
bh9FPSm/Hv9aqeZ47iZWHCZmb8Ix8wlZnDdrvzJOEV4Ue2rbwbnFu+aEtWzL
HL+m8Zy0xEtBB4JgMYBnCKkSajXmqZhSs1CSSlS8QCv+rvTY/OKKTCLLWdeO
21Qwa2iNR3dbfIBS3qgYXqcPHjkfRW6CvevId+p25zeUtn2b3T7iXlFth1Hx
4od9uLJoMDXY1LSfbft09jZb6jN7DW5MMEuSrcfIHRELXNgqKsh/qOpOGmuc
NfTn7OLyXxR8TCn8eAA444FUbeppRT782aW7D9I6l0i8uaUMwX/79ucYdhS0
kM8OUNT9ZW+pPKXvppODJsXnBXwKcJys3FfvjnPIbQjZXdIoZ5J0pPAZhtx5
lptbDhGLjsjg4KAARU9o6tDQUIj999KNao/pk2p4X58d7AVnRj1H0J7b6Q48
SSdmMDi2oiPdkUolWPmBdBRbnydJJWjmaqH9VcwGE0F9HZ0LZ+3Z8z4p5aAA
QpK68Kr3BBkCSgSs6EGJ8CvshE+tgRsjolF0xURzi9L1Wzhk5nomepxVfRRp
g+pp7udMfIokx4xnAdQ9rgKjbptTQMrBQPgzkeg2dxL+pHatqu1cq+hlF1mU
ntrWHPSK068gUtE0FLedy3ptLl678bNtB51XX76JTnNAcYOAIg9XV+aIH2Zv
biYd3VbyiaIQ4zoGjXEOYJEwBMT5So8Xf2Xf14Yi0TZw0Zo5hwkp0grF8VcH
+U0jYLAmdkeMkUelweejftqsbXbxX5R2AFbkgIK1EyCnFVXassUVtlUWpGVA
L4quB/VOO49+S0xBj6pGUfPPvFjTraMnCuKHBn/M6iWUENK/eO1PDu0/rDjQ
0WUTf5ccPefcHcsbApNSNsJHkd6gWBnA/8HE72JVx3UTnn6fSEau+/Sbx/id
zG7DFBheoF/UtNCG7497x9bautQCU9iNhbvPlh514Oh6A0UU6Kz/vv8rjJ6L
68Rhafu5Ce+KEYGVmQAckmS7iUS37ZuviUl7d+UeP5UKABs4JWU+uwTq7uhD
SEmKra9vKCv/rf9CKUVIsBWlHwfXUG640Gq0OTtCRCkTFtt3BC2hmERmda5m
1LWGAX2dQPu1365KAsAvhDzYvv3jgqgvuVG0SC0CRcLMBCyJoNs2bMcMk5Ke
/R6Juk3ScpjCy+rmlpBaT/BzQL95VgE0MDK5WQm06RPdNx1/6dIlwepm9cj3
wENoKSJ7pqen25HtvLPT9ZIn/EltWS+GHGPihi/AfuRgRmStWvdS6CSApgef
WOngmEjfuPbrcjmE6D1JjTHchg+OMHXpT/DQ+dt3FCVOEeujCuu2Nw2u4hme
A4obIgQXtlR1ovUZR0VRMICv0/wVqH78dmou6+R76WoKFVXmMHJdKIq5HN4k
R4yeUtVPz5Z04KxNKHGFTYHCKiLoMWk8K7YbovD4t2hop0rNho9HYvTKk699
qqdyrJICP1Je4Lvn4RJuP6WXb+oDS7mzF+cMF+UkkgvZpNpNOtiYlaiW2VG6
tXiu01e0RyUH50Yph1KCPXjXYA07hxRz9yUbRbiNnrdJcuVlpXqhE/DFWm4d
2AXHHOidsG22uacs0nifSi8Zlpvka7Ag2tqgta96NeRWZqK7xROF9f/bjs+4
PBnDrjVaigCGFCpuyaYEL+p76hFTl6gnlwDjvcQqhaJPNlGGQTIJFcQNjG/4
YDi1WI2oBF9Cezq/NxSJaacGqIZazhgPqfZqNq/q7mo6LGEgOtg2jwLoQtGs
YQM8kFYK8MzQ0Ii3wh6TMRfrgWTV1dUejWIACAGoMI7GUECbYa1BUkQxAPYS
mjGmO+UHg1BKSXMoMctao9jZGVaBzBPpIIrsb2lpkbZDw8XKaR7MTobvefb3
9fWRzyHG9r4jWf/kAGKPIRXc0tJd8mmUvsoWUIRmXrgwToUjr45I6n5LIPEO
LAFCmEwZug6q5KENT3m/FhYW6CqeXpIOLHelrekiu3yCb6JoR6kQM+p8hwqT
OWZeV0D4g/ivBovMffQGmbx6i6NIkNEUUEFBndsHRt4GTfScHuij5SreuKSm
pxPbJYm8Co13BQ9Cnl7Hrt989u3P9dJYLYTj//mtNngj6XdRDig+VKCoxFJZ
+YwQy+DUipptG+YydGzLvkk3XSVtFXlxBwaPIlQpjDsQkWO02YvSuWVPv9l+
ZoqoDJCQwL3mcftVICZEc7wzgN3okQ+Up0qhpvmle9sb+8kQj08TXb1JDw+M
Ig32JHt4Uc+KPj2PlFT5n+QVwRIgjljxugaENM0n9eyP3bXMPYCizfoaWK7w
Iy/LSOpJuAXYM/UccKRxPrXu8Jkf1zCGNgAomoNl/Bq+P1UsCUfm0nK7oAGT
XunLAQDeUpVgjwRmTJKXoaWRmxSbtAzndt75zdScPIZavcZLbGecMFbU1h9G
RBxHQ7cPVdp0R/DG6cB8vd9UeKqRD+/kvyvr2FT48aaCOC+4WAksXb01Lo7u
EqTselQ0akuSOUB6IG0n6wklOYiDZHW+38LGl2q6k5j3Bx2jTZTofmbdAqhA
EJ05xQNIKDZomUnlWFb+Dkzq4q0XAPBMoOhROS4uLu6t/hAKn06jZ0sp45iw
WHSDTi+lkbHxyR2oUTR3RjH7G2kUxUcxpbD5WNnly8oqKK80qfv8F42gIyWA
amH7GRgYILbA2dl5pAkKl5eXC161EV6+XVZBnnuDg2fJGE15qKXMrABF8XiE
cmoNH9RgoeNN59IMTomkZASSCOWwZrNUUwl5JgiLeJjN00LHJCEwNPY8TYbe
E5XyugFF5fPDva60KK/sO00aGPE0I39pfDabNDzIb9Bgcqt6mZNWhF4pltYt
6IWiuJGRkQX/p9eji0fuyMBFtHpLqKwKUO0+fxXO/svtnzItWA4oPkSgqO7k
7O17T24/SBqSQPTuqvB7J763TR3CutaSp8Kzk7NPbkNCRVzREFczosQmnrzo
zwYxQ5cozhyYJdlcZagj9Dwlk6yhGdNfPNSVEZm1MSt82P6e8b9+8xA8LE8o
51s0iOurx3cdOWcUFQQVH1owi7WiPCrVsrFeIpXgA1jxzMUb2CMcCY0PvgAB
/E/YMuVbmFUM3GInb9y6g0oqak6cYlrhrqn4+oJPf/1hd9qpPVDWnUeRIwGl
yc+82Ua+De4HJKYDwdDFl8DVye+vJI3xY5QpW/QfBViJFcZhDNBqPRhU+dro
o2Ebx20JVoQKHBq8aMktouu64yZWdE2IL4quZlm6bfrPsxfnnNSchWpS2FQg
AWtGmButg4oaOBuj6mpLM89Ty8h7bYWcRlYNSuKzFPBDnTwlXQr2jYxNXr3l
jDVrRa7tRooG24+dJOxE0+44q7MUQDIc1eDz77VRwDPSdWYl29vbE4lu9yCx
TO8+cz9tLC7eqazcU1Hxrp9HMZ1MTEyENdjI6PgxZREuAShi1haQEjSK3N6k
sbZvYJjlEISDCsPGjh1hM42yyNLSEh0WYrdDgkBiFdXJX0LFra2Hh4ZGYD/A
SCF4CaG6ErrRLDNbQJFaFMk4eJxaT4pQz/FmjImnx2D5EOJ03p4OdJYMTvB1
ElA6LkO8LJ0wKuDStRizEzKGkL/mND7D60elqIneJIwrOX/7zlPbDuplYD4n
RFCTaX0eR4wSBa56jetHtenZ0qOI6+7x24aI8pLyPDrPpTlN2MmJ639S7k9F
YjfRr+4POs/juyv595Vdm52MGzmg+NA0inTf/mnfV0xqFwsMehIyt4a5xbu0
grj/eX6NlVzBaw38eOOp1z4VkKChQkGDDsMp+FSbOFUrDpCXBczyZLGyjEnT
tgUfLtOctsIvENKDuMAk7hZgeWr08n+tPEErHVp/aTu45n2K6eGBz0KwN9VD
TOH3N//zKObZ0TmStOm8qP4vtx3sGlVpuZYJaHiJFmltyNDRcsgzCWwzkE7O
Li7DC4TsFE5mOtUo9UJ47u322YU7K2vBiRvFo+gMEvv1+B8QIzVJK7RuTQcj
x3idopJWy3y3rIsS5/+kQcluG+pFbbih4QcLEExbE9ck2xxi5l3E4X5Y4ml2
QU/lZQlvazU4/6TdU2Wm29M5qhzIFfLEpSKO6lf2nYZ1hPZURH8PciDczGwD
5FIIM4WjOZTlg55zVo+FFDAJ/16Nfq1XEwGmZ3R92VLZbay/DMJUk+3fdjQb
SXuF5nGadmdmZqjtFG9CWkTR6lRXfxjBFCGABwBlkS11YWEJfvrd3hpP/QUo
7uWfPErIiYkpQA4BESIeIV5HnXuuOGwqo1J+tEMjayBFsRZSrnFj6CA3ZpuL
FD7MB4OPkaKMlIqEhTyn2KgmTWA+lDA2mfSxXV0n5TDAh8qeq0DhLlHVJrpO
dqoEK11k2zVhWPaAYtJmVarzMbL+peg6dAGFrv53g8E7pVB3AXiGU8S70iMU
AEW2e9HiAmKEU6C7AM/DnTWPX1hYILpyQYkABSWiXLpIop5TrkQeXCzX9l36
D94/eYYpIY9dE7UK0Zih6IWgAUN+w/9Z0h7tHYd1nC5aGxd423LUCSCtgz++
WPMlvcc4g0YjhUi8vL9XXpsvVB7fFETtmAOKGySkajs7dROZcHhIpKsnm8Be
qj4lC4SsB+ynkqQtgCS5cvbiHMVnocqF9YocLylAl7WOmPusqP650mMHesZt
9qBz4I1XX2bLfGq5HyXAxvAgPPt2u86nVmD63sfy/kVnWPvZtk9bBy8xPLCD
NSoPKzPLmalZ6r28AqZCciMQUoqSbcIyOseh48T/tdpRq7O0Syd831y4ozqK
0v2oMvFhR03UZgVvmsdVHpNluR33JRtgek466illuoUhR0CF3mabxSCLeInt
sHGMwW98veEr6SpLjwDuNC6Vyk8ydaFBHao2VAPV81jvdVDUN8i5WZvy1aJJ
Ba0bCnPH3GMAQqMWusPPTF3bUvkf+JjUERbFIdH06oEe+PVAzwWD89bB+Xx1
clKKKU1CUmufpa0mc37A/aVYIQKUJ0dm+EKBLkmK7rWhGF6//Mw6LWXkabmh
kYW8fIIfZH/CcFzU2IyhhStylrWOUIhZ+XHOSbfDnVTF5wF4KHOl4oXxMSfO
Qge2rP4hc6cUQkCRqkcaxZRvaPOUubkbIeTngY0wxu+kPIybpv+krDSJhDcg
Fy6aUNJN3RjQ3uwBRSW1hidAKDCYxVQje26rR6T51FjK9eyZ8rSykS8qMJtu
AdXQPAX2Ayw0ISvmUkyR96e65qMdTPkeUMkHEHonLDurSnygXt3Xm+foi4iG
Tvjw0dIBLz1Nv9CkTcPOayr2128e+XV1d2nb2fc6h+El3Hn+GrwlWgYulrad
+03T7/+hKpG3VWM/hJoNvOhW893L+0+bHs7PVx2n5XkOKD5UoOh4v/+Xtw6Z
PZ/2g/HOrUpBt8wquI2JZ8Fq8nQ6dfXWL0o/I0sZjuSmTTrQpgFnPVKMqAGM
ypkYaUJgbD/52sFX950+NHDp5u27NGc706t3RtV/zC7cOTJw8eVo31Pbm9QD
4jCWsCESbdybVKrBOEzxU9f/ZPnM3OnkYeV6fj3+B9VdYunDLMwaDzDqfmF3
Yvz6ktYQagWRKBLZbKn+QPOfzn2j9nwzNff0W4edhgB8gs5RcRCqRU9tOwgw
Fft+jXytGxTM4owNVU/1ytLhwI3aXUdDF/KF0G4PtPQuZidVLkvhpaSpRHRW
K0nbOVR/j12/9b+8fjAPUxF5Fm6cPYGbiWYgQOB/89bRaN8FKkNjJ4apDpDn
UKXxa7de2XeaItBVgVtJT0gv6q+p7bAsYtiGE8FWZiuVrDFohHo9PuBcTvuy
shkdNZmBNgcXMz+/IVd5BVGHfJD4DrtvxSzBthnbu1IoJslTjmygMmUfbG4N
IY3M+PhkItENSADmdEpWAvOyBo2GCxkcaVadYADpfPwpgGV7enoaihoYGKA/
Z2fn4eDq6g9TOkCOT05Qgel7zCVjE+OkxfKYngUo9vX1rZr4mITCKwAIkabL
DEsxG+VBpCZQ9BwgzDnpTrezDRQjbtPzqhoMMj2jj6Ls08r/wcGzUE57+zFo
BZVTVlaRznvTxjwsEqGMDdEVGGelNAmgQShT8v6Qa6hkfvT0EnwT9CW8LTlf
si/8cmD7mj1/e+nvSo9tJgVCft0T9LwjKxfmRItp8EZWD2I7RBXNJsc9JsaJ
R/V7UogUaFmtvI/cbLFwuf9XvXySeqGH3fzC7u68ooC3QQ4obow4erOqE+cD
mdMa8VYqH37AWqQ4ooQs9z/P37/gjGBraKGR7dxCEiBfHgcaP6E5+nBMoroP
m1NPVrO8QonilN6OP1d6DNYvJUfOtA5MfTE63Tn6x8ToNej/U+cvJc7PwS0G
NIX6w3oGBhJt3chzNPWJcuF4cvvBCMzUMl1qJdFyMBB6KEAR7tkzb7YROw05
eeoKOC5wMUkR8nL0q/FrN9lG7OQyNpVgAkgmrt54Zd/XeRQYS6FGWluliZWe
Lem4sSAEgK5Mi5nLRvgoGiCfGo7pj2N5nBJIUFOeEUKFr01KGNS0pSoxdf2G
oWqzTcUXrXng38VrNzTqZnRFR1KIGQ8AR69oqt2c3ILaTt0I+BwG7aEz0/O3
OZacET7csvHr89He8S1VneyNHOPAojrytHytsV8dyfbgl/Z24U2s59SZEsPC
4x+XYHuOj1A3SeDz5LWb5L0QfG/NdwdsfjFyVT9Q6SAirf44MOrFmm7Mr+1c
xaXy4j4HVOzokQzNTHvHZ2Xl74gmxwwsunTpEkzxXV0nE4nuKJMcegyyQ0ND
jnU10R3QTEJTc3Nzzc3Nxay6NC22IuMYzBKshTMFgGKYg1+47SumRpFQnECb
lCCHdgI0Qiv5Z5SuRUJOPKdAKwAU1dfXUySLJ/7XNCuTFdsEcikDZNYBKEbw
r1X85y2VYjtqHE/PqXpYMEW1SlZIcA6KpbZIDItled0qoLfFTIwNcV2INiYm
pqqqqmRxEUJKzwCGc1t0pLgWGEflcNZFzAzkWCXs2bPKJHSMwOEmn1ua4VLI
2XV1WHQc0SC+KwoO0gGpcy0RpGS/aJjEtzchjbmTdF7VDl71AamackBxY0SU
G7DxJ6VAWC2eBeeLbfEBAQYbWE/W0RnTLvx/aPDiUw5Fp0zf6G0rPvlFDRpJ
crCtnvIKKLGLzhZkzJ6sPEHvLGGxc9vleTCoS9SXHD03f0veHqZ59lFM4Xf2
4vVN1HD9pHOSlELyGGkQvC0emAD/DvdPmYEDggpoMLQO/gi4XQzNUL4Brcl7
M/5q9GtAiUxpkhEheUrZCNOzY9TU1mNLsdMPiMVZ0dHjinuzuTwplATWddSf
L37U88F/DHWfvzy7qNY4s7fvwfahwR93Hj0HL4Qntzf/8l87ffZi3cnwkqE1
jpAS5BnxyNixBi93Aeq6CyT2X33+oSrxQuXxLZXd0GMqB5PTP7r39KqnqOGv
XmtV+XEYqdJKENZNxmGSWJAhawEqG/GK8AxCc16o7AR4nMf8A9icVRZK1FLp
9ZeqT6V/STIUJ4JHbTWIvVhz6v0To4BLcQGiezjSN15y9Cy9cqHtIeZVNgle
nOuvpnoi/hzKziaSQJY8BooJjy7IPBIOI5UmwA/AioANIkgWvYjEUCbqGGdG
FH8d4BQJtHEfX+I5nvASA8Xu4KaRQIWXlpbg+Mqq96DqgJ/Ly34rEBoegaHh
0aPtx6r2vE9KM/gmdkQMgfFb1dUQqquLhTnVdcor2mwlvzR9GbCQacKOcKo+
82DbDRRNF0ez4SkRZkpJdbyqeYK5yqFpiIfLyaacEqpJ5LjYsiXLoQwG6Fvy
ApVjoIdNRaKNpm2zyVJD8X9YJ6CYUuhFBFgRniCTQRHXyPWSel5ePuyTg17E
sm0eIN5NQuCgw/TUEw2vpkMDl2SNzLVAJxy047iQqnrhNOkC8V30RGE9vKls
Y0G0AVJy5ButJtXh4U15hv+bRsIAFJUHV8AEl9SaBPoLNxQhs4YcsmRmOgii
B8TJ5eTIFSxgo9psOdqhf/zwlMAkeS27oVHj5vz42Ys3pO0bihf9dUfNz/zt
e2hHY5dXB/80PlFg8oo0cSvYIZ+XReIJBvddxjnMg6i4IONpAxlnDXxCgWAx
uLRy311bJ6i4mKt5bMtzQrkLGCUy9eiv/jWRxW5+78T3TKZKkIPBsO6TpjwN
HR3gjXnAG2na/U3jH4rbvitp+1Z9HzmjAA+GFzGLAncaY04yN2eR0BtfXw4m
fIK8XIoaNus1gv7pi5H7YCbJRGAt8FwpEmIXNDgMh5oWW/HS/6fCT1zZCR29
H0NHzIkpfErQP1t2n9CAyraZtQY5aXFI0bqVfSqcDe8HcTgPyxgarGNGNRqZ
4dwJV9HlYKDxc6Wfq1B3fpydh9qyUWlfp2GhPE1wCXFrJ/YeZuc2SLNjGY1Y
c7FgrcwvrvyitIMXdzFpNcdDMSSW0J4iThWh0WODMxPpPo/DaBGgaMIMc8MP
8MwDOjo6AC14CHA8QDFl4+bmbsRijSGk1+vqOimYSuEKZY8+I2334A1/UbW1
Ub8SUoCiWf8E45zMgSIJpQIcGhkGTBjasYvM5d999135OxWmr2Zv72my2kNn
+oliRCoq3g0jqyEcZppfxRQuccp0pFnViDucWb79yDAToAgV9qSoTn+8qlsZ
Zg+Ui8Jdo5VCdXX1wsKCHGqOEBW3woPBA3FnZmYoF2TIyPZIvo6mRDGXIpRj
7pTkjKEMkuxkU5zQg2T4yLfyojNVJfQkGmQI/BKQDaYvQHTH7BCst9HvyaI4
LPTGrt/Elanz/tFXt2x4PbITY8yYs2JO+VirxPlLBAZca+117B5759EhBAZq
Ztws4LCQLXQFlG5YAcXVXoPCZCseOJ3Uh85CPl+rI8g8h90Y7z5/1c0iu67C
pDHK3mQdGbjIMRqOUoJnBK1q+/kbh1dcD+9aghGyKJZ9jypw9uLcC0rRJDfL
GbHm8oduHzazgTRmzgA2caYknCWvjIIGA1KqogD5bIsPTFxfsJ1JdQ2VV2SG
nIqdvdE0b15cfD/y0PUxq9223Hn+yvOV3Y5CbGsDa4fq/iKfSAIJ8FDKm49d
ak8KUQHkjG4n1IF6u4D0k6TOpebUvx4fmFvIXmJi2/5lVcKpTGFMq4XFUbDo
U8xKWd85cjXrixgk/DlGymevEwIOKgeeORS17lghJ0JfHfDC7oS52mLnnKR8
7+ubeHJ7s46fKiKbjiA9100ROlw92un1QpfTsKqOHFDx0fiEmHCYyokzDfEE
obUKi8vPlnRoFw41NdR7G47vcAe5bcXhgQtt7rNACyBdm1/xFmJFRb2bX+/w
tpGTUhFHDHGrNYzUrqEx16pWe0+p2+RoFDMgzQswznrEBIr+SRwQRaLrZHHx
rnLFytjNykNdDmCwYubN84Q5pASKaCdVvM2e/X6NIgZWpAaKqylOkxQG3txy
iFR8UD1AyMXFxaFQqLm5eWh4tBlxS0/vafHHS1csNVAigwhSmhpROgsaVQkg
Cq2rAIokOzOFVI+7ZWxsrLr6w5qaj8bGnBzNmQDFzs6ulGrGlEBxaGgEKgyw
3LMuGBwcLEehzOCehQagQQmQMW+r8l00AmfocsPDownN+51oaWmJRCIAQamv
PLyXCYy3IpC5oRpFww0D/k1cv62U8/DGKNDkipTLjziN81idsmlrk2gLXfqH
AvpJzRebNMlYIz2YJ0f/yCxstvmiEDX7lqqEflsyMlSvGuUqQ5TgmuBRq9fQ
zpXNmSatJEvbvlU8uoWfaFYKNeM0cGwO5TtW00FpYKJDoYzAumufOrSXuYz7
LkUlp8zrGp1xv7HXUSy34hK2f7btUzZd6fBhrddiiFvZ+b1lrcWvbD2EPOdt
Q7F5ZmqWKUPNyUUvRhwtUKGoI2IGeowLhtdujYWshCE9Gz4az5Z89knP2I2F
ZbbTJTXN4/3fr6S9cmp0WnQ+myWWhMCtTgiocO8L2SfcVuOz+/xlFeBWRA+4
EErjymVrk7YjFMWo4fTg44a2Kcu6idCLXlxsbdikNVr1/7TvK/IiW9Vl6L5E
VgTUOZs4K6jCM/QOwSp9MTptuRlpHlCIAWb+1so/fvilbnWRimDa7HBTc88U
1UsCLFIU65enXoMTTlMbL1QeFyWerKNNcmxoweDFWeUvJNCogGEhran/pZHQ
moGURK/L11VYGo/H61IMy6v7fz9+7ZYTd2WJSlOiYNQgublwR3GdsZ6QorwF
mKkpgOBxkXqB65dkfuM/R0/bTKeZvkcp3Ntjnk7CFbdUHYeraHeRIq/xnTfM
VWFKbyjttiHTdG0aLpQ1PLweoOgJYCEG5lisUeJkiWIFlZPvhEKhkBGEIt8B
GkUAGF1dJz34RHHgFJfuMHwUbc4xR6Zk2M64aeo2vV1WUV7x7uKdJYptAayL
nVZLR6jgaDSbkiGVMB4Zlz0q2d7e04QPqRz4kxwa4RTJVkPulIAV+/sHBVVC
v4SV7OSIjzDtwW8dI4zcO8WinTO7yA8ULZUh5aTfqpvueGoafsIRt8oUbmsZ
9I87AQ23xQqzw6oHu5rKWPFONOOvKWbqrR1htC9Pem6l4E+PsnGdJcn5Z5el
PqdGr75y4PeK6l+5bGmvJHifmK7U5syrtrVTcQOxDQuoeLHmVEL5MBsOPjpk
Uth7NXx6Ht4DkiUKcwfzJbR9gR55YueWRe4G9A+anh03rTyxjOdrHRS9FXcd
+S6oGEtquyy98QK6ZXrNT6KeVW+/T6EfoMmW44a3/kJVZY5g5osjjFTPq3JH
TTFx/U/qSKL0cBSSD1GcAAGLlyazt+993PvDcyVH84oUi+8TdNf+hc2FoofR
QVhx4147g1CGIqndflH62f+I/35cO8/fswSm6pl1ZS2aVZX+75qLdaRIsiHz
nIgriL9XQDFr49+pOVb+xsLd/T3jCgw4+DkuarpNHMigFlBbtRHfcNo0c8zp
xxaw9PuJkblbdx3skdW1xZbdnZsltRNp83BV+0RBk2M9L4pD30pYStaE/L2t
5QM9F55583CeLCiKGrQBlDWKbIRl27TOtBKXw16qPgWj1Ik6Qa4qi1+SpGRj
Jka4bvLj3jF1RULp6l3UxOCzgTWcprOrofHTC736PG2eVjSJk9ducoNsm+C0
UBxZzgjBe6ccabpGr/y65gvH3COLrHxxPVIlwzGR3h9uLgqlQJCPrjEhOF46
3BX2nhNDmAggpv0KCpu0JkF41YpixqgzPFSVcrserVpf7u+9AMPb1Cjq66Ck
qNIDaxRnZmbKysoATnjS/42MjBA+BPRICrGQLxdzMFDs7OzyVAnAww7Mbmzu
TyAvjYV84M3Nrenqn7KNlHT4DwP9AwMDUD3405N0rxmNznAJm4EW6RUvXZpJ
aNE58gBA1tc3DA6e7ej47LuhEQCZlCvQwGbJCPsiUlWhT6BFcC24KHxIc0h7
4Bv+pP2seJzcu7cmE41iAnPneVqa7vgImrPn529CSyj2xIl2UVjxMtzZ8vJy
uMue3nP4djxAkaPm0yLGUPGOcIj+lOh4kk4jo5Dcgg3RINnaxMDcFhZfF56m
aO/ESzXdysxR+KmzNBMeLcd6QhoGWqgqR0TAhwf6fkBvbWdGsARDWPxl6dU9
bB/oG9t15NypERVeOqYm3yTZXO4hm3HX6AwcUHL03Nj1Ww4U2RBEcmp4BiqW
GIE6XJm6PieI11KI+jLAYKhYcdu5L0Z/zLA6fFgSXln/dnw4MToL5ZDfNc0C
swt3oL0wqf3uxEjJkTPKmunTxK6juGfw8Wu3oHUtA3/8YnRa6IIBHHZ9fzna
9/37xy8w+E/ye3ZDGLfTiB5MQvabtNxdl5xdugtz8SvRnudKP2ds06SBDaxN
tKpcK8nFjiboEeblV/edhudi8upt0Y2I9tJ2P7NrM8FPXr1VcuQc9C2MNwoU
lSaMX7t5cmQGPnBHPu6ZDCrlfsXSDiHUFkEFAFqODFx8PT7wq8qTLiOmYbXX
21uZIlW7o9Q/+dqnv64+9d6JCxevLvBFzL7KpkbxQO/ErrZvoLu6z1+Gt4fl
vM+UjvTk6B/V66XtG6Uus7O75tLoWvBbtO/CSwpgE3xqolclDh6OKFeU5k1/
UfAxaV+ffrPl5f2nP+mZgKde1jXCEWpgF+GtEvIcTct5oOf7Z98+xsZl8ptt
0gSV2pkn7lanx1ntFoelE7yCFFW+ZRl3xHSSSQq3Iz/ammeAmKlu3F7qOn/1
g87zbx/+ZufRoXDbMIzemuPfdY5cPXPxBlcST04abi0BYi07S01OCmlzhWzV
3gsIUJHltajJWNmJxd/5E7rl6bfaXt7/9aHBixxcr4o3DX9y5QTa/mzjKQ4I
SPHPziZQNC2GlZWVe/bsEcOlnLi4uNjR0QEIhHYC5Aj7Zv9goAgV9lRvXAXb
7iI6HVMNReDNo3ALEDoX6lxX30DUggsLCxTbAvAM3fM+lGMwVZ+KxCH7MqkK
yc+QlIEpP+TdNzs7SwRE5K4J1SOu8rDKOeh4YBJa8/d5xO2UCKebKuIMgWLw
8dBSgLhy6f7+/sHBQfOA6elpskF74uUF+5kF9vV9BZWED6DlhEow3dnX1yfo
14wD6unpC/ucXRMG1WdwNsYsC7b+Hm26HHeZQgEn34mrc/C+hfcAvGx/Xd39
95Vdz1cmfrX7+K+qEv+1svOFys7fNA3uOny2dfDHsz9elTeMpdWUtvFmSIoy
AS/hsR5L1ipdNW2xTZrYxbDAbgggESjrtmm6qirv7bSFGFuWYSG1eTpwjksa
wFoQ9QZq6uiyy+QbZWI/rhUZmrnK3OqHrkckkcGW3vJr8QdaBXPcocFJWAgU
t30Hg/n/3n3s/6qCsd35q92dFBn63/f3lRz5BiD9yZFLyq3OSvK9SyL1tNzE
ezw8khabcdfWI84EbctjotPE4D7F9uxo47MlekgnHYUbJ++gAU8QAZ7u5jM/
lradgx6jLoJveBVAR23ZfeKXVV3wfth59NvE+Zkp0jNzQTSqNaTCB2ptGVhW
E3Mluiw9mTTGKiOirAm/DOjRxruPjBIKPh3/FjoE+ucfqrqfrzq+pfI/Xtjd
/cK/nvhN/ExJ27cA+GkN6MFOmiWH77vz/qHdNnstmg+gpRZ0758Yfan6FNKf
KiJE8tUkBx5xGX1q20F4XW+LD3785QVanIry3cWUbunVFr+NjNRF1GryRqZp
Qt5e/icOe2fFGM/m8el6c0XegpZMEMu2TAd8WPf5q7CODh0dhr59HqchGIQw
K8H09FrTYPmRQVg4zC4K9DUWJpbt0ShSzQnYOHVxNwcm8XEUmKDhe3h4OCCY
RfDeOPLbDA0NeRuaCnyiTbY3Ex9FG4NZEgmvHdk0PRsV6yYixPsiFeztPV1W
VoEqL4V2kMynFVMBjhKgEg9DUgySvpScJ0NoPx0YOIMdNomawEncGKMwEDMD
XT1gUaVKVStfgE/QXUTIYxrWBRB6qh1xR0P7/0wHFFP6pqY8HmoCx6fsIimB
bNAAKU2kJ6ZkfwUy0QHOzMzALZaBJDV/SFHPnL/JlrcAzRCWnqSspJNjwcjK
xCjO9mzTBC2uNbiOXHbKZ7WTZRaSZDSoSzALk/80+ZejMtoQnGjpFq3wtfiN
R68ceI8lM6uP7kGEE+iBs8Kdb6zlk7ZzIWMiYMeeDdAwo2ie5BUNS1yiCdXY
KdFs9Qqd+3ABo9ZDO7oLrqGnIUmz6q4qq/0rMlcmBRFbjnrHNdqllyxnDFtG
F92X4BO3bHDo2TLyZZgx4PE36gHEiMfHJ3zFub48yvKXZf6UdP3kLtBJ+u7k
yNaNMr6zUn3budfyHlPPJptuk4RsjMpn6cKSRcUyH15jbeteQiUJwTpLMNvV
wxb9avMrxbnLDl8lN9GBQPLGxt9UNc5OXev6/nKnsoPMdI9eh8/ZyVnPE+H8
qU7V1p8V7j9jACf5VrrmCMPV03gg/J1rvButjN7bSf2SlGfUGGGWMxcknUZI
TShHrWWuCJK254p4XojZtiORiIlGYA+ZL+kTYhrkkJH9TdznAuhxZBJfXLxD
8M/VJayLQxx1AT/jExNTBs+hrtJ4eqAYNYJZzON3uE3PIF3oWAg/VVS8G0kF
t/wyMDAQDpXApzYaweiYEqgYZYsGXEfpWiKo4iNHSlMBCIiRWAehevBTBMEb
eRuWl5dTZZiCMokKSdWlkouEdJgeZVokPVCMGDAs6qNVTAkUoQ7+nemOZyO4
I6YqT+qjwK3Kc+0kZ0wX9ezZ8IjHrc6zsE0A5ucUk+NuP9j1F0e1pckVjQdT
v570/Kt/TFW9FO98ehExLYxchZ9/y9kv8NE40fumkonbuOC6m2L5Ze56J8uL
ccV5Xa/y+pMfjcxmSf+vZtvMTF6W57h1E1GX6dew7fAMpxmTjq5YXuMbcF+C
hAYLO8I5u3DDNrigzfZ4jU1mk13H2TL18CNhZNDw3sj77ge5qCTl5fonXUAx
2yNBKs8axWWjQY4Ox/2EOrDYV52k2SEWYzRplZX6rAcRIycedpSZQs4yD8uu
8DvRbeYwHgrfRT2qeNc4lFvsvB9YHeqc5fHhk00aISnAm9wO51oOcYToBvnS
5iNsVA5HoJGLx3Kgo/lw2axmNF4XAviSqw9do2nO2NO3lbQMotngO+4qMOD+
Oupxy2V6jkhtI56Mb+g/FkYWnR2GX5mcmw4o7nC7Gu6t/nB35Z6FpUVP0xOo
6JNACdow2artVYBitLPTG9E2nopHMYFqqHGF2SKVyBsZ7Hi5sLBQVv5boysU
UCTCSQrJWVi8U139oYTeXLp0KYRWacJpEQzjLa/4VzqL2rV3716osFInYh8C
YqRrkYKxrPwdKmF6+o8AF8kNsrMrIUNUEGCwRjFDoAh3KqJQrrcHUh6vLOmA
mU27eajE33u2Uod2mIo+WTX4K5Cu51PuNH9NGKZnutDGYsWc5CQnOclJTv4s
hFCfqMVsnHBNoFhZuYdACH23d3wmWf80aAzvnJm5YpYJsC2ljyKgJrjW0fZj
zjrS0ChOqKAMZcumZB8CM1b1Uaytre3q6vLgBDg+XFyaDigCVAu500CnFIV4
i3cdbG4dGh6lYBZKCzg9PS36QAJ4MzMzjj+eAaUGBs6UYXfFYjHbDWaaWw7t
wIQvNmc8gc/8/Hxzc7OYpBcWlmpqPpLIDiXh0tCOXfBtojXGbyLqYGijXCsQ
KEbMfg44HslqPiQfQpbU/uFLS0shVoSSpjQdUEzpeJDuJ8dEmwoo5iQnOclJ
TnKSk6yLaAtlEheg+N3QiMfWAADpd3trTGVjlYrpcIUSWCq4OBFi6pLBwUFz
fm9uboUr9jMPDH17XBwp6hkASYY+ikNDQ2Sr9R2vNYpSgYShUfSnjfZgEgJv
APMoysYmMzRiRcB4ZHQG4EShFpLE0I94APvVRiNwaXPn8PBwbWRfO6JEm3Ww
ckw9Gp3pulANgNY7OFedIGr6JmgNAucODp6FP6Fk6EBURTpepumAIgBsM3I5
+Hg4UsAn9dUiil/jR2zYhN/G0RxPGNvUeZpdbW7In7D6qK2NApDu7Owy/WDp
ANgvMTI5oJiTnOQkJznJyTqJmI8rK/fYPAsroFIcFqjGKMsxKNM3TNZmPg4R
gB9h5jkx/euoHMAwISM7sI3R0LATcM7CwpLNnoRy6VU1iqa4jy8Jo1HYo4aC
nzo6OjwUi2ZLBVV6Io5hf0tLSwgNxDajKah2GCkTFxfvUKAKNA3OhRNhJxwT
izWS6k/pBjGnNlmlw5zVDuBTeXk5/Lm0dNcEtEgIo/wEWg8dQa+/z7AOHByB
RwJ0hyu+XVZRHC4lnSQ5OgK+LTaQcErgR8ifTPwekJbyeKhASHeaDWOjubkZ
rkKsNS5NaXMrHNbc2kI7JzAzC61HTK21pyb++4gIMyxusR56HFVDZtTJmZ5z
kpOc5CQnOVknEaAYTo/BSEOFwK+UIGJV1XtidvQo4myGlKTtSXCuZzkA4JDC
iqHivr6v6Jfe3l5iqCbEBdtwgK8OaTOz+CtsaYJub2YWAG9kDVc6z8AMxTYD
WgFvIirzIAJd+FCFww4JtkN8LaZh1bSQcm6EAsmCD+CQzt27t4ahXTEyz5iN
LcF4EIUJa1HB66nh9PRl8mAk07MySbNmmPwhzVzS6TSK6Tow5fH9/YOw89ix
z+lmQc1bWw8D1BTsNzMzAy0yLw07JxShZTGtGjo7u6S0aDRq6jylJmZ9hoaG
dBt9Nyti5HomnXYOKOYkJznJSU5yknUxHeo8PyGoW6J8HKi6UWgH0AjALdhv
+2Z22RhHJpyQketZ1HpssrxTX18POKGlpQWKEuUY/InJWYrhop7KBGgU4RKU
PM6sOWEtPz3ODjRqE1AEgJEyUIL+pCbs3bu3t/e0afe8dGmGQp5tjO+oqHgX
ahtBB84ESl9fH5mGJU2JUr6Vv3NpZpos2nBKSLHrDLuv6GoUAUu6IpQM1YY/
oSazs7M2MxZihpQIXLFeSQNcF37NHPiZjV31eBoMNBKqaz7q7+83CXDI3wBp
JMsHBgbMe/3ll19KeDL0v1wL0Cb0sCezs/92jI1PBgNFKHZ+fj6HEnOSk5zk
JCc5WQ8RG6hgKplzJyamlO7ICHAGrELgR44BhBaNRk07sk2gjn0UCVCZJetv
2/73SG0YSXjMXB6dnV1+/GCnB4qAyEIIolId7/go0s4EmnQBwqnsKquZLDEA
uUSisBGn9RI6IpUdwF3ljBcqNjM1+xqrtqmHa6MRm0yxqPrDABwdMQ84D9Aj
pb0m2YuaNDg9imSMEs8CPVaGlDumY6R5RXeLdPB7OqAIt4+YLT2dkO741tbD
cPWFJRMiKoVz1Z73Q5gFEjCbp0oAICXXHjRZriURLtCiyqr3yBwP/ZlAsveR
kRFyv7wwNkGHEUI2ayjD0l//nOQkJznJSU5ykhURHAKzuZgRMVXKZ+KLGDLY
/Dx2ZGIU7Ex0m2Wid5k+Ma0Wy7YBHgAcIs86wjwAM8KcXM8j6YDinj3vE6rp
7x/0HL/Dx6NIFH+k7gv5OL3NdgH4AQBTVx+fm5uDuu1FMzSx2UAvUVx2T+/p
S5hEJl0bRaqqqgBztnd8RlzlZICenr4sB5Cx3jQWtx/rIN4hANKxWKynr3do
ZBhuCvHnYE3eGR4e9V8LKlxdXe35KR3wo0x8ly7N2O47m86nUcUZhXdC3WgP
tCUC4wfr850rLaPDztTe3i7uDaIVtCyHXFHH3YdKTPO9fPQxxS4jtW3gzFXd
VnOSk5zkJCc5ycmaxdTMyDw+MDAgWiDSKMZijZ2dXYlEd3PLodrIPvwcgA/9
WutDIOKjKPZTzwHjaFKECxGwge26uhhUBpBYSvspubp5UAHlTJmbuwEVgw3T
GJoSWNLOcRQMtOkO6JYw80MKeAbME96p3O06UTMJ6NEiV8ZQMdQBD0uRDGJx
8Q5ciDSr8B12Z2PhY3SEtewZGDyrbwEGDSUwOgbgHxxJATXwK4BGulhXV5co
dQEGo3tAl1k+NccTdAw4GS4K9TcA4SoaSBvN6KTMpGPKysooWodwr0E+rwXG
hlAGiV8rHCxqUh5pJfyRnc6ffr8I2U+dmXWNouUiO+UcZ6aHgOXNSSfk25wT
ZEOIlF2U2pZl8hhbWHMjz4PfndjTho0Qy7YNSl+kmk1y+jD/717CbbFHuGtt
sAfLnqwmyZMudu6pQYquf/IkSjZSk7iYeC25RXSYyaqcNO6JJyWEvzL3XX8Z
Ch7uX8tIeCE8wL5e1oTGktdYbozvSiZft96gw/m5sB3+YZ20QlMEm8e7652T
nOTkoUlKmhFBWWaoi0vDwx+a5f1AsRgjUgkhyE5PbCymRdbQLsGc257ULSJ+
4AcADEogPScBrWPHPg843jaA4vT0dMigo/FUjyoTScVr/YeBftLpUaddmr5M
2kUuygsM4HTiz0Fym8kI57jxHxbFpC30p2JfLH+Honop2kU+pHr9bmgkhLzc
dLwJ6sZ1dhgXUKTCTeC3tLQEmByqTZhteHh4VY2ieSIhNDgd/qTc3GJ/9/RY
JTKTU4yP7KRlApSgLM7R/Xs5YoU6h6KB9DauOGpqPjLLhNsdcjIKraLOXaM4
Od2TArecH/BGa5BDEIXmR+2Lu/bEtfcrBurQ1RPItEy19c31lnz0bxsBaC1G
I5y3ywXk3ADPNkCIN4WfwEQsx6z2MjeK84Jl/QaYIJA2TPjnTuXAd8XVzKSt
KQv4JrnyyBggXiBcErET53HEJA5rbZYn3cYypwXnBlnOwJYjV7ghlpHsRmor
99GpLY43y/KWo4uyLL53llkli4t1bah0cssbtNrKSU5yEigJJi7eodRQmgpm
HBVuHpRoRvLKLE/Ocn5MRVHSdLrpekdC2Zbh0qZb3czMDDPAODvlG3M37zI5
beBguLrw8yi3Q63Z001IBxQJW6b0nwQEAggWWkomZn81bOXXN0PgByrTrgiC
VIjHnj3ve9oox/f19ZEhniBfa+vhALdAm5Fe+TsVnZ2dc3Nz0C1QYWgdnAUl
SK8a6NQ28ZLqKJVv2pVTmxwMTI3iwZbmqqoqAuotLS2w7a+MB4OZwUoARE0G
xSp0MrRTCVWYBo9ZAvzpCVmieBlyDID2UmRQxIC45umibvWoSbMrFk9m+LVs
eX5VE9+Kg7gke59tmyn8NkSStiSppzowjZIgW41gdQbqDdfRMIoyekrn3XN+
Zzji6jojBy79lLRdWmvLMkA5Z8E2YEy2qu9OhayB7z2L1giWu9JJ+8zFG13n
r+/vmSg7cm7XkXMlR8/tavumuO1cads5+D41erlr9BIleoY7pSE9J/MyKq7S
fsvldDV8SvsMG4AfGQxUf6ebuWH+DGjSk8uyCCK0y3jQuZsT128nzs980Dm0
8+i3Jarh35Uc+QbaDk0+0PM9tPrM1LUVY5GC/0RDa6btXqZHz9Fe5iQnOXl4
Qm579BH2EprHKyv3EIcz/EnfnnMxhvdOOFUO3wjS3IXcBkeRanRNFHWi3yLm
/5NMz8KSTVBzCP3i5JiICj2O0p8BQJHSuISMZDQkADIpH1+VyqDnQokeGR4e
DTH2s4l20p2s0MSWs7OziUR3XX2cdGVm4I9ZOEBN5S44fbkM8aQgPfMYqBXp
M6HmZgQNFCv+jb29vWFfnE4Ek3fX1kZpJ5SzQ2kRtR8j6mOVdlEKTAkUzfok
k0lzTwJ1sDMzVzzdpW4TM7rT1el4gPcABeGe+sv3SB0a62WAUfnkYkqji9Dm
+iAf1mYw8IC5Hqa/A31jXaMzXaNXzvw4RwfAdvf5q93nL79/4rvidpgiv5m6
dpuw5TrUKpVwKlJCTa1nLgI+OTlyJTF6BWo4du32yZFLe4+fD7eNzi0s60Tw
pj19/SuICiU17UPXQTfu770AndalqmdfvHYbdh4a/BEA1XvHh/zncvWScNbO
I2frTk9Au6BFk9duwm83F++dHFG3Y3/v91ACYBLs/GzanakSpDjTOI3tzviH
QjVnpmbfOzH6Yk33028c2lwY31RYt7moPq8wllfYmLe1SX0XNm4qaKSNvKLY
5sKGvKL4X7956JV9X3/cOzF1/U8OstXJl20eQmjtVQg/RSbcjCVZ3PbNzqND
0b4LavSOXINegp3j125CT3Z9f/lA78QudcC3jq+CqKMBwlmuhY/W9OJh307N
Qbe/UNmZV1gHLXoC2lXwyaYCaGATNBN7IL65ILapIA6/5hU1QMOf2/XZ6/GB
IwM/3li4y+pHWYUll20H+SN83aiHKCc5yUkaGTeszKJhI6AoOCFdxAdtAEQR
8CMA6dixz0X35YmJVslZfKmcM68n/ZkgqkbTJq7QSFio+dIBRWTzU4mhd2Nq
QqnwImZtpogSD4u4R6NoY5ByCLPSEFhVqQndoSimVFVVKX1a8S4A3nCKJy6Y
hHK+QH2qMWFfItFtXlo2qFF7jRBvC/PamNpFYjuHI1OakmlnbW1txK2Ig/4s
K6tYWrrrOT5li/xCpn//8RRdTjkiqX8yR3QIaC+TGlZaJ7UNcTpFz09ZlSTb
wPSc+XxlAif6GEx5MBVuyv8EJkEEADG9n7//7fioMd1tjAB215378zcOqzka
5uVCmKAJn+g/jwxctN36Ot3S9a8eKbFeqj6lOyq/XoEl1WP1eYCpCuLwJwAV
HvFSq2UxbiIagRPxrK0NGnQVNCAgwbtQ0AjwDHCjhcg5mzcgydovS/5QH8C3
r+7//ZOvfZoHuCi/AbFQXEEmhIUIkGKqhg5QxBtRENcHFDYRboQ9f1fy+Z7j
5wm/aUM2wTPSWtNlH2BQ0ShVCBYHbV5BPQ0JvAuI6IpUPdk4bnpOslbT6FFY
cbx/YvSZN9vUvYMT9e1owtuqyt9cpOAiXI4aS4Wr56UoTr2BUDn28v6vYYWF
PWx7r8ijIKdQzElOHq7MzMzQnCsZ1hA1LY6NjZmsNfc1v9vIciNeZIlEt4Eq
VSBGs0HIvGpRJISRPLyINmpEE4pQpZsYdUzrZIDpGQ6rVYEz73j8ElvcFUun
6iStXV1dDFpHRNkUPkxGdnZU01JR8S5UG0BiQEsjkUiIbdPQRZ5ekcqQ1tGj
oVXRKwaUokTbHmVdBH0j9+07YCMlDsDpkBtjQ0NM0BUMFP13zdI8it5FQUIy
MoeKxfs05el+SGyuAkTXzcUmdJgVa2izrlGUGcqyxaSb/PjLCxp35TcorZHa
jgEY4Iky9hf5+GtR7BelRzdGUye1lan8m6k5pcJCKAsQBeGBBmbw/ZumQQm5
IPWjggQbUFG8xNziHYANqosKGlD1FN/0zwpcIbSI/eX2T28s3CEslJQvm83T
FgD1ToUuFDJsgm9U2dUxAqGeV78qoIjXXJONNp0YQUF2cv7WCmDap99qM67O
/VwU14CwkPWHhMEKdEs3F9TRYYTWNiNIVmNJtUUd//K+3w9OzpnaRVK40Thc
81AHFIeKPoSpUB/45MPwoHES35wfx76NE0xlBbXonJ34lNmFO79p/MNT25oJ
ARLaV0+BeiLocaCmxalzcA/cr3pooGvZkk93UGlff1mVOPn9jF4UiKA60cq5
KeYkJw9byAhLHzPq1k4FltKV4N9JPCqERky80dHRIbmePacHGKBtw9oov5IO
sLy8XCniUBnY3t5uVGAVH8Va9gm0kVKG7Mh+d8qUVYLjQ0jeWFX1HmwsLS2p
drlhEh0/jdEukej+cTZM+9tLKsGwZmusTpkVEWRk5HzKdMncKI3GCbCJ6Zwk
ip5+YvylxH9Q2/r6BtjZ1/cVJh8cl+PTAcXge0SJZkwDdARj6neEdoV9jNnB
48oEitDD5C0gJ0ajUQGKAomzjBVZiSPu+qSvQ2wQ03BFqU3qSamIcx/qTxge
3FhYzrr9M3U9nf9VVf+/xv4nCj8hoKJ1VlTVQgUaf1H6GcEnfrodhLkBNY30
jCFWQfhaUI8b2HUAYosOlrad07ZdQ8/J7VICQDGvqI7UpOoswB4FuF1Exk2t
tjo5ckWflb12CUyaW1gubjv31OvNGt0ViC7OVN7W6eWD2hnTFueiBq151suK
+rx/aaQDtIatoI6boNr4Ys0p7cCAxm5yOpW7fL/1h5M1hCuIy+iVz6bCj/MY
phodzr6THIUEvfDeie+f3H5QF0KLEd2ierw1jYT5BTlv0hdtZGysgDF1yBNw
Obx3pBCGz/amwfnFFTHuL2/c2MxJTnKyiuyu3ENJTGBSTodS7ncWnpu7IUAR
0JQzyyOVdFn5Ox7i7lWFgllM4Ef4UEIqyHo7xGx+qwLFltbDIdZPKg1h8a4T
brWVKX7PSYJSRHdDJD/k1dnS0hJBCWvZKZpVgT3QIYDciFwaYCQmqVFIDz7k
t5myW+rqG0Kp0g4OjQyHFDnkBP1JkNVzDNVWgKLNiZuhJkTvA/UxyYWCNYqp
uiWJRvAbsNaAj5jXKfomXFyK6lZdPumrU/aq/xKUQZuGpRxQzbSWZrFZF5ml
nNhP2y5u+4bgDU6UTdrIiKoSrU1iW9v+nnFrozQhBjOP/WzJZzjjEwKpY+xa
h7VVNZy6LGmGSEd1b0MmY9UVz5MnWyH3lcYSavupbQfnFu+a7mkr3CJpmjod
IQqDq7jp+IcQRbkFoikzaQCerMn7J4ahnnTHndVBgdRBw0LZA6Do6TeObKns
fqHyOFR+S1XihcrOv37jKGE2wsyO60KR2KPj4tKgbfHsryjQ7f5lGc3cMQ3k
UO2pe5L0fqgPhJ2OLtFeprh+utzE9YXnSo8pJ8N87PmtDdgJDIPlvhTFWYPd
yCA5phW/+Q2bGRVr5w36swDuWhM9Vr8o7QCsyPw9JmlPTnKSk4cpEU7OEkoV
eOKRdPpDvzLt7bIK0VWaszmFTrytaA/vZA4UPcAP7ac7PeZmgF6mm6Wfd1GU
bzZr3qi9RM9CeQkzbDUUAvhqz5734SrkNEjdWBwuVcmXkUCS0GBX18mECmZp
qMU0f/ChNIUS5UGATa7ivlaSO00FDQkfjqcmpr4uYmhKRTzAD24WAFfAt3Q5
FSNTVpFhbugAATgHd1aCqRXxDvPb7K2plsMoFKi55dAaZgDqHBmu/paut8wt
3tmkTWlxhF4xNnqSdrGRJ8rYy9GvbJ7lkg7qXC/oSObCi9dukwXQ1Be5P7H9
PRMG2Mj2XGytSIQyl6y3J6/eYldJtEuycRa1i5+WHD27qsMk+4imbpcosrpG
Z9KVkIEYNImGQ+DZi3MKJml3uzjDQlIAxhBoNbHVNf7Mm22vxwdOjRKjvnS1
E68BXXRyZGZbfPBv3jpKXoKkoGNfwbgeY0oJ2fjs28fOTM3KiTYrgc076A5V
Ti0eN1rXBy9EINC2eGVk20K42Hrm4pPbtGulgZPVAsQ12Io89vdGQZJPaLfM
GJna097H/Pontx88OzlP1m6L7eA5yUlOHq4kEPPQzNvT05f5iUNDQ9XV1SGm
U/Yk/41ghmJCax49GCCTiop3f/e7apNiJVg8QJFMk/6GiGU2pUaR+PfgMNsA
isqOzMTgfklnbE0gPAsx4x9A1sHBs+RhGFCC+Sfaf8fdNIxONDEfpv8EaKcO
Y/4is5yEGyhGDT5GEdoJ33QWIMDW1sPmARSPI3dwVaCY8q6hA0BYrN7QNFkp
NLe2yFmAnIlZyJwAMl8yKA5MHq73C2WzIi/v/1p76Tv4BCEKR2eQKg8mVjxc
3L0M9prsiUyjFmo+9xwfEeiS8gN1+/WHJy2Jks4+5bbBjugQuSiO5z0nLrDG
jHtJQ6MmwAbzt5dWBTsbABRlTDIl9Qr5pv5s26d5Wyn0I66CmKiTiwAmoYNl
QQMZ0LfsPqH0mXRHeN1HPcz/yZpBh8ecGr2q2lVEdmdlpd0kMcI68qXhqe2H
AKph7VhTat2DbZNnfFU4lQ4oOsEs+Ce+c+7hGRrZ7u9l11ylFaxH3WPcNJqL
bvD/Z+9tw+K6snNBJGX+3bGcO/9mbux0fs+0nd932m73/+7bPX9vYjtXgPIj
lpw7zxPbqsJCAuyMACtpwM4TUSCZKigkCn0BciyqkNMUktsCyY74kNuAJDcg
WwLkbgGyUdWZtdfae519PvlQgSV5v08ZF6fO2WefXSXOW2ut911YfZrklDRp
ebbIaDZHTd8P/yJTtKP9qTdOzN+9p/765TahgsPAwCAcFy9eJH9suPN2d5/x
LRpk6BuHhob2RCN4yxb914YdTdw0IYPK9uoAkgmkIqQkzwUifi57HG4JTbNK
pY4zc/AlihbaJ8LE8th8EPgGzHlCdWkJoSqupQBCdehQjHgmRee6RXu+e9SO
cGbmKyr5A4yPj6cRmUwGiBNsn5y8PjtrC5/Hxyddql4vsQTo3U8s7R5EVx3V
SjcbUbfimj9t5MWJCDMfR+gYDoW3gzLC1ko+ir4fDPKfhM8Sb4nHW6XyHbYP
DfJ2WDrSJdXUHmyJt9KyuM5CP+GzoTfHIcAp+HO1ViV1QQA8hFWiiu1I8kN1
d/J+V3z03Njv8ZLouu7LW17BbQxtqpf78b4zXCQWdCPe/soxy9I5emFFHxbf
3/NOf+8fvXZCq0h0cIkXm5XQyT7cB5sUUSQWp0oldyUHpQCHdBnFWoK4VJGi
0sT/8cbxE5euS/vKvM0P5UrI58vK6drSVOri5ROXfv/krmMkNlE8qgVZImqK
i9+H8x4eGOc10v0W5YfK4/PpQgBRbNc+tOKklqq1ILX1y03nOUJIi7BFTkxF
BSmLTZxQViS2cmidKKVWrRH/k9Kgd9AefGvp+8/u61HUet0e4wYGBgUDRefo
3s3cQL+XASujNKWFygt4DjdoyjCOT06MT1yrwFI0sstmDGP3ENXxudF7XnHH
j0QaGt4LkZDok3SlkuvqGurr311aIicuMZouJ5kIUElzRJGuGp7TyGQ2Hq6s
gXUYGBhoVJl6il6S4Tbljo91dIq8M6aelWOPs6ONtoVy1iSH4UbVQRQC+Gd1
da3vS0RZ+VfKbrsuhPbhNxfWrbu7W79AoK9AFOHNpS2rST3rUyXLI2rSjdtz
NGe2beeR5faI3Z6P09O/rmuAEYaGLnPP8Ww2C4ujf8sgeXVEdcbhAPimcUUi
Pz/e1y3KtHbERUKtmJOGXMbfRtRid/sljSrkmCFsyLTy1rVb3wj2ssMvt6gT
quLkR2PTdFTepioFh6PxyqUv57gokbgElxrCz/Fbd5Fd5SguGjSdzSCK9qnF
2/RXzRfl1wFJeNpRnnxEhs5U/eevGv5dGFTm1JcC+V/O2Z5Pi/wp9TRvh/fh
+q27P953WrrrlKqQXSlTOCETbjo/bgcknVPNyzBgIPyJYnFcRkRljLSV4pw0
yb0nrwgXRCF+iaPhEopWcDLADH9yIFN+8tLJwRvpq1Pzd5dgGuiuJeooP/1y
Pj12q+LkZ79s6CONDLroHOOS1DCuiMQbnpSf/NTonQ0MHh5EVWvmqNY+Y2pq
CgmhcAuEm3tvbwaey8Z8mG/ldCfsJvz96hosLSK0tLQU0WrJfDXUwDmJAnGs
LAgTqlmMRttuwoEVFVXAi7BbdFSPL4VEFIngcXcYZS/jjnnSecbHJwcGLrS0
JPRWetVC/mNbRFJMT0QRBd0SpDGTyVAUkcKJIyNjMB+42N50HzziibZ/PRQD
UC88ylx7zm4vFEUdU36eQvAcWJ/OIfXIIe/T6BSzwFVXanoieKewotKWuniJ
ov726W7bePkpmp7GTu/PzMwwPdZLK1ni7SKK3EeSfXtgtrTm/DHjufEhK5bU
bgjy1uGBcbLHIQ9hoYNGLkFZNlmxX5r48384Ln1/bJ5gFfbexyG4PAptJE0t
DSaK4nbfvrvtAolnVT1hwW/H2oDoFP1q8hORf9yBkt4dTFEEP3kpppW7CGa1
HJRE3ZSIoqSpMI+XGi/YXi47k6TdEOfaSURXlhS+mhzUtTPqi5Le0c/+VZHz
nPbBsHnxnYV7+B1EeUUiC91CEuMS6dEdG/jCsoeS/RBX0zMyIKKYoNCoNO0p
aeMWNHAiukBpqkPhvh2tz+7rgc//vMgEqevVTy5V0rZLNlDow/1fPP36CXjf
txVjDvpvW4PeR+bk9OsE6r43OWVgYGDgC73jHtsnZjLn6F5fUflWd/eZnp4P
OPAIt36d2wAFIl2Gq9mKqGBUNib67d4VrqSMLec9fTHp7MxCWFy8p3wU05OT
1/WXQogi8x/iQjRyd3c3cyEYs6Ojs6HhPd3KD2YYj7fCS3Thw8PDVVVvR9DH
b3h4lONptbUHYSPLfmFwYLCnVa86ZKdRJqVwLhrZSxR1wOJHgy3K9f59MKBv
++NG5aPIK98pRN+ReDwOFw4TAHI7Ozur7x+SetZBsUSv2XgaCw+I+x2zI42y
zoFa/lVil5moahDJ4dY9qgTRV66CvWnK6XOo64826W6C98T5u0vbd3dsVapb
lYyzi7U4zCg6bmht/vKFn6W4I1N46qnXU8haw8I16O3c+sx++kDKnOgGLJz0
AOTCuf/8d0mVpm/RyhQFUbkhLKb1XO33SRTz6udLTedJfSy1vTJdLlmW/C5Q
nDx4dkzyPUn9lPmhRhPzTrGJHUnUUxjq552Fb3+874xK3bbZEUUM6FFlLF6g
3Z/RoR4Khj9RFOMnpU8RXiBx10vXZ/FVVmSL5X369VN9V6fzFhNUrcIVnyxr
lym7W3Iq37LKT1/GrwnSkTuAKIopCY9NIWBve6np4w2KdxsYGKwVIiaG93QU
w8rsLXUNFgqX7Hn4ewbkZ25urqurh270+h0POAbduInM8EtdXV0yWORprqED
qGl1dTXsk82eD9rHlUoGnhaLNQPZUI9GegJcjiOKXtWz5SSKEbSFgf0rkKkS
5YNLY9ICewJJg+2+Ac+pqSniiuPjk/CEmhLCJcDh+oVQMZ5aqPmoszF0GpVE
dXUNQaoZeE5EOsgHZs+eqN602htRtPzscSxRYnr59OnTcawSdGX/Q4iiPjeK
JBMPdIFazNBDp7jo3hPl7oHAnGEa8KGiM8qVx4pZevuArlOVJu9PxoxCf4Qv
WZ4I58ZCVfS93JQt0gq08JbaJvOGxa2y0qw0WfvhqFPf4RNXfzDIcOKl6/O2
I1/ojZjU2eNf/1FGjiyr4ExRyVhke5HOoS+l2+ROVdWJ7t/AT4CP5bVwa16R
LF9sFlHMlZ/8lPKtHGej+CEGxKi04GjRzgRMnlPA9+XFysSy9o6rNLRsindf
ncbupGNDcKvlyzfmnth1bFtJXFX96dofMZntu49N3v6DOrUUxawYVPQliviZ
SW5DVkanED5Xi98+QS5AxYlt5KpUIi72DvZ/dPB48V1AT3nntLAq67gs9UUp
d+nGnT/d3aHFSwMegpZL954J8T3CdPEzMPieAf+EWaAadQoEqIVH/0BW7ZsT
hC0Sgd0oaAbsBbYIUz4M8uhliiQY4UBlkKyYAOMAY7no7OuhY8IpZiHXRLIi
RP8ZQB8QME7CTgTXKDL/gSe0/0XR8NqumoOZ6F1pPMjx30NyeqmsepsCa2io
eCci7G7sPiyNsWYq0iO6A7QKftXFHcSRKMzopRB8pUHLwiScrWPoVwanninn
DjOBC4Qth0T6W5BtRbkbOerrSxR1wPtFJue+LjckJOfAoB5nzuOcg9TuEygD
hzGra96RcmknC6WegPROdWhrsvnJKWn2gq3KsONGK5fx69V3z+77AOcnfqiw
UkEjJGKsZRhxV/snZJRXxBnS4KAiUJ13ekdYa1HQCenqW5ly/VX9R9LvRfSP
a7db2pW0ZMa+yqvd7ChZwLu5Oannk4M3MFoYVzG9pDQ2lNqlFkrFPlfzodjb
4VjOXkP6N5ccJ5lV9PC+XaMoIYiQLikqO/WZFr2khoAJ6buI7ZKfr+6VZ1RL
tWJcMYAoas0QcQ1hz1829JEFIpYvwjq0H+7/3A4+O94cXXjt0LnbJNa5Ppdv
3BES8pCIt/TqkST5xdjHIRdlYGCwaaBATUQpLHg72apQwIr/elN+MJ5o+3Vd
g1ZmJu7dfCztDHyAa8+iqsPd+sCtXngLUR3tEm7q+dkVU8950eCjWe2QQ7rb
TQV1C/Y8Vy7f6urqKivb2xJPwrGHxMi5ODpjj6vyuf7+gYiqZsyjaaHGwcTg
wC3JmNpWfGh/iquxLjSohlMsi9YdD36Neuot6Ur5pORjCe8UEWwspOyDOQvd
+ugIr20QUcxjd2mqHnQ17ONPiBChqO8d8Xhcf4m5qHdY10+yBPc2Co8oA/OQ
+POGQsWLll84kJat0IJZGdzs5hbv8R1Whl8KR8xkrCZvPf1GpxZ3Um7bmBbf
ukPNp/h9nhWQAc0Zp8Blk3ktBXn9629kBhMZl26NAsRvTSMXlihqfPa+isbl
7ix8izRGtfMudlg+FsmMcGL7K6m5B/hrFjglyr9j8A3bKLdqRp2qqkE1fHnn
7FieSalSW4cgkCiWJpQkObF1RxJ5MmmO4qRZbu6fcNLaNV6UZXHc28p/Bz/7
Rm6iL71SgQlmqBZZhk/xA4Pp/u27O/T8Nl+jKVw0MNhk5LGRH4eAFpZkCCid
7oM7MuU9R0dHu7p66rApBkta9HIyeayyu6F/yMAnmTOQtnd9/8CZ+GmU45rT
PzCma6tXJIqW4Hg9cAlYHyj/BopqwLK92PDF/y7gnfzS0tL+/ZUVlW+Rwfj8
/PyVKyMwCCdkKQkOK8kjUCxOFwJTRBc4lZ5mtbBMFMhSUDjRwp7a+iL4EkXL
Q/xgB71fIZyQgopB+3svH6bqagWuT7tefUhg8kNDQ7ydSHIi0eY7pmttaQ56
L0LYoUZFGrGY9iv9kE2rUeRA2ZHffKHbbgcRGHQ1yXGgqbCzRM6au3RDkTFu
vcGOPSXJIpU9pBCNTKcWt87fW8pp4aCCYjmvwkkHz45hKIzm0M76iKKd8XOj
awv9FZQoyuilK6n5q/o+ybeLW3XqUiQaebdQVnTLzrbD/ROFrZ2j3jo59S0E
nhzpvwZvHBUlciNpu6N0ScuTuzq+Wbinkt0C4fPxJYriw1AqfcKLdopY5VOv
nVTa5IRMr+fy675Y/Ui2poQN0VNX5ElVXxix4MXv23n2Etm5G1bg5NA11F3J
kXxS9gYGBhsMusM2yra8gvhxZIkym1KOSm1ElJmJix9GlCTBVabYryW1uYBw
HdBTyTwIMCjKHcNJy8rKdFIRQhQpA2sp52eXcvbQoVgZckVvEM938uSjSGuy
J7J3YED04wDSiK1nFvP5+5OiS3V5Ot2nH+Klc+STo3c2FJ1NsAO17rvomkka
Sxz5wkkfzQFGRkwZbuun4xoDkUCPOFbPlygGMTq9RJDijXrnFPjioL9fvtWq
Xr5HzNMlUKK0Pn1Eq6re/v7uFjkuMHti11HNg87vUZz8RcNHMi3IwZACziUv
yt5eTX6iXJpl7hvvucktsnFGgtKL0goPIznwUiw74ZdMfLDpWJSg/I6py4/+
IQWn3oYBqz8pOVq0s4WY6lOvBX79CUKBiSJOEW3QpXb4+OAUrl671K2UoieM
SJcnVSGf0OT+9MDZPKVZC0sVtcGI+/3o9U46o/TELm6147GlJBjv54Pwn0NY
LZ8vUUS21r6lmNspJiSZxyLSp18/MbuwZClu9mAtUnL2l8n8d3cWloUO2m4C
GC/SrL/VZconVAuqeKbFJL+wkXADA4Nw5IU9XR/f31mla6E4wk0IVSARfqIj
3xlgGouL94aGLkdQPqyPDDd33hkI1bqzz77EDzhJReVb2ex5oD0dHR0r7m+h
tIT5z/Dw8B4R8rrskhhQwWEEw4AuCYmLI0lheCSSSqUo/07E9XR3V1TKgrCq
UxFF4j9kvUhuQgzYWQ8eTk3fBKqpp3d9aarInmt1mPQWADV1XRGxX87Uw3b8
ChClDtFEGvXxwyOK3pnoW9Lyg1Qe0b4a0E+SObdo0hvfiwraSFfHdaTefTYB
HNPAH/d3H70Y5kWjYiOyzQS5KRae3+a27z5GN30pwbbjYO1FzBVl3Eb25IXn
L8c+toM0BYQSVQCVyoxN4RyUN+COVhlHKmk73P/FWo2+C0gUJaHFmjo5jZz1
Z68f3yryrSonW5LgPC93lC4qbc+MfbUhFCVvLx1NqLZ3TIqApJWQnriX8eGJ
2wuKfa2g+Aggioki27BRBqL5LDLka09sfVfNjE5wRe6c3pz9QpVJtEnZtd7B
kAKeePlPvXHKcnxRvV/YbzcGBgarBKUFI8r4jv9VUiGf/SiL1r/b0NXTfWVk
2NUceXZ2Np1Os1syj0CJSOKKcK9f3/QmnGIWApyiF2kJi4L1WjhfoggjcGCN
9untzXhPB/SsquptGLmiogqYMOypR8boWGB6wL5gB8r8dnX1ADuKRspHRkam
ZkTNJxIzB1FkEBMDFq2PWVt7EDbCOHBGNIF500tiXYC1ZQ01sf2I04lIPx1d
OA9FUnE4pAKDn86XwmoUQ7Zo2eFyVtDTDhRHpW8NukQlKFDp3S5E1oooDgwM
eE/tu0QFBudq8cnErT9KjUMoVzxx6fdUSSjnWdAIXmrwBpaZSRdr6fsnbffa
icdimSJHb1owHtX25N9hi5YCd75w6Bf+uumCPSURpMIJ7Gh9+vUTYWMEoJAR
RewjjPOV/0VPf8pskDQj5KAuJeQYwYMdflLdK5u2FNRWSHYD1z/DeWvy9h+2
FiPP1/Qm+ocNnr9MyutVnMI/9ex4d2SPafqu8bxQ69gSZmulzi/+16UCgPdz
6kLlxVl37i5gMxoKgDttnUR1YkJaleInGf6haRHN1bS2NjAwKCT4r1MFVtlF
nK000miItx/50sjIGJDDoDt70EaSNhBDCNc+h2BCGW57T9HQ8B6cwrUxJPXM
/IcqMzk25RphYWEJmIkIgmntVBpRI4zPo+RYSDFSmABl3uml6toaYHplogBy
joRCPT0f6Geh/V1yjDSSXu7kMjg4uCL5iWraHEuVLHodKVnMog/I3tde0rWm
1LMOIMlclgAfJ/2lRqxt0FfSoYZ28mHfU8CAnOXXE+XfC0hxAI/nDvSqIkB/
AgO3uf8RO69CWEw0CzWN+y81fYyONwnyvZENYsgfb0cbShKIKGLDi2LZcg4J
ZPvxoWuFvt0ql5h8fv7ud9tfObqFCWopixeS2HRjzetQaNVzTsl5lmfvfidI
S8kR4oTET2STwR0ae9l59OTQtbwKDhc6Envf0j1z8vKS7doG2yfHLuSDFf7m
7vJqwn3+EUWqHZWfivZt0lBRvEcfjX2tvhAtM1dc55W532jZ3vHl2MdFKtFv
l1/KvD/1xKS0e9uR7O+0KKLNNg0MDDYZQJk4qMgchvQRHIXTb+XhNIZfXVhY
4IhiRPnqrBVEFL12NxaSE1dAjFKrvkTxENot8q9A52Jawzs+XJv80ujo1bq6
Bmq5QilpKmKk3tZAFGFAkvyMCIyJZVRVnel0H4wU8Yh/KX7b4syfzs7O0zgw
eSbqvutMW4R9pbNzYhqpptdx0UX8eEA41pUB993fe2rXr7wxobRLrpaOREqr
a96BS6NQLenrl5a+DR+fQStGFbN6q5dNCiTy6egdEc9y9/GGdXjgdyHhRLrZ
bd/dwSGsQpfi54DhqOo1zRCvpO1nB3pVl5Z25VyXwCdoBrhDFDG+2Fxg7xEO
9cCjuX+CSQ4+oSxq8oldR9GRb82DFzaiiD/QfjAnpooUpU1WdWK1Jwo9ZG6U
VNtPvXZcUkvh/lLgfL1onMexMvEZEazsn3qvemQsevZZCMkP939OlZbhZ/Al
iirDzh+bFtF3BqsTLbu5zLK2Zmu/LgnJq3N2FjvXOfSlq6ujXqDIs4Ut0VMj
HMWlIY0Nt4HBpkG/z+rJQb0GLBpcEua9TQ8ODtbX17u4CjnGwC0eHl1dXeuY
54RmoO06aWNjYzqdXmVEUSOKOfrV1fvDOY68F9TU1LC9D3VXAaIIFBrlw5Xk
Eql3V/n91AyNHI2Uw25TM9Ne8lYhBC9vu07a0pJwSX290NPrLpcYInjeNyWm
2ePogDlPT9/07h9CFF1z0H8F4spfNMqknNzeAbjiMPpswxMWLwPl816sb7Yd
lppjrR2a1WfQlDYIfBbie/AfcJ7tu0J71wpK1gr3RDVGIQkGMRzVT5AaxAhu
89QbJ2YX7m3ffYxyzXYnlNIWrSSsDUimVeDUs6UoQe6Z/T1MctTdv2VrcWJ3
+xDXB64JBbfH4Y8MLBcsyDa5SiroKqKIbUUyTgscu6381H8UtnLAMRl07VZ0
SH5ILt+YI1uhrZxxFl8KmDcKTqv67KzwDSQgotgio9DSJTJJ9asHP/xccbGc
FgVf10dXjqL/JikfXC2TQ5n3l/aJSVJgMWl84cAZO93MpPr707MZGPzQwP/c
gMyoG325NzClcm1BkC91oLJVmqKof8dkTE1Mr6LyrQWnpGU1/96DiJ+FrCad
7lvl/kCZODoqZtvR4aI0HuTIoVE3daHuxhHV39BrR0MgcxtvHI9A5NnFpmDd
RNlk+iN9z6CIYhrjhxNaRSIRQu9RQcQPRvBlgysSRS/gdGREie9yuW5V5AJ8
rvSqV+w6fXPFm2+dqnSNqAZA3y/0LskvNWcxwXq0iM1MlABZCo1Lki/GLuTV
bW69N7gcnzqPfe5glJ+/24diZ9VdrpRuuInm7BdANqgPneRpO12SUhmryXyu
iDolGS2Le3ysY5ZM/y59OUdtr7U2MVIrgfVmJDde2+AFFrOoAFff1ZvEvkIs
Mcns+trXd50jbDjgLLJMsdS2c0TZOMuxxZaJ2bsrzieAKCqDayKN6ovG77+a
ve+9xgJfs1j/56t7iR9u1VrPeB/P7uvhQ1RbQJN6NjDYbNDNix3wqM+I69Wg
XxnAAOOJtmjZXldCE3bnXhvw+OTikO/hISggUdSZWyZDPoTXrEDk0sjHXM7P
1GOaJCe6kY5TXiEZF4zvrb4DeklyFX3YhYUFsXr1/+KahK9qo7PzBAyuS4oa
Va8ZV1Buo4kinAimQaJmCh0Dlwvit2zH3YJUmSyAXAWZrmOpRyTVHsDOq5zV
hkDFNSgtR3GSSzfu2MlB0myyOxzJSIXr3TFVv7eu+xvfGcUQy8Tl7ix8S6RU
NoIRadMk5naP4Ulyg1/OSQ6AslkVtGlVAUYx291tFyi+JyNsmBrMK9K4LmD5
WdN5TaHAacQkdu+lq/nue65RzNNUcy829UtzoZD6gdLkM+VnnLGxTfJmea4m
va2Ymv5oypoSu5aySJTwucuSvQhMPZfa0bwiNDJ66rXj92XEdeO4mKxlLT/9
GZolHuFr8SfqJS2W+senvmIYexwDg+8H2ex5brrnMkbW4f0DMjU105E6XoEd
Ruierke6LCWKcamqV589LBRRhJ11pkHZW+/h+mQalUJZf5V0LrBclHdeWFjy
jmCpCs8araZOPzVpnF3bKXTmO5p7z7oG/Vpgwi6zRMYmRBSlU5Dn/QWkUqma
mhqqusxjG2guZuAm4xHVhMX3M8B6KNg55GO5echzoZqMvz27vwvzd0l2SNZv
vsQehXLEUoc9EGRE5R3hZY3KXEVNaQJlpz61VDu5p17vEWxNyFrbZDHYzlbN
xjn59BtCge5U2ZBn3XrmSVHT+btLJGjdslOFLkUnjrZtpW2ZsSlctDXnna0N
aOGXx0LAJ15JqVBwMFEsadvdfon0Jir7vBmpTzjDK+2DRXb/7paiv22nN5rN
1anPDjpqhs0nIKLIXjSShcI7Jcm887ttwXkjEe7DA+OS+rLDuf8jiZNQ7aMp
c21CigYGmwU2TM573JK9lXWW88/F4uI9uL+zAQ4LGeCG7uonAkNVoDEg7aNn
D31JowsFjCjqRYkiDRra+gQATJJbSPMkeRziVL4jzM7OS22Lsx0zn5p007yF
XsXG2W9OTk5awWtC212HW2h66Zvp3miiqIcT9zj77sFLFDOk6UxN36R49QjW
KwJ+gy0O6eGlzYQ6rVnkxYsXVzmrjQA7dKiYomxB8s8fjuC9G32DixMqlZnA
UB7lhYFpDFEYcj0nzmt3ahlOWX5m/wcoxY0XqUAT3PSf3NWBto003fyvz47i
LbhFNQtOyjKw4qQy305cvnFHP4skiusNfMIcDw9cVbwrzm37tpa0Pncgo9/d
13qGQqeeBWRn5xLlPxnwgKtIDV1XV7ipEqp/PnulaIcsIJRpaBXklPHhHW3/
5Y2VC7/9iWIxdnMmmTycZWc7/Ho4O7nxl0XIpUenJUssbSeXb//HzuRvRqby
8gNGdH093zUMDAweBPynjxrMRTxN96ampqjtCGF6eprdYxxGiypFqDd3phHI
yJpCjo0Y+Fr939sCRhTLnGaMcAmUKPedzMzMDFwg+f7pO0SV1c/S0rekiQZC
SNc7PDwcj8dhfRKJNspZk9Ojd3zYWKNZVhIoeqbn/XXwzuPj464uJ1RiSlpj
j95no4iiXS2JSiVXahheFd0J8cPQiDIiqkBgoyGxMdaMGfxy+uTAUruE3pR3
jtie7T5fXjYNFFshNmXJyJggj3f+eE9oSTDmI9tblKoSfXEjbofnf/GadI9c
VzxNRghlL8C8NXF7we6jIUsiRY0ZFkPKXoEU3FOugG00DRVLVPyquPXv2z6x
XC1a8kxH1z7PvIUyFkmPyeWbKM3h/s+RYOd4AdeEAhJFYsLwMduVHFLHhplh
bitpnV0Q/7pX8HrYAJwbnUL+hnFgV368lGi/uOrrt/8QPo4vUdT6R9ufik9v
3KZDNlIvluP2kUqzH2pGuuOwsOtZ/8fSwMDgQaFnGYANMp3T85i1tbWwfXh4
VIYQqaOf6vjM7nnHOjqHVRhNF+Tq4UoanCoDV/nHp4ARxYjy2KFTu7a45kM0
D9bEtV3nUUBd6uvrI9inBvjhwMAAPK+qeps4kugagwIflwQDBmzUNNceBpjW
t3tXiZwYYXq6CDoa4B++oRFFuHy9OhHG1CfM0eYomkxyBayUMNvfMso5js0k
mUOse1TnvlQqtZopbSxkKCOn2JSkji81nacuJCp2pxxppC+c2H7p+q31ntTt
q7MrOYgRoTh3D6F7/eTtBYvnhbnxn7/7kUsnK2YoG7gIhvnUaye1m2+Oz7ie
O3IeKza5OrE4qQzA255+/RTFG7W47NpQyIiiSF4KqvJsebcMJ0pBkP/jx/vO
WPllJ79/sI52q0UuPfYVvstJurotJbIHogq1SXfK3qtfhQ8URBRlc/DSJLVZ
3Foa90vpFpyb5VTZxjL8q+Gmk4Hvb2krEGZa/7y99IYxGhhsKvjODnTOpn/K
eTuvun4wzeMID/kKVlfXAi/iaM/s7CwwGVdE0UK9MHODXyvBy2aqnhs9BjK9
vaRnmfCdRloqi6+5plqmdXixUIRC3JioGhxFTVsaY82wSkCeIyLWZzc3pHHi
8TjsBmulb5+cnEQDRreS2qX16OzsdFVOElFkTrtpqWch7tY04LAU/NLU1ExU
lSJw7WuZ1gIyKi3KJUUkgu2KGcJHi7+GDA8Pr2ZKG4zlvB1UVJ7NlnVy6JoQ
+RJFhNs3Jp2LZPWXFJL8fftv7QPWAme+VozxF6+f3CJlqu/jHV+c6+fv/kbd
Pe0OKScHv8SQo00SlMJXbSlODn75jUWmgg9W+QXHvtjUz23guHsvLEXN2au8
D9/x14SC1yjOLtzbQn1qZIPsQKLyclMWpntfce9NU1JQFxiqMsWI4tEiTjrb
NoNi8vtOrFCS4UsUMd7bqsoDRKXE/7X/33wvrbCRVPbQgCV96rXT6qMSSNTh
rem7etMxA+l5bmBgsKngPwXAeWSQUGMswEmidn65fE9kL7nopFLHJ5y6laBh
LafVXkiC1YuCRxSZTY2MjGHwM+t7XkofEx9zpJ4j5XBeFyXrz56vxIYs8BPo
DTwhikjyXj+elo5o/jY0DmWQQ+xlCPX19S79L8UYqX2zCxtHFPWi1ohHGy6a
7kXfrKk9COuQzpzrSB2nBDTwZ3qQrSWnoeEnTEkfAZih7kRkFfqGtWaIyN79
vEoEq3StJFdPv36K779UDUgWMUwXn3rjlPLVWfN57ThK3uoc+pIIg5PytQEn
tHJ2GSSv1JO7OlTUMWGrXGXDFLF9d9tvtWUlycB67sJzi99uf+Wompt9oid2
Hftm8VtLXfv3nnomtt539WsmWkWOjLz7UXbqMzxuWb0D1uZpKYAoynbM/A7a
wWr6XMGvu46uYCXhSxSLZHNnzkEnn6/utahHoSedsRFtyuHxAjnklITZEykn
0mUukFjX9y0DA4OCAfgb3/p1xS5a/8kUIYYQsyuqXbzoQPJAAaXa2oMcgFq3
mOXQoUPEZvU/a0H7n+7ucjlsE9UJ0rMcOhTzOHKLsrTom2XHUh08c9poIc1L
K2toIIoHqg9WVP4jhV69vAupXRQdpx03TdibdvZbkxx60XwLY7r0v2ln8FNH
MFFMx0RjGst1rtUTxRRm1enhFXdXVlauZFO5AlriSf4o6q1eHj6Iu+iryU+w
UrFdlpORKx2JBZTK+PKN26rUkEVk8OFZDteP5PM6/cvtiGWLbPGFHPxHr52w
vINgonz30YtbHJaG7sePXjvFU8pLvXNY0Ew/CVk6Enc63P/Flh1HVUcYSnDD
edthZWiVtMPXrBoueAu/slNXpMnMztbwiNZx9EtX0yXh8yalnvPCSlFLFqv3
XZPVC677QvWH4dw7iCiqQeQyyu6KG39dllrPFw6kw7ul02Pvyc82ZWIGBgY+
8P1zTUY3lBmk4rq86It3TSpPnYGjIAc8b8mfhUHF/aqpNJwik8m4fBh8EUT8
4JCmpiZXRV/I/r2ZtKv1CRxSWfmWqwm17Y2jepoMDl7SCc+V4dGR0as6T9Yn
D2dPp/vq6hrKVM7UN0gIh0xNzUwoTE5ehxUmR50gokhav+Hh0QgqWfQdKPft
O58Qouh7oqD9Xe+UXGSkwWw1qQ81MzOji5TDiYH3UwQcHgPX8qPijes+RMAA
x+TtP6jaPyxTLI2jkNNxE9yVHPT0lVA3zZWvTNCGuYXlJ3Ydw2GVq15pW1Fx
26/PXkU7RJst8HiDX94JC9cgQxCpPRVKIuFzqOTGUcqYk8TS+vE+WfKHqfCj
0pmnpG3i9oK8XtYwrL3Gr7BEEU7/N80DQONtq+3gGrlzozMUwsrbXeQ2I6KI
58r9n/vOEPfeKjp3q7wzaYSpg3Zx63+t7QsfKoAoYkCyVBUklCT2ntoMoqgH
Bp+v7jVE0cDgUYF+Cz7d1UMCBKABXIwHO1Rjv2O+ZQdRxKBhlUg2zWEiIGmr
IQAhEUUYzdsGLpwocraX0KhEJV6V3++nZg5U13LQrBJ7Q8NP1mIAw+zuPgMc
aWbmK/1AegLbU6njQOGQZ87xDouL94B+p1IpGioSiUhlhxJ6cM9E32URFjqR
MtdV+AU/Fd0NIH69vb28cR0RRSHhUeKUmNYyG57Aauj1hKtnd2zWZDk/J8Eh
1ocHosZPWNYUsyFMUtyFd8SZL8GvT/7dMbcmYlVJWKZVuSPZySKWIVDnNZRa
31n4Fu+/31la7ItLFn/0D6lwrvhSbAAPE419768i3Jdnrx7VBPCyMB6XhI3K
NYk0/qLhIyzs1AeUufs1obC9nvOyLQhSFFSLhNCV67fuymmrOW/eRzEv5knV
nrLmUzbaUwlopLj/26628An5EkWuDcDPkkhkH85ObkKoVPt8wtX1Fa1kT2SI
ooHBwwP+6zc/P89yZqABs7PztD2bPd/Y2DgzM+MX7FrVnxfYbXFxsab2IEeK
NEISeMcMIYq+Zw/a/2y610sUySzaV4Wdy4vgaqXo0yfK+USTYhQyw3Ngaw3o
HR3RZLz0UiLRBmOSqgUe8Bx+0q/AAKUBkTgqur+iCsah3SiNC+fqTfcR9Q3i
4TCCt0EJbNGp3WqIH5DVtKdNdsj+OtKY6RZ1qvhtwsXVf43R1AfUnlRX10bs
PkGXdCL6IMNuECjKdCQ7ThVlIpxYcpTucY4SuOLkyaFr6kpW32c5p2TIuecO
UE2XVDqLExXHX2o6n/eujKqIsIQ79+doqOh/F4ZB/tOulOUQ6azIYG2hNAW6
X27KKpKMvZJl0+Q4MDfmxvdpdymcWRsKnnp+6o1TWjDNLyerHv93TRrY2k8P
nH2huve5A2fh+aY9Xqj+8H/d3UF+1FK+VKq1YlTkf1tJfB1EET+QmHYnj5od
8b6rN0OHKRDy4mNA9bqwnk6jAEMUDQweUvixhUYWq7pK+MIDia4SaN/b+jB2
f+YH2y8HIYQo+k4maH/SFJNvD+9MepZ0ui9onr4VjJx3npy8DgOmUKnB6l1O
yFKxIv+kx6FDMeCHos8d6jVka2xa8+ib42EtBWVRJYcceTIwvmsjY8VUsuvX
EKJI+8zOzipLnHJd0E2vCl+g6JsHtGaC6wAwQz3s7JVyP1RgFefswj3JDEs1
azjOEqIj3183XVB9NFbb1I/2gRvrxO0l7MPCEaFk0U5xlo/GbnIylMmeKoYU
/12//YfwiA3cqYUWRqaF12BnTO3/5u/e2767g7sEYmtpsQ5PvXZcJmrtIdnQ
e216lkITxWXliiOtCENSz1RfypHhzXuItDJ910jaBj48jdKkdM7Bj1b41QYS
xZI2ZWckqFrfiDs7sxHg9D18ZN88/R+rWVVDFA0MHkIAgdHv1KtRnXjv5kFb
LGQjlN1+Y0/Ua4riwooRxVXuPzU1BYQKSJo2sdzi4r2gbC9Jb+Aoy5lqj8fj
lZWVvqcGIgdnB0Y6Pj4OT4AE0hMCvDo8PJpItPH1IjmM0q+wcyQS8fJSfUrZ
bBYuQfdCh59wOtjY25sJWuo1dVpZcX+xgwo4w2dDf+9gMeHdpO8XsM7Uinr1
0WZ+Xqe1+0mn+1Y58+8Py0jKBGV6KdbPd3MWkxb9j4SyNW578pUkXeeyCuGt
hjLRzv9v20W8rcdt07/S1qdf7+JcHq+g9nGV2efnDpwNvBEDlS0WjZgdiumw
N03ljlnGohLiIhsuCNgxImCHfzOJ0g81ILXVWGFwfxSWKMI82JxQtj4JZikY
H5ZVfJT/pSCYZta9MY8d8W0cZ5PBQ2WAKQme6KhC174OMctWosfF0uoTTpe5
OrcZTU/y/MPae+qScgE1RNHA4CFFUFgJUF1bw1EjICGufVZkjAwgmcBkXFQQ
KFOl6g0dCWhSzCgUUbSwz51edUl/XWuq/4n79OmXUFH5VkVFlWu7aPyHHY19
T11TU1NdXc0jAJ8EVmlpa5LJZPQKw56enohoezdI+9TWHoQzMr/yBmYpc+3y
qBT9XCJlemB2HTWHK+5PY/b3D0Q1F0RXLSJRa3Y+PFBdS7NaE1fkt48esOAP
bSxRIm8ztONDNzhCwtm0baUcIBIvnbikYneyT8mKRFEmgp967SQ5H8qRUbT7
ztnPZSyRKFmeErxqYvgrvPJ+9nfBkavWLTviT+46NrewbFnWquirIqF5JF1/
ua9na7EzH7qz9clXjt75o/igKnaoD/h92uMAPr1xW4XjkhrlCxufZC+08xa+
2I2OKJYk/qT4CLktoW69XUuUq1nhr+HX60sU5VWoboAw1L8Pf7nW92VdsH0+
RURR1iiGrachigYGDyfIJ2cPWiZy4Ihu2YsI7yH06szMDByLotpGYEp0u+/s
7HTtTDlK1gXrnVxcKCBRJBbEk6fbaLwlye7i+iC+zjmUFe3yc2uZnr4JhyQS
CcWlLS/jGhq6rF8sHcLxzO7uM942LmqqeTKi9KaYu7q6ysr2Tk3RLdJu3q1f
8oqpZ0YIsZyenqa+jUQFXWFYkdl39nOkIkNg5q61DQd8bPjwDrX+DzNXzCuS
Rnj69RNbd8hmKOSpyKSCbs0vNv3WlkWIHzLoF36W45e/3CK79XE4S3DRO/Bh
9il3ZEEK2blYtxe+C74RJ2nMpvPj2nxWuGQKc8LOn16fw1kpFQ9de2ni1eSg
ogTLVPeIpjI5O8a4FhSUKObSY7eUMTjVUoaJWXR+5dxto4OKxBXbqUYR6Xdc
ak9KqA5Wuh4B0Qq/YF+iKDVWstWLWARrBbV7YcABcPiv7NRnnlU1RNHA4FEC
NeeluF9vuo82UomaTlfGJyf6B7IdnalG7EXC3M/FGbwufzH0n2E66tUvE76Y
GKcB04je3l5SiAQ9ZFzLjygODFzACJ50+JFRsgHRYXl4eFRnI2nUa7hMpC1l
ROM71S6kebqROJzrUONhfR/inzA4b6nBRV5YWpSvRsqpu7TlYUcwPuzJNY38
al39v/ixYkkVqNwU3so0ampClg7e4nTm3IHqg/BeOImiZA71De+xl2aFM+ks
plHXQNu5T43+RQDGX1ikhrn3dSrCAWoOJ6qPUHk0Gl0Tw/z+kLOzaXnrVdFf
j1hckm/HupZk++5jdyh257AWXM6zf4z9xud46BdjA9ShYyuVzMEpdra+FOtn
aod7LofM8ufvZTjBJ27NxUm0sqGolNBK/LL+IzxVLpzI5Z33+peaszSsmNsO
pJ0oErl+624BJbSFjSiK1ngyV74iRdwEQpiQZoYyG25fUVCkUcxZ9O9L8PeR
8LfenyjaZ5GrV6D3apUQH569pz4NjyUaomhg8JADmAO3ct5fUUXEQMiWUf9b
X/+u6LAWjfrGkaJavz/BHyqqvOSKOwXjWfbpFtwERR6uAX0SD6UHCX/QGcvK
9uqD0E8qU1RxQtmNC4huVDoT2qemtiys+GbAhL3m0gRS++r0qarq7TqnSaOI
dkbKeno+4FmJKGLZ3ovKh9DVH5ApA1Am4GCulDenwv/1UMy7bvRElIOq3tzU
dTFw3cqi9Eb4FgPAnB0SpNGr+uk4PjyMuWa4zBrtWwa9HTW1B/VUNaytt/Kh
EYtXH6LmzqtA3vlkUipHEq6bu/ZrS3P2C8suBRSU/j5RaHs9ZLoZyyPy3yzc
Q4UIZkuxRSDmoFulTFXR1HBalhq8IeWlxZjsk9w1ycFAGPzOwrccKgy7YElo
7wPjLcJGeBRFlDRmx+Ff1v9G0d3CtForrD3OudGpItU92RUz9D5gzA19nBu5
dW70q8zVrw/3f15+ajB6+rOyU5/tP3kJ2JHvo+LkZ//t3X8nCfbPqjOwMvAk
/K03RNHAwGAjkBdNQJaAnHDJWTrdRy/B7V6X8bKvIDkNAvMZGrp8uquHJQ9w
LHkve9UWIyMjksZgT0AOZOl7jo9PAkuM7BEM6tChWEx1fGtUPeBcjzos5PN1
R7TQd4UqD3UCGYlEXCld2MdLCEnj09HR4TrcIj2ypwMLTJJjfbwnN2pR3HUG
9jmmoogiLod9Bl0g38LBwUHXeWlKAwMDrv311DM1FgxaLu0BaAJy630j4Cw6
7SemzacAslqBhN91+b29mcqqtyliDPyTPgxwDqCI8JLLQiePpu56HPIRCSdK
YDDwOwrqPbvvA1n9ZXfmdcSIfln/kV1KKOsJLc0Gx8rrGy2r9sNRdMJJKsvl
9i0lR55+/QTHHrWawWDkre2vHMNsY0LLhrdxqRv8rDl79b4zk+43jD3l2g+v
itwoh09LZKcPZLCrSqmvEoVs4ZfPfzR2k/bHVW0Nj+AVZP5h82GGv7r4a14l
C/KO7wbr6MxiiKKBgcGDAv4ckfiCSAJVKtLfKHJ4JleWdLpveHh0ft4Ovk1N
TQEpYF1DV1dXyFnIQTqqhDPeskBK1wZ1HvGC+IZ3f/qZxpyySycyPT2t0xJR
DVi2N5Fw/+Wk5C/XELr0yBFPpaVYJRXYZHgcqkWKv0JZIyYSbWVlZTAB7Ygc
bk90d3d7L/xYqgNOMT3tb4AG+8eww7VvzaF3Z5qzi8rC4lRgP509+EloaHhP
K/IUO3SkjhMJZEENh4Ij+Mlhq6WI+lpRphkw8kU1NR3WwonHvVqehxpyjoL8
vXN2TAsh6hnGJNGSrTva5u+SImmZo3M6s5KxOEXInnrjhLJzaSPzmSLZg9ih
dF6Rlf1N8wUp4hBNSRJbVYUeu688u68nZ91fTQ0hxT//4vWT2LhQsk1U2cT/
/I3TksHmCvbOFTj1/PlteeHFsrlJSIvDAl1BILzywDwVAATvr3FLasezQqcY
QxQNDAw2Dpwd5koz2g60iu71c3N3XPdxOKQK40gkjOWuxCG3+0YUUHD9G6uA
6VUnUVw5QMH7Ly7eC5F1u37VX7ki2+SlXSMfQBdo/UB+ksZOInodZl50GDwc
8QQ2a2reYcds2n6sozOinMDT6T5Y1cnJyXB1uXzVsuBAakEYtLqNq1Y905gx
1biQNi4sLNQrsxqgcFVv/SP5BTHgkxBRfXwGBi5QNnxpaQkGI4020GBYTyWi
V/WrWv6dTg0kk4gofWyYt+vtWh5SaLlnuqJvFhbRTdEVTrRviPDqO2dF9plv
8Ph2akoCeI6Og/Bf39WbeEg7sDuhjtkhDVsmbv1RHakqGVfgZbmTn9zA0sQj
MiwpyFKLdHImmXZxfPL2H/RrCrnqvpHfF5VyTR0JV1tghgfPjhHVXA13XSUK
SxRh5tt2OvhJiD1LQeYfhjyHjm05MLZ6DEFOD+zq3cN9YYiigYHBBkG5r8jy
s2ikHJvuyTs49TRxyT2AmyGvKBcPjD65yg59oY6yiYTeO5jELETDJtGiEABP
JgLQnz1PDo3pdB+xEZizb7KVs9gxrTefyn6WTygTG8Ls7Cxw40MBjIuIIsxL
3wiD79HyyEpd0uRKLnd1n9mDnjlAigYGBuDUsBquSbqewKOuriGqyv+isslg
pasQlC4c9gmathf6/jIgqZUakoUjXws9gZlTe8doNDqBra6pCIECxZxfpu00
Vfgq4fpg1NYeJJYIP12p7YcdfHtH9THN+lf1HxXtiJO1oIMlKj+WH++TRuWS
Heaw+559yTk18PLLsY+LWJ2qpDEvHEhzkjpvaWqakEgUPp5+/VQRthfEabST
N7iSvrYAX3o1+QmqWUKIB1mF3/+r5o+pk2DRjlaW325/JTW7uJwv9NtXWKI4
t5RHOU+rCqiGWSkW8Cp8kXN/ycs5Usq+oE+a9d2yfawhigYGBpsKV6itVjbd
K8ebuJQYLC0tuahULmelUHGMvAJYZSVHn4LiY7xF5DdV6JLpIgUt1ZZyGpl4
kbbd50EToCfxeOv09E27R/OevbouRvwajVZX1+pkDGdS7kqMTmJjF6DHvisG
Z9kj4qtzro0RhxuPJIqu+slGrZRxQnj7uGU7rEBhTggT1qs0FeONzc/Pc8GA
V3ge8VOj6y9F7dVz748ioJT340EA1gcrQx6S8Xicj3Jpebq6eugsLgsg+jLC
Ra28jPrH5mHmjTZRy5P6NHd4YJzImM1AHHoWQSCvf/2NrvggfkAUS1KFvDW3
+O2Tu47p9/QtGLU7dGFSxZNUYEkOFaJ+hTMsAw+UFtPc7EM8kmwJ/tRrJ1ez
0DB5kQTfEZcpdUFfRUzypabzHODKF+49K3RnFotCvurdiYewFFa9bdxjHVUW
so5UOWeGG2UbomhgYLBB4L9aqqVaOTKH6Pj4uOX3Ny2dTu+JRphjuGjkipia
vllhi6D3+hI/vdptpUe5mrCorsQQpcvy1zYn4VstbTkUa4x4DGcmMKPd25vx
nTwF4lxrkk73edeBiSLjEPY64bPAIb0Zd9Z7Tejo6CyL7gtYkPIQohiwjOLJ
IaewOhwTE9fQW4l6/EnPSSpjiHok1Xp5g77/IwMZUeSWfPJz9Z92pQQb2RG3
e66h6APpWcuW4uSryUHKONtBIdnEZJnZ4+H+L2RiVIT+kiL0V5rc/srRb+5+
K3ZRKUueSxjPwJ0v3bhDLYPJQZo6DNrGjDtEDeTxwamQYRDLe09eIbk06UGY
El/68raeDX8IU880L6V3TsqGMt9j6lk1q1kLqeavA7JLTkhNo2WIooGBwaaA
bJCJpNVrYaLp6WlgPr3pvouqP290JQNtHS5mRS7fzGqi2Eo4jS5/ZADotAEU
yGQyaX/0sUUPFb/V1LwDs6K+JyF/l/OqhZxrO2lkYFjfo2CeXHnIoOw88Wq+
XioC1K+dsrTqLIIoes+yGku62dlZOJB8aYhpA7tL40LBKmn+kw7gdp81rNBq
U+EdD2+z6AsYFtakq/tMDvlPC8ZXIx45M0mEiFV67RkfXbzYnBXu06ICEG+F
kjEmVCfoY0+/forjh5w/toNL+Him/Aw5zwi9s5A8C3rzYvPH65qRLGx7+o1O
pZ6WxZOyiZuKfL7YfF7OQBk05qliMmcp4pd76rXTW6UlTjsFFWGePzmQsc8l
DswVysC5sIbbYmH3f1BkdzYJc1OUtaCKz62R0T0UMETRwMBgQ6EUrBN6oGlg
4AK9KmxhtGAUOSh6lcuu0UJw8eJFTkGSOnht6RgNEWdkkp5Tc5PBwUt6rxnv
gfsrqrq6ekicwi+OjIxQZV1IDl0H0K2oJ6KYSqUikYi+paOj4913JfcWvoju
PoM+2hn9+fz8fDabFSWL6mKJHuu01vfAcBzCGGkE47GchQ+aT9CY8PEA1l3f
8N6/HopFpMlSWt8ZRtY/V3AhD3OKeU0Q7fyK7ZRukewU3EYNkYmZdA6Jpmns
lW0nEHENPhqdQoFJUvVQFh3c4MBzozPritRJqrMrOQi8bqudE28lV0Y411a0
Ftyys+3O3SXFiHKqiG4ZiB+x2dTg73FiqOAmUYxIPcffz/7OQ6Ueuogi4acH
zlKZ4tbilhDJcxH6KNploPYVPfQaKw2GKBoYGBQWQSyoo6OTY3T7VUtiSxnO
cPRJF7Cs5qbvJRuDQ5e96c4gTuJ7CtrIswLKRz6ETBfpKoALAeN1FVJayOW4
PrCiogotgNIuvudjauGZCbA+vdCRfsLGmZkZeD4+Pglnh9Xr7j4DV0qlhhFk
2t4+fXpOk5TFIyNjcF2/xn4oOj+kuBwTxdWsm+8akgMSs8SgRWb4ypOBxNbU
1PAbcaC6VufnFnav5sm7ChofdcAVPr3ntGxsV4KcCtXKSPwEudpWEv/rpgvM
rGS6WVU7Av6q+bdFJbJbB4e8/ssbpx6QpVy+cYeKJJkwUB52K7ZroZjnwd7f
0XxsiiRopsyy/6S6V7WuhlnFiWFuf+XoxsXcCkgUKb4tKIpWNcqNub2PwwPj
WhWhlCw9WjBE0cDAYHMgfJXRT48eiUQbM5/a2oNMqxYX7611ZBeZgZ9daK7o
KmZb0THGRX5YhQEcj8S5Hanj+7VLiGhqEeBFmUxmZGSEeBFcxeDgJeDG1IaG
eSPqkRu7uroonwuY8IAV2erJNSKE8AAGCIQQO9qoskBnqxQgSx0dHV6vaVjk
8cmJdF/mWKqDWytyxSax34qqyq6e7qnpm+nMOQrtwhlDVjt89Yi1esU7Iczc
FzBzWCX65JDRIu/Mgnq6FleOPmjARwb53O623ypKhi3zihPOG3QSqOPskqg2
5KvNKx/F2bvfCTlMSQvsoytiXk1+sr6lsTu/5EVD6iLpko0hREo9Kz+frcUt
Py7/gFhhTmN+NLeJrxdV57h2mUwXE2vbJZo7L+tEV3/ygChwRDH/XdPApKzM
tF2M/McXfpV0Uc6qgEcIhigaGBhsGoR5iwpbwc19dHSUtg8Pjyo169gq07IW
Uoj+/n5XpI6Qxihlo9PUJSTR6XsKpoKuU8BsU6njQkAh2JTWgpA4G5Ku+ob3
WuKtvem+/uz5QWw0093zgczGerrg8ZaIs00eiZR5C2+nPimnu7suXrwIc6MA
o7wQzMbCxsHBwd5MuiURp5pGXWmyR3sLYLZAZbu6eoDi8iBAYumksIwh6xNO
vBuxpQuNsEpyHgQKgV50OilR03B+j6jfTchsHzkAxULlCJsotvOt2XanKWk7
0v+57omXV/IE4dqN6WDZdw99toHCXfv6brhyIRjLSk0tss+c1KbYIOZh41t2
0iTbtpXEL9+YUx2pKVIoM9fAVKWrjAx1Si3M5O0FS9Pw6jHwB0dhW/jBxD65
fnsrEvVwlgiP52rSlsM63G6g86jAEEUDA4PNhOAtVOyHjeFYetCIYl6XKDi8
hi0eb0UqFdWZEiGNRJEIVUzzD+QWfq5fY46+fo20A5MQeO7ruAKUDDjVIfTD
2aP5yejC6j3O3iJ19e82xpr3YBEjPBHtAima5+yRp88Hxu9IHQfOmc6cg5/6
E3jABeCEG6urq/VySk36XY797/aSNSUHNoHrDg1d9nZMtlBZQ9fCLjoxtF6M
OR11ON+tNjbyPvCzoqIqRLwzOHgJ3h1Kka+pjpQXP4bLGFHM2ZWSfjyQw6Yq
mg1LQjorFis/ltLWZ/f1EAGTB1BEMWf9+Z7jttoCk7zw/C/39aDD4TpZisxu
W5ZgsDgBnNhRZSRIsUEZ/3wp1m8plxumf3cWvn1iV9JO16LHDjAuIHLEcmVE
lDxb1OkeHIUlilgJuvzkrs4t5BNeGlajCPvINyfHwvaCXdfmwBBFAwODjYOX
A5B6hdXEcZWAxl4tZYlEIuhePzIyBgyEzU9Y/xuJRLxBxTQSRd+HK3wX9Uvg
0oN5CD2AWSlxik95IZBVID+ZzDmYFeV2vRFCGR500jl+/saeqEtO4nq4Nqo4
YTkaVO4llTfHHvU9yb+6q6snmz0/OXmd5+xd5PHxcVcE0mcBtWik2zJRs6nU
Y5JLS0swMvZbkUtXqcogXe9dUJTStUUPTcMgHJoOuq5HE4LRvXniUyaKVKlY
RNWAaMmyBesVB7/EbzGaTcqJS18iOUzKu3lxciu6ZNecvYpcZV3TISKnegX+
6PXOop2itnBriUofo/2OslhMbN/dcXvhO5yT3TSkuX9C6a+lH862UmEAHhv4
XKu0tIhYFvCNLHhEEX78sv4jyrNjNDWYqOxMpkdvqqtSAzxSMETRwMBggxD0
lz6tqVcimnmys0OxG2x5DdQCWCX8BNoTj7d2d3d7TwecrdGviwo8VMr4TYrv
cYVeTe3BQxi+0x+u/YEXVQuTnKy3CNDbLhVmODk52dvbC9crJtB4pKb6n6KR
8ojGk/38HoOZoYrEOomi/eCGLL3Csebc8PCob17e+wZNT093dXWJ0kdtPiLI
GWs+xM1cGo80xo7U1f8LT+xAda1ucl5X1+Bac3hQi5z6+noMY9bzSSlgC4cv
LCyFzNC1xHQ4LL4IVyqaysWujyWu31pgvTPSQnVbLH6/CJs+F5W0YHVfzo6/
5a2fv9u3tZhz1gmVqm4Zv3V3/apblTClE72aHGSeQBJmroQUp8ZM95Hs7/Rq
Q3ibnqk4VVTaIqZNKXX0Y3xyF5UNLGs52QJLgwutehYTq+39XMV1kyFiFhj8
fyaHXMeaiOIDwxBFA4PHHHWa2Bb7+t0J39+OH0bLKV5HdAWYxjAKHIg3+gph
XJLhsjLBLmAQ4qXc0gWm5HvqhYWFNDaPc8X3YH/YDlTQey6E+0agkxmYxgRi
fHwcZ55N2+6OtuujergxIXGN/rciTfLdgYTPHanjrG1h8gkXC2fxGhLCODBV
Cl1ymxWSeMNGarHtC47Qjk9c6+hMAUsEhn8s1bE+z0Og98yx4b3jQOVjCUGu
9n+AJortRaVx1Swvsa2YXK8FV3xi1zFZdoip5/Hb3xSR93UpSWBkjvj/afDv
CrTqqVjkdUOnufTlHFl/q2pDrYmMZLaJZ8u78Y1ZpjcIaFhRiZJ+lCa2kuF2
SevutosPvE4roOCG27AI176+iyWa8kKCxodXn379FB1CnVAeDjELdfKxuwaE
wBBFAwODzYF+N5+f/4blw3DHb3SqTizLJwUJhA2IDRADkkgAQRodvVpf/y4w
EKFxLotGVJPfkFMDr6MonK6MON3VE8WEqe9U1dmXsgMX3LoV9YSCeDA9n0ij
34Dro3arOTD8EKLTsEo1imy78suwnoODl9i5yHvGeDxO+/MW4dyoHA6D5sCt
97hwVEygLAozmZqagefwCHLR8Q6lx1qvDI8+riyR5Unv9I4USSvFNplNlq1A
qF5RhPKOoAOhhWnlXe2foMxE0jDMBYuoV3P/hEVv6HoXbNm6j1RHJlD/7PXj
KsKZkJIZFWHjLZdu3GG59EtN54tEA8F2ppcYGj18/dbCRr+FBY8o0iIIDl9K
pkDBRAVjp5mxryTNzhWy9nIdcJ6dA9GmM4uBgcFDh/7+gTLMHlJ0KJ3uo+1e
AQs/GRoaAmIGP3nL4uK96uraiPKxaWnx+WPlYkpEFHvF6ajgykod7yQpStBU
aYTh4eFoNNrd3d3V1QXERi965FrHMlToUEEgEKfx8fGZmRnXOMFnCWxDoXsM
rkwy8efU1BTFKjOZzKFDsWqNGbrKC4kfAoHkuG5IiaCw+8ajOBg4OztLW+BE
IXMbH5+kOk82yST2WFX1Nq1hOt3ne0b9V/H2aTqdjo7O8P0fccg88sTteRmv
K24VcUXih6Wq/hAZ13M1adSx5O8sUHNnSV2UNbfQXMBLD6KkoApIqUwRz5d3
H71oE4Ydcd+oGpBD4iHzd+/J+QiWeEw1AUw+X92XD/3wFwQFrVGUwVuY9sGz
Y0ph1B40PlH6F5s/zmm5+/UKzwsCqamhZc9ZrBsKhCGKBgYG3xfi8daopukI
L6ij/WtrD7pudsBwYISO1HF4dcWoFMkoopiyBOIHW/oHshHl6xh+bFr0SYny
KeAJFUlKyXOoDiWC7tyNseYWYb5NmWU9gyweXu22C0DJJpwYHByEcbCDXh+X
BdIcdBGN3uqaKxvr6t89gBx7Tflf1bb7TbgQIJbwaGh4j7bQegYBFgrYtWuj
mC1OEmZ75cpI0LEsd5ISGFxq+ILweCeduewVfgIPLFJ97jQGgk7XwiZRPJ+4
9Y1F1IXKF4WmuFV1l2v/RcNHHKJcmRn4QRwhQ4PYBcbKXbo+q3Xu8xTpFSdx
esm5xW+BwZZ1/QcZ6WiOPTC3ZCy7wr/6gqDgnVlo/eYWlsUVFR8JST0XSUPy
xLVb3ygl0fdeoJjDeoD7/DEwRNHAwOAhgStIuLh4T+8sDDTAV88CDAF2g1cr
9r9dX/cvarOUNgBbAyKU98tW+7KIdLpPKnP1CBvWHAaVStI4adTgwGTcwSvL
mpqZvjh4qav7TJ3WKIRjXy7fwiABC7PNIKoZ8iqrY/Rssq1BRmV0ff272COm
jwXIIyNj8OrFixe9F+u7gAsLS7FYM5+Cueibb5b7VnjS4fAGkbYohh0Vne+F
6FE4PX1Tb0AThHosTeSz66HaxxVSX5u3jmTHiSUyIcHn0otmG6Y+X02KDs5/
9tppMvcT7LEEu8uhBc1hkXdeJqKyXm6tlCx2jV3uqTdOucxh7Hw33cGL48Bd
pUd3cSvlyqUTeEnrE7uSBVmoFVHYGkWlyBaR0hdjF2yFkf9Ddtl+uUn2r899
r0WK+A6KOknt+4JJPRsYGDyMYCtCl27Xu2daed2URfdFI+Uc02P9bHXNO9J3
ItR3kTdS0pOCbMQ9iFBVVFSxBNs7ArAd2IdkvEGUBkeOkuU1EKRM5lyjMhVk
45ogHkh0zksgXcTS9auXK1ZUvoUOh40YaUwPD49WVb0d1N6uoqIipLO2jqGh
y2SNaHNaRUThGpewP4h3qbPZLCfliUzqS9fR0VFTUxOyngyYpM6oYW1XM+dH
HZKN5K3bC99ttY0K0XuwNG7fCtH4evvuDsyEqi14B6ej4KU7f7z34NxE2hvK
rKXIQb/SdhGFNlpcEXPQW6RtzmGY55+9fvLUxS+BTZEARwiii6WI+9XkJ0i8
vnukahRlXR/9nLx9Fw8PLFMUb1axHP/S9VvSFP37DISz7mmZ8/3h/wANUTQw
MNhkeDzxLugBMS9vAd5F+eI0qo/hMTFxDW1S7nR0dAoNS+eJqZmwpLM3SjY7
OwtkAwakakOdcSUSbVxHpwNOFw2gsjx+fX19IuH/BxP2WVpaSmPTExhE1zXD
czgpiXmFEbfT0odUP3VofUPVj9T7j46txMT3yOhV8nj0nRixNebAvJ205I0B
/Wv4+fz8POzjavkHdJQuITzdD9cbUWY7EUWzCVPTN2EpqKNKSGGqRfluZteR
Mm8n68cUOfyPWgPnftHwGxILKxvthOQnSnRctEO4GlIoT+yw0/arebn5ghiD
v0ytn6XkSLSbU2NcunFnW0ncwRVV5STKrmF6cWCtT4iyyWN29rz4KLWH/vTL
eY+t1Iag4KlnBPA9kYV/MTag1Oh+j1Jizsmiv20VXVq+/1oJqhwQxZby74DY
aCKKBgYGDwt8HZU7O0+okJqIPgGxcR21uLhIguKpqalqp2K3DoXP0WiUVbch
3469L8HIpOTVq/iqqt7WPZz5wFQqVVbmll3oiPqJf3Xy09jYCNR0aelb70yA
PVZWVuqt9JSIZhTYoC9BtZBFUwO7kKteXLznnRjHY4ErWp6VYTchyg576y2D
Khtd48BuHZ2pjtTxuwtL9E4Bt0+n+wTDj74JSwFnh1UNqZMEAsw+lhRz1kXZ
Qed9TCBzz+Ln4YHxLcVJ/bZIXEtVKiZlFLH4fdUVmrvLJY4PTqkoFntfr6dM
jvmhlrK0/vc9ZzxcsU329Ss5gnFFkWUWOyiCQQruZ8q7Oby20eKOwhNFnDe9
PxOzd1fiKqg52pnYVtL6/ZMWfO+OZCcv3fhGM8YMgyGKBgYG3zuAJ9QrTQTl
NAedjX0JZLbc1X2Gau3I+DqTOUcsAvie7+AhSk9mrTCU5pQo879xoddwdO6D
eQK3KSvbS6lPqQDVKAowPTYY9GJ2dhZpsJ025WMvanlty0F7xLSFe6FYE3+j
Qmo8bQWTpTTm7r2hv8Wlbysq39Im7ChV6s+er/C4R8KJmMavlZsBX+1N91Vg
cLgSzwszp3e8tzfjewjMGUg7lwfAUdPTN9d39kcUXEg2t3hvi8xgck5TOl1T
TaCKIkoOuY08uktatr9yVPXFsyzJ9AoZxpO9m5Gs6iWUocQMmGT7kd98ofu0
FG5GPii0j2JO5/DwUdzdPrRFrkAbG6QXlbaqZjoYUcTTAakeuj6vBuNONznJ
5NfxxmiCFJIwW3bMOKcTez5Fc/ZzmFvm82nSbsujgmGIooGBwcMAIFGCQpAA
BImEb06TOhqjqOQOH0hlivr+qzdLYa44Ozsfk57edjWg13oaziIEOE7Pxnxe
lrd3dnZGo1GXKIZPMTk5CQfCT++rLSgKDhGSwKu+KVfYDagyDBt0vRRyPHQo
5j32aMexCIrNXecaGhpi0yH9gcw5TO8TDkELcd14X8qJo+XRZe/+S0tLNA3Z
kib65vj45IpneXygvGjUb9Yv6rOYYo7rN8etsjquneyvuaGe5JOlyRebP/Yk
9AvJytJjt0TidWd7EbvxoA110F2bkuMwz7k/LlmbpeooeAs/fk652/m794Ra
R4zTjhWYiS16Uz/VCxvZuygZnbx9V4VS5Qj3eew1Ar8FLFuahFluxy15ex95
upebzpNEHa0dV2XqaIiigYHBQ4Kpqamok6TBFn0HuM3V1NRQcMmlk13NH1jl
xXct2BZbSHSZr7Jqo7b2oB7hBN7Y0PAe1SsCcdI5EowciUQomesF8JyI5gLE
9BJ+VFW93dXVEzJ5eBWmoV8Io6UlAfPxpWoYAq2prKxkrsuhUeC0cHGnu7v0
nYGwASN1CbHhJ2zkaTtn7oh8hoPFL/qBgwjfkgCRqlZC76izvtG7CI8jKP5z
Xz63rMMDv9tKEtpSW/KstVrm5/LW+b+IPdtODV7jwJcdDSvc4sFI23cfoxbP
JGYJ7WdHdtxtLzfJuDSFTDf6vSxs6pmjstz5Gn5+NHpbWlzuFEWJW7kkoJTD
iS10oq0l7c/sOz23eE+77GUO9q710vIUFuS31P3mSjdO8V144d5zNb34Tgnj
RyKKyhUzLKhoiKKBgcHDA+AMekwPqJGuK4G/dTMzM8CLfANQLjCZ0QF0i7iK
lyvyzvBSY2NTmbOxMjx+XV+nk6Xu7m7YZ39FlctomqJkmcw578ii3M4pKmG4
HKe9lZzwKocNXQEiYNS69bQOdKqM6tTUQjOfuob6PdFIT4+kpqiy6aMkLxv4
EF2EjZwrfxBuBscKx8VIWVCrRNf4jejDQzQVNS+d+j6+la6PHXJcDEA0YnZh
iSwTZWhux/uKkrVwpA5/TUpNdHHrf/67ZE5jIDlLpxQFm+dLTefVrFpESK0k
EcIVac/OwRuKw2xG7+PCRhRVhWbe8SNv7Tv1mQrztqO4OylDu6UJEnpj6aZw
TQcO+eN93Zevzee9zG7tUO+vyF8jfZXxSUX+xNpevnHnqdeO0xyoUOGjsWn+
OIRPwBBFAwODhwoD2CmPg1r19e/6Nh32fe7a5+bNm73YWU8X+ZIywsWdvBge
Hq3Rmkpz9vPQoRgfe+XKlcqqt2FAILQ6hyQjcd+SQtb5utCIMuegNQGwPNnF
kcgL0cucYYdU6ji8NDAwwFuAEPb29pIGmXpkT09Pi9CiUovoxLgSdc3cPtt3
oUSn7Ioq2NOX/XpB0uwV3z5YIj3lzVl+X0304wpKTQqFqqKLOev+rxr6RZ5X
tn7WhMayM0gLtTsRff12Cjby35s+cTExTehaqIne7xyaktY3IoCmUwj/x1Nv
iN7HWgwr9wh1ZiHZOMdmFUlbpiX9Wc1ZFewVduKcdBbkUDxJbitpRYm0OOP2
3e1pbO2HaeL1UuW85fgGIL8YqFyzmG6u/OSnItqsuucIx56SJFysiiXmwv9B
GaJoYGDw/cIbIyJJLBtWBwldrQDCwBurq2vJxG9mhpIsglZRi73ViHaRVmVI
5KI3vIuiXFckTC1rYWmxu/tMRHV8JiIE5IqaUHv5G3BIGJDOrp8LLpm3ewEz
AT4GJ/K+BCdyFTcSUqlU1NnkbnDwEi1IY6x5avrmxcFLdXUNUWdHP/qJlZl9
vpOZnJzUa0FhfShCG5439yKEK4qZq3AuzKeh4T3XTH4ILNGypLGz+k0ygeND
NwTZKBVG1qhubpM5X3XvtkXQ+Bz2t4fjkQu6gkROZHfpkhaeRtBdG5jSK20X
VfGcYCkbyxERhfVRVJJnLA7EaKJKoItOhc9UnCraoZQs8DYJhZFYGRkB3tEm
w62oYYfnwHZ0+claL40pKzopLavwIHHv5b6r08/uPSODvfJzQiZFbXn+ArLS
p8EQRQMDg4cQwBZ06lLnF1f0hX4PrK09KPz30HkPyA91EgE6R7xxbm7OXejo
d/+cnZ0VDY5VUzydNBKhok52MCzpMpqaDo+PTwJXJDcYl0H3xMQEHOilfBPY
hNprrUMg90WWcvBoME40GqVonpY6vwMMkEOX8Gsa7RYjSBG7us+QqMRrekOJ
Zpd4R0cmkyGePILRSEvwxuu0MquMKK6Ijs4UrzBVgfp6Wv5QQos2T8yT3gE2
PPnKUaRbcUkR0XYG+AY2YZEaCjJUfHJ3u6UoJgcSN2DFBN/4ef2/F5XElf7a
KeVwPmBu47fuukZ4lGoURZhO492S8eK7g9sFV9z3byL7Xywdihwuixh6hTcL
fSapZDH5l/t6esemZfx4rXBqnHOkfrasa1//8efv/kY684iGOPTuyGaLf7Kj
BYiiZvxtfBQNDAwePZB3Cj/0HHT4zY5fnZ6+mQaOVPGPUbTRzmbPd3X1kGW3
MJzBYYmbBaikc9yKAlglzKfM7sdXztHFKMqBB4cuD4+MARPbo6KL8CtxRTip
HhHtwIywNzFNVNOlGYE5IIeM6nlnAnWKcSWy4bpIjAOvwoHxeJwJYXXNO2R3
I/v62Q1ixLXUN7zna0mkTwYuk/bvAD6XOt6IHoywsCu22F4NYHwvS1xTH+rH
ETLmI01y8NP4YvN5UtcSUZTahOKkU2krYkcvyZ5xuXyes5IWqxsKi8PZSQ+R
8H88s79Hm8w6FRxrRcHtcXIaP1NfWlg2cv/OwrfP7P9AUEHtLCRLt8kVxvck
eRMVjO3P13z40djXa7+4nPoOIHPhl27ceak5KyXY4iwtRVIdj4FNEYVue+KV
lG7IY2oUDQwMHkUIc0XVOlmSGcEc7un7rBgeITalS0tEWR3yJcpsxmKxFQfR
dS5AzMoCmujBsEAC4cEdn39d10D+kEBNmYYBaayrq4NB+vsHtFPcp87XFRVV
bBXIs/VSpi4RSxT9qXm7yCxjUSWcHV6F595mf74toYGejU+uULHJkwFmSGdB
I8TjVI0JM5yavtkYOxL1C5auEiJsK+fG7/Wqvhf80HD80u8pLldEDZ0phCjU
K6h6Lm3lMsXjg1Ob5D6TtyZvLxQpocqWkiOypV1xUpqElybV9BL//OEYERv8
mUOWs1z4aeYdGfafHvi3ImUZxIIg/Vd63nf15vpXzCa+gt4jV+xhEiX5PMl8
drTRUiiWiO8aZe2Lk8/u++Cds2PXbn1Do0pb7wAurbLM4v/zd+/FBr54dl+P
rIpElx4sXrWZ8Fa0UXq2/LTwcuQlWknNohedasuVUBWYku6GS6cLCbXIwADF
rEqTDi/64lbVcFwSxfJT/6Fn9h9cPWRgYPDwgIxobEWJxh9WE1SEH2xGraO7
5wMY7VBjU23tweHhYe9o3gq6vAI8X1hYSKveebrUhY19iDTyqzW1B6uxUWB1
dS1QVjgcLoHih0C09C4tQBFhWOCKdI3wE55XOF2mgazSmlD9IRyezZ4n3Q3s
CScS+hpnt2i9bTTPFvgkHOirVfEmdnkRYEr7K6rq0BeIXuJeORSlBAK84rvj
hUu9ortoGpboRt7avrsD74BxbJAX31qSJHKobt+CJT75aora7W3CfOgsf7mv
SyRbuaUgGVBLfY0d7Zz4mvi/ZD4YLC3wPFkawzzouZo0TGkbC23sar1WIU9W
4vHM2FTowCtCRBpttpS3Xmr6LeagkzKmJ96auKLNrZLLCR30MXwTE7LKFNnX
j8s/+J9tHx/OTvaNTFNK+b4sHmCPbuvGV990Xrqx9+SVZ/Z/YNeFFr+PcpVW
dG7E9HcpKmhKk0/sOlrW9R+KL32n6ZqCg7p5S5ExLohtV7Q/qWw8xcxlUHNT
QJIiEVEsjvOHTYtzJmxyuyNeftoTUVy3dMjAwODhA8bfGqIazwGWEuKtbSk+
AxwMyBgwqEalJuY9Lw4NRtDNz3XUmiYG+w8NXW5EIx1KQHPwc09kL7d3occb
e6L1De/J6GLV28c6Omfn7lBPGZQMj/EE4NKAbNXV1VkoVOGOKnRRaeyxAuxx
cPASUDWgwRQdhZ/0cEQLlbcMT49kON3dZ6amfFJsIWyZAbwaxhkeHnVuHI3g
rOBcK/XHcT8XnBmdcDjCWa/eX0MRfZEXnslZzYLGDvUwSQNW8N/qzm1OVpch
wjuiZlIkvrnrdJEUsLxPHo+/rDunVSRSKCxnFbZGMU/Wgo4qwucOnMXYmk3S
iJhh4+nkNiFJFplZEVFcb4tDGfqTccXvWBDdOfTlk7uOkemlJHKlLbJjC5YL
IpN8XwUeqXCR95Q9d0gO88z+HriQn9ZkfnIg86diTK43kHntP0G7b8lIBYtr
3bqDW/kk/nvTheu37ooortsWJ3z9c8rVR0aJFW/E+e+gCLago5ZG0TcW6rtJ
GRBF+shJzx8/FVVpUqaeV5dnNzAweISgR7EoxcnRMGBEMzMzIURiYGBA5x4u
18TOzs4KT5jRdeqJiYl0Oj0/P+99yfVkdnY+mz1PpE5L8jp0xFG7uNFmce+3
JNKZcxSOa4m3wmXSmIODg1VVVfCkquptSljDS8AqiQfCUly8OEQLwhFCDmlG
NYsb7nxHBj5dXV2waL6XEGIxxD+HR0fO9mZasExR2yWHQc47EayuXE2xoktX
zml66rLtihj/UEQra0GetM8ikEI37rhkicWtnBMEqnB4YHwzlywvnPrmhNs2
36mRq6gbt4x2Nme/kLdrnlxeKDgK+P4q8il5AcXffnbgQ8GfS+MaheAWNgkV
9kTHGFWfvJ5z55RzTp65F+pKbn3zi4aPlLZFlgtKN6ESDtNJ3qiigio+hhFI
WWNQmhQiJhU9kz0cSxKyD44kcq3qi0OSo5Qv/H9nz41+pRZIZ0qqC2HoZdnR
ueL4tlJsMl6qOomX4rUgjVzPiq0dtkN73irH1LOMqDvrTpUrkViTN08Pq78j
hiYaGDy2gL/enZ0n9CwqkCiX2lfH+Pg4ECgiYEQ/5udlzc/AwAUhMPGU0rk4
SUdHBwXiOjo6w/mPXsEIjJGYj+5ZrdNF70t6vhVooTfyls1mgTc6SCYLUrTi
Q3Z6tJ+js1A63RcegA3fTpidndUnQC5ADIooTqAMZ/V3fJiVsOvR/L1dpZiG
HAZA+CqLW6HsgYJFYtKaL6HSl23zd1E/tXkBRUE2/nTXMZmLLE0obkPleVjM
Vtw6t/itpaZ1f8Nu2lKDxhPL54WYhVirKJtEflXK0ScOyUoxy/o+eDlJQnLY
tlnPP9P/7p8bnfnLfT1aPFN4KjpshYrJYjG5tfiIZIPiLU4Wac13OLnvzLRK
ZRMciNvj6hrbnq/uzYzekjFSNUM1XVLBrCy15mJOxbS5ukDFFfGitD41GwrV
+jCfLz81rAhzUjFGqk60Ld/h+b5TXjGLST0bGDyeIH9FnXpdvDhkBaQ1p6am
iLoMDV0mk5xYrLkGawWBZGJBXYQKFH0BrI/duffsicJzdoAJN2+0MFAGO6dS
x9nI0etF44r7UQVmOt1nqXpI7apt+Qz3wo56RuPt1TXvwKmBvIVIhl2XALwa
Tk3Jes2OJsd/Tufn59lAshLFNazjpjpSKgT1LQPwnQC8NVXOWkoYhE8d4rJo
YOGd8pcNfTKSUyINT7ZIcat4/qv6vvu04yZNR/wP+NFfxz6WRo4c5lLRTiAw
djYcixJzmvi5sG+yTP8Sb0FS8V9r+zRyxf2miUvIFC08Pzc6RXNb73Q4bW13
1eGx6B05PjjzXHWfqlGM63xGxRXjWqfs9qIdrVhaSZwwKXzUFb+lQ9AoiXRD
ksLB48m/O/ZiU//kLdVNW16U4Mx6px47yR5ywfnvFDWlD1s7h2FFeWcp0d33
YXv4MAWDHarNvXn6M6fQRit4KG1X/yiSQsyiSKyJKRoYPH5wBfrS6TRbuxDB
OIaajhAtxsLCEnDFRKINWBBQzcHBS2ms9EPJc7PvuQhdXT1OGhbt7OwM2d93
C5AfoKMwbaapUaX7cFNHRRRdQ6WxeZ8jMukkiuTG09PzAbBT4m+uvK3vJLno
kWbFZNVlEs47w+CZTGZ6+ia1WayoqDrd1dPVfQYoIhFIuED2/HFxXdcVkRSd
jb6BBgOzNRrn1QLp1aHsRBEpnYtbbCUv3BzRz7lpYFLtvSkRHnWWwwPj5PSi
SX0F+RF9W0riJ4Yosq1ib8QTVZliwaajm1erkrmfVX9AbEpaGmJaVlQnCq2H
nfPV7HHWMR9lmaN9fu8rGoavMTezBr+88zeN/dt3daK1URyDgUBvjjLnobCY
U52hcyHBvaU2p1R0bKTu0jAasPEj2fHZhSV7efP2FOwlUgl6SzX+C1lPm1QX
t+oEW3YCKpYTWPuKPQBwyntPfapkXI6CB1zSVrYWd6qeN8QeysDA4PuFizkQ
zdApVn19fVDrFkv4EzYCx6usrORKxenpafhViDKUcbQTOTopmVTTAxgRkDFO
uQ4ifE+6Ym53YmJiZGQsne7rhjFjzYcam6Rdj9ZuT0cvEEVnHBIOaYm3wvYr
w6PA3MJpof6Svg9MgzievpJCo13zzoqXA+sQT7TtR0U2zCSbPR9V2fMV5+Cy
+3a1j1nx1AYW3uW+ufvtcwfOvnAg/fftQ3C7LDv1afTUlb9v+/iF6t6f1aTv
EOvOb8b9UGV5Bd+YuPXH56t74VF++jN4wJT2nfpsV3Lwueq+52s+dB5nx9xc
5OpBwRrqPFtQLos51KSBLr55ehiW602Y3slPo12jMD2Y5wtizmmY4eUbc3aQ
bf3IaTTMsomxHsRT/zs+dOPV5OCz5aeZE9o64lJlnsO+Q5Ii2ryIqPj2V46+
1HQ+NvDF/N3vLHUOGVbVZmWpvn7aTHiGYQno52szPz3wbz89cLbs9HDFqaGy
U1eAepXhm7vv1GVYWHjAm47n2/AvJjhtMVt4Z5uzXzx3IPNc9b+92jYEk9l7
8jOY1d4Tn1acugxPXm7+LcwZ3tnD/V9QSQBd7EbP0MDA4GEAkRy0v94bLdsH
P3UPGRekFrgsSploHSGkDugo1/4B1XQdUl1dS+lgoEkXBy/pFje+1joh51px
SjDt8fHxCcTq5r/yX0JgekzVgAADcR0fn0xjoDXqETW7cAUrEvdrfo+zs7NA
vOHAWCwWMj0g6vX177qaIYa7fBsYPK7gJDWV2wHzz4x9BfT1r5sGgLhu331M
0cWE5phNHtpHnt37ARAzIL3N2c9//9WsT7Wn+Y5lYGDwg8fU1Aw1qtNr/LLZ
8949gYo0NR3u7u5ekarpO1TXvMOUxtWfDvOwYy7O09l5YmpqyjvU6sN93o1B
nPPBIXwXcfKpzhP6dszsR72BTf3shxqbIqqpjSb9np2cnLx719WazQawXJd7
D1B9b1NCA4MfCGQcNe9QZxN7xJdUnxfL+vexqXOjXw3duGVZ0j9Q7gaH2OaK
5l+QgYGBgRuLi/fYJYa1IXHhM3MvhKetxi1wAjsy00NPxeo7U4dBlpAAvxoa
GqKXcjlHTC+kWm/16o+1bgfals1mvUFICzPvlPyFRbuiBQ9pKJeVkOVZw+HR
kUgkUlVVtZpO2YSurh6HJ7lmlhh+oIHBYwtMAees+1w7aLNEFWZUNZZql5yU
KOe5HjLn+LeZV1aO5t+UgYGBAUPKW7Qqvv0VVRMT19YaxNNfjSkLaOCBLO5w
HVVRUSXJT6RsevrmKoUk3jkEkdi1csiZmZnBwUvd3WfI0ZEeqVTKu+f4+CSZ
K5J7uW+nG1fSXJ/tmu5BQDvJL8juX4NWkF5Ftrm1GfywoGKJCFWuSdoTWemX
sxRHVCFE/neIL5l/MQYGBgarwwR6rbha6QFlWr0/jP4r2UdHgtUZsPPo6GhU
aZCB9gQNDsyNaBv7KAJrSiTa0um+kZGxycnJdVxsEKOrr69nfkiqalgBrwMk
7AmEVpddwzXCJWQy57LZ88AhXYu2Io8NIXj9/f2VlZV7kJHyW+MtD2Dyabii
wQ8SUnfsFLygZZB4fEf73Ndqj/FfC/q95Pz/GZp/SgYGBj9k+P4NBHoTQ9tD
282mbG91zTsua+jwMB0978CcMjUKSaf7fE/X0dHJljLsCePeB8dxaYp1HQcl
rNPptPdYoL7AJ0l2HX1TmEDCczgpd1j2XgKMk8lkhNdN2T46y+zsvO8FAoAZ
lmnNXLjNHz2HV6emZvJ+UcSQikodcOpGbGatd4qprq6l1jD6Ud6gpYHBDw55
yw4vCtW2Fiy0w45OG8C8FfAvxqh6DQwMDAR8KZ+ehmZW1t19ZmEhzMdGHwoI
p92mOVLmG5OE/YVZNI5f4TGapufZbJb5IezT1X0GKOvIyBjQJ54YkLr6+nq9
jJCO9fr/cDEk0EXfNs0M4Io0f6BnIeJl1Cm/5XCJ1H7SnFfTj89y8j3CwMAF
zsvzxQLL1VPz3hEMDH5gYLMal0Y5pxq7YI8X+2WHyEUqpv16K5t/UAYGBgYh
fwmB3tRpemTiKtU171wZCWzCoo8JVBOIFvElV4EfY2RkhC2vO1LHvYPklQcj
TUOngji+fyM8OhY4Ldsb9qb7vhifHJ+41otWinTSWKw5ZBHgXBRRhFN39XT7
TV8GHBYX7wF9pU7TjminCgDW1NT4LlHQ0lm0+HV1LpYLnJMkM7L+KhjmBmfw
wwHFBr1M0f5Xktd2tf+vHHUsx26u72umfNHAwMAgBIuLi93dZ7QeeVIT3djY
5JX0EpaWlsgRcX9FlUrIRmFnJ3WRFCueaJNFd5Ey375+1PuYInu6ByOAZDKU
1/adycDAANG27m4HzYvH45wpdl2FK2/LDO1QY1PIKvGdZW7u9gQikzlHKemo
faI7rv2dI9itXRcWFoB2qlOXC7KNIyQSbbC2hgEaGBgYGBgYPFSYnr7567oG
PVym+imn9YQycZj+/v6oSsLSIRS486an4VhO0bqkLrxPt6RM5ajdyOr7VFfX
hshkLBVyhPHHx8f17b29vawaJhVMUPk6X3VE46IriqwZKvEtmB7HPF31hK4R
4BpFFFTrXk1Z8tHRUVN8aGBgYGBgYPAwwJcCAe+qcBbjEUnzam+BIOm9mNnC
RQ0lzSu4Y0tEM59xcaFGZUm9RzjnONwCy1TlXlPTYZfdIk9YJaYnLI2bDQ4O
cqNnPZftPXtKiWj0sweBVDPK+FpktWCLbHkTfXNx8Z73RPrPkZGx2tqDWiBR
2uB0dHSEqKe9vxoYGBgYGBgYbDR86cfc3BwpcF3yEKCFQ0NDrlAb0CTaGchS
fX29d/AE5p1phOFhn7pH2C2qhTH1Y6enb7Iuu6urx/KjXr29vUwU9csZHx/n
1DMTRd/rBQ7MhK2/vz98fYT8J1IOZI8o5cjICDXjK4vu6+4+E3QUbJmYuAZc
N6IbJOKjrv5dVyzUwMDAwMDAwODhgW/wCogNpX11jxqgbUAXBwcvuQ4BbtnR
0aHTyMXFxfn5+dnZeVujUVEVdEYmpdXY1YV54MjIGHNIPaSpH57JZN7YE414
woYT2CyGsrqwT8glz8x8xWdJObU2+p5KO7MgdDd2fxm5LMCH4ZKD9DLEpV1y
6QoRp816T2RgYGBgYGBg8DDAG6BzldUBPdP0yOWcLa2tPei1Q9SpDrwaFbCV
1N3dZ4JsoqMq0/2vh2L6UJnMOR7BVf7HECE+pF4uNjihugpSmaXvJF0TEPG9
ugZLZa7hwtPpPu8hQCalj2KkHB4u5qw/gTnEYjFm2swS4XCyNzf5ZQMDAwMD
A4OHFqshKgsLC0C0mC7qaVOgi/ASq3R1jjQ0NFRTU6Pnr+PxVhjKdxq8W2Os
WZ+D3pma3LC9gAlQKxMgii6SputxQi7Q0ookI6LOcNFSjQ6BE3qXaH5+PoI1
k11dPdPTN/XXeeeLF4caGt7THYeYtaZSqaD20AYGBgYGBgYGjw7shqpAn4Dh
uKoWiflUVFR1dp7wWtBYWGTI3oNRJJa+p2GepqeeAdTOz6VHdoFVz66OLRxR
BFLnbeYyOzsLl9PR0UG/kuyaXRzhWqjBH0wgfIG8KXgm1dpDGpID7fS1G/Jl
iYY6GhgYGBgYGDxaAJ7T3d1dobwTHYyxbO+hxqbBwUu+zVmGh4eBmLmsbxh6
a5X+/gFL0SQ90kh7eunTwMAFInjpdJ++fWLiGs/N9RKBBh+fuAYjDo+McdCv
wqZ55SEE1XuBLfGk7luucekoRRGDMu8GBgYGBgYGBo8BiOQsLt7LZM6x1bZe
g0deOqnUcZdZjbUSQeKgYlnZXniezZ4nXx1ia9TPJUgqQgf29vaqbTnYc3p6
mhPl6XRfyBldjWn4ARcSj7eGz3x2dra7+0x1da2eZNdH6/CLIhquaGBgYGBg
YPCYwUVvFhcXyUpRU2rs2xPZywHG6tqarp5uspEJoUb80umuHureEkG5hx7W
84qRGRQ5hAN7ej7QtwtrHcXWEok2r2kkK2WikfIyPC/8PHQolslkhoeHid35
2m5byA+z2WwdOnW76jYpyU5CGG9w1dcK0sDAwMDAwMDgccX4+CQwMVYuE7tj
xgiPA9W13d1nfE0UCUzDkICdj8WaKyqquD10RLnQuAxw5ubupNN9QO247Utj
Y9PQ0GULG/+pli7lwjwHSSBVKvK5xsfHoxhOBBYKjHdm5it9Mr4dUoB8whnh
kEhA/DCKfQ9ZBB2kFTIRRQMDAwMDA4MfApjzzM3NDQxcIN2K4k42XSRPGKB/
8Xhrf38/N0DRI2zeiOXk5GQ2m02n+4B91dS8o3d+gZ8LC0suM0Nkg33wKj2P
qnAfKW6Av1l+efBw/gbXBQd2dHQCEbXFy6pnjV7ZCGTYFYcMGtPAwMDAwMDA
4HFFOPkBEtjZ2ekKCXpdYqgCELjl1NRU0OC+5oT6r4ODg+OIiYkJYJXwJLwg
kJ6uyBXhEoAcplLHRWLdkQe3L4Rip/BSKpXSg6WrKcg07NHAwMDAwMDg8cOK
zE2nQMPDoxSIszPIKhDnepCApbv7TDZ7fsLTbi/EPWY1pY8hW3jjzMwMcM5M
5hxMo6rqbaK4eszQMe1IGdDgRKLt4sWLXIVoFM0GBgYGBgYGBkH8LYTXTU9P
Awl0iYtdjDHqjDfW1NTEYrHu7u50Oj0yMkLehuueqkIOeB2FH9MIymg78td+
tj/8vLrmnWMdnTCfNZ7XwMDAwMDAwMBgBWC93yCldDVWVs7NAUMeTNiAcALB
w0djKpUCvpfJZNIO9MEDqKnaTTy89jVRT0LZ91FR+VYi0ZbN/v/t3TEKwzAM
heGDN1uv0NXkFB67upPo5tG+SpUITEwjMCSBDP+HxuD5IdnRp92rBAAAwKUs
NMYYX/0jYq92RsDOOLutVB458LFpJ7bSHKtpNqVk9yfpEAIAAJxuMGLpZ7VW
ka+1AZcVeOuO5qkfSXtj68H6D4StQgi2OKaUsrtZBgAAACc62IjTzJZzfq9z
5GV8HOZnv0PZS31ev9F+tGivZvRMESEWAgCAm/gB/jOEVg==
    "], {{0, 236}, {867, 0}}, {0, 255},
    ColorFunction->RGBColor],
   BoxForm`ImageTag[
   "Byte", ColorSpace -> "RGB", ImageResolution -> {300, 300}, Interleaving -> 
    True, MetaInformation -> 
    Association[
     "XMP" -> Association[
       "DublinCoreSchema" -> 
        Association["Format" -> "image/jpeg", "Title" -> "Druck"], 
        "BasicSchema" -> 
        Association[
         "CreateDate" -> 
          DateObject[{2009, 9, 15, 10, 50, 23.}, "Instant", "Gregorian", 2.], 
          "CreatorTool" -> "Adobe Illustrator CS4", "MetadataDate" -> 
          DateObject[{2009, 9, 15, 10, 50, 23.}, "Instant", "Gregorian", 2.], 
          "ModifyDate" -> 
          DateObject[{2009, 9, 15, 8, 50, 27.}, "Instant", "Gregorian", 2.], 
          "Thumbnail" -> 
          Association[
           "Thumbnails[1]" -> 
            Association[
             "Width" -> "256", "HeigHt" -> "72", "Format" -> "JPEG", "Image" -> 
              "/9j/4AAQSkZJRgABAgEBLAEsAAD/7QAsUGhvdG9zaG9wIDMuMAA4QklNA+\
0AAAAAABABLAAAAAEA\n\
AQEsAAAAAQAB/+IMWElDQ19QUk9GSUxFAAEBAAAMSExpbm8CEAAAbW50clJHQiBYWVogB84AAgAJ\n\
AAYAMQAAYWNzcE1TRlQAAAAASUVDIHNSR0IAAAAAAAAAAAAAAAAAAPbWAAEAAAAA0y1IUCAgAAAA\n\
AAAAAAAAAAAAAAAAAAAAAAAAAAAAAAAAAAAAAAAAAAAAAAAAAAAAAAAAAAARY3BydAAAAVAAAAAz\n\
ZGVzYwAAAYQAAABsd3RwdAAAAfAAAAAUYmtwdAAAAgQAAAAUclhZWgAAAhgAAAAUZ1hZWgAAAiwA\n\
AAAUYlhZWgAAAkAAAAAUZG1uZAAAAlQAAABwZG1kZAAAAsQAAACIdnVlZAAAA0wAAACGdmlldwAA\n\
A9QAAAAkbHVtaQAAA/gAAAAUbWVhcwAABAwAAAAkdGVjaAAABDAAAAAMclRSQwAABDwAAAgMZ1RS\n\
QwAABDwAAAgMYlRSQwAABDwAAAgMdGV4dAAAAABDb3B5cmlnaHQgKGMpIDE5OTggSGV3bGV0dC1Q\n\
YWNrYXJkIENvbXBhbnkAAGRlc2MAAAAAAAAAEnNSR0IgSUVDNjE5NjYtMi4xAAAAAAAAAAAAAAAS\n\
c1JHQiBJRUM2MTk2Ni0yLjEAAAAAAAAAAAAAAAAAAAAAAAAAAAAAAAAAAAAAAAAAAAAAAAAAAAAA\n\
AAAAAAAAAAAAAFhZWiAAAAAAAADzUQABAAAAARbMWFlaIAAAAAAAAAAAAAAAAAAAAABYWVogAAAA\n\
AAAAb6IAADj1AAADkFhZWiAAAAAAAABimQAAt4UAABjaWFlaIAAAAAAAACSgAAAPhAAAts9kZXNj\n\
AAAAAAAAABZJRUMgaHR0cDovL3d3dy5pZWMuY2gAAAAAAAAAAAAAABZJRUMgaHR0cDovL3d3dy5p\n\
ZWMuY2gAAAAAAAAAAAAAAAAAAAAAAAAAAAAAAAAAAAAAAAAAAAAAAAAAAAAAAAAAAAAAZGVzYwAA\n\
AAAAAAAuSUVDIDYxOTY2LTIuMSBEZWZhdWx0IFJHQiBjb2xvdXIgc3BhY2UgLSBzUkdCAAAAAAAA\n\
AAAAAAAuSUVDIDYxOTY2LTIuMSBEZWZhdWx0IFJHQiBjb2xvdXIgc3BhY2UgLSBzUkdCAAAAAAAA\n\
AAAAAAAAAAAAAAAAAAAAAGRlc2MAAAAAAAAALFJlZmVyZW5jZSBWaWV3aW5nIENvbmRpdGlvbiBp\n\
biBJRUM2MTk2Ni0yLjEAAAAAAAAAAAAAACxSZWZlcmVuY2UgVmlld2luZyBDb25kaXRpb24gaW4g\n\
SUVDNjE5NjYtMi4xAAAAAAAAAAAAAAAAAAAAAAAAAAAAAAAAAAB2aWV3AAAAAAATpP4AFF8uABDP\n\
FAAD7cwABBMLAANcngAAAAFYWVogAAAAAABMCVYAUAAAAFcf521lYXMAAAAAAAAAAQAAAAAAAAAA\n\
AAAAAAAAAAAAAAKPAAAAAnNpZyAAAAAAQ1JUIGN1cnYAAAAAAAAEAAAAAAUACgAPABQAGQAeACMA\n\
KAAtADIANwA7AEAARQBKAE8AVABZAF4AYwBoAG0AcgB3AHwAgQCGAIsAkACVAJoAnwCkAKkArgCy\n\
ALcAvADBAMYAywDQANUA2wDgAOUA6wDwAPYA+wEBAQcBDQETARkBHwElASsBMgE4AT4BRQFMAVIB\n\
WQFgAWcBbgF1AXwBgwGLAZIBmgGhAakBsQG5AcEByQHRAdkB4QHpAfIB+gIDAgwCFAIdAiYCLwI4\n\
AkECSwJUAl0CZwJxAnoChAKOApgCogKsArYCwQLLAtUC4ALrAvUDAAMLAxYDIQMtAzgDQwNPA1oD\n\
ZgNyA34DigOWA6IDrgO6A8cD0wPgA+wD+QQGBBMEIAQtBDsESARVBGMEcQR+BIwEmgSoBLYExATT\n\
BOEE8AT+BQ0FHAUrBToFSQVYBWcFdwWGBZYFpgW1BcUF1QXlBfYGBgYWBicGNwZIBlkGagZ7BowG\n\
nQavBsAG0QbjBvUHBwcZBysHPQdPB2EHdAeGB5kHrAe/B9IH5Qf4CAsIHwgyCEYIWghuCIIIlgiq\n\
CL4I0gjnCPsJEAklCToJTwlkCXkJjwmkCboJzwnlCfsKEQonCj0KVApqCoEKmAquCsUK3ArzCwsL\n\
Igs5C1ELaQuAC5gLsAvIC+EL+QwSDCoMQwxcDHUMjgynDMAM2QzzDQ0NJg1ADVoNdA2ODakNww3e\n\
DfgOEw4uDkkOZA5/DpsOtg7SDu4PCQ8lD0EPXg96D5YPsw/PD+wQCRAmEEMQYRB+EJsQuRDXEPUR\n\
ExExEU8RbRGMEaoRyRHoEgcSJhJFEmQShBKjEsMS4xMDEyMTQxNjE4MTpBPFE+UUBhQnFEkUahSL\n\
FK0UzhTwFRIVNBVWFXgVmxW9FeAWAxYmFkkWbBaPFrIW1hb6Fx0XQRdlF4kXrhfSF/cYGxhAGGUY\n\
ihivGNUY+hkgGUUZaxmRGbcZ3RoEGioaURp3Gp4axRrsGxQbOxtjG4obshvaHAIcKhxSHHscoxzM\n\
HPUdHh1HHXAdmR3DHeweFh5AHmoelB6+HukfEx8+H2kflB+/H+ogFSBBIGwgmCDEIPAhHCFIIXUh\n\
oSHOIfsiJyJVIoIiryLdIwojOCNmI5QjwiPwJB8kTSR8JKsk2iUJJTglaCWXJccl9yYnJlcmhya3\n\
JugnGCdJJ3onqyfcKA0oPyhxKKIo1CkGKTgpaymdKdAqAio1KmgqmyrPKwIrNitpK50r0SwFLDks\n\
biyiLNctDC1BLXYtqy3hLhYuTC6CLrcu7i8kL1ovkS/HL/4wNTBsMKQw2zESMUoxgjG6MfIyKjJj\n\
Mpsy1DMNM0YzfzO4M/E0KzRlNJ402DUTNU01hzXCNf02NzZyNq426TckN2A3nDfXOBQ4UDiMOMg5\n\
BTlCOX85vDn5OjY6dDqyOu87LTtrO6o76DwnPGU8pDzjPSI9YT2hPeA+ID5gPqA+4D8hP2E/oj/i\n\
QCNAZECmQOdBKUFqQaxB7kIwQnJCtUL3QzpDfUPARANER0SKRM5FEkVVRZpF3kYiRmdGq0bwRzVH\n\
e0fASAVIS0iRSNdJHUljSalJ8Eo3Sn1KxEsMS1NLmkviTCpMcky6TQJNSk2TTdxOJU5uTrdPAE9J\n\
T5NP3VAnUHFQu1EGUVBRm1HmUjFSfFLHUxNTX1OqU/ZUQlSPVNtVKFV1VcJWD1ZcVqlW91dEV5JX\n\
4FgvWH1Yy1kaWWlZuFoHWlZaplr1W0VblVvlXDVchlzWXSddeF3JXhpebF69Xw9fYV+zYAVgV2Cq\n\
YPxhT2GiYfViSWKcYvBjQ2OXY+tkQGSUZOllPWWSZedmPWaSZuhnPWeTZ+loP2iWaOxpQ2maafFq\n\
SGqfavdrT2una/9sV2yvbQhtYG25bhJua27Ebx5veG/RcCtwhnDgcTpxlXHwcktypnMBc11zuHQU\n\
dHB0zHUodYV14XY+dpt2+HdWd7N4EXhueMx5KnmJeed6RnqlewR7Y3vCfCF8gXzhfUF9oX4BfmJ+\n\
wn8jf4R/5YBHgKiBCoFrgc2CMIKSgvSDV4O6hB2EgITjhUeFq4YOhnKG14c7h5+IBIhpiM6JM4mZ\n\
if6KZIrKizCLlov8jGOMyo0xjZiN/45mjs6PNo+ekAaQbpDWkT+RqJIRknqS45NNk7aUIJSKlPSV\n\
X5XJljSWn5cKl3WX4JhMmLiZJJmQmfyaaJrVm0Kbr5wcnImc951kndKeQJ6unx2fi5/6oGmg2KFH\n\
obaiJqKWowajdqPmpFakx6U4pammGqaLpv2nbqfgqFKoxKk3qamqHKqPqwKrdavprFys0K1Erbiu\n\
La6hrxavi7AAsHWw6rFgsdayS7LCszizrrQltJy1E7WKtgG2ebbwt2i34LhZuNG5SrnCuju6tbsu\n\
u6e8IbybvRW9j74KvoS+/796v/XAcMDswWfB48JfwtvDWMPUxFHEzsVLxcjGRsbDx0HHv8g9yLzJ\n\
Osm5yjjKt8s2y7bMNcy1zTXNtc42zrbPN8+40DnQutE80b7SP9LB00TTxtRJ1MvVTtXR1lXW2Ndc\n\
1+DYZNjo2WzZ8dp22vvbgNwF3IrdEN2W3hzeot8p36/gNuC94UThzOJT4tvjY+Pr5HPk/OWE5g3m\n\
lucf56noMui86Ubp0Opb6uXrcOv77IbtEe2c7ijutO9A78zwWPDl8XLx//KM8xnzp/Q09ML1UPXe\n\
9m32+/eK+Bn4qPk4+cf6V/rn+3f8B/yY/Sn9uv5L/tz/bf///+4ADkFkb2JlAGTAAAAAAf/bAIQA\n\
BgQEBAUEBgUFBgkGBQYJCwgGBggLDAoKCwoKDBAMDAwMDAwQDA4PEA8ODBMTFBQTExwbGxscHx8f\n\
Hx8fHx8fHwEHBwcNDA0YEBAYGhURFRofHx8fHx8fHx8fHx8fHx8fHx8fHx8fHx8fHx8fHx8fHx8f\n\
Hx8fHx8fHx8fHx8fHx8f/8AAEQgASAEAAwERAAIRAQMRAf/EAaIAAAAHAQEBAQEAAAAAAAAAAAQF\n\
AwIGAQAHCAkKCwEAAgIDAQEBAQEAAAAAAAAAAQACAwQFBgcICQoLEAACAQMDAgQCBgcDBAIGAnMB\n\
AgMRBAAFIRIxQVEGE2EicYEUMpGhBxWxQiPBUtHhMxZi8CRygvElQzRTkqKyY3PCNUQnk6OzNhdU\n\
ZHTD0uIIJoMJChgZhJRFRqS0VtNVKBry4/PE1OT0ZXWFlaW1xdXl9WZ2hpamtsbW5vY3R1dnd4eX\n\
p7fH1+f3OEhYaHiImKi4yNjo+Ck5SVlpeYmZqbnJ2en5KjpKWmp6ipqqusra6voRAAICAQIDBQUE\n\
BQYECAMDbQEAAhEDBCESMUEFURNhIgZxgZEyobHwFMHR4SNCFVJicvEzJDRDghaSUyWiY7LCB3PS\n\
NeJEgxdUkwgJChgZJjZFGidkdFU38qOzwygp0+PzhJSktMTU5PRldYWVpbXF1eX1RlZmdoaWprbG\n\
1ub2R1dnd4eXp7fH1+f3OEhYaHiImKi4yNjo+DlJWWl5iZmpucnZ6fkqOkpaanqKmqq6ytrq+v/a\n\
AAwDAQACEQMRAD8A9U4qhNU1aw0y2NzeyiNKhUUAs7ueiIgqzMfAYqxrU9b16Sz+uzuNC0xzwiWi\n\
TX8rEEhQGPpRE0O3xEd6YqoTaJaS3MS/o+41mOSFZ/Wv5rhjIGqSqhgLeNlAHwtxqT2G+FCGj8v2\n\
5luo/wDDNsY04ul0bYRcNzyRER3klZfhoRxrvv0BVbkSOyu9NtLBr7TLy6RnlihnaeKMoORX6vOJ\n\
eRKVfgArcRtuKYqnUfmPUdMJXXI45rNSAdWswTGlen1iE8nhr41K/LAlkcckcsayROHjcBkdSCpB\n\
3BBHUYquxV2KuxV2KuxV2KsV/MzX/MWheU59Q0C0+t36uiEcDJ6cbGjScF3am331OwzK0eKE8lTN\n\
BxNblnjxmUBZRH5e6zrus+UrHUdctfqmpTB/Vj4NHUK5CPwbdeSgH+zI6vHGGQiJsMtJknPGJTFS\n\
ZFmO5LsVdirsVdirsVdirsVdirzLyF548/6x541TS9a0r6rpVuJSj+i8folHCxr6rfDJzX7+o2zZ\n\
6rTYoYhKJuTq9Lqs080ozjURfT9LM/MvnLy15ajibWb1LZrgkW8VGeSQggHiiBm7jfpmFh088n0i\n\
3NzamGL6zSdZS3vOfy485+fdb8yaxY+YNI+pWFoGME3pPHwkDhVh5MSJOSEtUeHgRmx1enxQhEwl\n\
ZLrdHqc05yE41EfivN3nrzp570jzro2laLpP1vSrv0/Xm9KR+ZeQrIvqKQsfBAG36dTtjptPinil\n\
KUqkF1WpzQyxjCNxPl5s/vr6zsLSW8vZkt7WBS800hCoqjuScwIxMjQ5uwlIRFnYIPy95k0fzDYH\n\
UNIn+s2YkeITcWQFk2agcKafRk8uGWM1LYsMWaOSPFE2ERq2qWul2Et7ck+nGBRFFWd2NFRB3ZmN\n\
BlTawZL6ae+fVZ3S91W2eVLzSYyfWt7anBlsqkcnib+8cLVmHEEDqVQiapLoul31haIt/aQSgxeu\n\
vKGBo6y8KIkTSzfDydB8KUqz9cUID61ePOLXWdTmnu6mK3022Y21shjkKqo9P00KsicVf4gK7jah\n\
VVvqMcct0Bo9xarGtwILr1zHRvWDEvIknxfVqcOKFi3t1CqyDUJDcNqujPHqxir6lrqEazTCJWjV\n\
KT/FKjlmPBGdthXr8OKou21OQRFNID2NzdtHJfy3LwsIYXm+2GlB9SNhJvJv9njRSQMVTfTdX07S\n\
J3l0y7W88vK6R6kkQb07OaX7MsJNV9Fz9tFJ4dRtilnIIIqNwcCpX5o1ltE8u6jq6RCdrG3knEJP\n\
EMUWtK0NMtw4+OYj3lqz5OCBl3C0n/LTzvL5y8vPq0totkyXD2/pK5kBCKjcqkL/AD5drNN4M+G7\n\
2aNFqvHhxVW9In8wfNknlPyvca3HbC7eB4kEDMUB9Rwn2gG6V8MjpcHizEbpnq9R4OMzq6Yjpn5z\n\
ahrWj2jaB5fk1XXpkeS8s4ZKQWiiV44/VmZR8ThOQXbbvmXPs8QkeOXDHv7/AIOHj7SOSI4I8U+o\n\
7veUAv55a3o2tw6b508utpUc1D9YjctxQmnMKQRIoPXi23udsn/JsZx4sUuJr/lSUJiOWHCzzz/5\n\
vbyt5Un12CBb30miCRF+CsJXC15AN/NXMHS6fxcnATTsNXqPCxmdXSSz/mRqn/KsIPOtrpSTSN8d\n\
zY+q1EiErRF1YISaEAnbpXwy4aOPjnET8Wg62X5fxRH4fGk88gecIvNvli31lIhbySM8dxbhufpy\n\
RsRTlQVqtG+nKNVp/CmYt+k1AzYxPkmPmLWrfQ9Cv9XuBWKxheYpWnIqPhQHxZqKMrw4zOYiOrbm\n\
yjHAyPQMa0f8yYP8Bp5v8yQLpVtMzfVrdGMryLXjGFBCEu5ViB/LvWlcycmjPi+HA8RcXHrR4Piz\n\
HCEBo/nj8w/Mlr+ktB8uW1vpTk/VZdSuWSSZQftKkamg/DwJyzJpsOM8M5ky8gwxarNlHFCAEeln\n\
n9iYeVfzKi1PXZ/LOt2DaJ5ktxUWUkiyxzKF5coZQFDfD8VKdOhNDSvPo+GHHE8UO9ng1olM45jg\n\
n3d/uS/zH+ba6H+YEHlm5tIksXWOSfUpJSvpoyF2Yrxp8NPHLMOg48XGDv3MM3aAx5hjI277QGk/\n\
nXc6l5ngt/0O9j5Zkjnm/S92HUmG3heVpQAvCnwUoCcnk7OEYXxXPbYebVj7SMsgHDWPf1HyFo/T\n\
vP3njzJbS6l5V8vwNo6s6W1xqFwYpLkoaExxqKLuKfE1K9+uQnpcWM8OSR4vIcm3Hq8uUGWOI4el\n\
nmn3kHzbqfmXT7yfUdKbSbmxunspYWk9SskQBcj4VpQtTv8APKNVgjjIAPECLb9JqJZYkyjwkGkj\n\
8kfmpceZfOuq+W5NOS2j01Lh1uVlLl/QnSEVUqtK869cu1OiGPEJ3d191tGm1/i5ZY6rhv7DTzL8\n\
+L/zLca/pQ1XS47FIHnXTmSdZvXj9RKOwX7HRdj45s+zIwEDwm+V7cnVdrTmZx4o1V1vze2eWNW8\n\
73t5LH5g0GLSrVY+UU0d2lwWk5AceKjbaprmlzY8UR6JcR91O9wZMsj648I99pB/ysPzdrgmk8me\n\
WzeafEzxpql/MttFK6VB9KIkOw5Cla/OmX/lMcP72dHuG7jDWZMn91C495NIDRvzi1W280QeWfOm\n\
i/oe+uSiQ3Mb84i0h4oafEODNUc1cgHY9yLMnZ8TAzxS4gGvF2lIZBjyx4ZFHfnVfeY4fKWoW9jp\n\
iXOlTWzfX75p1jaD4xTjEd3+jK+zowOQEmpXsO9t7SnMYyIxuNbm+TEvyW1fz1b+U7e30rQIb7Sz\n\
dSc757tIWHJhz/dnf4fxzL7Rx4jkJlKpVypw+zMmUYwIwuN87/QzrzPLqWp6vLDp0RuRo6j04o5U\n\
hc3cq1aRWkV1JgiYU+E0Z80jvUDaRX2r3lpGyR2usXKSPfXlqJYjFaBijOUlSIi4lblGGodqkYUK\n\
OsKI544dOC2dvE7WOnOPUQW8SloriYOAUbkRL6nJgaKrA1xVdZyW+nW8MNoy3tzAJBqumTIsU0kN\n\
wP35iekaSf3YYK3xUFKj7OKqg1SOzNlBqNx6ltpk11dFzyZrkECaChUHkyiZXcDoN+gNFUBqVxHM\n\
YL9byx/Tgke7kt4VRjGoBkVPVkqpk5KqqCgPI/61VUfpWmwaqk1hHII7mNDc6bcHlIY5VpHcxyFl\n\
USJLySSRKUPqdBtiqhaTarFpxVPqdlpn1yQ62l1IPWeRn/0qOUtQcFDcVpVmXhirKfJV+j2c2mCY\n\
zrYcDZznrLZTr6ls5rTfhVD/AKuBK38y/wDyX/mD/mBn/wCIHMnR/wB9H3hxtb/cz/qliP8Azjl/\n\
ygM//bQm/wCTcWZfa/8Aej+r+twexf7k/wBY/oTH8+//ACWmof8AGW3/AOTy5X2X/fD4/c3dq/4v\n\
L4fet/IPTra1/LayuYlAlv5biadu5ZJmhH/CxDD2pMnMR3V+tHZMAMAI6399JJ/zkvZwP5S0u9ZQ\n\
biG/EMb9wk0MjOPpMK5d2PI+IR5fpcftuI8OJ68X6D+pv8wZHk/5x+06Rzyd7LS2Zj3JERJx0o/w\n\
s++X6U6s3oh/Vj+hkX5S2dtfflLpVldIJLa5t7iGeM9GR5pVYfSDmPr5GOoJHMEfcHJ7PiJaaIPI\n\
g/eWGfkndXHlnzpr/kO/f/djTWZbYO8WxKj/AItgKv8AJczO0YjJjjlHx/HkXB7MkcWWWGXw/HmN\n\
2SfnDJPrVzoXkSzcrNrdyJr8qRVLO3+JiQfEjkvumY3Z4EBLKf4Rt7z+PtcrtEmZjhH8Z39w/H2M\n\
G/5yFuFj1ny75Zt0aPTrS1WSO3gFTSRzAqqmwJVIaL88zuyh6ZTPMn9v6XX9sH1wxj6QOny5fB6L\n\
bfmdBa20Vtb+S/M0cECLHDGum7KiDiqj952AzXS0ZJs5Mf8ApnZx1wAoY8n+l/a84/MHXNT1rzto\n\
Wv6L5e1mzu9MZFuPrVm0bERy80HwGTajMDXNjpcUYYpQlKJEu4ut1eWU8sJwhMGPeF35i6Xb6r+f\n\
WmafcoJLadrITxt0aMfE6n/WUUx0kzHSkjnunW4xPWRieWz2D8xdGvdW8javpmnD/SprekEa7Fij\n\
B/TH+uF4/Tmo0mQQyxlLlbudZjM8Uox508g/LT86rXyvpMXlnzHYTxpYu6RXES/GgdyxWaJ+B+Fm\n\
O43p28dvrOzjllxwPN0uh7TGKPh5Advxu9u8ueZvL/mKxN9ol3Hd2/KkhSqsreDowVlPzGaTNhnj\n\
NSFO+w54ZBcDYeL/AJMf+Tk80f8AGK+/6jos3PaH+LQ+H+5Lo+zv8an/AJ3+6Cr/AM5I/wDHa8s/\n\
6s3/ACcjwdj/AEzT239UPj+h7xmiegYzqHnzyB5eK6fPqdratB+7Wxtx6jR06J6MAdl+VMyYaXLk\n\
3AJ8/wC1xZ6vDj2MgK6fsDxL8+PNtnrWoaJNp9nd24tVmZL66ge3E3JoyvpCQKzBONa0/azddmYD\n\
ASBIN9AbdF2tqBMxoEVe5Fdz2b82f/Jc69/zDH/iS5p9D/fR97vNf/cS9yRf849/+S6i/wCYqf8A\n\
WMv7V/vvgHH7I/uB7yl6fo/UpICxvE1S9kkuoZrUQXES/WpWZTNAayqvp8AWoBQdc1zsmU+WayT3\n\
0sZLLcPLzY/E7Wtpys7eNSf5mjeQn/mrFLBbSKSza0uZP0fJBayxSpBBaGK7P1dxIFM5tY/iHD94\n\
eQqAcUM5n1S51TW7G0vbGBdH1G2aa2NwokldVjDSBGRh6b0kG1DsK1rgSxG3gsbcW8pu2nke/tml\n\
sqhmKyqsziqqQxYcl+18RqOophQnEnm+4GmXFsuiJBZ3Ba1k+riVW5TKVVh+59Mmvi334ql3la0u\n\
Br+mc5tOeNpOSmwszBKQqFgfUNtFVNhy+LfFUdrgmi1trkPbQ3LrzkurhI2iSe2cWskimUhU5pNC\n\
x8ONNztiqZeWrh11ywlfUIdTluobqzurq3cSoZImS6iXmqxqSqTONloBtgSnfn2yuL3yTrtrbrzn\n\
lsZxEg6s3pkhR7npl+lkI5Yk94cfVRMsUgOfCXm//ONvmDT20G+0J5UTUIrprmOEmjPFJGi1UHrx\n\
ZDWnTbNl2viPGJ9Kp1nYuaPAYX6rtMf+chdesLfya2j8xJf3ssT+gpqyQxuGMrgdF5cVFepOVdlY\n\
icnF0Db2xlAxcPU/i06/I7/yVuif9HX/AFFzZT2l/fy+H3Bu7L/xePx+8pF/zkp/ygtj/wBtSL/q\n\
Hny/sf8AvT/V/SHH7b/uR/W/QUP59/8AWetM/wCYHSv+IxZLS/42ffL9KNV/iQ/qx/Qyv8l//JZa\n\
H/xjl/6iJMxe0f7+X46OV2Z/i8fx1LB/zxs7ny75q0Dz5p6/vI5FgulGwZ4qsgYj/fkXND7DM3s2\n\
QyY5Yi4PakTiyQzR93494tP/AMr5D5q80a75+mjdLeRhpuiRy9Ut4gGdqbgFzTodjyFco1o8KEcQ\n\
959/4/Q5GhPjZJZj/Vj7vx+lj3/ORmgX0c+kebLNCy2dLe5elRHxk9SBj/klmYfOnjmR2TlFSxnr\n\
+C43bOIgxyjpt+p6r5R82aR5o0WDU9OmVxIq/WIAwLwyEfFHIOoIP39Rtmqz4JYpcMnb6fURywEo\n\
/wBiI1LzHounX1lYXd0iX2oSCK0tQayOTXfiNwopux2yMMMpAkDYM55oxIiTvLk8a82f+tF6P87X\n\
/iDZucH+Jy+Lpc/+PR+H6Xtuq6pY6VptzqV9J6VnaRtLPJQmiqKnYVJ+QzSwgZSERzLu5zEImR5B\n\
LtS8u+UPNNkk19Y2up29xGDDdcVZjG4qDHMvxrUd1bLIZsmI0CYn8dGvJhx5RuBIH8bF5X+R2kix\n\
8++bI9Llaby/alraKatVdhMfR36OVRX+IfxzadpZOLFDi+s/qdT2Xj4c2Th+gbfagfyY/wDJyeaP\n\
+MV9/wBR0WT7Q/xaHw/3Ja+zv8an/nf7oKv/ADkqfT1Xy1KwIjC3HxU2+F4icHY/0z+H6U9t84fH\n\
9D038zNUvLP8vNZv9MkIn+rAwzRE1CSMqs6svgjEgj55rNHAHNES73a66ZjhkY86YZ/zjlpeg/4X\n\
uNTijjk1k3LxXU7AGWNAq8EUndVYGu3U/LbN7XnPjEf4acHsbHDw+IfVbFv+cldTsLjXNJsoJ1lu\n\
rOGU3Uampj9VlKBqbAkKTTrT5jMrseBEZE8i4nbeSJlGIO4u3rn5qxvJ+XWvqiliLRmIHgpDE/QB\n\
mo0J/fR97udcP3M/cxv/AJx2uYZfy/aJGrJb3kySr3BYI4/Bsye1okZfg4vY8gcNdxKl5eN3I+ix\n\
jSbee0jFk0uoPYyvLGypEAFuEcfGrDclaKv832c1rtEbo8OpTQaPHaF5JbaSshRvhhQXkizCQVWv\n\
qtFUE1+ww2/aVbv302atoi0uleT1SEA2eO8qQ3WpDLXb76GiqzzTdXsvlXTJdK5KdJt4ZpruPdon\n\
aJUWPnyUr8LktxVj0rQGuKoCJNbs723ePUY47S1jOoiYky+ml4SlZHZC0rVoeJarDpTsqs06PWpZ\n\
I7V/Ut44LuCadLoNHXiVIWOivybg4J5caVHjiqa2zQ3FlaQ6VwN+lo6EIgDfFZxgqCONasr0364q\n\
smjne5sLZorkiGK7rFbsDeITJbrKy1Bpylb1ELGtN6jaiqt5ejgi1vTbW0S4ggtL65T0rooZNrFS\n\
1VRVC/FKCetTvWpxV6HgS8ok/LT8nvN+rT3OkX3G8B9a5i0y5QAFm+3wZZONT/LQZtRrNRhjUht5\n\
h1B0OmzyuJ3/AKJZHa/lB5IttCvNHjtZDFqAjF7dtIWuZBFIsqgyH7I5INlAGY8tflMxK+XLucmP\n\
Z2IQMa58+9M/IyeVLTRV0fy1eJd2Wms8bBJRMyNI7SEOw/ymOVanxDLimKJbtMMcY8OM2IqvnDyf\n\
ofmrTI7DWQ5tIJhcr6b+mQ6Iybt4cXODT6iWKVx5p1Gnhljwz5c0kv0/LjVvII02bU4pPK9iLe0a\n\
6ScBVNuE9JGlH7X2cuic0MvEB6zZ5d7RIYJ4eEkeGKHPu80+8nWWg2XluytdAmFxpEasLSYP6oYG\n\
Ri3x9/iJyjUSnKZM/qcjTxhGAEPpS/8AMGXyLcaO+k+bL+C2trgpIsbyiOYlGBDRgfH1FCQMs0oy\n\
iXFjBJa9WcRjw5CAD5rfIeq+QY9Ng0LyvqVvPFaK3p26ygzEFi7sVNGbdtzTHVQy8RnkB3RpcmER\n\
EMZG3mnPmHU/L1hpzHX57eDT7k/V3+tlRFIXUn0yH2NVU7ZTihOUvRdjubs04Rj6yOE7bvONX/Lb\n\
8o9OWHXRq8ug294oltZLW9ESSK1HBi5iRyCCDRc2WPWaiXo4eKu8OtyaLTR9fFwX3STj8v8ASfym\n\
jvmn8uXUGpawFJe5nmM93xGxZRIar1oWRRlOqyagipgiPyDdpMenErgRKfvsp5ffl75cvfNkHmmd\n\
JTq1twMTCQiP92CFqn05RHVzjjOMfSXIlpISyDIfqCca1oum61pc+l6nD9YsbkBZoeTLUKwYfEhV\n\
hRlB2OU48koSEo8w25cUZxMZCwWHWv5M+XrOF7W01XWLfTZK+ppsV6yW7BvtAoqgkHvvmZLtGZ3M\n\
Y331u4UezYDYSmI93Fsy/Q9B0fQtOj07SbVLSzjqViSu5PVmYkszHxY1zEyZZTPFI2XNxYo448MR\n\
QSfy/wDlz5a0HzBea9p6SrqF+sq3DPIWQiaVZXotNviUZbl1c8kBA8g04tHjxzM4/UUV5v8AJWge\n\
bdOWx1iFnSJucE0bcJY2IoSjb9R1BBGR0+pniNxZajTQzRqSB8tflxougI0UV3f39s0LWy2l9cNN\n\
brC/2kWEBY6U2+zk82slk6AHyG/zYYNHHGKuUhy3Nj5ckjH5DeT4b+S80691PS/U+1BZ3IjTjWvG\n\
rI8lP9nl/wDKeQipCMveHH/krGJXEyj7imt5+UPkK70aLSX07hDDIZluEdhcGRxR3eUks5am/Ko+\n\
4ZVHX5RLiv8AU3S7PwmPCR+v5p/pXlzTdN0c6RGJLizdWSUXUj3DOrjiwZpC2xG1OmUTzSlLi6+W\n\
zkwxRjHh5jz3YlYfkl5T069luNNvNUsYpyPWtLa8eKJlBqEYqBKV+b5ly7SySFSET8HCh2ZjhK4m\n\
Q8gfwftS25trmK4udLk1SaygtJ5YbeyghnuZZebPPEUjjIj+xcLQsCap2pmA7BkvlX0xql1bTxSW\n\
t0SdRtI2BjYwXnxTRutTX07jlUdtqYEpXc2DrMs4kL+tK3GHiuxaO7U0IHI/3Q/jWi0KFG6tJLXR\n\
Ht0JuoLr60gsHma3CFZCvJSlBIGDp8Em2/2qdFUs0DT44ZGpKst/pbxKwPrRqJSks6GVZFSnxxCP\n\
psKkeyrK7qJTdacvISyypLPcSUIq9x+/Wm+wAtWC17CmKoPyvYNb32mzGXl68Y4igHH/AEON+v8A\n\
z0p9HviqU6rcW36SuLpLe5v7ZZVtR6HrevMLd+VzMJYAOLesycakKRHxFBSirI9Bt45vMitDNcXN\n\
tp9nzD3jO0yy37K4Q8/iBWKEbH+bAll2KvCYbYeSPz+RR+70zzEGCHt/pZrwHYUukA/1c3hPjaT+\n\
lD9H7HQCPgaz+jP9P/Hnqf5ieYx5d8mapqitxnjhMdqR19eX93GR/qs3I+wzV6TD4mQRdtrM3h4p\n\
S8vteRfke2peVfPt75W1dPQn1O0imWMn/dqRidF+fpSPy9xTNv2lw5cQyR/hP7HTdlcWHMcctjIf\n\
telfnB5hl0fyTdRWtW1HVmGnWSJuxe4BDcab1EfKnvTNboMXHlF8o7n4O07RzGGI19UvSPixT8wf\n\
K8Plj8iv0OlDJA1s1zIP253nVpG+XI0HtTMrS5jl1XF7/ucTV4Bi0nB3V96O8o+ZB5a/IW11oKGk\n\
tbaX0FPQyyXLxx19ubCvtkM+HxNWY95/Qz02fwtGJ9w/Sl/5G+VINVtLrztr4GpavfzuttNcgScE\n\
jorOobYMWqvsBQUyztLOYkYobRAauytPxg5p+qRKZfnh5V04eVn8y2ES2WtaNJDLDeW4EUhRpFjK\n\
llpXjyDL3FNupyvs3OfE4DvGXRt7VwR8PxBtOPUMU/M7zLL5l/JLy9q84AuptQjS5p0MsUNzG7U7\n\
civKnvmVosPh6mURy4f1OJrs/i6WEjz4v1sn/LD8vdG1Pypp2teZbddW1C6to47dboc47e0hHpwR\n\
RIfhHwKGJp1OYut1co5DGB4QD06nq5eh0cZYxLIOKRHXoOgYR+cnliy8jeZtE8weWk+o+uzyCGMn\n\
gk1uUJKg9FdZKFenXM7s/Mc8JQnv+1wO0sIwZIzx7fsfRMMqywpKtQsihlB60YVzniKelBX4Fdir\n\
sVdirsVdirsVdirsVdirEPOttdWFwmv2cjxKEW31ExFVbgG5RSVZZAArEo7cTRWr2xVBm2ngt7FH\n\
1B5fNqE3ds8pMkQ9dTW0LV3idY+OxrUc8KpVPd+YEuDa27/WdR05/rj6dLbssYWSoYkiRiVVZyRx\n\
rXpihDpryKLeO9gS4iCxlo1aFHpWAOwjuJhI3KKDjXgn2ie+yqy+udKaJvT0uRFlcszyC1iUAmV+\n\
I4SvtVkAHSgpiqMj8w6tcNE1okV/qAjVWjRVkHJIjFs1vPckBfVY/GqCrGtNsVWwPqrsLW31Jl/R\n\
S/Vr2c25X6vG6+k8gIdvjCx0WgO+Ko2Sy/RS2+vaJqLR6UONu9ou8jrGQsdusbeojuZOSj4VYM7M\n\
SemKsv8ALemXFjp5e84nUbyRrq/Zenqyfsr/AJKKAg+WBKa4q8p/5yF0CS48tWfmC1ql7olwrGVd\n\
mEUxCk7d1kCEeG+bXsrLUzA8pB1HbGK8YmOcD+PtpB3XmOD8xte8maRAQ9nHEuua5GvxKskPwLCd\n\
u0nJT4hhk44Tp4ZJHn9Mf1sJZhqZ44jl9cvh0+al+e9rcaJrvlzzzZLWazmW2uBWgbgTLGp2/aX1\n\
FY/LD2ZIThLEev4/UjtUHHOGYcxt+n9aZwXtr57/ADUsZrVhPoHle0S8V9ij3l2oeLoeqrxI8GQ5\n\
UYnBgIP1zNfAfj7W0SGo1AreGMX8Ty/HkmX59/8AktNQ/wCMtv8A8nlyvsv++Hx+5t7V/wAXl8Pv\n\
YhdWk9z/AM4zwCFeTQoJmUdeCXxLH6BvmYJAa3f8elwjEnQbfj1Lvyg/Ln8uvM3km3vtQ00XWpxS\n\
zQ3souLhDyDlkqsciKP3TL0GDX6vNjykA1HpsF7O0WDLiBkLlve5/X3Mxl/Ir8sHWi6S0RrXktzc\n\
k/L4pGGYY7Tz/wA77A5x7K0/837T+tiX54+XNK8u/lhpmlaVGYrKLVUZEZmcgvDcM3xMSepzL7Nz\n\
SyZzKXPh/SHC7Vwxx6eMY8uL9Bemfl+iJ5E8uhRQHTbRqe7QIT+JzWao/vZf1j97tdJ/cw/qj7nl\n\
3/OT3+8nl7/jJdfqizadjc5fD9Lqe3OUPj+h7Rp/+8Ft/wAYk/4iM00+Zd7HkiMil2KuxV2KuxV2\n\
KuxV2KuxV2KrZI45Y3ikUPG4KujCoKkUIIPY4qxFrVfLN0slzB9b0WMEWV6QzyWIJr6coAJMP8sg\n\
3UbHamKoa+ill0qC91E/XNRmnhi0e4s5UjuKykKxjmQcKUBcrx406+OFCRSjWbSAyQava3GniVra\n\
GHUU9BybKXb02T1EZI5P2tloeOw2CqYT2mr+rHBYwaUb0RtPdwmQc4w0v1hgyoGkcV4UIUEKfFqh\n\
VDwCYXGmSatrLyxavy9IWIWzhKu6KxM8xSQ8hxAVADxX4dsVT6H0tDivLTVIobbRGLRWNpAvKSVy\n\
wZfT48ZXkIbrxJqOopVglF6Jok09xDqOoW62cFtU6VpC0K2/PdpZKbGU12A2QbDfFWS4q7FUFrml\n\
W+r6Pe6Xcf3N7BJA560EileQ9xWoyeOZhISHRhlxicTE9Q88/Jb8stV8ofpO71lYvr11whg9J+YE\n\
KVZjWg+0xH/A5sO0dZHLQjyDrezNDLDZlzLK/wAx/K8nmfydqGkQhfrcirJaFjQCaJg679uVOP05\n\
i6TN4WQSPJy9Zg8XEYjmln5Q+Rbnyh5Ye1vwn6Uu53muyhDAAfBGgYAVAVeXzJy3X6kZp2PpDV2d\n\
pDhx0fqJ3Rf5qeWtU8y+TLrSNMCNeTSQsgkbgtEkVmqfkMhos0ceQSlyZ67BLLiMY8zX3qnkHyxc\n\
aX5BsfL+sxRvIkM0N5ACJI2WWRyVJ6EFX3warMJZTOKdJgMMIhL4sEg/LTz/AOR9auL/AMh3MF9p\n\
d1T1NKvW4kjegapRW4V+Fw6t2+ecdZhzxAyipDqHXjRZsEicJBiehZA8351azH9TNpp/lqJ9pr/1\n\
PrU4U9TCilk5f633jMetNDe5T8uXzconVT2qOPz5n4KX5m/l7rms+QtK8vaTL9du7C5heW5u5OLy\n\
LHBLGzsxrVizjJaPVxhlM5bAjp7wx12jnkwxhE2QRz9xZr5V0+503yvo+nXQAubKxtrecKagSRQq\n\
jUPfcZhZ5iU5EciS52CBjjjE8wAGDfnZ5B8w+b4NITRkiZrNp2m9WQR7SBONK9fsHM7s7VQxGXF1\n\
pwO09HPMI8PS3pFpG0VpDE/2kjVWp4gAHNbI2XZjkq4EuxV2KuxV2KuxV2KuxV2KuxV2KuIBFDuD\n\
irG73yPZGcXWkynTLlGMioiLJb82FC4ianBiNuUbKcVSO98qeZFtbS2W1t50s1aJJLecoXieVJmV\n\
47hW6vENxLWld98KFb6p5sOryXyaW8Z5zvH+9tgQbiJItn9R/sekrbp9GKt2HlHzK9hDYXE0FtaR\n\
SetF6jNeSo1PsqoW2h49+LK4xSyTTPLen2Nx9ccyXmoleLX903qS0/lXoqL7IBgVNcVdirsVdirs\n\
VdirsVdirsVdirsVdirsVdirsVdirsVdirsVdirsVdirsVdirsVf/9k="]]], 
        "BasicJobTicketSchema" -> 
        Association[
         "Thumbnail" -> 
          Association[
           "Thumbnails[1]" -> 
            Association[
             "Width" -> "256", "HeigHt" -> "72", "Format" -> "JPEG", "Image" -> 
              "/9j/4AAQSkZJRgABAgEBLAEsAAD/7QAsUGhvdG9zaG9wIDMuMAA4QklNA+\
0AAAAAABABLAAAAAEA\n\
AQEsAAAAAQAB/+IMWElDQ19QUk9GSUxFAAEBAAAMSExpbm8CEAAAbW50clJHQiBYWVogB84AAgAJ\n\
AAYAMQAAYWNzcE1TRlQAAAAASUVDIHNSR0IAAAAAAAAAAAAAAAAAAPbWAAEAAAAA0y1IUCAgAAAA\n\
AAAAAAAAAAAAAAAAAAAAAAAAAAAAAAAAAAAAAAAAAAAAAAAAAAAAAAAAAAARY3BydAAAAVAAAAAz\n\
ZGVzYwAAAYQAAABsd3RwdAAAAfAAAAAUYmtwdAAAAgQAAAAUclhZWgAAAhgAAAAUZ1hZWgAAAiwA\n\
AAAUYlhZWgAAAkAAAAAUZG1uZAAAAlQAAABwZG1kZAAAAsQAAACIdnVlZAAAA0wAAACGdmlldwAA\n\
A9QAAAAkbHVtaQAAA/gAAAAUbWVhcwAABAwAAAAkdGVjaAAABDAAAAAMclRSQwAABDwAAAgMZ1RS\n\
QwAABDwAAAgMYlRSQwAABDwAAAgMdGV4dAAAAABDb3B5cmlnaHQgKGMpIDE5OTggSGV3bGV0dC1Q\n\
YWNrYXJkIENvbXBhbnkAAGRlc2MAAAAAAAAAEnNSR0IgSUVDNjE5NjYtMi4xAAAAAAAAAAAAAAAS\n\
c1JHQiBJRUM2MTk2Ni0yLjEAAAAAAAAAAAAAAAAAAAAAAAAAAAAAAAAAAAAAAAAAAAAAAAAAAAAA\n\
AAAAAAAAAAAAAFhZWiAAAAAAAADzUQABAAAAARbMWFlaIAAAAAAAAAAAAAAAAAAAAABYWVogAAAA\n\
AAAAb6IAADj1AAADkFhZWiAAAAAAAABimQAAt4UAABjaWFlaIAAAAAAAACSgAAAPhAAAts9kZXNj\n\
AAAAAAAAABZJRUMgaHR0cDovL3d3dy5pZWMuY2gAAAAAAAAAAAAAABZJRUMgaHR0cDovL3d3dy5p\n\
ZWMuY2gAAAAAAAAAAAAAAAAAAAAAAAAAAAAAAAAAAAAAAAAAAAAAAAAAAAAAAAAAAAAAZGVzYwAA\n\
AAAAAAAuSUVDIDYxOTY2LTIuMSBEZWZhdWx0IFJHQiBjb2xvdXIgc3BhY2UgLSBzUkdCAAAAAAAA\n\
AAAAAAAuSUVDIDYxOTY2LTIuMSBEZWZhdWx0IFJHQiBjb2xvdXIgc3BhY2UgLSBzUkdCAAAAAAAA\n\
AAAAAAAAAAAAAAAAAAAAAGRlc2MAAAAAAAAALFJlZmVyZW5jZSBWaWV3aW5nIENvbmRpdGlvbiBp\n\
biBJRUM2MTk2Ni0yLjEAAAAAAAAAAAAAACxSZWZlcmVuY2UgVmlld2luZyBDb25kaXRpb24gaW4g\n\
SUVDNjE5NjYtMi4xAAAAAAAAAAAAAAAAAAAAAAAAAAAAAAAAAAB2aWV3AAAAAAATpP4AFF8uABDP\n\
FAAD7cwABBMLAANcngAAAAFYWVogAAAAAABMCVYAUAAAAFcf521lYXMAAAAAAAAAAQAAAAAAAAAA\n\
AAAAAAAAAAAAAAKPAAAAAnNpZyAAAAAAQ1JUIGN1cnYAAAAAAAAEAAAAAAUACgAPABQAGQAeACMA\n\
KAAtADIANwA7AEAARQBKAE8AVABZAF4AYwBoAG0AcgB3AHwAgQCGAIsAkACVAJoAnwCkAKkArgCy\n\
ALcAvADBAMYAywDQANUA2wDgAOUA6wDwAPYA+wEBAQcBDQETARkBHwElASsBMgE4AT4BRQFMAVIB\n\
WQFgAWcBbgF1AXwBgwGLAZIBmgGhAakBsQG5AcEByQHRAdkB4QHpAfIB+gIDAgwCFAIdAiYCLwI4\n\
AkECSwJUAl0CZwJxAnoChAKOApgCogKsArYCwQLLAtUC4ALrAvUDAAMLAxYDIQMtAzgDQwNPA1oD\n\
ZgNyA34DigOWA6IDrgO6A8cD0wPgA+wD+QQGBBMEIAQtBDsESARVBGMEcQR+BIwEmgSoBLYExATT\n\
BOEE8AT+BQ0FHAUrBToFSQVYBWcFdwWGBZYFpgW1BcUF1QXlBfYGBgYWBicGNwZIBlkGagZ7BowG\n\
nQavBsAG0QbjBvUHBwcZBysHPQdPB2EHdAeGB5kHrAe/B9IH5Qf4CAsIHwgyCEYIWghuCIIIlgiq\n\
CL4I0gjnCPsJEAklCToJTwlkCXkJjwmkCboJzwnlCfsKEQonCj0KVApqCoEKmAquCsUK3ArzCwsL\n\
Igs5C1ELaQuAC5gLsAvIC+EL+QwSDCoMQwxcDHUMjgynDMAM2QzzDQ0NJg1ADVoNdA2ODakNww3e\n\
DfgOEw4uDkkOZA5/DpsOtg7SDu4PCQ8lD0EPXg96D5YPsw/PD+wQCRAmEEMQYRB+EJsQuRDXEPUR\n\
ExExEU8RbRGMEaoRyRHoEgcSJhJFEmQShBKjEsMS4xMDEyMTQxNjE4MTpBPFE+UUBhQnFEkUahSL\n\
FK0UzhTwFRIVNBVWFXgVmxW9FeAWAxYmFkkWbBaPFrIW1hb6Fx0XQRdlF4kXrhfSF/cYGxhAGGUY\n\
ihivGNUY+hkgGUUZaxmRGbcZ3RoEGioaURp3Gp4axRrsGxQbOxtjG4obshvaHAIcKhxSHHscoxzM\n\
HPUdHh1HHXAdmR3DHeweFh5AHmoelB6+HukfEx8+H2kflB+/H+ogFSBBIGwgmCDEIPAhHCFIIXUh\n\
oSHOIfsiJyJVIoIiryLdIwojOCNmI5QjwiPwJB8kTSR8JKsk2iUJJTglaCWXJccl9yYnJlcmhya3\n\
JugnGCdJJ3onqyfcKA0oPyhxKKIo1CkGKTgpaymdKdAqAio1KmgqmyrPKwIrNitpK50r0SwFLDks\n\
biyiLNctDC1BLXYtqy3hLhYuTC6CLrcu7i8kL1ovkS/HL/4wNTBsMKQw2zESMUoxgjG6MfIyKjJj\n\
Mpsy1DMNM0YzfzO4M/E0KzRlNJ402DUTNU01hzXCNf02NzZyNq426TckN2A3nDfXOBQ4UDiMOMg5\n\
BTlCOX85vDn5OjY6dDqyOu87LTtrO6o76DwnPGU8pDzjPSI9YT2hPeA+ID5gPqA+4D8hP2E/oj/i\n\
QCNAZECmQOdBKUFqQaxB7kIwQnJCtUL3QzpDfUPARANER0SKRM5FEkVVRZpF3kYiRmdGq0bwRzVH\n\
e0fASAVIS0iRSNdJHUljSalJ8Eo3Sn1KxEsMS1NLmkviTCpMcky6TQJNSk2TTdxOJU5uTrdPAE9J\n\
T5NP3VAnUHFQu1EGUVBRm1HmUjFSfFLHUxNTX1OqU/ZUQlSPVNtVKFV1VcJWD1ZcVqlW91dEV5JX\n\
4FgvWH1Yy1kaWWlZuFoHWlZaplr1W0VblVvlXDVchlzWXSddeF3JXhpebF69Xw9fYV+zYAVgV2Cq\n\
YPxhT2GiYfViSWKcYvBjQ2OXY+tkQGSUZOllPWWSZedmPWaSZuhnPWeTZ+loP2iWaOxpQ2maafFq\n\
SGqfavdrT2una/9sV2yvbQhtYG25bhJua27Ebx5veG/RcCtwhnDgcTpxlXHwcktypnMBc11zuHQU\n\
dHB0zHUodYV14XY+dpt2+HdWd7N4EXhueMx5KnmJeed6RnqlewR7Y3vCfCF8gXzhfUF9oX4BfmJ+\n\
wn8jf4R/5YBHgKiBCoFrgc2CMIKSgvSDV4O6hB2EgITjhUeFq4YOhnKG14c7h5+IBIhpiM6JM4mZ\n\
if6KZIrKizCLlov8jGOMyo0xjZiN/45mjs6PNo+ekAaQbpDWkT+RqJIRknqS45NNk7aUIJSKlPSV\n\
X5XJljSWn5cKl3WX4JhMmLiZJJmQmfyaaJrVm0Kbr5wcnImc951kndKeQJ6unx2fi5/6oGmg2KFH\n\
obaiJqKWowajdqPmpFakx6U4pammGqaLpv2nbqfgqFKoxKk3qamqHKqPqwKrdavprFys0K1Erbiu\n\
La6hrxavi7AAsHWw6rFgsdayS7LCszizrrQltJy1E7WKtgG2ebbwt2i34LhZuNG5SrnCuju6tbsu\n\
u6e8IbybvRW9j74KvoS+/796v/XAcMDswWfB48JfwtvDWMPUxFHEzsVLxcjGRsbDx0HHv8g9yLzJ\n\
Osm5yjjKt8s2y7bMNcy1zTXNtc42zrbPN8+40DnQutE80b7SP9LB00TTxtRJ1MvVTtXR1lXW2Ndc\n\
1+DYZNjo2WzZ8dp22vvbgNwF3IrdEN2W3hzeot8p36/gNuC94UThzOJT4tvjY+Pr5HPk/OWE5g3m\n\
lucf56noMui86Ubp0Opb6uXrcOv77IbtEe2c7ijutO9A78zwWPDl8XLx//KM8xnzp/Q09ML1UPXe\n\
9m32+/eK+Bn4qPk4+cf6V/rn+3f8B/yY/Sn9uv5L/tz/bf///+4ADkFkb2JlAGTAAAAAAf/bAIQA\n\
BgQEBAUEBgUFBgkGBQYJCwgGBggLDAoKCwoKDBAMDAwMDAwQDA4PEA8ODBMTFBQTExwbGxscHx8f\n\
Hx8fHx8fHwEHBwcNDA0YEBAYGhURFRofHx8fHx8fHx8fHx8fHx8fHx8fHx8fHx8fHx8fHx8fHx8f\n\
Hx8fHx8fHx8fHx8fHx8f/8AAEQgASAEAAwERAAIRAQMRAf/EAaIAAAAHAQEBAQEAAAAAAAAAAAQF\n\
AwIGAQAHCAkKCwEAAgIDAQEBAQEAAAAAAAAAAQACAwQFBgcICQoLEAACAQMDAgQCBgcDBAIGAnMB\n\
AgMRBAAFIRIxQVEGE2EicYEUMpGhBxWxQiPBUtHhMxZi8CRygvElQzRTkqKyY3PCNUQnk6OzNhdU\n\
ZHTD0uIIJoMJChgZhJRFRqS0VtNVKBry4/PE1OT0ZXWFlaW1xdXl9WZ2hpamtsbW5vY3R1dnd4eX\n\
p7fH1+f3OEhYaHiImKi4yNjo+Ck5SVlpeYmZqbnJ2en5KjpKWmp6ipqqusra6voRAAICAQIDBQUE\n\
BQYECAMDbQEAAhEDBCESMUEFURNhIgZxgZEyobHwFMHR4SNCFVJicvEzJDRDghaSUyWiY7LCB3PS\n\
NeJEgxdUkwgJChgZJjZFGidkdFU38qOzwygp0+PzhJSktMTU5PRldYWVpbXF1eX1RlZmdoaWprbG\n\
1ub2R1dnd4eXp7fH1+f3OEhYaHiImKi4yNjo+DlJWWl5iZmpucnZ6fkqOkpaanqKmqq6ytrq+v/a\n\
AAwDAQACEQMRAD8A9U4qhNU1aw0y2NzeyiNKhUUAs7ueiIgqzMfAYqxrU9b16Sz+uzuNC0xzwiWi\n\
TX8rEEhQGPpRE0O3xEd6YqoTaJaS3MS/o+41mOSFZ/Wv5rhjIGqSqhgLeNlAHwtxqT2G+FCGj8v2\n\
5luo/wDDNsY04ul0bYRcNzyRER3klZfhoRxrvv0BVbkSOyu9NtLBr7TLy6RnlihnaeKMoORX6vOJ\n\
eRKVfgArcRtuKYqnUfmPUdMJXXI45rNSAdWswTGlen1iE8nhr41K/LAlkcckcsayROHjcBkdSCpB\n\
3BBHUYquxV2KuxV2KuxV2KsV/MzX/MWheU59Q0C0+t36uiEcDJ6cbGjScF3am331OwzK0eKE8lTN\n\
BxNblnjxmUBZRH5e6zrus+UrHUdctfqmpTB/Vj4NHUK5CPwbdeSgH+zI6vHGGQiJsMtJknPGJTFS\n\
ZFmO5LsVdirsVdirsVdirsVdirzLyF548/6x541TS9a0r6rpVuJSj+i8folHCxr6rfDJzX7+o2zZ\n\
6rTYoYhKJuTq9Lqs080ozjURfT9LM/MvnLy15ajibWb1LZrgkW8VGeSQggHiiBm7jfpmFh088n0i\n\
3NzamGL6zSdZS3vOfy485+fdb8yaxY+YNI+pWFoGME3pPHwkDhVh5MSJOSEtUeHgRmx1enxQhEwl\n\
ZLrdHqc05yE41EfivN3nrzp570jzro2laLpP1vSrv0/Xm9KR+ZeQrIvqKQsfBAG36dTtjptPinil\n\
KUqkF1WpzQyxjCNxPl5s/vr6zsLSW8vZkt7WBS800hCoqjuScwIxMjQ5uwlIRFnYIPy95k0fzDYH\n\
UNIn+s2YkeITcWQFk2agcKafRk8uGWM1LYsMWaOSPFE2ERq2qWul2Et7ck+nGBRFFWd2NFRB3ZmN\n\
BlTawZL6ae+fVZ3S91W2eVLzSYyfWt7anBlsqkcnib+8cLVmHEEDqVQiapLoul31haIt/aQSgxeu\n\
vKGBo6y8KIkTSzfDydB8KUqz9cUID61ePOLXWdTmnu6mK3022Y21shjkKqo9P00KsicVf4gK7jah\n\
VVvqMcct0Bo9xarGtwILr1zHRvWDEvIknxfVqcOKFi3t1CqyDUJDcNqujPHqxir6lrqEazTCJWjV\n\
KT/FKjlmPBGdthXr8OKou21OQRFNID2NzdtHJfy3LwsIYXm+2GlB9SNhJvJv9njRSQMVTfTdX07S\n\
J3l0y7W88vK6R6kkQb07OaX7MsJNV9Fz9tFJ4dRtilnIIIqNwcCpX5o1ltE8u6jq6RCdrG3knEJP\n\
EMUWtK0NMtw4+OYj3lqz5OCBl3C0n/LTzvL5y8vPq0totkyXD2/pK5kBCKjcqkL/AD5drNN4M+G7\n\
2aNFqvHhxVW9In8wfNknlPyvca3HbC7eB4kEDMUB9Rwn2gG6V8MjpcHizEbpnq9R4OMzq6Yjpn5z\n\
ahrWj2jaB5fk1XXpkeS8s4ZKQWiiV44/VmZR8ThOQXbbvmXPs8QkeOXDHv7/AIOHj7SOSI4I8U+o\n\
7veUAv55a3o2tw6b508utpUc1D9YjctxQmnMKQRIoPXi23udsn/JsZx4sUuJr/lSUJiOWHCzzz/5\n\
vbyt5Un12CBb30miCRF+CsJXC15AN/NXMHS6fxcnATTsNXqPCxmdXSSz/mRqn/KsIPOtrpSTSN8d\n\
zY+q1EiErRF1YISaEAnbpXwy4aOPjnET8Wg62X5fxRH4fGk88gecIvNvli31lIhbySM8dxbhufpy\n\
RsRTlQVqtG+nKNVp/CmYt+k1AzYxPkmPmLWrfQ9Cv9XuBWKxheYpWnIqPhQHxZqKMrw4zOYiOrbm\n\
yjHAyPQMa0f8yYP8Bp5v8yQLpVtMzfVrdGMryLXjGFBCEu5ViB/LvWlcycmjPi+HA8RcXHrR4Piz\n\
HCEBo/nj8w/Mlr+ktB8uW1vpTk/VZdSuWSSZQftKkamg/DwJyzJpsOM8M5ky8gwxarNlHFCAEeln\n\
n9iYeVfzKi1PXZ/LOt2DaJ5ktxUWUkiyxzKF5coZQFDfD8VKdOhNDSvPo+GHHE8UO9ng1olM45jg\n\
n3d/uS/zH+ba6H+YEHlm5tIksXWOSfUpJSvpoyF2Yrxp8NPHLMOg48XGDv3MM3aAx5hjI277QGk/\n\
nXc6l5ngt/0O9j5Zkjnm/S92HUmG3heVpQAvCnwUoCcnk7OEYXxXPbYebVj7SMsgHDWPf1HyFo/T\n\
vP3njzJbS6l5V8vwNo6s6W1xqFwYpLkoaExxqKLuKfE1K9+uQnpcWM8OSR4vIcm3Hq8uUGWOI4el\n\
nmn3kHzbqfmXT7yfUdKbSbmxunspYWk9SskQBcj4VpQtTv8APKNVgjjIAPECLb9JqJZYkyjwkGkj\n\
8kfmpceZfOuq+W5NOS2j01Lh1uVlLl/QnSEVUqtK869cu1OiGPEJ3d191tGm1/i5ZY6rhv7DTzL8\n\
+L/zLca/pQ1XS47FIHnXTmSdZvXj9RKOwX7HRdj45s+zIwEDwm+V7cnVdrTmZx4o1V1vze2eWNW8\n\
73t5LH5g0GLSrVY+UU0d2lwWk5AceKjbaprmlzY8UR6JcR91O9wZMsj648I99pB/ysPzdrgmk8me\n\
WzeafEzxpql/MttFK6VB9KIkOw5Cla/OmX/lMcP72dHuG7jDWZMn91C495NIDRvzi1W280QeWfOm\n\
i/oe+uSiQ3Mb84i0h4oafEODNUc1cgHY9yLMnZ8TAzxS4gGvF2lIZBjyx4ZFHfnVfeY4fKWoW9jp\n\
iXOlTWzfX75p1jaD4xTjEd3+jK+zowOQEmpXsO9t7SnMYyIxuNbm+TEvyW1fz1b+U7e30rQIb7Sz\n\
dSc757tIWHJhz/dnf4fxzL7Rx4jkJlKpVypw+zMmUYwIwuN87/QzrzPLqWp6vLDp0RuRo6j04o5U\n\
hc3cq1aRWkV1JgiYU+E0Z80jvUDaRX2r3lpGyR2usXKSPfXlqJYjFaBijOUlSIi4lblGGodqkYUK\n\
OsKI544dOC2dvE7WOnOPUQW8SloriYOAUbkRL6nJgaKrA1xVdZyW+nW8MNoy3tzAJBqumTIsU0kN\n\
wP35iekaSf3YYK3xUFKj7OKqg1SOzNlBqNx6ltpk11dFzyZrkECaChUHkyiZXcDoN+gNFUBqVxHM\n\
YL9byx/Tgke7kt4VRjGoBkVPVkqpk5KqqCgPI/61VUfpWmwaqk1hHII7mNDc6bcHlIY5VpHcxyFl\n\
USJLySSRKUPqdBtiqhaTarFpxVPqdlpn1yQ62l1IPWeRn/0qOUtQcFDcVpVmXhirKfJV+j2c2mCY\n\
zrYcDZznrLZTr6ls5rTfhVD/AKuBK38y/wDyX/mD/mBn/wCIHMnR/wB9H3hxtb/cz/qliP8Azjl/\n\
ygM//bQm/wCTcWZfa/8Aej+r+twexf7k/wBY/oTH8+//ACWmof8AGW3/AOTy5X2X/fD4/c3dq/4v\n\
L4fet/IPTra1/LayuYlAlv5biadu5ZJmhH/CxDD2pMnMR3V+tHZMAMAI6399JJ/zkvZwP5S0u9ZQ\n\
biG/EMb9wk0MjOPpMK5d2PI+IR5fpcftuI8OJ68X6D+pv8wZHk/5x+06Rzyd7LS2Zj3JERJx0o/w\n\
s++X6U6s3oh/Vj+hkX5S2dtfflLpVldIJLa5t7iGeM9GR5pVYfSDmPr5GOoJHMEfcHJ7PiJaaIPI\n\
g/eWGfkndXHlnzpr/kO/f/djTWZbYO8WxKj/AItgKv8AJczO0YjJjjlHx/HkXB7MkcWWWGXw/HmN\n\
2SfnDJPrVzoXkSzcrNrdyJr8qRVLO3+JiQfEjkvumY3Z4EBLKf4Rt7z+PtcrtEmZjhH8Z39w/H2M\n\
G/5yFuFj1ny75Zt0aPTrS1WSO3gFTSRzAqqmwJVIaL88zuyh6ZTPMn9v6XX9sH1wxj6QOny5fB6L\n\
bfmdBa20Vtb+S/M0cECLHDGum7KiDiqj952AzXS0ZJs5Mf8ApnZx1wAoY8n+l/a84/MHXNT1rzto\n\
Wv6L5e1mzu9MZFuPrVm0bERy80HwGTajMDXNjpcUYYpQlKJEu4ut1eWU8sJwhMGPeF35i6Xb6r+f\n\
WmafcoJLadrITxt0aMfE6n/WUUx0kzHSkjnunW4xPWRieWz2D8xdGvdW8javpmnD/SprekEa7Fij\n\
B/TH+uF4/Tmo0mQQyxlLlbudZjM8Uox508g/LT86rXyvpMXlnzHYTxpYu6RXES/GgdyxWaJ+B+Fm\n\
O43p28dvrOzjllxwPN0uh7TGKPh5Advxu9u8ueZvL/mKxN9ol3Hd2/KkhSqsreDowVlPzGaTNhnj\n\
NSFO+w54ZBcDYeL/AJMf+Tk80f8AGK+/6jos3PaH+LQ+H+5Lo+zv8an/AJ3+6Cr/AM5I/wDHa8s/\n\
6s3/ACcjwdj/AEzT239UPj+h7xmiegYzqHnzyB5eK6fPqdratB+7Wxtx6jR06J6MAdl+VMyYaXLk\n\
3AJ8/wC1xZ6vDj2MgK6fsDxL8+PNtnrWoaJNp9nd24tVmZL66ge3E3JoyvpCQKzBONa0/azddmYD\n\
ASBIN9AbdF2tqBMxoEVe5Fdz2b82f/Jc69/zDH/iS5p9D/fR97vNf/cS9yRf849/+S6i/wCYqf8A\n\
WMv7V/vvgHH7I/uB7yl6fo/UpICxvE1S9kkuoZrUQXES/WpWZTNAayqvp8AWoBQdc1zsmU+WayT3\n\
0sZLLcPLzY/E7Wtpys7eNSf5mjeQn/mrFLBbSKSza0uZP0fJBayxSpBBaGK7P1dxIFM5tY/iHD94\n\
eQqAcUM5n1S51TW7G0vbGBdH1G2aa2NwokldVjDSBGRh6b0kG1DsK1rgSxG3gsbcW8pu2nke/tml\n\
sqhmKyqsziqqQxYcl+18RqOophQnEnm+4GmXFsuiJBZ3Ba1k+riVW5TKVVh+59Mmvi334ql3la0u\n\
Br+mc5tOeNpOSmwszBKQqFgfUNtFVNhy+LfFUdrgmi1trkPbQ3LrzkurhI2iSe2cWskimUhU5pNC\n\
x8ONNztiqZeWrh11ywlfUIdTluobqzurq3cSoZImS6iXmqxqSqTONloBtgSnfn2yuL3yTrtrbrzn\n\
lsZxEg6s3pkhR7npl+lkI5Yk94cfVRMsUgOfCXm//ONvmDT20G+0J5UTUIrprmOEmjPFJGi1UHrx\n\
ZDWnTbNl2viPGJ9Kp1nYuaPAYX6rtMf+chdesLfya2j8xJf3ssT+gpqyQxuGMrgdF5cVFepOVdlY\n\
icnF0Db2xlAxcPU/i06/I7/yVuif9HX/AFFzZT2l/fy+H3Bu7L/xePx+8pF/zkp/ygtj/wBtSL/q\n\
Hny/sf8AvT/V/SHH7b/uR/W/QUP59/8AWetM/wCYHSv+IxZLS/42ffL9KNV/iQ/qx/Qyv8l//JZa\n\
H/xjl/6iJMxe0f7+X46OV2Z/i8fx1LB/zxs7ny75q0Dz5p6/vI5FgulGwZ4qsgYj/fkXND7DM3s2\n\
QyY5Yi4PakTiyQzR93494tP/AMr5D5q80a75+mjdLeRhpuiRy9Ut4gGdqbgFzTodjyFco1o8KEcQ\n\
959/4/Q5GhPjZJZj/Vj7vx+lj3/ORmgX0c+kebLNCy2dLe5elRHxk9SBj/klmYfOnjmR2TlFSxnr\n\
+C43bOIgxyjpt+p6r5R82aR5o0WDU9OmVxIq/WIAwLwyEfFHIOoIP39Rtmqz4JYpcMnb6fURywEo\n\
/wBiI1LzHounX1lYXd0iX2oSCK0tQayOTXfiNwopux2yMMMpAkDYM55oxIiTvLk8a82f+tF6P87X\n\
/iDZucH+Jy+Lpc/+PR+H6Xtuq6pY6VptzqV9J6VnaRtLPJQmiqKnYVJ+QzSwgZSERzLu5zEImR5B\n\
LtS8u+UPNNkk19Y2up29xGDDdcVZjG4qDHMvxrUd1bLIZsmI0CYn8dGvJhx5RuBIH8bF5X+R2kix\n\
8++bI9Llaby/alraKatVdhMfR36OVRX+IfxzadpZOLFDi+s/qdT2Xj4c2Th+gbfagfyY/wDJyeaP\n\
+MV9/wBR0WT7Q/xaHw/3Ja+zv8an/nf7oKv/ADkqfT1Xy1KwIjC3HxU2+F4icHY/0z+H6U9t84fH\n\
9D038zNUvLP8vNZv9MkIn+rAwzRE1CSMqs6svgjEgj55rNHAHNES73a66ZjhkY86YZ/zjlpeg/4X\n\
uNTijjk1k3LxXU7AGWNAq8EUndVYGu3U/LbN7XnPjEf4acHsbHDw+IfVbFv+cldTsLjXNJsoJ1lu\n\
rOGU3Uampj9VlKBqbAkKTTrT5jMrseBEZE8i4nbeSJlGIO4u3rn5qxvJ+XWvqiliLRmIHgpDE/QB\n\
mo0J/fR97udcP3M/cxv/AJx2uYZfy/aJGrJb3kySr3BYI4/Bsye1okZfg4vY8gcNdxKl5eN3I+ix\n\
jSbee0jFk0uoPYyvLGypEAFuEcfGrDclaKv832c1rtEbo8OpTQaPHaF5JbaSshRvhhQXkizCQVWv\n\
qtFUE1+ww2/aVbv302atoi0uleT1SEA2eO8qQ3WpDLXb76GiqzzTdXsvlXTJdK5KdJt4ZpruPdon\n\
aJUWPnyUr8LktxVj0rQGuKoCJNbs723ePUY47S1jOoiYky+ml4SlZHZC0rVoeJarDpTsqs06PWpZ\n\
I7V/Ut44LuCadLoNHXiVIWOivybg4J5caVHjiqa2zQ3FlaQ6VwN+lo6EIgDfFZxgqCONasr0364q\n\
smjne5sLZorkiGK7rFbsDeITJbrKy1Bpylb1ELGtN6jaiqt5ejgi1vTbW0S4ggtL65T0rooZNrFS\n\
1VRVC/FKCetTvWpxV6HgS8ok/LT8nvN+rT3OkX3G8B9a5i0y5QAFm+3wZZONT/LQZtRrNRhjUht5\n\
h1B0OmzyuJ3/AKJZHa/lB5IttCvNHjtZDFqAjF7dtIWuZBFIsqgyH7I5INlAGY8tflMxK+XLucmP\n\
Z2IQMa58+9M/IyeVLTRV0fy1eJd2Wms8bBJRMyNI7SEOw/ymOVanxDLimKJbtMMcY8OM2IqvnDyf\n\
ofmrTI7DWQ5tIJhcr6b+mQ6Iybt4cXODT6iWKVx5p1Gnhljwz5c0kv0/LjVvII02bU4pPK9iLe0a\n\
6ScBVNuE9JGlH7X2cuic0MvEB6zZ5d7RIYJ4eEkeGKHPu80+8nWWg2XluytdAmFxpEasLSYP6oYG\n\
Ri3x9/iJyjUSnKZM/qcjTxhGAEPpS/8AMGXyLcaO+k+bL+C2trgpIsbyiOYlGBDRgfH1FCQMs0oy\n\
iXFjBJa9WcRjw5CAD5rfIeq+QY9Ng0LyvqVvPFaK3p26ygzEFi7sVNGbdtzTHVQy8RnkB3RpcmER\n\
EMZG3mnPmHU/L1hpzHX57eDT7k/V3+tlRFIXUn0yH2NVU7ZTihOUvRdjubs04Rj6yOE7bvONX/Lb\n\
8o9OWHXRq8ug294oltZLW9ESSK1HBi5iRyCCDRc2WPWaiXo4eKu8OtyaLTR9fFwX3STj8v8ASfym\n\
jvmn8uXUGpawFJe5nmM93xGxZRIar1oWRRlOqyagipgiPyDdpMenErgRKfvsp5ffl75cvfNkHmmd\n\
JTq1twMTCQiP92CFqn05RHVzjjOMfSXIlpISyDIfqCca1oum61pc+l6nD9YsbkBZoeTLUKwYfEhV\n\
hRlB2OU48koSEo8w25cUZxMZCwWHWv5M+XrOF7W01XWLfTZK+ppsV6yW7BvtAoqgkHvvmZLtGZ3M\n\
Y331u4UezYDYSmI93Fsy/Q9B0fQtOj07SbVLSzjqViSu5PVmYkszHxY1zEyZZTPFI2XNxYo448MR\n\
QSfy/wDlz5a0HzBea9p6SrqF+sq3DPIWQiaVZXotNviUZbl1c8kBA8g04tHjxzM4/UUV5v8AJWge\n\
bdOWx1iFnSJucE0bcJY2IoSjb9R1BBGR0+pniNxZajTQzRqSB8tflxougI0UV3f39s0LWy2l9cNN\n\
brC/2kWEBY6U2+zk82slk6AHyG/zYYNHHGKuUhy3Nj5ckjH5DeT4b+S80691PS/U+1BZ3IjTjWvG\n\
rI8lP9nl/wDKeQipCMveHH/krGJXEyj7imt5+UPkK70aLSX07hDDIZluEdhcGRxR3eUks5am/Ko+\n\
4ZVHX5RLiv8AU3S7PwmPCR+v5p/pXlzTdN0c6RGJLizdWSUXUj3DOrjiwZpC2xG1OmUTzSlLi6+W\n\
zkwxRjHh5jz3YlYfkl5T069luNNvNUsYpyPWtLa8eKJlBqEYqBKV+b5ly7SySFSET8HCh2ZjhK4m\n\
Q8gfwftS25trmK4udLk1SaygtJ5YbeyghnuZZebPPEUjjIj+xcLQsCap2pmA7BkvlX0xql1bTxSW\n\
t0SdRtI2BjYwXnxTRutTX07jlUdtqYEpXc2DrMs4kL+tK3GHiuxaO7U0IHI/3Q/jWi0KFG6tJLXR\n\
Ht0JuoLr60gsHma3CFZCvJSlBIGDp8Em2/2qdFUs0DT44ZGpKst/pbxKwPrRqJSks6GVZFSnxxCP\n\
psKkeyrK7qJTdacvISyypLPcSUIq9x+/Wm+wAtWC17CmKoPyvYNb32mzGXl68Y4igHH/AEON+v8A\n\
z0p9HviqU6rcW36SuLpLe5v7ZZVtR6HrevMLd+VzMJYAOLesycakKRHxFBSirI9Bt45vMitDNcXN\n\
tp9nzD3jO0yy37K4Q8/iBWKEbH+bAll2KvCYbYeSPz+RR+70zzEGCHt/pZrwHYUukA/1c3hPjaT+\n\
lD9H7HQCPgaz+jP9P/Hnqf5ieYx5d8mapqitxnjhMdqR19eX93GR/qs3I+wzV6TD4mQRdtrM3h4p\n\
S8vteRfke2peVfPt75W1dPQn1O0imWMn/dqRidF+fpSPy9xTNv2lw5cQyR/hP7HTdlcWHMcctjIf\n\
telfnB5hl0fyTdRWtW1HVmGnWSJuxe4BDcab1EfKnvTNboMXHlF8o7n4O07RzGGI19UvSPixT8wf\n\
K8Plj8iv0OlDJA1s1zIP253nVpG+XI0HtTMrS5jl1XF7/ucTV4Bi0nB3V96O8o+ZB5a/IW11oKGk\n\
tbaX0FPQyyXLxx19ubCvtkM+HxNWY95/Qz02fwtGJ9w/Sl/5G+VINVtLrztr4GpavfzuttNcgScE\n\
jorOobYMWqvsBQUyztLOYkYobRAauytPxg5p+qRKZfnh5V04eVn8y2ES2WtaNJDLDeW4EUhRpFjK\n\
llpXjyDL3FNupyvs3OfE4DvGXRt7VwR8PxBtOPUMU/M7zLL5l/JLy9q84AuptQjS5p0MsUNzG7U7\n\
civKnvmVosPh6mURy4f1OJrs/i6WEjz4v1sn/LD8vdG1Pypp2teZbddW1C6to47dboc47e0hHpwR\n\
RIfhHwKGJp1OYut1co5DGB4QD06nq5eh0cZYxLIOKRHXoOgYR+cnliy8jeZtE8weWk+o+uzyCGMn\n\
gk1uUJKg9FdZKFenXM7s/Mc8JQnv+1wO0sIwZIzx7fsfRMMqywpKtQsihlB60YVzniKelBX4Fdir\n\
sVdirsVdirsVdirsVdirEPOttdWFwmv2cjxKEW31ExFVbgG5RSVZZAArEo7cTRWr2xVBm2ngt7FH\n\
1B5fNqE3ds8pMkQ9dTW0LV3idY+OxrUc8KpVPd+YEuDa27/WdR05/rj6dLbssYWSoYkiRiVVZyRx\n\
rXpihDpryKLeO9gS4iCxlo1aFHpWAOwjuJhI3KKDjXgn2ie+yqy+udKaJvT0uRFlcszyC1iUAmV+\n\
I4SvtVkAHSgpiqMj8w6tcNE1okV/qAjVWjRVkHJIjFs1vPckBfVY/GqCrGtNsVWwPqrsLW31Jl/R\n\
S/Vr2c25X6vG6+k8gIdvjCx0WgO+Ko2Sy/RS2+vaJqLR6UONu9ou8jrGQsdusbeojuZOSj4VYM7M\n\
SemKsv8ALemXFjp5e84nUbyRrq/Zenqyfsr/AJKKAg+WBKa4q8p/5yF0CS48tWfmC1ql7olwrGVd\n\
mEUxCk7d1kCEeG+bXsrLUzA8pB1HbGK8YmOcD+PtpB3XmOD8xte8maRAQ9nHEuua5GvxKskPwLCd\n\
u0nJT4hhk44Tp4ZJHn9Mf1sJZhqZ44jl9cvh0+al+e9rcaJrvlzzzZLWazmW2uBWgbgTLGp2/aX1\n\
FY/LD2ZIThLEev4/UjtUHHOGYcxt+n9aZwXtr57/ADUsZrVhPoHle0S8V9ij3l2oeLoeqrxI8GQ5\n\
UYnBgIP1zNfAfj7W0SGo1AreGMX8Ty/HkmX59/8AktNQ/wCMtv8A8nlyvsv++Hx+5t7V/wAXl8Pv\n\
YhdWk9z/AM4zwCFeTQoJmUdeCXxLH6BvmYJAa3f8elwjEnQbfj1Lvyg/Ln8uvM3km3vtQ00XWpxS\n\
zQ3souLhDyDlkqsciKP3TL0GDX6vNjykA1HpsF7O0WDLiBkLlve5/X3Mxl/Ir8sHWi6S0RrXktzc\n\
k/L4pGGYY7Tz/wA77A5x7K0/837T+tiX54+XNK8u/lhpmlaVGYrKLVUZEZmcgvDcM3xMSepzL7Nz\n\
SyZzKXPh/SHC7Vwxx6eMY8uL9Bemfl+iJ5E8uhRQHTbRqe7QIT+JzWao/vZf1j97tdJ/cw/qj7nl\n\
3/OT3+8nl7/jJdfqizadjc5fD9Lqe3OUPj+h7Rp/+8Ft/wAYk/4iM00+Zd7HkiMil2KuxV2KuxV2\n\
KuxV2KuxV2KrZI45Y3ikUPG4KujCoKkUIIPY4qxFrVfLN0slzB9b0WMEWV6QzyWIJr6coAJMP8sg\n\
3UbHamKoa+ill0qC91E/XNRmnhi0e4s5UjuKykKxjmQcKUBcrx406+OFCRSjWbSAyQava3GniVra\n\
GHUU9BybKXb02T1EZI5P2tloeOw2CqYT2mr+rHBYwaUb0RtPdwmQc4w0v1hgyoGkcV4UIUEKfFqh\n\
VDwCYXGmSatrLyxavy9IWIWzhKu6KxM8xSQ8hxAVADxX4dsVT6H0tDivLTVIobbRGLRWNpAvKSVy\n\
wZfT48ZXkIbrxJqOopVglF6Jok09xDqOoW62cFtU6VpC0K2/PdpZKbGU12A2QbDfFWS4q7FUFrml\n\
W+r6Pe6Xcf3N7BJA560EileQ9xWoyeOZhISHRhlxicTE9Q88/Jb8stV8ofpO71lYvr11whg9J+YE\n\
KVZjWg+0xH/A5sO0dZHLQjyDrezNDLDZlzLK/wAx/K8nmfydqGkQhfrcirJaFjQCaJg679uVOP05\n\
i6TN4WQSPJy9Zg8XEYjmln5Q+Rbnyh5Ye1vwn6Uu53muyhDAAfBGgYAVAVeXzJy3X6kZp2PpDV2d\n\
pDhx0fqJ3Rf5qeWtU8y+TLrSNMCNeTSQsgkbgtEkVmqfkMhos0ceQSlyZ67BLLiMY8zX3qnkHyxc\n\
aX5BsfL+sxRvIkM0N5ACJI2WWRyVJ6EFX3warMJZTOKdJgMMIhL4sEg/LTz/AOR9auL/AMh3MF9p\n\
d1T1NKvW4kjegapRW4V+Fw6t2+ecdZhzxAyipDqHXjRZsEicJBiehZA8351azH9TNpp/lqJ9pr/1\n\
PrU4U9TCilk5f633jMetNDe5T8uXzconVT2qOPz5n4KX5m/l7rms+QtK8vaTL9du7C5heW5u5OLy\n\
LHBLGzsxrVizjJaPVxhlM5bAjp7wx12jnkwxhE2QRz9xZr5V0+503yvo+nXQAubKxtrecKagSRQq\n\
jUPfcZhZ5iU5EciS52CBjjjE8wAGDfnZ5B8w+b4NITRkiZrNp2m9WQR7SBONK9fsHM7s7VQxGXF1\n\
pwO09HPMI8PS3pFpG0VpDE/2kjVWp4gAHNbI2XZjkq4EuxV2KuxV2KuxV2KuxV2KuxV2KuIBFDuD\n\
irG73yPZGcXWkynTLlGMioiLJb82FC4ianBiNuUbKcVSO98qeZFtbS2W1t50s1aJJLecoXieVJmV\n\
47hW6vENxLWld98KFb6p5sOryXyaW8Z5zvH+9tgQbiJItn9R/sekrbp9GKt2HlHzK9hDYXE0FtaR\n\
SetF6jNeSo1PsqoW2h49+LK4xSyTTPLen2Nx9ccyXmoleLX903qS0/lXoqL7IBgVNcVdirsVdirs\n\
VdirsVdirsVdirsVdirsVdirsVdirsVdirsVdirsVdirsVdirsVf/9k="]]], 
        "MediaManagementSchema" -> 
        Association[
         "DerivedFrom" -> 
          Association[
           "DerivedFrom" -> 
            Association[
             "InstanceID" -> "uuid:29C04ADD293DDD119FC9D1852B267D7B", 
              "DocumentID" -> "uuid:28C04ADD293DDD119FC9D1852B267D7B", 
              "OriginalDOcumentID" -> 
              "uuid:28C04ADD293DDD119FC9D1852B267D7B"]], "DocumentID" -> 
          "xmp.did:EA8CA6B0D4A1DE1181C8EBBBA64FC08E", "History" -> 
          Association[
           "History[1]" -> 
            Association[
             "Action" -> "converted", "Parameters" -> 
              "from application/postscript to \
application/vnd.adobe.illustrator"], "History[2]" -> 
            Association[
             "Action" -> "saved", "InstanceID" -> 
              "xmp.iid:EA8CA6B0D4A1DE1181C8EBBBA64FC08E", "When" -> 
              DateObject[{2009, 9, 15, 10, 50, 23}, "Instant", "Gregorian", 
                2.], "SoftwareAgent" -> "Adobe Illustrator CS4", "Changed" -> 
              "/"]], "InstanceID" -> 
          "xmp.iid:EA8CA6B0D4A1DE1181C8EBBBA64FC08E", "OriginalDocumentID" -> 
          "uuid:28C04ADD293DDD119FC9D1852B267D7B", "Thumbnail" -> 
          Association[
           "Thumbnails[1]" -> 
            Association[
             "Width" -> "256", "HeigHt" -> "72", "Format" -> "JPEG", "Image" -> 
              "/9j/4AAQSkZJRgABAgEBLAEsAAD/7QAsUGhvdG9zaG9wIDMuMAA4QklNA+\
0AAAAAABABLAAAAAEA\n\
AQEsAAAAAQAB/+IMWElDQ19QUk9GSUxFAAEBAAAMSExpbm8CEAAAbW50clJHQiBYWVogB84AAgAJ\n\
AAYAMQAAYWNzcE1TRlQAAAAASUVDIHNSR0IAAAAAAAAAAAAAAAAAAPbWAAEAAAAA0y1IUCAgAAAA\n\
AAAAAAAAAAAAAAAAAAAAAAAAAAAAAAAAAAAAAAAAAAAAAAAAAAAAAAAAAAARY3BydAAAAVAAAAAz\n\
ZGVzYwAAAYQAAABsd3RwdAAAAfAAAAAUYmtwdAAAAgQAAAAUclhZWgAAAhgAAAAUZ1hZWgAAAiwA\n\
AAAUYlhZWgAAAkAAAAAUZG1uZAAAAlQAAABwZG1kZAAAAsQAAACIdnVlZAAAA0wAAACGdmlldwAA\n\
A9QAAAAkbHVtaQAAA/gAAAAUbWVhcwAABAwAAAAkdGVjaAAABDAAAAAMclRSQwAABDwAAAgMZ1RS\n\
QwAABDwAAAgMYlRSQwAABDwAAAgMdGV4dAAAAABDb3B5cmlnaHQgKGMpIDE5OTggSGV3bGV0dC1Q\n\
YWNrYXJkIENvbXBhbnkAAGRlc2MAAAAAAAAAEnNSR0IgSUVDNjE5NjYtMi4xAAAAAAAAAAAAAAAS\n\
c1JHQiBJRUM2MTk2Ni0yLjEAAAAAAAAAAAAAAAAAAAAAAAAAAAAAAAAAAAAAAAAAAAAAAAAAAAAA\n\
AAAAAAAAAAAAAFhZWiAAAAAAAADzUQABAAAAARbMWFlaIAAAAAAAAAAAAAAAAAAAAABYWVogAAAA\n\
AAAAb6IAADj1AAADkFhZWiAAAAAAAABimQAAt4UAABjaWFlaIAAAAAAAACSgAAAPhAAAts9kZXNj\n\
AAAAAAAAABZJRUMgaHR0cDovL3d3dy5pZWMuY2gAAAAAAAAAAAAAABZJRUMgaHR0cDovL3d3dy5p\n\
ZWMuY2gAAAAAAAAAAAAAAAAAAAAAAAAAAAAAAAAAAAAAAAAAAAAAAAAAAAAAAAAAAAAAZGVzYwAA\n\
AAAAAAAuSUVDIDYxOTY2LTIuMSBEZWZhdWx0IFJHQiBjb2xvdXIgc3BhY2UgLSBzUkdCAAAAAAAA\n\
AAAAAAAuSUVDIDYxOTY2LTIuMSBEZWZhdWx0IFJHQiBjb2xvdXIgc3BhY2UgLSBzUkdCAAAAAAAA\n\
AAAAAAAAAAAAAAAAAAAAAGRlc2MAAAAAAAAALFJlZmVyZW5jZSBWaWV3aW5nIENvbmRpdGlvbiBp\n\
biBJRUM2MTk2Ni0yLjEAAAAAAAAAAAAAACxSZWZlcmVuY2UgVmlld2luZyBDb25kaXRpb24gaW4g\n\
SUVDNjE5NjYtMi4xAAAAAAAAAAAAAAAAAAAAAAAAAAAAAAAAAAB2aWV3AAAAAAATpP4AFF8uABDP\n\
FAAD7cwABBMLAANcngAAAAFYWVogAAAAAABMCVYAUAAAAFcf521lYXMAAAAAAAAAAQAAAAAAAAAA\n\
AAAAAAAAAAAAAAKPAAAAAnNpZyAAAAAAQ1JUIGN1cnYAAAAAAAAEAAAAAAUACgAPABQAGQAeACMA\n\
KAAtADIANwA7AEAARQBKAE8AVABZAF4AYwBoAG0AcgB3AHwAgQCGAIsAkACVAJoAnwCkAKkArgCy\n\
ALcAvADBAMYAywDQANUA2wDgAOUA6wDwAPYA+wEBAQcBDQETARkBHwElASsBMgE4AT4BRQFMAVIB\n\
WQFgAWcBbgF1AXwBgwGLAZIBmgGhAakBsQG5AcEByQHRAdkB4QHpAfIB+gIDAgwCFAIdAiYCLwI4\n\
AkECSwJUAl0CZwJxAnoChAKOApgCogKsArYCwQLLAtUC4ALrAvUDAAMLAxYDIQMtAzgDQwNPA1oD\n\
ZgNyA34DigOWA6IDrgO6A8cD0wPgA+wD+QQGBBMEIAQtBDsESARVBGMEcQR+BIwEmgSoBLYExATT\n\
BOEE8AT+BQ0FHAUrBToFSQVYBWcFdwWGBZYFpgW1BcUF1QXlBfYGBgYWBicGNwZIBlkGagZ7BowG\n\
nQavBsAG0QbjBvUHBwcZBysHPQdPB2EHdAeGB5kHrAe/B9IH5Qf4CAsIHwgyCEYIWghuCIIIlgiq\n\
CL4I0gjnCPsJEAklCToJTwlkCXkJjwmkCboJzwnlCfsKEQonCj0KVApqCoEKmAquCsUK3ArzCwsL\n\
Igs5C1ELaQuAC5gLsAvIC+EL+QwSDCoMQwxcDHUMjgynDMAM2QzzDQ0NJg1ADVoNdA2ODakNww3e\n\
DfgOEw4uDkkOZA5/DpsOtg7SDu4PCQ8lD0EPXg96D5YPsw/PD+wQCRAmEEMQYRB+EJsQuRDXEPUR\n\
ExExEU8RbRGMEaoRyRHoEgcSJhJFEmQShBKjEsMS4xMDEyMTQxNjE4MTpBPFE+UUBhQnFEkUahSL\n\
FK0UzhTwFRIVNBVWFXgVmxW9FeAWAxYmFkkWbBaPFrIW1hb6Fx0XQRdlF4kXrhfSF/cYGxhAGGUY\n\
ihivGNUY+hkgGUUZaxmRGbcZ3RoEGioaURp3Gp4axRrsGxQbOxtjG4obshvaHAIcKhxSHHscoxzM\n\
HPUdHh1HHXAdmR3DHeweFh5AHmoelB6+HukfEx8+H2kflB+/H+ogFSBBIGwgmCDEIPAhHCFIIXUh\n\
oSHOIfsiJyJVIoIiryLdIwojOCNmI5QjwiPwJB8kTSR8JKsk2iUJJTglaCWXJccl9yYnJlcmhya3\n\
JugnGCdJJ3onqyfcKA0oPyhxKKIo1CkGKTgpaymdKdAqAio1KmgqmyrPKwIrNitpK50r0SwFLDks\n\
biyiLNctDC1BLXYtqy3hLhYuTC6CLrcu7i8kL1ovkS/HL/4wNTBsMKQw2zESMUoxgjG6MfIyKjJj\n\
Mpsy1DMNM0YzfzO4M/E0KzRlNJ402DUTNU01hzXCNf02NzZyNq426TckN2A3nDfXOBQ4UDiMOMg5\n\
BTlCOX85vDn5OjY6dDqyOu87LTtrO6o76DwnPGU8pDzjPSI9YT2hPeA+ID5gPqA+4D8hP2E/oj/i\n\
QCNAZECmQOdBKUFqQaxB7kIwQnJCtUL3QzpDfUPARANER0SKRM5FEkVVRZpF3kYiRmdGq0bwRzVH\n\
e0fASAVIS0iRSNdJHUljSalJ8Eo3Sn1KxEsMS1NLmkviTCpMcky6TQJNSk2TTdxOJU5uTrdPAE9J\n\
T5NP3VAnUHFQu1EGUVBRm1HmUjFSfFLHUxNTX1OqU/ZUQlSPVNtVKFV1VcJWD1ZcVqlW91dEV5JX\n\
4FgvWH1Yy1kaWWlZuFoHWlZaplr1W0VblVvlXDVchlzWXSddeF3JXhpebF69Xw9fYV+zYAVgV2Cq\n\
YPxhT2GiYfViSWKcYvBjQ2OXY+tkQGSUZOllPWWSZedmPWaSZuhnPWeTZ+loP2iWaOxpQ2maafFq\n\
SGqfavdrT2una/9sV2yvbQhtYG25bhJua27Ebx5veG/RcCtwhnDgcTpxlXHwcktypnMBc11zuHQU\n\
dHB0zHUodYV14XY+dpt2+HdWd7N4EXhueMx5KnmJeed6RnqlewR7Y3vCfCF8gXzhfUF9oX4BfmJ+\n\
wn8jf4R/5YBHgKiBCoFrgc2CMIKSgvSDV4O6hB2EgITjhUeFq4YOhnKG14c7h5+IBIhpiM6JM4mZ\n\
if6KZIrKizCLlov8jGOMyo0xjZiN/45mjs6PNo+ekAaQbpDWkT+RqJIRknqS45NNk7aUIJSKlPSV\n\
X5XJljSWn5cKl3WX4JhMmLiZJJmQmfyaaJrVm0Kbr5wcnImc951kndKeQJ6unx2fi5/6oGmg2KFH\n\
obaiJqKWowajdqPmpFakx6U4pammGqaLpv2nbqfgqFKoxKk3qamqHKqPqwKrdavprFys0K1Erbiu\n\
La6hrxavi7AAsHWw6rFgsdayS7LCszizrrQltJy1E7WKtgG2ebbwt2i34LhZuNG5SrnCuju6tbsu\n\
u6e8IbybvRW9j74KvoS+/796v/XAcMDswWfB48JfwtvDWMPUxFHEzsVLxcjGRsbDx0HHv8g9yLzJ\n\
Osm5yjjKt8s2y7bMNcy1zTXNtc42zrbPN8+40DnQutE80b7SP9LB00TTxtRJ1MvVTtXR1lXW2Ndc\n\
1+DYZNjo2WzZ8dp22vvbgNwF3IrdEN2W3hzeot8p36/gNuC94UThzOJT4tvjY+Pr5HPk/OWE5g3m\n\
lucf56noMui86Ubp0Opb6uXrcOv77IbtEe2c7ijutO9A78zwWPDl8XLx//KM8xnzp/Q09ML1UPXe\n\
9m32+/eK+Bn4qPk4+cf6V/rn+3f8B/yY/Sn9uv5L/tz/bf///+4ADkFkb2JlAGTAAAAAAf/bAIQA\n\
BgQEBAUEBgUFBgkGBQYJCwgGBggLDAoKCwoKDBAMDAwMDAwQDA4PEA8ODBMTFBQTExwbGxscHx8f\n\
Hx8fHx8fHwEHBwcNDA0YEBAYGhURFRofHx8fHx8fHx8fHx8fHx8fHx8fHx8fHx8fHx8fHx8fHx8f\n\
Hx8fHx8fHx8fHx8fHx8f/8AAEQgASAEAAwERAAIRAQMRAf/EAaIAAAAHAQEBAQEAAAAAAAAAAAQF\n\
AwIGAQAHCAkKCwEAAgIDAQEBAQEAAAAAAAAAAQACAwQFBgcICQoLEAACAQMDAgQCBgcDBAIGAnMB\n\
AgMRBAAFIRIxQVEGE2EicYEUMpGhBxWxQiPBUtHhMxZi8CRygvElQzRTkqKyY3PCNUQnk6OzNhdU\n\
ZHTD0uIIJoMJChgZhJRFRqS0VtNVKBry4/PE1OT0ZXWFlaW1xdXl9WZ2hpamtsbW5vY3R1dnd4eX\n\
p7fH1+f3OEhYaHiImKi4yNjo+Ck5SVlpeYmZqbnJ2en5KjpKWmp6ipqqusra6voRAAICAQIDBQUE\n\
BQYECAMDbQEAAhEDBCESMUEFURNhIgZxgZEyobHwFMHR4SNCFVJicvEzJDRDghaSUyWiY7LCB3PS\n\
NeJEgxdUkwgJChgZJjZFGidkdFU38qOzwygp0+PzhJSktMTU5PRldYWVpbXF1eX1RlZmdoaWprbG\n\
1ub2R1dnd4eXp7fH1+f3OEhYaHiImKi4yNjo+DlJWWl5iZmpucnZ6fkqOkpaanqKmqq6ytrq+v/a\n\
AAwDAQACEQMRAD8A9U4qhNU1aw0y2NzeyiNKhUUAs7ueiIgqzMfAYqxrU9b16Sz+uzuNC0xzwiWi\n\
TX8rEEhQGPpRE0O3xEd6YqoTaJaS3MS/o+41mOSFZ/Wv5rhjIGqSqhgLeNlAHwtxqT2G+FCGj8v2\n\
5luo/wDDNsY04ul0bYRcNzyRER3klZfhoRxrvv0BVbkSOyu9NtLBr7TLy6RnlihnaeKMoORX6vOJ\n\
eRKVfgArcRtuKYqnUfmPUdMJXXI45rNSAdWswTGlen1iE8nhr41K/LAlkcckcsayROHjcBkdSCpB\n\
3BBHUYquxV2KuxV2KuxV2KsV/MzX/MWheU59Q0C0+t36uiEcDJ6cbGjScF3am331OwzK0eKE8lTN\n\
BxNblnjxmUBZRH5e6zrus+UrHUdctfqmpTB/Vj4NHUK5CPwbdeSgH+zI6vHGGQiJsMtJknPGJTFS\n\
ZFmO5LsVdirsVdirsVdirsVdirzLyF548/6x541TS9a0r6rpVuJSj+i8folHCxr6rfDJzX7+o2zZ\n\
6rTYoYhKJuTq9Lqs080ozjURfT9LM/MvnLy15ajibWb1LZrgkW8VGeSQggHiiBm7jfpmFh088n0i\n\
3NzamGL6zSdZS3vOfy485+fdb8yaxY+YNI+pWFoGME3pPHwkDhVh5MSJOSEtUeHgRmx1enxQhEwl\n\
ZLrdHqc05yE41EfivN3nrzp570jzro2laLpP1vSrv0/Xm9KR+ZeQrIvqKQsfBAG36dTtjptPinil\n\
KUqkF1WpzQyxjCNxPl5s/vr6zsLSW8vZkt7WBS800hCoqjuScwIxMjQ5uwlIRFnYIPy95k0fzDYH\n\
UNIn+s2YkeITcWQFk2agcKafRk8uGWM1LYsMWaOSPFE2ERq2qWul2Et7ck+nGBRFFWd2NFRB3ZmN\n\
BlTawZL6ae+fVZ3S91W2eVLzSYyfWt7anBlsqkcnib+8cLVmHEEDqVQiapLoul31haIt/aQSgxeu\n\
vKGBo6y8KIkTSzfDydB8KUqz9cUID61ePOLXWdTmnu6mK3022Y21shjkKqo9P00KsicVf4gK7jah\n\
VVvqMcct0Bo9xarGtwILr1zHRvWDEvIknxfVqcOKFi3t1CqyDUJDcNqujPHqxir6lrqEazTCJWjV\n\
KT/FKjlmPBGdthXr8OKou21OQRFNID2NzdtHJfy3LwsIYXm+2GlB9SNhJvJv9njRSQMVTfTdX07S\n\
J3l0y7W88vK6R6kkQb07OaX7MsJNV9Fz9tFJ4dRtilnIIIqNwcCpX5o1ltE8u6jq6RCdrG3knEJP\n\
EMUWtK0NMtw4+OYj3lqz5OCBl3C0n/LTzvL5y8vPq0totkyXD2/pK5kBCKjcqkL/AD5drNN4M+G7\n\
2aNFqvHhxVW9In8wfNknlPyvca3HbC7eB4kEDMUB9Rwn2gG6V8MjpcHizEbpnq9R4OMzq6Yjpn5z\n\
ahrWj2jaB5fk1XXpkeS8s4ZKQWiiV44/VmZR8ThOQXbbvmXPs8QkeOXDHv7/AIOHj7SOSI4I8U+o\n\
7veUAv55a3o2tw6b508utpUc1D9YjctxQmnMKQRIoPXi23udsn/JsZx4sUuJr/lSUJiOWHCzzz/5\n\
vbyt5Un12CBb30miCRF+CsJXC15AN/NXMHS6fxcnATTsNXqPCxmdXSSz/mRqn/KsIPOtrpSTSN8d\n\
zY+q1EiErRF1YISaEAnbpXwy4aOPjnET8Wg62X5fxRH4fGk88gecIvNvli31lIhbySM8dxbhufpy\n\
RsRTlQVqtG+nKNVp/CmYt+k1AzYxPkmPmLWrfQ9Cv9XuBWKxheYpWnIqPhQHxZqKMrw4zOYiOrbm\n\
yjHAyPQMa0f8yYP8Bp5v8yQLpVtMzfVrdGMryLXjGFBCEu5ViB/LvWlcycmjPi+HA8RcXHrR4Piz\n\
HCEBo/nj8w/Mlr+ktB8uW1vpTk/VZdSuWSSZQftKkamg/DwJyzJpsOM8M5ky8gwxarNlHFCAEeln\n\
n9iYeVfzKi1PXZ/LOt2DaJ5ktxUWUkiyxzKF5coZQFDfD8VKdOhNDSvPo+GHHE8UO9ng1olM45jg\n\
n3d/uS/zH+ba6H+YEHlm5tIksXWOSfUpJSvpoyF2Yrxp8NPHLMOg48XGDv3MM3aAx5hjI277QGk/\n\
nXc6l5ngt/0O9j5Zkjnm/S92HUmG3heVpQAvCnwUoCcnk7OEYXxXPbYebVj7SMsgHDWPf1HyFo/T\n\
vP3njzJbS6l5V8vwNo6s6W1xqFwYpLkoaExxqKLuKfE1K9+uQnpcWM8OSR4vIcm3Hq8uUGWOI4el\n\
nmn3kHzbqfmXT7yfUdKbSbmxunspYWk9SskQBcj4VpQtTv8APKNVgjjIAPECLb9JqJZYkyjwkGkj\n\
8kfmpceZfOuq+W5NOS2j01Lh1uVlLl/QnSEVUqtK869cu1OiGPEJ3d191tGm1/i5ZY6rhv7DTzL8\n\
+L/zLca/pQ1XS47FIHnXTmSdZvXj9RKOwX7HRdj45s+zIwEDwm+V7cnVdrTmZx4o1V1vze2eWNW8\n\
73t5LH5g0GLSrVY+UU0d2lwWk5AceKjbaprmlzY8UR6JcR91O9wZMsj648I99pB/ysPzdrgmk8me\n\
WzeafEzxpql/MttFK6VB9KIkOw5Cla/OmX/lMcP72dHuG7jDWZMn91C495NIDRvzi1W280QeWfOm\n\
i/oe+uSiQ3Mb84i0h4oafEODNUc1cgHY9yLMnZ8TAzxS4gGvF2lIZBjyx4ZFHfnVfeY4fKWoW9jp\n\
iXOlTWzfX75p1jaD4xTjEd3+jK+zowOQEmpXsO9t7SnMYyIxuNbm+TEvyW1fz1b+U7e30rQIb7Sz\n\
dSc757tIWHJhz/dnf4fxzL7Rx4jkJlKpVypw+zMmUYwIwuN87/QzrzPLqWp6vLDp0RuRo6j04o5U\n\
hc3cq1aRWkV1JgiYU+E0Z80jvUDaRX2r3lpGyR2usXKSPfXlqJYjFaBijOUlSIi4lblGGodqkYUK\n\
OsKI544dOC2dvE7WOnOPUQW8SloriYOAUbkRL6nJgaKrA1xVdZyW+nW8MNoy3tzAJBqumTIsU0kN\n\
wP35iekaSf3YYK3xUFKj7OKqg1SOzNlBqNx6ltpk11dFzyZrkECaChUHkyiZXcDoN+gNFUBqVxHM\n\
YL9byx/Tgke7kt4VRjGoBkVPVkqpk5KqqCgPI/61VUfpWmwaqk1hHII7mNDc6bcHlIY5VpHcxyFl\n\
USJLySSRKUPqdBtiqhaTarFpxVPqdlpn1yQ62l1IPWeRn/0qOUtQcFDcVpVmXhirKfJV+j2c2mCY\n\
zrYcDZznrLZTr6ls5rTfhVD/AKuBK38y/wDyX/mD/mBn/wCIHMnR/wB9H3hxtb/cz/qliP8Azjl/\n\
ygM//bQm/wCTcWZfa/8Aej+r+twexf7k/wBY/oTH8+//ACWmof8AGW3/AOTy5X2X/fD4/c3dq/4v\n\
L4fet/IPTra1/LayuYlAlv5biadu5ZJmhH/CxDD2pMnMR3V+tHZMAMAI6399JJ/zkvZwP5S0u9ZQ\n\
biG/EMb9wk0MjOPpMK5d2PI+IR5fpcftuI8OJ68X6D+pv8wZHk/5x+06Rzyd7LS2Zj3JERJx0o/w\n\
s++X6U6s3oh/Vj+hkX5S2dtfflLpVldIJLa5t7iGeM9GR5pVYfSDmPr5GOoJHMEfcHJ7PiJaaIPI\n\
g/eWGfkndXHlnzpr/kO/f/djTWZbYO8WxKj/AItgKv8AJczO0YjJjjlHx/HkXB7MkcWWWGXw/HmN\n\
2SfnDJPrVzoXkSzcrNrdyJr8qRVLO3+JiQfEjkvumY3Z4EBLKf4Rt7z+PtcrtEmZjhH8Z39w/H2M\n\
G/5yFuFj1ny75Zt0aPTrS1WSO3gFTSRzAqqmwJVIaL88zuyh6ZTPMn9v6XX9sH1wxj6QOny5fB6L\n\
bfmdBa20Vtb+S/M0cECLHDGum7KiDiqj952AzXS0ZJs5Mf8ApnZx1wAoY8n+l/a84/MHXNT1rzto\n\
Wv6L5e1mzu9MZFuPrVm0bERy80HwGTajMDXNjpcUYYpQlKJEu4ut1eWU8sJwhMGPeF35i6Xb6r+f\n\
WmafcoJLadrITxt0aMfE6n/WUUx0kzHSkjnunW4xPWRieWz2D8xdGvdW8javpmnD/SprekEa7Fij\n\
B/TH+uF4/Tmo0mQQyxlLlbudZjM8Uox508g/LT86rXyvpMXlnzHYTxpYu6RXES/GgdyxWaJ+B+Fm\n\
O43p28dvrOzjllxwPN0uh7TGKPh5Advxu9u8ueZvL/mKxN9ol3Hd2/KkhSqsreDowVlPzGaTNhnj\n\
NSFO+w54ZBcDYeL/AJMf+Tk80f8AGK+/6jos3PaH+LQ+H+5Lo+zv8an/AJ3+6Cr/AM5I/wDHa8s/\n\
6s3/ACcjwdj/AEzT239UPj+h7xmiegYzqHnzyB5eK6fPqdratB+7Wxtx6jR06J6MAdl+VMyYaXLk\n\
3AJ8/wC1xZ6vDj2MgK6fsDxL8+PNtnrWoaJNp9nd24tVmZL66ge3E3JoyvpCQKzBONa0/azddmYD\n\
ASBIN9AbdF2tqBMxoEVe5Fdz2b82f/Jc69/zDH/iS5p9D/fR97vNf/cS9yRf849/+S6i/wCYqf8A\n\
WMv7V/vvgHH7I/uB7yl6fo/UpICxvE1S9kkuoZrUQXES/WpWZTNAayqvp8AWoBQdc1zsmU+WayT3\n\
0sZLLcPLzY/E7Wtpys7eNSf5mjeQn/mrFLBbSKSza0uZP0fJBayxSpBBaGK7P1dxIFM5tY/iHD94\n\
eQqAcUM5n1S51TW7G0vbGBdH1G2aa2NwokldVjDSBGRh6b0kG1DsK1rgSxG3gsbcW8pu2nke/tml\n\
sqhmKyqsziqqQxYcl+18RqOophQnEnm+4GmXFsuiJBZ3Ba1k+riVW5TKVVh+59Mmvi334ql3la0u\n\
Br+mc5tOeNpOSmwszBKQqFgfUNtFVNhy+LfFUdrgmi1trkPbQ3LrzkurhI2iSe2cWskimUhU5pNC\n\
x8ONNztiqZeWrh11ywlfUIdTluobqzurq3cSoZImS6iXmqxqSqTONloBtgSnfn2yuL3yTrtrbrzn\n\
lsZxEg6s3pkhR7npl+lkI5Yk94cfVRMsUgOfCXm//ONvmDT20G+0J5UTUIrprmOEmjPFJGi1UHrx\n\
ZDWnTbNl2viPGJ9Kp1nYuaPAYX6rtMf+chdesLfya2j8xJf3ssT+gpqyQxuGMrgdF5cVFepOVdlY\n\
icnF0Db2xlAxcPU/i06/I7/yVuif9HX/AFFzZT2l/fy+H3Bu7L/xePx+8pF/zkp/ygtj/wBtSL/q\n\
Hny/sf8AvT/V/SHH7b/uR/W/QUP59/8AWetM/wCYHSv+IxZLS/42ffL9KNV/iQ/qx/Qyv8l//JZa\n\
H/xjl/6iJMxe0f7+X46OV2Z/i8fx1LB/zxs7ny75q0Dz5p6/vI5FgulGwZ4qsgYj/fkXND7DM3s2\n\
QyY5Yi4PakTiyQzR93494tP/AMr5D5q80a75+mjdLeRhpuiRy9Ut4gGdqbgFzTodjyFco1o8KEcQ\n\
959/4/Q5GhPjZJZj/Vj7vx+lj3/ORmgX0c+kebLNCy2dLe5elRHxk9SBj/klmYfOnjmR2TlFSxnr\n\
+C43bOIgxyjpt+p6r5R82aR5o0WDU9OmVxIq/WIAwLwyEfFHIOoIP39Rtmqz4JYpcMnb6fURywEo\n\
/wBiI1LzHounX1lYXd0iX2oSCK0tQayOTXfiNwopux2yMMMpAkDYM55oxIiTvLk8a82f+tF6P87X\n\
/iDZucH+Jy+Lpc/+PR+H6Xtuq6pY6VptzqV9J6VnaRtLPJQmiqKnYVJ+QzSwgZSERzLu5zEImR5B\n\
LtS8u+UPNNkk19Y2up29xGDDdcVZjG4qDHMvxrUd1bLIZsmI0CYn8dGvJhx5RuBIH8bF5X+R2kix\n\
8++bI9Llaby/alraKatVdhMfR36OVRX+IfxzadpZOLFDi+s/qdT2Xj4c2Th+gbfagfyY/wDJyeaP\n\
+MV9/wBR0WT7Q/xaHw/3Ja+zv8an/nf7oKv/ADkqfT1Xy1KwIjC3HxU2+F4icHY/0z+H6U9t84fH\n\
9D038zNUvLP8vNZv9MkIn+rAwzRE1CSMqs6svgjEgj55rNHAHNES73a66ZjhkY86YZ/zjlpeg/4X\n\
uNTijjk1k3LxXU7AGWNAq8EUndVYGu3U/LbN7XnPjEf4acHsbHDw+IfVbFv+cldTsLjXNJsoJ1lu\n\
rOGU3Uampj9VlKBqbAkKTTrT5jMrseBEZE8i4nbeSJlGIO4u3rn5qxvJ+XWvqiliLRmIHgpDE/QB\n\
mo0J/fR97udcP3M/cxv/AJx2uYZfy/aJGrJb3kySr3BYI4/Bsye1okZfg4vY8gcNdxKl5eN3I+ix\n\
jSbee0jFk0uoPYyvLGypEAFuEcfGrDclaKv832c1rtEbo8OpTQaPHaF5JbaSshRvhhQXkizCQVWv\n\
qtFUE1+ww2/aVbv302atoi0uleT1SEA2eO8qQ3WpDLXb76GiqzzTdXsvlXTJdK5KdJt4ZpruPdon\n\
aJUWPnyUr8LktxVj0rQGuKoCJNbs723ePUY47S1jOoiYky+ml4SlZHZC0rVoeJarDpTsqs06PWpZ\n\
I7V/Ut44LuCadLoNHXiVIWOivybg4J5caVHjiqa2zQ3FlaQ6VwN+lo6EIgDfFZxgqCONasr0364q\n\
smjne5sLZorkiGK7rFbsDeITJbrKy1Bpylb1ELGtN6jaiqt5ejgi1vTbW0S4ggtL65T0rooZNrFS\n\
1VRVC/FKCetTvWpxV6HgS8ok/LT8nvN+rT3OkX3G8B9a5i0y5QAFm+3wZZONT/LQZtRrNRhjUht5\n\
h1B0OmzyuJ3/AKJZHa/lB5IttCvNHjtZDFqAjF7dtIWuZBFIsqgyH7I5INlAGY8tflMxK+XLucmP\n\
Z2IQMa58+9M/IyeVLTRV0fy1eJd2Wms8bBJRMyNI7SEOw/ymOVanxDLimKJbtMMcY8OM2IqvnDyf\n\
ofmrTI7DWQ5tIJhcr6b+mQ6Iybt4cXODT6iWKVx5p1Gnhljwz5c0kv0/LjVvII02bU4pPK9iLe0a\n\
6ScBVNuE9JGlH7X2cuic0MvEB6zZ5d7RIYJ4eEkeGKHPu80+8nWWg2XluytdAmFxpEasLSYP6oYG\n\
Ri3x9/iJyjUSnKZM/qcjTxhGAEPpS/8AMGXyLcaO+k+bL+C2trgpIsbyiOYlGBDRgfH1FCQMs0oy\n\
iXFjBJa9WcRjw5CAD5rfIeq+QY9Ng0LyvqVvPFaK3p26ygzEFi7sVNGbdtzTHVQy8RnkB3RpcmER\n\
EMZG3mnPmHU/L1hpzHX57eDT7k/V3+tlRFIXUn0yH2NVU7ZTihOUvRdjubs04Rj6yOE7bvONX/Lb\n\
8o9OWHXRq8ug294oltZLW9ESSK1HBi5iRyCCDRc2WPWaiXo4eKu8OtyaLTR9fFwX3STj8v8ASfym\n\
jvmn8uXUGpawFJe5nmM93xGxZRIar1oWRRlOqyagipgiPyDdpMenErgRKfvsp5ffl75cvfNkHmmd\n\
JTq1twMTCQiP92CFqn05RHVzjjOMfSXIlpISyDIfqCca1oum61pc+l6nD9YsbkBZoeTLUKwYfEhV\n\
hRlB2OU48koSEo8w25cUZxMZCwWHWv5M+XrOF7W01XWLfTZK+ppsV6yW7BvtAoqgkHvvmZLtGZ3M\n\
Y331u4UezYDYSmI93Fsy/Q9B0fQtOj07SbVLSzjqViSu5PVmYkszHxY1zEyZZTPFI2XNxYo448MR\n\
QSfy/wDlz5a0HzBea9p6SrqF+sq3DPIWQiaVZXotNviUZbl1c8kBA8g04tHjxzM4/UUV5v8AJWge\n\
bdOWx1iFnSJucE0bcJY2IoSjb9R1BBGR0+pniNxZajTQzRqSB8tflxougI0UV3f39s0LWy2l9cNN\n\
brC/2kWEBY6U2+zk82slk6AHyG/zYYNHHGKuUhy3Nj5ckjH5DeT4b+S80691PS/U+1BZ3IjTjWvG\n\
rI8lP9nl/wDKeQipCMveHH/krGJXEyj7imt5+UPkK70aLSX07hDDIZluEdhcGRxR3eUks5am/Ko+\n\
4ZVHX5RLiv8AU3S7PwmPCR+v5p/pXlzTdN0c6RGJLizdWSUXUj3DOrjiwZpC2xG1OmUTzSlLi6+W\n\
zkwxRjHh5jz3YlYfkl5T069luNNvNUsYpyPWtLa8eKJlBqEYqBKV+b5ly7SySFSET8HCh2ZjhK4m\n\
Q8gfwftS25trmK4udLk1SaygtJ5YbeyghnuZZebPPEUjjIj+xcLQsCap2pmA7BkvlX0xql1bTxSW\n\
t0SdRtI2BjYwXnxTRutTX07jlUdtqYEpXc2DrMs4kL+tK3GHiuxaO7U0IHI/3Q/jWi0KFG6tJLXR\n\
Ht0JuoLr60gsHma3CFZCvJSlBIGDp8Em2/2qdFUs0DT44ZGpKst/pbxKwPrRqJSks6GVZFSnxxCP\n\
psKkeyrK7qJTdacvISyypLPcSUIq9x+/Wm+wAtWC17CmKoPyvYNb32mzGXl68Y4igHH/AEON+v8A\n\
z0p9HviqU6rcW36SuLpLe5v7ZZVtR6HrevMLd+VzMJYAOLesycakKRHxFBSirI9Bt45vMitDNcXN\n\
tp9nzD3jO0yy37K4Q8/iBWKEbH+bAll2KvCYbYeSPz+RR+70zzEGCHt/pZrwHYUukA/1c3hPjaT+\n\
lD9H7HQCPgaz+jP9P/Hnqf5ieYx5d8mapqitxnjhMdqR19eX93GR/qs3I+wzV6TD4mQRdtrM3h4p\n\
S8vteRfke2peVfPt75W1dPQn1O0imWMn/dqRidF+fpSPy9xTNv2lw5cQyR/hP7HTdlcWHMcctjIf\n\
telfnB5hl0fyTdRWtW1HVmGnWSJuxe4BDcab1EfKnvTNboMXHlF8o7n4O07RzGGI19UvSPixT8wf\n\
K8Plj8iv0OlDJA1s1zIP253nVpG+XI0HtTMrS5jl1XF7/ucTV4Bi0nB3V96O8o+ZB5a/IW11oKGk\n\
tbaX0FPQyyXLxx19ubCvtkM+HxNWY95/Qz02fwtGJ9w/Sl/5G+VINVtLrztr4GpavfzuttNcgScE\n\
jorOobYMWqvsBQUyztLOYkYobRAauytPxg5p+qRKZfnh5V04eVn8y2ES2WtaNJDLDeW4EUhRpFjK\n\
llpXjyDL3FNupyvs3OfE4DvGXRt7VwR8PxBtOPUMU/M7zLL5l/JLy9q84AuptQjS5p0MsUNzG7U7\n\
civKnvmVosPh6mURy4f1OJrs/i6WEjz4v1sn/LD8vdG1Pypp2teZbddW1C6to47dboc47e0hHpwR\n\
RIfhHwKGJp1OYut1co5DGB4QD06nq5eh0cZYxLIOKRHXoOgYR+cnliy8jeZtE8weWk+o+uzyCGMn\n\
gk1uUJKg9FdZKFenXM7s/Mc8JQnv+1wO0sIwZIzx7fsfRMMqywpKtQsihlB60YVzniKelBX4Fdir\n\
sVdirsVdirsVdirsVdirEPOttdWFwmv2cjxKEW31ExFVbgG5RSVZZAArEo7cTRWr2xVBm2ngt7FH\n\
1B5fNqE3ds8pMkQ9dTW0LV3idY+OxrUc8KpVPd+YEuDa27/WdR05/rj6dLbssYWSoYkiRiVVZyRx\n\
rXpihDpryKLeO9gS4iCxlo1aFHpWAOwjuJhI3KKDjXgn2ie+yqy+udKaJvT0uRFlcszyC1iUAmV+\n\
I4SvtVkAHSgpiqMj8w6tcNE1okV/qAjVWjRVkHJIjFs1vPckBfVY/GqCrGtNsVWwPqrsLW31Jl/R\n\
S/Vr2c25X6vG6+k8gIdvjCx0WgO+Ko2Sy/RS2+vaJqLR6UONu9ou8jrGQsdusbeojuZOSj4VYM7M\n\
SemKsv8ALemXFjp5e84nUbyRrq/Zenqyfsr/AJKKAg+WBKa4q8p/5yF0CS48tWfmC1ql7olwrGVd\n\
mEUxCk7d1kCEeG+bXsrLUzA8pB1HbGK8YmOcD+PtpB3XmOD8xte8maRAQ9nHEuua5GvxKskPwLCd\n\
u0nJT4hhk44Tp4ZJHn9Mf1sJZhqZ44jl9cvh0+al+e9rcaJrvlzzzZLWazmW2uBWgbgTLGp2/aX1\n\
FY/LD2ZIThLEev4/UjtUHHOGYcxt+n9aZwXtr57/ADUsZrVhPoHle0S8V9ij3l2oeLoeqrxI8GQ5\n\
UYnBgIP1zNfAfj7W0SGo1AreGMX8Ty/HkmX59/8AktNQ/wCMtv8A8nlyvsv++Hx+5t7V/wAXl8Pv\n\
YhdWk9z/AM4zwCFeTQoJmUdeCXxLH6BvmYJAa3f8elwjEnQbfj1Lvyg/Ln8uvM3km3vtQ00XWpxS\n\
zQ3souLhDyDlkqsciKP3TL0GDX6vNjykA1HpsF7O0WDLiBkLlve5/X3Mxl/Ir8sHWi6S0RrXktzc\n\
k/L4pGGYY7Tz/wA77A5x7K0/837T+tiX54+XNK8u/lhpmlaVGYrKLVUZEZmcgvDcM3xMSepzL7Nz\n\
SyZzKXPh/SHC7Vwxx6eMY8uL9Bemfl+iJ5E8uhRQHTbRqe7QIT+JzWao/vZf1j97tdJ/cw/qj7nl\n\
3/OT3+8nl7/jJdfqizadjc5fD9Lqe3OUPj+h7Rp/+8Ft/wAYk/4iM00+Zd7HkiMil2KuxV2KuxV2\n\
KuxV2KuxV2KrZI45Y3ikUPG4KujCoKkUIIPY4qxFrVfLN0slzB9b0WMEWV6QzyWIJr6coAJMP8sg\n\
3UbHamKoa+ill0qC91E/XNRmnhi0e4s5UjuKykKxjmQcKUBcrx406+OFCRSjWbSAyQava3GniVra\n\
GHUU9BybKXb02T1EZI5P2tloeOw2CqYT2mr+rHBYwaUb0RtPdwmQc4w0v1hgyoGkcV4UIUEKfFqh\n\
VDwCYXGmSatrLyxavy9IWIWzhKu6KxM8xSQ8hxAVADxX4dsVT6H0tDivLTVIobbRGLRWNpAvKSVy\n\
wZfT48ZXkIbrxJqOopVglF6Jok09xDqOoW62cFtU6VpC0K2/PdpZKbGU12A2QbDfFWS4q7FUFrml\n\
W+r6Pe6Xcf3N7BJA560EileQ9xWoyeOZhISHRhlxicTE9Q88/Jb8stV8ofpO71lYvr11whg9J+YE\n\
KVZjWg+0xH/A5sO0dZHLQjyDrezNDLDZlzLK/wAx/K8nmfydqGkQhfrcirJaFjQCaJg679uVOP05\n\
i6TN4WQSPJy9Zg8XEYjmln5Q+Rbnyh5Ye1vwn6Uu53muyhDAAfBGgYAVAVeXzJy3X6kZp2PpDV2d\n\
pDhx0fqJ3Rf5qeWtU8y+TLrSNMCNeTSQsgkbgtEkVmqfkMhos0ceQSlyZ67BLLiMY8zX3qnkHyxc\n\
aX5BsfL+sxRvIkM0N5ACJI2WWRyVJ6EFX3warMJZTOKdJgMMIhL4sEg/LTz/AOR9auL/AMh3MF9p\n\
d1T1NKvW4kjegapRW4V+Fw6t2+ecdZhzxAyipDqHXjRZsEicJBiehZA8351azH9TNpp/lqJ9pr/1\n\
PrU4U9TCilk5f633jMetNDe5T8uXzconVT2qOPz5n4KX5m/l7rms+QtK8vaTL9du7C5heW5u5OLy\n\
LHBLGzsxrVizjJaPVxhlM5bAjp7wx12jnkwxhE2QRz9xZr5V0+503yvo+nXQAubKxtrecKagSRQq\n\
jUPfcZhZ5iU5EciS52CBjjjE8wAGDfnZ5B8w+b4NITRkiZrNp2m9WQR7SBONK9fsHM7s7VQxGXF1\n\
pwO09HPMI8PS3pFpG0VpDE/2kjVWp4gAHNbI2XZjkq4EuxV2KuxV2KuxV2KuxV2KuxV2KuIBFDuD\n\
irG73yPZGcXWkynTLlGMioiLJb82FC4ianBiNuUbKcVSO98qeZFtbS2W1t50s1aJJLecoXieVJmV\n\
47hW6vENxLWld98KFb6p5sOryXyaW8Z5zvH+9tgQbiJItn9R/sekrbp9GKt2HlHzK9hDYXE0FtaR\n\
SetF6jNeSo1PsqoW2h49+LK4xSyTTPLen2Nx9ccyXmoleLX903qS0/lXoqL7IBgVNcVdirsVdirs\n\
VdirsVdirsVdirsVdirsVdirsVdirsVdirsVdirsVdirsVdirsVf/9k="]]], 
        "RightsManagementSchema" -> 
        Association[
         "DerivedFrom" -> 
          Association[
           "DerivedFrom" -> 
            Association[
             "InstanceID" -> "uuid:29C04ADD293DDD119FC9D1852B267D7B", 
              "DocumentID" -> "uuid:28C04ADD293DDD119FC9D1852B267D7B", 
              "OriginalDOcumentID" -> 
              "uuid:28C04ADD293DDD119FC9D1852B267D7B"]], "History" -> 
          Association[
           "History[1]" -> 
            Association[
             "Action" -> "converted", "Parameters" -> 
              "from application/postscript to \
application/vnd.adobe.illustrator"], "History[2]" -> 
            Association[
             "Action" -> "saved", "InstanceID" -> 
              "xmp.iid:EA8CA6B0D4A1DE1181C8EBBBA64FC08E", "When" -> 
              DateObject[{2009, 9, 15, 10, 50, 23}, "Instant", "Gregorian", 
                2.], "SoftwareAgent" -> "Adobe Illustrator CS4", "Changed" -> 
              "/"]], "Thumbnail" -> 
          Association[
           "Thumbnails[1]" -> 
            Association[
             "Width" -> "256", "HeigHt" -> "72", "Format" -> "JPEG", "Image" -> 
              "/9j/4AAQSkZJRgABAgEBLAEsAAD/7QAsUGhvdG9zaG9wIDMuMAA4QklNA+\
0AAAAAABABLAAAAAEA\n\
AQEsAAAAAQAB/+IMWElDQ19QUk9GSUxFAAEBAAAMSExpbm8CEAAAbW50clJHQiBYWVogB84AAgAJ\n\
AAYAMQAAYWNzcE1TRlQAAAAASUVDIHNSR0IAAAAAAAAAAAAAAAAAAPbWAAEAAAAA0y1IUCAgAAAA\n\
AAAAAAAAAAAAAAAAAAAAAAAAAAAAAAAAAAAAAAAAAAAAAAAAAAAAAAAAAAARY3BydAAAAVAAAAAz\n\
ZGVzYwAAAYQAAABsd3RwdAAAAfAAAAAUYmtwdAAAAgQAAAAUclhZWgAAAhgAAAAUZ1hZWgAAAiwA\n\
AAAUYlhZWgAAAkAAAAAUZG1uZAAAAlQAAABwZG1kZAAAAsQAAACIdnVlZAAAA0wAAACGdmlldwAA\n\
A9QAAAAkbHVtaQAAA/gAAAAUbWVhcwAABAwAAAAkdGVjaAAABDAAAAAMclRSQwAABDwAAAgMZ1RS\n\
QwAABDwAAAgMYlRSQwAABDwAAAgMdGV4dAAAAABDb3B5cmlnaHQgKGMpIDE5OTggSGV3bGV0dC1Q\n\
YWNrYXJkIENvbXBhbnkAAGRlc2MAAAAAAAAAEnNSR0IgSUVDNjE5NjYtMi4xAAAAAAAAAAAAAAAS\n\
c1JHQiBJRUM2MTk2Ni0yLjEAAAAAAAAAAAAAAAAAAAAAAAAAAAAAAAAAAAAAAAAAAAAAAAAAAAAA\n\
AAAAAAAAAAAAAFhZWiAAAAAAAADzUQABAAAAARbMWFlaIAAAAAAAAAAAAAAAAAAAAABYWVogAAAA\n\
AAAAb6IAADj1AAADkFhZWiAAAAAAAABimQAAt4UAABjaWFlaIAAAAAAAACSgAAAPhAAAts9kZXNj\n\
AAAAAAAAABZJRUMgaHR0cDovL3d3dy5pZWMuY2gAAAAAAAAAAAAAABZJRUMgaHR0cDovL3d3dy5p\n\
ZWMuY2gAAAAAAAAAAAAAAAAAAAAAAAAAAAAAAAAAAAAAAAAAAAAAAAAAAAAAAAAAAAAAZGVzYwAA\n\
AAAAAAAuSUVDIDYxOTY2LTIuMSBEZWZhdWx0IFJHQiBjb2xvdXIgc3BhY2UgLSBzUkdCAAAAAAAA\n\
AAAAAAAuSUVDIDYxOTY2LTIuMSBEZWZhdWx0IFJHQiBjb2xvdXIgc3BhY2UgLSBzUkdCAAAAAAAA\n\
AAAAAAAAAAAAAAAAAAAAAGRlc2MAAAAAAAAALFJlZmVyZW5jZSBWaWV3aW5nIENvbmRpdGlvbiBp\n\
biBJRUM2MTk2Ni0yLjEAAAAAAAAAAAAAACxSZWZlcmVuY2UgVmlld2luZyBDb25kaXRpb24gaW4g\n\
SUVDNjE5NjYtMi4xAAAAAAAAAAAAAAAAAAAAAAAAAAAAAAAAAAB2aWV3AAAAAAATpP4AFF8uABDP\n\
FAAD7cwABBMLAANcngAAAAFYWVogAAAAAABMCVYAUAAAAFcf521lYXMAAAAAAAAAAQAAAAAAAAAA\n\
AAAAAAAAAAAAAAKPAAAAAnNpZyAAAAAAQ1JUIGN1cnYAAAAAAAAEAAAAAAUACgAPABQAGQAeACMA\n\
KAAtADIANwA7AEAARQBKAE8AVABZAF4AYwBoAG0AcgB3AHwAgQCGAIsAkACVAJoAnwCkAKkArgCy\n\
ALcAvADBAMYAywDQANUA2wDgAOUA6wDwAPYA+wEBAQcBDQETARkBHwElASsBMgE4AT4BRQFMAVIB\n\
WQFgAWcBbgF1AXwBgwGLAZIBmgGhAakBsQG5AcEByQHRAdkB4QHpAfIB+gIDAgwCFAIdAiYCLwI4\n\
AkECSwJUAl0CZwJxAnoChAKOApgCogKsArYCwQLLAtUC4ALrAvUDAAMLAxYDIQMtAzgDQwNPA1oD\n\
ZgNyA34DigOWA6IDrgO6A8cD0wPgA+wD+QQGBBMEIAQtBDsESARVBGMEcQR+BIwEmgSoBLYExATT\n\
BOEE8AT+BQ0FHAUrBToFSQVYBWcFdwWGBZYFpgW1BcUF1QXlBfYGBgYWBicGNwZIBlkGagZ7BowG\n\
nQavBsAG0QbjBvUHBwcZBysHPQdPB2EHdAeGB5kHrAe/B9IH5Qf4CAsIHwgyCEYIWghuCIIIlgiq\n\
CL4I0gjnCPsJEAklCToJTwlkCXkJjwmkCboJzwnlCfsKEQonCj0KVApqCoEKmAquCsUK3ArzCwsL\n\
Igs5C1ELaQuAC5gLsAvIC+EL+QwSDCoMQwxcDHUMjgynDMAM2QzzDQ0NJg1ADVoNdA2ODakNww3e\n\
DfgOEw4uDkkOZA5/DpsOtg7SDu4PCQ8lD0EPXg96D5YPsw/PD+wQCRAmEEMQYRB+EJsQuRDXEPUR\n\
ExExEU8RbRGMEaoRyRHoEgcSJhJFEmQShBKjEsMS4xMDEyMTQxNjE4MTpBPFE+UUBhQnFEkUahSL\n\
FK0UzhTwFRIVNBVWFXgVmxW9FeAWAxYmFkkWbBaPFrIW1hb6Fx0XQRdlF4kXrhfSF/cYGxhAGGUY\n\
ihivGNUY+hkgGUUZaxmRGbcZ3RoEGioaURp3Gp4axRrsGxQbOxtjG4obshvaHAIcKhxSHHscoxzM\n\
HPUdHh1HHXAdmR3DHeweFh5AHmoelB6+HukfEx8+H2kflB+/H+ogFSBBIGwgmCDEIPAhHCFIIXUh\n\
oSHOIfsiJyJVIoIiryLdIwojOCNmI5QjwiPwJB8kTSR8JKsk2iUJJTglaCWXJccl9yYnJlcmhya3\n\
JugnGCdJJ3onqyfcKA0oPyhxKKIo1CkGKTgpaymdKdAqAio1KmgqmyrPKwIrNitpK50r0SwFLDks\n\
biyiLNctDC1BLXYtqy3hLhYuTC6CLrcu7i8kL1ovkS/HL/4wNTBsMKQw2zESMUoxgjG6MfIyKjJj\n\
Mpsy1DMNM0YzfzO4M/E0KzRlNJ402DUTNU01hzXCNf02NzZyNq426TckN2A3nDfXOBQ4UDiMOMg5\n\
BTlCOX85vDn5OjY6dDqyOu87LTtrO6o76DwnPGU8pDzjPSI9YT2hPeA+ID5gPqA+4D8hP2E/oj/i\n\
QCNAZECmQOdBKUFqQaxB7kIwQnJCtUL3QzpDfUPARANER0SKRM5FEkVVRZpF3kYiRmdGq0bwRzVH\n\
e0fASAVIS0iRSNdJHUljSalJ8Eo3Sn1KxEsMS1NLmkviTCpMcky6TQJNSk2TTdxOJU5uTrdPAE9J\n\
T5NP3VAnUHFQu1EGUVBRm1HmUjFSfFLHUxNTX1OqU/ZUQlSPVNtVKFV1VcJWD1ZcVqlW91dEV5JX\n\
4FgvWH1Yy1kaWWlZuFoHWlZaplr1W0VblVvlXDVchlzWXSddeF3JXhpebF69Xw9fYV+zYAVgV2Cq\n\
YPxhT2GiYfViSWKcYvBjQ2OXY+tkQGSUZOllPWWSZedmPWaSZuhnPWeTZ+loP2iWaOxpQ2maafFq\n\
SGqfavdrT2una/9sV2yvbQhtYG25bhJua27Ebx5veG/RcCtwhnDgcTpxlXHwcktypnMBc11zuHQU\n\
dHB0zHUodYV14XY+dpt2+HdWd7N4EXhueMx5KnmJeed6RnqlewR7Y3vCfCF8gXzhfUF9oX4BfmJ+\n\
wn8jf4R/5YBHgKiBCoFrgc2CMIKSgvSDV4O6hB2EgITjhUeFq4YOhnKG14c7h5+IBIhpiM6JM4mZ\n\
if6KZIrKizCLlov8jGOMyo0xjZiN/45mjs6PNo+ekAaQbpDWkT+RqJIRknqS45NNk7aUIJSKlPSV\n\
X5XJljSWn5cKl3WX4JhMmLiZJJmQmfyaaJrVm0Kbr5wcnImc951kndKeQJ6unx2fi5/6oGmg2KFH\n\
obaiJqKWowajdqPmpFakx6U4pammGqaLpv2nbqfgqFKoxKk3qamqHKqPqwKrdavprFys0K1Erbiu\n\
La6hrxavi7AAsHWw6rFgsdayS7LCszizrrQltJy1E7WKtgG2ebbwt2i34LhZuNG5SrnCuju6tbsu\n\
u6e8IbybvRW9j74KvoS+/796v/XAcMDswWfB48JfwtvDWMPUxFHEzsVLxcjGRsbDx0HHv8g9yLzJ\n\
Osm5yjjKt8s2y7bMNcy1zTXNtc42zrbPN8+40DnQutE80b7SP9LB00TTxtRJ1MvVTtXR1lXW2Ndc\n\
1+DYZNjo2WzZ8dp22vvbgNwF3IrdEN2W3hzeot8p36/gNuC94UThzOJT4tvjY+Pr5HPk/OWE5g3m\n\
lucf56noMui86Ubp0Opb6uXrcOv77IbtEe2c7ijutO9A78zwWPDl8XLx//KM8xnzp/Q09ML1UPXe\n\
9m32+/eK+Bn4qPk4+cf6V/rn+3f8B/yY/Sn9uv5L/tz/bf///+4ADkFkb2JlAGTAAAAAAf/bAIQA\n\
BgQEBAUEBgUFBgkGBQYJCwgGBggLDAoKCwoKDBAMDAwMDAwQDA4PEA8ODBMTFBQTExwbGxscHx8f\n\
Hx8fHx8fHwEHBwcNDA0YEBAYGhURFRofHx8fHx8fHx8fHx8fHx8fHx8fHx8fHx8fHx8fHx8fHx8f\n\
Hx8fHx8fHx8fHx8fHx8f/8AAEQgASAEAAwERAAIRAQMRAf/EAaIAAAAHAQEBAQEAAAAAAAAAAAQF\n\
AwIGAQAHCAkKCwEAAgIDAQEBAQEAAAAAAAAAAQACAwQFBgcICQoLEAACAQMDAgQCBgcDBAIGAnMB\n\
AgMRBAAFIRIxQVEGE2EicYEUMpGhBxWxQiPBUtHhMxZi8CRygvElQzRTkqKyY3PCNUQnk6OzNhdU\n\
ZHTD0uIIJoMJChgZhJRFRqS0VtNVKBry4/PE1OT0ZXWFlaW1xdXl9WZ2hpamtsbW5vY3R1dnd4eX\n\
p7fH1+f3OEhYaHiImKi4yNjo+Ck5SVlpeYmZqbnJ2en5KjpKWmp6ipqqusra6voRAAICAQIDBQUE\n\
BQYECAMDbQEAAhEDBCESMUEFURNhIgZxgZEyobHwFMHR4SNCFVJicvEzJDRDghaSUyWiY7LCB3PS\n\
NeJEgxdUkwgJChgZJjZFGidkdFU38qOzwygp0+PzhJSktMTU5PRldYWVpbXF1eX1RlZmdoaWprbG\n\
1ub2R1dnd4eXp7fH1+f3OEhYaHiImKi4yNjo+DlJWWl5iZmpucnZ6fkqOkpaanqKmqq6ytrq+v/a\n\
AAwDAQACEQMRAD8A9U4qhNU1aw0y2NzeyiNKhUUAs7ueiIgqzMfAYqxrU9b16Sz+uzuNC0xzwiWi\n\
TX8rEEhQGPpRE0O3xEd6YqoTaJaS3MS/o+41mOSFZ/Wv5rhjIGqSqhgLeNlAHwtxqT2G+FCGj8v2\n\
5luo/wDDNsY04ul0bYRcNzyRER3klZfhoRxrvv0BVbkSOyu9NtLBr7TLy6RnlihnaeKMoORX6vOJ\n\
eRKVfgArcRtuKYqnUfmPUdMJXXI45rNSAdWswTGlen1iE8nhr41K/LAlkcckcsayROHjcBkdSCpB\n\
3BBHUYquxV2KuxV2KuxV2KsV/MzX/MWheU59Q0C0+t36uiEcDJ6cbGjScF3am331OwzK0eKE8lTN\n\
BxNblnjxmUBZRH5e6zrus+UrHUdctfqmpTB/Vj4NHUK5CPwbdeSgH+zI6vHGGQiJsMtJknPGJTFS\n\
ZFmO5LsVdirsVdirsVdirsVdirzLyF548/6x541TS9a0r6rpVuJSj+i8folHCxr6rfDJzX7+o2zZ\n\
6rTYoYhKJuTq9Lqs080ozjURfT9LM/MvnLy15ajibWb1LZrgkW8VGeSQggHiiBm7jfpmFh088n0i\n\
3NzamGL6zSdZS3vOfy485+fdb8yaxY+YNI+pWFoGME3pPHwkDhVh5MSJOSEtUeHgRmx1enxQhEwl\n\
ZLrdHqc05yE41EfivN3nrzp570jzro2laLpP1vSrv0/Xm9KR+ZeQrIvqKQsfBAG36dTtjptPinil\n\
KUqkF1WpzQyxjCNxPl5s/vr6zsLSW8vZkt7WBS800hCoqjuScwIxMjQ5uwlIRFnYIPy95k0fzDYH\n\
UNIn+s2YkeITcWQFk2agcKafRk8uGWM1LYsMWaOSPFE2ERq2qWul2Et7ck+nGBRFFWd2NFRB3ZmN\n\
BlTawZL6ae+fVZ3S91W2eVLzSYyfWt7anBlsqkcnib+8cLVmHEEDqVQiapLoul31haIt/aQSgxeu\n\
vKGBo6y8KIkTSzfDydB8KUqz9cUID61ePOLXWdTmnu6mK3022Y21shjkKqo9P00KsicVf4gK7jah\n\
VVvqMcct0Bo9xarGtwILr1zHRvWDEvIknxfVqcOKFi3t1CqyDUJDcNqujPHqxir6lrqEazTCJWjV\n\
KT/FKjlmPBGdthXr8OKou21OQRFNID2NzdtHJfy3LwsIYXm+2GlB9SNhJvJv9njRSQMVTfTdX07S\n\
J3l0y7W88vK6R6kkQb07OaX7MsJNV9Fz9tFJ4dRtilnIIIqNwcCpX5o1ltE8u6jq6RCdrG3knEJP\n\
EMUWtK0NMtw4+OYj3lqz5OCBl3C0n/LTzvL5y8vPq0totkyXD2/pK5kBCKjcqkL/AD5drNN4M+G7\n\
2aNFqvHhxVW9In8wfNknlPyvca3HbC7eB4kEDMUB9Rwn2gG6V8MjpcHizEbpnq9R4OMzq6Yjpn5z\n\
ahrWj2jaB5fk1XXpkeS8s4ZKQWiiV44/VmZR8ThOQXbbvmXPs8QkeOXDHv7/AIOHj7SOSI4I8U+o\n\
7veUAv55a3o2tw6b508utpUc1D9YjctxQmnMKQRIoPXi23udsn/JsZx4sUuJr/lSUJiOWHCzzz/5\n\
vbyt5Un12CBb30miCRF+CsJXC15AN/NXMHS6fxcnATTsNXqPCxmdXSSz/mRqn/KsIPOtrpSTSN8d\n\
zY+q1EiErRF1YISaEAnbpXwy4aOPjnET8Wg62X5fxRH4fGk88gecIvNvli31lIhbySM8dxbhufpy\n\
RsRTlQVqtG+nKNVp/CmYt+k1AzYxPkmPmLWrfQ9Cv9XuBWKxheYpWnIqPhQHxZqKMrw4zOYiOrbm\n\
yjHAyPQMa0f8yYP8Bp5v8yQLpVtMzfVrdGMryLXjGFBCEu5ViB/LvWlcycmjPi+HA8RcXHrR4Piz\n\
HCEBo/nj8w/Mlr+ktB8uW1vpTk/VZdSuWSSZQftKkamg/DwJyzJpsOM8M5ky8gwxarNlHFCAEeln\n\
n9iYeVfzKi1PXZ/LOt2DaJ5ktxUWUkiyxzKF5coZQFDfD8VKdOhNDSvPo+GHHE8UO9ng1olM45jg\n\
n3d/uS/zH+ba6H+YEHlm5tIksXWOSfUpJSvpoyF2Yrxp8NPHLMOg48XGDv3MM3aAx5hjI277QGk/\n\
nXc6l5ngt/0O9j5Zkjnm/S92HUmG3heVpQAvCnwUoCcnk7OEYXxXPbYebVj7SMsgHDWPf1HyFo/T\n\
vP3njzJbS6l5V8vwNo6s6W1xqFwYpLkoaExxqKLuKfE1K9+uQnpcWM8OSR4vIcm3Hq8uUGWOI4el\n\
nmn3kHzbqfmXT7yfUdKbSbmxunspYWk9SskQBcj4VpQtTv8APKNVgjjIAPECLb9JqJZYkyjwkGkj\n\
8kfmpceZfOuq+W5NOS2j01Lh1uVlLl/QnSEVUqtK869cu1OiGPEJ3d191tGm1/i5ZY6rhv7DTzL8\n\
+L/zLca/pQ1XS47FIHnXTmSdZvXj9RKOwX7HRdj45s+zIwEDwm+V7cnVdrTmZx4o1V1vze2eWNW8\n\
73t5LH5g0GLSrVY+UU0d2lwWk5AceKjbaprmlzY8UR6JcR91O9wZMsj648I99pB/ysPzdrgmk8me\n\
WzeafEzxpql/MttFK6VB9KIkOw5Cla/OmX/lMcP72dHuG7jDWZMn91C495NIDRvzi1W280QeWfOm\n\
i/oe+uSiQ3Mb84i0h4oafEODNUc1cgHY9yLMnZ8TAzxS4gGvF2lIZBjyx4ZFHfnVfeY4fKWoW9jp\n\
iXOlTWzfX75p1jaD4xTjEd3+jK+zowOQEmpXsO9t7SnMYyIxuNbm+TEvyW1fz1b+U7e30rQIb7Sz\n\
dSc757tIWHJhz/dnf4fxzL7Rx4jkJlKpVypw+zMmUYwIwuN87/QzrzPLqWp6vLDp0RuRo6j04o5U\n\
hc3cq1aRWkV1JgiYU+E0Z80jvUDaRX2r3lpGyR2usXKSPfXlqJYjFaBijOUlSIi4lblGGodqkYUK\n\
OsKI544dOC2dvE7WOnOPUQW8SloriYOAUbkRL6nJgaKrA1xVdZyW+nW8MNoy3tzAJBqumTIsU0kN\n\
wP35iekaSf3YYK3xUFKj7OKqg1SOzNlBqNx6ltpk11dFzyZrkECaChUHkyiZXcDoN+gNFUBqVxHM\n\
YL9byx/Tgke7kt4VRjGoBkVPVkqpk5KqqCgPI/61VUfpWmwaqk1hHII7mNDc6bcHlIY5VpHcxyFl\n\
USJLySSRKUPqdBtiqhaTarFpxVPqdlpn1yQ62l1IPWeRn/0qOUtQcFDcVpVmXhirKfJV+j2c2mCY\n\
zrYcDZznrLZTr6ls5rTfhVD/AKuBK38y/wDyX/mD/mBn/wCIHMnR/wB9H3hxtb/cz/qliP8Azjl/\n\
ygM//bQm/wCTcWZfa/8Aej+r+twexf7k/wBY/oTH8+//ACWmof8AGW3/AOTy5X2X/fD4/c3dq/4v\n\
L4fet/IPTra1/LayuYlAlv5biadu5ZJmhH/CxDD2pMnMR3V+tHZMAMAI6399JJ/zkvZwP5S0u9ZQ\n\
biG/EMb9wk0MjOPpMK5d2PI+IR5fpcftuI8OJ68X6D+pv8wZHk/5x+06Rzyd7LS2Zj3JERJx0o/w\n\
s++X6U6s3oh/Vj+hkX5S2dtfflLpVldIJLa5t7iGeM9GR5pVYfSDmPr5GOoJHMEfcHJ7PiJaaIPI\n\
g/eWGfkndXHlnzpr/kO/f/djTWZbYO8WxKj/AItgKv8AJczO0YjJjjlHx/HkXB7MkcWWWGXw/HmN\n\
2SfnDJPrVzoXkSzcrNrdyJr8qRVLO3+JiQfEjkvumY3Z4EBLKf4Rt7z+PtcrtEmZjhH8Z39w/H2M\n\
G/5yFuFj1ny75Zt0aPTrS1WSO3gFTSRzAqqmwJVIaL88zuyh6ZTPMn9v6XX9sH1wxj6QOny5fB6L\n\
bfmdBa20Vtb+S/M0cECLHDGum7KiDiqj952AzXS0ZJs5Mf8ApnZx1wAoY8n+l/a84/MHXNT1rzto\n\
Wv6L5e1mzu9MZFuPrVm0bERy80HwGTajMDXNjpcUYYpQlKJEu4ut1eWU8sJwhMGPeF35i6Xb6r+f\n\
WmafcoJLadrITxt0aMfE6n/WUUx0kzHSkjnunW4xPWRieWz2D8xdGvdW8javpmnD/SprekEa7Fij\n\
B/TH+uF4/Tmo0mQQyxlLlbudZjM8Uox508g/LT86rXyvpMXlnzHYTxpYu6RXES/GgdyxWaJ+B+Fm\n\
O43p28dvrOzjllxwPN0uh7TGKPh5Advxu9u8ueZvL/mKxN9ol3Hd2/KkhSqsreDowVlPzGaTNhnj\n\
NSFO+w54ZBcDYeL/AJMf+Tk80f8AGK+/6jos3PaH+LQ+H+5Lo+zv8an/AJ3+6Cr/AM5I/wDHa8s/\n\
6s3/ACcjwdj/AEzT239UPj+h7xmiegYzqHnzyB5eK6fPqdratB+7Wxtx6jR06J6MAdl+VMyYaXLk\n\
3AJ8/wC1xZ6vDj2MgK6fsDxL8+PNtnrWoaJNp9nd24tVmZL66ge3E3JoyvpCQKzBONa0/azddmYD\n\
ASBIN9AbdF2tqBMxoEVe5Fdz2b82f/Jc69/zDH/iS5p9D/fR97vNf/cS9yRf849/+S6i/wCYqf8A\n\
WMv7V/vvgHH7I/uB7yl6fo/UpICxvE1S9kkuoZrUQXES/WpWZTNAayqvp8AWoBQdc1zsmU+WayT3\n\
0sZLLcPLzY/E7Wtpys7eNSf5mjeQn/mrFLBbSKSza0uZP0fJBayxSpBBaGK7P1dxIFM5tY/iHD94\n\
eQqAcUM5n1S51TW7G0vbGBdH1G2aa2NwokldVjDSBGRh6b0kG1DsK1rgSxG3gsbcW8pu2nke/tml\n\
sqhmKyqsziqqQxYcl+18RqOophQnEnm+4GmXFsuiJBZ3Ba1k+riVW5TKVVh+59Mmvi334ql3la0u\n\
Br+mc5tOeNpOSmwszBKQqFgfUNtFVNhy+LfFUdrgmi1trkPbQ3LrzkurhI2iSe2cWskimUhU5pNC\n\
x8ONNztiqZeWrh11ywlfUIdTluobqzurq3cSoZImS6iXmqxqSqTONloBtgSnfn2yuL3yTrtrbrzn\n\
lsZxEg6s3pkhR7npl+lkI5Yk94cfVRMsUgOfCXm//ONvmDT20G+0J5UTUIrprmOEmjPFJGi1UHrx\n\
ZDWnTbNl2viPGJ9Kp1nYuaPAYX6rtMf+chdesLfya2j8xJf3ssT+gpqyQxuGMrgdF5cVFepOVdlY\n\
icnF0Db2xlAxcPU/i06/I7/yVuif9HX/AFFzZT2l/fy+H3Bu7L/xePx+8pF/zkp/ygtj/wBtSL/q\n\
Hny/sf8AvT/V/SHH7b/uR/W/QUP59/8AWetM/wCYHSv+IxZLS/42ffL9KNV/iQ/qx/Qyv8l//JZa\n\
H/xjl/6iJMxe0f7+X46OV2Z/i8fx1LB/zxs7ny75q0Dz5p6/vI5FgulGwZ4qsgYj/fkXND7DM3s2\n\
QyY5Yi4PakTiyQzR93494tP/AMr5D5q80a75+mjdLeRhpuiRy9Ut4gGdqbgFzTodjyFco1o8KEcQ\n\
959/4/Q5GhPjZJZj/Vj7vx+lj3/ORmgX0c+kebLNCy2dLe5elRHxk9SBj/klmYfOnjmR2TlFSxnr\n\
+C43bOIgxyjpt+p6r5R82aR5o0WDU9OmVxIq/WIAwLwyEfFHIOoIP39Rtmqz4JYpcMnb6fURywEo\n\
/wBiI1LzHounX1lYXd0iX2oSCK0tQayOTXfiNwopux2yMMMpAkDYM55oxIiTvLk8a82f+tF6P87X\n\
/iDZucH+Jy+Lpc/+PR+H6Xtuq6pY6VptzqV9J6VnaRtLPJQmiqKnYVJ+QzSwgZSERzLu5zEImR5B\n\
LtS8u+UPNNkk19Y2up29xGDDdcVZjG4qDHMvxrUd1bLIZsmI0CYn8dGvJhx5RuBIH8bF5X+R2kix\n\
8++bI9Llaby/alraKatVdhMfR36OVRX+IfxzadpZOLFDi+s/qdT2Xj4c2Th+gbfagfyY/wDJyeaP\n\
+MV9/wBR0WT7Q/xaHw/3Ja+zv8an/nf7oKv/ADkqfT1Xy1KwIjC3HxU2+F4icHY/0z+H6U9t84fH\n\
9D038zNUvLP8vNZv9MkIn+rAwzRE1CSMqs6svgjEgj55rNHAHNES73a66ZjhkY86YZ/zjlpeg/4X\n\
uNTijjk1k3LxXU7AGWNAq8EUndVYGu3U/LbN7XnPjEf4acHsbHDw+IfVbFv+cldTsLjXNJsoJ1lu\n\
rOGU3Uampj9VlKBqbAkKTTrT5jMrseBEZE8i4nbeSJlGIO4u3rn5qxvJ+XWvqiliLRmIHgpDE/QB\n\
mo0J/fR97udcP3M/cxv/AJx2uYZfy/aJGrJb3kySr3BYI4/Bsye1okZfg4vY8gcNdxKl5eN3I+ix\n\
jSbee0jFk0uoPYyvLGypEAFuEcfGrDclaKv832c1rtEbo8OpTQaPHaF5JbaSshRvhhQXkizCQVWv\n\
qtFUE1+ww2/aVbv302atoi0uleT1SEA2eO8qQ3WpDLXb76GiqzzTdXsvlXTJdK5KdJt4ZpruPdon\n\
aJUWPnyUr8LktxVj0rQGuKoCJNbs723ePUY47S1jOoiYky+ml4SlZHZC0rVoeJarDpTsqs06PWpZ\n\
I7V/Ut44LuCadLoNHXiVIWOivybg4J5caVHjiqa2zQ3FlaQ6VwN+lo6EIgDfFZxgqCONasr0364q\n\
smjne5sLZorkiGK7rFbsDeITJbrKy1Bpylb1ELGtN6jaiqt5ejgi1vTbW0S4ggtL65T0rooZNrFS\n\
1VRVC/FKCetTvWpxV6HgS8ok/LT8nvN+rT3OkX3G8B9a5i0y5QAFm+3wZZONT/LQZtRrNRhjUht5\n\
h1B0OmzyuJ3/AKJZHa/lB5IttCvNHjtZDFqAjF7dtIWuZBFIsqgyH7I5INlAGY8tflMxK+XLucmP\n\
Z2IQMa58+9M/IyeVLTRV0fy1eJd2Wms8bBJRMyNI7SEOw/ymOVanxDLimKJbtMMcY8OM2IqvnDyf\n\
ofmrTI7DWQ5tIJhcr6b+mQ6Iybt4cXODT6iWKVx5p1Gnhljwz5c0kv0/LjVvII02bU4pPK9iLe0a\n\
6ScBVNuE9JGlH7X2cuic0MvEB6zZ5d7RIYJ4eEkeGKHPu80+8nWWg2XluytdAmFxpEasLSYP6oYG\n\
Ri3x9/iJyjUSnKZM/qcjTxhGAEPpS/8AMGXyLcaO+k+bL+C2trgpIsbyiOYlGBDRgfH1FCQMs0oy\n\
iXFjBJa9WcRjw5CAD5rfIeq+QY9Ng0LyvqVvPFaK3p26ygzEFi7sVNGbdtzTHVQy8RnkB3RpcmER\n\
EMZG3mnPmHU/L1hpzHX57eDT7k/V3+tlRFIXUn0yH2NVU7ZTihOUvRdjubs04Rj6yOE7bvONX/Lb\n\
8o9OWHXRq8ug294oltZLW9ESSK1HBi5iRyCCDRc2WPWaiXo4eKu8OtyaLTR9fFwX3STj8v8ASfym\n\
jvmn8uXUGpawFJe5nmM93xGxZRIar1oWRRlOqyagipgiPyDdpMenErgRKfvsp5ffl75cvfNkHmmd\n\
JTq1twMTCQiP92CFqn05RHVzjjOMfSXIlpISyDIfqCca1oum61pc+l6nD9YsbkBZoeTLUKwYfEhV\n\
hRlB2OU48koSEo8w25cUZxMZCwWHWv5M+XrOF7W01XWLfTZK+ppsV6yW7BvtAoqgkHvvmZLtGZ3M\n\
Y331u4UezYDYSmI93Fsy/Q9B0fQtOj07SbVLSzjqViSu5PVmYkszHxY1zEyZZTPFI2XNxYo448MR\n\
QSfy/wDlz5a0HzBea9p6SrqF+sq3DPIWQiaVZXotNviUZbl1c8kBA8g04tHjxzM4/UUV5v8AJWge\n\
bdOWx1iFnSJucE0bcJY2IoSjb9R1BBGR0+pniNxZajTQzRqSB8tflxougI0UV3f39s0LWy2l9cNN\n\
brC/2kWEBY6U2+zk82slk6AHyG/zYYNHHGKuUhy3Nj5ckjH5DeT4b+S80691PS/U+1BZ3IjTjWvG\n\
rI8lP9nl/wDKeQipCMveHH/krGJXEyj7imt5+UPkK70aLSX07hDDIZluEdhcGRxR3eUks5am/Ko+\n\
4ZVHX5RLiv8AU3S7PwmPCR+v5p/pXlzTdN0c6RGJLizdWSUXUj3DOrjiwZpC2xG1OmUTzSlLi6+W\n\
zkwxRjHh5jz3YlYfkl5T069luNNvNUsYpyPWtLa8eKJlBqEYqBKV+b5ly7SySFSET8HCh2ZjhK4m\n\
Q8gfwftS25trmK4udLk1SaygtJ5YbeyghnuZZebPPEUjjIj+xcLQsCap2pmA7BkvlX0xql1bTxSW\n\
t0SdRtI2BjYwXnxTRutTX07jlUdtqYEpXc2DrMs4kL+tK3GHiuxaO7U0IHI/3Q/jWi0KFG6tJLXR\n\
Ht0JuoLr60gsHma3CFZCvJSlBIGDp8Em2/2qdFUs0DT44ZGpKst/pbxKwPrRqJSks6GVZFSnxxCP\n\
psKkeyrK7qJTdacvISyypLPcSUIq9x+/Wm+wAtWC17CmKoPyvYNb32mzGXl68Y4igHH/AEON+v8A\n\
z0p9HviqU6rcW36SuLpLe5v7ZZVtR6HrevMLd+VzMJYAOLesycakKRHxFBSirI9Bt45vMitDNcXN\n\
tp9nzD3jO0yy37K4Q8/iBWKEbH+bAll2KvCYbYeSPz+RR+70zzEGCHt/pZrwHYUukA/1c3hPjaT+\n\
lD9H7HQCPgaz+jP9P/Hnqf5ieYx5d8mapqitxnjhMdqR19eX93GR/qs3I+wzV6TD4mQRdtrM3h4p\n\
S8vteRfke2peVfPt75W1dPQn1O0imWMn/dqRidF+fpSPy9xTNv2lw5cQyR/hP7HTdlcWHMcctjIf\n\
telfnB5hl0fyTdRWtW1HVmGnWSJuxe4BDcab1EfKnvTNboMXHlF8o7n4O07RzGGI19UvSPixT8wf\n\
K8Plj8iv0OlDJA1s1zIP253nVpG+XI0HtTMrS5jl1XF7/ucTV4Bi0nB3V96O8o+ZB5a/IW11oKGk\n\
tbaX0FPQyyXLxx19ubCvtkM+HxNWY95/Qz02fwtGJ9w/Sl/5G+VINVtLrztr4GpavfzuttNcgScE\n\
jorOobYMWqvsBQUyztLOYkYobRAauytPxg5p+qRKZfnh5V04eVn8y2ES2WtaNJDLDeW4EUhRpFjK\n\
llpXjyDL3FNupyvs3OfE4DvGXRt7VwR8PxBtOPUMU/M7zLL5l/JLy9q84AuptQjS5p0MsUNzG7U7\n\
civKnvmVosPh6mURy4f1OJrs/i6WEjz4v1sn/LD8vdG1Pypp2teZbddW1C6to47dboc47e0hHpwR\n\
RIfhHwKGJp1OYut1co5DGB4QD06nq5eh0cZYxLIOKRHXoOgYR+cnliy8jeZtE8weWk+o+uzyCGMn\n\
gk1uUJKg9FdZKFenXM7s/Mc8JQnv+1wO0sIwZIzx7fsfRMMqywpKtQsihlB60YVzniKelBX4Fdir\n\
sVdirsVdirsVdirsVdirEPOttdWFwmv2cjxKEW31ExFVbgG5RSVZZAArEo7cTRWr2xVBm2ngt7FH\n\
1B5fNqE3ds8pMkQ9dTW0LV3idY+OxrUc8KpVPd+YEuDa27/WdR05/rj6dLbssYWSoYkiRiVVZyRx\n\
rXpihDpryKLeO9gS4iCxlo1aFHpWAOwjuJhI3KKDjXgn2ie+yqy+udKaJvT0uRFlcszyC1iUAmV+\n\
I4SvtVkAHSgpiqMj8w6tcNE1okV/qAjVWjRVkHJIjFs1vPckBfVY/GqCrGtNsVWwPqrsLW31Jl/R\n\
S/Vr2c25X6vG6+k8gIdvjCx0WgO+Ko2Sy/RS2+vaJqLR6UONu9ou8jrGQsdusbeojuZOSj4VYM7M\n\
SemKsv8ALemXFjp5e84nUbyRrq/Zenqyfsr/AJKKAg+WBKa4q8p/5yF0CS48tWfmC1ql7olwrGVd\n\
mEUxCk7d1kCEeG+bXsrLUzA8pB1HbGK8YmOcD+PtpB3XmOD8xte8maRAQ9nHEuua5GvxKskPwLCd\n\
u0nJT4hhk44Tp4ZJHn9Mf1sJZhqZ44jl9cvh0+al+e9rcaJrvlzzzZLWazmW2uBWgbgTLGp2/aX1\n\
FY/LD2ZIThLEev4/UjtUHHOGYcxt+n9aZwXtr57/ADUsZrVhPoHle0S8V9ij3l2oeLoeqrxI8GQ5\n\
UYnBgIP1zNfAfj7W0SGo1AreGMX8Ty/HkmX59/8AktNQ/wCMtv8A8nlyvsv++Hx+5t7V/wAXl8Pv\n\
YhdWk9z/AM4zwCFeTQoJmUdeCXxLH6BvmYJAa3f8elwjEnQbfj1Lvyg/Ln8uvM3km3vtQ00XWpxS\n\
zQ3souLhDyDlkqsciKP3TL0GDX6vNjykA1HpsF7O0WDLiBkLlve5/X3Mxl/Ir8sHWi6S0RrXktzc\n\
k/L4pGGYY7Tz/wA77A5x7K0/837T+tiX54+XNK8u/lhpmlaVGYrKLVUZEZmcgvDcM3xMSepzL7Nz\n\
SyZzKXPh/SHC7Vwxx6eMY8uL9Bemfl+iJ5E8uhRQHTbRqe7QIT+JzWao/vZf1j97tdJ/cw/qj7nl\n\
3/OT3+8nl7/jJdfqizadjc5fD9Lqe3OUPj+h7Rp/+8Ft/wAYk/4iM00+Zd7HkiMil2KuxV2KuxV2\n\
KuxV2KuxV2KrZI45Y3ikUPG4KujCoKkUIIPY4qxFrVfLN0slzB9b0WMEWV6QzyWIJr6coAJMP8sg\n\
3UbHamKoa+ill0qC91E/XNRmnhi0e4s5UjuKykKxjmQcKUBcrx406+OFCRSjWbSAyQava3GniVra\n\
GHUU9BybKXb02T1EZI5P2tloeOw2CqYT2mr+rHBYwaUb0RtPdwmQc4w0v1hgyoGkcV4UIUEKfFqh\n\
VDwCYXGmSatrLyxavy9IWIWzhKu6KxM8xSQ8hxAVADxX4dsVT6H0tDivLTVIobbRGLRWNpAvKSVy\n\
wZfT48ZXkIbrxJqOopVglF6Jok09xDqOoW62cFtU6VpC0K2/PdpZKbGU12A2QbDfFWS4q7FUFrml\n\
W+r6Pe6Xcf3N7BJA560EileQ9xWoyeOZhISHRhlxicTE9Q88/Jb8stV8ofpO71lYvr11whg9J+YE\n\
KVZjWg+0xH/A5sO0dZHLQjyDrezNDLDZlzLK/wAx/K8nmfydqGkQhfrcirJaFjQCaJg679uVOP05\n\
i6TN4WQSPJy9Zg8XEYjmln5Q+Rbnyh5Ye1vwn6Uu53muyhDAAfBGgYAVAVeXzJy3X6kZp2PpDV2d\n\
pDhx0fqJ3Rf5qeWtU8y+TLrSNMCNeTSQsgkbgtEkVmqfkMhos0ceQSlyZ67BLLiMY8zX3qnkHyxc\n\
aX5BsfL+sxRvIkM0N5ACJI2WWRyVJ6EFX3warMJZTOKdJgMMIhL4sEg/LTz/AOR9auL/AMh3MF9p\n\
d1T1NKvW4kjegapRW4V+Fw6t2+ecdZhzxAyipDqHXjRZsEicJBiehZA8351azH9TNpp/lqJ9pr/1\n\
PrU4U9TCilk5f633jMetNDe5T8uXzconVT2qOPz5n4KX5m/l7rms+QtK8vaTL9du7C5heW5u5OLy\n\
LHBLGzsxrVizjJaPVxhlM5bAjp7wx12jnkwxhE2QRz9xZr5V0+503yvo+nXQAubKxtrecKagSRQq\n\
jUPfcZhZ5iU5EciS52CBjjjE8wAGDfnZ5B8w+b4NITRkiZrNp2m9WQR7SBONK9fsHM7s7VQxGXF1\n\
pwO09HPMI8PS3pFpG0VpDE/2kjVWp4gAHNbI2XZjkq4EuxV2KuxV2KuxV2KuxV2KuxV2KuIBFDuD\n\
irG73yPZGcXWkynTLlGMioiLJb82FC4ianBiNuUbKcVSO98qeZFtbS2W1t50s1aJJLecoXieVJmV\n\
47hW6vENxLWld98KFb6p5sOryXyaW8Z5zvH+9tgQbiJItn9R/sekrbp9GKt2HlHzK9hDYXE0FtaR\n\
SetF6jNeSo1PsqoW2h49+LK4xSyTTPLen2Nx9ccyXmoleLX903qS0/lXoqL7IBgVNcVdirsVdirs\n\
VdirsVdirsVdirsVdirsVdirsVdirsVdirsVdirsVdirsVdirsVf/9k="]]], 
        "PagedTextSchema" -> 
        Association[
         "DerivedFrom" -> 
          Association[
           "DerivedFrom" -> 
            Association[
             "InstanceID" -> "uuid:29C04ADD293DDD119FC9D1852B267D7B", 
              "DocumentID" -> "uuid:28C04ADD293DDD119FC9D1852B267D7B", 
              "OriginalDOcumentID" -> 
              "uuid:28C04ADD293DDD119FC9D1852B267D7B"]], "History" -> 
          Association[
           "History[1]" -> 
            Association[
             "Action" -> "converted", "Parameters" -> 
              "from application/postscript to \
application/vnd.adobe.illustrator"], "History[2]" -> 
            Association[
             "Action" -> "saved", "InstanceID" -> 
              "xmp.iid:EA8CA6B0D4A1DE1181C8EBBBA64FC08E", "When" -> 
              DateObject[{2009, 9, 15, 10, 50, 23}, "Instant", "Gregorian", 
                2.], "SoftwareAgent" -> "Adobe Illustrator CS4", "Changed" -> 
              "/"]], "MaxPageSize/stDim:h" -> "2.500000", 
          "MaxPageSize/stDim:unit" -> "Centimeters", "MaxPageSize/stDim:w" -> 
          "8.000000", "NPages" -> "1", "PlateNames" -> "Cyan, Magenta, Black",
           "SwatchGroups" -> 
          Association[
           "SwatchGroups[1]" -> Association["GroupType" -> "0"], 
            "SwatchGroups[2]" -> Association["GroupType" -> "1"], 
            "SwatchGroups[3]" -> Association["GroupType" -> "1"]], 
          "Thumbnail" -> 
          Association[
           "Thumbnails[1]" -> 
            Association[
             "Width" -> "256", "HeigHt" -> "72", "Format" -> "JPEG", "Image" -> 
              "/9j/4AAQSkZJRgABAgEBLAEsAAD/7QAsUGhvdG9zaG9wIDMuMAA4QklNA+\
0AAAAAABABLAAAAAEA\n\
AQEsAAAAAQAB/+IMWElDQ19QUk9GSUxFAAEBAAAMSExpbm8CEAAAbW50clJHQiBYWVogB84AAgAJ\n\
AAYAMQAAYWNzcE1TRlQAAAAASUVDIHNSR0IAAAAAAAAAAAAAAAAAAPbWAAEAAAAA0y1IUCAgAAAA\n\
AAAAAAAAAAAAAAAAAAAAAAAAAAAAAAAAAAAAAAAAAAAAAAAAAAAAAAAAAAARY3BydAAAAVAAAAAz\n\
ZGVzYwAAAYQAAABsd3RwdAAAAfAAAAAUYmtwdAAAAgQAAAAUclhZWgAAAhgAAAAUZ1hZWgAAAiwA\n\
AAAUYlhZWgAAAkAAAAAUZG1uZAAAAlQAAABwZG1kZAAAAsQAAACIdnVlZAAAA0wAAACGdmlldwAA\n\
A9QAAAAkbHVtaQAAA/gAAAAUbWVhcwAABAwAAAAkdGVjaAAABDAAAAAMclRSQwAABDwAAAgMZ1RS\n\
QwAABDwAAAgMYlRSQwAABDwAAAgMdGV4dAAAAABDb3B5cmlnaHQgKGMpIDE5OTggSGV3bGV0dC1Q\n\
YWNrYXJkIENvbXBhbnkAAGRlc2MAAAAAAAAAEnNSR0IgSUVDNjE5NjYtMi4xAAAAAAAAAAAAAAAS\n\
c1JHQiBJRUM2MTk2Ni0yLjEAAAAAAAAAAAAAAAAAAAAAAAAAAAAAAAAAAAAAAAAAAAAAAAAAAAAA\n\
AAAAAAAAAAAAAFhZWiAAAAAAAADzUQABAAAAARbMWFlaIAAAAAAAAAAAAAAAAAAAAABYWVogAAAA\n\
AAAAb6IAADj1AAADkFhZWiAAAAAAAABimQAAt4UAABjaWFlaIAAAAAAAACSgAAAPhAAAts9kZXNj\n\
AAAAAAAAABZJRUMgaHR0cDovL3d3dy5pZWMuY2gAAAAAAAAAAAAAABZJRUMgaHR0cDovL3d3dy5p\n\
ZWMuY2gAAAAAAAAAAAAAAAAAAAAAAAAAAAAAAAAAAAAAAAAAAAAAAAAAAAAAAAAAAAAAZGVzYwAA\n\
AAAAAAAuSUVDIDYxOTY2LTIuMSBEZWZhdWx0IFJHQiBjb2xvdXIgc3BhY2UgLSBzUkdCAAAAAAAA\n\
AAAAAAAuSUVDIDYxOTY2LTIuMSBEZWZhdWx0IFJHQiBjb2xvdXIgc3BhY2UgLSBzUkdCAAAAAAAA\n\
AAAAAAAAAAAAAAAAAAAAAGRlc2MAAAAAAAAALFJlZmVyZW5jZSBWaWV3aW5nIENvbmRpdGlvbiBp\n\
biBJRUM2MTk2Ni0yLjEAAAAAAAAAAAAAACxSZWZlcmVuY2UgVmlld2luZyBDb25kaXRpb24gaW4g\n\
SUVDNjE5NjYtMi4xAAAAAAAAAAAAAAAAAAAAAAAAAAAAAAAAAAB2aWV3AAAAAAATpP4AFF8uABDP\n\
FAAD7cwABBMLAANcngAAAAFYWVogAAAAAABMCVYAUAAAAFcf521lYXMAAAAAAAAAAQAAAAAAAAAA\n\
AAAAAAAAAAAAAAKPAAAAAnNpZyAAAAAAQ1JUIGN1cnYAAAAAAAAEAAAAAAUACgAPABQAGQAeACMA\n\
KAAtADIANwA7AEAARQBKAE8AVABZAF4AYwBoAG0AcgB3AHwAgQCGAIsAkACVAJoAnwCkAKkArgCy\n\
ALcAvADBAMYAywDQANUA2wDgAOUA6wDwAPYA+wEBAQcBDQETARkBHwElASsBMgE4AT4BRQFMAVIB\n\
WQFgAWcBbgF1AXwBgwGLAZIBmgGhAakBsQG5AcEByQHRAdkB4QHpAfIB+gIDAgwCFAIdAiYCLwI4\n\
AkECSwJUAl0CZwJxAnoChAKOApgCogKsArYCwQLLAtUC4ALrAvUDAAMLAxYDIQMtAzgDQwNPA1oD\n\
ZgNyA34DigOWA6IDrgO6A8cD0wPgA+wD+QQGBBMEIAQtBDsESARVBGMEcQR+BIwEmgSoBLYExATT\n\
BOEE8AT+BQ0FHAUrBToFSQVYBWcFdwWGBZYFpgW1BcUF1QXlBfYGBgYWBicGNwZIBlkGagZ7BowG\n\
nQavBsAG0QbjBvUHBwcZBysHPQdPB2EHdAeGB5kHrAe/B9IH5Qf4CAsIHwgyCEYIWghuCIIIlgiq\n\
CL4I0gjnCPsJEAklCToJTwlkCXkJjwmkCboJzwnlCfsKEQonCj0KVApqCoEKmAquCsUK3ArzCwsL\n\
Igs5C1ELaQuAC5gLsAvIC+EL+QwSDCoMQwxcDHUMjgynDMAM2QzzDQ0NJg1ADVoNdA2ODakNww3e\n\
DfgOEw4uDkkOZA5/DpsOtg7SDu4PCQ8lD0EPXg96D5YPsw/PD+wQCRAmEEMQYRB+EJsQuRDXEPUR\n\
ExExEU8RbRGMEaoRyRHoEgcSJhJFEmQShBKjEsMS4xMDEyMTQxNjE4MTpBPFE+UUBhQnFEkUahSL\n\
FK0UzhTwFRIVNBVWFXgVmxW9FeAWAxYmFkkWbBaPFrIW1hb6Fx0XQRdlF4kXrhfSF/cYGxhAGGUY\n\
ihivGNUY+hkgGUUZaxmRGbcZ3RoEGioaURp3Gp4axRrsGxQbOxtjG4obshvaHAIcKhxSHHscoxzM\n\
HPUdHh1HHXAdmR3DHeweFh5AHmoelB6+HukfEx8+H2kflB+/H+ogFSBBIGwgmCDEIPAhHCFIIXUh\n\
oSHOIfsiJyJVIoIiryLdIwojOCNmI5QjwiPwJB8kTSR8JKsk2iUJJTglaCWXJccl9yYnJlcmhya3\n\
JugnGCdJJ3onqyfcKA0oPyhxKKIo1CkGKTgpaymdKdAqAio1KmgqmyrPKwIrNitpK50r0SwFLDks\n\
biyiLNctDC1BLXYtqy3hLhYuTC6CLrcu7i8kL1ovkS/HL/4wNTBsMKQw2zESMUoxgjG6MfIyKjJj\n\
Mpsy1DMNM0YzfzO4M/E0KzRlNJ402DUTNU01hzXCNf02NzZyNq426TckN2A3nDfXOBQ4UDiMOMg5\n\
BTlCOX85vDn5OjY6dDqyOu87LTtrO6o76DwnPGU8pDzjPSI9YT2hPeA+ID5gPqA+4D8hP2E/oj/i\n\
QCNAZECmQOdBKUFqQaxB7kIwQnJCtUL3QzpDfUPARANER0SKRM5FEkVVRZpF3kYiRmdGq0bwRzVH\n\
e0fASAVIS0iRSNdJHUljSalJ8Eo3Sn1KxEsMS1NLmkviTCpMcky6TQJNSk2TTdxOJU5uTrdPAE9J\n\
T5NP3VAnUHFQu1EGUVBRm1HmUjFSfFLHUxNTX1OqU/ZUQlSPVNtVKFV1VcJWD1ZcVqlW91dEV5JX\n\
4FgvWH1Yy1kaWWlZuFoHWlZaplr1W0VblVvlXDVchlzWXSddeF3JXhpebF69Xw9fYV+zYAVgV2Cq\n\
YPxhT2GiYfViSWKcYvBjQ2OXY+tkQGSUZOllPWWSZedmPWaSZuhnPWeTZ+loP2iWaOxpQ2maafFq\n\
SGqfavdrT2una/9sV2yvbQhtYG25bhJua27Ebx5veG/RcCtwhnDgcTpxlXHwcktypnMBc11zuHQU\n\
dHB0zHUodYV14XY+dpt2+HdWd7N4EXhueMx5KnmJeed6RnqlewR7Y3vCfCF8gXzhfUF9oX4BfmJ+\n\
wn8jf4R/5YBHgKiBCoFrgc2CMIKSgvSDV4O6hB2EgITjhUeFq4YOhnKG14c7h5+IBIhpiM6JM4mZ\n\
if6KZIrKizCLlov8jGOMyo0xjZiN/45mjs6PNo+ekAaQbpDWkT+RqJIRknqS45NNk7aUIJSKlPSV\n\
X5XJljSWn5cKl3WX4JhMmLiZJJmQmfyaaJrVm0Kbr5wcnImc951kndKeQJ6unx2fi5/6oGmg2KFH\n\
obaiJqKWowajdqPmpFakx6U4pammGqaLpv2nbqfgqFKoxKk3qamqHKqPqwKrdavprFys0K1Erbiu\n\
La6hrxavi7AAsHWw6rFgsdayS7LCszizrrQltJy1E7WKtgG2ebbwt2i34LhZuNG5SrnCuju6tbsu\n\
u6e8IbybvRW9j74KvoS+/796v/XAcMDswWfB48JfwtvDWMPUxFHEzsVLxcjGRsbDx0HHv8g9yLzJ\n\
Osm5yjjKt8s2y7bMNcy1zTXNtc42zrbPN8+40DnQutE80b7SP9LB00TTxtRJ1MvVTtXR1lXW2Ndc\n\
1+DYZNjo2WzZ8dp22vvbgNwF3IrdEN2W3hzeot8p36/gNuC94UThzOJT4tvjY+Pr5HPk/OWE5g3m\n\
lucf56noMui86Ubp0Opb6uXrcOv77IbtEe2c7ijutO9A78zwWPDl8XLx//KM8xnzp/Q09ML1UPXe\n\
9m32+/eK+Bn4qPk4+cf6V/rn+3f8B/yY/Sn9uv5L/tz/bf///+4ADkFkb2JlAGTAAAAAAf/bAIQA\n\
BgQEBAUEBgUFBgkGBQYJCwgGBggLDAoKCwoKDBAMDAwMDAwQDA4PEA8ODBMTFBQTExwbGxscHx8f\n\
Hx8fHx8fHwEHBwcNDA0YEBAYGhURFRofHx8fHx8fHx8fHx8fHx8fHx8fHx8fHx8fHx8fHx8fHx8f\n\
Hx8fHx8fHx8fHx8fHx8f/8AAEQgASAEAAwERAAIRAQMRAf/EAaIAAAAHAQEBAQEAAAAAAAAAAAQF\n\
AwIGAQAHCAkKCwEAAgIDAQEBAQEAAAAAAAAAAQACAwQFBgcICQoLEAACAQMDAgQCBgcDBAIGAnMB\n\
AgMRBAAFIRIxQVEGE2EicYEUMpGhBxWxQiPBUtHhMxZi8CRygvElQzRTkqKyY3PCNUQnk6OzNhdU\n\
ZHTD0uIIJoMJChgZhJRFRqS0VtNVKBry4/PE1OT0ZXWFlaW1xdXl9WZ2hpamtsbW5vY3R1dnd4eX\n\
p7fH1+f3OEhYaHiImKi4yNjo+Ck5SVlpeYmZqbnJ2en5KjpKWmp6ipqqusra6voRAAICAQIDBQUE\n\
BQYECAMDbQEAAhEDBCESMUEFURNhIgZxgZEyobHwFMHR4SNCFVJicvEzJDRDghaSUyWiY7LCB3PS\n\
NeJEgxdUkwgJChgZJjZFGidkdFU38qOzwygp0+PzhJSktMTU5PRldYWVpbXF1eX1RlZmdoaWprbG\n\
1ub2R1dnd4eXp7fH1+f3OEhYaHiImKi4yNjo+DlJWWl5iZmpucnZ6fkqOkpaanqKmqq6ytrq+v/a\n\
AAwDAQACEQMRAD8A9U4qhNU1aw0y2NzeyiNKhUUAs7ueiIgqzMfAYqxrU9b16Sz+uzuNC0xzwiWi\n\
TX8rEEhQGPpRE0O3xEd6YqoTaJaS3MS/o+41mOSFZ/Wv5rhjIGqSqhgLeNlAHwtxqT2G+FCGj8v2\n\
5luo/wDDNsY04ul0bYRcNzyRER3klZfhoRxrvv0BVbkSOyu9NtLBr7TLy6RnlihnaeKMoORX6vOJ\n\
eRKVfgArcRtuKYqnUfmPUdMJXXI45rNSAdWswTGlen1iE8nhr41K/LAlkcckcsayROHjcBkdSCpB\n\
3BBHUYquxV2KuxV2KuxV2KsV/MzX/MWheU59Q0C0+t36uiEcDJ6cbGjScF3am331OwzK0eKE8lTN\n\
BxNblnjxmUBZRH5e6zrus+UrHUdctfqmpTB/Vj4NHUK5CPwbdeSgH+zI6vHGGQiJsMtJknPGJTFS\n\
ZFmO5LsVdirsVdirsVdirsVdirzLyF548/6x541TS9a0r6rpVuJSj+i8folHCxr6rfDJzX7+o2zZ\n\
6rTYoYhKJuTq9Lqs080ozjURfT9LM/MvnLy15ajibWb1LZrgkW8VGeSQggHiiBm7jfpmFh088n0i\n\
3NzamGL6zSdZS3vOfy485+fdb8yaxY+YNI+pWFoGME3pPHwkDhVh5MSJOSEtUeHgRmx1enxQhEwl\n\
ZLrdHqc05yE41EfivN3nrzp570jzro2laLpP1vSrv0/Xm9KR+ZeQrIvqKQsfBAG36dTtjptPinil\n\
KUqkF1WpzQyxjCNxPl5s/vr6zsLSW8vZkt7WBS800hCoqjuScwIxMjQ5uwlIRFnYIPy95k0fzDYH\n\
UNIn+s2YkeITcWQFk2agcKafRk8uGWM1LYsMWaOSPFE2ERq2qWul2Et7ck+nGBRFFWd2NFRB3ZmN\n\
BlTawZL6ae+fVZ3S91W2eVLzSYyfWt7anBlsqkcnib+8cLVmHEEDqVQiapLoul31haIt/aQSgxeu\n\
vKGBo6y8KIkTSzfDydB8KUqz9cUID61ePOLXWdTmnu6mK3022Y21shjkKqo9P00KsicVf4gK7jah\n\
VVvqMcct0Bo9xarGtwILr1zHRvWDEvIknxfVqcOKFi3t1CqyDUJDcNqujPHqxir6lrqEazTCJWjV\n\
KT/FKjlmPBGdthXr8OKou21OQRFNID2NzdtHJfy3LwsIYXm+2GlB9SNhJvJv9njRSQMVTfTdX07S\n\
J3l0y7W88vK6R6kkQb07OaX7MsJNV9Fz9tFJ4dRtilnIIIqNwcCpX5o1ltE8u6jq6RCdrG3knEJP\n\
EMUWtK0NMtw4+OYj3lqz5OCBl3C0n/LTzvL5y8vPq0totkyXD2/pK5kBCKjcqkL/AD5drNN4M+G7\n\
2aNFqvHhxVW9In8wfNknlPyvca3HbC7eB4kEDMUB9Rwn2gG6V8MjpcHizEbpnq9R4OMzq6Yjpn5z\n\
ahrWj2jaB5fk1XXpkeS8s4ZKQWiiV44/VmZR8ThOQXbbvmXPs8QkeOXDHv7/AIOHj7SOSI4I8U+o\n\
7veUAv55a3o2tw6b508utpUc1D9YjctxQmnMKQRIoPXi23udsn/JsZx4sUuJr/lSUJiOWHCzzz/5\n\
vbyt5Un12CBb30miCRF+CsJXC15AN/NXMHS6fxcnATTsNXqPCxmdXSSz/mRqn/KsIPOtrpSTSN8d\n\
zY+q1EiErRF1YISaEAnbpXwy4aOPjnET8Wg62X5fxRH4fGk88gecIvNvli31lIhbySM8dxbhufpy\n\
RsRTlQVqtG+nKNVp/CmYt+k1AzYxPkmPmLWrfQ9Cv9XuBWKxheYpWnIqPhQHxZqKMrw4zOYiOrbm\n\
yjHAyPQMa0f8yYP8Bp5v8yQLpVtMzfVrdGMryLXjGFBCEu5ViB/LvWlcycmjPi+HA8RcXHrR4Piz\n\
HCEBo/nj8w/Mlr+ktB8uW1vpTk/VZdSuWSSZQftKkamg/DwJyzJpsOM8M5ky8gwxarNlHFCAEeln\n\
n9iYeVfzKi1PXZ/LOt2DaJ5ktxUWUkiyxzKF5coZQFDfD8VKdOhNDSvPo+GHHE8UO9ng1olM45jg\n\
n3d/uS/zH+ba6H+YEHlm5tIksXWOSfUpJSvpoyF2Yrxp8NPHLMOg48XGDv3MM3aAx5hjI277QGk/\n\
nXc6l5ngt/0O9j5Zkjnm/S92HUmG3heVpQAvCnwUoCcnk7OEYXxXPbYebVj7SMsgHDWPf1HyFo/T\n\
vP3njzJbS6l5V8vwNo6s6W1xqFwYpLkoaExxqKLuKfE1K9+uQnpcWM8OSR4vIcm3Hq8uUGWOI4el\n\
nmn3kHzbqfmXT7yfUdKbSbmxunspYWk9SskQBcj4VpQtTv8APKNVgjjIAPECLb9JqJZYkyjwkGkj\n\
8kfmpceZfOuq+W5NOS2j01Lh1uVlLl/QnSEVUqtK869cu1OiGPEJ3d191tGm1/i5ZY6rhv7DTzL8\n\
+L/zLca/pQ1XS47FIHnXTmSdZvXj9RKOwX7HRdj45s+zIwEDwm+V7cnVdrTmZx4o1V1vze2eWNW8\n\
73t5LH5g0GLSrVY+UU0d2lwWk5AceKjbaprmlzY8UR6JcR91O9wZMsj648I99pB/ysPzdrgmk8me\n\
WzeafEzxpql/MttFK6VB9KIkOw5Cla/OmX/lMcP72dHuG7jDWZMn91C495NIDRvzi1W280QeWfOm\n\
i/oe+uSiQ3Mb84i0h4oafEODNUc1cgHY9yLMnZ8TAzxS4gGvF2lIZBjyx4ZFHfnVfeY4fKWoW9jp\n\
iXOlTWzfX75p1jaD4xTjEd3+jK+zowOQEmpXsO9t7SnMYyIxuNbm+TEvyW1fz1b+U7e30rQIb7Sz\n\
dSc757tIWHJhz/dnf4fxzL7Rx4jkJlKpVypw+zMmUYwIwuN87/QzrzPLqWp6vLDp0RuRo6j04o5U\n\
hc3cq1aRWkV1JgiYU+E0Z80jvUDaRX2r3lpGyR2usXKSPfXlqJYjFaBijOUlSIi4lblGGodqkYUK\n\
OsKI544dOC2dvE7WOnOPUQW8SloriYOAUbkRL6nJgaKrA1xVdZyW+nW8MNoy3tzAJBqumTIsU0kN\n\
wP35iekaSf3YYK3xUFKj7OKqg1SOzNlBqNx6ltpk11dFzyZrkECaChUHkyiZXcDoN+gNFUBqVxHM\n\
YL9byx/Tgke7kt4VRjGoBkVPVkqpk5KqqCgPI/61VUfpWmwaqk1hHII7mNDc6bcHlIY5VpHcxyFl\n\
USJLySSRKUPqdBtiqhaTarFpxVPqdlpn1yQ62l1IPWeRn/0qOUtQcFDcVpVmXhirKfJV+j2c2mCY\n\
zrYcDZznrLZTr6ls5rTfhVD/AKuBK38y/wDyX/mD/mBn/wCIHMnR/wB9H3hxtb/cz/qliP8Azjl/\n\
ygM//bQm/wCTcWZfa/8Aej+r+twexf7k/wBY/oTH8+//ACWmof8AGW3/AOTy5X2X/fD4/c3dq/4v\n\
L4fet/IPTra1/LayuYlAlv5biadu5ZJmhH/CxDD2pMnMR3V+tHZMAMAI6399JJ/zkvZwP5S0u9ZQ\n\
biG/EMb9wk0MjOPpMK5d2PI+IR5fpcftuI8OJ68X6D+pv8wZHk/5x+06Rzyd7LS2Zj3JERJx0o/w\n\
s++X6U6s3oh/Vj+hkX5S2dtfflLpVldIJLa5t7iGeM9GR5pVYfSDmPr5GOoJHMEfcHJ7PiJaaIPI\n\
g/eWGfkndXHlnzpr/kO/f/djTWZbYO8WxKj/AItgKv8AJczO0YjJjjlHx/HkXB7MkcWWWGXw/HmN\n\
2SfnDJPrVzoXkSzcrNrdyJr8qRVLO3+JiQfEjkvumY3Z4EBLKf4Rt7z+PtcrtEmZjhH8Z39w/H2M\n\
G/5yFuFj1ny75Zt0aPTrS1WSO3gFTSRzAqqmwJVIaL88zuyh6ZTPMn9v6XX9sH1wxj6QOny5fB6L\n\
bfmdBa20Vtb+S/M0cECLHDGum7KiDiqj952AzXS0ZJs5Mf8ApnZx1wAoY8n+l/a84/MHXNT1rzto\n\
Wv6L5e1mzu9MZFuPrVm0bERy80HwGTajMDXNjpcUYYpQlKJEu4ut1eWU8sJwhMGPeF35i6Xb6r+f\n\
WmafcoJLadrITxt0aMfE6n/WUUx0kzHSkjnunW4xPWRieWz2D8xdGvdW8javpmnD/SprekEa7Fij\n\
B/TH+uF4/Tmo0mQQyxlLlbudZjM8Uox508g/LT86rXyvpMXlnzHYTxpYu6RXES/GgdyxWaJ+B+Fm\n\
O43p28dvrOzjllxwPN0uh7TGKPh5Advxu9u8ueZvL/mKxN9ol3Hd2/KkhSqsreDowVlPzGaTNhnj\n\
NSFO+w54ZBcDYeL/AJMf+Tk80f8AGK+/6jos3PaH+LQ+H+5Lo+zv8an/AJ3+6Cr/AM5I/wDHa8s/\n\
6s3/ACcjwdj/AEzT239UPj+h7xmiegYzqHnzyB5eK6fPqdratB+7Wxtx6jR06J6MAdl+VMyYaXLk\n\
3AJ8/wC1xZ6vDj2MgK6fsDxL8+PNtnrWoaJNp9nd24tVmZL66ge3E3JoyvpCQKzBONa0/azddmYD\n\
ASBIN9AbdF2tqBMxoEVe5Fdz2b82f/Jc69/zDH/iS5p9D/fR97vNf/cS9yRf849/+S6i/wCYqf8A\n\
WMv7V/vvgHH7I/uB7yl6fo/UpICxvE1S9kkuoZrUQXES/WpWZTNAayqvp8AWoBQdc1zsmU+WayT3\n\
0sZLLcPLzY/E7Wtpys7eNSf5mjeQn/mrFLBbSKSza0uZP0fJBayxSpBBaGK7P1dxIFM5tY/iHD94\n\
eQqAcUM5n1S51TW7G0vbGBdH1G2aa2NwokldVjDSBGRh6b0kG1DsK1rgSxG3gsbcW8pu2nke/tml\n\
sqhmKyqsziqqQxYcl+18RqOophQnEnm+4GmXFsuiJBZ3Ba1k+riVW5TKVVh+59Mmvi334ql3la0u\n\
Br+mc5tOeNpOSmwszBKQqFgfUNtFVNhy+LfFUdrgmi1trkPbQ3LrzkurhI2iSe2cWskimUhU5pNC\n\
x8ONNztiqZeWrh11ywlfUIdTluobqzurq3cSoZImS6iXmqxqSqTONloBtgSnfn2yuL3yTrtrbrzn\n\
lsZxEg6s3pkhR7npl+lkI5Yk94cfVRMsUgOfCXm//ONvmDT20G+0J5UTUIrprmOEmjPFJGi1UHrx\n\
ZDWnTbNl2viPGJ9Kp1nYuaPAYX6rtMf+chdesLfya2j8xJf3ssT+gpqyQxuGMrgdF5cVFepOVdlY\n\
icnF0Db2xlAxcPU/i06/I7/yVuif9HX/AFFzZT2l/fy+H3Bu7L/xePx+8pF/zkp/ygtj/wBtSL/q\n\
Hny/sf8AvT/V/SHH7b/uR/W/QUP59/8AWetM/wCYHSv+IxZLS/42ffL9KNV/iQ/qx/Qyv8l//JZa\n\
H/xjl/6iJMxe0f7+X46OV2Z/i8fx1LB/zxs7ny75q0Dz5p6/vI5FgulGwZ4qsgYj/fkXND7DM3s2\n\
QyY5Yi4PakTiyQzR93494tP/AMr5D5q80a75+mjdLeRhpuiRy9Ut4gGdqbgFzTodjyFco1o8KEcQ\n\
959/4/Q5GhPjZJZj/Vj7vx+lj3/ORmgX0c+kebLNCy2dLe5elRHxk9SBj/klmYfOnjmR2TlFSxnr\n\
+C43bOIgxyjpt+p6r5R82aR5o0WDU9OmVxIq/WIAwLwyEfFHIOoIP39Rtmqz4JYpcMnb6fURywEo\n\
/wBiI1LzHounX1lYXd0iX2oSCK0tQayOTXfiNwopux2yMMMpAkDYM55oxIiTvLk8a82f+tF6P87X\n\
/iDZucH+Jy+Lpc/+PR+H6Xtuq6pY6VptzqV9J6VnaRtLPJQmiqKnYVJ+QzSwgZSERzLu5zEImR5B\n\
LtS8u+UPNNkk19Y2up29xGDDdcVZjG4qDHMvxrUd1bLIZsmI0CYn8dGvJhx5RuBIH8bF5X+R2kix\n\
8++bI9Llaby/alraKatVdhMfR36OVRX+IfxzadpZOLFDi+s/qdT2Xj4c2Th+gbfagfyY/wDJyeaP\n\
+MV9/wBR0WT7Q/xaHw/3Ja+zv8an/nf7oKv/ADkqfT1Xy1KwIjC3HxU2+F4icHY/0z+H6U9t84fH\n\
9D038zNUvLP8vNZv9MkIn+rAwzRE1CSMqs6svgjEgj55rNHAHNES73a66ZjhkY86YZ/zjlpeg/4X\n\
uNTijjk1k3LxXU7AGWNAq8EUndVYGu3U/LbN7XnPjEf4acHsbHDw+IfVbFv+cldTsLjXNJsoJ1lu\n\
rOGU3Uampj9VlKBqbAkKTTrT5jMrseBEZE8i4nbeSJlGIO4u3rn5qxvJ+XWvqiliLRmIHgpDE/QB\n\
mo0J/fR97udcP3M/cxv/AJx2uYZfy/aJGrJb3kySr3BYI4/Bsye1okZfg4vY8gcNdxKl5eN3I+ix\n\
jSbee0jFk0uoPYyvLGypEAFuEcfGrDclaKv832c1rtEbo8OpTQaPHaF5JbaSshRvhhQXkizCQVWv\n\
qtFUE1+ww2/aVbv302atoi0uleT1SEA2eO8qQ3WpDLXb76GiqzzTdXsvlXTJdK5KdJt4ZpruPdon\n\
aJUWPnyUr8LktxVj0rQGuKoCJNbs723ePUY47S1jOoiYky+ml4SlZHZC0rVoeJarDpTsqs06PWpZ\n\
I7V/Ut44LuCadLoNHXiVIWOivybg4J5caVHjiqa2zQ3FlaQ6VwN+lo6EIgDfFZxgqCONasr0364q\n\
smjne5sLZorkiGK7rFbsDeITJbrKy1Bpylb1ELGtN6jaiqt5ejgi1vTbW0S4ggtL65T0rooZNrFS\n\
1VRVC/FKCetTvWpxV6HgS8ok/LT8nvN+rT3OkX3G8B9a5i0y5QAFm+3wZZONT/LQZtRrNRhjUht5\n\
h1B0OmzyuJ3/AKJZHa/lB5IttCvNHjtZDFqAjF7dtIWuZBFIsqgyH7I5INlAGY8tflMxK+XLucmP\n\
Z2IQMa58+9M/IyeVLTRV0fy1eJd2Wms8bBJRMyNI7SEOw/ymOVanxDLimKJbtMMcY8OM2IqvnDyf\n\
ofmrTI7DWQ5tIJhcr6b+mQ6Iybt4cXODT6iWKVx5p1Gnhljwz5c0kv0/LjVvII02bU4pPK9iLe0a\n\
6ScBVNuE9JGlH7X2cuic0MvEB6zZ5d7RIYJ4eEkeGKHPu80+8nWWg2XluytdAmFxpEasLSYP6oYG\n\
Ri3x9/iJyjUSnKZM/qcjTxhGAEPpS/8AMGXyLcaO+k+bL+C2trgpIsbyiOYlGBDRgfH1FCQMs0oy\n\
iXFjBJa9WcRjw5CAD5rfIeq+QY9Ng0LyvqVvPFaK3p26ygzEFi7sVNGbdtzTHVQy8RnkB3RpcmER\n\
EMZG3mnPmHU/L1hpzHX57eDT7k/V3+tlRFIXUn0yH2NVU7ZTihOUvRdjubs04Rj6yOE7bvONX/Lb\n\
8o9OWHXRq8ug294oltZLW9ESSK1HBi5iRyCCDRc2WPWaiXo4eKu8OtyaLTR9fFwX3STj8v8ASfym\n\
jvmn8uXUGpawFJe5nmM93xGxZRIar1oWRRlOqyagipgiPyDdpMenErgRKfvsp5ffl75cvfNkHmmd\n\
JTq1twMTCQiP92CFqn05RHVzjjOMfSXIlpISyDIfqCca1oum61pc+l6nD9YsbkBZoeTLUKwYfEhV\n\
hRlB2OU48koSEo8w25cUZxMZCwWHWv5M+XrOF7W01XWLfTZK+ppsV6yW7BvtAoqgkHvvmZLtGZ3M\n\
Y331u4UezYDYSmI93Fsy/Q9B0fQtOj07SbVLSzjqViSu5PVmYkszHxY1zEyZZTPFI2XNxYo448MR\n\
QSfy/wDlz5a0HzBea9p6SrqF+sq3DPIWQiaVZXotNviUZbl1c8kBA8g04tHjxzM4/UUV5v8AJWge\n\
bdOWx1iFnSJucE0bcJY2IoSjb9R1BBGR0+pniNxZajTQzRqSB8tflxougI0UV3f39s0LWy2l9cNN\n\
brC/2kWEBY6U2+zk82slk6AHyG/zYYNHHGKuUhy3Nj5ckjH5DeT4b+S80691PS/U+1BZ3IjTjWvG\n\
rI8lP9nl/wDKeQipCMveHH/krGJXEyj7imt5+UPkK70aLSX07hDDIZluEdhcGRxR3eUks5am/Ko+\n\
4ZVHX5RLiv8AU3S7PwmPCR+v5p/pXlzTdN0c6RGJLizdWSUXUj3DOrjiwZpC2xG1OmUTzSlLi6+W\n\
zkwxRjHh5jz3YlYfkl5T069luNNvNUsYpyPWtLa8eKJlBqEYqBKV+b5ly7SySFSET8HCh2ZjhK4m\n\
Q8gfwftS25trmK4udLk1SaygtJ5YbeyghnuZZebPPEUjjIj+xcLQsCap2pmA7BkvlX0xql1bTxSW\n\
t0SdRtI2BjYwXnxTRutTX07jlUdtqYEpXc2DrMs4kL+tK3GHiuxaO7U0IHI/3Q/jWi0KFG6tJLXR\n\
Ht0JuoLr60gsHma3CFZCvJSlBIGDp8Em2/2qdFUs0DT44ZGpKst/pbxKwPrRqJSks6GVZFSnxxCP\n\
psKkeyrK7qJTdacvISyypLPcSUIq9x+/Wm+wAtWC17CmKoPyvYNb32mzGXl68Y4igHH/AEON+v8A\n\
z0p9HviqU6rcW36SuLpLe5v7ZZVtR6HrevMLd+VzMJYAOLesycakKRHxFBSirI9Bt45vMitDNcXN\n\
tp9nzD3jO0yy37K4Q8/iBWKEbH+bAll2KvCYbYeSPz+RR+70zzEGCHt/pZrwHYUukA/1c3hPjaT+\n\
lD9H7HQCPgaz+jP9P/Hnqf5ieYx5d8mapqitxnjhMdqR19eX93GR/qs3I+wzV6TD4mQRdtrM3h4p\n\
S8vteRfke2peVfPt75W1dPQn1O0imWMn/dqRidF+fpSPy9xTNv2lw5cQyR/hP7HTdlcWHMcctjIf\n\
telfnB5hl0fyTdRWtW1HVmGnWSJuxe4BDcab1EfKnvTNboMXHlF8o7n4O07RzGGI19UvSPixT8wf\n\
K8Plj8iv0OlDJA1s1zIP253nVpG+XI0HtTMrS5jl1XF7/ucTV4Bi0nB3V96O8o+ZB5a/IW11oKGk\n\
tbaX0FPQyyXLxx19ubCvtkM+HxNWY95/Qz02fwtGJ9w/Sl/5G+VINVtLrztr4GpavfzuttNcgScE\n\
jorOobYMWqvsBQUyztLOYkYobRAauytPxg5p+qRKZfnh5V04eVn8y2ES2WtaNJDLDeW4EUhRpFjK\n\
llpXjyDL3FNupyvs3OfE4DvGXRt7VwR8PxBtOPUMU/M7zLL5l/JLy9q84AuptQjS5p0MsUNzG7U7\n\
civKnvmVosPh6mURy4f1OJrs/i6WEjz4v1sn/LD8vdG1Pypp2teZbddW1C6to47dboc47e0hHpwR\n\
RIfhHwKGJp1OYut1co5DGB4QD06nq5eh0cZYxLIOKRHXoOgYR+cnliy8jeZtE8weWk+o+uzyCGMn\n\
gk1uUJKg9FdZKFenXM7s/Mc8JQnv+1wO0sIwZIzx7fsfRMMqywpKtQsihlB60YVzniKelBX4Fdir\n\
sVdirsVdirsVdirsVdirEPOttdWFwmv2cjxKEW31ExFVbgG5RSVZZAArEo7cTRWr2xVBm2ngt7FH\n\
1B5fNqE3ds8pMkQ9dTW0LV3idY+OxrUc8KpVPd+YEuDa27/WdR05/rj6dLbssYWSoYkiRiVVZyRx\n\
rXpihDpryKLeO9gS4iCxlo1aFHpWAOwjuJhI3KKDjXgn2ie+yqy+udKaJvT0uRFlcszyC1iUAmV+\n\
I4SvtVkAHSgpiqMj8w6tcNE1okV/qAjVWjRVkHJIjFs1vPckBfVY/GqCrGtNsVWwPqrsLW31Jl/R\n\
S/Vr2c25X6vG6+k8gIdvjCx0WgO+Ko2Sy/RS2+vaJqLR6UONu9ou8jrGQsdusbeojuZOSj4VYM7M\n\
SemKsv8ALemXFjp5e84nUbyRrq/Zenqyfsr/AJKKAg+WBKa4q8p/5yF0CS48tWfmC1ql7olwrGVd\n\
mEUxCk7d1kCEeG+bXsrLUzA8pB1HbGK8YmOcD+PtpB3XmOD8xte8maRAQ9nHEuua5GvxKskPwLCd\n\
u0nJT4hhk44Tp4ZJHn9Mf1sJZhqZ44jl9cvh0+al+e9rcaJrvlzzzZLWazmW2uBWgbgTLGp2/aX1\n\
FY/LD2ZIThLEev4/UjtUHHOGYcxt+n9aZwXtr57/ADUsZrVhPoHle0S8V9ij3l2oeLoeqrxI8GQ5\n\
UYnBgIP1zNfAfj7W0SGo1AreGMX8Ty/HkmX59/8AktNQ/wCMtv8A8nlyvsv++Hx+5t7V/wAXl8Pv\n\
YhdWk9z/AM4zwCFeTQoJmUdeCXxLH6BvmYJAa3f8elwjEnQbfj1Lvyg/Ln8uvM3km3vtQ00XWpxS\n\
zQ3souLhDyDlkqsciKP3TL0GDX6vNjykA1HpsF7O0WDLiBkLlve5/X3Mxl/Ir8sHWi6S0RrXktzc\n\
k/L4pGGYY7Tz/wA77A5x7K0/837T+tiX54+XNK8u/lhpmlaVGYrKLVUZEZmcgvDcM3xMSepzL7Nz\n\
SyZzKXPh/SHC7Vwxx6eMY8uL9Bemfl+iJ5E8uhRQHTbRqe7QIT+JzWao/vZf1j97tdJ/cw/qj7nl\n\
3/OT3+8nl7/jJdfqizadjc5fD9Lqe3OUPj+h7Rp/+8Ft/wAYk/4iM00+Zd7HkiMil2KuxV2KuxV2\n\
KuxV2KuxV2KrZI45Y3ikUPG4KujCoKkUIIPY4qxFrVfLN0slzB9b0WMEWV6QzyWIJr6coAJMP8sg\n\
3UbHamKoa+ill0qC91E/XNRmnhi0e4s5UjuKykKxjmQcKUBcrx406+OFCRSjWbSAyQava3GniVra\n\
GHUU9BybKXb02T1EZI5P2tloeOw2CqYT2mr+rHBYwaUb0RtPdwmQc4w0v1hgyoGkcV4UIUEKfFqh\n\
VDwCYXGmSatrLyxavy9IWIWzhKu6KxM8xSQ8hxAVADxX4dsVT6H0tDivLTVIobbRGLRWNpAvKSVy\n\
wZfT48ZXkIbrxJqOopVglF6Jok09xDqOoW62cFtU6VpC0K2/PdpZKbGU12A2QbDfFWS4q7FUFrml\n\
W+r6Pe6Xcf3N7BJA560EileQ9xWoyeOZhISHRhlxicTE9Q88/Jb8stV8ofpO71lYvr11whg9J+YE\n\
KVZjWg+0xH/A5sO0dZHLQjyDrezNDLDZlzLK/wAx/K8nmfydqGkQhfrcirJaFjQCaJg679uVOP05\n\
i6TN4WQSPJy9Zg8XEYjmln5Q+Rbnyh5Ye1vwn6Uu53muyhDAAfBGgYAVAVeXzJy3X6kZp2PpDV2d\n\
pDhx0fqJ3Rf5qeWtU8y+TLrSNMCNeTSQsgkbgtEkVmqfkMhos0ceQSlyZ67BLLiMY8zX3qnkHyxc\n\
aX5BsfL+sxRvIkM0N5ACJI2WWRyVJ6EFX3warMJZTOKdJgMMIhL4sEg/LTz/AOR9auL/AMh3MF9p\n\
d1T1NKvW4kjegapRW4V+Fw6t2+ecdZhzxAyipDqHXjRZsEicJBiehZA8351azH9TNpp/lqJ9pr/1\n\
PrU4U9TCilk5f633jMetNDe5T8uXzconVT2qOPz5n4KX5m/l7rms+QtK8vaTL9du7C5heW5u5OLy\n\
LHBLGzsxrVizjJaPVxhlM5bAjp7wx12jnkwxhE2QRz9xZr5V0+503yvo+nXQAubKxtrecKagSRQq\n\
jUPfcZhZ5iU5EciS52CBjjjE8wAGDfnZ5B8w+b4NITRkiZrNp2m9WQR7SBONK9fsHM7s7VQxGXF1\n\
pwO09HPMI8PS3pFpG0VpDE/2kjVWp4gAHNbI2XZjkq4EuxV2KuxV2KuxV2KuxV2KuxV2KuIBFDuD\n\
irG73yPZGcXWkynTLlGMioiLJb82FC4ianBiNuUbKcVSO98qeZFtbS2W1t50s1aJJLecoXieVJmV\n\
47hW6vENxLWld98KFb6p5sOryXyaW8Z5zvH+9tgQbiJItn9R/sekrbp9GKt2HlHzK9hDYXE0FtaR\n\
SetF6jNeSo1PsqoW2h49+LK4xSyTTPLen2Nx9ccyXmoleLX903qS0/lXoqL7IBgVNcVdirsVdirs\n\
VdirsVdirsVdirsVdirsVdirsVdirsVdirsVdirsVdirsVdirsVf/9k="]]]]]],
   Selectable->False],
  DefaultBaseStyle->"ImageGraphics",
  ImageSize->{340.57142857143094`, Automatic},
  ImageSizeRaw->{867, 236},
  PlotRange->{{0, 867}, {0, 236}}]], "Input",
 Evaluatable->False,
 CellChangeTimes->{{3.7381366853360243`*^9, 3.7381367052729826`*^9}, {
  3.738136743209589*^9, 3.738136755130842*^9}},
 TextAlignment->Center,ExpressionUUID->"a066af7f-3e68-4fa8-938f-1c3ec2afa118"],

Cell[BoxData[
 RowBox[{"\[IndentingNewLine]", 
  RowBox[{"(*", "               ", 
   StyleBox[
    RowBox[{
     RowBox[{"Method", " ", "of", " ", "Higher"}], "-", 
     RowBox[{"Order", " ", "Operators"}]}],
    FontFamily->"Anastasia",
    FontSize->21,
    FontWeight->"Bold",
    FontColor->GrayLevel[1]], 
   StyleBox["               ",
    FontFamily->"Anastasia",
    FontSize->21,
    FontWeight->"Bold"], "*)"}], "\[IndentingNewLine]"}]], "Input",
 CellChangeTimes->{{3.7313050896715584`*^9, 3.7313051685211544`*^9}, {
   3.731305246135953*^9, 3.7313052565582037`*^9}, {3.7313057174924407`*^9, 
   3.7313057207739687`*^9}, 3.7381367491935225`*^9},
 TextAlignment->Center,
 Background->RGBColor[
  1., 0., 0.],ExpressionUUID->"012f59c0-65b4-4a53-b49d-18997ec4e83b"],

Cell[BoxData[
 RowBox[{
  RowBox[{"(*", "\[IndentingNewLine]", " ", 
   RowBox[{
    RowBox[{
     StyleBox["Supplementary",
      FontWeight->"Plain"], 
     StyleBox[" ",
      FontWeight->"Plain"], 
     StyleBox["Code",
      FontWeight->"Plain"], 
     StyleBox[" ",
      FontWeight->"Plain"], 
     StyleBox["to",
      FontWeight->"Plain"], 
     StyleBox[" ",
      FontWeight->"Plain"], 
     StyleBox["the",
      FontWeight->"Plain"], 
     StyleBox[" ",
      FontWeight->"Plain"], 
     StyleBox["article",
      FontWeight->"Plain"], 
     StyleBox[" ",
      FontWeight->"Plain"], "\[IndentingNewLine]", "Method", " ", "of", " ", 
     "Higher"}], "-", 
    RowBox[{
    "order", " ", "Operators", " ", "for", " ", "Quantum", " ", 
     "Optomechanics"}]}], 
   StyleBox["\[IndentingNewLine]",
    FontWeight->"Bold"], 
   StyleBox["*)",
    FontWeight->"Bold"]}], 
  StyleBox["\[IndentingNewLine]",
   FontWeight->"Bold"], 
  RowBox[{
   StyleBox["(*",
    FontWeight->"Bold"], "\n", 
   RowBox[{
    RowBox[{
     StyleBox["Reference",
      FontWeight->"Plain"], 
     StyleBox[" ",
      FontWeight->"Plain"], 
     StyleBox["\[IndentingNewLine]",
      FontWeight->"Plain"], "SREP"}], "-", "18", "-", "10377"}], 
   "\[IndentingNewLine]", "*)"}], "\[IndentingNewLine]", 
  RowBox[{"(*", "\[IndentingNewLine]", 
   RowBox[{
    StyleBox["Journal",
     FontWeight->"Plain"], 
    StyleBox["\[IndentingNewLine]",
     FontWeight->"Plain"], 
    StyleBox["Scientific",
     FontSlant->"Italic"], 
    StyleBox[" ",
     FontSlant->"Italic"], 
    StyleBox["Reports",
     FontSlant->"Italic"]}], "\n", "*)"}], "\[IndentingNewLine]", 
  RowBox[{"(*", "\[IndentingNewLine]", 
   RowBox[{
    StyleBox["Author",
     FontWeight->"Plain"], 
    StyleBox["\[IndentingNewLine]",
     FontWeight->"Plain"], "Sina", " ", "Khorasani"}], "\n", "*)"}], 
  "\[IndentingNewLine]"}]], "Input",
 CellChangeTimes->{{3.738136455241258*^9, 3.738136541465562*^9}, {
   3.738136953247366*^9, 3.7381369587471714`*^9}, 3.740309098125532*^9},
 Background->RGBColor[
  1, 0.925, 0.925],ExpressionUUID->"b279e48b-8047-4ee2-b924-573ca1af1fe2"],

Cell[BoxData[
 RowBox[{"(*", "\[IndentingNewLine]", " ", 
  StyleBox[
   RowBox[{
   "Mathematica", " ", "Code", " ", "for", " ", "Generation", " ", "of", " ", 
    "Stability", " ", "Diagrams"}],
   FontFamily->"Cooper Black",
   FontWeight->"Plain"], 
  StyleBox[" ",
   FontFamily->"Cooper Black",
   FontWeight->"Plain"], 
  StyleBox["\[IndentingNewLine]",
   FontFamily->"Cooper Black",
   FontWeight->"Plain"], "*)"}]], "Input",
 CellChangeTimes->{{3.73130415903319*^9, 3.7313042712785945`*^9}, {
   3.7313044183825703`*^9, 3.73130444071229*^9}, {3.73130466532016*^9, 
   3.7313048345078154`*^9}, {3.731304924854148*^9, 3.7313049303859143`*^9}, {
   3.731305030311468*^9, 3.73130504585929*^9}, 3.731305086111961*^9, {
   3.7313052681997023`*^9, 3.731305287498064*^9}, {3.7313054120490255`*^9, 
   3.731305426456279*^9}, {3.731307413728625*^9, 3.731307495844961*^9}, {
   3.7381360680879183`*^9, 3.7381360690720577`*^9}, {3.738136295243236*^9, 
   3.738136391459115*^9}, {3.7381365662929564`*^9, 3.738136578730114*^9}, {
   3.7381369300291595`*^9, 3.738137001046481*^9}, {3.7381370792785535`*^9, 
   3.738137089200137*^9}, {3.7381371208554544`*^9, 3.738137134089326*^9}, {
   3.7381372626645994`*^9, 3.738137266867759*^9}},
 Background->RGBColor[
  1, 0.9, 1],ExpressionUUID->"d07e9c3c-0860-41bb-b295-5e7f9ae14887"],

Cell[BoxData[
 RowBox[{
  RowBox[{"(*", "\[IndentingNewLine]", " ", 
   RowBox[{
    RowBox[{"Copyright", " ", 
     RowBox[{"(", "C", ")"}], " ", "2018", " ", "by", " ", "Sina", " ", 
     "Khorasani", "\[IndentingNewLine]", "Vienna", " ", "Center", " ", "for", 
     " ", "Quantum", " ", "Science", " ", "and", " ", "Technology", 
     "\[IndentingNewLine]", "University", " ", "of", " ", "Vienna", 
     "\[IndentingNewLine]", "Vienna"}], ",", " ", 
    RowBox[{"Austria", "\[IndentingNewLine]", 
     RowBox[{"Email", ":", " ", 
      RowBox[{"sina", ".", 
       RowBox[{"khorasani", "@", "ieee"}], ".", "org"}]}]}]}], 
   "\[IndentingNewLine]", "*)"}], "\[IndentingNewLine]", 
  RowBox[{"(*", "\[IndentingNewLine]", "  ", 
   RowBox[{
   "Distributed", " ", "under", " ", "the", " ", "terms", " ", "and", " ", 
    "conditions", " ", "of", " ", "the", " ", "Creative", " ", "Commons", " ",
     "Attribution", " ", 
    RowBox[{"(", 
     RowBox[{"CC", " ", "BY"}], ")"}], " ", "license"}], " ", 
   "\[IndentingNewLine]", "*)"}]}]], "Input",
 CellChangeTimes->{
  3.731305433800541*^9, {3.738137127698843*^9, 3.7381371300581045`*^9}, 
   3.7381372368687334`*^9},ExpressionUUID->"974e6927-5d78-43aa-ba4a-\
8b3c5f8a1f51"],

Cell[BoxData[{
 RowBox[{
  RowBox[{"Clear", "[", "\"\<Global`*\>\"", "]"}], 
  ";"}], "\[IndentingNewLine]", 
 RowBox[{
  RowBox[{"Off", "[", 
   RowBox[{"General", "::", "obspkg"}], "]"}], ";"}], "\[IndentingNewLine]", 
 RowBox[{
  RowBox[{"Off", "[", 
   RowBox[{"NIntegrate", "::", "ncvb"}], "]"}], ";"}], "\[IndentingNewLine]", 
 RowBox[{
  RowBox[{
   RowBox[{"Off", "[", 
    RowBox[{"NIntegrate", "::", "slwcon"}], "]"}], ";"}], 
  "\[IndentingNewLine]"}], "\[IndentingNewLine]", 
 RowBox[{
  RowBox[{"<<", "PhysicalConstants`"}], 
  "\[IndentingNewLine]"}], "\[IndentingNewLine]", 
 RowBox[{
  RowBox[{"Micro", "=", 
   RowBox[{"10", "^", 
    RowBox[{"-", "6"}]}]}], ";"}], "\[IndentingNewLine]", 
 RowBox[{
  RowBox[{"Mega", "=", 
   RowBox[{"10", "^", "6"}]}], ";"}], "\[IndentingNewLine]", 
 RowBox[{
  RowBox[{"Kilo", " ", "=", " ", 
   RowBox[{"10", "^", "3"}]}], ";"}], "\[IndentingNewLine]", 
 RowBox[{
  RowBox[{"Giga", "=", 
   RowBox[{"10", "^", "9"}]}], ";"}], "\[IndentingNewLine]", 
 RowBox[{
  RowBox[{"Milli", "=", 
   RowBox[{"10", "^", 
    RowBox[{"-", "3"}]}]}], ";"}], "\[IndentingNewLine]", 
 RowBox[{
  RowBox[{"Nano", "=", 
   RowBox[{"10", "^", 
    RowBox[{"-", "9"}]}]}], ";"}], "\[IndentingNewLine]", 
 RowBox[{
  RowBox[{
   RowBox[{"Pico", "=", 
    RowBox[{"10", "^", 
     RowBox[{"-", "12"}]}]}], ";"}], 
  "\[IndentingNewLine]"}], "\[IndentingNewLine]", 
 RowBox[{
  RowBox[{"\[DoubledPi]", "=", "Pi"}], ";"}], "\[IndentingNewLine]", 
 RowBox[{
  RowBox[{"c", "=", " ", 
   RowBox[{"SpeedOfLight", "/", 
    RowBox[{"(", 
     RowBox[{"Meter", "/", "Second"}], ")"}]}]}], 
  ";"}], "\[IndentingNewLine]", 
 RowBox[{
  RowBox[{"\[HBar]", "=", 
   RowBox[{
    RowBox[{"PlanckConstant", "/", 
     RowBox[{"(", 
      RowBox[{"Joule", " ", "Second"}], ")"}]}], "/", 
    RowBox[{"(", 
     RowBox[{"2", " ", "\[DoubledPi]"}], ")"}]}]}], 
  ";"}], "\[IndentingNewLine]", 
 RowBox[{
  RowBox[{
   RowBox[{"kB", "=", 
    RowBox[{"BoltzmannConstant", "/", 
     RowBox[{"(", 
      RowBox[{"Joule", "/", "Kelvin"}], ")"}]}]}], ";"}], 
  "\[IndentingNewLine]", "\[IndentingNewLine]", 
  RowBox[{"(*", " ", 
   RowBox[{"Data", " ", "taken", " ", "from", " ", 
    RowBox[{"doi", ":", 
     RowBox[{
      RowBox[{"10.1126", "/", "science"}], ".1195596"}]}]}], " ", "*)"}], 
  "\[IndentingNewLine]"}], "\[IndentingNewLine]", 
 RowBox[{
  RowBox[{
   RowBox[{"T", "=", 
    RowBox[{"65", " ", "Milli"}]}], ";"}], " ", 
  RowBox[{"(*", " ", 
   RowBox[{
    SubscriptBox["He", "3"], " ", "Cryostat", " ", "temperature"}], " ", 
   "*)"}]}], "\[IndentingNewLine]", 
 RowBox[{
  RowBox[{
   RowBox[{"POpt", "=", 
    RowBox[{"100", " ", "Milli"}]}], ";"}], 
  "\[IndentingNewLine]"}], "\[IndentingNewLine]", 
 RowBox[{
  RowBox[{"\[Omega]", "=", 
   RowBox[{"2", "\[DoubledPi]", " ", 
    RowBox[{"c", "/", 
     RowBox[{"(", 
      RowBox[{"775", " ", "Nano"}], ")"}]}]}]}], ";"}], "\[IndentingNewLine]", 
 RowBox[{
  RowBox[{
   RowBox[{"\[CapitalOmega]", "=", 
    RowBox[{"2", "\[DoubledPi]", " ", "78", " ", "Mega", " ", "2"}]}], ";"}], 
  "\[IndentingNewLine]"}], "\[IndentingNewLine]", 
 RowBox[{
  RowBox[{"\[Kappa]", "=", 
   RowBox[{
    RowBox[{"\[CapitalOmega]", "/", "11"}], "/", "2"}]}], " ", 
  ";"}], "\[IndentingNewLine]", 
 RowBox[{
  RowBox[{"\[Eta]", "=", "0.5"}], ";"}], "\[IndentingNewLine]", 
 RowBox[{
  RowBox[{"ki", "=", " ", 
   RowBox[{"\[Kappa]", " ", 
    RowBox[{"(", 
     RowBox[{"1", "-", "\[Eta]"}], ")"}]}]}], ";"}], "\[IndentingNewLine]", 
 RowBox[{
  RowBox[{"kex", "=", " ", 
   RowBox[{"\[Kappa]", " ", "\[Eta]"}]}], ";"}], "\[IndentingNewLine]", 
 RowBox[{
  RowBox[{
   RowBox[{"g0", "=", 
    RowBox[{"2", " ", "\[DoubledPi]", "  ", "3.4", " ", "Kilo"}]}], ";"}], 
  "\[IndentingNewLine]", "\[IndentingNewLine]"}], "\[IndentingNewLine]", 
 RowBox[{
  RowBox[{"Q", "=", 
   RowBox[{"\[Omega]", "/", "\[Kappa]"}]}], ";"}], "\[IndentingNewLine]", 
 RowBox[{
  RowBox[{"\[CapitalGamma]", "=", 
   RowBox[{"2", " ", "\[DoubledPi]", "  ", "2.2", " ", 
    RowBox[{
     RowBox[{"Mega", "/", 
      RowBox[{"(", 
       RowBox[{"1", "+", "1.7"}], ")"}]}], "/", "2"}]}]}], 
  ";"}], "\[IndentingNewLine]", 
 RowBox[{
  RowBox[{
   RowBox[{"Qm", "=", 
    RowBox[{"\[CapitalOmega]", "/", "\[CapitalGamma]"}]}], ";"}], 
  "\[IndentingNewLine]"}], "\[IndentingNewLine]", 
 RowBox[{
  RowBox[{
   RowBox[{"\[Alpha]", "=", 
    RowBox[{"Sqrt", "[", 
     RowBox[{"POpt", "  ", 
      RowBox[{"kex", "/", 
       RowBox[{"(", 
        RowBox[{"\[HBar]", " ", "\[Omega]"}], ")"}]}]}], "]"}]}], ";"}], 
  "\[IndentingNewLine]"}], "\[IndentingNewLine]", 
 RowBox[{
  RowBox[{"\[Gamma]", "=", 
   RowBox[{"\[Kappa]", "+", "\[CapitalGamma]"}]}], 
  ";"}], "\[IndentingNewLine]", 
 RowBox[{
  RowBox[{
   RowBox[{"\[Theta]", "=", 
    RowBox[{"\[Kappa]", "+", 
     RowBox[{"2", "\[CapitalGamma]"}]}]}], ";"}], 
  "\[IndentingNewLine]"}], "\[IndentingNewLine]", 
 RowBox[{
  RowBox[{
   RowBox[{
    RowBox[{"nc", "[", 
     RowBox[{"\[CapitalDelta]_", ",", "\[Alpha]_"}], "]"}], ":=", 
    RowBox[{"Module", "[", "\[IndentingNewLine]", 
     RowBox[{
      RowBox[{"{", 
       RowBox[{"Eq", ",", "nn", ",", "ww", ",", "mm"}], "}"}], ",", 
      "\[IndentingNewLine]", 
      RowBox[{
       RowBox[{"Eq", "=", 
        RowBox[{"nn", "\[Equal]", 
         RowBox[{
          RowBox[{"\[Alpha]", "^", "2"}], "/", 
          RowBox[{"(", 
           RowBox[{
            RowBox[{
             RowBox[{"\[Kappa]", "^", "2"}], "/", "4"}], "+", 
            RowBox[{
             RowBox[{"(", 
              RowBox[{"\[CapitalDelta]", "+", 
               RowBox[{"2", " ", 
                RowBox[{"g0", "^", "2"}], " ", "\[CapitalOmega]", " ", 
                RowBox[{"nn", "/", 
                 RowBox[{"(", 
                  RowBox[{
                   RowBox[{"\[CapitalOmega]", "^", "2"}], "+", 
                   RowBox[{
                    RowBox[{"\[CapitalGamma]", "^", "2"}], "/", "4"}]}], 
                  ")"}]}]}]}], ")"}], "^", "2"}]}], ")"}]}]}]}], ";", 
       "\[IndentingNewLine]", 
       RowBox[{"sol", "=", 
        RowBox[{
         RowBox[{"NSolve", "[", 
          RowBox[{"Eq", ",", "nn"}], "]"}], "//", "Flatten"}]}], ";", 
       "\[IndentingNewLine]", 
       RowBox[{"ww", "=", 
        RowBox[{"{", 
         RowBox[{
          RowBox[{"(", 
           RowBox[{
            RowBox[{
             RowBox[{"Re", "[", "nn", "]"}], "+", 
             RowBox[{"I", " ", 
              RowBox[{"Abs", "[", 
               RowBox[{"Im", "[", "nn", "]"}], "]"}]}]}], "/.", 
            RowBox[{"sol", "[", 
             RowBox[{"[", "1", "]"}], "]"}]}], ")"}], ",", 
          RowBox[{"(", 
           RowBox[{
            RowBox[{
             RowBox[{"Re", "[", "nn", "]"}], "+", 
             RowBox[{"I", " ", 
              RowBox[{"Abs", "[", 
               RowBox[{"Im", "[", "nn", "]"}], "]"}]}]}], "/.", 
            RowBox[{"sol", "[", 
             RowBox[{"[", "2", "]"}], "]"}]}], ")"}], ",", 
          RowBox[{"(", 
           RowBox[{
            RowBox[{
             RowBox[{"Re", "[", "nn", "]"}], "+", 
             RowBox[{"I", " ", 
              RowBox[{"Abs", "[", 
               RowBox[{"Im", "[", "nn", "]"}], "]"}]}]}], "/.", 
            RowBox[{"sol", "[", 
             RowBox[{"[", "3", "]"}], "]"}]}], ")"}]}], "}"}]}], ";", 
       "\[IndentingNewLine]", 
       RowBox[{"mm", "=", 
        RowBox[{"SortBy", "[", 
         RowBox[{"ww", ",", 
          RowBox[{
           RowBox[{"Im", "[", "#", "]"}], "&"}]}], "]"}]}], ";", 
       "\[IndentingNewLine]", 
       RowBox[{"mm", "[", 
        RowBox[{"[", "1", "]"}], "]"}]}]}], "\[IndentingNewLine]", "]"}]}], 
   ";"}], "\[IndentingNewLine]"}], "\[IndentingNewLine]", 
 RowBox[{
  RowBox[{
   RowBox[{
    RowBox[{"mc", "[", 
     RowBox[{"\[CapitalDelta]_", ",", "\[Alpha]_"}], "]"}], ":=", 
    FractionBox[
     RowBox[{
      RowBox[{"64", " ", 
       RowBox[{"(", 
        RowBox[{
         SuperscriptBox["\[Gamma]", "2"], "+", 
         RowBox[{"\[Gamma]", " ", "\[CapitalGamma]"}], "+", 
         RowBox[{"4", " ", 
          SuperscriptBox["\[CapitalDelta]", "2"]}]}], ")"}], " ", 
       SuperscriptBox["\[CapitalOmega]", "2"], " ", 
       SuperscriptBox["g0", "2"], " ", 
       SuperscriptBox[
        RowBox[{"nc", "[", 
         RowBox[{"\[CapitalDelta]", ",", "\[Alpha]"}], "]"}], "2"]}], "-", 
      RowBox[{
       RowBox[{"(", 
        RowBox[{
         SuperscriptBox["\[Gamma]", "2"], "+", 
         RowBox[{"4", " ", "\[CapitalDelta]", " ", 
          RowBox[{"(", 
           RowBox[{"\[CapitalDelta]", "+", "\[CapitalOmega]"}], ")"}]}]}], 
        ")"}], 
       SuperscriptBox[
        RowBox[{"(", 
         RowBox[{
          SuperscriptBox["\[CapitalGamma]", "2"], "+", 
          RowBox[{"4", " ", 
           SuperscriptBox["\[CapitalOmega]", "2"]}]}], ")"}], "2"]}]}], 
     RowBox[{"2", " ", 
      RowBox[{"(", 
       RowBox[{
        SuperscriptBox["\[Gamma]", "2"], "+", 
        RowBox[{"4", " ", 
         SuperscriptBox["\[CapitalDelta]", "2"]}]}], ")"}], 
      SuperscriptBox[
       RowBox[{"(", 
        RowBox[{
         SuperscriptBox["\[CapitalGamma]", "2"], "+", 
         RowBox[{"4", " ", 
          SuperscriptBox["\[CapitalOmega]", "2"]}]}], ")"}], "2"]}]]}], ";"}],
   "\[IndentingNewLine]"}], "\[IndentingNewLine]", 
 RowBox[{
  RowBox[{
   RowBox[{"SAA", "[", "w_", "]"}], ":=", 
   RowBox[{"If", "[", 
    RowBox[{
     RowBox[{
      RowBox[{"\[Omega]", "-", "w"}], ">", "0"}], ",", "1", ",", "0"}], 
    "]"}]}], ";"}], "\[IndentingNewLine]", 
 RowBox[{
  RowBox[{
   RowBox[{"SBB", "[", "w_", "]"}], ":=", 
   RowBox[{"If", "[", 
    RowBox[{
     RowBox[{
      RowBox[{"\[Omega]", "-", "w"}], ">", "0"}], ",", 
     RowBox[{"mth", "+", "1"}], ",", "mth"}], "]"}]}], 
  ";"}], "\[IndentingNewLine]", 
 RowBox[{
  RowBox[{
   RowBox[{"SBBBB", "[", 
    RowBox[{"w_", ",", "m_"}], "]"}], ":=", 
   RowBox[{
    RowBox[{"SBB", "[", "w", "]"}], 
    FractionBox["m", "2"]}]}], ";"}], "\[IndentingNewLine]", 
 RowBox[{
  RowBox[{
   RowBox[{"SABAB", "[", 
    RowBox[{"w_", ",", "n_", ",", "m_"}], "]"}], ":=", 
   RowBox[{
    RowBox[{
     FractionBox[
      RowBox[{"\[Kappa]", " ", "\[Eta]"}], "\[Gamma]"], 
     RowBox[{"SAA", "[", "w", "]"}], 
     FractionBox["m", "2"]}], "+", 
    RowBox[{
     FractionBox["\[CapitalGamma]", "\[Gamma]"], 
     RowBox[{"SBB", "[", "w", "]"}]}]}]}], ";"}], "\[IndentingNewLine]", 
 RowBox[{
  RowBox[{
   RowBox[{
    RowBox[{"SABBABB", "[", 
     RowBox[{"w_", ",", "n_", ",", "m_"}], "]"}], ":=", 
    RowBox[{
     RowBox[{
      FractionBox[
       RowBox[{"\[Kappa]", " ", "\[Eta]"}], "\[Theta]"], 
      RowBox[{"SAA", "[", "w", "]"}], 
      SuperscriptBox[
       RowBox[{"(", 
        FractionBox["m", "2"], ")"}], "2"]}], "+", 
     RowBox[{
      FractionBox[
       RowBox[{"2", "\[CapitalGamma]"}], "\[Theta]"], "n", " ", 
      RowBox[{"SBBBB", "[", 
       RowBox[{"w", ",", "m"}], "]"}]}]}]}], ";"}], "\[IndentingNewLine]", 
  "\[IndentingNewLine]", "\[IndentingNewLine]"}], "\[IndentingNewLine]", 
 RowBox[{
  RowBox[{"I5", "=", 
   RowBox[{"IdentityMatrix", "[", "5", "]"}]}], ";"}], "\[IndentingNewLine]", 
 RowBox[{
  RowBox[{"I3", "=", 
   RowBox[{"IdentityMatrix", "[", "3", "]"}]}], ";"}], "\[IndentingNewLine]", 
 RowBox[{
  RowBox[{
   RowBox[{"I4", "=", 
    RowBox[{"IdentityMatrix", "[", "4", "]"}]}], ";"}], 
  "\[IndentingNewLine]"}], "\[IndentingNewLine]", 
 RowBox[{
  RowBox[{
   RowBox[{"mth", "=", 
    FractionBox["1", 
     RowBox[{
      RowBox[{"Exp", "[", 
       FractionBox[
        RowBox[{"\[HBar]", " ", "\[CapitalOmega]"}], 
        RowBox[{"kB", " ", "T"}]], "]"}], "-", "1"}]]}], ";"}], 
  "\[IndentingNewLine]"}], "\[IndentingNewLine]", 
 RowBox[{
  RowBox[{
   RowBox[{"M0", "[", 
    RowBox[{"\[CapitalDelta]_", ",", "n_"}], "]"}], ":=", 
   RowBox[{"{", "\[IndentingNewLine]", 
    RowBox[{
     RowBox[{"{", 
      RowBox[{
       RowBox[{
        RowBox[{"\[ImaginaryI]", " ", "\[CapitalDelta]"}], "-", 
        RowBox[{
         FractionBox["1", "2"], "\[Kappa]"}]}], ",", 
       RowBox[{"\[ImaginaryI]", " ", "g0", " ", 
        RowBox[{"Sqrt", "[", "n", "]"}]}], ",", " ", 
       RowBox[{"\[ImaginaryI]", " ", "g0", " ", 
        RowBox[{"Sqrt", "[", "n", "]"}]}]}], "}"}], ",", 
     "\[IndentingNewLine]", 
     RowBox[{"{", 
      RowBox[{"0", ",", 
       RowBox[{
        RowBox[{
         RowBox[{"-", "\[ImaginaryI]"}], " ", "\[CapitalOmega]"}], "-", 
        RowBox[{
         FractionBox["1", "2"], "\[CapitalGamma]"}]}], ",", "0"}], "}"}], ",",
      "\[IndentingNewLine]", 
     RowBox[{"{", 
      RowBox[{"0", ",", "0", ",", 
       RowBox[{
        RowBox[{"\[ImaginaryI]", " ", "\[CapitalOmega]"}], "-", 
        RowBox[{
         FractionBox["1", "2"], "\[CapitalGamma]"}]}]}], "}"}]}], 
    "\[IndentingNewLine]", "}"}]}], ";"}], "\[IndentingNewLine]", 
 RowBox[{
  RowBox[{
   RowBox[{"G0", "=", 
    RowBox[{"{", "\[IndentingNewLine]", 
     RowBox[{
      RowBox[{"{", 
       RowBox[{
        SqrtBox["kex"], ",", "0", ",", "0"}], "}"}], ",", 
      "\[IndentingNewLine]", 
      RowBox[{"{", 
       RowBox[{"0", ",", 
        SqrtBox["\[CapitalGamma]"], ",", "0"}], "}"}], ",", 
      "\[IndentingNewLine]", 
      RowBox[{"{", 
       RowBox[{"0", ",", "0", ",", 
        SqrtBox["\[CapitalGamma]"]}], "}"}]}], "\[IndentingNewLine]", "}"}]}],
    ";"}], "\[IndentingNewLine]", 
  "\[IndentingNewLine]"}], "\[IndentingNewLine]", 
 RowBox[{
  RowBox[{
   RowBox[{
    RowBox[{"N1", "[", "\[CapitalDelta]_", "]"}], ":=", 
    RowBox[{"{", "\[IndentingNewLine]", 
     RowBox[{
      RowBox[{"{", 
       RowBox[{
        RowBox[{
         RowBox[{"\[ImaginaryI]", " ", "\[CapitalDelta]"}], "-", 
         RowBox[{
          FractionBox["1", "2"], "\[Kappa]"}]}], ",", "0", ",", "0", ",", "0",
         ",", "0"}], "}"}], ",", "\[IndentingNewLine]", 
      RowBox[{"{", 
       RowBox[{"0", ",", 
        RowBox[{
         RowBox[{
          RowBox[{"-", "\[ImaginaryI]"}], " ", 
          RowBox[{"(", 
           RowBox[{"\[CapitalOmega]", "-", "\[CapitalDelta]"}], ")"}]}], "-", 
         RowBox[{
          FractionBox["1", "2"], "\[Gamma]"}]}], ",", "0", ",", "0", ",", 
        "0"}], "}"}], ",", "\[IndentingNewLine]", 
      RowBox[{"{", 
       RowBox[{"0", ",", "0", ",", 
        RowBox[{
         RowBox[{"\[ImaginaryI]", " ", 
          RowBox[{"(", 
           RowBox[{"\[CapitalOmega]", "+", "\[CapitalDelta]"}], ")"}]}], "-", 
         RowBox[{
          FractionBox["1", "2"], "\[Gamma]"}]}], ",", "0", ",", "0"}], "}"}], 
      ",", "\[IndentingNewLine]", 
      RowBox[{"{", 
       RowBox[{"0", ",", "0", ",", "0", ",", 
        RowBox[{
         RowBox[{
          RowBox[{"-", "\[ImaginaryI]"}], " ", 
          RowBox[{"(", 
           RowBox[{
            RowBox[{"2", "\[CapitalOmega]"}], "-", "\[CapitalDelta]"}], 
           ")"}]}], "-", 
         RowBox[{
          FractionBox["1", "2"], "\[Theta]"}]}], ",", "0"}], "}"}], ",", 
      "\[IndentingNewLine]", 
      RowBox[{"{", 
       RowBox[{"0", ",", "0", ",", "0", ",", "0", ",", 
        RowBox[{
         RowBox[{"\[ImaginaryI]", " ", 
          RowBox[{"(", 
           RowBox[{
            RowBox[{"2", "\[CapitalOmega]"}], "+", "\[CapitalDelta]"}], 
           ")"}]}], "-", 
         RowBox[{
          FractionBox["1", "2"], "\[Theta]"}]}]}], "}"}]}], 
     "\[IndentingNewLine]", "}"}]}], ";"}], "\[IndentingNewLine]", 
  "\[IndentingNewLine]", 
  RowBox[{"(*", " ", 
   RowBox[{"Optomechanical", " ", "Interaction"}], " ", "*)"}], 
  "\[IndentingNewLine]", 
  RowBox[{"(*", " ", 
   RowBox[{
    RowBox[{"Generates", " ", "first", " ", "side"}], "-", 
    RowBox[{
     RowBox[{"bands", " ", "at"}], " ", "\[PlusMinus]", "\[CapitalOmega]"}]}],
    " ", "*)"}], "\[IndentingNewLine]"}], "\[IndentingNewLine]", 
 RowBox[{
  RowBox[{
   RowBox[{"\[Delta]M", "=", 
    RowBox[{"\[ImaginaryI]", " ", "g0", 
     RowBox[{"{", "\[IndentingNewLine]", 
      RowBox[{
       RowBox[{"{", 
        RowBox[{"0", ",", "1", ",", "1", ",", "0", ",", " ", "0"}], "}"}], 
       ",", "\[IndentingNewLine]", 
       RowBox[{"{", 
        RowBox[{"0", ",", "0", ",", "0", ",", "0", ",", "0"}], "}"}], ",", 
       "\[IndentingNewLine]", 
       RowBox[{"{", 
        RowBox[{"0", ",", "0", ",", "0", ",", "0", ",", "0"}], "}"}], ",", 
       "\[IndentingNewLine]", 
       RowBox[{"{", 
        RowBox[{"0", ",", "0", ",", "0", ",", "0", ",", "0"}], "}"}], ",", 
       "\[IndentingNewLine]", 
       RowBox[{"{", 
        RowBox[{"0", ",", "0", ",", "0", ",", "0", ",", "0"}], "}"}]}], 
      "\[IndentingNewLine]", "}"}]}]}], ";"}], "\[IndentingNewLine]", 
  "\[IndentingNewLine]", 
  RowBox[{"(*", " ", 
   RowBox[{"Second", "-", 
    RowBox[{
    "order", " ", "Correction", " ", "to", " ", "Optomechanical", " ", 
     "Interaction"}]}], " ", "*)"}], "\[IndentingNewLine]", 
  RowBox[{"(*", " ", 
   RowBox[{
    RowBox[{"Corrects", " ", "first", " ", "side"}], "-", 
    RowBox[{"bands", " ", "and", " ", "main", " ", "resonance"}]}], " ", 
   "*)"}], "\[IndentingNewLine]"}], "\[IndentingNewLine]", 
 RowBox[{
  RowBox[{
   RowBox[{
    RowBox[{"\[Delta]N", "[", 
     RowBox[{"\[CapitalDelta]_", ",", "n_", ",", "m_"}], "]"}], ":=", 
    RowBox[{"\[ImaginaryI]", " ", "g0", 
     RowBox[{"{", "\[IndentingNewLine]", 
      RowBox[{
       RowBox[{"{", 
        RowBox[{"0", ",", "0", ",", "0", ",", "0", ",", " ", "0"}], "}"}], 
       ",", "\[IndentingNewLine]", 
       RowBox[{"{", 
        RowBox[{
         RowBox[{"m", "+", "n", "+", "1"}], ",", "0", ",", "0", ",", "1", ",",
          "0"}], "}"}], ",", "\[IndentingNewLine]", 
       RowBox[{"{", 
        RowBox[{
         RowBox[{"m", "-", "n"}], ",", "0", ",", "0", ",", "0", ",", "1"}], 
        "}"}], ",", "\[IndentingNewLine]", 
       RowBox[{"{", 
        RowBox[{"0", ",", "0", ",", "0", ",", "0", ",", "0"}], "}"}], ",", 
       "\[IndentingNewLine]", 
       RowBox[{"{", 
        RowBox[{"0", ",", "0", ",", "0", ",", "0", ",", "0"}], "}"}]}], 
      "\[IndentingNewLine]", "}"}]}]}], ";"}], "\[IndentingNewLine]", 
  "\[IndentingNewLine]", 
  RowBox[{"(*", " ", 
   RowBox[{"Third", "-", 
    RowBox[{
    "order", " ", "Correction", " ", "to", " ", "Optomechanical", " ", 
     "Interaction"}]}], " ", "*)"}], "\[IndentingNewLine]", 
  RowBox[{"(*", " ", 
   RowBox[{
    RowBox[{"Generates", " ", "second"}], "-", 
    RowBox[{"order", " ", "side"}], "-", 
    RowBox[{
     RowBox[{"bands", " ", "at"}], " ", "\[PlusMinus]", 
     RowBox[{"2", "\[CapitalOmega]"}]}]}], " ", "*)"}], " ", 
  "\[IndentingNewLine]"}], "\[IndentingNewLine]", 
 RowBox[{
  RowBox[{
   RowBox[{
    RowBox[{"\[Delta]P", "[", 
     RowBox[{"\[CapitalDelta]_", ",", "n_", ",", "m_"}], "]"}], ":=", 
    RowBox[{"\[ImaginaryI]", " ", "g0", 
     RowBox[{"{", "\[IndentingNewLine]", 
      RowBox[{
       RowBox[{"{", 
        RowBox[{"0", ",", "0", ",", "0", ",", "0", ",", " ", "0"}], "}"}], 
       ",", "\[IndentingNewLine]", 
       RowBox[{"{", 
        RowBox[{"0", ",", "0", ",", "0", ",", "0", ",", "0"}], "}"}], ",", 
       "\[IndentingNewLine]", 
       RowBox[{"{", 
        RowBox[{"0", ",", "0", ",", "0", ",", "0", ",", "0"}], "}"}], ",", 
       "\[IndentingNewLine]", 
       RowBox[{"{", 
        RowBox[{"0", ",", 
         RowBox[{"m", "+", 
          RowBox[{"2", "n"}], "+", "2"}], ",", "0", ",", "0", ",", "0"}], 
        "}"}], ",", "\[IndentingNewLine]", 
       RowBox[{"{", 
        RowBox[{"0", ",", "0", ",", 
         RowBox[{"m", "-", 
          RowBox[{"2", "n"}], "-", "1"}], ",", "0", ",", "0"}], "}"}]}], 
      "\[IndentingNewLine]", "}"}]}]}], ";"}], 
  "\[IndentingNewLine]"}], "\[IndentingNewLine]", 
 RowBox[{
  RowBox[{
   RowBox[{"M1", "[", 
    RowBox[{"\[CapitalDelta]_", ",", "n_", ",", "m_"}], "]"}], ":=", 
   RowBox[{
    RowBox[{"N1", "[", "\[CapitalDelta]", "]"}], "+", "\[Delta]M", "+", 
    RowBox[{"\[Delta]N", "[", 
     RowBox[{"\[CapitalDelta]", ",", "n", ",", "m"}], "]"}]}]}], 
  ";"}], "\[IndentingNewLine]", 
 RowBox[{
  RowBox[{
   RowBox[{
    RowBox[{"M2", "[", 
     RowBox[{"\[CapitalDelta]_", ",", "n_", ",", "m_"}], "]"}], ":=", 
    RowBox[{
     RowBox[{"N1", "[", "\[CapitalDelta]", "]"}], "+", "\[Delta]M", "+", 
     RowBox[{"\[Delta]N", "[", 
      RowBox[{"\[CapitalDelta]", ",", "n", ",", "m"}], "]"}], "+", 
     RowBox[{"\[Delta]P", "[", 
      RowBox[{"\[CapitalDelta]", ",", "n", ",", "m"}], "]"}]}]}], ";"}], 
  "\[IndentingNewLine]", "\[IndentingNewLine]", 
  RowBox[{"(*", "\[IndentingNewLine]", 
   RowBox[{"(*", 
    RowBox[{"From", " ", "3", "x3", " ", "Linear"}], "*)"}], 
   "\[IndentingNewLine]", 
   RowBox[{
    RowBox[{
     RowBox[{
      OverscriptBox["a", "_"], "[", 
      RowBox[{"w_", ",", "\[CapitalDelta]_"}], "]"}], ":=", 
     RowBox[{"-", 
      FractionBox[
       RowBox[{"2", " ", "\[ImaginaryI]", " ", "\[Alpha]"}], 
       RowBox[{
        RowBox[{"2", " ", "w"}], "-", 
        RowBox[{"2", " ", "\[CapitalDelta]"}], "-", 
        RowBox[{"\[ImaginaryI]", " ", "\[Kappa]"}]}]]}]}], ";"}], 
   "\[IndentingNewLine]", "*)"}], "\[IndentingNewLine]", 
  "\[IndentingNewLine]", "\[IndentingNewLine]", 
  RowBox[{"(*", 
   RowBox[{"From", " ", "3", "x3", " ", "Higher", " ", "order"}], " ", "*)"}],
   "\[IndentingNewLine]", 
  RowBox[{"(*", " ", 
   RowBox[{
    RowBox[{"For", " ", "these", " ", "expressions"}], ",", " ", 
    RowBox[{
    "the", " ", "phase", " ", "of", " ", "\[Alpha]", " ", "is", " ", "not", 
     " ", "important", " ", "and", " ", "gets", " ", "discarded", " ", 
     "later"}]}], " ", "*)"}]}], "\[IndentingNewLine]", 
 RowBox[{
  RowBox[{
   RowBox[{
    RowBox[{
     OverscriptBox["a", "_"], "[", 
     RowBox[{"w_", ",", "\[CapitalDelta]_", ",", "n_", ",", "m_"}], "]"}], ":=", 
    RowBox[{"-", 
     FractionBox[
      RowBox[{"8", " ", "g0", " ", 
       SuperscriptBox["\[Alpha]", "2"], " ", 
       RowBox[{"(", 
        RowBox[{
         RowBox[{"2", " ", "w"}], "-", 
         RowBox[{"\[ImaginaryI]", " ", "\[Gamma]"}], "-", 
         RowBox[{"2", " ", 
          RowBox[{"(", 
           RowBox[{"\[CapitalDelta]", "+", "\[CapitalOmega]"}], ")"}]}]}], 
        ")"}]}], 
      RowBox[{
       RowBox[{"(", 
        RowBox[{
         RowBox[{"2", " ", "w"}], "-", 
         RowBox[{"\[ImaginaryI]", " ", "\[CapitalGamma]"}], "+", 
         RowBox[{"2", " ", "\[CapitalOmega]"}]}], ")"}], " ", 
       RowBox[{"(", 
        RowBox[{
         RowBox[{
          RowBox[{"(", 
           RowBox[{
            RowBox[{"2", " ", "w"}], "-", 
            RowBox[{"2", " ", "\[CapitalDelta]"}], "-", 
            RowBox[{"\[ImaginaryI]", " ", "\[Kappa]"}]}], ")"}], " ", 
          RowBox[{"(", 
           RowBox[{
            RowBox[{"4", " ", 
             SuperscriptBox["w", "2"]}], "-", 
            RowBox[{"4", " ", "\[ImaginaryI]", " ", "w", " ", "\[Gamma]"}], 
            "-", 
            SuperscriptBox["\[Gamma]", "2"], "-", 
            RowBox[{"8", " ", "w", " ", "\[CapitalDelta]"}], "+", 
            RowBox[{
            "4", " ", "\[ImaginaryI]", " ", "\[Gamma]", " ", 
             "\[CapitalDelta]"}], "+", 
            RowBox[{"4", " ", 
             SuperscriptBox["\[CapitalDelta]", "2"]}], "-", 
            RowBox[{"4", " ", 
             SuperscriptBox["\[CapitalOmega]", "2"]}]}], ")"}]}], "+", 
         RowBox[{"4", " ", 
          SuperscriptBox["g0", "2"], " ", 
          RowBox[{"(", 
           RowBox[{
            RowBox[{
             RowBox[{"-", "2"}], " ", 
             RowBox[{"(", 
              RowBox[{"1", "+", 
               RowBox[{"2", " ", "m"}]}], ")"}], " ", "w"}], "+", 
            RowBox[{"\[ImaginaryI]", " ", 
             RowBox[{"(", 
              RowBox[{"1", "+", 
               RowBox[{"2", " ", "m"}]}], ")"}], " ", "\[Gamma]"}], "+", 
            RowBox[{"2", " ", 
             RowBox[{"(", 
              RowBox[{"\[CapitalDelta]", "+", 
               RowBox[{"2", " ", "m", " ", "\[CapitalDelta]"}], "+", 
               "\[CapitalOmega]", "+", 
               RowBox[{"2", " ", "n", " ", "\[CapitalOmega]"}]}], ")"}]}]}], 
           ")"}]}]}], ")"}]}]]}]}], ";"}], "\[IndentingNewLine]", 
  "\[IndentingNewLine]", 
  RowBox[{"(*", "\[IndentingNewLine]", 
   RowBox[{"(*", 
    RowBox[{"From", " ", "4", "x4", " ", "linear"}], " ", "*)"}], 
   "\[IndentingNewLine]", 
   RowBox[{
    RowBox[{
     RowBox[{
      OverscriptBox["a", "_"], "[", 
      RowBox[{"w_", ",", "\[CapitalDelta]_", ",", "n_", ",", "m_"}], "]"}], ":=", 
     FractionBox[
      RowBox[{"2", " ", "\[ImaginaryI]", " ", "\[Alpha]", " ", 
       RowBox[{"(", 
        RowBox[{
         RowBox[{
          RowBox[{"-", "8"}], " ", 
          SuperscriptBox["w", "3"]}], "+", 
         RowBox[{
          SuperscriptBox["\[CapitalGamma]", "2"], " ", 
          RowBox[{"(", 
           RowBox[{
            RowBox[{"2", " ", "\[CapitalDelta]"}], "-", 
            RowBox[{"\[ImaginaryI]", " ", "\[Kappa]"}]}], ")"}]}], "+", 
         RowBox[{"4", " ", "\[ImaginaryI]", " ", 
          SuperscriptBox["w", "2"], " ", 
          RowBox[{"(", 
           RowBox[{
            RowBox[{"2", " ", "\[CapitalGamma]"}], "+", 
            RowBox[{"2", " ", "\[ImaginaryI]", " ", "\[CapitalDelta]"}], "+", 
            "\[Kappa]"}], ")"}]}], "+", 
         RowBox[{"4", " ", "\[CapitalOmega]", " ", 
          RowBox[{"(", 
           RowBox[{
            RowBox[{"4", " ", 
             SuperscriptBox["g0", "2"], " ", "n"}], "+", 
            RowBox[{"2", " ", "\[CapitalDelta]", " ", "\[CapitalOmega]"}], 
            "-", 
            RowBox[{
            "\[ImaginaryI]", " ", "\[Kappa]", " ", "\[CapitalOmega]"}]}], 
           ")"}]}], "+", 
         RowBox[{"2", " ", "w", " ", 
          RowBox[{"(", 
           RowBox[{
            SuperscriptBox["\[CapitalGamma]", "2"], "+", 
            RowBox[{"2", " ", "\[CapitalGamma]", " ", 
             RowBox[{"(", 
              RowBox[{
               RowBox[{"2", " ", "\[ImaginaryI]", " ", "\[CapitalDelta]"}], 
               "+", "\[Kappa]"}], ")"}]}], "+", 
            RowBox[{"4", " ", 
             SuperscriptBox["\[CapitalOmega]", "2"]}]}], ")"}]}]}], ")"}]}], 
      RowBox[{
       RowBox[{"16", " ", 
        SuperscriptBox["w", "4"]}], "-", 
       RowBox[{"16", " ", "\[ImaginaryI]", " ", 
        SuperscriptBox["w", "3"], " ", 
        RowBox[{"(", 
         RowBox[{"\[CapitalGamma]", "+", "\[Kappa]"}], ")"}]}], "+", 
       RowBox[{
        SuperscriptBox["\[CapitalGamma]", "2"], " ", 
        RowBox[{"(", 
         RowBox[{
          RowBox[{"4", " ", 
           SuperscriptBox["\[CapitalDelta]", "2"]}], "+", 
          SuperscriptBox["\[Kappa]", "2"]}], ")"}]}], "+", 
       RowBox[{"4", " ", "\[CapitalOmega]", " ", 
        RowBox[{"(", 
         RowBox[{
          RowBox[{"16", " ", 
           SuperscriptBox["g0", "2"], " ", "n", " ", "\[CapitalDelta]"}], "+", 
          RowBox[{"4", " ", 
           SuperscriptBox["\[CapitalDelta]", "2"], " ", "\[CapitalOmega]"}], 
          "+", 
          RowBox[{
           SuperscriptBox["\[Kappa]", "2"], " ", "\[CapitalOmega]"}]}], 
         ")"}]}], "-", 
       RowBox[{"4", " ", 
        SuperscriptBox["w", "2"], " ", 
        RowBox[{"(", 
         RowBox[{
          SuperscriptBox["\[CapitalGamma]", "2"], "+", 
          RowBox[{"4", " ", 
           SuperscriptBox["\[CapitalDelta]", "2"]}], "+", 
          RowBox[{"4", " ", "\[CapitalGamma]", " ", "\[Kappa]"}], "+", 
          SuperscriptBox["\[Kappa]", "2"], "+", 
          RowBox[{"4", " ", 
           SuperscriptBox["\[CapitalOmega]", "2"]}]}], ")"}]}], "+", 
       RowBox[{"4", " ", "\[ImaginaryI]", " ", "w", " ", 
        RowBox[{"(", 
         RowBox[{
          RowBox[{
           SuperscriptBox["\[CapitalGamma]", "2"], " ", "\[Kappa]"}], "+", 
          RowBox[{"\[CapitalGamma]", " ", 
           RowBox[{"(", 
            RowBox[{
             RowBox[{"4", " ", 
              SuperscriptBox["\[CapitalDelta]", "2"]}], "+", 
             SuperscriptBox["\[Kappa]", "2"]}], ")"}]}], "+", 
          RowBox[{"4", " ", "\[Kappa]", " ", 
           SuperscriptBox["\[CapitalOmega]", "2"]}]}], ")"}]}]}]]}], ";"}], 
   "\[IndentingNewLine]", "*)"}], "\[IndentingNewLine]", 
  RowBox[{"(*", 
   RowBox[{"From", " ", "3", "x3", " ", "Linear"}], 
   "*)"}]}], "\[IndentingNewLine]", 
 RowBox[{
  RowBox[{
   RowBox[{
    RowBox[{
     OverscriptBox["b", "_"], "[", 
     RowBox[{"w_", ",", "\[CapitalDelta]_"}], "]"}], ":=", 
    FractionBox[
     RowBox[{"2", " ", "\[Alpha]"}], 
     RowBox[{
      RowBox[{"2", " ", "\[ImaginaryI]", " ", "w"}], "+", "\[CapitalGamma]", 
      "+", 
      RowBox[{"2", " ", "\[ImaginaryI]", " ", "\[CapitalOmega]"}]}]]}], ";"}],
   "\[IndentingNewLine]", "\[IndentingNewLine]", 
  RowBox[{"(*", 
   RowBox[{"From", " ", "3", "x3", " ", "Higher", " ", "order"}], " ", 
   "*)"}]}], "\[IndentingNewLine]", 
 RowBox[{
  RowBox[{
   RowBox[{
    OverscriptBox["ab", "_"], "[", 
    RowBox[{"w_", ",", "\[CapitalDelta]_", ",", "n_", ",", "m_"}], "]"}], ":=", 
   FractionBox[
    RowBox[{"4", " ", "g0", " ", 
     RowBox[{"(", 
      RowBox[{"1", "+", "m", "+", "n"}], ")"}], " ", "\[Alpha]", " ", 
     RowBox[{"(", 
      RowBox[{
       RowBox[{"2", " ", "\[ImaginaryI]", " ", "w"}], "+", "\[Gamma]", "-", 
       RowBox[{"2", " ", "\[ImaginaryI]", " ", 
        RowBox[{"(", 
         RowBox[{"\[CapitalDelta]", "+", "\[CapitalOmega]"}], ")"}]}]}], 
      ")"}]}], 
    RowBox[{
     RowBox[{
      RowBox[{"-", 
       RowBox[{"(", 
        RowBox[{
         RowBox[{"2", " ", "w"}], "-", 
         RowBox[{"2", " ", "\[CapitalDelta]"}], "-", 
         RowBox[{"\[ImaginaryI]", " ", "\[Kappa]"}]}], ")"}]}], " ", 
      RowBox[{"(", 
       RowBox[{
        RowBox[{"4", " ", 
         SuperscriptBox["w", "2"]}], "-", 
        RowBox[{"4", " ", "\[ImaginaryI]", " ", "w", " ", "\[Gamma]"}], "-", 
        SuperscriptBox["\[Gamma]", "2"], "-", 
        RowBox[{"8", " ", "w", " ", "\[CapitalDelta]"}], "+", 
        RowBox[{
        "4", " ", "\[ImaginaryI]", " ", "\[Gamma]", " ", "\[CapitalDelta]"}], 
        "+", 
        RowBox[{"4", " ", 
         SuperscriptBox["\[CapitalDelta]", "2"]}], "-", 
        RowBox[{"4", " ", 
         SuperscriptBox["\[CapitalOmega]", "2"]}]}], ")"}]}], "+", 
     RowBox[{"4", " ", 
      SuperscriptBox["g0", "2"], " ", 
      RowBox[{"(", 
       RowBox[{
        RowBox[{
         RowBox[{"(", 
          RowBox[{"2", "+", 
           RowBox[{"4", " ", "m"}]}], ")"}], " ", "w"}], "-", 
        RowBox[{"\[ImaginaryI]", " ", 
         RowBox[{"(", 
          RowBox[{"1", "+", 
           RowBox[{"2", " ", "m"}]}], ")"}], " ", "\[Gamma]"}], "-", 
        RowBox[{"2", " ", 
         RowBox[{"(", 
          RowBox[{"\[CapitalDelta]", "+", 
           RowBox[{"2", " ", "m", " ", "\[CapitalDelta]"}], "+", 
           "\[CapitalOmega]", "+", 
           RowBox[{"2", " ", "n", " ", "\[CapitalOmega]"}]}], ")"}]}]}], 
       ")"}]}]}]]}], ";"}], "\[IndentingNewLine]", 
 RowBox[{
  RowBox[{
   RowBox[{
    RowBox[{
     OverscriptBox["ab", "_"], "[", 
     RowBox[{
     "w_", ",", "\[CapitalDelta]_", ",", "n_", ",", "m_", ",", "\[Alpha]_"}], 
     "]"}], ":=", 
    FractionBox[
     RowBox[{"4", " ", 
      SuperscriptBox["\[Alpha]", "2"], " ", 
      RowBox[{"(", 
       RowBox[{
        RowBox[{"4", " ", 
         SuperscriptBox["g0", "2"], " ", 
         RowBox[{"(", 
          RowBox[{"m", "-", "n"}], ")"}]}], "-", 
        RowBox[{
         RowBox[{"(", 
          RowBox[{
           RowBox[{"2", " ", "w"}], "-", 
           RowBox[{"2", " ", "\[CapitalDelta]"}], "-", 
           RowBox[{"\[ImaginaryI]", " ", "\[Kappa]"}]}], ")"}], " ", 
         RowBox[{"(", 
          RowBox[{
           RowBox[{"2", " ", "w"}], "-", 
           RowBox[{"\[ImaginaryI]", " ", "\[Gamma]"}], "-", 
           RowBox[{"2", " ", 
            RowBox[{"(", 
             RowBox[{"\[CapitalDelta]", "+", "\[CapitalOmega]"}], ")"}]}]}], 
          ")"}]}]}], ")"}]}], 
     RowBox[{
      RowBox[{"(", 
       RowBox[{
        RowBox[{"2", " ", "w"}], "-", 
        RowBox[{"\[ImaginaryI]", " ", "\[CapitalGamma]"}], "+", 
        RowBox[{"2", " ", "\[CapitalOmega]"}]}], ")"}], " ", 
      RowBox[{"(", 
       RowBox[{
        RowBox[{
         RowBox[{"(", 
          RowBox[{
           RowBox[{"2", " ", "w"}], "-", 
           RowBox[{"2", " ", "\[CapitalDelta]"}], "-", 
           RowBox[{"\[ImaginaryI]", " ", "\[Kappa]"}]}], ")"}], " ", 
         RowBox[{"(", 
          RowBox[{
           RowBox[{"4", " ", 
            SuperscriptBox["w", "2"]}], "-", 
           RowBox[{"4", " ", "\[ImaginaryI]", " ", "w", " ", "\[Gamma]"}], 
           "-", 
           SuperscriptBox["\[Gamma]", "2"], "-", 
           RowBox[{"8", " ", "w", " ", "\[CapitalDelta]"}], "+", 
           RowBox[{
           "4", " ", "\[ImaginaryI]", " ", "\[Gamma]", " ", 
            "\[CapitalDelta]"}], "+", 
           RowBox[{"4", " ", 
            SuperscriptBox["\[CapitalDelta]", "2"]}], "-", 
           RowBox[{"4", " ", 
            SuperscriptBox["\[CapitalOmega]", "2"]}]}], ")"}]}], "+", 
        RowBox[{"4", " ", 
         SuperscriptBox["g0", "2"], " ", 
         RowBox[{"(", 
          RowBox[{
           RowBox[{
            RowBox[{"-", "2"}], " ", 
            RowBox[{"(", 
             RowBox[{"1", "+", 
              RowBox[{"2", " ", "m"}]}], ")"}], " ", "w"}], "+", 
           RowBox[{"\[ImaginaryI]", " ", 
            RowBox[{"(", 
             RowBox[{"1", "+", 
              RowBox[{"2", " ", "m"}]}], ")"}], " ", "\[Gamma]"}], "+", 
           RowBox[{"2", " ", 
            RowBox[{"(", 
             RowBox[{"\[CapitalDelta]", "+", 
              RowBox[{"2", " ", "m", " ", "\[CapitalDelta]"}], "+", 
              "\[CapitalOmega]", "+", 
              RowBox[{"2", " ", "n", " ", "\[CapitalOmega]"}]}], ")"}]}]}], 
          ")"}]}]}], ")"}]}]]}], ";"}], "\[IndentingNewLine]", 
  "\[IndentingNewLine]", 
  RowBox[{"(*", 
   RowBox[{"From", " ", "3", "x3", " ", "Higher", " ", "order"}], " ", 
   "*)"}]}], "\[IndentingNewLine]", 
 RowBox[{
  RowBox[{
   RowBox[{
    OverscriptBox["aB", "_"], "[", 
    RowBox[{"w_", ",", "\[CapitalDelta]_", ",", "n_", ",", "m_"}], "]"}], ":=", 
   FractionBox[
    RowBox[{"4", " ", 
     SuperscriptBox["\[Alpha]", "2"], " ", 
     RowBox[{"(", 
      RowBox[{
       RowBox[{"4", " ", 
        SuperscriptBox["g0", "2"], " ", 
        RowBox[{"(", 
         RowBox[{"1", "+", "m", "+", "n"}], ")"}]}], "-", 
       RowBox[{
        RowBox[{"(", 
         RowBox[{
          RowBox[{"2", " ", "w"}], "-", 
          RowBox[{"2", " ", "\[CapitalDelta]"}], "-", 
          RowBox[{"\[ImaginaryI]", " ", "\[Kappa]"}]}], ")"}], " ", 
        RowBox[{"(", 
         RowBox[{
          RowBox[{"2", " ", "w"}], "-", 
          RowBox[{"\[ImaginaryI]", " ", "\[Gamma]"}], "-", 
          RowBox[{"2", " ", "\[CapitalDelta]"}], "+", 
          RowBox[{"2", " ", "\[CapitalOmega]"}]}], ")"}]}]}], ")"}]}], 
    RowBox[{
     RowBox[{"(", 
      RowBox[{
       RowBox[{"2", " ", "w"}], "-", 
       RowBox[{"\[ImaginaryI]", " ", "\[CapitalGamma]"}], "+", 
       RowBox[{"2", " ", "\[CapitalOmega]"}]}], ")"}], " ", 
     RowBox[{"(", 
      RowBox[{
       RowBox[{
        RowBox[{"(", 
         RowBox[{
          RowBox[{"2", " ", "w"}], "-", 
          RowBox[{"2", " ", "\[CapitalDelta]"}], "-", 
          RowBox[{"\[ImaginaryI]", " ", "\[Kappa]"}]}], ")"}], " ", 
        RowBox[{"(", 
         RowBox[{
          RowBox[{"4", " ", 
           SuperscriptBox["w", "2"]}], "-", 
          RowBox[{"4", " ", "\[ImaginaryI]", " ", "w", " ", "\[Gamma]"}], "-", 
          SuperscriptBox["\[Gamma]", "2"], "-", 
          RowBox[{"8", " ", "w", " ", "\[CapitalDelta]"}], "+", 
          RowBox[{
          "4", " ", "\[ImaginaryI]", " ", "\[Gamma]", " ", 
           "\[CapitalDelta]"}], "+", 
          RowBox[{"4", " ", 
           SuperscriptBox["\[CapitalDelta]", "2"]}], "-", 
          RowBox[{"4", " ", 
           SuperscriptBox["\[CapitalOmega]", "2"]}]}], ")"}]}], "+", 
       RowBox[{"4", " ", 
        SuperscriptBox["g0", "2"], " ", 
        RowBox[{"(", 
         RowBox[{
          RowBox[{
           RowBox[{"-", "2"}], " ", 
           RowBox[{"(", 
            RowBox[{"1", "+", 
             RowBox[{"2", " ", "m"}]}], ")"}], " ", "w"}], "+", 
          RowBox[{"\[ImaginaryI]", " ", 
           RowBox[{"(", 
            RowBox[{"1", "+", 
             RowBox[{"2", " ", "m"}]}], ")"}], " ", "\[Gamma]"}], "+", 
          RowBox[{"2", " ", 
           RowBox[{"(", 
            RowBox[{"\[CapitalDelta]", "+", 
             RowBox[{"2", " ", "m", " ", "\[CapitalDelta]"}], "+", 
             "\[CapitalOmega]", "+", 
             RowBox[{"2", " ", "n", " ", "\[CapitalOmega]"}]}], ")"}]}]}], 
         ")"}]}]}], ")"}]}]]}], ";"}], "\[IndentingNewLine]", 
 RowBox[{
  RowBox[{
   RowBox[{
    OverscriptBox["aB", "_"], "[", 
    RowBox[{"w_", ",", "\[CapitalDelta]_", ",", "n_", ",", "m_"}], "]"}], ":=", 
   RowBox[{"-", 
    FractionBox[
     RowBox[{"4", " ", 
      SuperscriptBox["\[Alpha]", "2"], " ", 
      RowBox[{"(", 
       RowBox[{
        RowBox[{"4", " ", 
         SuperscriptBox["g0", "2"], " ", 
         RowBox[{"(", 
          RowBox[{"1", "+", "m", "+", "n"}], ")"}]}], "-", 
        RowBox[{
         RowBox[{"(", 
          RowBox[{
           RowBox[{"2", " ", "w"}], "-", 
           RowBox[{"2", " ", "\[CapitalDelta]"}], "-", 
           RowBox[{"\[ImaginaryI]", " ", "\[Kappa]"}]}], ")"}], " ", 
         RowBox[{"(", 
          RowBox[{
           RowBox[{"2", " ", "w"}], "-", 
           RowBox[{"\[ImaginaryI]", " ", "\[Gamma]"}], "-", 
           RowBox[{"2", " ", "\[CapitalDelta]"}], "+", 
           RowBox[{"2", " ", "\[CapitalOmega]"}]}], ")"}]}]}], ")"}]}], 
     RowBox[{
      RowBox[{"(", 
       RowBox[{
        RowBox[{"2", " ", "w"}], "+", 
        RowBox[{"\[ImaginaryI]", " ", "\[CapitalGamma]"}], "+", 
        RowBox[{"2", " ", "\[CapitalOmega]"}]}], ")"}], " ", 
      RowBox[{"(", 
       RowBox[{
        RowBox[{
         RowBox[{"(", 
          RowBox[{
           RowBox[{"2", " ", "w"}], "-", 
           RowBox[{"2", " ", "\[CapitalDelta]"}], "-", 
           RowBox[{"\[ImaginaryI]", " ", "\[Kappa]"}]}], ")"}], " ", 
         RowBox[{"(", 
          RowBox[{
           RowBox[{"4", " ", 
            SuperscriptBox["w", "2"]}], "-", 
           RowBox[{"4", " ", "\[ImaginaryI]", " ", "w", " ", "\[Gamma]"}], 
           "-", 
           SuperscriptBox["\[Gamma]", "2"], "-", 
           RowBox[{"8", " ", "w", " ", "\[CapitalDelta]"}], "+", 
           RowBox[{
           "4", " ", "\[ImaginaryI]", " ", "\[Gamma]", " ", 
            "\[CapitalDelta]"}], "+", 
           RowBox[{"4", " ", 
            SuperscriptBox["\[CapitalDelta]", "2"]}], "-", 
           RowBox[{"4", " ", 
            SuperscriptBox["\[CapitalOmega]", "2"]}]}], ")"}]}], "+", 
        RowBox[{"4", " ", 
         SuperscriptBox["g0", "2"], " ", 
         RowBox[{"(", 
          RowBox[{
           RowBox[{
            RowBox[{"-", "2"}], " ", 
            RowBox[{"(", 
             RowBox[{"1", "+", 
              RowBox[{"2", " ", "m"}]}], ")"}], " ", "w"}], "+", 
           RowBox[{"\[ImaginaryI]", " ", 
            RowBox[{"(", 
             RowBox[{"1", "+", 
              RowBox[{"2", " ", "m"}]}], ")"}], " ", "\[Gamma]"}], "+", 
           RowBox[{"2", " ", 
            RowBox[{"(", 
             RowBox[{"\[CapitalDelta]", "+", 
              RowBox[{"2", " ", "m", " ", "\[CapitalDelta]"}], "+", 
              "\[CapitalOmega]", "+", 
              RowBox[{"2", " ", "n", " ", "\[CapitalOmega]"}]}], ")"}]}]}], 
          ")"}]}]}], ")"}]}]]}]}], ";"}], "\[IndentingNewLine]", 
 RowBox[{
  RowBox[{
   RowBox[{
    RowBox[{
     OverscriptBox["aB", "_"], "[", 
     RowBox[{
     "w_", ",", "\[CapitalDelta]_", ",", "n_", ",", "m_", ",", "\[Alpha]_"}], 
     "]"}], ":=", 
    RowBox[{"-", 
     FractionBox[
      RowBox[{"4", " ", 
       RowBox[{"(", 
        RowBox[{
         RowBox[{"4", " ", 
          SuperscriptBox["g0", "2"], " ", 
          RowBox[{"(", 
           RowBox[{"1", "+", "m", "+", "n"}], ")"}]}], "-", 
         RowBox[{
          RowBox[{"(", 
           RowBox[{
            RowBox[{"2", " ", "w"}], "-", 
            RowBox[{"2", " ", "\[CapitalDelta]"}], "-", 
            RowBox[{"\[ImaginaryI]", " ", "\[Kappa]"}]}], ")"}], " ", 
          RowBox[{"(", 
           RowBox[{
            RowBox[{"2", " ", "w"}], "-", 
            RowBox[{"\[ImaginaryI]", " ", "\[Gamma]"}], "-", 
            RowBox[{"2", " ", "\[CapitalDelta]"}], "+", 
            RowBox[{"2", " ", "\[CapitalOmega]"}]}], ")"}]}]}], ")"}], " ", 
       SuperscriptBox[
        RowBox[{"Abs", "[", "\[Alpha]", "]"}], "2"]}], 
      RowBox[{
       RowBox[{"(", 
        RowBox[{
         RowBox[{"2", " ", "w"}], "+", 
         RowBox[{"\[ImaginaryI]", " ", "\[CapitalGamma]"}], "+", 
         RowBox[{"2", " ", "\[CapitalOmega]"}]}], ")"}], " ", 
       RowBox[{"(", 
        RowBox[{
         RowBox[{
          RowBox[{"(", 
           RowBox[{
            RowBox[{"2", " ", "w"}], "-", 
            RowBox[{"2", " ", "\[CapitalDelta]"}], "-", 
            RowBox[{"\[ImaginaryI]", " ", "\[Kappa]"}]}], ")"}], " ", 
          RowBox[{"(", 
           RowBox[{
            RowBox[{"4", " ", 
             SuperscriptBox["w", "2"]}], "-", 
            RowBox[{"4", " ", "\[ImaginaryI]", " ", "w", " ", "\[Gamma]"}], 
            "-", 
            SuperscriptBox["\[Gamma]", "2"], "-", 
            RowBox[{"8", " ", "w", " ", "\[CapitalDelta]"}], "+", 
            RowBox[{
            "4", " ", "\[ImaginaryI]", " ", "\[Gamma]", " ", 
             "\[CapitalDelta]"}], "+", 
            RowBox[{"4", " ", 
             SuperscriptBox["\[CapitalDelta]", "2"]}], "-", 
            RowBox[{"4", " ", 
             SuperscriptBox["\[CapitalOmega]", "2"]}]}], ")"}]}], "+", 
         RowBox[{"4", " ", 
          SuperscriptBox["g0", "2"], " ", 
          RowBox[{"(", 
           RowBox[{
            RowBox[{
             RowBox[{"-", "2"}], " ", 
             RowBox[{"(", 
              RowBox[{"1", "+", 
               RowBox[{"2", " ", "m"}]}], ")"}], " ", "w"}], "+", 
            RowBox[{"\[ImaginaryI]", " ", 
             RowBox[{"(", 
              RowBox[{"1", "+", 
               RowBox[{"2", " ", "m"}]}], ")"}], " ", "\[Gamma]"}], "+", 
            RowBox[{"2", " ", 
             RowBox[{"(", 
              RowBox[{"\[CapitalDelta]", "+", 
               RowBox[{"2", " ", "m", " ", "\[CapitalDelta]"}], "+", 
               "\[CapitalOmega]", "+", 
               RowBox[{"2", " ", "n", " ", "\[CapitalOmega]"}]}], ")"}]}]}], 
           ")"}]}]}], ")"}]}]]}]}], ";"}], 
  "\[IndentingNewLine]"}], "\[IndentingNewLine]", 
 RowBox[{
  RowBox[{"G1", ":=", 
   RowBox[{"{", "\[IndentingNewLine]", 
    RowBox[{
     RowBox[{"{", 
      RowBox[{
       SqrtBox["kex"], ",", "0", ",", "0"}], "}"}], ",", 
     "\[IndentingNewLine]", 
     RowBox[{"{", 
      RowBox[{"0", ",", 
       SqrtBox["\[Gamma]"], ",", "0"}], "}"}], ",", "\[IndentingNewLine]", 
     RowBox[{"{", 
      RowBox[{"0", ",", "0", ",", 
       SqrtBox["\[Gamma]"]}], "}"}], ",", "\[IndentingNewLine]", 
     RowBox[{"{", 
      RowBox[{"0", ",", "0", ",", "0"}], "}"}], ",", "\[IndentingNewLine]", 
     RowBox[{"{", 
      RowBox[{"0", ",", "0", ",", "0"}], "}"}]}], "\[IndentingNewLine]", 
    "}"}]}], ";"}], "\[IndentingNewLine]", 
 RowBox[{
  RowBox[{
   RowBox[{"G2", ":=", 
    RowBox[{"{", "\[IndentingNewLine]", 
     RowBox[{
      RowBox[{"{", 
       RowBox[{
        SqrtBox["kex"], ",", "0", ",", "0", ",", "0", ",", "0"}], "}"}], ",", 
      "\[IndentingNewLine]", 
      RowBox[{"{", 
       RowBox[{"0", ",", 
        SqrtBox["\[Gamma]"], ",", "0", ",", "0", ",", "0"}], "}"}], ",", 
      "\[IndentingNewLine]", 
      RowBox[{"{", 
       RowBox[{"0", ",", "0", ",", 
        SqrtBox["\[Gamma]"], ",", "0", ",", "0"}], "}"}], ",", 
      "\[IndentingNewLine]", 
      RowBox[{"{", 
       RowBox[{"0", ",", "0", ",", "0", ",", 
        SqrtBox["\[Theta]"], ",", "0"}], "}"}], ",", "\[IndentingNewLine]", 
      RowBox[{"{", 
       RowBox[{"0", ",", "0", ",", "0", ",", "0", ",", 
        SqrtBox["\[Theta]"]}], "}"}]}], "\[IndentingNewLine]", "}"}]}], ";"}],
   "\[IndentingNewLine]", "\[IndentingNewLine]", 
  "\[IndentingNewLine]"}], "\[IndentingNewLine]", 
 RowBox[{
  RowBox[{
   RowBox[{"M3", "[", 
    RowBox[{"\[CapitalDelta]_", ",", "n_"}], "]"}], ":=", 
   RowBox[{"{", "\[IndentingNewLine]", 
    RowBox[{
     RowBox[{"{", 
      RowBox[{
       RowBox[{
        RowBox[{"\[ImaginaryI]", " ", "\[CapitalDelta]"}], "-", 
        RowBox[{
         FractionBox["1", "2"], "\[Kappa]"}]}], ",", "0", ",", 
       RowBox[{"\[ImaginaryI]", " ", "g0", " ", 
        RowBox[{"Sqrt", "[", "n", "]"}]}], ",", " ", 
       RowBox[{"\[ImaginaryI]", " ", "g0", " ", 
        RowBox[{"Sqrt", "[", "n", "]"}]}]}], "}"}], ",", 
     "\[IndentingNewLine]", 
     RowBox[{"{", 
      RowBox[{"0", ",", 
       RowBox[{
        RowBox[{
         RowBox[{"-", "\[ImaginaryI]"}], " ", "\[CapitalDelta]"}], "-", 
        RowBox[{
         FractionBox["1", "2"], "\[Kappa]"}]}], ",", 
       RowBox[{
        RowBox[{"-", "\[ImaginaryI]"}], " ", "g0", " ", 
        RowBox[{"Sqrt", "[", "n", "]"}]}], ",", 
       RowBox[{
        RowBox[{"-", "\[ImaginaryI]"}], " ", "g0", " ", 
        RowBox[{"Sqrt", "[", "n", "]"}]}]}], "}"}], ",", 
     "\[IndentingNewLine]", 
     RowBox[{"{", 
      RowBox[{
       RowBox[{"\[ImaginaryI]", " ", "g0", " ", 
        RowBox[{"Sqrt", "[", "n", "]"}]}], ",", " ", 
       RowBox[{"\[ImaginaryI]", " ", "g0", " ", 
        RowBox[{"Sqrt", "[", "n", "]"}]}], ",", 
       RowBox[{
        RowBox[{
         RowBox[{"-", "\[ImaginaryI]"}], " ", "\[CapitalOmega]"}], "-", 
        RowBox[{
         FractionBox["1", "2"], "\[CapitalGamma]"}]}], ",", "0"}], "}"}], ",",
      "\[IndentingNewLine]", 
     RowBox[{"{", 
      RowBox[{
       RowBox[{
        RowBox[{"-", "\[ImaginaryI]"}], " ", "g0", " ", 
        RowBox[{"Sqrt", "[", "n", "]"}]}], ",", 
       RowBox[{
        RowBox[{"-", "\[ImaginaryI]"}], " ", "g0", " ", 
        RowBox[{"Sqrt", "[", "n", "]"}]}], ",", "0", ",", 
       RowBox[{
        RowBox[{"\[ImaginaryI]", " ", "\[CapitalOmega]"}], "-", 
        RowBox[{
         FractionBox["1", "2"], "\[CapitalGamma]"}]}]}], "}"}]}], 
    "\[IndentingNewLine]", "}"}]}], ";"}], "\[IndentingNewLine]", 
 RowBox[{
  RowBox[{"G3", "=", 
   RowBox[{"{", "\[IndentingNewLine]", 
    RowBox[{
     RowBox[{"{", 
      RowBox[{
       SqrtBox["kex"], ",", "0", ",", "0", ",", "0"}], "}"}], ",", 
     "\[IndentingNewLine]", 
     RowBox[{"{", 
      RowBox[{"0", ",", 
       SqrtBox["kex"], ",", "0", ",", "0"}], "}"}], ",", 
     "\[IndentingNewLine]", 
     RowBox[{"{", 
      RowBox[{"0", ",", "0", ",", 
       SqrtBox["\[CapitalGamma]"], ",", "0"}], "}"}], ",", 
     "\[IndentingNewLine]", 
     RowBox[{"{", 
      RowBox[{"0", ",", "0", ",", "0", ",", 
       SqrtBox["\[CapitalGamma]"]}], "}"}]}], "\[IndentingNewLine]", "}"}]}], 
  ";"}], "\[IndentingNewLine]"}], "Input",
 CellChangeTimes->{{3.7280229447853284`*^9, 3.728023050798828*^9}, {
   3.728023113085108*^9, 3.728023533253132*^9}, {3.7280235769620934`*^9, 
   3.7280235934473734`*^9}, {3.7280236339973087`*^9, 3.728024235040204*^9}, {
   3.7280242945629473`*^9, 3.728024411665125*^9}, {3.72802449474426*^9, 
   3.7280246411447887`*^9}, {3.7280246793040743`*^9, 
   3.7280248327964892`*^9}, {3.728024874955795*^9, 3.7280249289790397`*^9}, {
   3.7280250372807016`*^9, 3.7280250556102695`*^9}, {3.7280250998477583`*^9, 
   3.728025117802148*^9}, {3.728025161633362*^9, 3.7280252006673517`*^9}, {
   3.728025282157257*^9, 3.7280253045801086`*^9}, {3.728025443288598*^9, 
   3.7280254573367944`*^9}, {3.7280254915576735`*^9, 3.728025579996456*^9}, {
   3.7280259813771925`*^9, 3.7280262202138567`*^9}, {3.7280262981705103`*^9, 
   3.728026316531231*^9}, {3.728026492309383*^9, 3.728026500653514*^9}, {
   3.7280266362620773`*^9, 3.7280266434498816`*^9}, {3.7280267487385616`*^9, 
   3.728026765458649*^9}, {3.7280267961793785`*^9, 3.728026805977186*^9}, {
   3.728028233252513*^9, 3.728028253160161*^9}, {3.7280287706761494`*^9, 
   3.728028771472853*^9}, {3.728036633976206*^9, 3.7280366423205457`*^9}, {
   3.728037188990165*^9, 3.7280372027723866`*^9}, {3.7280372525727663`*^9, 
   3.7280372996231585`*^9}, {3.728037335766183*^9, 3.728037337438115*^9}, {
   3.7280373698000655`*^9, 3.7280373722219725`*^9}, 3.728037456180956*^9, {
   3.7280375499536057`*^9, 3.72803755260962*^9}, {3.7280376179110947`*^9, 
   3.728037638412532*^9}, {3.728037702557678*^9, 3.728037703510871*^9}, {
   3.728037818972124*^9, 3.72803782431625*^9}, {3.728037924620182*^9, 
   3.7280380020162587`*^9}, {3.728038055129574*^9, 3.7280381209152546`*^9}, {
   3.72803825249549*^9, 3.728038253604833*^9}, {3.728038330507389*^9, 
   3.7280383308822107`*^9}, {3.7280384201700478`*^9, 
   3.7280384369367323`*^9}, {3.72803854325673*^9, 3.7280385888849545`*^9}, {
   3.72803863804465*^9, 3.7280387778044796`*^9}, {3.728045952722229*^9, 
   3.728045974255726*^9}, {3.7280460852818713`*^9, 3.728046086422514*^9}, 
   3.7280461838066626`*^9, {3.7280467698996124`*^9, 3.728046783620528*^9}, {
   3.7280473806787963`*^9, 3.728047410103146*^9}, {3.7280479969633427`*^9, 
   3.728048025028693*^9}, {3.7280481584630985`*^9, 3.728048185590822*^9}, {
   3.728048307636507*^9, 3.7280483089959745`*^9}, {3.728048364336311*^9, 
   3.728048366383325*^9}, {3.728048423606638*^9, 3.728048424278369*^9}, {
   3.7280484644770765`*^9, 3.728048499222689*^9}, {3.7280486169816074`*^9, 
   3.728048642343389*^9}, {3.7280488159461746`*^9, 3.7280488185400887`*^9}, {
   3.728049042721713*^9, 3.728049044534236*^9}, {3.728547323331693*^9, 
   3.7285476259232283`*^9}, {3.72854766567716*^9, 3.72854770136802*^9}, {
   3.7285477383403425`*^9, 3.7285479743164787`*^9}, {3.7285480068975463`*^9, 
   3.728548010257247*^9}, 3.7285480927964697`*^9, {3.728548147458005*^9, 
   3.7285481798207145`*^9}, {3.7285482382167807`*^9, 3.728548263531721*^9}, {
   3.7285483198340387`*^9, 3.728548473770994*^9}, {3.728548705699522*^9, 
   3.728548709028104*^9}, {3.728548773237274*^9, 3.728548773737393*^9}, {
   3.7285488409782457`*^9, 3.7285488481975975`*^9}, {3.7285488893421965`*^9, 
   3.72854889096747*^9}, {3.728549125849753*^9, 3.7285491934809637`*^9}, {
   3.7285492455328703`*^9, 3.728549247064268*^9}, {3.7285493035387487`*^9, 
   3.7285493148051877`*^9}, {3.728549508339517*^9, 3.7285495389049673`*^9}, {
   3.728549613349869*^9, 3.7285496237725997`*^9}, {3.7285496645733633`*^9, 
   3.7285496666830373`*^9}, 3.7285514172366924`*^9, {3.7285515084642615`*^9, 
   3.7285515085267677`*^9}, {3.728551620521967*^9, 3.7285516423990784`*^9}, {
   3.7285517121089926`*^9, 3.728551715297059*^9}, {3.72855185640427*^9, 
   3.728551856498032*^9}, {3.7285642106219425`*^9, 3.728564240687295*^9}, 
   3.7285650077301574`*^9, 3.728565139320791*^9, {3.7285659147863545`*^9, 
   3.7285659241153793`*^9}, {3.7285663633922663`*^9, 
   3.7285663634859676`*^9}, {3.7285680836522055`*^9, 3.728568094731392*^9}, {
   3.728568995580985*^9, 3.728569142907721*^9}, {3.728569468298541*^9, 
   3.728569495551382*^9}, {3.7285696792411594`*^9, 3.7285697757191596`*^9}, {
   3.7285700962031965`*^9, 3.728570160490637*^9}, {3.7285701998849797`*^9, 
   3.7285703150837708`*^9}, {3.7285731362812204`*^9, 
   3.7285733785858917`*^9}, {3.7285736795240602`*^9, 
   3.7285736800868225`*^9}, {3.728574033605333*^9, 3.7285740365273085`*^9}, 
   3.7285789913862343`*^9, {3.728580102790467*^9, 3.728580103852921*^9}, {
   3.7285804583561363`*^9, 3.7285804627002816`*^9}, {3.728580925759957*^9, 
   3.728580929760601*^9}, {3.728581230476901*^9, 3.728581236836951*^9}, {
   3.7285815482732363`*^9, 3.7285815517425313`*^9}, {3.7285816132171135`*^9, 
   3.728581633531476*^9}, 3.728627578261307*^9, 3.728627778858638*^9, 
   3.7286278208783197`*^9, {3.728628341131982*^9, 3.7286283850110164`*^9}, {
   3.7286285507912073`*^9, 3.7286285688867054`*^9}, {3.7286286086561794`*^9, 
   3.728628628361204*^9}, {3.728628704138035*^9, 3.7286287259998183`*^9}, {
   3.72862886624197*^9, 3.72862889672929*^9}, {3.7286385982524986`*^9, 
   3.7286385993824387`*^9}, 3.7287156145344667`*^9, {3.72871578188081*^9, 
   3.7287159213607025`*^9}, {3.7287162848166637`*^9, 3.728716299161769*^9}, {
   3.728716476996621*^9, 3.7287164947953753`*^9}, {3.7289852075707073`*^9, 
   3.728985262699829*^9}, {3.7289852984632187`*^9, 3.728985307206266*^9}, {
   3.72898539012969*^9, 3.7289853904735203`*^9}, {3.7289854226883583`*^9, 
   3.7289854658009195`*^9}, {3.7289855898070374`*^9, 3.728985596450042*^9}, {
   3.728992337828343*^9, 3.728992358157912*^9}, {3.728992622941366*^9, 
   3.72899278372103*^9}, {3.7289930389412413`*^9, 3.7289930970190525`*^9}, {
   3.728993262000344*^9, 3.7289932638911514`*^9}, {3.7289958563572783`*^9, 
   3.7289962053386774`*^9}, {3.7289977702516065`*^9, 3.728997784174472*^9}, {
   3.7289978810251455`*^9, 3.728997891041439*^9}, {3.728998150585265*^9, 
   3.72899815738267*^9}, 3.7289983636308975`*^9, {3.7289985353808727`*^9, 
   3.7289985397561255`*^9}, 3.7289985768717604`*^9, {3.7289993241759577`*^9, 
   3.728999324410632*^9}, {3.7290225164738607`*^9, 3.7290225230990305`*^9}, {
   3.7290235832831726`*^9, 3.729023590752453*^9}, {3.729149232088008*^9, 
   3.7291492884668603`*^9}, {3.729149322500475*^9, 3.7291494129444003`*^9}, {
   3.729334885288795*^9, 3.7293349106970325`*^9}, {3.729335351665882*^9, 
   3.7293354077790403`*^9}, {3.729336105391301*^9, 3.7293361181890593`*^9}, {
   3.72933616152008*^9, 3.729336175865116*^9}, 3.729336580815493*^9, {
   3.7293374193906865`*^9, 3.729337432907645*^9}, {3.729337810949752*^9, 
   3.729337811137537*^9}, {3.7293378772203035`*^9, 3.7293379626792803`*^9}, {
   3.729339630354463*^9, 3.7293397758179235`*^9}, {3.7293399424547586`*^9, 
   3.7293399523304605`*^9}, {3.729340076761176*^9, 3.729340264368435*^9}, {
   3.7293403777356815`*^9, 3.7293403803452425`*^9}, {3.729340420910631*^9, 
   3.7293404224419813`*^9}, {3.7293404551474295`*^9, 3.729340456428771*^9}, {
   3.7293404998381033`*^9, 3.729340501181954*^9}, {3.729340595126123*^9, 
   3.729340607283248*^9}, {3.729341406261941*^9, 3.7293414170596943`*^9}, 
   3.7293414695008154`*^9, {3.729341513019453*^9, 3.7293415507721367`*^9}, {
   3.729341824812372*^9, 3.7293418369851103`*^9}, {3.7293418908328686`*^9, 
   3.729341897536287*^9}, {3.729341933710732*^9, 3.729341935210839*^9}, {
   3.729341999918838*^9, 3.7293420073097115`*^9}, {3.7293420573759737`*^9, 
   3.72934208998746*^9}, {3.7293421277401404`*^9, 3.7293421292873*^9}, {
   3.7293423471619763`*^9, 3.7293423630381055`*^9}, {3.7293423989158363`*^9, 
   3.729342413807337*^9}, {3.7293425640680113`*^9, 3.729342599039427*^9}, {
   3.7293426488552856`*^9, 3.7293427546284223`*^9}, {3.729342977581765*^9, 
   3.729343000270875*^9}, {3.729343035070445*^9, 3.729343109794462*^9}, {
   3.729343404440235*^9, 3.729343408924904*^9}, 3.7293436023294587`*^9, {
   3.729492396297682*^9, 3.7294924377693806`*^9}, {3.729492470537592*^9, 
   3.7294925756422043`*^9}, {3.729492608941107*^9, 3.7294927375910134`*^9}, 
   3.7294929003993063`*^9, {3.729492963919442*^9, 3.72949297953012*^9}, 
   3.7294930364560747`*^9, {3.7294934808936677`*^9, 3.7294935124427834`*^9}, {
   3.7294935692281322`*^9, 3.7294936614065437`*^9}, {3.7294937149102926`*^9, 
   3.729493735114852*^9}, {3.7294937711642876`*^9, 3.729493777492859*^9}, {
   3.7294939097522573`*^9, 3.72949398321089*^9}, {3.7294940690604496`*^9, 
   3.729494070388669*^9}, {3.7295044365831976`*^9, 3.729504437255333*^9}, {
   3.729504472366889*^9, 3.7295045091353345`*^9}, {3.729504567342594*^9, 
   3.7295046918981075`*^9}, {3.7295047921083555`*^9, 3.729504792530259*^9}, {
   3.729504837783472*^9, 3.729504858378683*^9}, {3.729504902913097*^9, 
   3.729504914945204*^9}, {3.7295049590889673`*^9, 3.7295049693867607`*^9}, 
   3.7295050507206144`*^9, 3.7295050866605225`*^9, {3.729505369305605*^9, 
   3.7295053710246925`*^9}, {3.7295060749371033`*^9, 
   3.7295061198152857`*^9}, {3.729506152802186*^9, 3.7295061584274035`*^9}, {
   3.7295061904611588`*^9, 3.729506204977589*^9}, {3.729506245917997*^9, 
   3.7295063289866266`*^9}, {3.729506376192877*^9, 3.7295064022572284`*^9}, {
   3.72950815414452*^9, 3.729508288482005*^9}, {3.729508326828481*^9, 
   3.729508353033554*^9}, {3.729508388708147*^9, 3.729508679056628*^9}, {
   3.7295087106060133`*^9, 3.729508722044056*^9}, {3.7295087653908825`*^9, 
   3.7295088448965325`*^9}, {3.729508880492812*^9, 3.729508881164933*^9}, {
   3.7295091924055943`*^9, 3.7295091968902936`*^9}, 3.729509228408332*^9, 
   3.7295096373795667`*^9, {3.729509716369372*^9, 3.7295097356991744`*^9}, {
   3.7295097714514585`*^9, 3.7295100754417577`*^9}, {3.7295104062934303`*^9, 
   3.729510412793844*^9}, {3.729510510800809*^9, 3.7295105215828247`*^9}, {
   3.7295110287751036`*^9, 3.7295110522767706`*^9}, {3.7295111625816135`*^9, 
   3.7295111626908655`*^9}, {3.729511212944435*^9, 3.7295112366336203`*^9}, {
   3.729512309492423*^9, 3.7295123101487193`*^9}, {3.7295123690907555`*^9, 
   3.7295123725438128`*^9}, {3.7295124293293858`*^9, 3.729512476426258*^9}, 
   3.72951261317024*^9, {3.7295126849097137`*^9, 3.729512931755564*^9}, {
   3.729513439184574*^9, 3.729513440106516*^9}, {3.7295134816405334`*^9, 
   3.729513502517019*^9}, {3.7295135365350647`*^9, 3.729513548020299*^9}, {
   3.7295135784913464`*^9, 3.7295136025241218`*^9}, {3.729513639167348*^9, 
   3.7295136423238235`*^9}, {3.7295137057189517`*^9, 
   3.7295137494251842`*^9}, {3.7295138782937565`*^9, 3.729513880762637*^9}, {
   3.7295140645569415`*^9, 3.729514193159835*^9}, {3.7295142335065317`*^9, 
   3.7295142376317825`*^9}, {3.7295159454406047`*^9, 
   3.7295159477375965`*^9}, {3.7295160174456706`*^9, 3.729516019164593*^9}, {
   3.729516107623951*^9, 3.7295161913330235`*^9}, {3.729516344297017*^9, 
   3.7295165018082037`*^9}, {3.729516636239628*^9, 3.7295166597256746`*^9}, {
   3.729516704822626*^9, 3.72951671644845*^9}, {3.7295170420653315`*^9, 
   3.729517053456764*^9}, {3.729517215327639*^9, 3.7295172212968125`*^9}, {
   3.7295895405771427`*^9, 3.7295895983468695`*^9}, {3.729589810971348*^9, 
   3.7295898354262094`*^9}, {3.729589872335086*^9, 3.7295899063531265`*^9}, {
   3.729590015834833*^9, 3.7295901310773926`*^9}, {3.72959019548822*^9, 
   3.7295901994885025`*^9}, {3.7295902570394707`*^9, 3.7295902614304504`*^9}, 
   3.7295903382173*^9, {3.729590476445681*^9, 3.729590480352208*^9}, {
   3.7295905306682863`*^9, 3.7295905351843185`*^9}, {3.7295906455045643`*^9, 
   3.729590649848624*^9}, 3.729591041884984*^9, {3.7295910971545343`*^9, 
   3.729591112030593*^9}, {3.729591158455765*^9, 3.729591229304553*^9}, {
   3.729591328936624*^9, 3.729591426262052*^9}, {3.7295916776113987`*^9, 
   3.7295918902955527`*^9}, {3.7295919290170517`*^9, 3.729591992505937*^9}, {
   3.729592235632581*^9, 3.729592284495427*^9}, {3.729592622051239*^9, 
   3.729592651912733*^9}, {3.729592776484496*^9, 3.729592806080358*^9}, {
   3.729592917853915*^9, 3.729593003594384*^9}, {3.7295930355028996`*^9, 
   3.729593051566654*^9}, {3.729593143479322*^9, 3.7295931504329386`*^9}, 
   3.7295932006083775`*^9, 3.729593282473567*^9, {3.7295934507355194`*^9, 
   3.729593450798126*^9}, {3.7295935242407417`*^9, 3.729593524381611*^9}, {
   3.7295937099828463`*^9, 3.7295937287341776`*^9}, {3.7295937820348396`*^9, 
   3.729593828553776*^9}, 3.7295938744946313`*^9, {3.729593912497231*^9, 
   3.729593939608531*^9}, {3.7295939726733828`*^9, 3.729594012332449*^9}, {
   3.729595375392929*^9, 3.7295953829090877`*^9}, {3.729595445817786*^9, 
   3.7295955567788434`*^9}, {3.7295956361594353`*^9, 3.729595664208302*^9}, 
   3.729595766028034*^9, {3.7295958226883144`*^9, 3.729595863222438*^9}, 
   3.7295963006536713`*^9, 3.7295963518604345`*^9, {3.729596457617947*^9, 
   3.7295964608056765`*^9}, {3.7295965295918093`*^9, 
   3.7295965297480693`*^9}, {3.7297912302053757`*^9, 
   3.7297912400500727`*^9}, {3.729791310382992*^9, 3.729791400279957*^9}, {
   3.7297916790497594`*^9, 3.729791686737807*^9}, {3.7298403563454533`*^9, 
   3.729840363314834*^9}, {3.7298404094117203`*^9, 3.729840489667536*^9}, {
   3.7298410217775674`*^9, 3.729841092392211*^9}, {3.7298411304102845`*^9, 
   3.729841136348208*^9}, {3.729841247496728*^9, 3.7298413423159647`*^9}, {
   3.7298523667002373`*^9, 3.7298523675753*^9}, 3.729953535321541*^9, {
   3.7299540435341964`*^9, 3.7299540446124024`*^9}, 3.730010189786607*^9, {
   3.730028103286767*^9, 3.7300281043962784`*^9}, {3.7300290047094183`*^9, 
   3.7300290083973927`*^9}, {3.730030525833876*^9, 
   3.730030535178153*^9}},ExpressionUUID->"c23a3bbc-38b0-4269-ba6b-\
adfa957d23d2"],

Cell[CellGroupData[{

Cell[BoxData[{
 RowBox[{
  RowBox[{
   RowBox[{
    RowBox[{"eigen", "[", 
     RowBox[{"\[CapitalDelta]_", ",", "\[Alpha]_"}], "]"}], ":=", 
    RowBox[{"Eigenvalues", "[", 
     RowBox[{"I", " ", 
      RowBox[{"M3", "[", 
       RowBox[{"\[CapitalDelta]", ",", 
        RowBox[{"nc", "[", 
         RowBox[{"\[CapitalDelta]", ",", "\[Alpha]"}], "]"}]}], "]"}]}], 
     "]"}]}], ";"}], "\[IndentingNewLine]"}], "\[IndentingNewLine]", 
 RowBox[{
  RowBox[{"count", "=", 
   RowBox[{"50", " ", "21"}]}], ";"}], "\[IndentingNewLine]", 
 RowBox[{
  RowBox[{"min", "=", 
   RowBox[{"-", "2"}]}], ";"}], "\[IndentingNewLine]", 
 RowBox[{
  RowBox[{"max", "=", "2"}], ";"}], "\[IndentingNewLine]", 
 RowBox[{
  RowBox[{
   RowBox[{"step", "=", 
    RowBox[{
     RowBox[{"(", 
      RowBox[{"max", "-", "min"}], ")"}], "/", "count"}]}], ";"}], 
  "\[IndentingNewLine]"}], "\[IndentingNewLine]", 
 RowBox[{
  RowBox[{"List1", "=", 
   RowBox[{
    RowBox[{"Transpose", "[", 
     RowBox[{"Table", "[", 
      RowBox[{
       RowBox[{"{", 
        RowBox[{"h", ",", 
         RowBox[{"{", 
          RowBox[{
           RowBox[{"Re", "[", 
            RowBox[{
             RowBox[{"eigen", "[", 
              RowBox[{
               RowBox[{"h", " ", "\[CapitalOmega]"}], ",", "\[Alpha]"}], 
              "]"}], "/", "\[CapitalOmega]"}], "]"}], ",", 
           RowBox[{"Log", "[", 
            RowBox[{"1", "+", 
             RowBox[{"Im", "[", 
              RowBox[{
               RowBox[{"eigen", "[", 
                RowBox[{
                 RowBox[{"h", " ", "\[CapitalOmega]"}], ",", "\[Alpha]"}], 
                "]"}], "/", "\[CapitalOmega]"}], "]"}]}], "]"}]}], "}"}]}], 
        "}"}], ",", 
       RowBox[{"{", 
        RowBox[{"h", ",", "min", ",", "max", ",", "step"}], "}"}]}], "]"}], 
     "]"}], "[", 
    RowBox[{"[", "2", "]"}], "]"}]}], ";"}], "\[IndentingNewLine]", 
 RowBox[{
  RowBox[{"l", "=", 
   RowBox[{
    RowBox[{"Dimensions", "[", "List1", "]"}], "[", 
    RowBox[{"[", "1", "]"}], "]"}]}], ";"}], "\[IndentingNewLine]", 
 RowBox[{
  RowBox[{"r1", "=", 
   RowBox[{"Table", "[", 
    RowBox[{
     RowBox[{"{", 
      RowBox[{
       RowBox[{
        RowBox[{
         RowBox[{"List1", "[", 
          RowBox[{"[", "j", "]"}], "]"}], "[", 
         RowBox[{"[", "2", "]"}], "]"}], "[", 
        RowBox[{"[", "1", "]"}], "]"}], ",", 
       RowBox[{
        RowBox[{
         RowBox[{"List1", "[", 
          RowBox[{"[", "j", "]"}], "]"}], "[", 
         RowBox[{"[", "1", "]"}], "]"}], "[", 
        RowBox[{"[", "1", "]"}], "]"}]}], "}"}], ",", 
     RowBox[{"{", 
      RowBox[{"j", ",", "1", ",", "l"}], "}"}]}], "]"}]}], 
  ";"}], "\[IndentingNewLine]", 
 RowBox[{
  RowBox[{"r2", "=", 
   RowBox[{"Table", "[", 
    RowBox[{
     RowBox[{"{", 
      RowBox[{
       RowBox[{
        RowBox[{
         RowBox[{"List1", "[", 
          RowBox[{"[", "j", "]"}], "]"}], "[", 
         RowBox[{"[", "2", "]"}], "]"}], "[", 
        RowBox[{"[", "2", "]"}], "]"}], ",", 
       RowBox[{
        RowBox[{
         RowBox[{"List1", "[", 
          RowBox[{"[", "j", "]"}], "]"}], "[", 
         RowBox[{"[", "1", "]"}], "]"}], "[", 
        RowBox[{"[", "2", "]"}], "]"}]}], "}"}], ",", 
     RowBox[{"{", 
      RowBox[{"j", ",", "1", ",", "l"}], "}"}]}], "]"}]}], 
  ";"}], "\[IndentingNewLine]", 
 RowBox[{
  RowBox[{"r3", "=", 
   RowBox[{"Table", "[", 
    RowBox[{
     RowBox[{"{", 
      RowBox[{
       RowBox[{
        RowBox[{
         RowBox[{"List1", "[", 
          RowBox[{"[", "j", "]"}], "]"}], "[", 
         RowBox[{"[", "2", "]"}], "]"}], "[", 
        RowBox[{"[", "3", "]"}], "]"}], ",", 
       RowBox[{
        RowBox[{
         RowBox[{"List1", "[", 
          RowBox[{"[", "j", "]"}], "]"}], "[", 
         RowBox[{"[", "1", "]"}], "]"}], "[", 
        RowBox[{"[", "3", "]"}], "]"}]}], "}"}], ",", 
     RowBox[{"{", 
      RowBox[{"j", ",", "1", ",", "l"}], "}"}]}], "]"}]}], 
  ";"}], "\[IndentingNewLine]", 
 RowBox[{
  RowBox[{
   RowBox[{"r4", "=", 
    RowBox[{"Table", "[", 
     RowBox[{
      RowBox[{"{", 
       RowBox[{
        RowBox[{
         RowBox[{
          RowBox[{"List1", "[", 
           RowBox[{"[", "j", "]"}], "]"}], "[", 
          RowBox[{"[", "2", "]"}], "]"}], "[", 
         RowBox[{"[", "4", "]"}], "]"}], ",", 
        RowBox[{
         RowBox[{
          RowBox[{"List1", "[", 
           RowBox[{"[", "j", "]"}], "]"}], "[", 
          RowBox[{"[", "1", "]"}], "]"}], "[", 
         RowBox[{"[", "4", "]"}], "]"}]}], "}"}], ",", 
      RowBox[{"{", 
       RowBox[{"j", ",", "1", ",", "l"}], "}"}]}], "]"}]}], ";"}], 
  "\[IndentingNewLine]"}], "\[IndentingNewLine]", 
 RowBox[{
  RowBox[{"xmin", "=", 
   RowBox[{"Min", "[", 
    RowBox[{"Flatten", "[", 
     RowBox[{"{", 
      RowBox[{
       RowBox[{"r1", "[", 
        RowBox[{"[", 
         RowBox[{";;", ",", "1"}], "]"}], "]"}], ",", 
       RowBox[{"r2", "[", 
        RowBox[{"[", 
         RowBox[{";;", ",", "1"}], "]"}], "]"}], ",", 
       RowBox[{"r3", "[", 
        RowBox[{"[", 
         RowBox[{";;", ",", "1"}], "]"}], "]"}], ",", 
       RowBox[{"r4", "[", 
        RowBox[{"[", 
         RowBox[{";;", ",", "1"}], "]"}], "]"}]}], "}"}], "]"}], "]"}]}], 
  ";"}], "\[IndentingNewLine]", 
 RowBox[{
  RowBox[{"xmax", "=", 
   RowBox[{"Max", "[", 
    RowBox[{"Flatten", "[", 
     RowBox[{"{", 
      RowBox[{
       RowBox[{"r1", "[", 
        RowBox[{"[", 
         RowBox[{";;", ",", "1"}], "]"}], "]"}], ",", 
       RowBox[{"r2", "[", 
        RowBox[{"[", 
         RowBox[{";;", ",", "1"}], "]"}], "]"}], ",", 
       RowBox[{"r3", "[", 
        RowBox[{"[", 
         RowBox[{";;", ",", "1"}], "]"}], "]"}], ",", 
       RowBox[{"r4", "[", 
        RowBox[{"[", 
         RowBox[{";;", ",", "1"}], "]"}], "]"}]}], "}"}], "]"}], "]"}]}], 
  ";"}], "\[IndentingNewLine]", 
 RowBox[{
  RowBox[{"ymin", "=", 
   RowBox[{"Min", "[", 
    RowBox[{"Flatten", "[", 
     RowBox[{"{", 
      RowBox[{
       RowBox[{"r1", "[", 
        RowBox[{"[", 
         RowBox[{";;", ",", "2"}], "]"}], "]"}], ",", 
       RowBox[{"r2", "[", 
        RowBox[{"[", 
         RowBox[{";;", ",", "2"}], "]"}], "]"}], ",", 
       RowBox[{"r3", "[", 
        RowBox[{"[", 
         RowBox[{";;", ",", "2"}], "]"}], "]"}], ",", 
       RowBox[{"r4", "[", 
        RowBox[{"[", 
         RowBox[{";;", ",", "2"}], "]"}], "]"}]}], "}"}], "]"}], "]"}]}], 
  ";"}], "\[IndentingNewLine]", 
 RowBox[{
  RowBox[{
   RowBox[{"ymax", "=", 
    RowBox[{"Max", "[", 
     RowBox[{"Flatten", "[", 
      RowBox[{"{", 
       RowBox[{
        RowBox[{"r1", "[", 
         RowBox[{"[", 
          RowBox[{";;", ",", "2"}], "]"}], "]"}], ",", 
        RowBox[{"r2", "[", 
         RowBox[{"[", 
          RowBox[{";;", ",", "2"}], "]"}], "]"}], ",", 
        RowBox[{"r3", "[", 
         RowBox[{"[", 
          RowBox[{";;", ",", "2"}], "]"}], "]"}], ",", 
        RowBox[{"r4", "[", 
         RowBox[{"[", 
          RowBox[{";;", ",", "2"}], "]"}], "]"}]}], "}"}], "]"}], "]"}]}], 
   ";"}], "\[IndentingNewLine]"}], "\[IndentingNewLine]", 
 RowBox[{
  RowBox[{"p1", "=", 
   RowBox[{"ListPlot", "[", 
    RowBox[{"r1", ",", 
     RowBox[{"AxesLabel", "\[Rule]", 
      RowBox[{"{", 
       RowBox[{
       "\"\<Log{1+\[GothicCapitalR][\[ImaginaryI]\[Omega]]/\[CapitalOmega]]}\>\
\"", ",", 
        "\"\<\[GothicCapitalI][\[ImaginaryI]\[Omega]]/\[CapitalOmega]\>\""}], 
       "}"}]}], ",", 
     RowBox[{
     "PlotLabel", "\[Rule]", 
      "\"\<\[Alpha] = \!\(\*SubscriptBox[\(\[Alpha]\), \(0\)]\), \
\[CapitalDelta] \[Element] [-2\[CapitalOmega],2\[CapitalOmega]]\>\""}], ",", 
     RowBox[{"PlotRange", "\[Rule]", 
      RowBox[{"{", 
       RowBox[{
        RowBox[{"{", 
         RowBox[{"xmin", ",", "xmax"}], "}"}], ",", 
        RowBox[{"{", 
         RowBox[{"ymin", ",", "ymax"}], "}"}]}], "}"}]}]}], "]"}]}], 
  ";"}], "\[IndentingNewLine]", 
 RowBox[{
  RowBox[{"p2", "=", 
   RowBox[{"ListPlot", "[", "r2", "]"}]}], ";"}], "\[IndentingNewLine]", 
 RowBox[{
  RowBox[{"p3", "=", 
   RowBox[{"ListPlot", "[", "r3", "]"}]}], ";"}], "\[IndentingNewLine]", 
 RowBox[{
  RowBox[{
   RowBox[{"p4", "=", 
    RowBox[{"ListPlot", "[", "r4", "]"}]}], ";"}], 
  "\[IndentingNewLine]"}], "\[IndentingNewLine]", 
 RowBox[{
  RowBox[{"Show", "[", 
   RowBox[{"p1", ",", "p2", ",", "p3", ",", "p4"}], "]"}], 
  "\[IndentingNewLine]"}], "\[IndentingNewLine]", 
 RowBox[{
  RowBox[{"List1", "=", 
   RowBox[{
    RowBox[{"Transpose", "[", 
     RowBox[{"Table", "[", 
      RowBox[{
       RowBox[{"{", 
        RowBox[{"h", ",", 
         RowBox[{"{", 
          RowBox[{
           RowBox[{"Re", "[", 
            RowBox[{
             RowBox[{"eigen", "[", 
              RowBox[{
               RowBox[{"h", " ", "\[CapitalOmega]"}], ",", 
               RowBox[{"10", "\[Alpha]"}]}], "]"}], "/", "\[CapitalOmega]"}], 
            "]"}], ",", 
           RowBox[{"Log", "[", 
            RowBox[{"1", "+", 
             RowBox[{"Im", "[", 
              RowBox[{
               RowBox[{"eigen", "[", 
                RowBox[{
                 RowBox[{"h", " ", "\[CapitalOmega]"}], ",", 
                 RowBox[{"10", " ", "\[Alpha]"}]}], "]"}], "/", 
               "\[CapitalOmega]"}], "]"}]}], "]"}]}], "}"}]}], "}"}], ",", 
       RowBox[{"{", 
        RowBox[{"h", ",", "min", ",", "max", ",", "step"}], "}"}]}], "]"}], 
     "]"}], "[", 
    RowBox[{"[", "2", "]"}], "]"}]}], ";"}], "\[IndentingNewLine]", 
 RowBox[{
  RowBox[{"l", "=", 
   RowBox[{
    RowBox[{"Dimensions", "[", "List1", "]"}], "[", 
    RowBox[{"[", "1", "]"}], "]"}]}], ";"}], "\[IndentingNewLine]", 
 RowBox[{
  RowBox[{"r1", "=", 
   RowBox[{"Table", "[", 
    RowBox[{
     RowBox[{"{", 
      RowBox[{
       RowBox[{
        RowBox[{
         RowBox[{"List1", "[", 
          RowBox[{"[", "j", "]"}], "]"}], "[", 
         RowBox[{"[", "2", "]"}], "]"}], "[", 
        RowBox[{"[", "1", "]"}], "]"}], ",", 
       RowBox[{
        RowBox[{
         RowBox[{"List1", "[", 
          RowBox[{"[", "j", "]"}], "]"}], "[", 
         RowBox[{"[", "1", "]"}], "]"}], "[", 
        RowBox[{"[", "1", "]"}], "]"}]}], "}"}], ",", 
     RowBox[{"{", 
      RowBox[{"j", ",", "1", ",", "l"}], "}"}]}], "]"}]}], 
  ";"}], "\[IndentingNewLine]", 
 RowBox[{
  RowBox[{"r2", "=", 
   RowBox[{"Table", "[", 
    RowBox[{
     RowBox[{"{", 
      RowBox[{
       RowBox[{
        RowBox[{
         RowBox[{"List1", "[", 
          RowBox[{"[", "j", "]"}], "]"}], "[", 
         RowBox[{"[", "2", "]"}], "]"}], "[", 
        RowBox[{"[", "2", "]"}], "]"}], ",", 
       RowBox[{
        RowBox[{
         RowBox[{"List1", "[", 
          RowBox[{"[", "j", "]"}], "]"}], "[", 
         RowBox[{"[", "1", "]"}], "]"}], "[", 
        RowBox[{"[", "2", "]"}], "]"}]}], "}"}], ",", 
     RowBox[{"{", 
      RowBox[{"j", ",", "1", ",", "l"}], "}"}]}], "]"}]}], 
  ";"}], "\[IndentingNewLine]", 
 RowBox[{
  RowBox[{"r3", "=", 
   RowBox[{"Table", "[", 
    RowBox[{
     RowBox[{"{", 
      RowBox[{
       RowBox[{
        RowBox[{
         RowBox[{"List1", "[", 
          RowBox[{"[", "j", "]"}], "]"}], "[", 
         RowBox[{"[", "2", "]"}], "]"}], "[", 
        RowBox[{"[", "3", "]"}], "]"}], ",", 
       RowBox[{
        RowBox[{
         RowBox[{"List1", "[", 
          RowBox[{"[", "j", "]"}], "]"}], "[", 
         RowBox[{"[", "1", "]"}], "]"}], "[", 
        RowBox[{"[", "3", "]"}], "]"}]}], "}"}], ",", 
     RowBox[{"{", 
      RowBox[{"j", ",", "1", ",", "l"}], "}"}]}], "]"}]}], 
  ";"}], "\[IndentingNewLine]", 
 RowBox[{
  RowBox[{
   RowBox[{"r4", "=", 
    RowBox[{"Table", "[", 
     RowBox[{
      RowBox[{"{", 
       RowBox[{
        RowBox[{
         RowBox[{
          RowBox[{"List1", "[", 
           RowBox[{"[", "j", "]"}], "]"}], "[", 
          RowBox[{"[", "2", "]"}], "]"}], "[", 
         RowBox[{"[", "4", "]"}], "]"}], ",", 
        RowBox[{
         RowBox[{
          RowBox[{"List1", "[", 
           RowBox[{"[", "j", "]"}], "]"}], "[", 
          RowBox[{"[", "1", "]"}], "]"}], "[", 
         RowBox[{"[", "4", "]"}], "]"}]}], "}"}], ",", 
      RowBox[{"{", 
       RowBox[{"j", ",", "1", ",", "l"}], "}"}]}], "]"}]}], ";"}], 
  "\[IndentingNewLine]"}], "\[IndentingNewLine]", 
 RowBox[{
  RowBox[{"xmin", "=", 
   RowBox[{"Min", "[", 
    RowBox[{"Flatten", "[", 
     RowBox[{"{", 
      RowBox[{
       RowBox[{"r1", "[", 
        RowBox[{"[", 
         RowBox[{";;", ",", "1"}], "]"}], "]"}], ",", 
       RowBox[{"r2", "[", 
        RowBox[{"[", 
         RowBox[{";;", ",", "1"}], "]"}], "]"}], ",", 
       RowBox[{"r3", "[", 
        RowBox[{"[", 
         RowBox[{";;", ",", "1"}], "]"}], "]"}], ",", 
       RowBox[{"r4", "[", 
        RowBox[{"[", 
         RowBox[{";;", ",", "1"}], "]"}], "]"}]}], "}"}], "]"}], "]"}]}], 
  ";"}], "\[IndentingNewLine]", 
 RowBox[{
  RowBox[{"xmax", "=", 
   RowBox[{"Max", "[", 
    RowBox[{"Flatten", "[", 
     RowBox[{"{", 
      RowBox[{
       RowBox[{"r1", "[", 
        RowBox[{"[", 
         RowBox[{";;", ",", "1"}], "]"}], "]"}], ",", 
       RowBox[{"r2", "[", 
        RowBox[{"[", 
         RowBox[{";;", ",", "1"}], "]"}], "]"}], ",", 
       RowBox[{"r3", "[", 
        RowBox[{"[", 
         RowBox[{";;", ",", "1"}], "]"}], "]"}], ",", 
       RowBox[{"r4", "[", 
        RowBox[{"[", 
         RowBox[{";;", ",", "1"}], "]"}], "]"}]}], "}"}], "]"}], "]"}]}], 
  ";"}], "\[IndentingNewLine]", 
 RowBox[{
  RowBox[{"ymin", "=", 
   RowBox[{"Min", "[", 
    RowBox[{"Flatten", "[", 
     RowBox[{"{", 
      RowBox[{
       RowBox[{"r1", "[", 
        RowBox[{"[", 
         RowBox[{";;", ",", "2"}], "]"}], "]"}], ",", 
       RowBox[{"r2", "[", 
        RowBox[{"[", 
         RowBox[{";;", ",", "2"}], "]"}], "]"}], ",", 
       RowBox[{"r3", "[", 
        RowBox[{"[", 
         RowBox[{";;", ",", "2"}], "]"}], "]"}], ",", 
       RowBox[{"r4", "[", 
        RowBox[{"[", 
         RowBox[{";;", ",", "2"}], "]"}], "]"}]}], "}"}], "]"}], "]"}]}], 
  ";"}], "\[IndentingNewLine]", 
 RowBox[{
  RowBox[{
   RowBox[{"ymax", "=", 
    RowBox[{"Max", "[", 
     RowBox[{"Flatten", "[", 
      RowBox[{"{", 
       RowBox[{
        RowBox[{"r1", "[", 
         RowBox[{"[", 
          RowBox[{";;", ",", "2"}], "]"}], "]"}], ",", 
        RowBox[{"r2", "[", 
         RowBox[{"[", 
          RowBox[{";;", ",", "2"}], "]"}], "]"}], ",", 
        RowBox[{"r3", "[", 
         RowBox[{"[", 
          RowBox[{";;", ",", "2"}], "]"}], "]"}], ",", 
        RowBox[{"r4", "[", 
         RowBox[{"[", 
          RowBox[{";;", ",", "2"}], "]"}], "]"}]}], "}"}], "]"}], "]"}]}], 
   ";"}], "\[IndentingNewLine]"}], "\[IndentingNewLine]", 
 RowBox[{
  RowBox[{"p1", "=", 
   RowBox[{"ListPlot", "[", 
    RowBox[{"r1", ",", 
     RowBox[{"AxesLabel", "\[Rule]", 
      RowBox[{"{", 
       RowBox[{
       "\"\<Log{1+\[GothicCapitalR][\[ImaginaryI]\[Omega]]/\[CapitalOmega]]}\>\
\"", ",", 
        "\"\<\[GothicCapitalI][\[ImaginaryI]\[Omega]]/\[CapitalOmega]\>\""}], 
       "}"}]}], ",", 
     RowBox[{
     "PlotLabel", "\[Rule]", 
      "\"\<\[Alpha] = 10 \!\(\*SubscriptBox[\(\[Alpha]\), \(0\)]\), \
\[CapitalDelta] \[Element] [-2\[CapitalOmega],2\[CapitalOmega]]\>\""}], ",", 
     RowBox[{"PlotRange", "\[Rule]", 
      RowBox[{"{", 
       RowBox[{
        RowBox[{"{", 
         RowBox[{"xmin", ",", "xmax"}], "}"}], ",", 
        RowBox[{"{", 
         RowBox[{"ymin", ",", "ymax"}], "}"}]}], "}"}]}]}], "]"}]}], 
  ";"}], "\[IndentingNewLine]", 
 RowBox[{
  RowBox[{"p2", "=", 
   RowBox[{"ListPlot", "[", "r2", "]"}]}], ";"}], "\[IndentingNewLine]", 
 RowBox[{
  RowBox[{"p3", "=", 
   RowBox[{"ListPlot", "[", "r3", "]"}]}], ";"}], "\[IndentingNewLine]", 
 RowBox[{
  RowBox[{
   RowBox[{"p4", "=", 
    RowBox[{"ListPlot", "[", "r4", "]"}]}], ";"}], 
  "\[IndentingNewLine]"}], "\[IndentingNewLine]", 
 RowBox[{
  RowBox[{"Show", "[", 
   RowBox[{"p1", ",", "p2", ",", "p3", ",", "p4"}], "]"}], 
  "\[IndentingNewLine]"}], "\[IndentingNewLine]", 
 RowBox[{
  RowBox[{"List1", "=", 
   RowBox[{
    RowBox[{"Transpose", "[", 
     RowBox[{"Table", "[", 
      RowBox[{
       RowBox[{"{", 
        RowBox[{"h", ",", 
         RowBox[{"{", 
          RowBox[{
           RowBox[{"Re", "[", 
            RowBox[{
             RowBox[{"eigen", "[", 
              RowBox[{
               RowBox[{"h", " ", "\[CapitalOmega]"}], ",", 
               RowBox[{"0.1", "\[Alpha]"}]}], "]"}], "/", "\[CapitalOmega]"}],
             "]"}], ",", 
           RowBox[{"Log", "[", 
            RowBox[{"1", "+", 
             RowBox[{"Im", "[", 
              RowBox[{
               RowBox[{"eigen", "[", 
                RowBox[{
                 RowBox[{"h", " ", "\[CapitalOmega]"}], ",", 
                 RowBox[{"0.1", "\[Alpha]"}]}], "]"}], "/", 
               "\[CapitalOmega]"}], "]"}]}], "]"}]}], "}"}]}], "}"}], ",", 
       RowBox[{"{", 
        RowBox[{"h", ",", "min", ",", "max", ",", "step"}], "}"}]}], "]"}], 
     "]"}], "[", 
    RowBox[{"[", "2", "]"}], "]"}]}], ";"}], "\[IndentingNewLine]", 
 RowBox[{
  RowBox[{"l", "=", 
   RowBox[{
    RowBox[{"Dimensions", "[", "List1", "]"}], "[", 
    RowBox[{"[", "1", "]"}], "]"}]}], ";"}], "\[IndentingNewLine]", 
 RowBox[{
  RowBox[{"r1", "=", 
   RowBox[{"Table", "[", 
    RowBox[{
     RowBox[{"{", 
      RowBox[{
       RowBox[{
        RowBox[{
         RowBox[{"List1", "[", 
          RowBox[{"[", "j", "]"}], "]"}], "[", 
         RowBox[{"[", "2", "]"}], "]"}], "[", 
        RowBox[{"[", "1", "]"}], "]"}], ",", 
       RowBox[{
        RowBox[{
         RowBox[{"List1", "[", 
          RowBox[{"[", "j", "]"}], "]"}], "[", 
         RowBox[{"[", "1", "]"}], "]"}], "[", 
        RowBox[{"[", "1", "]"}], "]"}]}], "}"}], ",", 
     RowBox[{"{", 
      RowBox[{"j", ",", "1", ",", "l"}], "}"}]}], "]"}]}], 
  ";"}], "\[IndentingNewLine]", 
 RowBox[{
  RowBox[{"r2", "=", 
   RowBox[{"Table", "[", 
    RowBox[{
     RowBox[{"{", 
      RowBox[{
       RowBox[{
        RowBox[{
         RowBox[{"List1", "[", 
          RowBox[{"[", "j", "]"}], "]"}], "[", 
         RowBox[{"[", "2", "]"}], "]"}], "[", 
        RowBox[{"[", "2", "]"}], "]"}], ",", 
       RowBox[{
        RowBox[{
         RowBox[{"List1", "[", 
          RowBox[{"[", "j", "]"}], "]"}], "[", 
         RowBox[{"[", "1", "]"}], "]"}], "[", 
        RowBox[{"[", "2", "]"}], "]"}]}], "}"}], ",", 
     RowBox[{"{", 
      RowBox[{"j", ",", "1", ",", "l"}], "}"}]}], "]"}]}], 
  ";"}], "\[IndentingNewLine]", 
 RowBox[{
  RowBox[{"r3", "=", 
   RowBox[{"Table", "[", 
    RowBox[{
     RowBox[{"{", 
      RowBox[{
       RowBox[{
        RowBox[{
         RowBox[{"List1", "[", 
          RowBox[{"[", "j", "]"}], "]"}], "[", 
         RowBox[{"[", "2", "]"}], "]"}], "[", 
        RowBox[{"[", "3", "]"}], "]"}], ",", 
       RowBox[{
        RowBox[{
         RowBox[{"List1", "[", 
          RowBox[{"[", "j", "]"}], "]"}], "[", 
         RowBox[{"[", "1", "]"}], "]"}], "[", 
        RowBox[{"[", "3", "]"}], "]"}]}], "}"}], ",", 
     RowBox[{"{", 
      RowBox[{"j", ",", "1", ",", "l"}], "}"}]}], "]"}]}], 
  ";"}], "\[IndentingNewLine]", 
 RowBox[{
  RowBox[{
   RowBox[{"r4", "=", 
    RowBox[{"Table", "[", 
     RowBox[{
      RowBox[{"{", 
       RowBox[{
        RowBox[{
         RowBox[{
          RowBox[{"List1", "[", 
           RowBox[{"[", "j", "]"}], "]"}], "[", 
          RowBox[{"[", "2", "]"}], "]"}], "[", 
         RowBox[{"[", "4", "]"}], "]"}], ",", 
        RowBox[{
         RowBox[{
          RowBox[{"List1", "[", 
           RowBox[{"[", "j", "]"}], "]"}], "[", 
          RowBox[{"[", "1", "]"}], "]"}], "[", 
         RowBox[{"[", "4", "]"}], "]"}]}], "}"}], ",", 
      RowBox[{"{", 
       RowBox[{"j", ",", "1", ",", "l"}], "}"}]}], "]"}]}], ";"}], 
  "\[IndentingNewLine]"}], "\[IndentingNewLine]", 
 RowBox[{
  RowBox[{"xmin", "=", 
   RowBox[{"Min", "[", 
    RowBox[{"Flatten", "[", 
     RowBox[{"{", 
      RowBox[{
       RowBox[{"r1", "[", 
        RowBox[{"[", 
         RowBox[{";;", ",", "1"}], "]"}], "]"}], ",", 
       RowBox[{"r2", "[", 
        RowBox[{"[", 
         RowBox[{";;", ",", "1"}], "]"}], "]"}], ",", 
       RowBox[{"r3", "[", 
        RowBox[{"[", 
         RowBox[{";;", ",", "1"}], "]"}], "]"}], ",", 
       RowBox[{"r4", "[", 
        RowBox[{"[", 
         RowBox[{";;", ",", "1"}], "]"}], "]"}]}], "}"}], "]"}], "]"}]}], 
  ";"}], "\[IndentingNewLine]", 
 RowBox[{
  RowBox[{"xmax", "=", 
   RowBox[{"Max", "[", 
    RowBox[{"Flatten", "[", 
     RowBox[{"{", 
      RowBox[{
       RowBox[{"r1", "[", 
        RowBox[{"[", 
         RowBox[{";;", ",", "1"}], "]"}], "]"}], ",", 
       RowBox[{"r2", "[", 
        RowBox[{"[", 
         RowBox[{";;", ",", "1"}], "]"}], "]"}], ",", 
       RowBox[{"r3", "[", 
        RowBox[{"[", 
         RowBox[{";;", ",", "1"}], "]"}], "]"}], ",", 
       RowBox[{"r4", "[", 
        RowBox[{"[", 
         RowBox[{";;", ",", "1"}], "]"}], "]"}]}], "}"}], "]"}], "]"}]}], 
  ";"}], "\[IndentingNewLine]", 
 RowBox[{
  RowBox[{"ymin", "=", 
   RowBox[{"Min", "[", 
    RowBox[{"Flatten", "[", 
     RowBox[{"{", 
      RowBox[{
       RowBox[{"r1", "[", 
        RowBox[{"[", 
         RowBox[{";;", ",", "2"}], "]"}], "]"}], ",", 
       RowBox[{"r2", "[", 
        RowBox[{"[", 
         RowBox[{";;", ",", "2"}], "]"}], "]"}], ",", 
       RowBox[{"r3", "[", 
        RowBox[{"[", 
         RowBox[{";;", ",", "2"}], "]"}], "]"}], ",", 
       RowBox[{"r4", "[", 
        RowBox[{"[", 
         RowBox[{";;", ",", "2"}], "]"}], "]"}]}], "}"}], "]"}], "]"}]}], 
  ";"}], "\[IndentingNewLine]", 
 RowBox[{
  RowBox[{
   RowBox[{"ymax", "=", 
    RowBox[{"Max", "[", 
     RowBox[{"Flatten", "[", 
      RowBox[{"{", 
       RowBox[{
        RowBox[{"r1", "[", 
         RowBox[{"[", 
          RowBox[{";;", ",", "2"}], "]"}], "]"}], ",", 
        RowBox[{"r2", "[", 
         RowBox[{"[", 
          RowBox[{";;", ",", "2"}], "]"}], "]"}], ",", 
        RowBox[{"r3", "[", 
         RowBox[{"[", 
          RowBox[{";;", ",", "2"}], "]"}], "]"}], ",", 
        RowBox[{"r4", "[", 
         RowBox[{"[", 
          RowBox[{";;", ",", "2"}], "]"}], "]"}]}], "}"}], "]"}], "]"}]}], 
   ";"}], "\[IndentingNewLine]"}], "\[IndentingNewLine]", 
 RowBox[{
  RowBox[{"p1", "=", 
   RowBox[{"ListPlot", "[", 
    RowBox[{"r1", ",", 
     RowBox[{"AxesLabel", "\[Rule]", 
      RowBox[{"{", 
       RowBox[{
       "\"\<Log{1+\[GothicCapitalR][\[ImaginaryI]\[Omega]]/\[CapitalOmega]]}\>\
\"", ",", 
        "\"\<\[GothicCapitalI][\[ImaginaryI]\[Omega]]/\[CapitalOmega]\>\""}], 
       "}"}]}], ",", 
     RowBox[{
     "PlotLabel", "\[Rule]", 
      "\"\<\[Alpha] = 0.1\!\(\*SubscriptBox[\(\[Alpha]\), \(0\)]\), \
\[CapitalDelta] \[Element] [-2\[CapitalOmega],2\[CapitalOmega]]\>\""}], ",", 
     RowBox[{"PlotRange", "\[Rule]", 
      RowBox[{"{", 
       RowBox[{
        RowBox[{"{", 
         RowBox[{"xmin", ",", "xmax"}], "}"}], ",", 
        RowBox[{"{", 
         RowBox[{"ymin", ",", "ymax"}], "}"}]}], "}"}]}]}], "]"}]}], 
  ";"}], "\[IndentingNewLine]", 
 RowBox[{
  RowBox[{"p2", "=", 
   RowBox[{"ListPlot", "[", "r2", "]"}]}], ";"}], "\[IndentingNewLine]", 
 RowBox[{
  RowBox[{"p3", "=", 
   RowBox[{"ListPlot", "[", "r3", "]"}]}], ";"}], "\[IndentingNewLine]", 
 RowBox[{
  RowBox[{
   RowBox[{"p4", "=", 
    RowBox[{"ListPlot", "[", "r4", "]"}]}], ";"}], 
  "\[IndentingNewLine]"}], "\[IndentingNewLine]", 
 RowBox[{"Show", "[", 
  RowBox[{"p1", ",", "p2", ",", "p3", ",", "p4"}], 
  "]"}], "\[IndentingNewLine]"}], "Input",
 CellChangeTimes->{{3.730184093529106*^9, 3.7301842023803663`*^9}, {
   3.73018429448024*^9, 3.7301843135752816`*^9}, {3.730184386689618*^9, 
   3.730184388924345*^9}, {3.7301845438660145`*^9, 3.730184548381957*^9}, {
   3.7301847107209015`*^9, 3.7301847136586685`*^9}, {3.7301847488331337`*^9, 
   3.73018480469611*^9}, {3.730184836885829*^9, 3.7301848871705666`*^9}, {
   3.7301849177038755`*^9, 3.73018493529871*^9}, {3.730185090552301*^9, 
   3.7301851480092382`*^9}, {3.730185210232087*^9, 3.7301852807682486`*^9}, {
   3.73018532436516*^9, 3.7301853439602175`*^9}, {3.73018547896931*^9, 
   3.7301855038928757`*^9}, {3.7301855794763107`*^9, 
   3.7301855901643543`*^9}, {3.7301856744340525`*^9, 
   3.7301857230936494`*^9}, {3.7301857542207785`*^9, 
   3.7301857635807285`*^9}, {3.7301858619311514`*^9, 3.73018587415091*^9}, {
   3.730185951984135*^9, 3.730186021520381*^9}, {3.73018606000709*^9, 
   3.7301861562327204`*^9}, {3.7301862535514708`*^9, 
   3.7301865444621363`*^9}, {3.7301865853085275`*^9, 3.730186604512955*^9}, {
   3.730186637452801*^9, 3.73018663864027*^9}, {3.7301868945950336`*^9, 
   3.7301869042831106`*^9}, {3.730187296981756*^9, 3.7301874504610558`*^9}, {
   3.7301874834632177`*^9, 3.7301874849163027`*^9}, {3.7301875158560295`*^9, 
   3.7301875169184875`*^9}, {3.7301878280645323`*^9, 
   3.7301878643638654`*^9}, {3.7301884576854167`*^9, 3.7301885160331235`*^9}, 
   3.73018861072705*^9, {3.730188784364007*^9, 3.7301888047560816`*^9}, {
   3.7301891974855523`*^9, 3.7301892412231884`*^9}, {3.7301892852105303`*^9, 
   3.730189285725965*^9}, {3.730192054924012*^9, 3.730192074737853*^9}, {
   3.730192115459364*^9, 3.7301921754946847`*^9}, {3.730192217560043*^9, 
   3.730192353834982*^9}, {3.730193923617403*^9, 3.730193941759261*^9}, {
   3.7301950960701227`*^9, 3.730195223250444*^9}, {3.730195473423663*^9, 
   3.730195475580063*^9}},ExpressionUUID->"9de77878-3b4a-462e-a94f-\
a9ceef999d9e"],

Cell[BoxData[
 GraphicsBox[{{{}, {{{}, {
       {RGBColor[0.368417, 0.506779, 0.709798], PointSize[
        0.004583333333333334], AbsoluteThickness[1.6], 
        PointBox[CompressedData["
1:eJwV23c81d8bAHAjUYiMZBShrCiEKE6hsvsiEbKy96aMyijJXteKjLKyVZQ8
hLKKpEGSUiqV+7nXvObv/Pqn1/v1fO5nnPOc5znnD/scfEycGOjo6AS30NH9
/39dXvNq3lgS5Pd+SQuhpzshqL+3cgu2Q2u4jtXcJsTAouNcDAk0tA5cfTm1
iXL0qsa/YreNM/UpjmyiJR46ziHs2ZvOUne7NhF4NKw/w67PyLjD9nATrmeG
llZh01d9PnD53iaqLqFnzMHOepPS/SNzE/q1F/huYHcFbVw2ubEJpzLmvvpj
g3+oNgRvIqdfGba22Er8JvsPumwipbtuyfrYCSqTQjnmmyhuluajgu2977LM
Vp1NVFPavSmK3d0caBxwdBPprmip78C+EXQweVJyE1WcmzpAiybBkPfqd0P+
TfSeddvTKeyOSxqmT7dtgpLczuVX2LFdpmOSKxswftJo/DF229O8K1kzG+Cw
ZZtzEbbU0dAjWz5tIDqpa+nx2G6LBiz+/RuImeeXQwA23e2ri1+eboBBpvuw
FfY+r5BNwwcb6GfBgUkt7DS6ArHW/A2IWj0UL4OtWWRzSTpxA0Tok19zYbPX
HIDsiA1YPHmiihZFArUMJxVm7w1UrXZk7yS2x6eEgSCbDRS9YbT/Bba9POfV
70YbKGTSpa0KuznY6awp2kDt/Lo/U7BV+rdoPD+0gQq8au8E/d95rvryIhuI
6NX9cgH7wQP20LucG1D6o7lCHVtUNqCLg34DVY0lrYhgPwYB+auUdSTcZjTI
iB16O65t9us6unDEc//0dRL46ml52Qyvgye9/spL7CmLEfXXz9chLUtDvwL7
ZdfLwxqN62CTd4s3HnubzYPTNSXrQBd48bw7tuBL7mt7M9bRdMfodj3sxti0
z0kx63DuG+thKew7PO22m4HrqMV59jkzttyCMrOv0zqSjndt/3GNBMeeZ4xM
mq2DYZHh/k7sBM0rPcan12E81nq2ELsw/PbUc+V1OLqusTscO77P58ARiXWU
wn+r0Bz71uyb1Ht868CX1XxNAVtV0u4AH8s6ypI90syGrag38D1ueQ3t/qOn
OX0Vz99Q/6uVX2toT5CiIGB/W+L75jm6hpAxKyJhN4x4iX7pXUPPxN5XeGOz
eCYlGz9ZQ6rT4eansO0GNKS7KteQz+5XWoLYARI6c8p5a+jl7xB3IpIEd/+G
/Km4vYZIVjtfdmFf/17IvSd8DeVacphlY1cYZHmmeK6hwjc9HB7Y3fNKS4wX
1+BiYyD1OLabtU1TiOEaEl6VXGbHjnszV/pHfQ0FlY4KTkSQ4GTKl15buTUw
zzW3qP6/pzjER/augVPe2fIwbJdToU06HGsQxqO7VRebP2Zn+LPNVQglSj15
sRmnRsMUiFX03jr/3WQ4Ce6feNdUNrmKTKPRsSpstePsknverKKLyoGkQGwt
69T3aR2rSCB9fuo4todKSAdLwyrwZxgKbMHWuDP2O7J4Fd0nfVbsCyMBQ8fn
/xbSVtHVj8NSydjMzhVLHtGrqOu91IIJdgWb15dvAauovb4qiTfs/+vfdpul
4yq88P87+/4KCXRknwW/ObcKjKd1d5Cw3ZkHJHVPraLs4unvZtg9LB9FOpRW
0Q+7Gndu7IMnlexUD6yC9zND0uBlnE816Ff9rlXoP6PoEI/9NcDqiTTzKmJp
S3iuhf1n18KHkqUVlPBGu3Y1lARmLdc19/xagbF3dMIN2F8srq5mfVyBIIu9
LC7YJhxBW3b2rqAjhXV2AtjbzeZsbresIL0dkXsHQkggfTqDbWvlCnrov64c
jn369+qO67kr8OewaaE0tvnljy5r8SsgZ25k8CGYBJfrv+0ODVtBW1KcFKKw
qwQnxOY9VtDPhcZTMtgSDjnxvtYrkNO9cHk4iATRJbNG/wxWoPdvzPMQ7OLe
Tn939RVUH2jGJYg9OLV9+afsCpx6SbFqDcTrM+b5pNPeFcTRH5xqhY2EF+W+
71gBjvfJpcsBOP/92r47bNLQnUD/G+nYh36c3PKNTIN4hjGJg9j7N5qS7Sdp
0MTNePm5Pwme9Fje+jpEQzaV993OY6cZxM7Zd9DgnurCr59+JJhhzBr6Vk9D
nD6pP4Kxn5/fEHUspqHq5/GGjNgbAif+/UijgVG/+Y5EXxII88/Ku0bTEJ3x
EA8PdkDmg7mZABoi75EwzPbB4/tFXsnbkQZRcVPF/Ngvp07TKOdoiLdxjC7b
mwRRvS81g0/R4EekpDE39vPEUp5VJRpYyEpG3PYiwUDlV79rB2jwvdLTiw47
rjP74lY+Goheb97m70mCEjPaWAIzDXLcFo5OepDgqb/uP+7lZWQaIfNVDzvj
2jQp79cyolsL+VnvTgJu+tMTYqPLqKuU8TAvdpb9YueD3mU4n798J9ANr6+3
hQbKT5bR7IcQ7iFXXN+kmcLbK5dRPUuSnwS2f8+W8/p5y4DoJbOvuJBANzln
4v3tZdQev9W515kEq58+8V8KX0bX79c3c2NfTmJgIzyXIf6wh+cFJ9xPBRxb
Ii4uo73jIta5jiSYKw05wGa0jGyvX7R/f4kEfNLvzfM0lmG2TvUcO/ahpmMm
MoeWge2GPityIEFeXpxAq/AyqqjItPKwJ8Hou+cPDTmXYTE8aHeaHf4eEz6p
SbpldMgmhbvRFvc/l0+XAyhL8HkVhF7bkEBPN6ma+dsSKitbp5+6SIK6vLHe
/OElxJpvkEyxJoHCtuwRhc4llCtakkSzwvM1N/C2t3EJxJOHX65YksBZqe6V
fekSzC570S1cIMHYfGXPSsYS2l1au/rTgoSvs+zPiF2CEKaLV96a4/WdlTZ+
KHgJHTWoUHt8Hu9vftswDjgvoUmrXctpZiTonGA642a+BJ57z3k4n8P1Jml7
LbPOEvzm3asnb4rHQ/6QVtnRJWDg5jszZ0wCr6IQVh2pJeCfL9754D8SjFBl
OGf4l5CKUZuZ1Vmcnwc/XUjcvoR0J98+pTPC+5n9NhT51UVUX5P8K8+ABEcj
xr58+LOIOIprww/qk+Dds265q+OLIBr1hqdBlwSpxb9+SrxahB37NXQP6pCg
N8aBd/jZIsyW1lfnniaB/vyDjoiaRXTdS+TNmjYJksMKl6QLF1E2EapuokUC
clrA89HkRSTZZx+Se5IEP7p6ZOOvLcK40Pz6CCJB4taKU8f9FtHiTz89eg28
/k4n7iLsF9Hn3cuDe4/jfqvsUH3PZBG2cx5cPahGgibjRL6LWosgbfxdXuYo
CTxFqQ67jizCPY6B4d3KuN68XrrzRnwROLXolRYUSeAzk/QhiXcRnZ95UAby
+PuyVISNti7CuT2ZfiGHcD2jMsdyLC2ggpvlQ4Ky+PvGG/jf/lyAe1+iaFXS
eLz5kmezPy4ggR+/d0lI4nraXsBr37uAGj01dRP2k4B2lFQk82QBdVHX7o2J
kuCDz+97y5UL6IEMTXmnCO4vd/uUe/IWYOvyF5rcHhKcu6nulpuwAOUiAV8U
BPB88QmZ+kQsQJ3ccJ8gH87/xn2sZ7wXkG1VY8ovbhIUzS+U77NdQDNb0xZJ
nCTIZD56avPsAtK26q+XZCfB26p42pcTC3DkcKNzzjYSXPpwd7JTfgF4rDPL
fjGRwIlDf1eV6AKQ2CrmeBjw+ETEPs7kXgCreepDoY0s2Hx941v0lgUUk8Sr
vUHLgv3Tg4+CFuaRndmOz48XssDX97iZx/Q8UoaJsjOULJBw45l0/DAPvm3C
DVV/syAsd2+YQ8883LgcOfv1ZxY0SDfpO7bMo9EPIoq/vmXBr1PvQt0r52Hi
MqHS+jkLPBY0ZILy5uFDXl+G1ccsYFeOSoxJmEc+VunQOZwFY3ZCA9kR8yi9
R3o7dSALJmgpvA3e86hLTPPu1IssmKHF5A7ZzkNcAUdsZnsWaFR8Spz/bx7R
FiZStjzJgl2i78T3as7DpWMR3rKNWUCky5EMFedhUDwym+1BFvjZagtHi8+j
RqML5wtKs+DsAeWVNt55VPjnYstEfhYcn2FzpWeeR2/Cw3J6M7JA6/xUld7y
HBDWE6mWCVmgaMzJlvd7Dl0Rsl1PiM6C6XnTYerYHPKk76JaXcmCou3MBiYD
c9BzfuTEc98sYJU27Gt5NoduPlR3f+KcBWs5usVStXMgz2pQpGGdBTpc5rLF
d+fQ95GgTh3jLPAO0+wVS5sDyYW2c8On8Pj2xX2siZ6DwqSFKyOq+Hru7Oda
QXMouvTV8hnZLCid4Z7/5jwHd7q+Su4XyYJ52T1fEizmkNng3eVLXFlw7OSd
1ZN6cxAjpDi1ypgFskMZLxmOzyH31kt/p+YzQW+X98tB2TlYiL6Tx/UjE9yq
TG5UCM8hjrUdSxEjmaDfHZOVsnMOTI+wXRXszASBkaepsYxzoLjSKzVZlwmf
DWP4by1QkfnOdNv2O5kg4ln8Ie8nFU0N3VmqvZUJhjdDIttGqahmS61ScWAm
eBa59VL6qbCxr63nlk0mzKUaRCi3UVHzwPs+izOZMCAy4JpYR4UJFP6c7lAm
8Cm+d1wqpsIl1/F7/ryZMLvCaBaUSQWng9KTBSsZ8PYbnSRLHBWSra9dCJrI
ANEH/z7UXaECU0fz9R/tGfD33zN3Xy8q7DF4YDNRlAFJrxOpZ+yo0CVhWWB0
PQPOBv1LPGpKRYo2V6rFbTNgXU/YVes0FXrCmd4aHcsAct2pFjdVKjTXHjN+
ypsBMhfDXzw4SEXXFRoSLGbToZZ99Cu7CBVdkv2uytudDhXPjdyTuKmI/UZD
6mROOjjJefcfYqZCNrdYYqVnOsikrYfPrVDQE5Nbko7q6cA2bM/waZYCx104
ajZZ0yFCbfj3z28UKEg4x+z3MQ2qtf7rF/xAgTbVWN6a4jT4r9z6TGg/BTHS
UXbUuqeBgd8lpk2ggHNr46T34TRYVR+tr2+igHdcYtqfuVTYKcy0llqBn3cl
uvLAw1S48TsgvaiAAmel7BP3B6bC3w3u/d/SKcD7qvkj5XAqnFJZNTe7RYH8
J9kNOX9SgOfTp961SPx71h/bD5emwKyjPOtYIAUW90n1DVimwLYF+bxZdwok
PBn+ncCRAr0DmVPH7ClgXnnuu3hsMigl6h3pNKeAjgzXI5ZfSVC7JgOxRhTE
WnEzV0gnCWhuX9JjTlFAr3/9Zvu9RDBdJfLaj1MgvGXvHmv6RGDZMCGpHaGA
Qd9x94tWCWBiacM/J0NBw1XlN1WabkPxNd8bM2IUVGUZy2jPdht0rmlw7ROi
IEmTGUUTx3h4UzXblsVDAUf/gbDo1lsgfpfhoj47BbWszaR68N6CNQXuBI2t
+H0bBj5G+MQB1wXzVp9NApleePxOsv8mGAr+PDyxTCCB06ThEcmbMNRTynCL
SkDtJ6Wmb3E3IE+6XsznLwF9jmKsVX9iQXNK/1LyNIH+253vEGEcCz4+m36/
JglkZ1L3qvBJDKxcXP4R+olAsXd064wkYiBqpxtC7wmUKOMDraRoGHOa+Kv6
hkDxnVEK3GzRQFzzOusyQECBGv9e/5goEL5d1tb9kkAn9OMIgi4Kosq1E0w7
CRjYqcxSeP06bDKHM3MAAVIP2a1jtl6H8ysM1xafEPBWWPhQcfI10C2s02F5
TKAH81q9c0LX4E7zixbNRgLtMTpgO2F9FUKyvimU1hJwIOZlHWtcJMyO5wrJ
PCBAXES4Vu9pBLSIDP1+V05AXfw2et/FcGDf93h3yT0CubYsLeuphkPfixLF
1GICSteKyu5Hh4GiaP6bgkICRTMIjui9uwIVwU+y+vIJoK/RGF2TvQLzrE5H
uHMJSPGQcLuWeBncWRzcQkgEgup3KtlzofCQ8xX9YgYBOSrJSVvtQkH809z7
xDQC/jxr6k0cDgHWc3sH1VMIOO765zmhFwKKjqc/b0kiYET1utRcTzCEf39O
9+02AYrUf30XDIIh7vUv7ZFbBJSbnng1MxIEH8/cax+7SeB9utxnL4cg+Adc
WfOxBFo2cTB+MB8Iv9e3U0ViCNg9G6ztdzsQVCsfs9pGERDBsXn/1oFA0MgT
Fa+5RoDujU69ru4AEJ19Ect+lQD3Bwa/KK4B8L1DLCY8At9/uUz4B0cAFBw3
DlsJI2D8r3qQ/xN/WL6YPXjjCgH+1X76vq7+ME2/45/IZQKdeV45+ojfHwYt
5c/0hBDw6qrpPpHXfjDFk2QRHkyg0TuaX2/G+sHfkw7Fx4MICJufv9mP/IBv
j84DlkAC9r79K9635gsZlVOMk/4E8nsWecGx1ReaDmYcf+6H8yXxjG54pC9c
sJMi1/ji52VFxC9o+kKSZ37LPR8CeWSc2vVwmy+QPAc07nsT6Bn3BX/Nez5w
PUTjQJ0XAQnyz5m1jvkAL/NXwU5PAnW/iwpVf+cN//KHByc8CLS3P+8OU4A3
XI2RWWTwIGCPoMB1Px5vYEjpO33IHb8fy1vNCy1esLdGPOKSG4EOdYpsZNl7
QaYyn0WhK4FmAsvqtrJ7gfir1pxvLgT60HpA9MZTT3jRos0si+133uLVvKcn
3CINuEY6E7B+dqxXcZ8nZB47fuu9EwGFu/c93v/RA3wfiykrYUuIeJbXpHrA
Zcs8lOtIQNXtRzubDD2gJXt/KBM2S1T+QyE2D4h+ltYUfIkAgS2yGUMD7lBt
PN3/z4FAV2sLx5qT3WFcWIPkjm2f+OMtnHOHpPYnlL/2BNr+k3VsSNAdbue6
NQfaE5DM6qrz8bsb5Gof7qPH8XNbor07a91gn0oLc4YdgX7ptEZfC3eD9VZ7
Uxlslw+5eRt6bpDAI5X60paAcIGuXFlBN7BuuHvfFVs6NuXgxl9XaMv+fGWH
LYF6fii12Le7wrXH7ovNNgTaQb5qrZfpCga6xxldbQjozeP4XOnhCvNipQmC
2M+TBUqDtVyhlnr66tuLBOSNlTwsEnKFr8ZcvcnYo20SFSJLLtDUpXjhP2z3
Z03Fv4ZdID+SU4T3IoEa9noakGtdYImmzjFhTSC+Dsch6SQXkLQI46+yJiDr
9J/hVC8XsLxRpRCObTgi4CVo5AI/xYbOGmOfP9AnAYdc4IYkk4s0/n3Uh57F
QC4XcNeJ8GHG8VZ+tyNKi87Auuuq/S8rXF9NTe4sjznDf98clF9hZ/vnGDS3
O8N7q9RfD7GBKtjsVeYMk0RUQDE2+0eBaq5kZ1BZhLdp2EzHuA2LQpzhV/bX
rTetCEQWGt7OY+8MMYXprFdxfDi5o8xJ3xkiGUlfr+C41w0v+VRlZ6h3676F
Db+7NTZTRZ2hI5Z3ayR23oB73SUOZxAOuHshFl+fX84nzbDuBO07y+NSsNPE
GzPd/jhBTnBBdiG2T2e4bdaYE8hfl0tpwL4UpqkU2+cEvVWnQnrx/R4a/sek
+NQJ7h0UNv+O49Xa6ev5D5ygK/o/NUY8HuI5RHx7gRMkp304eACPV8eZYYu8
VCfwtZM+bojj/vdm/pOJdYJnDTohodg8W+TzvC87waHSwdky7PFV/oJL3k4g
6s3x8NP/xztgxyaLoxOI5ItNcOP5HBPcX3LR0gmC/7Bfw/ON5GZE6+yMnaBU
eKQhFc//+aaXiTt1nYB1X1HKBxw3kfP66XPSCWq7fyuJ4nzTvL1ZHabmBG6N
mR1+OL/O7bcQUDriBHZjB81eYFft21KXL+cE2QLbeUVwvmYURZ1olHIClbZ0
yavYb5eYyZf3O8H2hCtPprCnW94doe5zAk5zOpqhHe5fWmrTe4SdYI77zK42
bKeLhkc3hZxA4UGFzhG8nrIHo19mCzrh/ibcX4d9iudo4T8BJzhQUPtZ0YEA
64MGmvQ4blT6p/sZtpAex8MP2Mcuxg4a4fXNap0bF7QHv78ixeAntk3j5M8v
+Hnak6LZN3E9OBvfdl9IDM8nhxP3YScCmT+0MVWQcIIpa2Ppr7ieHL/oqCd5
0AkYymdN8nD9iRy7+HqrghMM7V7fYeuC83FJXOzDUSe4+jn030FXvB6OLFeX
nHAC20mbBCY3Ar6F6guG4vF9ebUj9zf2l7yU2/amTuC4qvFpFNfHDLekHm8b
J0jgJg58wPXzstjZ2Dp3PJ+1f3y/eRJgLKNTpRrqBOxjMX1ruB6/MJNpFr7p
BM5EgKuEDwEyrf8Oh5Gc4GKKTMUlXwIUnvMfdq1wAmKyVqgR138zq2o+5mdO
cLTVKYkvgIA7n7/5RQzj+X4VtjMd94+A3NecS7+dILp3iFMS9xuWv9HRZYzO
wCOUd2kU96O6mX76AWFnsCitdK28TEBPStlmtQZeL2lMMoVhBPp9/2fjfTtn
KKLxZbTi/nfKNI5F/IYzPPyyp4EF98uQophHtbXOUM5Vvuc27qd0ySHvaZ+d
IVkPUgxx/5W/NSL/e6cLXJB/OmQdR8CuKtPqhwYu4GB1XarvNoHm33ff401x
gT76TVp1MoG4rjdtSZtwgaeSoz4HM3A/O/GIVfG4K4ybhZ6+moProbKQr1Ad
rne03p3sdwlQ2WmW56XrBudPKFBrywmkakX7pafiDsOcf5a4HhHo0YW1/fXl
oeCVfVVIO5QKDuZCJZ+CQkFtuSH2tg8V9olnx/7UDAU5o2WpcWcqssudN3/H
EQrpWzNElG2oiPZGq/LeeAgEBW+5nmNGRUL12lwXKkLAtID+0lZDKvp+NUqG
CAqBka/hE+HaVFQ7GEjy0AwB18a7rOvHqPBWrHC9f0cIhCoOMdxUpCLt3fWs
XJ+CoeT5/XEBGfx7oftBGmXBcPPGUn2zKBXYon4sGAcEw4PJgTw7ASpQVR0M
DVEw+L13aeTiokJoyRMtedZgCHFHXIPbqPCH1aJs430QfPqx+SaTnorouZMM
HxUHgc3OeDYXGgW5d7ZwXfAOgpyL1E+aFApyOGs39lM1CAZoVy2lflNgNtww
+RJTEFz7WFUs8JUCsbfqxV4NBYJ9kfDgrlEKhN7TSN2fHwjNyU0re95QEOo5
NerlEgh71P1PHO6lgOfn4S1lCoGwcT7xqWEHBb027REfXg+Ay8j5ZnALBbY/
phkTPQHgT7oJlfUUWI04Vc2QEQD5DaVXZyooME6ttt1uGwB/5khTSsUU9Oet
by6LdADU77RnTsylwCvBvaSNeX+4dVKMmUijoFWjatI/8IcLemKbNrcpYBaX
Ov0+3h+ywrtZx6Ip8HLPwPunZv7gn3xb1z6cggoernfeEfGH+w5c7+bxeSen
Kogr8o8fHC3l6M/wosDl5+iQzSM/4L5wVuekMwX2rhxKQdf94LZOvduKDQXp
G/9tFDPwAx3dAwbt5hRkmzi/j43PDx76VLOl/0dBO+vK3Fe++sILIeMef10K
+iV+RoJ44Atjf8XybTUpoBayRJsN8YWqWPV7F45R0BHHtsRlvD+z03pMZ3+E
gj4pRWbt2IH3b53l/UGyeL7qxoucGnzA3VBcLPsABaLu7WN6reMD+/kVxXuE
cTxJd+7CF29Y8H3zh4mfgsTEZATYg72hpG4my5iLgpiVXh39w+YN+iJmmlWs
FPToPxXh5RIvSKh8tZ2bCZ8HN9VqVI55wbzXHNutDQJ4S5Q+VA97gpmUlhM7
Ph9FXujLs3H3BI5orsN3Kbj+TKazGzF4Qp307Vsn/+D9gtVrw2u5HrA6ci+R
8p2ANuvlBJqCB3Ry7beomyBgjc9je1u/O2xjSNkS+ZFAB5d/cw87ukPY6MEa
y2ECpVyVZFLbcAOts6s+p/F5KHL3mTMrJDdwHKtxPPmCQF9UT//Hp+AGnYPl
9/XbCRis9ynOHHCFZUvqWacnBDq8+rD/sosrpJkqX0lqItDJkm1OPQyucJD8
RONlDYEGbEp33ihwgRBjq0ccFQRqB93Ix2ou0LJyjeZSQqALDyPs7D84A/eu
PSJDd3C/dKwLigt0xvW/6KRONu4XebZR8lzOQFe4EjiUhr93XNbYvs4JFF/e
GHJNxP2pcrZe6Cyup8Wc7jtxPbMsLQ91nXWEsxIvz/dFEejV6cRw3SRHkHVW
rkqPIFCw8HRWl5wjqAucCPMKJcDUbrloYvASdIrzjJnjep0tOBGS73cJ3BYl
x0y8CWAWOU9h4LkER34rJtrgfpLKF/9912MHSEjYtyXMkUCc/f1iny0doGOa
/Ww57rfzFrrhlpv2cLbmeMS0JQG3ZFqa0kvtYWfkzjtK5wl0t3H9dqKePQQz
s7RmGhOw5W3HYwOKHdw+9WB6qyGBwlbYp95l28FwU5rkLR0C7P++fyB70g4Y
0/9LENIm0OklNsP6EVu4JR0o2IEI1C+4UfpI0hYyZCMmgo8R0PL6yKnASBv4
LP5uXF2FQLvUdP9R312EyYWXQrsUCbjxrEzp2KGLYBIbXrIph9+nKyzBLN4a
Xlz+F7gijb/nBklB76cVZIp9S98qgftNkOXRfaetgCHpJ724GO7/ZtlXvt23
hOOgCybCBKq/HVWYuc0Sdsqw96cJEsibyOTW9L4Anja/RL/z4fPB+6St5BEL
2P9LvfM0D97v5Ti5lqhbQG/0rrInnARoNphNO5WbQ0WCYA9ix/l3hvLzOK85
XHqWuvf9NgKl/tBKkIs5D70nzxVFbCUQ2wJT2YkFM7AWGTqlzEigezlTz0Jd
zYCR7v//COCnH2Ua/3wO3O4OxTykkVGl8307H7NzIFQnsZYwR4bPzDaWKoOm
MO6w79SNf2R4t2uHxFF9U7jv8elY0U8y/Nx6625QrwlIPfdt+fyVDK2yRtpz
uiYgbLOYfmycjBJeZsg3DRjDHmpowZP3ZPgXGibx1NgYKNWr5ZZvyNDAaRO9
ffQ/IO0MvSY4QIaYKFNU6vAfZH2cmF17QYYPRVVfuT+fhaAtAk83OsiwMSOd
fJlmBIPsnBUiz8jIo25ud5iAESycLL/s0EyGscS7J/lPGMIr46GZzkYyFK6d
WzV1N4B/fNGPtWvJiF9m3Fk6Rx9YsodI3yvJMH1Y5m3ugB4sHft5ouQ+GflL
6Dwr3qIHWWf3Ol0rJqM/xaQhjZO6QG6lbworIAPLWspP9ygd+MRsO5aRS4bc
Y2Nsoj1nwPyWaVR/FhnZJPaH23CdAfafVqbC6WT0j9GyjN/+NPztcqQmJ5OR
YburgkHTKfhROU6/J4EMnCNX1/6xnoJFgZf7XsSRUVD3tPCiizZcGRwix8eS
Ic9436JljxbE8zsxe0SRkcS7fkEuWS3gMu+id75KBs+MkUDOLE2IDxIMDgsn
Q9QWDnk9Rk3wD86nVV4mg1bInjcNgSch5CdJeD6YjCI9q2XUZ07AwgnS5fOB
ZHSAkSHg06UTwL0nlPTGjwwRWqlBG88RXFWKY3bywfM147im8EIDVncVn+f0
IkPVhzwDpTfq8PSKHudbdzIyT1La92PqONw+/LrtgSsZDMLvy+zbOAYqN+z+
5DuTwV6uZ99L4WMgKKC2t8SRDOsWQgONOmrgSd880eZABtsSM57OUFU4LhfW
SLYjI++7AjxDtUeBYfOmqJItvh/fgtjDfyrA8c2pPukiGXQKHGb0FVTAe1Hj
x6oVGQVSl9y9IpRhOm1TM9ySjK68v81Lfa0E84VBZzku4PxRsH5Xf0AJcit9
kpvMyahKdZ9ITMwRsCn4dNPjPBkoVxmYTvxSBMMdP54pmpGh29DhWKuxIlTT
uB6znSPDN5sA+cF2BUhadqQtmJBBtzRJ4KySAuQ89WElG5MhBNTXd9bKQ+7r
0MCl/8ggx0xp/ycrD07xqa07/iMjk3fnjzXXHwZXiXrPI2fJ6Oe4vvoZtcOw
9uXVDlcjMuixN2t8TToE3bwLshWGZHSuKTuPp0EOJj0dzi8Z4PxOMyof+SwL
UkOZvCbYhYq3hl7tlIXS864rzfp4PvhSfz8wPAi/N4QzZfTJyEJf8rRwqgyA
WlRIhR4ZhFR0eoc/ScN3rR9HFLD9JBuXgmSlYVHphEO3LhlNrpxnaY6Vgs7f
qlkO2K5bwuZ0vkvCZrKy2zZdMjiyNF8b1ZGECFbHoBYdMmI0bTYVbJSAsu3d
5/11yPAisn2pXVQC8r6pVSli1wfSz0SQDoDWoSSu9TNkQCqPirfuPABPjgXL
vcZONt95hzN5P5ipFhbfx66dWrtosnM/DOjV8tzAvnG88XI0SRyG3PUOemKf
t1fOtt4nDnzKvOkW2Le8q0JJNWJQWvRoXg9b4lnx3KyGGKTe/7iheYaMuK+Z
ru0dFoVt/yTsT2DPWL29+91FFAyum7zS/P/9dpls29jcB+53mJZ0cdyt1yFY
OncfrKTNpJthFzFbaUgr74PzX4qtnPD1nBFvetveisCvkE7myziubamdXOkv
AsIWg6YpOB7JRGWv5xIBBRv59UrsHvUPybIuwlB1XamzB19PYfkQrFm5F8p8
6F1+Y7vcm30kO7sHHLMTqtjweJbuqeaIVNgDyi0kMwVsYc4Blq5gIUj5VyJj
ie08VvAl9YkgfDL5vRCNx1eg3DwgbF0AwnUMI2txPKJI4fAuJAAPz1ukjOM4
KKXRliP54WO3DG07nr/yO7u5W1t3gzM5+KYadi93DwttiQ/2GXuyeuD5ZmhX
ztI7zAeXPR6dz8fxG+dGEwycdkGyv+fx1zhuI+jXkpfFC16jW1PpcP60pN/p
edfJA0faTKUV9XC+2uZJ5/zlhhENjy9OOB534tBiDCc30D0picvG8Zt9HX1H
D3EBN9ONzT7swVOV9ed0doJNdsfedXx93Z/yjVArTphuEXkuh/N5JHS3bcLQ
DigsC39hi/M5vXwzs2WcDbxe1m9LwfGWbUvhT8a2Q/zndHfAriHygwd7WWDQ
6FvPP2xWg9D9Ryu2wjbv40yCeL2EbSJRxdAt8G2Ul/4MtjUDX926EgMc/V1Z
4GdABpMHup/vd262lUsttOdiz7zr5h5fWGnrIRfqP8cuzKQf3Ea/2OZCWxP9
hX8vdta9JGeKaGsSpcmw4fU6dU8hYkLlZ5vvwZ0Gctjf6AxfFBR9bOtIP+1m
ZEiGpAc7SLv+3G1TusLj7onjTyKUPdvF3mnM5zkqxeG43r8BNuuMaY3TpjEN
Rdgvej3YD0RSNHTL+HubsVOcNzrKppc0mh1227/C3h7DL5MUu6GxTf6xwxfs
e/3LFnY1DCivzfHRLL7/ZbYXbAIqW5HKx1btVRznP/uufeHzNhR0M2JxixEZ
qQ6sPFkrYUfvD4Q3seL644VSNUW6OdGKW64LB/bu5/od/3q40BOzp8vYiLvv
8ovlzzzIUbT5P3Yc77hVbfBxCx9aYjSzYMaeGTVrlNTgR4FvlJbX8fNsoqsE
EuIF0fkbw7sp2N8OjnVVzuxB8iSP4kn8fuUuLm05h0TQce6N8AHsikvp9N6B
+5BHvEpKE76+ufxz++EuUcRW79aZjeNczbLR2sLiaKw5Yj0Um3a+hIHzxn7k
bvZT3Axf/7yG1X9j+QDiciQJy+L43pHpF1dDJZGozOwwHY5PBjiwbGOSRmck
qsWG8HyaHn1cwlMog55b/lrA842S/tm+ED0ji1Y5lw7aY2/dU9vWsi6Hqrc7
Volin+4ql2+0P4weM3w2+YLz65ThoZM2BvLodvi+LSTs+NPGD2SQAjLuJwp0
cb4+tphj8VJTRF1oiX4J5/fHzmipUI0jSML1yfZC7NZjji5l+kpo1igm8yRe
D9LHFeYuOCijrgLDiAm8/vIsrsrMR6mgexn384Lw+ruhnb3ypfooiiwt6NmK
fZ+P7XjilCqqqq8cS8Xrf56xRdpf/BiSf3br/i7sLdfVPrL6HUdi3yU2M3A9
8u6trpnoVUca8VcfsmGXXZ5YDz6E0GxMaHbEaTJqNrvZd8T4BPrK3x348xQZ
DO9bKFXuPIniC1p59LA/jA9U+IyeRGeuK564p43Xa0u500S5Jt4g/Ne6rEWG
/2TAxeyaFrJ7aaOvjc1x9MQvVTtt1Pco/8FNTdzvdMbHl3ROodXZrfnPT5LB
lWdPPMOx02iPpfDw/Am8n+G4IfZO+Qw686KWcS+2xivt8LnjOqi39OZXdUSG
SzJX+mYMdVFM8JHd5zTwfrTD+6qJux7KsW46a6dOhmhFK5VXafooU1VUxuE4
fl+64c5tPQao6KmlzoVjZHAeNzjXtd0I3cjKQafUcP5e+93+0uosUhfZUbJf
lYz4btJHLl38D7W4Om/QVPB+tnSbBfcuYyT/6uz7DmUy+H7ijnv83hiJ/vpT
Fq5ERhcOilC875qgxjtHf0kdIYPTDl7noQBTND7hxtirQIZlb9/Fq8bn0GK6
ovUFeTLQbMVcDquZoaVZev2xQ2R4GZ00USp3HjUo7t2jL4f3j7yf+hsOmaOZ
nmfcVQfJSD4tmFtbwwKNHqA50KTJQJ45l3DB6gKqnis7rCRFRnK2U5/Y4yxR
Ot5dXpTA++eaix3Z3VbISGIw2W8/GYxWC7+b8F5ELKVP+H3FcP9W6jrxJNQG
Kbn0cFjsI8N9HjadEIotWpj6oSYpjPdjjDf969vtEM8ETf+LEBlKiYznpzPt
kVBO0WiYAM4XrsP1JSEOiD2j6eIaHxmOxFVJ8LpdQtoatxVseclIXVPuAZeH
I2pS2ZpSzEVGO2TQf6euOqGDvWZxXRxkVLzyej25zBn9aovZ0slGhivsxQH8
0y5oMmKwPW8bGRRvL5+3UHdD09KjOgZbyXC0VvTTvjp3lNs5MfeGgYwM1CaL
np70REav9nyV2pyFOvmxYsqCF2p+0T3/3+osHORXEpZ/44P2i2++01qaBQpt
ff7cX18k9u/r7AZ1Frbbfh48ts0fvV+o9YmcnYVhBjeHGc0A1L1pb972exaF
t77jrL4TiMQyH8U8+T6L1HI+R97fG4wk5SpGvL/MQiG9l8dmfwi6aP7W7MPo
LIjoP1AWqb6MPDL25BNvZxGDh/2Lub4w1GHZc6r51Sxqvfs15fDhSLSidatP
9uUssCqIKw8GXkNpHK8fmbbPQt+pXPI+xihUpOwWId8yC3sGH4eX90cjpuxI
lvf1s7C7WuYsfIhF858LuK0qZyEl1yDo6eE4tDbSvvyreBatsKjEuE/Eo0fU
20MtebOIw21k7/D3RLRSrF7BnzkLCXUVZ97cTUEOcsvLdsmzyFfLwR0FpaGz
uQ60n/GzqO9Da+Ej5wyUP/OeYfHmLOyQNB6acstCUjfyjjTdmIVD99xyFAOy
0Q39/HopHCcxF5unhuYi3bJP6SdvzUK163GjU/75yLb8b+a7hFl0f+/rt4xW
BSjETESxOXUWVPJmCrr47iJf5dXGp6RZOPD0rMv2pbvoDGHJ8qhgFl0Tkx9a
6itCPhwe56Puz4Jv4Jz9zfRidKFq7Ah97Syqc8tFv/4rQVneTCd2N88iNoi+
68JYirYx6/nVd8wiXv49Yg5VpUh547LXk/5Z1HlkMlJN9x5qo/z+KvZ+Fu04
LvDC9PM99GFda3lychYlPtuxzO56Hz1p+vt1+s8sjM0b7Oj6fR/Z67SGHsT5
8tQlntbnUIYyHd5TKhjwfvlOoKLf2zLUEuJcaLED57u4VNXGsXLk+dS+TUGA
jKjZy9NN+eXoKfe0oeIBvP4VyrUGF8qRleGJWTMFMvohuF8z+kwFou1ieZGl
QUa5P9AYXVoF2naa25OK6/+B7nsD/u8qUHS59jsnczJ8JRUSGzsrEUuoz6nZ
S/g8apQd9uJMJSr4W695y5eMtN5fODkdXInkW3rjj0SQkU7U9b/BhZUo3Wpj
2+wtMri7Mx5K7KhErBX/vW3MIsPDws4Z1c+VKEKohj+mhIw6xR1M4qmVSI6L
KnWxjoy+jlgxxNFXocc74pzUn+H+5JrPpbq9CqkScepiffi8rpYicpetCsVO
y8uxf8D7c71641aWKpSbSnpCmyKjkxTVvHPvm6DCflulwXcynPkuxjw50ASP
/r54dmKRjD6uqHG8gCaQi9D+JLiFQB/u7GbbrGmCpJ7vifzsBAywV3hdz20C
/WfzJwV2EdD3/GTJyagmKPtdObBXmAClXcEb8s5NELZblFNSkoDLRSIpmqeb
IFM8d0NZnkDUws0NO9Em0DtwtMBAjUDH30iZh640wp4rbuzuWgRSvXvrje/r
Rlgx3RWXYkBAyIfQtEMFjUD+Ou7VYUbA3/FEmyy3RrzECnQ3bAikFfpIO/pw
I+jMtY3puBIwHfjv+BC1AYQV0kVK/AgwaTR6alLXAHatZa4cYQSMBakf/eTa
ADNBz+xSYgg0eWFX3RGhBth5qEpWKolAM3+ERcT76oFf8lncZxKBvM3k2Fz9
68F5a8eP+iICPjjkizbz1MPBSy2lVVX49xTpA911dUAldEzfPCQglvzLUfV0
HVzyNmKUaSeQnnBBUGBFLRySmHj2vI+AR5yH6D48roFgXz/Be+8IEA/X/Pj3
UTUUfq3d/m2SwOtbRFz2/gNoiUjvT/xLwPiz9RaH2CpY6Fbhfb5MoL3nmLLW
z1XC0OtjhwuZKGij/c1r0q4KYLjc7WTATYEHgejb41dlsPva6LnFfRSAz44f
6q7dB5L117oeeQqU8lUe4Ve9B4bJ0fRfNSkw9O+i4zhDKWRaM0UeN6OAx+OO
4nO/i8FbbM+1B64U9LPoe2XXXBHIcew++yUc3/9go0OPWBEsk5T0r6RSwOqG
W1dM8F1Qqa6lyt+noNG+jiuUV4VwcmBG5O0TCmrzE5LI/1IAchvyMScGKVDs
32oRtbsA3AvluD2nKGjS2q14wPcOjC+G8xsvURDTE71SrW/5EJiixEtsp4Jc
5kQSm2s+CE1fOGiwlwrJfg0Ntht58O516SM3eSrw3KXfplucB/x2zT6G2lRk
cFLkb5BxHuQKP9y+dp4KL0Q/PNmxPQ9UT+WuXXajwhWd7Vtz+3IhXeuDY38Y
Feo7GOh+puZCrIrY1vlEKlJ2jTZet8mF6olXZ5YKqfDAyGiGUz4XXlYeOfax
nor0Wk92hDLnwnHdleKcTioEJca0l33NATa+5hX1d1Rw1486KwE5cPlzZOTL
aSpKP8jJnV6YA2TnEfmjy1ToLR0nZUblwC81tunUbXNwfatu7Q+XHHAUm0fv
Bebg5hc1M+2zOfCwfax168E5MKbMbF45mgN/ZtYeiavPofwaa01LsRzwE3Vz
kzeag2TRntpmjhxgqnSdk7Wdg2Bed6rfejasHYiwEvSdA8XHuqzOf7Ohy5Yu
beXaHCQqjjaEjmfDH3X/gIHUOXDOEBxJeZUN/S+u9qUWzwH/lOmebMgGLdsB
Y/3GOaRK0Su+0pANewJiH9I65+BoxNbEA/ez4U34y4w7I3MgKec5djs3G+pD
xqJUfswhDa4ekfzkbLCd1WPpWZiDv99TbPRis0FK5HvJ2a3zUJHONRQflg0S
gsn9r3fNo/9af/SZ+GfDR2GBf6ck5pHtoEFBtls2XD78x/uhyjwUlD0OMbXP
hlN6d+v26Mwj5s3XemEXskEpoJD1qsU87ImKbmUxyYb2sOy3o67zELBUz7mg
lw3ju1fOy12eR8VJm/xq2tkw1mH1JfzWPLhx3ZUZVs+GztTP9d058+Dd2cnW
rJINmlpXObZVzkPc/cB/0/LZUH3MR+nMk3m45t5obXkwG9zCTS5e65uHnC1V
aIdENmQevfGsaWwelDc+9G7sywb9h1a3vs/Mg4A1U7AkHkG5bWcpHKvzSFue
iS5udzbQjquKqbAuwK+QHbYCPPh6zUg9S8EFuNn7oH2cIxt+HlBJuSyzAMZC
8jEDrNlQO2khmHlsAYrHM5R/MmeDwpaPnNX6C2gb6XmS9JZsKKnpTe+wWoAo
OlX3DLps2PbjevewxwKaSNvoFV0ngVRJbfdk2AJ4Cn4efEsjwc3XwQ1/bi9A
14PPT+8tkuCEelz5XN4C3D658TtrjgRKqyqdy1ULyF9GcOgeQYKTc6lCq08X
4BgX89rQPxLoini9WulfQGJTAzv5/pAg2THi39KnBfiXwtcX/IsEf8Uc06l/
FpDn2lNi9gcJGp/AyMzqAurosL8UOUWCR79UX0yyLgIbnQ6n+FcSLGlnho0I
LoLPdbGFiQkSBLxuYX4hswhP/nLvrRknwcHK9vCHxxbRwp/q0pQxEvQJb/4p
1l+EpUu7a2M/ksD9G6dzktUiMHEc80l4T4J3jV9XQjwWQXdubV/pCAmSvB61
2IYtwlHz1B0DwyQwClOqP3V7ETwX38QyviFB8RtvslQefp75va+6gyR45Tp1
na1qERlq+cYUvCJB5OmEoH9PFkHcPfUj3QAJFgS/vh/oW4TrXtNnfftIYBM1
gU9wi8j4+oVLf3tIcHSMlevmzCJ6vRacFviSBIsj1xgcVhaRn9L2SywvSOBZ
M5N4bPsSsuLpsCvrIsFhwdQ2boEllPr1nZBxJwkYKJYFM1JLSKqnTZbpOQny
E4eV21WXoLH8m1xnOwlU6aRTM3SXYHDQpD0eSPCVpvHI5cIS3FK+dcOqjQQ3
bhbUqLotoeJFaWmlZyTYnhsXtf3yEiwXvzbnayXBQ5s51bG4JTij8QLon5JA
xyNpvDx7CZwT/vLOt5DApb3bL7gcOypo52wzCUilXXRazUsgnd/hSX5MAg/L
0JQdPUvgOq34Y+kRfn5jmsTohyXgit9+jBn7QGzCQPHPJfCpU5Xf85AEDstl
sR5LS4grSydRtQl/TxfVQpF5GebvHeazbiTBuo6OwcquZTgXoZET00CC+CRT
p/YDyxDUNP+loR6P9+HUiljlZeRlQrRM15FATt54r97pZdAceL0kjL27vrmH
/fwyOnqF19OmlgSFeZ3VQ07LsOEi8KeoBuf70dPDaUHLKMlzVm+mmgS3ambV
zsUuQ6+/ziUVbIWA0395MpeRwjc/9lsP/v/3MI0zI6XLsMl9RPxLFQn+C72i
ltG0DMIvXkSrYsdqtH0x6VpGlCuwLbsSv8/bqAnOkWWU0kyfuVKBx7+0Wu31
1DI6IlDHZI99fnjrcvzcMjBI7FXvLydBq5qawBlGGkLfnu9RxR4M+1jKwE0D
P7aDtyvLSDD32zzvmSgN/LdS3YSx94bz0ocq0EDM9EEh6T4JDGrMRuU1aaBb
Mc3Fja1keUrijzENjaTuqkq9h/P55sq/Ensa8rmR+h839kvFoMPWfjS4lBj9
l1SKn895l8J9nYbe60y7CmPbqRsf6U+hofOBoXUVJSRIX9BbvX6XBlv6HtYo
Yz86dlz3aB0NXPUHz74oJoF+WIfILNAg6EfJNQts6/1OMSWDNCjwbpH7V4TX
++m7wRZfaFC2qKQTg62y+xONjUyDe86jT/dgf7rlxdmxQUN/PJZCW+6S4ExP
YWvgjhUUXO7nY46961klneTeFTQq2ZC8VEiC3vjmiTHZFRDcfb8vBzuK8YdF
ovoK9NU379Qo/P961PBDhiuwz/P1+e8FOD8vdElRrFdQ04UTCQnY+sc9Yoo9
V1Bz24dSZWzb+/zRpuErwPWxN/3bHXw/9UqJLQkrID/UaJCC/aPvT0BT3goq
+5rVibDzs4rcHKtWwLBk5C+Rj9+vPXo7z9MVdClC5lkJdkw6sujsW0HD2o1S
Ftgrn0LO+Y+tIO2VUYkd2LMK3XT7ZvD7VNtVd+fh9WLwyGaQtoJUr1vURWLr
aw35RGxbhdEBYQlV7O3jSUoy/KvQbWvLspCL8+e1Y/1HyVVg+cKs34Adz9T6
PfboKtSrn532xT79dWFIQWcVnExq3hzG/hXgEfLFfBUo1ye2UHNIcLbNa/S2
yypyiv0Q0oTtO3NqWSVkFZ9rX4mGYvNEK72burEKsl2yG8exHSuD/ZKzVuGf
fCEDI/Zlo+Ov1e6vQsHiumRfNglErRv+/ni4CinTlu5p2FLE+quU7lV0N5IG
Vtivb6gHHHu3ilYVjcQOYP+UuvX5x/dVSB5ZS6SQSHDtDpU9ZX4VHiy+pz3D
5rwdy6S2ZQ1cQ8fsbmPzVJ3pnuJeAxX2w88uYH//d9QoUWwN0kaltklhvyw2
LVJWxBbURLQsEtTcSYAvmmvo7SS/ZR92gfXbijiTNUTXE3IuH/ubNJe9vMMa
iL0+LeWD3aQlNz3qt4bGJTLfamJrzjOrRV1fg8Pi6UZ82O5Pr1yUTl1DIJCW
+TcTz4f7RePhu2tQ7sBY+hyb8WTUrit1ayjlXEhQDrYex+Pqfe1rQDPNZ/LD
djLq5usdXEP139T/08Uu0PA38/2yBh5PtYxFscn0V134yGswu1C3ZS0DP+9R
uVHbxhoEypc4v8duSi5nddqxDpIvjQPqsdvJioWse9dhg5FdIhHb4uratgbZ
dWBzU490wwbtOgML9XVwpjoEncZmeEpz2TBYRzGOPNvEsd/9vGpdar2Okgo3
lBiw532npfU81+He8tTyZDoJqHWv3pLD1hFvTp5RO3Zb/7B55u11OPaN88hd
7J8dyY/V8tbh7XvN+9ewN6Lz5r5UroN2vFaxPbYsUzxb7JN1+Jamsl8Lm9Pw
L4N03zrURZkd3I9ddOu/D69H11HbpR9NzNhcIprxAb/XQeXoidaZNBKYP9MV
2k1bh4Wrg+g1drbzv8RWlg2g72BTb8Buiqv7Yrd7A/7juV6f9X8z83AxSW5A
wKOu3DDsZMOs/RUqG7CRG7loh/3UolHA8MwGdG5xfH4a26zvO4U4vwFhwkfX
DmI/nCuqynDegJqC/iJu7JkpW52jwRtwzWatbiWVBN2BqT2fYjdgN/NDiW/Y
nuZlB69mbgBX01/GPuxnIpxBovc2ILHgvlYDtpvZ0eLupg2gvqR8x2druBgU
3+TatQHllb9+RGPXMPs8YB3ZAKuZOm0vbJl7BvE1UxvoOXPY5nnsYsY4I+O5
DUjli+I5ib22GU2bY9hENZdZo2Swt1YU3c7i2oQvGc6nd2Gv6pxgUhXdBKG0
v7b02Fk+z5w/yW+iNCG6V39TSHBnNbAu4uQmMt7HnvARe0as45uw8SbKT43L
68Juu7ay3mG3CfMSBK0O25gnlMHRdxMKZfvu3cGON00mmK5tInvNe3fisR/J
ZfSUJW+C5YHdkyHYCvyj8bqFmxAQ0+HhhJ25s1blT80mYoMzyBS7u8JpMKFt
E8LbLC6cxN69Q99E7vUm1ENF8yFsZfYH7YOfN2Fi/5LVXuzVvSMCfv82wdhg
iyY7dr0Huz3X+ib8Dz79YkA=
         "]]}}, {}}}, {}, {}, {{}, {}}, {{}, {}}}, {{}, {{{}, {
       {RGBColor[0.368417, 0.506779, 0.709798], PointSize[
        0.004583333333333334], AbsoluteThickness[1.6], 
        PointBox[CompressedData["
1:eJwd13c81d//APBIVIiMyiiibJVkNDiFyi6kZJNrS7ayyijJXtcoyt4RFSUv
I2UV+WhQZqVS3Pc17zWu3/n+/OPxfLze9z3OOa/X65y99p7GJOYNGzYIsWzY
8L//OvyXKvmjyJDVOZocwLShWUhvTxkL9qXGYG2LuXV0BRYd5iLJcFRTIuzt
93XI1C3/No5d+21Tl+LAOnzi28Ddhz12x1H64et1ALcna6+wa1JTH3A8XUe2
aYEF5dj0smGJ64XrEJvPtDETO/FDYvvPtHXUrbWw8zY2+DGuG99eR6dT58a9
sV94B2qB/zqQfqfa2GAfFjDeL+e0DkoPXRL0sG+qjAlnXlqH6Bm6pwq2x97r
sqza61BV0L4uht1U72vko7oOOsuaatuww/zkEsak1qH0wncJegQZ3l9d+WEg
gN+ffcvL79jNV9RNXm5ZR0oHttPeYd94bTIktcxA304ZfnuO/fJl9o30KQay
Z9ni+AhbTDXwCMtXBoxK3UyJwTZf1N/s3c0ANr7f9j7YREzY4uhLBtJPc+23
wObzCFg3qGDArxyJMU3sextyxBvvM1D4ysEYWWyNR9ZXZOIYSJQp4T0PNnuV
BGSEMNDHUyfL6eFkUEklqbBdZUDssSN7xrBtvsb2+FkzwJ5huP8NtpkCd9gP
QwYEjDk1lWOX+ZPOmSAGNAvo/ErEPtjNot56kAE5Ho8f+GErZDvrKYgygOjU
Gb2MXVjBGfiQm4EiftaXqmHvlfd5zcXEgJih+GVR7McgqBBGXQORJsPejdhe
96KbZsbX4PIR9/2Tt8jgqavpYd2/htyZ9JbfYg+bDai9b11DyenqeqXYr1+/
PaReu4ass+/yx2AzW1ecqcpfQxt8rS66YvO85b25J3UNWFsHt+piV0QlD8dH
rqELE+yHpLGT+Jpt1n3XoMFxppUNW3ZBme0aaQ1kYpybf94kw5HW1IEx0zVk
8Mhgfxt2lMaNDqMza+hblOVMLnZW8L3vrcprSHVNfVcw9t0uT4kjkmuQKHA3
9xL2nZkPSYU719BiWv3Nw9iyUrYSOzevQbr8kXoObDndnh/RtFXY9VdXYzKM
DPF93e+Wf6/Cqq+iEGCPLe2ccB9cBWTEjsjYlQMeYqOdq/BK/FPpVWwW9/gE
oxercHQy+NJp7Ms96jKvy1bBcNc7TSFskqT2nHL2Krz9E+BKhJIh81/A39J7
q+Bvsf3ta+zrP3J5dwevwg1zLtMM7AL9dPdE91XI/dDB5YbdMq+0tNFqFVnV
+s6ewHaytK4LMFgFkRUpGif27Q9zBX/VVsGvYFBoJIQM6omjnTYHVtGlrEtm
ldjoO9e+gT2riJR9riQI2+50YJ021yrK5tNh1cEWiNwe/Gp9BQUSBe782Ezf
B4MOEyvwyfL+x7Fg/D4nP9YVj63A4Qh0vBxb8gSn1O4PK2Cl7Ev2xdawTPqU
3LICginz309gO6kEtGx+soLoKQaCLNgqD4b+hOatQBF5WLErCN+/Zfj8QvIK
hH3pl07AXieVLrlFrMDrT9ILxtgFHB6jEz4r0FxTHs+P7bzXZou5wwp64/1v
5tMNMpyWf+X/4cIK2nhGZxsZ25GtR0rn9Apk5E3+MMVu3vxFtEVpBX7aVrny
YkudUrI9KrGCrr4yIPdeJ8PxKvS7ZscK6j6raB+DPeJj8UKGbQU2N8W2amL/
3LHwOX9pGdw/aD1eCSTDuYZbGrt/L6OhjxtEnmB/NQtbSf+yjC6Y7dnshH2a
y49le+cyHMmtthXEZjOds77XsAy620L39ATgenImlYO1bBlSvdeUg7G1/qxs
u5W1jP4eMsmVwb50/YvTaswyOnDJUP+zPxkCaiZ2BQYtA0si6XA4drHQiPi8
2zL8Wqg9LYstap8Zc81yGWW2L1zv9yNDSP6M4bT+Mur8F9kagP2ws83bVW0Z
anxNeYSwe75vpf2SX0an31ItGn3x+Ee2jpH2LANXt3+SBbaqyOKBH9uWEden
hAKaDxlueTX9sF+nwwNf79sp2PI/T7FMUOgohnlIUg5bjFGXYDdGRym8G6+3
euN+0WF+d7yPDtZlRS4XsRP0o+bsWuio8OjC719eeDw3pvdN1NCBcjXppz/2
y4sMMYc8OlS2xhhsxF4TPDn9M5mODLsvbYu7RoYdAjMKzhF02GDUx8eHTUqr
mJvywb/fLWmQ4YnzbVRB6aoDHYVHf88TwG79foZOvUCH+SdDGzKu4n7Q+VbD
/zQd/QyVMuLFhrgCvhUlOjKTlwq554HHo2zc66YEHf0oc/fYgH27LcOKdScd
id2q3+LtToYcU/pQLBsdZbosqI65kaHOW2eal0YDkxDZcV3s5JuT5OzfNBhd
CfhV40oGVqYzI+KDNHhdsPEQP3ac3WJbRScNXbxPe+DrQoZd/+XqK7+gwbvP
Abx9zmSQltkU3FxGg5rN8V6S2F4dLBf1smkIMUll3HDC+ZSQOfLpHg2aY1gd
Ox3JsPD1q8CVYBrcKqqp58X2jWfmINxpKOaQm/tlEhmeCDo0hFjRYM83Ucss
BzLMFARIcBjSwOaWld2nK3g8ZT5dylanoZnqoxc4sQ/WHTeWPUhDHLf12JE9
GVKzowUbRWhQWppm4WZHhv6PrU8NuGloMdhvV7Itrs/GO6XHNtDgoHUib60N
7veOX6/7UJfQ8AoIv7cmwxmd+Eq2iSUoLl5j+m6F+0n2UOf9/iWYytZPoFri
frQlY+Bw2xJkieXH0y3I0D7X819n7RLal9D/dtkc569S9Tu7giU0Q/PYsHCZ
DJ/nyzqWU5dgV8HjlV9muF8lmHenRi2hgE1WN/67RIa29ORvB/2XQFW/9Njz
i2RI+2O9scdxCcYsdtCSTfF8j2w663JpCbnvueDmeAHXl7itj9m0l9Af/j26
CiZk2KlwULNYdQkx8+48O2dEBrdHAeza0ktIYD5ve8V5MrybleWeElgCFcMm
U4tzZFiU+3o5busS6Iz993KDIRle7bemKqwsQk1Vwu9sffx9IUOjn/8uAlfe
42A5PTL0vmo/EPZtEYmFf+B7okOG6LzfvyTfLaJt+9V15LTJ8CbSnr//1SKa
KaipzDpDBs35ipaQqkW45SH6YVUL96+g3CWZ3EXIIALVjDVx/iT7tA4mLIJO
l11A1ikyjL/ukI+5uYi+Cc+vDSAyRLCWnj7htQiLv7x0mdTxfJ2J20HYLcLw
LlrvnhN4v6ZsX1lovIj+cMmtyB0jQ7lR3E4rzUW0xeiHgqwq7gdis/Y7jiyi
SK6e/l3KuH68X3rwYd8i4tZkUlpQJIP9VPzneP5FuDhVUQwKZOhLVxExZF1E
F3aneQUcxPVsli2Ka2kBcu6U9AnJ43z89kTgv18LqHA0nF4uQwaunQkzGV8W
4PjPPzskpchg3JzDb9e5ALXuGjqx+8kwr0p+JPtiAV7PrhYOiZHhk+efQlrZ
AlTI0pW3i+J6/bBLuSN7AbHSRukHduN6e0fNJSt2AZWI+oweFsTvs1PYxDNk
AVUf6O8S2kmGP7V72c9eXQCb8trE37z4e+YXSvbaLMAUa/IimRvnL5vq6fVz
C6Bl0V0jxUmGD+Ux9NGTC+jIoVrHzC1ksPj8cKxNYQHxWaYV/96Ev59Lb0e5
2AIic5TO8THj+4VEPU/jXUAW87NPhRnpsPr+9kQEywJciefXYtDTYd9k7zO/
hXmwNd02/HwhHdyvnTB1m5wHZRgpPktNB0kXvjGHz/PoWpPIk/J/6eCftSfI
vmMeka6Hzoz/SodKmTo9h4Z5GPwsqvh7Ih0mT38MdC2bRyPXCZXG4XRwW1CX
9cueR5+zu1ItvqQDu3J4XGTsPBhapEBbfzp8sRXuyQiZh5QOma2zPekwTE/k
f3J1HvLFNR5+f5MOP+mRWX0288g5hysqrTkdlEu/xs2fnwf6wkgiy4t04BL7
uG+Pxjy6cjzkqnxtOkynHCAbKM6j3n2hGRwV6XDVRkskYh++v+HlizkF6WAo
obzcxD8PoX+tGkbup4PCFIczE9s8fAgOyuxMTQfNi9/LdWlziLAcSTKPTYeD
Rtwc2X/m4LKwzVpsBH6feZP+2aE5cGd6PWtxIx3ub2XTN+6ZQx0XB062XksH
FhmDroZXc1DyVM31hWM6rGTq5Ek/nkPc7PqP1C3TQYvnknzewzn4MeDXpm2U
Dh5BGp3iyXNIaqHpQv/pdPDtiv5SFTGHQuMXbgwcxdfzZrRq+s3BlYJ3tLPy
6ZA8xTs/4TiHHrwel9ovmg5U+d2jsWZzYNr7kHaFJx0OnXqwckp3DkUKK35f
2ZgOMn2pb5lPzIFr45V/3+fTQHfH1be98nNoIeJBNs/PNHAoN75dKjIHh1a3
LYUMpIFee2R64vY5ZHKEI0yoLQ34Bl4mRW2cQ4rLndJj1WnwxSBS4O7CLChv
T7FpfpAGO93zPmf/moXWvgdLj++mgf6dgNCmwVmoYnmslOebBs6PXDqp3bOI
sbep4651GhBJ+iHKTbNQ3/Opy+xsGnSK9jjHVc+iERTcuuFgGnArfnJYyptF
Ec7fCr3502B6eaOpX9osIsnJjOUsp0LfxAapzdGzKMHy5mW/kVTYXTH9ufrG
LJJoqb/1szkV/k2/cr3mMYt261dYjzxKhZj3cbNnbWfRa0nzHMNbqaDtNx2n
ajILitY3KvfZpMKqroiz5plZ1BG86T/D46kwXX26weXoLKp/fNzoJX8qiFoF
v6mQmwV0+Ems2UwKlHMOjnOKzsIV+R9H+dtT4GGroWs87yxw3n6SNJaZAqQD
V7sPss2iAF7xuDL3FNiXvBY8t0yFF8Z3pRzUUmBzvx3z1xkqOuHEVbXOngKB
x/r//JqgopzYC2xeX5KhVPN8t9Bn7KNR/FV5yaBTYnk2sJsKE+vEtseuyaDr
dWXTOlCRY2Pt2NVDybCoNlhTU0dFV6Pjkv/OJQG3yKbVpFIqZN6IKJN4mgRh
f3xSHuVQ0QFpu7j9vknwl8G7fyKFivjf1X+hHkqCUyorl0zvUlHwi4wnmX8T
ge/r187VUPx79p9bDxUkwpSDAvuQLxV93Cvd1WOeCJsXFLJnXKko9kX/n1iu
RGjrSft+3I6KdpRd+LEvKgEU43SPtF2iIjZZnmebf8dD5aosRBlSgb30Tpaw
djzQXEZTIk9TUXf32p3mwjgwWiGym09QEaNhz25LpjhgYxiTjx2hIvauE65W
FrFw3txaYE6WCrwVJXdU6u7Bw5vXbk+JU+GfedRGO457cPamOs9eYSq4GE8p
GjvEQG/5TFM6HxWJe/cERTTeBfGHzFZ6nFRoWJ1KcuO/C7TDvLHqrPh7anq+
hHhGA9flS42e6wR8MHv+Uar7DugL/To0QiNA8Ay5f0DqDvR2FDDfnSXQoW9K
dRPRtyFLpkbc8x+BuhzE2cv/RsGx73pXEiYJSNx13z7EKAo8Pde9fo8RIGJc
/S73RSTQrWg/A78ScPqBTrWhZCSEbndB6BMB72U9oZEcAZ9JI/+OfiCA43X4
YV6OCPh70+OcUw+BrI4J7PGODAehe8VN7W8JuKUXTRAbwiGsRCvWpI1AHDzK
m3Nv3YIltmA2LiDQnzpOy0jWW2C4zHxz8QWB/hMROZiXcBO0c6u1Nz8noGJe
s3NO+CaQ6980aNTi9zsnYTNiGQZe6ROHCx4TSCLybTV7dCj8+ZYlLFtBoEJR
kce6L0OgTrTvz8cSAinc28J0bTEYOPY+35VfSMCv+iWa7tFg6HyTr5iUR6CC
1UfFRRFBcFjs/oecXAKYmYUGdD/egFL/F+ld9wnEVKU+uCp/Awh20hHeLAJx
u0m63Iy7Do6b7V0CyAQ0V31UyZgLhBrud0yLqQTKVEmIZ7UNBJGvc5/ikgnk
1lTXGdcfAFsv7OlVSyTQK+e/rYRuAEg5nBlmiSfQwNFb0nMd/nDjR+uGiXsE
Upyd7rqs7w+R739rDdwlUInJyXdTA37w4Wxh89AdAvmkHRj2sPeDf8CTPh9F
AM3Y3qhi3hcm17bOikbi58/4a3nd8wXVsufsNuEECuFaL7orgZ0ttq/qJoF0
brfpvm73AdGZN1GcYQRyrdD/TXX2ge8t4pHBIQSapxWL/OTygfQTRkHLQQT6
9k/Nz/uFNyxZZfTevkEg70ovvWvO3jDJtG1a9DoBZ1vLBp8JeMN7c4WzHQEE
ehdmslf0vReM8cWbBfsTMPhAY/xOlBdMnLLPO+FHoKD5+TvdyAu279au2OxL
oAf9//Z1rV6D5LLvG8e8CfB6FXrZofEa1Mqlnmj1IlBP3Fmd4NBrYGYrTam6
RsCbtJCYBY1rEON+v6HQkwC31NM7nm65BmnuPepFVwl4xXvZW6PQE0ID1CWq
PQgUd7iVTfO4J2xnGxdqcyeg/WN4oNrHqzB1v793xI2APT3ZDzb5XIWgSNlF
ZjcC7RYSvOXFdxWYErvOHHQlkMiW/zQuN3iAcNW+kCsuBBxsE2Wk23lAsvJO
s1xnAqZ8i6tZOT1A7F1j5oQTAZ8bJcRuv3SH9gYtNnlsr4tm7+bd3SGa3OMc
6kggxvmhTsW97pB6/MTdTyQC5e7a+3z/Fzdwfy6urIQtKepeUpXkBgHm2SjL
gUDl955trzNwg/qM/YGbsDeH338qzOEGYa+S6/yvEEiQRT61r8cViowmu6ft
CQh7nDtUn+AKH0XUya7YdnE//4MLrhDX/IL6z46Arb/Yh/qEXOF2lku9rx2B
Ejmctb/8cIF0rUNdTDh+gSXiattjFxBSaWBLtSXgt3ZjxM1gF6A32pnIYjt9
zspm6LpADJ900lsbAgULvs6SF3IByycPi5yxZaIS5Rj/nOFFxvCNbTYEdE4q
Ndg1O0PIc9fFemsCtlHCLHXTnEFD58RGZ2sCdWZzDZe5OcOseEGsEHZbomCB
v6YzFM6eCfvPikDZQ/lPHwk7w7ART2cC9mCTZKnokhPUvla8fN7q//Mr73e/
E2SHcovyWxHwZLe7PuWxE1DpalwjlgTsbHHok4l3AjGzIIFySwKln/nbn+Th
BCa3yw8HYxsMCHoIGTrBuHjfOSPsixJdknDQCaKkNjnJ4N+Hf+5Y9OVxAlft
EE82HG8UcDmitOgIW3aE2f22INBjY+MHtCFHMJiwV36HneGdqV/f7AgDFkm/
n2LDrFC9R7EjDBHhPnnYnF8EK3kSHOHIIvyXjL3pOK/BowBHmMgYZ71jQQBF
uH8rn50jROamsIfheH9CSzFJzxGubySP38BxjygPhSRlR6h0ab+Ljf60q68n
iTlCUxQ/ayh2do9r9RUuRxD2eXg5Cl9/v2SnDPMaCZq3l0QnYqfsr01z+UuC
dP+cjFxsz7Zgm/QhEsjdOpD4BPtKkIZSVBcJXpefDujE93tqcH6T4ksSFMiJ
XPqB45VaKWv3K0jQGnH+2EY8HvsyiZjmHBLEJ3+Wk8Dj1XK23yw7iQQutjIn
DHDcu3DqvGwUCRqeaAcEYvOxKGRfvU4C+YLemWLs4VWBnCtXSbD7KtfTr/8b
b59t65sdSLDnvvgIL57PIaH9+VbmJPD5y3kTzzccmBKrtjUiQb7IwJMkPP8X
697Gbdchwda9jxI/47jxAY9fnqdIUN7+R0kMrzfN2PXKoGMkINWmtXjh9XVh
v5mg0hESmA3Jmb7BLt/LUn3/AAlSBLfyi+L1mvoo/GStNAmONKVIhWH/t8RG
ub6fBFtib7z4jj3Z8PHI7F78vEsb6Aa2BJLWPDa5W4QEc7xndzRhk6wMVNeF
SXCwolT7CM6njN6ItxlCJDBdFumuxj7Np5o7LUiCvTmPhxXtCWQpp6/BhOMG
BX/bX2EL63I9/YytbBXVa4jze6tFVrTfbhI4K1L1f2Fb1479GsXPOzUmlnEH
14NzMU1FwuIkIHOReA+RCLj01NrksCQJRiyNZMZxPTlh5aArJUeC1eIZ42xc
f0KHrN6zHibBu11r22yc8Hpc2if+WZUEIcOB03LOOB+O0CrzT5LAcsw6dpML
gSYC9YQC8fi2hLVk/cEezU68Z2dCAocV9a+DuD6mOMd3XLUmQQwvIfEZ18/r
4ueiql1JIPj477UJdwIZyWqXHw0kAdtQZNcqrsdvTGXrRe6QwJHwcZb0JJBs
4/ShIDIJjBNlS69cI9DhVoFDzqUkoIw9Fq7F9d/UsnIn2ys8H42k+J0+uF98
m/AK6ScB87ug7Sm4f/hmv+de+kOC8M4+bincbzb/i4go3ugI3MLZVwZxP6qe
6mbqEXGESwVlzmXXCdSRWLxeqe4IjcmbZHODCPhT9Ku2yNYRHtB3pjbi/nfa
JHrzvtuOUD26+8lm3C8D8iKfPX7sCMU8Jbvv4X66ISHgE33YEaJ1IdEA91+F
uwMKf7Y7gZHCyz7LaALtKDepfKrvBJYWt6S77hEw/6m9kD/RCTqZ1umVCQTw
3KpjSR5xghdSg55yqbh/nnzGrnjCGQZNA8+EZeJ6qCx8TbjaGUbonds5HxJI
mds020PHBUxPHp59XELAUQv6b10VV2jl/rvE84yABovV/TUlgUDKCBPWCpxF
o6bC+V/9AuEg7UnUPc9ZVCiREfVLIxDEDGnS3xxnYTRz/tJHrkCIZ00VVbae
BfoHzbLCbwHg5s9yK9N0FnZVafFcLg0A7RymK6wGs+B4K1yW8AuA3vHgkWCt
WZDp8SW7aQSAbe1D9rXjs+izRO5a97YACFDsY76jOAtnBWvYeb76Q3pr0TdB
Wfz7PUV+6sV4P3N7qaZebBYlRf1cMPLxh5KxnmxbQXzeULM3MED+4PLJqZaH
ZxbR8l5oKrD7g6cr4undMotctpoVMz75Qd/P9Q9pTLOwgSfe4FmeH1zeHsPh
RKfCVGsDz+WrfpBhNftVg0qFSSPboV9H/aCLHmYu/YeKPIINEq5s8oOwL+V5
guNUFHW3Rvxdny+YPxLp3TFIRUsF6kn77/vC84S65d0fqHDs9elBDydfEFTz
Pnmok4rch/tZig/7wsrFuJcGLVR4b9Kxr3/NBzyQ4x3/Bira/JRuRHT4gDv5
DpTVUNFKyOlK5lQfyHxSEDZVSkWfZyptttr4wI858nelPCq4D1zL2izjA9Xb
7djisqjow549ZMa8N4SdEmcjkqnAOF9JngZvMNAVX7e+h/f70UmTn2K8ITW4
nX0ogorO7un59NLUGzwT7unYBVNB5Pla2wNRbyiy5/k4j8875FI/ntC/XqBY
wNWd6kFF9FZ00PqZF/BcPqd9ypGKcpcPJqJbXhCuXeOybE2FbqN/teL6XqCp
I6HffIkK1rHzezl2ekGFZyVHynkqxFcWuy6PX4N2YaMObx0q/BI/K0lUXIO+
f+L3bTSo6HjgEn0m4BoURKkVXj5OhVr7pjga3p9d0ny+we4IFSyVQ9O3bbsG
l9tKuv3kqeBa/e0R6YknOBrsE8+QoKI7ZXs3vdf2hN0Civs6RKhwNVln7vLo
VaBc+/B3kwAVREVlBTn9r0Ju9VS6EQ8VWBTeqf7luApnRE01ytmpUGeoIkLL
94DosndbeTfh8yfT8SqV4x5A9ZjjuMsg0M5Cpc+V/e5wTlqTxInPR0EXu7Kt
Xd2BM4Ln0EMqgeTGUzgNmd2hVObe3VN/CRCwem9wM8sN5gYK46g/CPTiEi2W
ftgNXvHsN6sewfm/221rU7crbGROZAn9gvvR8h/efgdXCByUqzLvJyAhRGrT
MYYLnDy34nkGn4dCdp49u0x2AeuhKodTbwj4rnbm/M7DLtDSW1Kk10yg3hrP
vLQeZ1gynz1HeoH3l8tPu687OUOMifKN+DoCtIq2kDqYnUGc8kL9bRUBXZYF
22/nOMFVI4tnXKUEtLbohD4/5gRPl2/SnfIJuFgTYmv32RF4duwW7XtAgJxd
tV+0ryOsFT86pZ2B+0W2TbgCjyMs5yz79iUTsGNI3siuGvf/t7f7nONwvyye
qRE+R4KIPG7X7bieWRaVBDrPOMBpybcXu8IJ6NaIC9aJdwA5R+XylBAC/HZP
pr8+4AAnBE8GeQQSyMSW9mik9wrAPr6hS7heZwiOBNz3ugIOi1JDxlcJxCJ0
kcrMdwVk/ijGWeN+ksgf82PHc3u4F7uXJciBAM633eLD5vYAk5znSnC/XTDX
CTZftwO9qhMhk+YEuiPZUJdSYAfcodsfKF0k4NHTtXtxunbgz7a5Mc0I37+/
5bk+1Rbunq6YZDXA873M+f1jhi301CVL3dUmkN2/TxXyp2xhLfl8rLAWATpr
HAY1AzYQLuMr1ILw9wkxCp5J2cBd+ZAR/+MEanh/5LRvqDV82/fxm5oKAXzK
OtOzH63g08Jb4R2KBLr9qljp+EErMIgKzl8/gN+nIyjWNMYSXl2f9l2WIYA7
mnxY95cFxIlPpLBK4vNCgLnq3jMWsCH+F9M+cTy+phk3JorMQQV0wFiEgJp7
4blpW8xhkyxnd7IQAVeJNF6Nq5fBzfq32I+d+HzwKZ6VMmAGIr/V2s7wEeh+
Nsk5X80M2iN2FL/gJpDGE9NJUsklKIwV6kCcuN+fpf46wX8JLF4l7fm0hYDk
X5qxByIvQsepC49CWPH5fWFT8ckFUzAX7TutvJGAQvL3V4HOpkBf/98fBe1a
/7Lp2/AFID3si3xKp0CZY5Gtp+kF4KqWXI2do6BhNmtzlV4TeGe/9/TtaQr6
uGObpKqeCWS7fT3+6BcF/WK9+9Cv0xjEWq81DI9TUKO8odacjjHssV5MOf6N
AnGdqQp1PUYgPBuY8+ITBc3cCJJ8aWQEk5UrJeYfKOgJt3XE1sHzQN4eeFOo
h4Iiw01Qgf15SPkyMrP6hoI+Pyof5x0+B94sgi8ZLRTEmJJJuE43hE5O7lLR
VxRwr5vbFSRoCFOnSq7b11PQUNzDUwInDaDZqG+qrZaCclcvrJi46sPPnRHP
tR5TQED2m6NMph6wZPSRf5RR0OQh2f+yenRh4fivk/lFFPCW1X6Vx6ILKef2
kG7mUeBvHrlP/ZQOUBqZ6oJyKGjzauIv13Bt+MpmM5SaRUGZKkMcYh1n4dRd
k/DudApYJ3UHW/OcBcakhYlICgWmN5oXC9idgQ+vHWYTEihg0Ox8WL/uNHws
+8a0O5aCuAfCVqfZTwNV8O3eN9EU8GufFFl00oKA3j5KTBQF3Tfdu2jeoQnX
BUhsbuEUkPzYLcQjrwnzF18zOYZRkHvqgC93ugZc9xPyDwqmoHAWLgXdjRrg
5X+fXnadgjSDdn944nsKXH6RReb9KRDqXimrNnUSpk6Sr1/0pYDERmafr1dO
AtfuQPIHLwoK0UzyY7QiIClFs5E8KWh6ymH18Bt1WNiRd5Hbg4LKerP1lT6o
wYsbutz/uVLgUrzS3p/fT8DtQ++bKpwpSD+4SHYv4zgo3Lb9e9+RguyVO/a+
FTkOAoLH9uQ7UNCamXBPrfYxsGOqH2mypyCbclO+tsCjIH8gqJZiSwGPDEG+
vseqQGPcEVOyoSADkQXxp9MqwDFBqom3oiDtHPspvcMqYLeo/nPFAo/X8pKr
R4gy/Exe1wg2p0DQyD3+2fdK8C/X7xzXZQr6cszyY42EEqSUeSbUXaJA+dG9
opGRR8Ak5+sdt4sUNHuHedPJ34pwdNvPV4qmFNRuYH+80UgREug8zzkuUNCE
o49Cb/NhiKY50BeMKUinIF7wnBL2S092ihEFBb5VW9v+WAGS3wf6Lp2noINc
1OZpeQWwiElq3HaeAibDF4/X1xwCK8ka9yPnKPDrh57a2WOHgDb6bpuzIQXp
ctarj8cfhDb+BflSAwqYvs7I5ntyAPrd7S8u6VPALdmwZGBYHsT60viNsXMV
7/a92y4PBRedl+v1KKh8Z9KfCgM5+MgQSZPVo8BlC6kzIkmy8OJYeECpLgUJ
q2h39n+VgWHNn0cOY3tJ1S75ycvAvNJJ+3YdCowtX9xcHyUNz/8cTbfHdmYJ
mtP+IQX0BGWXLToU5LC5/uagthT4szv4NWhTYKNJvYlQrSRkb22/6K1NQW9C
m5eaxSQhYeJYuSJ2jQPTVAhZAlQPxvOsnaUgpPIsj3W7BFQe9z/wHjvh0vYH
3An7wfBobl4R9uPvq1bG2/dDp+5jvtvYd/Rrr0eQ90Gfq66cO/ZFO+UMy737
YKsyf4oZdrR1eSC5ShzyHj2b18WWfJU3N6MuDnFFXxgaZynAe9NkdU+/GKz+
k7Q7iT1l8d/DH05ioHfL+J3G/+63w3gLY30vuDzYtKSD4y6d9v4yWXthKnkq
xRT7EZuFuozyXtAfzbMg4eu5Qz50Nv0nCr0BbWzXcVzLXCuhzFsURMx6TRJx
PHTTLGcNjyhIWCuslWF3qH1OkHcSgfxbSm0d+Hrq5s/+GmV7IMeTyekPtlPh
zDP5md1gmhFbzoHHs2Ctgiv08G441EA2PYwtwt2z+bW/MCRM58uaYzsO5Ywm
vRCCQeM/CxF4fAWiL/kErQmCj7ZB6GMcD3l0+NAOJAiVF80Sv+F4s2kynRYq
AL3tsvSteP5KHuzibWzcBdYU/zvHsDt5OzbTl3YCr5E7uxueb+Zm5XTdQzvB
2+3Zxfs4fsd3MFaftAPuerufeI/j1kJeDdnp/GA7yJq0Aa+fhpQHHR/b+ECx
yURGUZcCF2yyZTL/8UK7utsoCcejTx5cjOTmhbWG/OgMHL/T1dKlepAHODbd
Xu/C7iOV1VzQ3g4WGS171vD11X9LGIEW3DDWINp6AK/ngcBdNrF92+BecfAb
G7yeU0rW0xq+cYDd25otiTjesGUp+MXQVogeTnEF7Crivn9v52YAw4mOaWyO
2MD9qqWswHb1xCYhnC9B60hMMZAFxgb5mc5iWzLvrF5TYoaDf8pyvPQpyLhC
Z7iobb0pX3qhOQt76mM777eF5aZGSq5eK3ZuGlPvFqbFJiv6qthv/Hvxc675
md+JpjIxuiwHztfvhYdDRlR+NVnKbdc/gD2xweBNzqMvTc0pZ1wMDSgovmIb
ecffh00Hb/C5uuP4ixBl92bxj+rUbAelaBzXne7hsEydVD9tEvnkEfabTjdO
iVCqulqxQGc9dqIjo6V4ckm93H6X3TvsrZECsvFRDHU2hef2o9iF3TQz2ypm
FNfk8GwG3/86xxsOQRVWpPylUWsFxwXOfWxeGN6CvO+ELLIYUuBoz/KL1XxO
1CURXMeO648HStIQbedGUy5ZTlzYu1r1WqY7eNBj05c0bODtuv6GNsyH7MTq
z3PieMvdSv0vLDvR/EZTMzbsqUHTWil1AeT1QYm2hp9nHVEuGBsjhC7c7t9F
xZ6QG3pdNrUbyZPd8sbw+5U4OTVlHhRFx3kZwT3YpVdSmK767kVuMSqJdfj6
+pLh5kOvxRBLjUtbBo7z1MtHaInsQ/31IWuB2PSL+czct/cjF9Nf+0zx9a1V
7N4MmgTa7kAWkcfxPQOTb8ICpdAe2Zn+DTg+5mO/ecsmGXRWslK8D8+nierz
fL5cWdRo/nsBzzfET9u8ETsrjxa4l+TssFl3P25qWDuAirc6lIthn3ldolBr
dwhVMQ8bj+L1ddrg4ClrfQV0N3gvCxk75oxRhSw6jAy7iRwdvF6fm81t9jim
iGrQEtMSXt9f2iKkA9WPoH3OL7bmYjced3Aq1lNC04aRaadwPsicODx32V4Z
NeQYhIzg/Ms2C5OdD1dBealF2X44/25rZSyPVqoiv4KcDlbsop0cJ+K+H0UP
a8qGknD+z29skPHedxzXwbtFO7BZbh37wu51Agn8kFxPxfXoamdl1UinGjoa
E/aUA7v4+sia/0GEpiMDM0LOUKDe9E7XEaOTaFyg3ffXadxvi8yUyrafQpE5
jXy62J+/9ZR6Dp5CZ28pnizUwvnaUEIaKdFAL8PON9I0Kei8LDiZ3tRE1m+t
9bSwuVRP/j5qq4Xan92vuKOB+532t29L2qfR/Azr/dZTFOTMtzuG+fgZJGwu
0j9/Eu9nuG6Lf1Q+i1TfPN64B1v9nVbw3Alt9KbgzrgaoqArsje6pgx0UIj/
kV0X1PF+tOVqmLGrLkqzrDtnq0ZBEYoWKu+S9VDEUTFZ+xN4vGkf2rZ06KPk
l+bal49TkOM3/Quvtxqi8PRMdPoYXr83/zS/tTiHVEW35e8/SoGdd5hCl6zO
o8fOjgy6Ct7PFmwx491hhKTenfvUokxB177yRj//ZISEf/8tDlbC/VVOlHr1
oTHKeqD6W/oIBZG28Tv2+ZigLyMuGzsPUxDt6rXFMKMLaDxF0fKyAgXRbcSd
Dh0zRQszTHpDBynobUT8SMGBi+ix4p7degcoKIv/a/eTg5fQr45XvOVyFFBI
9ufVUjdD7yTo9nQZCqJMXYi9bHEZ5c8VH1KSpsABm+9fOaPNUSzeXVpJ4v1z
lVVLRrsF0pXsTfDaT0GGK7k/jPmtEFPBC4Fr4rh/K70++SLQGkk7dXCZ7aWg
Ij4O7QCqDfr9/ecxKRG8H9t4x7um2RZxjtD1RoUpKH82tfVMmh3iyHw0GCSI
1wvPoZr8AHvEkVpntbqTgo5El0vyu1xBiur3DtvwU0BN40AFj5sDylJhTczj
ocA2WXT+dBgJSXaaRr/mwv109f1aQrEj+tQUydLGQUHB7Hk+ApNOaDCktzl7
CwUp3qNdNFNzQT0yg9r6rBSk+ljs695qV5TeNjL3gRnvl1XHHr085Y7OvNs9
Lr0+g6oVhvKoCx6o6E37/PmVGSQnoCSi8MET8e9b/6i5NIOo9LX5C/+uIZHp
8RnG7AzaYjvce3yLN3q38NgzdGYGfdjoYj+l4YNerdtdavozA8GNH7krH/gi
sbRnkS9+zMCxzOHQoj3+aM+B0oGrozPoAbOH23p3ADK59J/p58EZJKZboSxa
eR05pe6+T/w3A8xudm/muoJQpXnH6fp3M9CUO5546FAoomne7ZJ/i5+vuE+5
1/cmSuR6/8ykeQb1aGVR9m4MR4+UXUIUGmZQZt/z4JLuCMSUEbr5U80M4q+S
PQefo9Dv4Rxei7IZtC1b3+/loWhEDDTTfufNwNIWlUjXkRhUM3uvryF7Bjhc
B/b0/4hDs3lqpQJpMyi6pvTsh4eJyPIAjWabMAMKmvauyC8Z6WTZ03/FzED7
l8bcZ46pKGbqE/PinRnUK2nU990lHUndzj5Sd3sGSRe5ZCr6ZKBAvfs10jhO
Zsu7lBSYhY4Vf005dXcG+TudMDztfR9ZlfxL+xg7A7Yi7//baJGDPE1FFeuT
ZpBK9lTO650PkZPySu1L8gySeHnOaevSQ3SMMN/8LGcG7MQV+pa6HiEPLreL
4UUz6JrvnN2dlDx0sXzoCNPjGZh2yUK/z+ejiKubTu6qn4E7EPHQaWMBWmLV
9appmYHFXbvF7csLkCzjuseL7hlgUhoLPaZTiF5S/4yLf5oBvROCb0yGC9GH
NU3a2NgMVLzaRuN0LkKldf/GJ//OoNB5/W2v/xQha+3GQDm8Xl46xdC77IvR
XftP1FJmCkp/4Kvo9V8xqgxwzDXbhvcH+6TLGcdLkMtLu6bDghSIyaRN1t0v
QVW8kwaKEhQkdbhEs3ehBJkbnJwxPYz3x8L7NSLOlqKZHZvfpKvj+voTDW1I
LkVMZ3jdZ3H939xe2OP9sRT5lWh9JF2ioHFyLsHYXobWAjxPz1zB51HDjKA3
Z8tQ2r8ajbvXKGD36fKpSf8yJN/QGXMkhALS4bf++eeWoQQLxpaZuxQk77rx
YFxLGWIvPf9fbToFXc9tmzo6XIaChKsEIvMpULjP3jhmtgzJ8MxKW1VTYHzA
gjmaqRzVbIsmqb3C+ynn+zxHt5ajg0S0mngXPv8fSxR9yFGOoiYVDnB+xvtz
3Rqjxs3lKD6J/IL+nQIHqUezL3yqg1K7LWX6P/Dzf4izjfXUQe2/N69OLlLg
y/IxrjdQBzIhWl+FWAjofbCLY72qDmI7fsQJcBKojbPU41ZWHZx9NX9KcAeB
ulpP5Z8Kr4O8P2U9e0QIJLfDn6HgWAfXd4lxS0kR6N4j0USNM3WQti+LoaxA
wJ/cdYatWB1oS6jm6B8j4PQH6UuBy7UgfMOF01WTAKmHdz9ce18LyyY7ohP1
CXTzc2DywZxa+DP+zaPFlEBfv8VZp7vUwqeoHB2GNQHSgc+0Ig7VgvZc05C2
M4FovtMn+mafgMjhFNF8LwIZ1xq+NK5+AlaNxc5cQQTq8FNT/er8BH75vbJN
jCSA3XxH9RHhJ7D9YLm8dDwBc39FRPd11cAuqVfRw2QCSKYHOJy9a+AKa8vP
mkcEem9/X6yerwakrzQUlJfj8aHKSLRXV8M/Qtvkw1MCBVN+Oxw9Uw32Vw03
yjYTEC+S4+db+hjkJEdetXYRqJD74IbPz6vA75qXUOFHAjkHa3z596wSHow/
3joxRoDvF9F98kUV8DQkpTvuH4HEXq012EeVw1y7Cn8rjYCnFzalr10og+73
xw/lbqLC85YP78k7SoER2E7S56WiDX5o4vm7YnyOGrywuJeKmEccPlffLII0
y/HqDgUqyt1VdkTgaCFoJkQwjWtQUfO0lcM35gJIsdwUesKUit4/b8m78CcP
HMR336xwpoJF3o+y13OPYB/XrnOjwVT0Tq7WvkP8ESySlfRuJFHR6G2X15H+
D0G28vGsQhEVhLpbblDf5cKJninR/15QYd1LWPL+aA7IMBQiT/ZSUZt3o1n4
rhxwzj3A6/6dChpWLnk91x7A58VgAaMlKki80C3QnLgP7olK/MTWWXQgbSSe
w/k+7Jq8LKe/ZxZVez15YsPIho/vC565KMyiuVymLTp52bDLtt7TQGsW3E+J
/vMzygayyNOtqxdnUZHY5xfbtmbD0dNZq9ddZlGW9lbWrK4sSNT87NAdNItq
Wpg3/ErKgggVcdb5uFlQdo4wWrPOgocj784u5c6iCkPDKW6FLHhVduT4l5pZ
kG481RLIlgWqOst5mW2zKD0usrl4PBM276xfVvs4i2L0ws9JQiYEDoeGvp2c
hTo5bt6U3Ez47TigoEqbRZ0F38hp4Znw/RjHZNKWOXSLVefxT6dMPN7z6JPg
HLozesxU61wmlDQPNbLKzSFv6tT6DdVMmJpafbZPbQ6Cqiw1zMUz4ZqYi4uC
4RxKEOt4XM+VCculznPyNnPIn9911mstA5YkQiyErs0hxec67I7/MuC1zYbk
5ZtzKE5x8EngtwyYUvP26UmaQ46pQgOJ7zKg8U1YV1LeHBL4brI7AzJAw6bH
SK92DgSounk3nmTALp+op/S2ObQzhDVOoigDOoLfpj4YmENSB9yH7mVlQEXA
ULjKzzlQ5+kQvZ+QARYzups7FubQvx+J1rpRGbBP9Ef+OdZ5VJrC0xcTlAG7
hRK63++Yh2uNP7uMvTPgk4jg9GnJedjTq5+T4ZIBnof+Xn2qMo+g+HmAiV0G
aOk+rN6tPQ+TjPe6QZczQNYnlz3MbB7tDo9o3GycAU1BGf8NOs8jn6Ua7gXd
DBjctXzxwPV5yItfFzimlQEfWyxGg+/OI22eh7L9ahkAScM17ZnzyKCtjaNe
JQPUNcO4tpTNo+gi3+lJhQwoOO6pdPbFPLrpWmtpLpcBtsHGVje75lEmSzna
JpkB0aq3X9UNzSNlxudOxt4M0H5qcffH1DwStNzkL4VHUHLLOSrXyjxoKWza
EL0rA2gnjoqrsC+g3wHbbAT58PdohOqaCy2gO50Vzd+4MmBEQiXxuuwCMhJW
iOxhz4DKMTOhtOMLKO9bqvIvtgxQYPnCXam3AL/TW+NlWDIgv6ozpcViAYVv
OOqauiEDWH/eau93W4CRZEan2BoZ9uc/bh8LWkDuQsO9/9HJEPTe/8nfewso
v2L4ZeEiGU6qRZfMZS+ge6cYf9LnyHBgRaWNVr4A3rJCfYUEGdTmkoRXXi6g
4zxsq33TZDgj6vFuuXsBxL/3bN/5lwwJDiHTS18X0HTizi7/32SYEndImf27
AO6rL4mZn2SoeQEDUysL0NJidyX0Oxmqfx99M8a+iOQ2aHPvGyfDklZa0IDQ
IvK8Jb4wMkIGz/cNbG9kF9GLf7x7qr6RQaasOfjp8UVY+FtZkDhEhjaR9b95
eoto6cqux1FfyOAywe0Yb7GINnEd94z9RIaPtePLAW6LSGdudW/BABnueDxr
sAlaRKqXkrb19JNBN0ip5vS9RaS3+CFq4wcypH24SpHOxs+7VDiu00sGcP5+
i6N8EQw0r0XmvMPjdSbWb/rFItrnmvRlQw8ZKELjn3q6FtEtj8lz17rIcDl8
BJ/gFsHo1uUr/zrIoDTEznNnahFmVv2Tfd+SYWHgJrP98iJ4KW29svkNGZyr
puKOb10CC74W2+LXZJATSmriFVyCa+MfhY3ayLCBap4zJb0E0h1N8ptayZAV
16/cfHQJ1ZZMHGhrJoPqBpmkVJ0l1Ntr3BwDZBinqz9zuryE7irfvW3RRIaI
OzlVR12WIG9RRkbpFRlYs6LDt15fQrS895d2NpKhwnru6FD0Ejqr/gaYXpJB
0y3+W0nGEnKM/cc/30AGx+Z2L/+SJXQ63G/7TD0ZUgteb9CsX0Iy91vcKc/x
+5sHJm7rWELOk4o/l56RYbg2WXLw8xLiidl6nA17X1RsT96vJeRZfVRh91My
2NKKo9yWloAnXTvuaB0Z7r+eNVNko6H5wkM7LWvJsKytrb+8g4YUQ9QzI5+Q
ISTehNQsQUN+dfOjT2rweB9KKo1SpoGHMdEwWY3Xg4LRHt0zNKTR835JBJu/
pr6D8yINVG/wu1s/JgM5u62yj0RDDCfBv4+qyBCpeqY/2Y8G8e4zulOVZLhd
NXPsQhQNdXprX1HBlvY5848vjQbbJ7w471aQoausdmqggIZGeI/sGy0ng17g
jWOpdTQk8uZNxFHscPWmUePXNKDegC0ZZWSQ+C98hHuABon1TGnLpWQIK6g8
9v47DY4IVm+ywzbqZ6XFzNHQuMQete4SMjw9dkzw7EY62E607j6K/S7oSwEz
Lx15ccjdKysmw8yfS9mvxOjIm3XWRQRbKJifKfAwHTGbVOSSi8igXWU6qKBB
Rzqlkzy82AfNT0v+NaLDQNKO8qRCMmTeWZ7Ot6OD5+2k87zYbxT9Dll60dGV
uIh/5AIy1HI/pPLeosMn7UlnEWwrNaMj3Yl0uOgbWF2aT4aUBd2VWw/piKXr
aZUyds3xEzqq1XTkrNd77k0ezv+gFtEZoCO/n/k3zbDN9pMi83vpKOdqw4Hp
R3h9nXnobzZKR8WLStqR2Id3faVzUOio0HHw5W7sL3c9uFsYdPjrthTY8BDH
O3Ibfbctg3+Jl+clbJ5XZRuk9ixDg9SThKVcMjTF1I8MyS8joV1FXZnYtzb+
NItTW0ZdNfXb1bEJIXUvZLCM9rq/v/gjB6/Py6+lqZbLUHf5ZGwsttYJt8g8
92Wob/pcoIx9uUggwiR4GfF86UyZeIDvp1YmyRK7jBT6avUTsUe7/vrUZS/D
7fH0NoSdnf7IxaF8GRnkD/wj7pOBtzliK9/LZbgSIvsqHzs8BZm1dS1Dv1at
tBn23NeAC95Dy6C1PCi5Dfvv4fYNe6fw+1TaVrZnk2FE/5l1L30Zjt4yqw7F
1tXs8wzZsoIGe0Qkj2KzfotXkhVYQe02NpsXsshw/r1DzRepFfR7hE3vCXbk
psYfUaorqEbt3OQ17DPjC32HtVcQybjqwyHsCR+3gNFLK4h6a4RlNpMMhk0e
g/ecVoAU9TmgDttp6jRNJWAFhjTfiQVib4tQ+vj99gqSfy3POIFtWebvlZC+
gt4p5DJvxPY0PPH+WNEKyllck+rKIIOo5ZN/P5+uoMRJc9dkbEli7V1i+wqE
hdLBArvltprP8Y8rsKJoKC6BPS59d/jnjxWUMLAaRyXj/Hgwy5k4v4LuLX6i
v8LedC9q0zGWVaQdOGR7D3t7+dn277yrSIXz0KvL2D+mVQ3jxFdR8qD0Fmns
pjyTR8qK2EIaiJ6O19uDWBjVWIX/xgTMu7CzLf8rjTZehQ0dARfuY3+R4bFT
sF9F4u/PSHtiV2semBz0WoVvkmn/aWCrzrMdC7+1ioz2pRjuxHZ+ecNKJmkV
QDA57V8aGVhcrYz6H66iEvuNBa3YzKfCd9yoXoXECwF+mdhnuJ5X7m1eRXST
+5u8sG0M23d29q5CzYTaeR3sB+reptdGV5HbS00jMexppjCnnZRVNLNQzbKa
SgaHZyWGTYxV5KuQ7/gJuyChhJ20bQ1JvTXyqcFuoijmsu9ZQ4yNnJJx2MZh
q1ueyK8hDhe1UBfsRq1qfTO1NeQ4a+93BnvtBd2Job8GkQ58W/Zhf/gVZllg
uQYeuQwlZuzpa5Myuu5rqJD2nTaWQgZq9bv/KEFrwJ+ZbdiM3dDdfynt3ho6
PsF95CH2WEvC82PZa+i/TxpFN7EXI7LnRsvWkHiMZp4dtuimGI6oF2toIlll
vyY2h8E/ZpmuNVQdbiq3Hzv37vnP7wfXoOnKzzo2bE5RjRifP2tIRfVk41Qy
Xp+vdIR30dfQQFgveo99z3E6rnEzA401c6g9wa6Krh613cVA5/lu1aRjV7Dx
8WySYiCfZ6+zgrCjDdL3l6owECMrdNEWu96sVtDgLAO1sTi0nsE+1/WDSlxk
oCAR1VU57Oq5R+WpjgxUldP9iBf713cbbVV/BrppvVq9nITXr29Sx9coBlpi
fSo5ge14qVguLI2BeOr+bezCbhTl9hMrZKC4nCLNJ9hWpqp57XUMNPuW+iML
29wvps75NQOVlP3+GYFdyuZZwT7AQBZT1Voe2OKF+jFV3xnQyha0fhE7a2O0
odEcAyXtDOc7hb28HkGfY16Hquvs4bLYqyWP7qXzrKOmVMczO7BntE9uOiq2
joST/9kwYSd7vnL8qrAOycIb3v1LxPV/xbc65NQ6HNrLGfsF+7t4y4SI0Trc
T4rOfo395ObyWovtOpqXJOjV2IgvkNnh2jrKle8qfIB91ySB2HRzHew0Ch/E
YD87kNpRnLCOzCV2jQVgywkMxujkriOfyBY3EnbK9scqf6vWgQPOIhPs5lJS
b2zTOrJoMrt8CnvXNj3jA+/XUQ2U1h/EVuasaO4dXkfr+5cs9mDT9gwIek2v
IyN9Fg1O7Bo3TjuetXX0fzBCJiM=
         "]]}}, {}}}, {}, {}, {{}, {}}, {{}, {}}}, {{}, {{{}, {
       {RGBColor[0.368417, 0.506779, 0.709798], PointSize[
        0.004583333333333334], AbsoluteThickness[1.6], 
        PointBox[CompressedData["
1:eJwV13c81d8fB3BFkYZVStMqlVEoIjn4qmSPe69NNCihKIRKVkrDvK5RRsiW
kcTlbZaRvffe494QQvmd31/38Xy83p9x5j0fPkt73VtbGRgYDjExMPz/99hJ
ORHlYiKEVV74iZZoiLLyy18TiPC6QTP99BINmkWYl0xKiEBn/m2wD9uk8qaz
fSkR5jMe128u0sDKyeSUbxkR3I+e3D2NXUxMPRJbTgSfQpW9rdg/nrpbl1QQ
4dc470jRIg0FzNgcHa0kgsz8gssn7C70krDrBxE+rP9tDcD1kt+NeGWqiHB0
+9Plxzg/YjMYdreaCIslqb2W2GeHyU0xNUTweEX1VcP1eh2uoz21RLhiPLwo
ifPVS7smD9URoSlHTeAwzs3TdJau1+Pn+QvsZcKeHu/hS20gAvViYOXMAg0e
2Ve/XGskwtX7+VItCzRUqlBzWauZCPns324XYA+GC9xPbiECo1gmIRbXZ87k
COxoI8LnuezNFzi3nl52s2snwvjDztt22GJfd4R2dRBhtPnMSwKuzxbI9Fft
wu8/XXFLFucjooQnpd1E2G0WvX4MO+nZXj/5XiK4OpZd24adeRZqSvvw+24R
1Zr+RUPKIT031Qbw++h1sTZgy8pkOPUMEqF1b5Fbzi8aTO6T53MYJoKjRHVM
GM7PNBr6so0S4U/5lIsbdpjM+6qcMSL8pG1jNMd2XXTaaT5BBErD5iUlfP2V
/8QcOaaIsJeQe/I4zuv2TgnWThOhWmi9lBnn6YLZV17PEuFtYCLLNJ0GNXbP
NgnzROAjea3X0mmot/iC83E6EUwoBuHpOD/kU9z+9xcRLL9NDL7FXumkX+1f
JIK/9GyjPa5fLMz7/f03ETxfH7LWxg4gb9uVv0IEK9bjCWdxvd7c5NesP0TQ
yM/yZcem33kllLuOx1f05k46jQZerLKv4C9u391O8QYaDdE+O7G3bhLha97H
1XRsg8nlmV9bSLDxgGD2GhuYsrV4mEjg+OuBxV3sb+5T9qrbSXBcz51BBVsr
VsLTh4UEDnqzMsex/6V7FNWw4npeyV1bsfuOnjE6uJsEjSIFj/rnaWj07q6g
h2wkmGUYeViAbXX0VkwXBwk+sTKzkOdpkKHBVnZtLwnQPWfRB9hUW6fzldwk
YKh2H1HDVk/4JKvOQ4JgDv2TJ7Dn75hxDRwiQY3GpbXNORoyz+JgfHqUBF63
TPW75miw32uL1ik+EnRM9FzKxt7ccll+SIAEjxpbUl/hehumLp7EEySgqJGi
LXGuzp8p4nKKBHXOd7llscM0isr1RUhgcmI3GweuX/q3W+zyGRKUh599MTFL
g+SFRqqCBAmqFKnuRbM0VO92r1z1PAlEnV7PBeG80utd2I0LJNh2xqHDCueb
h5QD/S+SILtA4oIczjlat+4slyeBisOL3ezY3LnfLViVSJBz9whxZIYGNot8
vy0uYwuG7sqboaHy53pCNSok4JbxFPfDpmibmv6nToJMRptSQ1z/z/rQZp0W
Cd6qVn07jfO+OWPnu3okYB9hOrA+TQPK9lVJHn0S2BGedNVM0xBP3FxCtxEJ
jJ2erYdjWxNcFTPNSNCwW9XNGtcnHJV+GmZJgpRbu0hS2IF65zuCb5Mgd3TM
jxHXR1IO18bfJYFSzBh74xReHxyqvTV2JPg+vWMmcooGBp/pAdsdSXBzAO21
wo7ql3U0cMb9P2X5UhzXE61tOUrdSEBUkbu6PkkD3fqd/xQ8SND61lO1Ant6
429DpzcJyo52vXs9SUOewV/5X74kwd6YBi4CdnvSdbLuWxJccRxqPojrDygw
NJ4PJkHcsUfVgxM0GLBLeixJIUFRYc9iwgQNMavHK6m/x+3T0da8i/MHOZ8G
POJIoC6/0iqK81bOLTubP5GA82WfF32chl6K1nkrpJNgv8wqKXucBo47RLnq
skkgFCeg6ohzDp6nni75JBBI4zeUxC4tCEn4r5gE0Xs/PFsYo4Gm6B/imQoS
HEsW+PZ5DN+fQ+ihXA0J1lyPb7HD+a7IhgmbRjwfdv7RPY19hHw0pridBHIO
7cljozRE19wacr6PBL+dOxhiRmmg8tmprGmEBKYZy7qG2C4PWiRCpkng5rYn
kgPXc3Ue+f3kFx7vo50tVSP4fftM+QNWSVCYNL3ydISGbkis9NZukuDfwrct
57Cn92zXkWDWB8Lz0JmJYRrcu1CSW7FHH1gtP2VGDNOQuGq3ije3PsxuLlxV
x37i+svA4ag+BEzpZWwM0cDuwtrFgBP6UPvavTd1iIYS83IIA2L6cG58qdYQ
m/sbL6eFtD50CvA4bcf1s2Pb6NwK+vBB9kBr1iANto/aOm+9pg9gu9BvjD0b
IImO6+rDvirnd0yDNJQdEjTrYawP5T5X+lMHaDBWXSy5/xa+n111uc4A3m8/
enZO2elDEa/UheV+GlzjGctYc9GH6iv+kuHYz293RKp56UNDydt0WexGnpnQ
/jf6sPNr7fvuPhqc/sme+IWiDx3hAesufTRksu/6ZPNHfZDZPVe0D9uLd+r1
hUx9+Fec2fO5lwYnHgd0Thbow+Lxm2qqvTRkFvn7+Ph3fWg7pc043ENDznU3
xyVa9CEq+8EfZ+z3m61xTQP64HjEXWBXDw12yC9sVMzqw39hbU4fumnomuf5
z2xr+uBrFDIp1k0DGXfW4FxmA7BpcLMt6qKBsR4TJW+fAVBf//lzDVuBkb/h
gKAB7nd+z9ZOGpToCFj1SxiA7+WMPybY9ZdpGaxKBuDzdllvpIOG+k/t3h+r
YwDEarqXVQfeX4+KSyZYGEBaq7D7VDsNBZv3FR50MACdnlqxO+34/+MZT8A2
LwOwUvN9M96G5/N3ha93QgygJub9S4s2GtwWm7JUSzSA+/96ubpbaeB3ZZSe
kW8An0ODD2u30pBQkfEcpdYAxDrfBZe30NCDFdZ9ewYMoO7BQetz2G/ywvS5
Fg2AheWXX1wzDeyJO7vTmQ2BsVBhdDf21mW7P8OHDeHvrRgrpyYaijZ/rZEv
YQgjEawMvY00dJOjPVXymiH4EzvC5bFp+S6nja8bgtGNL7wfGmjI8jtF4LyL
ITC4fXy2Vk9DqRnFF6oCDKHq32SMHrZH30PSoRRDCLXaY5dcRwOy7sH88xWG
IKnd1rD+k4YOac/NHB0whJVjZzNUsTNe63T0rxnCmqoMPbSWhp59JBY+2W8E
J06cdu+roUFZm5sM03kj0L6sI82HPaFaY+CmZwRp11m2W1TTIN9WyH/WwQgO
f02ujaqioRkJ5hyLYCPIn/S+2/qDBmYedqfGco1gXaGlnPkHbo+CbsXzDiNw
sUr9KvWdBtZ/9PuU1o1A+f6SoEUlDXbL/TM4x2sMhxUNpnwraMCYJZlhecUY
EpXOD30qp6Gh5hvz3bbG8FD33UR5Gf7/ZttSn0I2BubZzbbuUvx/bR2SPlhi
DDZuCd6zJfj/wdD4o/+sMXjUc9SsAm6f9BOfQh4TcCFLu20W00BjcGjJQ8UE
FmdJNgzYhrdzredcTGChdtJmnUqD/i9RslypJiBw96U6vRCfL1SpOdsGTCD0
7lB3fwENpbxyPdi11xRQ3Zvh799oyFtcrDRO3RQq32wXTcqnodhL2fse+5pC
d6/Xc8+vNIg3+53lWGYKP/uG4ol5NOT2L9g2lcEMFJo9Dfm+0MB29c19WUUz
UI86Yz6Wg/e/9lNX5bzNwNp92SE2mwY3PQ+s1FWbgdkvZi1iFg3Ou83t28Np
DuSowBSGz3i/N2QYOmxqDsd2h8l8zKDB2YQ60uFUc7inU5Uml05D+2bndM5u
mEOJCCnrZyoNhTzt00Unr8Pu+nK6bgoNotdNP+wnXIfMoS/sDUk0xLfgcjjv
+XXQaC/OVviE589ztp3iWdch5fTJh58SaIDaOCaih69DVnj+3NZ4GrJYqHx2
iNsC8paccnTjaOj2g3M7i9UsgO/JHQI5hoaOl1dd/OhlAYf9dYzqPuDzAqOE
/mSRBYyr3ri2EkUDAnegZtqaBRw1/RPNFUlDNV83O9hkLYHxmHI7X/j/54vr
y/PulrDPcsmUL4yGBBhkfyuWWkIPaSiWI5QGEiHOP4x33ABDu+RtC0E0NCaW
PZZKuAH2SxpjpQE0dCHb8p3pxxtAPl4d4vGWBmqqxz0+/L4Bep4fzEVf4/3X
T5UrWu0mNAne8vvxkoakVsA6KOEmiParqWi+oEHOhpR/BuMtGB0l15d404AP
WYWJ3L4FDCPcCkc9aehrwKVRlbpbMCAdnnfrGd6vXhcI/ydzGw6p6yiQ3fH3
gohkrlnKbXjcLzuQ8ZiGSLpBj4d5rYBB4ZFfhhMNnd4qQOJ5bwUBfmECIY40
KBzRPq17zBpC+v6+NLtPgyTv9K2Dn6yhdiu77y5b/P21dOviQek7cMX/eXPU
Hby/jAvHmNTdgTbB1zx7btNQzi7rF8w2d+F8ouCSmSUNsowNJp6x20BckfDU
GzMa+MR53ThTbAMmRpH3wo1oaEEzXdv74T1wkc7uf0bC31suZ9J/SdrClMIx
f6RLg8Uq/Z20DVvIpIsltWvg9VG/z2a1wQ4uS/4l/neNhuwrVjffpNtD8EjG
ey9lPP61e+k8avehyjvvfiiioYL35j8vVN6Hz94nk5xk8fdSUGmT9eUHYLhT
kOn4efy9Q940odc+gDPCJOEPZ2jowJ4yD25DB7jC/yFl4BQNcmVHffjnHMBQ
s3tpXAD3x+CUnrGfIwzdH7fMOoLXe1AYbBd+CBIjrZJy+2mo2m66yLrtIdwz
tn3jzY73zxIO17IXj+Bp+4b7ix34++dstIaOkhN8YPdaVdxKgzi1iQiNbc6w
m6I6+HltHgWtv3o11egMZkOrDE0L8+DIZ5ahleACsVkC3NHT82iSbPgm1vMx
yEe51O0fnke7zq0fWbZ2hW9MnjXSXTi3MJEyMHADuRXO1PWGebSjQ2O9Qtsd
ru65vuv693kQhlbD07pPQPbujwAL6jy6ZWVAuWXyFGYslMc3subhwpr7HiX7
ZwBsPnVin+bhKw9th9xlD1hWDeBbipwHt8+Sh9rbPYAoOzxwLWAeEg8Y3JS+
9xw+NPWeFfWeB2v27Jkj2zxhqPL6/UjneSBsP1B9KdYTdOyMpYLuzqNeeXeK
ooIXSN1mM2cznUfFNQkitUNecF+3i5NDax6VKJx6/tDHG5xiztaFKswDl0bS
RONpH1BZTbCMEp9H75Vl79g1+QBbXuI2Qf55ZM6xoNPh4gtrO9uviXDOI2Gr
Ld3BvC/g/dau41+2zAONdKFfuOoFRGQ8Xyymz0GOQTHlpL0ftAeQ7FQH5pCD
6JIq976XwLfV+7NB3RzQyA9qfL69hN8uRLGZgjl41D8zutvkFVhpW35mTJqD
n8F6geobr8DaK149PmQOXVe6OTER7g9bWL+aNXjMoT3flrvennsN3LPuz17c
mwPOqds5f2pfw2r/A/cG/TnUlsBFmjZ/AwOVQ5opSnMo9KPiZRH6G6i4Ic91
SHQOcbXfcA9xfwuM6WUMx/fPgdvVhUNbtr2Di4qvLGoZ5pBsd9Ciwct3IGwo
688xPYv++BS4VDIFgL6Hduda8yxc0peD70oBIC8pEPeqcBZ13GefyHgaAAFX
wy9WfJxFu1KVQ57lB8CDv+TZFP9ZZOfSxnOJHgAtTQfnFR1n0aUZQd7544FQ
FMxg9dpoFpjRhmakYSDcKTK780ZxFiTTzDY0/QMhyvc+/erJWfQzkX1ob2Eg
cJr/6y/eMwt7U663/JkMBF5TqX9LSzOIXOXkt3NfEHx+Pr4x2z2DmE5KmRig
IKBb7LRPLplBj2+8PUazCgKmzMQ6kcQZ5Lvzz2z/2yDw5Wt2euw/g0YLfmyV
zg2CnntMGYH3Z9DOtI647Z1B4Pf3aZQzcQYJM0mvmKwFQe/1Xh1R2RkQj1Je
VzkUDAuX8ityj87A36IW6y7ZYKiBuy1sjDPo7sZg0mHDYHA716ysMDGNOHls
fvA6BUOX/Ynqq7XTMMjDencxMBiI0s1rQpnTqC1rvCo2LRiEo7TMh4Om0aI7
NfnC92Cgf2GydnGaBqlf4SYV/cFwMfmo44zhNJLn4SnQXg4GpHHnp9ylaaS3
1MI/tSsEfhzlz7DlnUYzn/qfUfhDYMilUvEZ4zT6ee+A8h3pEPit3hbjMD4F
Suqn7W6phYBiFaVNpXoKOeuw+5PNQmDNs7Vna9oUMmja823bgxC4uOoaG/t2
CvL7/6QUeobA8nEi84kHUxA/nZ9aEhwCNaofhwL0ppAM01Ls4fgQiP/5ZXX4
/BS6I97D1ZETApcsn+44cmAKffq9dnqlLAQ+xPN8R2uTaMaSK9+rKQS0ZHTa
1XonEe/WKSmvgRDwrubuVCyeRNyBLM3rsyHQtHXVnD9mEun8db69+CcE9Pr9
/8w9nwSRS9ov7LeHAtmuSyjhxiRkZMo9f8QZCm0P82+pXJ5ELD59pqxHQyHt
r/CJzhOT8O3+zgmJU6Fw6vLXVgLLJIy7ricvSoZCy7H0tuKpCeR3TWlNWz4U
BgVdfblrJxBPbN6SpkoopLRMXTJJm0Cb4pKev3RCwXHmtnrAmwkUw3rBSM44
FOCU9Ea23QRyUbi3TfJmKHyIzQ6s0JpAK74Mg533QmFvt5Na5dkJ4AxZPCT+
KBT0B0Itv3BMQI68TLn8k1CIty9lDV0YR/ssKr8x+YTChLWDw82WcSj3dwOf
16GwHr6rXCB3HI5HMzlUBIeCEPcmb0vIOHK77a9ZHhEK7kJDqQ6PxqFC1SLH
OzYUDv/xf7qVNI6+S74eYk0KBS428UxPqXGknST/Tz8jFC5G22otco+jrdIX
99rlhoJHt9E9wsoYjJwS3KdVEAq+kpF7EjvGkN6T/O4NCIXHaTdlJ7+Ooa27
NoUeV4aChoQf7SBlDK63Xk+prAmFFRanU/IuY8hLMmdtpAG3TwUN6BiMwcUJ
iQ9traFAsgphJF0YA9qH+8xRXaFwva7EW/XAGBLtOBN2oT8U5q9/VD+zOgr5
WRfepw2HwhumeAWmzlGAh0cM/4yHghU9QbH66yjcVl9aOzYTCl+al4Wfho2C
0MS2eD5aKAxEynbwO48iO8cHVpsLoVDSocf9lTSKln2+qxYsh8Ine5WvslKj
qNMk9IreWiiop/J7pe8bRSKLv6/U/g2FZsX6S2y/R5CH6nYRgS1keKL8K8G8
dQR9v3a9xpiJDD8SSx5+yBlB4a9ezDxiJoPfsUbT2qAROHZdS9OBlQzp3H17
xh+MIDkLmU86u8lgey3kzLz2CLqS+zNmLzsZ2ip1LEbOjKCPOuM9hZxkCGrq
lq/cM4IqbbfSr+4jg8dlDpPguWHIPfvM5tt+MqR0RF/W+DmMijo7W9gPkqGv
+IPHQsowoOsDCZqHydCx4+wrz5fD6OPnMaLjUTJMzXN2bFgNI9U701rPeMnA
clm05fqVYRCWKFhx4CfDAznWoXTBYVj335msKUiGVh0Nw5GtwyCxGfyV8wQZ
2kkHXjEMDSEBX257ECKD3JUbeUwwhN7/uctFPEWG9/eV99GihtCK/NPBltNk
UDQXaip2HQLmEVVWOREynA2hb3c0GIL6gmrqG1EykNl3VbJKDaEvnN2HqsXI
oKV0k9WHawhldvD+N3+GDD2J8pWD9EF8vO6//PcsGTo51psO1w+ipyNfxZbF
ycC5L/uPdOogChB03eyUIEOSbwb9rN8gmHtWf06QJMOdV0WE7bcGoWekStzk
HBnMGrRS8xQHYTEs02oD++LILXOFo4Nwjawp6nueDLIsz5/+93sAVdR56v7B
trwTvpiVPoC4jgdFEqXI0L/gJV11awDpW90vicCO3dFwwPPIADLonLSpwi5V
Hefqae1HkcFJsv3Yxt2jqvX+/ShU8HhBD7bdTX13klI/yhw3tCr5fy5Qtmq7
2gePM4jp/tgXfuSR92T0oSp6wIgctmjuxQTxG30gw8So3oLfJ05Sprdhfx9Q
js2wa2IzXwhUHarthU5ZpJSG2yOj56Bo+qwX7g1mNs/i9udqmMrJSvQCsIiE
7MG+2Xqu0na0B33mrpVkx/31q9FHbza0ByUEbpyj4/59o7H1RPKVHvDuap1J
w/3vKje6l7zcjSI4/3NSxuMT7BVs/DGhG4Q253Jy8XhaWzjqg1434tthKbeO
x/sH8ZBMO0M32vWQV28fng//mm/HN6V1IfmI9c5NPH80md7LUvS7UDjTmsxX
PL8WJ3RZdm/pQq2PckjSeP5VrJjV70nuROKxX6zcjpFh1WGKx1mrE04eme58
gudzY3vDQZ6lDvTjv4MHL/CQYc7bkLeE3AHctSbX4/6/Pghnw0WlO+BB8Snd
HA483okXLbnb2lHpa48Qc7zeGkw2uY7db0c/irafDmchg3fGrYZ25nawuOXq
r8lIBvPr9d8yI9tQlUiQ1h283vUuKlUunm6Dh8+89v/E+4NrdaJKTm4rpNt+
lNDC+4nRd9nMJOlWtJ603FmA9x9euzQKc3YLsmRqdKH2hkK9IXcZH18LWO8n
FDY2hkL0cchL8WiGX8RX+9nK8H5TvuPnYlUTsmh0YfHH+y3L7r8cL6caQd7d
jHg5IBSyDP2660wa0Fjz9EFRhhFw91Car2V7K2fba99k2z8MH8/VS8c/dKWe
EVSI/UgdhryDiTFlOZlyF2do9+ojhuGAnOMfjaybVGWWsn3zLsNw4pO5LGnP
ZbmjXmS3rfrDEHGCpdhn9oOc4cVO953nhyEbpJi3vH1OTX99Z5mFaxjae1ir
EtdS5bQH35Wv0YdAtuL2v0KNWCrnof6iwfohUKl9NX2PGiQX3n6kqCBtCO4p
HowytYmlcuhKh/m9GoJrBi/eph6+SVXcfoBX1XoIXpR/5nEySqQy/Ag7tXl5
CHb9kg4nkD/LFRqZeH0SGIJSeeIa5yUH6iG7wjWlLUNwnufqI/EfztTdNRFG
Tf2D4L/ZpEjm8ZJLS9e00aUOgsXW2PTPGzHUcVGnhcrwQbB0+NV15XmcHNml
LVvYeRC8zvHoJLkGUNvaRe95EQZhpiEk9M3FBKqYClfPT/FB2FqUBrzM2VQt
f8hnZhsEm2AnCp/lCznzhopHVp0DsF0z0SOGOYyquLv/RGzQABwKvGgSWBRL
fab+c7BQfQDGrOTu0477UF90yazkbR+A+fr0XVNXE6gUWYYvgSX98EuK45+I
VJRcXluisZprP0QHnerzbf1C9ZTr4h+R7Afxp5Xvy3i+UPd4tEobzPXBzWwb
php/T7ni7hpqcmIfPC0v093SHiBXuyBX1W6O9wlusmV/USZVe+Tqzf4DfSCn
9ZbzD1uEnKXQxBto6oXTwpSR4+gj9a/tqXOPX/XC+rRHv36QjRxNUV+a9b9e
KG8yVY1w/iL314jV+sF6D5D3/V3mt/lENbp2zjc9pwfEb80tCV32orKzcykU
2eB88N35X/c/yT08yCkeLdADa3NGL/SOB1Lv1YUO6vR0g9NczGWxgSBqaFVm
SUtQN+gp60vkHn9IXcr6JiKg2g2PiQ7xK45P5YREW63kt3QDZ9BX0/elnnLv
9a9GCuR3wRH2gseL7UfldneUtjbadUGtBuKUVnxHtRd1ZFI+3gXycSVVJ45H
UM/E/l1z7ekE3wKbyu3BltTjoRetHAM7wfrJp5ORrClU18SWltNXO4HPRlxL
eMBb7q8WOf7DRgd8tbz3Wb0kmbpFIJrrZ1YHSAt8lQo0fkO17JMQ+3y7A4ih
tS07lUOojt90m64e6oB6Wmyxf9tbuUMqGwnvGtpBefY0PIn/Sn0+ufOIt1c7
/FuNV2Xg+Ujd6Zl3l0+6Hbiuef0V5ouT43d68/zGdBsEb+c4Oq3hKydc+XfX
lfdtsHazYVl25bmcIKuMTYVWGzQviDlM5KZQn519mNi1pQ2eFJcoZb+Lkkt6
fNPWI6cVIsRoX3iFcqkaTwdYc262Qqd8Yn+2baDcW96nJjb7WiGKQTgghhxA
pX07XBVX2QLLX9itWuZey31f3HlW91ELZMYNuIxcfkvltigaeyDYAuXcAcJG
RrFUK2paxJ/mZohOu/BPj9ePai0gqzWI9yHW1rJPz3WCqcXHD6LDYs1QPLdU
Wj3jS313dq4mrrsJNofFpvvvcsulZjubWfs2wdVNhTiTveHUlrY23eviTTBk
oOiYfeelXPJEf617TyN8GEjfttQTRPUaK3iX4d0IG+liP+mdXtTzrvc6RkUa
QSEzkH3R/pYcu4S76MGkBjD9wsV5cq8Wleh/3PH4Uj0cp+72ExegyBkKcyQV
XaqH34IlgnN14dQosrB3pncdXFknj9fqZFDVvR7fLK36CTlqaO5lpC/VuGLz
dPaOn/Doko6miVw0dW7Stkv6ai2M5ASESPUGUi/e39b016MGKINyC7VHHlKH
ONrC4/KqQfSIWG5U0Au5z0Vr279MVMG1X5mWB0TCqKTzY66fuargTUu8Tr5r
FLV3+t2vFZkfILXHJ9AxOk3u0MIblQbD7yAiSpPVZo6nLg7P0HUcKuGvYHx9
iFkwNVOo68stzwo4bBpw/UynO/XLBzD95FcOrafFOHefIlP31nkgDa8yuHTS
deZJwTNq7o0d5FX7UjBi4ehg4vKVc3z/TstKrQSufUnq+HfVnZoRKHa1ga8Y
rlfs2/efQBJV4NcPzhcOhXAwdUlIZj2Uuvrst23y/XxI7ew7tMjxgnr7henn
6tlcuCa2bjp1IYKac0z9M+neZ/DTuF5pqh4ht2CRHxzwKgxsWLrlzvBsFp00
p9DuBofBput7IuF0PPzqtq/liwqDI6TFSP1naVBfwlaYGx8GV/WqB7XvZwFJ
nuYskB4G02eXbW2O5cLdO+qltl/C4O25iX/xbnlw/aCWSXBRGEiFn763FJUP
M+9O7Q2pDIPfhJXuyMAC2F4sVWBfFwb2D2VHpyypoCbIfeJEWxg8a1KjG+wv
RkT2yvNfe8NAm1yq/zEHgE/kSx3/aBgUDr/7mPG+BIkqDnZaz4SBuV4WKcmg
FL3m6lJ5uYDfj+1wVM/OMshAXfu8/4TB+Psq5bP5ZejVtp/yhgwUeMpRf/K2
WTmU0IjVLMwUyMlJ0j+6WQ6Zl7tKg3ZTgMPlaeFQRAVEXXS+uMJFgaQ2PoYT
EpXQ1LlbW+ogBbRTN//TqayELy8leLV5KaAolj9DJXwHN+NTLconKBCTF9r6
dfA72j3USd4rQoGb5rFsfnd+oG1lBdEgToGOw/1K92g/QHat6uQVaQrMWc9X
RjlUIWqLlWOSHAVGunNeqi9WIfcE9R/jihSwrHzUnvygGtdZOGy5SgFxfTTV
P1eNrKQTqlbVKOC3wenMaV2DWH7sEKzTpsDUrp2HrAdroHtTY/QpkQJL/GY5
DPq1sFrZZrfHiAI7sm58XqutBQeeZ2LuZhRIHmYzcEA/wT/1YXCVJQXSh/o3
n2f9RBWc/ziXblOgV75SXom/Ds6WaAht3qXADUe7AzWBdaA4rq41bUeBjY02
/jMM9ajK+daePAcKvI/d/8nHth753ledtXSigNwR0eLBrnp4Qy5++OsxBWgZ
Z+/qXm5A58YMpS2fUIDK9jFtJrMBZbRq/PjiQYH5l2wa/bsa4X3WycJZLwq8
1Zg+f1exEQwuUNKYX1DA9pb/j5hHjWCeJHyB+RUFrA5Hd/klN6LtPvv+zrym
gLLgzpmTfY0wKTUXlfeOAmfeeQq9YG8CnrL7hVZBuH9d/O8l/9cETyqu/NsM
ocCBDWbNUKcm1DFXsssjjAKyuToHtZObYBt/9LvJcApE7Pzd19/TBEecWs7K
RlGAtX+/1ZU9zZAucTXy0QcK8DwPVfFXaIagnbGukTEUkNns7M1ywPvo511u
aXEU2C37RKU4vhmWRhivJcdT4Ev+N/fc9mYUdp4nMCiRAvfY42QoLC0w/rJi
0zqJAjq8l9htZVtA5IW4omgKBUhfXW5K3WsBtR3sWwZTKaCe/tdu5X0LDGXd
nn6eToFnGxPyOQ0toJ9h9YkrkwLra7cK721phaWKq0OhnynA4KCYcEKyFeoK
9ivsyMb9u06gjOD/lXzemLt2ORTQraTtSiS3IsN3aPv3XAr0vzxleL+qFd0y
q81jz6OAx92T2cprrcDe4XBU6ysFjjAZiR4XaYPlqfi+5/kUkGSILeUya0PV
N1aDkr9RwEXURYUzoA2+RnP3fC+gwNCOXc/4y9pQ5pck7e5CCgj4qTFfWWoD
Rp6rr0epFBApoFs/PdEOz+NsBMeLKABLzznrDNpR1J9b6QPFFLAYVzOS9G9H
Mrq635qAAkqsxGfZRe1owI6zk1pCgW91qilq9HYk1asSFltKgQufrec3+TvQ
c12Sp0cZvn+4oWojsQP0xAz5jcopUBnMlVzk1wE/aGL/xCooUL4/Y7iqsAMM
UpwjNrF//JMoWpjvAA+DyMc/KymgKX937iJ/JzCsNx4if8fz2zVmfwKxExwe
CW2a/KAAr6d1o9jLTijgCIjmq6KAMVX/fRe1E1VGTDuNYvuGFf1OoHfCszXO
vwnVFGDcIP4XItgFFdfon27XUICzbnk43qALaSj6zJyoxevryYXjna+7UNfa
FtkJbGIRj5ZYaRcYLLQzJv2kwF3VDxGffneB44Xqr3fqKCA8bi2tfLobKFXM
5SL1FLjzVFuNyRyfy34rBv7CPvaWvjAR3A3B/cWv8xsoUFZ2TolW1Y0Yxx8d
9WzE6/HXgPLBf91QcOhkhmYTBUpt9mxaS/bA1lDXuKPNFKj4lmPbY92DfqVw
WCxgT3RxvXjwoQde7E/XrGnBz2e+cFG4FZ8TacoNia0UkBY0f8jC2gumjkJX
/Npw/3Xf2b9DoRfe5u3ntm+nwE9vJSZRp15kddQ21riDAtb/FLgfpuHv1zxJ
Vc1OChjceSXYP9wLTJYaDle7KHByp+1WG54+cB0PdrvajdeDfv6zg9p9yGho
/YdmDwWeKHHcmfXtg//i87+Z9lJgek3Jb7CoD3J3WOQ87MPzQeB1/PJSH3y5
uu9ASD8FVFMnPcVE+kG6KUGNOkABdNtg/MWNfhjWKcyeG8Tj58ofsDWyH7Z2
bGafHMbPr9mn8KG5H5VKXcuxHaHA/kffc41YB0C5tuJQ0Shuz5uqVGmlAfQf
RZC0f5wCzCcmh865DqBtS3V17hMUqKoz49LNHoCsxh30uUkKPErYvvF2egBN
lkmJ2ExToCugMvURxyAUjG8sLs1Q4GpD7f0c0UEIqPIq9J+jwNFfW1IZVAeR
sHPKnzM0CkiQnl0wvT0In6YVTw7TKXDtQuRKlecgSMxdq4hbwM8XZfjxX/Qg
WH87q+mwhPfHnmKfusJB4Pfcp6qzjOfrojnX7c5BWD22R0FhlQIZj35r7f49
CHMC96loDfePmfDhco4hlBN0RFt7A1+fr2/4QmwIWEPbAhz+USBR4tWUoRr+
jrv3kucTQzgsykVmyloPoaVtea/mt4YDV4nsu1M+Q4jmW/bq2rZw2HD/d+9E
3BCEoJvf85nDgcx/X0wchtCUPcsvOdZweHryUMG13iHIMFaubN8VDoeeRKzY
/xmCmrPq216whcPMvsSGj9zD8FnvgZsmZzh4PeAVGZMcBqfUpDXRfeFwj0dw
VVJnGNhjeMxPHAiHG+c4eAPshlHS87y3Fw6Fg+6FyMA//sPohPDA41tHw+HR
z/aL95OHIQD2HM7gCwej2atsS9+HYdw11J3reDhcNaX/9R4dRrQE80zyyXA4
7me2zr91BEm31bRdEAkHiRrqRt2xESQEr46tnwmHTu2hVZ9LI8h8d3Rtv2Q4
cIeaTaoaj6BHVONTY9LhsOYfUnn48Qj6TfUJZ5MLh/SPZa/XySPItdjnnblC
OEglHJSbyB0B9Ys5Qe3K4TAY0toy0DwC5YcKkNO1cKhP/480Rh+BKY8jqgqa
4eATOvtjZc8opIR1P5HSC4fliagz+0VHQTRBrNTIIByq5L3J/6mNoqoOL+5M
03B8HtRkeXJnFATb/T6cvxEOZ3YoBZe/GEXVrs4RdOtwYHpvpLI/cRR9zHpn
N2wXDpctbS+6VIwi6x0/43c/CocIFlWv8eFRqJNqpz10C4euwEEZyy1jYBas
JHbIMxy+Bd5xnzk2BkxeB+0YX4ZD5bNAG0/5MajLKqafDQiH7VafhIVMx1D/
NeEzn8LCQeNyw2iX2xg8oiT334kOhzcPL5RHRIxB44mN3+6fwqHI02Dlzrcx
aDiwN2c0E99/7HTe1c4xIHy5HpuQHw4e251kzq2MIb/bP2MqSsPhy2nukjPc
44hX7cncldpwUG/WfCt7fhzkCxxOSrSFg4i4wDyBMA59U4ctXg/g9j7NO/PM
cRwKrrPzmkyHw+/R3ORvQePQK7DhkPQ7HLZt+/6NKXscOVLZ1ly2REDj6o7K
603jsPxq20rb7gjI2RF3oZ4+jm683GNWdTACjmleeaXBPgEp9PFJw5MRsI0y
dWHgzARsfW0lEioVAaqXbeu8tCbg9sXlzz6XI4Cecbvnov0Ekh69tucCMQJY
RFa3sLybAC3jnTsLbkXA/haYncyYQNfTlksOOkeAmVU/YaB+Ahzvoe93X0aA
Ny/P1tn5CYhc4TWlRkWA11Wen2xsk+jByewUgawIuDz/M1LtzCTE22ss532P
gEri7L0YrUm0Pie4+LYvAtKHP2mx3Z+EpsJf+378joBo8LwbHjCJHjse/POE
LRI23Mw2UNYkYmE839x2OhIMNgvNmJonEV3VYWPpaiQorZ5nmVyYBLmvBlHb
rSJh1PjCu1muKSRspWR50S8SeCxX0rjOT8Fqp41DTWok+OomKpiTpqDrPbfb
QlMkkFandZucp9B/KY6M62uRcHHEm+de+BSoBLcxSAlFgVE097p44RQeV8Xy
LfpR0ML4K+h43xRKGd2hVfsqCp4spuRe25wCBoatiKM8Cg7cELOP5ZtGPN1i
ulYM76GrN3PPWeVpEN880+T633uYupt3+M/taaQ/XLH1wJv3+Pt2wITh1TQ6
cX1y8Wz/eygJ0q24lj4Np2TKx8akPwA3Jc26q3EatJ9fg3eRH+BIvb9FztI0
NC2VD/9kjYb6o8KhPQdmkKvbfFbAi2j4cf3zTeKlGeB+9HPgIGsMOBzgFxKw
nAFfvtXVKsMYcN1xzejyixlYJf/H75MbA/c2bay+pc0gt/w/FtqHY4FxZ1yT
c/MMHOM6+dslOBYC0kfjH6zOIEn7fp4Xh+NAT3fx0Jujsyjs36mkHQVx4NVj
0BKrPAufr73tk7D7CKPbeZMf3Z2FCMMXdQqy8bDMMedDfTcL82L3GOqPJAB/
Tfr0kdxZaI+LiydyJwJbymqIYscsuigjrnLl2Cc4EdknMLg6iyZfmiQWSyRB
KSXVvvHAHDIL98v8qJoMBSlSGjul56B64M7TdxYpkD10KyJBbw6SLPe+0HBM
BUWT/JBKuzlkmjjdNuWeBuFs+79R/ObQyQ86uc/d0+GwhdlX9dg5iI1W+sbw
IAM6s6UpO7/NIcqcg8uwYSYYfBcQW2uYQ5N9zws9Dn0GITXlHunxOeA4uHVO
xvszDO6S2Ohfn0MCzvRYmYnP8KI4IWAbxzxiJMo9SFTOgnEL5rmi4/NoizN/
SGpUFpTqmprul51H/Wemkx7RskDx+OOso5rz0NW/48vZS9lgtxaY1W8xD6MB
psvbfbPhyqdXT64/moeOj0IyvDXZECPO053qNw+8C5c8Y3fkgGzbDvsfkfPg
er9sLk05B+pt3P/kZ8zDyteJdAu3HFjp8n7oUzqPkt55H+5NzwEreUFZ8dZ5
INkvtp/vzYF1U5GjJePz6Cx3fb/P9lz4XK3mff7PPHxY2UsdFMmFbld5h5Cd
NKBrfvhgoJULUU1THwaO0OA//WdP/trmQofTlmc8Z2nobW+qZJ9fLrzSz9ZS
VqIhb1/zcMaYXMht+HrMkkADF7aDEa45uXjOCnc8vE2Dbpv9V1XLc6GWVVf+
qQsNme6QH3dpyIXzKhRGj1c0ePvZ+y9rZy74hf8qcYuiAdmk2YixLxfsvn5j
cMygIbeXpAM3+nOh2uKSklUJDbbY6Lw/1ZsLAQ3b/xk209ClEkfNl/9SEG3g
sfUEnYbSTxuf35xLQZUGR6mtf2kg9GjEh7MjBald2Hnw+jY6ehH8fWvutxTE
L2rD37qTDoVyW/0bQ1NQjOhm8mVOOpSzdExq26SgD/ciunIO0MGSWhvKI5uC
gqbO1R05Rkc39r52YN2agrbZpQR4HqfD5GWlB//KklGu+NqhIWE6pL6tP1vr
noyGE0c0L0jQQZub8YXCmWREL8iZ8b1Ah5f7mlaEupOQm9+OwFp5OtjdPrlf
+UkSsl5UyWa6TIe54UstWgeSEKul8duzanR4l3I04W/KJ/QzUEFQQ4eOVl8e
SVw+9wmd160SNNCnI9EQwVddXxKR2+3QQU1TOjrnSXsuI5qIDPouiovdoANj
ddPu9xEJ6Kb1kPGCNR1xUhZa3P/GI5H/xGfIdnTYV3E3WokYj+Y9kp5wP6Qj
q/CyepXYj6i54rT33cd0MK+QyOkejEN8ordnXj2lI5HSvBoprjiUnNWVZOtF
hxFeWZcQ6VhU6ZvAv92PDoIOSnxnNWIQQ2WptfJrOpzf7uBRmfgB7eDrltkb
QAdJAfuuiOAolFrwtM84mI56f10WVbeIQCbTpTvWQ+nQkSnMb8tJQUIz5x7W
hNFRO53xskR6KFrPfOf+nkJHmbprCWKXglHa2Gk7FWwNbvbbBq0BKPm1UEk6
mY5c7wcntXG+QacFdss2BtMh5ST3h4lRPyR+bsWj/x0dOXMyu2xe9EEur+3V
T/vTUThZ1qrymCfaFct5cY8vHb3p0kw+sfsZylR/UdfmQQepzVExPaorOher
KZTrRoe3W5eKSMedUVYzc/h3Jzo6uvzb30zwIaowWD19yIEOTgo64hD5ALkq
Ogfk2dLhUJiDcNaEHYotuaFKuUNHFj8n5zTP2aDMB/niRbfo6GZ9aLM9gzVK
aCmY47Wko/hyW0aH87cQn15dabEZHT1hkRbwKLVEHUydfwKN6Ugv/1S2Pfk6
CtSaPEY2oINZ5rhMnY4patWO5vpBpKMdF/eG2Q0YIgUjIw4+PTrwPaW213wn
oa7Joc8x2rg9kYwVget6yPLZ0oCSJh2uyMD+t446yGc3Ww+TOh2irI6wOahr
ItG7hcdHr9HR7yP31n4eUEXGvmxe/VfpwGXEFsescAWd/pE5/+syft/sdNbq
r0ronKwT+bAyHRXa/Sy6PS+PijYrW02U6MhDQIF0Ze4CSvnkLZylQEfqpzxj
ls0k0cOSNHQA0RFBnfx6xl4E8RrcbQu4hN+vLtjappcf7WzJ+skjR8fzsETl
3QgX8rykdDRblg6KG7ntuszT8k+ebesykKGjZMXUFqFQFnBWLzu2G6+v9I2b
3zQ6DoLlkX1C9VJ0lN6Z9N7tkiDEDCRKRp6nQ2iyf4xL/GnoUQinOJ6jw1au
aM8Ewlm4FcGXR5LE83ncMLb/lCTEOKiv/ofX78at/Gd32s7DQ8vRNllxOnRF
/nO6b3QBxkacG2TP0lEV4UVyY6EsSIu42v13hg4yaqH9/BtywFDkpkwQo6NF
ziKx8iMIfKudp++J4vtlveqwCVQAsQVJhjcidFjoKOFN9VUEV5HPwrnCdFRT
t73N214JxJbjDwyfxuP7fOfWWvX/QE18jws3dpDaAEn+mDJUXyzd1D6F50eu
Sv+7CWUgMu2+G3iSjsiG33wsEy8DhenGow4hOlQIZjmrm1yBMhGWUX7sailj
rc4dV8Fo8qeb4wk64v9icNo38yo0P6vdVn2cjg6eWIn6qaEC/WIimgJ4f9tC
dXnNM6YCOibzAp6CdPTQJWih+dE1eH8/z2BMgI4OD3W81mdQhbft0SXqAnQQ
SLJz3fRWhVbglMjnp8Om0L6aw0xqkKT93keIn46mXP9bW3+iBtpDDaERfHi9
5C/dG11QgzO7DiMO7LAvjo0HbqjD0JU8c39eOuJRNXnaUa8OZbWPO1iwK2t7
m4ykNOBudP2Ll8foELhfwKkrXANueAbq7cYuuVyZ7vtHA3QS/h4NOUpH2/X6
goOImsCwGtZwBPtcsKv+6QxN4Fw4pJ5yhA7HulcfuDBqgXPuHXcZ7L4HRZ3x
RC2ot350rfYwno9rtafb4rHLpd+bH6ajZy6UbpFfWsAZEm25fIiO6vsvpNw+
og31V7193h2ig4fqNPuMgjaQSOELp7GVXq96S9zQhkA3y7Cqg3Qkodu0X81b
GxK/nLS0PkgHhU+vuJXitUFjmabIiq2dk8gtWK4N449tT2Tw4P47Prjl76A2
DOX/29TjoaMrOXv5Ov9qg8VEDKzj/yf+6esnSnh0oP/PJCnhAB0da30qBed0
QEpw46s2zu+KOv/q19SBd7V+bX/301Hs8xzXk9Y6oDAMcWn78Xzc/9Qj3kMH
WD5pcpli741aVzKm6MDzEoNDbNjp/MkRhEwdyM5wyCzjpoO7qvW/sEod+PE6
qsKZm44mHPhfivTogPLRS9piONc9snPzAF0HiviOqIzvoyPzJr/mG0y6kD9m
GReNzXWj9iTXAV0IOfiWaLQPz8+6ff0iwrog2O9owI3zccHSl3mXdGHXX9m4
lr10tMzz7/kXLV1IvW1wOgi7OchwQMxCF3wa/Sd1sKdGWDyEHHThiG9vKyd2
TfiWnfGeuvhcSJ5o5aJDRPTgQlKQLnAsXOGhcOH5eiDeRTYO3/9rgaUJzn8z
XcwwydKFieA1Kh/2r9o5F64SXWAnXOObxOeBzX1xwZb1ulBB4HuZyUlHP2I3
AjR6dfE4S8w74zzx0o2+jildkOc3V1XE+Qz3UAnTii5YbhSG7cS5pgrtegej
HqgpvG5s56CDlb1AmS67HrR9V6DFYcvu/l79+LAe0A46zdtjpwnpIq2TepBa
v1B1iQO3L3mgrk1SD+gjCY93YSeOPd7GjvQg62rCeg87HV0l3jBhUNWDN2Yi
qmnYjb1XzyYT9ADFRVx/wk6HsiyzH7vM9cBf00FWC7s0y11H9I4eXDui38KH
67m0D0ztctSDh+y7hX6z0RFLNwpJd9eDL9ecxavZ6CC+4HmZw1cP0ufJ8+9x
7jPb0CvzTg/seV4ZOWLfG7p88hRFDwitrx5cw/Vfd2yMDsbowXfe+TO82P7M
AJbJ+HoWgaCVPXS4ml1B/JylB3e/ZYU0YN9dJJ2v/aYHt5NkzyXtwevrpFN/
biluf8kj2+c4x39O5XbVejBGEb9kjPPO897X1hr1ICJLN+Y8zj+CerVBpx7s
KmwOZsf5qPPtd/4DekAehr2zu+lok7W/N3hcDzZPyPFWYf/5L23CYU4PonPc
c+J300F1+6meU0t60KFYXfsce53pcee3NT3I9nC7bY7rf8svLwtsIcBNz38e
l3D+6Xuw8h1mAhicqT9wGHttWO77q90EeFvsJLy+i47eDpxxeclFAHHJkLzu
XXS4UUHQvM1DgKb+pq8F2H2CAef4jxHgw+SUSCSuF7zAyVYsSIDKzngud5wz
2scVyJ4mgNrJrjum2KcKJ3aFnyFAf+tdUYTrx8PTW7vOESB9VdWED+dWUie6
/8oQYOKW8xIjtvWbUwPbEAGaL68tju/E553VB9EL/xHgaeGUQQ123p72xgoV
Aji8tOLLwOffs2weAk80CNBdEKMWhA0MAkqHdQkQolXX5oTt+Vy0OY5EAJ6Z
M8XG2Ovv1hw5jAlg6LuPURE79wxDubU5AY4JtsWdwH5/aYOYfIMAB/waInfh
5/0lHoMWKwI40u1mF1jpwLFd6vWkDQFeNZ0I7sLW12i8MmlPAI0Qx7cl2C98
rR62OBJAk9Td+wlbusaTnOKM+zdt0v0dNhrpOm3nRoBCq3O2ztg/6p1Sjz4j
QIKRcZo5Kx1xM7W/pXoSIJufUUYF+5jZNhUVXwL0/urkEMf1Jb2lV8pe4ucb
BZ4/iN12MWTl9Bv8/kcm4xhx/br9bLlnAAH4VqIN5nbg/ueS46wJxv3p6Ens
2EFHjLVsV7aEEeBGsTmlFHuzRKjkZAQB4h7t4U3DJgi+61d4T4BWD5sZMr4+
py5741oMAQ6NG/55jvO27c6Oyh8JcDCuTMUW520+6uFnEwlQ6hHSaYBz8zjl
sj3JBNBbKf+kjPPsMkGFgVQCxG6qfjmL7XbgsWVcBgEslk4yHMH2+ZroZJBF
AB87yxc7sJXoGz+25BIgQmCL6jIL/j448D36Qx4BtCq5ro5g78zVv3zmGwHK
htKfNGJvZ+H/l1NIgM6KidkiFnxeFobdosV4vIz6g1OxC5y35EWUEMCPI+dB
OPa8/xbpv2UEYC7x93mB7f9duIFQSYCwF0H1j7DHiBqFsT8IIFb4W+0mvn/x
lxip0WoCSFVObOhivx3scj38kwBJe6IHFXF9+pp4iWo9fp9x4vJZbJt0h0v2
jQSwtFG9xIvrmVi2nHzVTIDjDsW5bNjeeyZzIlsJsMdhxXiTmY5Cl4a54tvx
/LeVl6Ax4/1q8vbjj50EEB4YkBrAvpyUtjeimwCuscJ3GrClE77t9evFz+t/
WAX4+psr1p9s+wlQv85B+Iz9dMbxj+ogAWx9THbG4voBI1cp3mECHDmaNReI
XfuV9eXcCAFO3bNf88QOq0s+mDNGACLL2tmH2A3a3VwPJggwdi8v4Bb2RQHB
KKEpAsiO7eLRxx60ONTdPk2AT0+sq1Xw82YlrBafzuL+WpKKlcUOsaraxTuP
xyNpMloE10/1HVMtoOHr39Erjv7/eRkP6zV+EWDjWAUbB3aE2Fph9wIBvqn2
PGPE18+V7DtnsUQAd+vPe5e30+Gw3U39od8EkBYrqZvcTkdD5iWXjVfw+MW8
TOnB+Xv+K0cbVvF6Y3qbUo/d+d1wU26NAN4d2nWl2JntqdsT1gkgVKLP+QVf
L8Unr8P8lwCHvU4/TsJuumG9fuMfARhXdbdE4foXbb28hZsEMPtnkvIO55ef
pvXu2kIEP4d2Ry+cH3JVu2a4lQinBLRMnXH+iDfUI4aRCP3fDW7b4PzSSkPk
MBMRziz4vjXHOTMlK+fYdiKk7LZv08O54CPLQX1mImioJ8mq4Pzb0+cy/ixE
0IurLZLDrk4Xav+2gwhQ6Ggmji37aObnCCsRyhblDp/A1/88OCq5YxcRfqlV
Lh/E+d7pNN7Tu4kQcSNtjg37jo110pU9RKiwD2bY9v/7XS8fMGMjQpPEkTNr
2+iopGal24GdCB1Lcy40bPnKhnRPDiLku6X2jW6jw33NJJu3nER4z/jXpBv7
fwkiYaY=
         "]]}}, {}}}, {}, {}, {{}, {}}, {{}, {}}}, {{}, {{{}, {
       {RGBColor[0.368417, 0.506779, 0.709798], PointSize[
        0.004583333333333334], AbsoluteThickness[1.6], 
        PointBox[CompressedData["
1:eJwV13c8Vf8fB3CrJBVSRCWrJWRkJPkglexx70W2yqhQFEKRSOIbsu5FhZAt
I/PmbWdk7733uDfJLr/z++s+no/X+9zzOeezzofPylHvHh0NDc1xBhqa///y
CskLq5Th4XWN7E+0SgHi+q9ALcBDUItWptAqBbULM66alONhhvGP4VHMJjV3
XR0r8DCR9ax59zcF2biYnH9diYdnPOcOzmMuw6efjK/Cg2+p6pFOzD9eeNqW
V+Nhfpp34vtvCoQsPOCZrMGD9PKK2xfMfSgAd+AHHkK2/3aGYPWStbd5L9fh
gWvvi7VnWH7ywWjU/Xrs+vL0QSvMYuORbXENeHB+S36tjtXr97hPDjTiQcJ4
/Lcklm9cPTB7vAkPLXnqAiew3DxDd9WiGQ8CgQJHGDDPTw/wpbfgofBKaM3C
CgU9dawP2GrFg9SjIumOFQpUKDZc127HQx5rsXUJ5lGSwKPUDjzQimbj4rH6
7IU8AaYuPKQv5e76Y7nt/JqHQzcehp70WjtgFi1kiujrwcNg+8UAHFafK5Ad
qNaHh6X56ntyWD4hgnte0Y+HA2aftk9hTvE68kZhEA+PnStv7cGcLQYNFUN4
OE8roj3/iwIq4QN31UfwUKDft78Fs9zlLJeBUTw0HfnukfeLgmaPKvA5jePB
WqI+LgrLL7YavWaZxMNy1ZybB+aoyx/q8qbw0EDZQ2+O2f23C7P5DB4iW3av
KmPX37gm6sw2h4eDuPxzp7G86cicYOM8HorOblcwYnmmYO6NoEU8vAtN3jdP
paAGB69d3DIeeAivthupFBgsk3U9TcWDJtGQlInlx/3Kuv/+woNx8czoO8zr
vdSbw7/x4C+z2OqI1f8uLfhT+wcPHkHHbXUwh0TuOVC0jgfz/aeTxLB6/aXZ
wpxNPNwsynnNiplq9/Zs/jYeroncZaZSKOjVfrm38BcPlPu94i0UClC+urB2
7uIhteDzRiZmo/m1hV+0BJh7jDMLwgwMudpcDASw+/XY8j7mYs85R7W9BODT
96RRxawdL+Hjt48AjvqLl09j/pfp/b1hPwEceCUP0GEe4rl4m/sgAUqES54O
L1Ng8v6B909YCDBDM/GkBLMNz724PjYCJO9n3Be5TEFZmiyVt44QQOyhq8hj
zGR7F6kaDgL8rfOcUMeskfRFToOLAO/YDM6dwbxsZ8Y+cpwA1ZpXt3aXKGCe
w0b/gocAbvdMDfqWKIjzFa32eT4CdM0MXM3FvEt7XWFMgABPWjvS32L1Dxj6
uJLPEICoTvhkheUa/NnCbucJ0OR6n0MOc5Tm9yoDYQLonznIwobVr/47KHr9
IgHKSGL+M4sUlLrSSlaUIECxEtnz+yIFmj0eVqlJEeCUS9DSeyyveRUcdUeW
AOuiTj02WL57XCU08AoBvpZIyMpjOVsnHXOVAgGuOPkfZMXMkV9ruV+ZAJn3
T+InFijowW++P5bXCZAuGHGgYIECVa/0zzaoEuDwZR/xN5iJOqam1zQIkEH/
oMIIq/9ne3y3SZsAvmp1xUJYPrRk7HpfnwCMEwzHtucpiLh3Q5LLgABWuOd9
DfMU4EpYSuq/TQCCi9c2CbMtzl0p24wAFQfVPGyx+iQemRdRVgRIuHeAII05
VF+qJ8yaANmTU2/osfoY4onGxPsEQHFTrK1z2PxgUxtscCBA6TzTQswcBRl+
pYbsdSbAnRF0xAZz7LCcs6ErAaznrALEsXq8rT1bhQcBtFTlb27PUpBeM/M/
RW8CNL7zUavGPL/zt6XXF2sPT19w0CwFfMIK+QMCsOeJa2HHYe5OsYjUe0eA
a85j7dxY/TFFmlapMKy9p57Wj85Q0IhDyjNJIgFySwd+J81QYK9aorLGBwL8
0NXRuo/lj/O+jHgnEEBBYb1TBMs7D9Myt38hAGvA0CvqNAUCRJp8FTMJwHJ5
g5A7TUHOTCLsTbkEOJkgoOaM5WxcL3zcirD+zuA3ksRcURKedK2MABFHPnqt
TFGQlsgm/mI1AbhTBYq/TmH/z3b2iXwDASjup2kdsPxATMvMg1ZsPDBv6glh
PhnJE1fWTQARp+7UqUkKULXowqWGCLDk2kMTN0lBql9dKtsmCHA7a03PCLPb
4w6J8Hls/nkcimHD6tl7T/55/gtrP09vR90E1t4hU/6QDWx8pMyvv5igwB2J
9cHGXQJsrRTTXsI8f2ivrgSjAeBeRizMjFPQQ9ny/OpDBsBk9SU7epwC4mr9
qr4cBrCwu3JTA/Nz91+GTjwG8GZOP2tnjIIcZLeuhJwxgNogz8H0MQokF+Th
RkQNQGx6tdEIM0cx72FLGQNoEeBy2YvVL07toXIoGkCk3LHOnFEK2jtp70p3
ywC+268MG2NeDJFEp/UMgLHONZhhlAK54e8XvY0NgOx3Yzh9hIKm6sskOe8Z
QJtDfZXuCLbefvbpnXMwgCJeadm1YQq6xTWVteVmAHAjUJKE+aV1T4z6K+z+
5e8y5TC3ci1EDP+HPV9h44f+IQoS+sma/I1oAM2kkG23IQqYHLWYbf9sADIH
l74fxfyKdy5INtsAVsuyB74OUtCZZyG9syUGMHv6rrraIAXMYv6cnq7F2nNe
h358gAKuTXenJToMgJT7eNMV84fdzoS2EQOwO+kpcGCAgpgUVnaqFw1AKarL
5WM/BW75SH1l2TIAv9vhs6L9FHTZc39YPqMh3G/xsP/eR0HG+gzEgqOGUBK0
uXkLsyI9f8sxQUOwkeX36eyloHJdAZthCUN4dT1r0wRz83VK1n5lQ/B8t6Y/
0UOBkQsHOeN1DQFfT31l04OtrzzikkmWhpDSecFzrpsCYeZDpdxOhnBtoFHU
rhvbP7y4Qva8MoQ76q//m+7CxnOtYqFduCFUxn0IsOyiIGvROSv1ZKx9/wbZ
+zspKEB1kppVZAikiLATOp0UOPvdeInYaAgne4PDqjoo8Hh9/9FDI4bw/TG3
7SXMQflRBuy/DWHfvl9vEtopyBHP3J/JaAT/ShQnD2KmW3PYHD9hBJv34mxc
2igQZxmkWSRhBAPR+2kGWylwl607XfKWEbjje0gKmClFbkLGFkZgcOcb78cW
ClhVEwWk3Ixg3f2z11YzBdKzymTrQoyg9t9snD5m76EnhONpRhBkc8ghtYmC
IvW4i6SqjUBCp6tl+ycFjussLfCMGMHqKbEsNcxZQbo9w1tGsKF2mRrRSAGv
z/jS55y34egZIc+hBgqq7PK4zCB1G3Su68rwYZ5RazD00L8NGRb79lrWU1CR
/dnARafbwFGY2hhbR4EFCcY8y7DbkDnre7/zBwWZeTucn8q/DeuKHVWMP7Dn
UdSrftlzG57apBdK11KQ7abBkPL2bVB8tCpoWYOtF3L/DC/xGsNRJcO519UU
RJ8jmWV1wxgilKXGvlRRYKz9znK/vTE80AueqarE9m8W2ua0SGPYWdjt6q/A
9mvb8MzRcmOw9kjyXSzH9gcj48+Bi8bg3szWsAHY88k89yvlMgHnSBmP3TIK
0hwdW/VWNYFfi4QHNJiNrPNtl9xMYKpx9sE2mYKGv8XKsaebwLH7ARrUUgry
1SDn7RkxgZD7Y/3DJRRIe+vO3XfEFC42/TdeW0wBX3HRigQNU6j+b69IShEF
4q/mHn322hRaBl+99CmkoESzPznOlabQODSWiC+ggMe/MPt0GjNQaPcx4vtG
QfYb/z2SUzKDa7EXzafysPWv+/xNeV8zuOe55hSfS0F3fY6tN9WbgeYvRm18
DgVJeSwdPXTYHF7GhqbRfMXWeyOasROm5sB1MOry5ywKEktqIpxIN4e7unUZ
8pkUOLq4pCu2Yw75woScn+kUCH8xpIfOWQBdcxVVL42CPm2bfuTEWUDq2DfW
lhQK8K24nSh4aQG3ustyFb9g4+clC7N4DpYLnXvyJYmCUBfbzKdxC0gnFS3R
JVLAcqXG6ziHJUSuuuTpJVDA+vEl5jJ1S+B5boeLjKPA6aq6K59fWcLBQN3b
TR+x7wU6CYPZ75Ywrnbn1nosBeE4QrUytiyB23TzE3sMBRoKd3tY5Kxgh0el
m4/0//HiHiDlaQXsVqumfFEUEKCR+6NUYQXNhLF4tggKkgh3/WHMdAf0HFL3
rLynwJRo7lQ67g6YrWpOVYRQQDbXKtj08x14f7o+3PsdBanfOu398c8dUPH5
aC4ShK2/b9TYP6nfhTrBe29+BFBAeh1s3yfdBcFhdVUtfwrK25EOzKK/B8OT
kc3lvhTEh2yihK3vwco4hyKPDwWKQq9Oqjbdg04ZUsE9L2y9Ciq5cO2yNXBr
6CpGemLnBWHJfLM0a7AYlhvJekYBgt77Z+O8NoCdNN5kuVBAiE6AwPXBBgLe
RAmEO1NQ6YSOkN4pWwgd+htg9oiCUnwz6Ua/2EIBHevrA/bY+Wv13hVuGTtQ
CXzZHmuHrS/TF+JMmuygUzCI65A1BfIO2PozPrgPksmCq2ZWFJRjbDjjxfoA
Qr5fmPvPjIJef35152LZAyDcjnlIuk2BFa1MHd8nD+GBTO6wFwE7b7ldzPwl
aQ/jiqcCkR4F/a4zYKbs2EMmVTSlWxObH81HH2y0OICy5F/8tVsUcKze2P0v
0xH8J7I+vFLB+r/xCJVL/RFU+xY8ikDY+eSj+U/ZmkeQ7XsuxUUOOy+9r2iz
vf4YtJgFGU5LUeBc5K4JtfExiF4gXPh4Efv+O1TpzWHkBDf4P6aNnKegS3KT
fvxLTqCm1b86LUBBZ0fn9I3fOEPfo2mrnJPYfhUWBXsvPAGhiU5JeU4K1DvM
f7ftegJ3je3/82XF1s9yNvdK/6fg0b3j6c+EnX/EPmnqKrsAkfXVhhIdBQlo
zERr7nGFPUS10a9by8C2/fbtXKsr6I5t0LStLKPffGZZ2kluEJEjwPFpfhlm
I43+i/d5BnKxbk2c48tw4NL2yTVbdyhk8GmQ6VsGW0sTaUNDD7i4fjh9u2UZ
mHo0t6t1POHaIYsDFrXLKK2s00hI7zlI3v8RYklehmkbQ+I9kxcwY6kyvZOz
jGS3PA8pO3pBLotfk+iXZbTBRWGSv+4Nq2ohfKsxy8jjq+Tx7m5v0JMbH7kV
sozuHTO8K/PwJUS0DYqJ+C6jVNbchZN7fGCkxuJRjOsywu09Vn813geUHIyl
399fhlgFT6KS4iu4ZM1izmK6DLsNScKNY6/AUa/vMJv2Mngpnn/5xM8XnOPE
miIUses1U2Zahfzg6kaSVaz4MnxQkbNzaPMDuoLkPYL8y2DOtqLb4/YafjF3
3xI+vAzz1rT9Ybz+QKLrO/2NdhllEWSHL9T5Q2TWy99l1CWUZ1hGPOf4BppD
CA5qI0sgLrKqxnE0AI7T+X41bFpC9pGPG/yKA4DqhhddKFlCT4cXJg+avAUz
Hauv9ClL6GC4fqjGzluweJWokRi+BKeU787MkAJhlanQrMV7CbSK1/reXQrC
1j1PL/+HS+jwnHXeZmMQ/Bl+7NlisAQcyeyEefP/YLBmTCtNeQkiPitdF6b+
B+Q7CuzHRZYgtOuOZ7jnO6DNrKQ5zbmE5G6uHKfdEwyXld5aNtIsgVz/+9+G
AcFwzkgukG1+Efr8StxqGEJA01und6t9Ee0Q5KFWOQRkJQUS3pYuQs8j1pms
FyEQdJN0pfrzIhxIVwn3KgqBO38jF9MCFyHYrYvrKjUEGtu4l5WcF+HqgiDv
8ulQyA6jsQm6vYgY0Y5WjFEoWH43s/tPaRFJZpjtaAWGQvTrR9Sb5xZhKZl1
7EhpKBw2/zdcdmgRSaVZdGzOhsJJU+l/q6sL8LTO5Q3z0feQ+XJ6Z7F/ARjO
SZsYovewaMnsmFq+AM/uvDtFsXkPtNnJTcLJC/CaeXNx+N178ONrd3kWuACT
JT/oZPLfQ/dDhqzQRwvAnNGTsLf3PXj9fRHril+A/Qwy6yZb72HAYlBXRG4B
iceqbKseD4OVq0XV+TwL6O/3Dts+uTCohPsdLPQLcH9nNOWEURg4X2pXUZyZ
B0muBz94XcKgy/FM/c3GeTTKtf/+79Aw0JNp3zqbPQ9dOdN18RlhcDpW23z8
/TywPyenytaGweI3Bls3l3kk/YtkUj0cBrKpPM4LRvOgwMVVorOGWdPup/zV
eXBe7eCfOxCOnbf4s+x552Hhy7AXkT8chtxqlLzo5yHj4TEVO5lwoGh0xTlN
zyFlDSGHe+rhoFhH7FKtnwNXXdbASLNwWPfpHKDLmAPDtkPFex6Hw6UN9/j4
d3OoaHgzrdQnHH6dxjOeeTyHEueL0svDwqFS7fNYiP4cXGZYjT+RGA4ff37b
GJeaA1XxAfaevHCQsHrBdPLYHHz5syW0XhkOHxK5atHWLDRYsRe9agsHtcu6
3eqDs8BLNyf9aiQcvOs5epXKZoEjdF/79mI4tNBtmPPHzYL4X1fr35vhoD8c
uLn0chYJX9Xxd9wbAe8c+s4m3ZlFWdnyL58ejoCOJ0X3VK/Pwj6/IdP9PBGQ
8ffCmd4zs6j4EfOMxPkIELxe2InbN4um3bdTf0tGQOOpzK6yuRl4c0t5S0ch
AvoE3V9zNM4AV3zBqpZqBKR2zF01yZiBXXFJn1+6EWC/YK0R8t8MVOyXvS1v
HAEl52V2ch1mwFDx4R7JuxHwIT43tFp7BtZf04z2PoyAff0u6jViM+hw+O/j
4k8jQHMkwuob2wzKU7hcpfAcq3es2B+xMg3SljXFDH4RMGbr5HS3YxpVBXqA
X1AEbJMOVAnkT6PTnxicqsMiQIBjl7cjfBo8rAO1qqIj4NHZsXSnp9OoWs0y
zzc+Ajg2A1/QEaahVjJobH9KBLCwiGf7SE+DTorCP4OsCLj8yV77N8c00Mlc
OeKQHwEv+m8/xK1PoYnzgke1SyLARzLmUHLPFEg8L+rfgQh4mnFXbrZwCugO
7J59VhMBtyTeULiJU8ii0yKtpiECVva5nFdwm4JXknlbEy0RoK2KRnQNp9CV
GYmPXZ0RoGsTTk+QnUKUj48YY/siwLSp3Fft2BSI9FyMkh2OgEWLzxoXNyZR
UY7sh4zxCAhiSFRk6J1En56cNNqcjgBrapJSfeEk8tdY3Tq1EAE57WsXXkRN
orMzexL5KFh/xcj18LtOgoPzY5vdlQiAHn2OQsIkdPvVqpWsRcAnR9VCOelJ
6DWJuKG/FQEq6fyvMo9OgvDvPzca/0ZAq1LzVZY/E2ChtldYgDYSPFR+JZl3
TkDtLYsGY4ZIqEouf/IxbwJIb/0XnjJGgv+pVtPG9xNo11xby2l/JKRwDB2a
fjwB8paXv+gejIQHt8IvLutMwI38n3FHWCOhvUbXcuLiBHzWnR4oPRwJgW39
CjWHJqDGno5682gkeF9nMwlbGkf5Yl4PijkjIbHn03XNn+Mw3NvbwcodCQNl
H71X0sYRshhJ0joRCR1MYm99Asah+usU3pknEmaWD/fs2IyDmt28thdvJDBe
F+mwuDGO1CVK1p34I+GR/P6xTMFxtB3InKolGAltuppGE3TjSGI3rPDwmUjo
JBx7SzM2BgKvORzhbCTI3bhTwABj8GHzPjv+fCTEPlI5Sokdg3WFF6MdQpFw
xfxsW5n7GGKcUNsvLxwJYuHUvc6GY6i5pJ78n0gkhLIeqNkvPQbhh/uP14tG
wjXlu/v92Mcgu4f32vLFSOhNVqgZpY5CF9vw9b9ikdDDtt12onkUXkwUiq6J
R8K+o7mbMumjECLovtsrEQlfXmdRxd6MInOf+q9JkpFg+/Y7bu+9UTQwUSdu
cikSjFu00wuURtHvqGybHcyyE/fMFXlG0f1ILZHXUpEgs+/li2t/RqC6yUdv
E7OpHel3TuYIrAi+j8FLR0L9yiuZunsjIG3zqDwacyBTyzGfkyNg2Dv7oA5z
mdo0+0DnMMSEpcgNY9bpn1RrDhyGCMHTJQOYbe4aeBKUhyF72simHLO+QOWG
/cYQepaFzwzELPWjIPJQ1hDUUUMm5DHz5F9JEr8zhC4z0Gt0YO2JkLw82MI5
hIinFli1MO/KhKqNNQ6iXjmknIE9zzl9JyVTr0H0cDS7fRF7/jxNU3k5iUEE
+4TDD2G26rxUYz85AF85GiVZsfe13OqnvxgxAEmhO5eo2Pv11qQ7k3pjAPn2
dS5kYO/fSX7ySORaP0QfvuaigvWP96sw489J/ejs7lJePtafdy2dDUC/H/iY
rOS3sf4uwR+/3E3TDwee8OofxcbDWrt1YltGHyhEb/fuYuNHg+GDHNGgD0gM
W5cLsfG1MqO37yBtH3Q+zSPIYOOvat2s+VBqL4jHf7PxOBUJG05zXK7avejc
yfne59h4bu5u4eZa7YEf17i5ZbkiYcLXiLc8sgdxNJpYJGDz4ylOjCQi04Pe
l53Xy2OLBHzyFSuOrm6oCPION8fmW7XJLvupR93w4/teIdK+SPDNutfSzdiN
LO+5B2rRY+PDork4O6YL6oTfa9th813vinLNb6EuhPN6xfkTWx+c65NV8/I7
Uab9ZwltbD3RrpXLTpHphO2Utd4SbP055pBBZMztACuGVjfyYATUGXFU8vF1
IFtOXGlrawR8PA0Fad7t6Bf+LSdLZQQkVzH9/F3XBpatbvsCsfV2z8G/bAFz
rUjB0wx/PSQCvhq96W8yaYH6H8GBHGzdyKcsSqrtRYj885A/J5//6UJsrXP4
hx985CW+bt3N7etC7LVJt3gpefIFGps93753oTZ0odQgO4mc+N1u4XV8F/qx
HDD+lzWY/LqnmvW0XxeqOGwurkWKlD8ZfLcg2LYLOQt9waVdCpKv7re6Wave
hUK4hw9rE7LkN/NcLtSJdqHxRIe7f1PDyS1cLbXhbF2op9L/6t/CV2T73wvP
Lqx2oiz9tOlTbcHkE1lP4gO7O5GwLa7/wHCYvMyjA5H5RZ1oWuYoZaY3lVxf
KJCRFN2J/m1O9M50Zshbyf6QNPPsRCymTzlHPkSQdX48cBsyxf6P6TflXkoh
OU6gsJwfdaJ491OJKabW8uctr2uJ8HaiE0LHzxjOfyV/KL1vukPTiVY1I4Wv
CHyWzw/+JRg81oHIAZZCBv2v5J9KdXZNVnSg+OgyO7GDOWSc40r0TnwHuuqj
Yx4dWED+eqKS2PWyA5XwHL1+u8dfvq97a9HBsgOx2Qc+Z3L9ID94TD7rh2IH
OjkmSidyNoXM8TZzYfhUB3IRa5VXZogha24RM/L+taNBy3Ue69w08uPwvxSV
oXZ0jZr3uutvvPydquMZoaXtaLPB6DOf6Tcyk/RmE5HUjp4eiudMOJVLlrw3
KGvk2o5+b+v+RyoPJv9dKqtpw7Uj5nBuk6/SsfJD9AXKtBLtqHTNL+lzUDr5
wQUdp+lD7SgkRFzQbVqTXGY8s997oQ3l1ymO8jdmkWPfTX/7+aMNxftTd2VD
ouR/ZNKyNH5uQ9yMP6eTv2XLX88z+/zMqw2F6HaXdXgVkDVzsqjdt9uQIlru
SP35lbxJkLo7JtWGNGgK+oiiqfJfzL8bRbG2IeWLDstfdaLITmJu3OvzrSiE
D3c6rySZTCysHfhX3YoIk2wNVxas5R0fzH3P+NiKtBISvd66aMorMUU0/HNt
RXlSEzmwGUjmf2T3e0WnFVUkFXvdevSRzJR4k9X/fCtK5L/24ebLaHJ41quh
ItpWhBy5lFUDk8lhhKHfzHkt6Hjtr7jkY5/luQvs6nssW1Dqy1c3r3V+JGcK
cay1sLQgGsej9Qq08fJbaRoLy+RmtHIytFbFIJmMbXyNonbNiN2mRd14NYkc
Fq9qHXCkGVFvPvzaoRJM7ou2F9koa0Kikj7h91oi5LXLf4k/sW1CCcb72pu9
CsnFGTNca6xNyPiC2OUykyTySMOhYy5FP9GZmx6VwuaP5H9sc4wvmP1EXuU3
7rwhRcnjsgeStBh+IruT1YwV/R/lOXKd/4anNCK5DWE6lfQ7ZIb7S2P56o1I
Qn7n916fUPnDKW9iPy81oIL/nI6VhaSTCwxlCvDvGtDyBXFVHuYEeb3fglNl
Ig1okvn9gRyzWDKjxOZ6W2M94vk5dK74Y6B88ohnmbdtPVIq4zfumzEgWwxI
U0rp6xHfzaM+hg9DyHqMr5icP9QhnWN8gk8Ew8lSlYGS4VJ1iJN1kSY+2Zvs
6efIfuDnD2RzpfBWX/9DsmTSt4Qaix8IjF0dzTlCyHs6GbAP4Fqk5BJK2ivy
mrx+oI07zrcWbUcoZLB/cpJP/WcbF8Rei9LP8+UU2RHJNdU2z3TjahCVp6fu
mGwg+eBjFt8moRrUE3nzwqu6x/J0H+xODeZWo7ez5hoGGu/JvHsuJuNkq5FH
IZuu7MmX8vSn9VqYSqsQ6wuN4Z6qBDKn04ulOrkqdH2y0SIrLY38zbuawaiw
Ej1VP6Xt/92bHGZak/ZMrBJpkDNjyeufye4Rn+LHkipQkHvMplhtKJnnM+ex
q5wVSANPJ8Zz0Fo+goP98QXfcpR8xVb4pGSs/MlB8Va3XkASAfNmK2vvyT0p
n9J7P5ShKB48l0Z4AlnMa+6JgsF3FIfGrD/lf5Hn4Lp64BI9GW3gs+LSAn3I
y/4ZESufSlCzx9X6yd9O5FcfZveqXihGSgWVyTnnjOWXItvtHiUUIj7ZhzEC
h16Rq7j0GQdoC1CfZ04OQ+YTeeHwnkNNKvmI0THNa3rXT/78Rx6pmru5yKZt
X2NE3j35kLdvRq0MvyK6F8udeufiyJ6Gz4Td+TPQLz8+S5xrGPnJtUbqkeVk
dP6L18+W6TDyP58/tlX5ceir2ReLaYFYsp56tVEnXSj6Fezl1iX+Th61ZuuH
vI0C18DQZlGu3av7zImU+2FRMOL+AY8TSkS/+h0b+WKjgJPwO8bAKwNllrOU
5idGgZJ+/ajOoxxEUKC4CmRGwbTYmv2DU/novp1Ghf23KHh7aeZfokcBsuDW
Ngn7HgUXSEIPV2OL0ELw+SPhNVEwgVvvjwktQXvLpEscm6Lg7hO5yTkrMlIX
5DhzpisKXrSpUw05ywDPWiNVOBgFKLLC4HMeIBrhb038k1GQPR78OetDOYgo
jfbaLkSBgX4OIcWwAoLY+1QDVqJAnuVE7ABzJfoP9R313YyC0Q91KmJFlfB2
z08FIxoiPGdrPmdtVoXKKfj6fYxESMlLMeDZrULZ1/sq3h8kwn63F6Vj0dUo
9orrlXV2IiR38dGckahBbb0HdaS5iaCWvntNt6YGfQuQ4NXhJYKSaNECGVeL
PIzPd6icIcLHgojOwtFaODjWG3lEmAh3zONZ3tj9gD2VJZ9AnAhtJ4aVH1J+
ILmtunM3ZIjY+W25JtapDmI6bJxT5InQ3Z8XoPG7DjyTNH5MKxGBUPO0O/Vx
PVqytXSivUmE0wZobnipHmxkkuo21IngvXPY9bBtA+z7wSTYpINdf4D5uO1o
Ayre1Zx8gSfCHL9ZHo1BI9qo6XI4dJsIv77e+brV2Ih0ubxEPc2IEDPOYuiE
fqKM9CdhdVZESBsb3n2Z8xM+H/53eNWaCM0KNQrK/E1IrFzz7O59Ipg4Oxxr
CG1CStMa2vMORFje6eK/SNMMda73DhU4Yf8Xz/nFz74ZXj9SW7RyIYLMSZGy
0b5m9F9k2ZNfz4gwkyV2X+96C1yaMpKxek6EPJbPGQvZLZDVqfnjmzcRZgNY
NIcPtKIPOedKF18RIUhzXuq+UisylCVmMPoTwe5e4I+4p63IPOWCLONbItw9
8anvTWor7PU7+nchiAjKgswL54Za0az0UmxBMBHOBvuc9cf2La7KR6U274kw
4Rb4MPVaG/pYfePfbjgROHYYtSJc2qBnqfyAdxQR5PJ1uXVS29Ae/k/BsyQi
hDH/GRoeaEM7TzvE5GKJQDPMaXMD23czJW7GPP1IhGMvI1QDFdvRY+Z495g4
Ioju9g7mOLWjD18PeGQkEGGf3HPVssR2tDpBfys1kQhfi4o987vbIUqKK/R9
MhFsWBMuE/d1oJqA6l3bFCJo815ltZfrQML+4koiaUTQK3S7K/2wA6kzsdKO
pmPjL/Ovw/qHDjSWYz3/MpMIz3ZmFPJaOpBBls0X9mwibG7dK31I24k6qm+O
RXwlwt/HSklnJDtRUwmnIlMuEea3ccSJu50oijfuvkMeEW7VUA4kR3aCUTDa
W5tPhNaA80aP6jpBxayxgLWACO73z+WqbHUi1h4nHu1CIhxnuC1yWrgLccwn
Dr0sIoIYTXwFu1kXpNzZeJ9aTAR7ETfVwyFdqPATx0BtCRFGmA548Vd2Qfa3
FJ3+UiKceqPOeGO1C9Fz3QyaJBPhQgnV9sWZbvQy4YHg9HcilK2+PNxk2A2x
m/cyR8qIYD6tflsysBsu6+kVtwER0H68V+73bhhxONxLLidCfpNamjq1G6QH
VaPiK4hw6avt8i5/D1jqEXy8K4lwhmSk1orvQfqiRvy3q4hQHsae+v1ND/pB
Ef0nWk2EKs6s8brSHmSY5hq9i7n8n8T3leUeZGEY8+xnDREuK9xfusLfi2i2
W49H1hIhxD2OMwnfi5yent01+UEELh/bVtGAXlTCFvKJr44ImmSDD33kXqiJ
nneZxOwX9f1PErUXeW0d/ptUT4R/2/hr4YJ9qPoW9Yt1AzY+mtbGEw37QFPJ
b+FMIxFMn8ue7g3qg74tWrkZzPjvXNqiFX1IdqWbPuUnEXBqH6O//OlDerL1
hXZNRBCYtpVREepHxDrGKuFmIti+0FFnMO9HLn+UQn9hZn9HXZkJ60fOw2VB
RS1EgMpLypS6fqCffsrj04qtD79GVLj/9aOS4+eytNqw539waNdWcgDRRbgn
8LQTgVycZz9gOwC/0tgsVzAP9LH7P/44gPw5M7UaOrD+Y5S9cqFzAEVSVFqS
O4kgIWj+ZN/+QWTqfPbGmy4iqPfbcTIpDqJ3BZwcjt1EaPRVZhBxGQQbHvt4
4x4iWP1T5HiSgZ1fCyTVtHqJoGX3VnB4fBAxWGk63ewjgiCzPd0DriHkPh3m
cbOfCBoGRV7cOkNwe2z7h9YAERyU2ewWXw+ha4lFxaaDRBjcUn4z+n0I5TNZ
5j0ZIoKQQFDi2uoQ+nbz6LHwYSLcSJ/1ERUeRjJtSerkESJctTac9r8zjMZ1
S3OXRolw250/hC5mGNH17OaeG8fW24ajih/bh6FC+lae/QQRjjytzb+9fwSp
NFYf/z5JhO//1aXLKI/ANaIggXOaCOunZ8cuuY/AntWmJs8ZIlQ3mbHr5Y6g
nFYm6tIsEZ4k7d15Nz8Cs5XSwg/midAbUpP+lG0UlUzv/F5dIML1lsZHeSKj
KKTuVWngEhG4f9Gm06iNwgXXtM2LFOz9ErxkTa1H0Zd5pXPjVGz+ysas1/mM
IomlW9UJK0RgFKH5ce3TKLItFtNyWsWeZ6DMr6l0FNH6HFXTXSMC529zduve
UbRx6pCi4gYR0p/+0T74ZxQtCTwioy0iNu8vnKhiG4O89yd1dHaw+VdkYOQv
OobmwrtCnP5h+5vE2zkj9THk/zCA6wsNCSjyMdlytmOwuqfg7TIdCQ6VywWf
9xsDyuvKt7f2kGDT89/DMwljKBzdrS1iJEEI/yNRcRiDOcd9v+T3k+DFueMl
twbHUJaxSk33ARIceR697rg5hhrENPb4s5Bg/mhyy2eOcfRV/7GH1mESvHrM
KzwlOY5c0lO2RI6S4CGX4Iak7jhijeMyP3OMBKaX2HhDHMYh5WXBO9njJNCU
jQndDByHMxdGnt3jIYHjz+4rj1LHkSMcOpHFRwKtxZssq7XjaNo9wpP9NAlu
mFL/+k6OQ3OSeXbkOaw9b8y2+ekmQKaroUtWmISNB/JO06kJOAtvT21fJEGr
ztiG39UJMD/4qXFYkgTsEWazasYT8JRsfH5KhgRrgeE1J55NwB+yH4lFngQZ
nyuDtiMn4HaZX7C5IgnOJ3HLz+RPII0ree+7VUjQH97ZMdI+gaqOlyCXWyRo
zLxGmKJOoDrvk2qKWiTwjlj8sX5oEqVF9T+X1ifBr5nYi5wik0gkSbTitiEJ
KhV8I6+pT8KXnlcc2aYkSO/V2vfcbhIJdr/5KHWHBCJMymFV/pOQ4u4aTbUl
wb/Y26qcyZPwOSfYYdyBBMpW9lfcqifhJtPPxINPSRC8T+3V9PgkypDupjzx
IEFn6OhlK9opZBamLHrchwRFoXaeC6emEMMrbgf6ABLUeIU+8FGYQk05ZVSx
EBLQ2ny5cNZ0CoZvXbj4JYoEN6+3TPZ5TKGnxNRhu08kCHoiWxUdPYVaz+z8
8fxCgmIfw3W74inUcuxI3mQ29r6mhApu9k4h3DeL+KQiErjvdbl8aX0K3lj/
jKuuIEGWEEf5RY5p4FV/vnSjkQTq7Vrv5KSmkUKJ0zmJLhJcEBdYxuGm0dDc
CcugERLQvCi46OU8jUosWHlN5knwZzI/tfj9NBoU2HFK+UOCvwy1xQy50+BM
Ztlyo42G+g2mGou2abT2ds9618FoyGVKkG2mTsO1gENmddzRcEjrxltN1hmU
Rp2eNToXDf+i5mRHLs6gsUAb4QjpaFC8bt/0SnsGWV9Z++p3PRqmsqwHrjjO
gMzkrUOy+GhgEN6g3Rc8g7SNmZlL7kUDawcszmbNgEXGWjm3azQY2AzjRppn
kPNDVHs/IBo8ebnoFpdnUMw6ryk5Nhpe3OT6ycIyC4/P5aYJ5ESD0vLPGPWL
syjRUXOtoDYaKvGLD+O0Z2F7SfD3u6FoSB//os3yaBa1lf46+uNPNMSAz31S
yCw8c+befM4SA1seZjsoZxb20Uu1dwnFgP5uqRlD+yxQ1Zx2Vm/GwJUNqX2z
K7NIvtAwdq9NDPQaywYvss/BBRtlqytvYoDdaj2DXWoObfQ+cGpIjwEvvWRF
c8IcKvrA4bHSFgOqG/N6ba5zwJ/mTL+9FQPCE75cD0lzyDasi0b6bCwYfeLY
Fi+dQ9+ElKpoDWKhlf7X+9NDc5A2yaTd+DYWnv5Oy7+1O4fKdmkRW1UsMN8R
dYznmwe5flE9G5oP0DeYfUhMZR7p7V5sc7/2AabvF5zYtJ4Hg/FqumP/fYDS
pRETmrfzMGk++1ts+AMUvtervpU5j/ZdrpqakvkIR4gZtn2t8+jQy1sQHPMR
DjYHWuatzqPg1arxn/s/AfBciBg4tgBGHss5If6f4LvF17v4qwuo88nPEe79
cWBzjP+sgNUCcuHb2KgzigNHplu3r/svoNnIa/x++XFwf/eBTXHGApwv2rTU
OREPS/sT2lzbF9DS4XN/3MLi4WXmZOLjjQWgcxzm8j+RALp6v4//x7MIuH/n
U5hKEsB9wLAjXmURvbj1bkjC4TOM7OVNfXp/EaUb+TcpyiXCGtuSHzl4EbmL
PqRpPpkEHA2Z8yfzF9FMQkIiniMZmNM2wpV6FuGbrLjqjVNfQDBmSGB0YxF+
BJgkl0mkwHdiumPrsSWYIr3J/qyWCiVp0prMMktofsTuRbBlGqSP3YtO0l9C
u5ZH/DWd0+GiSVF4jcMSrCfNd815ZkAUC2cx8c0SqH3UzX/pmQnHLc0KNeKX
UO4n5WKax1nQmStDZC5eApclJ7dxo2wg1AqIbrUswezQy1Lv41/hrLrKgMz0
EhLiplu67PsVeg5I7AxvL4GBKzX+8sxX8C1LCtnDtgwrOPnHySo5MGHJuPT9
9DJsuPCHp8fmAFnP1JRTbhm6L86nPKXkgOLpZzk8WstofJjpm9jVXLizFZoz
bLmMOkJM1/a+zgWlL2+fWzxdRqOfz17mbciFSHGu/vQ3y+jeylWfeKY8kOxi
cvwRs4zsHlUuZajkQfMDz82irGVUVTiTaemRB+t9vk/8KpahONj3xGBmHlgo
CMqJdy4jTcff3VKDebBmKsxTPr0MYhzNw3578yG5Xt1XanMZRawfIY8K50Ob
u4JTODMFUbU+fjTUzoeQtrmPIycpCG/g9fyvfT40udB6cYlRIG4wXXLoTT68
NMjVVlGmgOVrcxJ9XD5ktRSessJRkAoLd7R7Xj4ExVzoeWJNQe0POG+qVeVD
7X49hRduFMAxKUy7teSDpCqR3vstBb376vt3f28+PCP9KveIpaBIk/bb9EP5
YFtYTOOcRQGPAMKxO8P5UG95VdmmnIKYHuh+OD+YDwEte/8ZtVPAuNxZK+Bf
GloeeWY7Q6VAppCx1O5SGio35CF3/qWg+ScTfod70pCqLDO3xR4q2IbV0uUX
p6FTIg/4O5mpqF+eLrA1Ig3FiOymXj9MRVX7emZ1HqQh4sPovrxjVGRFbozg
kktDoXOXmk6eosKZI0FO++nSEL1DWojPaSpivKH8+F9lKsoX3zo+doGKHN41
izV6pqLR5AktWQkqkuCg91e8mIqWS/IWXstS0Zejbetn+1OQyxum0EYFKgqy
Psep8jwF2f5WzWW4TkVCE1c7tI+lIEYr43di6lT0KI0n6W/aF1QfqiioqUsF
zrcnk9cufUGX9OoEDQ2oQAkTfNv3LRk9s44Y1TKlQvFLysvLIsnIYOiKuOgd
Kqqtazv4IToJWdmOGa/YUkGMuNLh+TcRXbgmvhDpQEW9Vfc/KeMT0ax3ynOO
J1RQJVU2q8Z/RnXVQr73n1HRi2qJvP7RBMQrYr3w9gUV7lcUNEizJ6CUnL4U
+1dU9JpXzi1cJh5VvU7i3/uGin48VuYT04xDu9UVtipBVPSA0cm7JvkjYuLr
v3wkhIrk+B37osNiUWLJiyHjMCpMUK+LaFhGI6P5CqbtCCqyyLrAb3+YiAQW
Lj1piKICN5X+ukRmBNrIDvb8QKSChN5WkujVMJQyJeSgihl/hNXasDMEJQed
Lc+MpIL7o7CUrsP/ofMCB+Vaw6goUYjj48zkGyR+ad17OJgKnqyMbrtX/JBT
kKOGUCAVSJFyNjWnfND++MNXDr2mQli3VuqZg14oQcO/qcubiqR3J0X1ye5I
OF7rbL4HFQXTrn4nnHZFae2MpFoXKvCs/Qk0E3yCjbcNoeNOVOSKdMUh5jF6
rOQaUmBPRafCnC7kzDiguPI7akQ7Klj+nF3SuvQAZT4uEv9+jwr3fka0O9LY
oqiOkiVeKyokVdjTO0ndQ6f0myrKzKjwYq+MgHeFFWph6N0MNaaCftH5XMdI
C/ROe/ZUpCEVmWVPX27SNUUtOp/Yf+CpsF/mSJTDiBG6cvs2G58+FfH6kLsb
agmoe3bsa5wOFclE0VeHbusjC6/VEWUtKrpxGTjfOesi34MsAwwaVBRrc5LF
SUMLnb1fenryFhXWjz7c+nlMDRFes7wavklF7LdZEhgVb6CzP7KXf12nQmJu
5v76QmUkIecSeUKFCqUOP79bLysg8m5Np4kyFbwFFAk3lmRR6hffCzmKVNA4
7xO3ZiaJnMoz0DFEBZxGZNCCozA6aXi/K+Qq1r7MMNsHg/zoX3vOTy55KrRX
l6sGT7Ajn6vKPLlyVKS0k9+txziv8NRrT5/hZSqk0KZ3nI3YB44alacOYvMr
68S9Ys0ebrA4efRsszQVMntTPnhcFYTYkWTJGCkqikgNjHNLFIIeRRLR+RIV
0TF/8knCicGdaL4CgiQVTUwbxQ+fl4RYJ42Na9j83blX5GXXJQVOVpNdcuJU
1Bfzz+XRbVkYnXBtkROjQh3OP7W1VA6khd0drl3E2n8lYph/Rx7+kT1UcKJU
+MP/XbTqJIKX9a7zD0Wo6O+3tz0PQhVBeEWS5j9hKlrpKedNf60EbsJfL+Rf
oEJD294uX0dlEF1LPDYuhPXvS2a6Ro1roCp+yI0D83v1EYLCKRWoulKxq3Me
G89fVYeDZ1RAn+Hg/dBzVIg0KvazSr4OUQx3nvacxdYz3hxXDZMbUCK8b5If
c72csXYv000wnP3p4XyGCvzfDIVeZ9+ENq/GPfWnsfl2Zj32p6YqDIkKawlg
6xst2S2Ia0oVdEyWBXwEqfDE7f1K+9NbEPOowHBKgAonxnqCDGjU4L/uT+Ua
AlQkkOHgvuurBq1wWKKIn4p2zx5tOMGgDl90Pvid5afCnPu1re3n6qA91hIR
zUdFLkWrDydX1EHowAnEhjkyx7n12B0NGL5RYB7ISwUuNZMXPc0aUNH4rGcf
5prGwbbb0ppg9anZP+AUFYVyCrj0kTTB1CdU/yDm8us1ma83NUE96S9POA8V
9uoPhb3Ha8HWelTLScyXwtwNhLK0gGXluEbaSWx+9m88dqPXhqf5dp6XMQ89
/t6biNeGJtuntxpPUJHUWqNQV6I2NFTJfDA/QQUvN2K/8C9tYA3/ZLV2nArN
w7Jp1id1oOmmr1/wcSryVptnXVDUAQKBtCKEWTlow1fijg4Ee1hF1XH/f/1q
41T31YGkb+esbLmpSPHLWw7lRB3QXKMo7cesk5PMIVilA2PP7M9kcWHv7/Qo
7d9RHRgu+rerz0WFG3lH+Hr/6oDxTBxsY/sT/7zFmXIuXRjYnCUkHaPCqc4X
0nBJF6QEdwp1sPy+iOuvYS1deNf4pusvJxXiX+a5n7PVBYVxSMjgxMY35wvv
RG9d2PNFi90U85GP28rGRF3wLjc8zoI5kz81GpetC+lZTtmVHFTkqWb7L6pG
F6qCYqtdOagw48QfIDygC4jnqo4oluudZN49RtWFQr6TqtNHqWDe9qb9DoMe
fJ2ySviEmf1e4zn2Y3oQzP0Of/soFVU3HR0WvqAH/MPOhhxYPi1YEVBwVQ/o
/8oldBzB1p/j/15+09aDL9aGQu8xt4cbjYha6oFPa+CsLua5iX3eZ5304Pjr
wc7DmBtItMyJPnrw2SpyppOdiqI/ja6kvNfD+vsGF5EdG6/HEt3kEvRgX2GJ
lQmW/2G4kmWSowdTYVtkPsy/Gpfc2Muxetwtvlnse2D3aEKYVbMeAI4vIPsw
FX7E74RoDuqBt5rEsiuWJ1+9M9QzpwcK/OZqSli+wDFWzrCuB5Y7pVHMWK6l
SrHoodcHVcWg1m42KrJxFKjUY9WHrlpFSgJmuYO19c9O6MMCt8uyI+aMs3pI
+5w+pDev1F1lw54vdaSpS1IfFieSnh3AnDz1bA8r0oeUm0nbA6zYeNC/Y0Kj
pg9vzITVMjC3Dt4US8Xpw5WEaIvnrFRUmWP244C5PvhqOclpY67I8dQVscPa
c9Kggw+rZ9c5NnfAWR+cWA+e/cNChX39KDzTE7v/LVfxehYqEl/xuc72Wh9S
lyOXP2C532LL4OVgfXjI9fa2M+aHY9fPnSfqg0bn28e3sPpCpp3J0Th9KONd
vsiLOZARwCpVHzL3CbxfP0RFN3Or8V9z9OFucU54C+b7vwlSjcWYU+QupRzC
5tc5l+H8Cn1ILn9q/xLLOUOcqxzq9WGcKH7VGMt7pXxvbbXqAylHL04Kyz+D
Rr1hrz4wl7aHsWL5pKt1cOCIPrwfhyOLB6mwu394MGxaH3bOyPPWYd68ljHj
tKQPH/M88xIPUpHa3vMD51f1oUepvvEl5m2GZ73FW1h7vT2szbH6PwprawK0
OLjj88/7KpZ/qQ1TsWPEAeFi87ETmLfG5WvfHsTBf2UuF7YPUOHdyEW3AHYc
CEmGF/QfoKI71Tgtay4ctA23FZZgHhIMucR/Cgexs3PCMVi9oOxhljJBHFT3
JrJ7Yjm9Y0KJnBAO1M712ZliPl86c4B0EQf9nfdFEFY/Tcrs7LuEg7QNNRM+
LLe+dKb/72UcTN1zXaXHbPvf+ZE9CAet17d+TzNTwXXj8aeVazhwL50zbMBc
cKi7tVoVBw8DbPiysO9fMRZvgeea2P+XxKm/xww0Ason9HDwXrupywWzz0uR
9gQCDrgWLpYZY94O3nJmM8aB0euj9EqY8y/SVNmaY7lgV8IZzB+u7uBT7+CA
801LzAHsfn/xp6DDBgePqQ6LK/upiG2vdNDsAxy8aTsT1ofZQLP1xqwjDlTD
nd+VY/Z/bfOkwxkH6oT+wS+YZRp8ItNcceCfMesZjBlN9Ak5eOCgwOaSvSvm
H80u6TxeOEi4bZxhvp8KHAzd78g+OMjkp7+sivmU2R5V1dc4GPjVyyaO1ZcP
VtyoDMBBwO1QKW7MXVfC14X+w9p/cjaBHqvfdlys8gnB2r/+yXCJCXv/7PKH
G8Jw8NPZB9/DRAX6RpYbtFE4MC0zJ1Zg3i0/W34uGgfRTw/xZmDGCQYPK37A
3r/3g4VI7Pq8ptydW3E4ODZttPkSy7v2ujqrfMbul1Cpao/l3f4aJLFkHHz3
Du81xHLzRJXKQ6k40F+v+qKC5bmVgooj6dh42VX7JobZ49gzq4QsHFisnqM5
idmvMNnFMAcHLx2s/JkwK1N3ftDm4yBSgFZtbR8VRI7VfvpYgAPNGvabE5iZ
8w2uXyzGAYxlPm/FvHc//7+8Uhz0VM8sft9HRWkX4KBIGQ4cbw+HpWMucaUt
iC7HgTdb3mMS5uUAWpm/lTigLw/088ccWHehBVeD3c//ffNTzFN4zdL4Hzg4
U/pH/S72/2Xf4qQn63EgWTOzo4f5v+E+9xM/cfD50KdRJaw+c0u8XK0ZB+XT
+DUxzA8yna46tuLA5IHaVV6snmEf7bm37TgQcCrLZ8Hse2g2L6YTB8xO68a7
jFSIWB1nT+zGwYy9ggSFEVuvZq2ffe7FwemREekRzNdTMo5E9+PgWfwFuxbM
MknFR94M4oA8/KQOsOvvrtt+sR/GQeM2G+4r5hcLzptqoziw9zNhjsfqR267
S/OO44CbJ2cpFHNj4f6ApQkcnHvouOWDOaoplTtvCge4fVtiTzC36PSzP57B
wfDDgpB7mK8ICMaencOB8NQBLgPMo5bH+7vncfDluW29Kna/RQmb3y8WcSCy
Kh0vhzncpu4A7zIOulNmPwlj9XNDp9RKKDiQDaZW8/z/fllPmjV/4eDPqWoW
NszRolul/SvYfFAb8KLHrl8qP3rJchUHbrZfj6ztpaITDncNxv7gQEq0vGl2
LxXGzMuvG6/jgCEuIG0Ayz/w3+Bp2cDBDYZ3ac2Y++qMduW3sP7u0WmqwJzd
nb43aRvrz3KDw9+w66X5FHQZ/2Lz45XQsxTMbXdst+/8w8HOuh5tLFbv3zXI
W7qLA+N/JmnBWH79RcbgAVo8vHbqdn6F5cfd1W8Z0eHhnIC2qSuWP+WP8I6j
x8NQraH1Ayy/ut4SM86Ax76PX78zx3JGYk7eqb14SDro2KWP5YJPrUYNGPGg
rpEip4rlxS9eXg7chwfdhMbv8pjrM892FzPh4Vups5k4ZrmnCz8n9uOh4rf8
iTPY9T+5JyWZDuBhUb1mjRvLj8xn8AodxAPxTsYSC2a7B7YpNw7hodIxjGbP
///PomrEjAUPdRInL27toUJ5w3q/EyseOleX3CiYFWpaMn3Y8JDrkT40uQc7
r2ulPHh3GA8k+r8m/Zj/B3tfHS0=
         "]]}}, {}}}, {}, {}, {{}, {}}, {{}, {}}}},
  AspectRatio->NCache[GoldenRatio^(-1), 0.6180339887498948],
  Axes->{True, True},
  AxesLabel->{
    FormBox[
    "\"Log{1+\[GothicCapitalR][\[ImaginaryI]\[Omega]]/\[CapitalOmega]]}\"", 
     TraditionalForm], 
    FormBox[
    "\"\[GothicCapitalI][\[ImaginaryI]\[Omega]]/\[CapitalOmega]\"", 
     TraditionalForm]},
  AxesOrigin->{0, 0},
  DisplayFunction->Identity,
  Frame->{{False, False}, {False, False}},
  FrameLabel->{{None, None}, {None, None}},
  FrameTicks->{{Automatic, Automatic}, {Automatic, Automatic}},
  GridLines->{None, None},
  GridLinesStyle->Directive[
    GrayLevel[0.5, 0.4]],
  ImagePadding->All,
  Method->{"CoordinatesToolOptions" -> {"DisplayFunction" -> ({
        (Identity[#]& )[
         Part[#, 1]], 
        (Identity[#]& )[
         Part[#, 2]]}& ), "CopiedValueFunction" -> ({
        (Identity[#]& )[
         Part[#, 1]], 
        (Identity[#]& )[
         Part[#, 2]]}& )}},
  PlotLabel->FormBox[
   "\"\[Alpha] = \\!\\(\\*SubscriptBox[\\(\[Alpha]\\), \\(0\\)]\\), \
\[CapitalDelta] \[Element] [-2\[CapitalOmega],2\[CapitalOmega]]\"", 
    TraditionalForm],
  PlotRange->{{-0.5937715078094611, 
   0.3447929728418982}, {-2.0007163500351455`, 2.0007163500351464`}},
  PlotRangeClipping->True,
  PlotRangePadding->{{0, 0}, {0, 0}},
  Ticks->{Automatic, Automatic}]], "Output",
 CellChangeTimes->{
  3.730195271441213*^9},ImageCache->GraphicsData["CompressedBitmap", "\<\
eJztG8tuHEWwPTs7Xq/XTkIUkQMgS4khSpAQiE8gIED8QiLLZJVAwiP4kuNc
CCAehpAQR5kTD4kIcctc+YSR+In5A67L1Ku7erZndtY2xlEsZWfG3VXVVdX1
6kfe29i6euXGxta1zY21t25ufHL12uZna29+fLNq6i0Ys/CGMeavNQPfk+qT
H5Pq3+QiPKBl9vddfPVNkY3NeOx+aV6aRxqkZyZlbtJxZorqrz+oaxtfS6bM
M5OmqftluSmrnkvpQ7M5ThElBth4UhH/mZDv4SueXEofI2CWIlKPhgNA/ILf
LwojQoQKqshMVlB/1IwjApZ5ajZvPUZk+AYBW4YStMmkqCQQvZDwnTjs7y9Q
BDC//seDPLFACHMoODmMQE+P7dwlYwgJXutqwaeIhFDwhX/BN8D/RnA/wqs/
DYc/BXcHXkMKWKHxvoPXogQ0NV7cjPOVpclxyAttvWbE2/Bagv5FhViF0Dqi
5WIZnjuE/Tm8EmjAQG6GjUEfepmy1TnGfSR3X5FDKVd8ZnhypplJLAP3lTzY
MMAG4KswRWFHjwNURorAF1YhbBI2C1baFB5k6vGvATwzwv4aXgM3D7G5vLUl
8wC/lqS0bVmntKjtpyW73LH6rJtLM44z1e5AU34Tz8DvDtTJA/83IJ1HDpiT
wxhOn7As+wq+IBiUJk+5ZssKBiukwGS/1E3mHLYtzULFANHD3h5WkMLBmVb+
LuyR+gdavj5WvtINKBA1+41CheEld+ii/qUOQnSn9hExfR5f4Wzxd9WWl0Se
yfZ4FAjh9fXImflIxVolzNSLnUQsp4mZELUb/rwUWTqFJvKgZnBepucnhBea
z3WfeYzSL89J47rPcrOkMa+SckE914KSyEhqTXZ216oOUftwtgsI39bLfL6b
7bbv1R6yOFzvxP+8VD39K14pIljJrbWIlUyBxsIA2qO/QO3C+lwEr3eJwtds
lFMEUlcTgolKjXhcTTG4cF6AYzu+FOwSNie15or1DDUadWdt4M2IzBaqgYYa
YceiKUsXe6G7ZOME8JF1KovGnCdem/pe6MLiZXw+g+PowEd5Qs2U1ajTMmiw
JookOS1xxGwWGc2qDM22Sd1nsBtd0rofjAQgOmMBJxWZkrnAb6ex3E6Svyaw
RoWJgrivce59s+qoGMcyHDD+gaeOEuKBJMKK9TbteeG5r9jnoZo19vyUxnRk
Al/NJFnbdhCh+s5zazw0kaA6jtTKx7XIEhFp7JGbDugD+rYwqKsMeWSNjQJr
n2HHtuU94O6lLZ5eEFmX4WZZiElzz/+q+ZTrDXlcjQClHb2Kl5EOQm/eunza
pEd+ggfTqcxJt5HZQpxA8yV1rNdyEAVbCiNqwa6suZ6PvfbKmouaxTv6MLR4
ibLMmqeAWJFNFA04UgtU3rGALRJ1vfkbBtpOd4TbS9v63JbWlfJeuPcy6lzh
kHKLDYfprHC4FgyHYExp6md8b/ILCodkXDCmMxBXQKWuP1N5jtdKzDvZ9iCU
wbVNcSR8PaCsVwNtF1qn8LVA2/lGlZ8w7Sm7Umk2lbJNbfuK68iT1d9KpQG/
9FSss1JKIcGpX3xvudX3isyfGqfv0PTspszxdSZl1zQfrkBIOGYUuTajcPa1
C/yytLQWWZf1MWy8w4Ik9TLtOJCdA8XJ/ALTlmdC9lzZdm3XdFHctsiCm6tS
NIv96MI68eSs4YGuxB5UAeaKN43DdK3NHJ1PHAn+tGzG7jPQ/m2fOyBtO532
+HdzePC9JTzXOcU38MKjkcgO2gL+JbyGVpGx4lGgWdDbljAd+eziCAulGfnY
zNqlDudUsYcj7uEGxebwUdVcfOtzKqefiHnQlcLmrcehgy4c7aGajyVWqz7j
ajlm/MFNfU+fbLWdMHY9Fu16zFoz+bkDwmEMl0fJ5EjwgwQ67Id23WuMhltq
My9x0Xb6laq435CA08JKBT51a03r8CehqdbKfFHuvnSpddjvvgChI4FHPkho
/51BEO9i+/e2YmLGzjrfw/tW98LygNgPbXQzBuYT84KllzkscwC7xTua71Nu
Wbrvm6/94ObrAz386cDw+7pbFulpYJSd2Rzs+3ZLT223TNjUmYPlMAf7vgPR
8zY8PRZitkPLQvMewMrUaF32AHa05Q9Nkae8BC/bluOJN+J8q/EH7X7+vngt
+FSFAuQr9T7HcsMRVslynNW64KOte5rKotr2tQcJ9F158WkZCdUBo+COxUlt
mOzsUiOjGnC3GU3GG2zgbR8Gvp9VEUxuSZyyBuDAVwN2SUHUvGPFkiACgVCC
D/nlChNpgvlT2Zob1h7+a6+QdNSzT4fqLgAUFJX4lxfOrLWkSYBuhM/E7tva
FAg4RUbdfbZVdz0BSMRdUGNr5qxLnrC3rdsQUbEQ5I33rWIlg2xWRfg87pu7
Ul+IjtvItM6ZBNQT6TZm2rt9Aq5QQpQBS09qw9tksKhRWF2x6N/LDcyZuk7S
HSUyjRZqVVvD1NRpNYyCHLPOPNGADYjO/SiUWGmVcWjeJCHoC6UQhsBOI3wO
0F4DipSxYwTrS3DwYql/4cq7Q+/Cdn0eZ+L2PVxR8ZTl0olYrquNVN8XobBY
FAX+InwuUx3kmU4znREbgdak0nSslAoO4YYZqCIopNTK5ABsWOOG6it9SDf2
/ucETR9TiT0XDqJ591UEr6ZPL6CK1ZVUT6UBN5QoR9bTc2ZhLa+d1rKNms7K
hT3/WhPlI1Jo0qRQd0HDOUBAcVr9/S4ofQ+lprN3mQIeu8qxT1FKEbPa3m01
YC3PWWCi+sRy8VdOgjllqCYYLVTFCp3HxHqTmfB9D74m+KdseWTxmUzgaoAz
GmnVMz3/RJKP0fQpCd6QUUn4xG7Rm5nv2ZIMZDwmrsR3cziv9b0p8q/sRFY8
mtGxX93FM1GHTahGikleDTHfTXWiWfgXNdOnBQ==\
\>"],ExpressionUUID->"8717545c-a0b8-469f-831b-40543c4561df"],

Cell[BoxData[
 GraphicsBox[{{{}, {{{}, {
       {RGBColor[0.368417, 0.506779, 0.709798], PointSize[
        0.004583333333333334], AbsoluteThickness[1.6], 
        PointBox[CompressedData["
1:eJwUWnc41e8bPoTy1RBFqYhIRqiEpN6TyJaUkTJCQiTZe++dlT1SikgUKXmO
kUT23hyS7SzH5nd+f53rvj7v9az3ee/7ea7r8JraaT+mx2AwJxgwmP//Rq9v
Kq48SQQG45DG3hIMVrKEe2D8USI85316cbgAg6OTaMiveJAIl3P1ymfyMLg4
1xhtN51EGGb399vKxGCXSkacBW4nwic19jrOFAyONye3+LtyIhwNVfkgG4/B
GbXwxl6VTwSqdsbzx1EYXEpcUVHe1UTYHJ5VfBWCwWr4GSZSJRMhSDbFvMsP
gy2R/tEuIZYIHRvdezk9MVif1y+mtAUT4fbr77ZmzhjsYOng7YenE8G1KK3v
63MMtupUWqT68USYq5YM53yKwe52CB48w0b7vrTb4vMYgzt+W/bG2H+JoHzA
d5lojME2L8lE+O6hxXs4DT0zwGDbGyNUmLYSoIG8zb5yD4N9+Xy43Y6SACuB
kb+Cb2Nwjrev2VQtJACZbezbGVUMbrtB8uH8VAJsbLbd+6OAwfkH5/dsDieA
Qe2JPX4Ig/uekY5Z7E6Ae0UcV+VlMTjRb93UH38SYCLXw531MgbbnSJaa1uf
AN7v9ZUXxDHY+v01BpvfE4DXiVuqVxiDe/6pMe9xWQKcThwYbxXA4ApHjzwr
LEgAF8MMUu9pDFawVPBpc04CrCUI8y+fwOD8vjVeqn+VAO12o9ePcWKwivjN
6wkxCRDxap37LhsGZ5YmNXolOAE8lO6WZx/AYF2E3kiXeSYADvPyED0z7byp
Atp5kQAFHCzargwYnFOHX/ExqwS4I+nYQGsR7PTuxvquUQLs18VW3lndhc9O
HQqf7iXAb03Bx3+WdpHLkz4tIdUEEG8pk/Wa3oXI4Dhrc5QAq1t3LC1Hd5FV
Yc5tI8kEUFS8/uNl7y4Yy8cdYBNKAKlK+1a6tl2Ucpy+1+1UAmDdVASrfu2i
F5KdddGHE+Dmamf4b9wu7E8yCFdmTIAFL1WNS992YcR8cU/GWjwYw88Ohs+7
oNpcHuUzHw/p0t+RevEuurCryzY+Eg/S1uIvT7zfhZX9XRHv2+Lh3pfga+F5
u6DP/ewl4OKhNfXMREX2Lvr8xvnERkk8DLAsrLZn7KLfhzVsT2XHg6Q19TNn
+i7KoPvE+TsqHkbGTtVQ03aRluAdaw23ePgLlRiJzF34IrZHledRPHTM58Q7
5+0izeCOx09RPFw4X3rrwpddWA1/Roq6EwvnlK+WuNyhx/5eNiss1IiFy2vD
tkJq9DjfwK8Xf6nEgsMtP8ZhBXocfeCXkHHFWBh0zHaJuU6PO0LIe796IxYe
NpTW35Shx8bEdiTvvx4Lh7wlFtcu0OMkVoLv8MjGQspoHLFYhB5b6Hi4V1wq
FjbO3e58LECP23uhmv/6xVjYkz4ec4qHHid8dEhOVSwWDByqhXuP0ePe95af
uiccC6XTJq9j2Ohxb6jZDQ/OxsL0OeyGyn56rEz9rNQjvligWnSLMzLRY/P1
8bbm3LHg+ytRoWaXDlueMWz9mCsW3K22ZLzX6XBZKiLnzTliwcfM94AcmQ63
juf9bMIWC0O1KbUbC3Q4Dziya3AwFlLDcfrfpumwKQz3D9z9LxbiS23a3cfp
cFHvFUaVmWIh9iyHsNwgHY7qLGYvRx8LN39KWux00WEz9g2HP9iKAWVjbFBN
Cx0u0rvi8xVKDGiWl4QE/aLDmrTkGLEvxADRY9tWtYYOx8hxO2RmMgZ6tTJl
WL/T4fbyOZ2vHIqBnLr/Zno/0+FCTZtvB3XFwNLtb56ZxXQ4ueX/FtWbafYM
+Vct3tHh7EOX9rDWxcDF6zg9iVw6XHPSxfjWbzFAFmPM2kijwzaKJKaElsZA
xj3rlp+JtPzoeo9eL4iBvVUWk3ExdLhYj3Km5Rzad337CaMwOlzD23XrtJQY
uLeHrlE0gA5bIGV+42ZcDAS4RSZvetLhzkZUhU6HxkDng3CtZmc6nG1BEwry
jYED5+3Jac/pcD9u6j/mcY2BXa0KX1trOpxRkcTaZ7sYUGXpWkPmdDiLf6dX
FZ/EAPKWfchuRIfteblq0mkUA7nvzQr/6dHharcCJQ10YyDKqn666g4d1p0z
7fmIRgzwOHUejFejw846HDjyUJFmz3APv7UiHc5J5dOpXrkYqIz4c1Ye0e7b
0TBSTTIG9G+85jxxhQ6nZjNnVCUSA1KJW1TKRTqsssbFhHNnYkDIQeNnmyjN
/h9WkViuGEhI/S+g8CwdLgyZ8ZEPx8CxjHcSoafpcAaJ+9zuMMfAhZG01sdc
dFhmnYnzhZgYIEXqGyococPmZrQhzFo0pH7QHjlzkJYPb0WR1nI0aDDvaDLs
o8NJCnk5p09HQ/HV1tK/dHS4B2H7UiZHouHJWynmxk0MTiz/xpGzPdG091Sg
XbiCwTG/YPtn9icaXqekx8QsY3BSphasGXXRINXig3OcxeBOOwvHdHyLhkeR
DX8NJjG4+vMapnSl0TDJMbl7YwSDfR9eHSr6PhpwtkqHhPto/L/3Od3d7Gg4
pf34CHsHBludfq/ZMTkaDG8WH9puwuBaPpn8jYuOhh6veLqZegxWTiBcsyAo
GvjXg+a6qjG4QNTIWO0ZDYUW1CbcVwwu6jP7fy0O0bBHQud1cSkGm5BhYdBn
HQ1yTmyOGR8wOD2HqpXhR9Hgz5J5LeotBvd7P9vQiH40yHs8wXhnY3BXkx8z
D96OhoydkSq7VAz2V3y5T8ctWr4+zx1MEzC4mnbGa/XXomE0KYpfNxqDGzDX
wZZKRoNx2Ot21VCa/hW8C00TiQYepdOuWH8M7tEVhqO+fNFwx8r+hDRNj7tH
baeMj0eDlwTDdzGaHvdkLqzIskZDn7+inuBzDO5Nbqjy4b3R4DiXQzhtjcF+
vq42hN+OgjvxQSEnzGnzwcT1oo+UKPiq8vAkpxEG95XN7ofLfBRccY37yK6P
wYZaz/x3FR8FvQKxNw5rY7API78mrPdHwXlKbechdQxu/8ml+2VtUeB6KsHs
0C0MTvDrq/uWDVHw6YUt5RAWg80mN7489iMKQu5/DTosi8Eaq8Qy1JdFgVvT
COcRSVo/HKMrti6Igk7NW4WcYhjcg1di0ftzouDVzn3syXMYnHanaN775CiI
8vbt4+Wj1e8V6/KN6Cjg2Tltf+4kLT73ZduewCi4fjn3gAQHBjv7Y4zH3CMK
nphaF8mwYnC92mt7luyjwEx5TEv+Pwy2uFHruINlFJwWtVhTp+mrmxqdMdko
CsTf/FL+tLULBbF83c90ooB727WgiUDT05YWl79qURA2nM8xPbWLukpPqujJ
R8FMKVf0noFdMNEXUqqXiYK4kaTDZ1p24bX0QXtRcZr/1+M5NEKGpFPTP2ME
ooBf4juypOlPJfcfhaUTUVAaMzMfRdPDpbChBSW2KDB8L5T/JWMXEkfFf6Tv
iwLWq9dfjMXtIvnyqc8LO5HwsHtKgyV4F3E0He2SXomE8o5B2Svuu1DdMsrh
PR8J4XrDV6ye7QLmxQMfmIiEXfU8tTTTXfDQymfZ6osEdr2F5226u0hqeOTb
pdZIMO2yKWBU20VbOlyRFvWRsNM5vHYN7aLeChfvhG+RIHaU9ND10i4qL2CN
+1ESCVfpH/V9FtyFIvvd2om3kfDvzbAl+cQuah01ZKfLiAS2Ag42SdZdyJZV
9DsRHwn6d6DLmWGXNke2slwIiwQL+6Di72s7ILvAWnrDJxIe2XK8pl/cQZ1Z
/A4aTpGgJsFdqjaxA9wjPJr3nkaCoqDScFLPDppSPyav+ygSSq7K8k393kFv
8vg07+pFgl1LZuCl6h0YjdO2V9OIhMEPXAxBpTtwpvBbwfWbkdB+RDun/+0O
sOvbrIteiYQ3ef8eiqXtwPQPl4cc4pGwfd9TOjhmB+W8ne/c4I+E6PCPF8YD
dqDsRc+DQa5IoIxwq8u50uxvYqmfWSMBKVmEpNrsIDdvmZxwpkjw2uGZ2jDZ
Aebw+gcPtiLgmfuUqaHODoyPzfMLkiKgzkqVoVZlB8k+Lttc/BcBlh+mG89d
34H47VNjH0ci4LSG+qe4izvwn7doq01XBDxx31+9dXYHRUSP/OL/HQERPuXL
Vid2IDD6fHNfdQSwVPfdGji0AyJeHH1BnyNA8u1mnSrDDrIZipkTK4gAwZLC
J9Vr2+jty2iGrqwIeHvP7qLk4jZ6MsDA/yIxAjIZ//B/mNgGrcN4pf0REXBC
UBGd7d2G9I9sdjm+EeCx96F/btM2Ujrh++qCcwQw9ccsnYZtxBbPWlf1NAKO
[truncated: 3,109,579 more chars]
