# Supplementary material for: Method of Higher-order Operators for Quantum Optomechanics
Source: Sci Rep. 2018 Aug 1;8:11566. doi: 10.1038/s41598-018-30068-7 (PMC6070579; doi:10.1038/s41598-018-30068-7)
Supplement: Supplementary file 2 — Mathematical Codes [file 41598_2018_30068_MOESM2_ESM.zip › SuppleMath5.nb]

(* Content-type: application/vnd.wolfram.mathematica *)

(*** Wolfram Notebook File ***)
(* http://www.wolfram.com/nb *)

(* CreatedBy='Mathematica 11.1' *)

(*CacheID: 234*)
(* Internal cache information:
NotebookFileLineBreakTest
NotebookFileLineBreakTest
NotebookDataPosition[       158,          7]
NotebookDataLength[   1502718,      25058]
NotebookOptionsPosition[   1500451,      25004]
NotebookOutlinePosition[   1500825,      25020]
CellTagsIndexPosition[   1500782,      25017]
WindowFrame->Normal*)

(* Beginning of Notebook Content *)
Notebook[{
Cell[BoxData[
 GraphicsBox[
  TagBox[RasterBox[CompressedData["
1:eJzsvWtQXFeWLohQd8RE3GpL9+9Mt931/17bM78mpqv9ml8T0e1b1R3zr6/t
Mg/dG3EluepOjG1lYiEBdrUA6XYB8kQIkCzyhQRIQiC5LRIkm0SuNqTkBynk
MqCHAckSD5UFSIY8Z9Zea+919jknM4EUAqV0ltMoOZyzX+ecvb/9rdfP39z+
D8X5eXl5//1/gh//8Ou3X/7tb3/97j9uhl/+723//b9u2VZU+H9t+3+KthT9
9n9/cyMcvA3/F8AX8d18wsQwjJTfM5+py9TU1PDw8MDAhWi0Bz719Y0NDQfh
Z3n5+37/e76lPv6SnfSlvuHggfpGuLCz8zSUE4udHx0dHR8fX83eeuKJJ554
4oknnniSXjKjwSVlfPxGPH4xGu0BNFhTUwdQkD6A9Hb4Snz2LzoO5I/+V8dV
jpP5SGXVXgCQ3d1n+/v7R0ZG0vUlmUzycf4TH0x31QMOiCeeeOKJJ5544slj
L4SX3Khpenp6YGCg41RnfWMDADcLGYpfGAqW0kcHgfK7r6SkZCdfpX+oBMcH
ruJCdNzoOL+2dn9r67FY7PzY2JjebB0iunvniSeeeOKJJ5544skyJb02eQYw
WDAYLit/30EAZqYHAdo5YF55+fv1qFAmlfSBAw2kmGYNdVXVXh0EusvXy6Qv
dIRhJFQBRXV1dbOe2gF602FgDz164oknnnjiiSee6JIOL83NzSUSQ62txwRy
07CZ9iHa0IbWhG0hQr4oGihCCSMjV9IZFpIW2IHf9O9TU1MjKN3dZ6E0QKpQ
cllZhT8VNHUqtRFqwsmBQCgevwjdSVdLykHwxBNPPPHEE088eWLFjZcUPrwH
sArAlYPQc/N49KmpqWltbY1GowDnANelrGU53F26M1NeAqgP8Gdvb19n52nA
pdRU0minoDcVOVlbuz8WO0+N9OhETzzxxBNPPPHEk8zC6Ajw4cDABcCH6TxK
+EtV1V6yBgSo5igkw/fMtS8fJTpsDvnC8fFxaD80rKZ2v04wOjxidiBoBMTY
1/e5G9Yus9meeOKJJ5544oknT4iMjIy0tR2XsWsQH7q1zGXl77e0HvuiP54O
XDkFodZyENcyUVlKI8N0Nc/Oz32TGDzZcaqyaq+uKLeU1MoXBoDxwMDAchrg
iSeeeOKJJ554ktOyTL0tyezsfCx2vgqhVEr/FDhYW1sbjUazDl34INTcSkPW
pOMkAdnGYrFAIKDH7XGYXAIM7ug8vVwMvLz2eOLJWoj1GCYN04r7RI9nz+Xx
6OWJ7qGbM7P31MlJw+SfnnjiiXwXUkXHSC6qMy5em4oO3ewempCvkinfJlP+
cIZce6TFmgfwq+wIdcOg7wZ+Veck5bekPN1YeX/hEjnAaty4AeK4No+pvyb5
oEEHvTlrDYW0tK2trXr8GQdErKnd39vbNzU1w5esqPzMJwwPDweDQeL6oKKO
jo7p6enlRLDJQCpmNjik7/Pz9/v748FguMTuIq1/6usb9aiM7ko98eTREcNY
JNRnMmA0xIwavzb5euP5vKLmvIJAflEkrzCSVxR+sbLrWPy6qZ1veHOvJ0+8
0DugZng7fDLMKzf/9MbBz5/adjS/MLihqAneI/g8X9rZ2HdFgiUjG9S0jmJw
Z7GDBv4EPLwogJzAxaM3fyxt//pvK7teFJ/oq3Xn/kfX5em79wwJ9hhbZlu7
1YzFK7fu7DuTeKWyG6r7RXXXC3u64deZ2QVupFZX0tvdroosxztjZORKQ8NB
nxackH1AlK9HjIk1HSMth99Lh6b4+OzsbEvrMTdCKyt/v3/gwoqMG9PJkm2A
L3NzcwMDF2AcJFR2OelUVlbH4xfNNH33xJNHQ5L8M6lNqDvbv8wrBnB4OK84
lFcU3AALXGGYvsDxX9Z0z8zeQ7IgaXjPtieegAiARPE3CMEQj2ge6hvetK0t
rzAgXqiiIP4UQJE2Xy9XfjI5O48n5hJQNBkkql4j+pN/Kmn/Kr8oJGaMYgGM
4Qt2NrRpW+RQ3x+Z7stK1AirX3e1fy0HsygsQHhxM/yE2gGWfxQbNeXslFyw
Wv0gtXtiSQa2DaBRdfU+RxBCQkplZRWtrccc+uWVeitn/k4CKFFU7Ss5UN84
mBgaHrnSGzsPKJGg48TEROauAcodHb2KwXZuZByGtL1wNG96ejoajVLYRmZW
eXAqq/Z2RXtSBtVJV5EnnqyZGDx5ynVNoL+3IgMCEOJyRh/EhyH8jotdUfjZ
Xaen7v3kPbCeeCKFda9SJyvIq8bzw+KtKQjRW5NfHEBGsRnfLwSNhaHnd/3r
j3fnkrlFKqZQ8oIAHEu+0XiedpcwVwj8VtyctwWnjmL4VXzZFonjhT9lMXng
ErmAmm0xWq8fjOUhELXmK6i6MCQGVnyCbzact9CskfRQ4kMShi4AEQkLOVAi
ALb9+/8/+Gs6LMT+xel8k+HCwUuJKGZzhg+gzXg8zqU5WjIyMkL1Qo16UXB+
be1+v1D71rurAJmdu3e0pa284gMHDxkIhKDM5TtWu49wBxOJISIY3VaagGMB
TM7OzqYrzRNP1kUIJerK45YLY7hDF/PtxsLIxkJChsgo0vxfHBIEY0HgrTBN
+N7E64knUoi/SiLVPnD9DgGY/AJ6d8JIy4fVEflawefFyqjCM7kiljGzaLYh
O672mDBLBASdWBjcWBRSO80gU3/H4tfY3CW7yg3SesitazNCbqRqhZ0MzF0B
agaM7cFeWN8Xk8qA0dM8PyQZHh6uqqrSA2IT/ikp2Yko68pynF8cmZE5Fndr
a6sEVDt2QoEcq7C8/P3u7rOOguEqgFtw2oH6RsdxkNHRUfK2JpCpA7n++ABR
jlIpbPNiFtUFAgE3NM0gGbTJU1MzLS1tFQqR6ogaOtXfH3cPTspfPfFkTURa
m/P8+fO3j6O2KEjbf7VJD+TDzC/n+RBOxWJaHr79o9qne+LJEyyG1MPqk/gr
/3xaMl2AkQoPI5Eo3iDCMPlFrImGX5t6EuM5Zetr2WGyxnnk9n3aSKp5I8IG
mXlbQnIoCgQw/tn2IzOz97PrL1GXV2/dxTkqoojKoJigipHDJC1/cVCg8aLw
pq1HJ2fvKb2JqTCtJ6smAALrlS2iI4QgALxluvem4+LGx28wmgIUFwyGu7q6
o9Ge1tZjFGOHzB0dtYyPjwOo03Pq6YCQSgNkq1/S2Xl6h8qugqlVpLvZ/Pz8
4OAgYE7qFPQoQy8A/vX29kUxTczo6NUlewqwEzAtdESPNO5HM87q6n1Eh6Yc
HE88WUuhvba0pTfM+LVJgoU4z8NPxIfFYjnbUBhRfEgzLwT/LfJvWMp6d8MT
T9ZXJGGVNJTrxJVbd6Q5YnGAwSGBRvwOCCoo6Xp8v16tO5dLZFdSbS8tjxbz
N5Hz3F+cIoJiOylwY5OAbUWIGxHCwWRyqHckG9Wz2tiWnByEwje8GcJpCkEp
gPBCgUs3FiEoLQhhpaL2w7E/am7p3nS1agLwjLg+DSKWKkB1zOGo4pAlPUFI
AC9ZHij2MwFldXScIjV3WVnZMuPqQCHU1BHlcQw1kl82eSIzRLQZGZpmV7SH
GD93RWyZaYuKg4RnR0fHklAZOgKFlym4qHtJ19fXczs98WT9RFh5k9oIvpS2
f42zK9lQhdGHJaixi0HrA7N0weGXqrpNcWUOqcw88WT1RfP9XyBI0hq/qlv5
0tukWEREUEW6GXBw0/aWHLJRJBc2x8L9YmUP4TRtrlBwEX9aSoqiptcbz2dZ
MY7SK1VRGkxUajcrYlarF6Gj2NtuCfynmk9NU5mAemEalpIMuM7i5RA4AbZB
VLNL81jxE4u4lA+vuBeUW1lX5jrOj8fjVDJhs5SlDQ+PIsQSAHVAcx9OJ7HY
eWon/QqwkKwWS0p2ArjN3OCamjo4MxrtcbeWrSIVVvTr+JkvSddTU7GLZWUV
OitLX1pa2ubn5z0dtCfrJQLhGcyHCHdFVIqFFFCkibeJdGTKYrxZHkdywPC2
6J488cJhWBQMWSALOs3JgvZfwpROKmSFrS/aciDDBmdmAxSNFN+xnAXDsP/V
si5JprxqxTWjaaJWTJJcSKTeoVB6PUvkhnOFNCBEoPjynmjW0waM9l/tOCk4
Q9RoM1urmEy2CBWYPL+w6YWqqGlbWLMA5EnrakWiktWNvPFa0MgcnQ6XtCHk
EwAUsf0eWfSR3aDOIi5ZLOCisrIyuKqu7sN09QJwgioOHGjQy3G7hwCMpFR6
xGS6jQ/5J7R8NyIxQLNwYHz8RmVl9XvvlQK0AwC51AiZ9ZjoORrtcfers7OT
Fe6kMoa6fl9TRwcrKj5wl5ZyZObn70cVAtfNIwFA9vX1pWyVhxg9ediiT57w
rfTElzYahMEhzPMFAfmriJkTEfY/W8SfTA8neuKJhT0QLRiLpSe/kpAJQIt4
d0KkeFWbL4Q3W9BFV/KN4SwAjKH9o0MUCxNaX9R3oS9OLpjogYKux1mpgK3C
2VhRAjOKVEOuJQqwSaceaUAoMPOLlV0rrxbnK0MEa3z67WMbiwI8esIehpyd
i3h42Rw0/IuqqJrokm4idJkdxoFa0AfcEfE7yUOZS05JNllybObn51lLS+pR
ItAaGg46TP5Mu2cKlNzV1RUMhsfGZFwaQHccMCdddd3d3ehCElqyeXNz9+A0
KhCwH1v38YUgsVjMB4KRt8fGb4goi0gkQgMos57uYa0xeMqv3zBrAY76SqLR
Hndknvr6eg4ROYsBr9DJ+h4ZUjY1BR3nZx5q1Okfc3pG+0pgnDMosj3E6MlD
FLFXxnwHRnJX+1fIb4Q3Fh2mkImsxFFR4JBRxJAUeUVN/+ee7pyLFeyJJw9D
1KKCTJ6x2Ba/rjAh2fQ2SYcOZVMnbBSL+Ht40/ajWVW7YKMKlb8G/kbrhpZE
SYW5Tmrua0a2EWN0LSQWu/jynih1WdCG0hSTiFMV5LAgLLtfEHr9YCxLYIzV
kpobJyIJDtHD7vDGohD5sCiAGskvDrxa18MBY/HuZNFdKwaj4TiqEYxJCb9z
UpZkFBOJoXKN6SJTOkRlKfIXOwi9kZERYUy4ww9Qx5RK5yuAherrGzNcDtAO
rqqq2uv4KwC5GIqjzXAEWliCCJYSRsMRqKi/P97YeMinWk70I30A+7ltDgnd
tbUdn5yc5IPj4zcIB+o+MvwlFIpA7ygPS1e0h/964EADHHQA0Qzf9YMwaHV1
H7pdhKJYfsoR88SThyKsNMGvF67NoEFRUx5GAxbG4VtCAhzKrXqTZZOP6qSt
4X7iT9a7G554sq5CtnOEGXDGvvLDj5ppIgX3E7/+WeFHecR0CZY+nC+jx4Rf
/fDTB0AYSZ3fk5DG0kRbb2j30IQwDjS0Ux9geSF2jqIUQn1vRb4gYMb6X0Eh
FgQoXD91ecObIXI2aYiNZF+xmazu+pbi7aDTSsQK94ooUXrNKFvrQyLyNmeS
yp5CNWkjQHMmergviF8XFd8oqui5fGPvmaEH6Nq6ic50OWAMALNAIORTThaU
aQW+R7UY0ZmF+UMAlhho0U+/oqb4HhQyPDzsBmwTEzfFab5SZggnJ6e7u88K
N2GETO6K4AQo04rSw94leD5hSOpFZdVeB/HIAvCMzveJDNT7oZunTn1cVlYB
R2pq6sxUqAyKIkaR6k0kEnS8trYWusqhEaemZqLR6MhK/FP6+j4nTbQeuhya
MT19h05wK+U98WR1BcMCky+KXGv++t0TSlUkbBE3IBMiNWVsCFTcROFxrt66
q/K6euLJEywEFJOsqxLySuXHSvUcIhcPpNoUqpGaaApMGo5eWpbPZuqqJUAl
ukvs+wzTcjCD46O3Z6vOXH7mneOk71Z84oKuPF15f1VPVRDFkVt3KdSq8OYW
BoRBNsIUW87iJvTvFp39i+0tM3Nz2dSbpNkmKZzKpeNMUPO8CysvIXZsadq8
9cjU3H078smmYlNlJ8TI3RbexAb9BDNh6YmvnnmnHaNiZqNVX19JF52GAg9W
KYtEhohIxN1Id23KkkdGrpB2uEogtAEAS6RdhaLgOFk5Upl6gaxQhqvgTA6i
WC5iU/ekqx3wWCx2Hq6tr2+EM6ur9zU0HITvBw40wE+4MJFIAeb1KDrx+EXA
tIwzS0pkpYBm0xGA5OpCKLS8vJxxr+6JU4aEJ0DHsbGx5QwaCQDpYDDszEVY
VtHb25fyfE88WV2x1FL4BX5vG7gq8xqIIDkiLhlO8hH2IiTLK1jyfhP+wzq2
3BNPHh0hly5DoS/i2fqvzajo080yyLZM3hei0ILyZ3H4V7U9RlazvcNBQ9NB
05/N9oErr9Z9JuPkF31EzN5qhJ22NLmskAUU9VZkALFii8rlxCkLyTiziTah
xy6MGw+QdpmQsAjRUNSMgxlQVpER/K573oUbP78qGb8HWEwJQCyq6iVeRYje
EBv5h/0xykRDCnfyncld0Qequ/usw1IOoA7jk5UKoDXAWhx/xkQfZCbi4Mvw
8KijDXByvXAh8ZMfMZxZUfFBV1f3/Px8umav9EZnOB/AbTTaAyCttbW1r6+P
iUE27NAFAKGumoeBYjTIqFuqj98rYVIxsw5aJ3gTiYQecZGoUQDD+nh64snD
EEUMiHlPTdsqvYLEis15hdasy5/nSk+buBp60SY88cS0J8E0KOwUJnpmdzB0
dpbhXBRqEq/S86Unp+bum9lqRFNeNXLr7rbmL/6Xd07kU3h8K0QPAkVUFmev
h7WJ5i+T/An++XV9b57ItizJUpHgiRpQSNvPSOnJryQX92Bab6jx143/Jp3s
0JHc6qzImQjgPPiGCMKzkHTaDWbjXW4p2cW35OjtuzBPbt52FDt1GLniEIYA
an5hT+4xim6ZmppCtaktjHaNCG09w+esFJKltK+rBKnae6C+8WhLm71Yy6AC
MNjw6MjwyJXvxzMRcaYdWT2gpA9HYzPrjcVibMoIwFKFQBThemrrPnTA1y70
aG4KBlZaOwnA44BGLZLJYlXV3mXGkPTEkyxF5SlImos6OVB64ktpUySWucjG
osOWcqeo6Ze15ybnFrRSPNWzJ0+2SFtfDZBI/aTAipu2H+XMzqR7lf4XhUEA
FZN3f1LXZPceJSXFZpjTd+cb+0ZfrOySOE1t8YSLR1FE5kwpDloXWj4aWXaa
tLGshKV/Stq/EXbOhAwVOoX+PrXtaFt8jO05s+cTLQcS872TX0tTmS3NBBfJ
WmbT1qMw8tpOmPbBC2bWgBznSRjhQ7HR53b9K82NmsNOmDz+oPZcVD2zUDeH
h4cdEVp8vpLu7u4lL0wpAwMDZeW/q2/4iEPH6FJTU0cBcJbTsMwVLb95D0gv
8/fBxBBmjm7k4xR2m40J7a46ycxVz83N1TccpNQwGRrgphbhTqUM7+OppD15
yJIcvnUX9uP5SmdETi4vVXWfvXRTTfIcN8wDip54kkoQFI3cnn2j8TNknyiL
uiDBnt11+lDfHy1rt+RPDzanJ/uvzfzF9jadP0z1CWIcHuuqB6ozfWOGb/+4
78zQS3v+9W+qzr1SdeaXtZ8d6v1ucvae0ssbWVZtOH8DnPr9zcnqM9+98s+d
gNBerPrk7/bH9p1JIEm7ur1LDlyf+dm2Vk7YrUX5DudZibyDOQcUHRgsiomS
dRBCnJWbrANgo2lj0xbe0NDAaJMwFcvU1AzRjFzqciwe052z0uPLOTnzr0db
2ig6kP5X4fijgGJnZ6d+rUPRPD09rZOBIyNXyATUMUpumZychEptSF56Bs2l
bKcnnjxUgactfv0GgMOey+PKLsciIjQdgSeeeJJCGAjCjy+v3T57aaJ7aGL6
7j3aYhkaufaANhznhsY3koXeegLFpOrFAmlpsfuatkJbwB58JbOZDrIiXg3s
qguMsAqWHuHxzFGg6ACH9DOl0wTAHndaEEwj0lNe/j6AE3MpNAVgiTxByHsF
flKkQcBItbX7y8oqEomh+fn7DwLnVnqhjtnScZVLRrABqRQe3MKVW4/yLQI2
Ku0z5YZ2XK2FDPLr6vjp6TsUD7yz87S7anfzurvP6tGKSNmth/Tx4KInD1mS
tH5J1ZJh2NY1XF+k7tl7Ej3xJIMog0A9Xg1imwXDsNl7POCbBBDUin26TkCR
4/AYjHuV34fBeNnq58rjKKqVz7l62sZOsxddVelJfK+l2tHdq3MPKJquMQSo
wwEGidfCfCUx94Wx2Pmy8vc54HbKIDOOwgEUUV4/woocrwbKofQlABfdcPRB
OpXyTxMTE9SS5V+od8TRKY75Q1HBuVhiFHf45ADCyadOfVxf3zg4eEkvuaur
iyL2HKhvhNPgBPgEguEv+uPupqSDi6Ojo5T1D29HqcOJxhNPHqrQs6i26tYy
p3RGSffJnnjiiVNsEUZtDLxlPYdnPXiYqZ7LN9xOZ+ukelZipfmzgeHVJzoU
EFW2iKtfhSBwhiaknSfF985ZoOjmygBalFWU66pMgB+6VpQvaUFlK4fKAZyT
OWiMo7qRkSstrcc6O093d58FwHl3dh4zNQusNZImuuCS/in6nwAKDg8PJxKJ
qJQeCcACIRHkBxtMVoXwJ2gD/BwYGBhGyVBsSgFoDR3xa9Eaa2rqRJRIXymN
JLp4zyFz+B5xqnp3AFg2oEWiTwVshFbBl/KKD74ZvBTtPru7rELXXKcbDXQ7
skKIE8J3h/j2xJNVF3wWJSWwyEf0SVhp05Bw9AJue+JJaiEawrDjJfwDn4J5
hLOnFCXYEzBmCZS4dkBR31Hqs4PqZZbxG5fjiCopxoewQlojXByy4v/kIFA0
7XhjcHAQwIkjnrM7/gxIa+sxMl+sra0dHLyUSAwBRIHzOzo6TDMF/nQIUXBw
eTBoPYQAFxG51a8U1SSTSYCdAwMXAK0B4sI43u/JqNoq/bQj4LYt8rb9CH8I
VUajPdBBjhWZrkfYqRtCXw+jRyjUVwof+t7fH7d6DQiwvFy/kAqsx/zRo6Oj
dJBQnwTPGHERoO9yIKukajE1DN3Evr7PVzSenniyUmFrH4vxpn9UwFvDeaon
nnjiFMvPS70jGN6e0+cxaso+sKGhWDvkuyIyQcl6qZ7FZ0EP5W1zb1YdNqzN
ZnaSotm6K7REQavXOyqw5/INyzSxIJDTNoqm6pTDSxfwTDqzQwAzPgQhNbX7
2WlidnY2M3ml2wQKbg2RTL3dWSODR7ODQIN6E4kEIEMogXMrcwwfFZrGwku6
Jr28/P2urm5MHdhKR/Rz6FcH1KSsfFDXyY5TiUuXJyen07VzevoOjENLSwtA
Vvh0dnbqtoKxWCwa7QHI57iWfXn0omCc+Y4AtnS4C2UAjX19fRL6qk+Lijjk
iScPR6xMBKbOD9gNgozVsK3yxJPHWSxtM8MYQlBS4ayTjVlVkLSAoh7Qe10Y
RcPUeuQ4bKHiB6oh3UJpmNYcxUB8VYVHWKZlzHGgaCqU6FeeFwxaUg5yR8cp
v5bLOLOkYxcBcdU3HNSYumTK0xwCCBOgV21tLYM6HQHu8O302eM96vCPz+S0
eibGM3SciYWUui93eItUVu2FlkBRjtyFK3K4Jr1zNBrt7u5GnfsVxwlwsLv7
7PDIlZQZEjMwt/H4RZFqsMQaEPKm8cSThydK0Szg4iK+0MqSSudJHnTm98ST
x1qSAhMa7P5s+/mApokaz69gTHGK8PhrySjKL4Zhc+NOsZ/MZt5g4tVGNGlK
fFnV6u9dRck4wjJvtfIbymGg2NHR4ci6Yg/6J4WhiLCgkzlHfgcIE+ANaX6j
0Z4o2vvFYud1Gs1xeRYyOHipre046WEdONBv/3AyFGhkMBjGJkWhO4OXEj7p
bOKMcc15CeFkQFP19fWkRqfs0kJ9vENARwKQbhQKR5oCIahimdmuHQNSibVT
sf3KG0h5Fd1LGZl8mVaalCBGB9ItWtgcT3JJ3CZJyuTPZJ1vpus9YPZ4iWE5
DKVjaJU2jSWZixDdkPuOJLumJuVew9Y37qrNwmH5ykQLT1gqX30AXYOpThZ/
ePD0dusjmo3iugHFlYtbSZHq+dcV1ipqsXbmGvWCgKIa4WDuMorofdyqZ10B
iDU4OMh/5Z/6kd7ePr8WXzHlxxFiekV+KPwraoePlZVVlNi1wzpc1P1H+vr6
Rkav3p2dN+xlwpf++IAf9cgjLk8ZgLVU4PT0Hb0Z09PTw8OjUYEej9VoTiLp
+utHk0sdMbJ/tFulzl/YVRkQI3x0IEfuQo5W6cp3aHlDw0FonsPfnM8ZH79R
Xb1PH7pazVrAk1wQtee1T4najJdkoyPljW9BAvv06MljIEnXr1YsETs/Yyr+
ieecNWvkqokWJ0WIYdh+tUM0NnXQHv6l+yxj91njpF4lW7Eu08HlFP2IS24C
RVLB228Tw0I6Q5sl7bNfUjeiXgPJUaDoBmNtbcd1tENuy0sWMj8/D2f67YCN
aSsdOLlR2ZJ+LqYwd5zv7j5bWVnNniYODTKpyMmGsKpqbzQaJQITIC7FM4xG
exxVdEV7yDXbPXtAI6lwTjCtXwvALxgM9vf3w/fvRoah5EAglLL7OmoFjOfQ
I6frbCKRALA3OHhpdPQqOUR3dJyCHtXX15Mj+YEDDe78LIAAhWaZOE+sEcaB
/LV5D0UCsJAIUm5kXd2HegCi3J/wHmfRNsXaR5EqhrZgpd1Ze0jx8RNtX+Dg
DC2IyGcyDNLhVo6J5qPKHTIXrT8xzWgqsl0zl10Gr5hMWYtpozgcfGwy1533
cxEoGny7bZEmNbs1/keb+tbrgc85oJgSFbS2tuoAzBEGhwQAkjsWn4FxCAHD
CC8SF9fHln4AThobD6WzzXO3x0T848CuPhceYzAG+Epn0gBcsfOyG6AeQHW5
ShGYdNRL5UejPe5WwUHyZwG4NT+Pqdjxj2NjE52dp9nDms0ada4VUGssFls+
g0d+01igv6qqqr8/zj41jlbp2I/BM4eyNOwzmAiMiTEq+QO/6q3KwYXjCRUH
qWjHiDqd4sUtfEzFBftJM+ug2kz1Ui/KY/YZL3ceCKcTvSQVF2yHpIjn3/IQ
1njFjDUkLV22aVqI0Q6t8ZjBdoN2Imv9SbbsJBeBomlxv/ojrVPLSd4xGdbd
l37iD5jLZqWSc0DRdGEz3S4RkMbuVCiRYgOWl5enfNcAaQCS6erq7u4+S3EI
E4mhkZErcBW6UezagYFiHLW720MC0A6An1vFrKNEdkaur2/UoSC5hJDvM2av
u+euhYAiVKETbrxbVDaKUUfD4Ov09B3oEVGIUK+7F4DN2MoxpUqaSMLMRpvU
BSinbPcHMIxMexIap7iLfObExE3FZ+4sK3//m8FL8YsXJMFoYUXb7YYxUSEW
S5WtZsjDh7ki+nQnj4gflOokyTMn/dWaNHlDvZZt9eShSipWkLcLuuuQRYIp
r9JcVCIolEsITcJA5pHUXxfd1Dp1X26ZM3U3uWjaXhOdg6cik8mkdtABKU03
7ZArkpNA0bAebOtJcOyf7QeSpt1PxrXVeniSi0CRRKlTL+iRZAAlAvZwnMmZ
UygGoLuQdEfge19fn1ANI3Jzn+OGiPX19W7lNRlMClVyyc53d/iJWAOoRvES
4/G4XloUeT83kGNpwiQpAJbcbQDES1Vz9hm3jl5iM19JOtU8IOTKymoG3ilV
0i0tLdPT0+5rVRei0EnuBR2cnJyGrnGqFzbd9GGQc5/mnD4xMSHU9KiJZl9y
fcwZK3J8xba24+7OevJIib5gGdbvtr+ayrafFzL7XJh7LgyepBPtjmv3NKn2
EYYN5Nj4Zo1qzjWNqWL5LEznpAqt18JYoEzBGhGZ8eGnE5IWcSnfMhfecDaG
gUrOKqBzESjiE7Bg7Ya1DIAaf2gzMVV0kPUwrNmCl3NAUXep0OMl+lyJV0wE
TpR7jj6x2PnMVsHuPw0ODkoVpwJmKS8BwENEn8PQkS7sjZ1vkinwhOa3pqYO
zgfARp68gC31AqMIFLuiPel63dUd9SHSM12P0+joKFUKkDUdBoaf9RgQm8Ak
Hzx16lRHxynOTz0wMMBpXxxqaO5dS0ubGy4aFFvSL6I1wui5kare7BEVhdKH
DCqfVi8GU+DzjlOd7m6CzM/PS4dudbkXX/ERF2v7rD0D5L1CC5VhneOaCXVy
xJPHRGyeSqZ+91H0FZOpNrv5ornuy/1KRD3Ykj107pJseyWCkuLoomGdnKmz
XKr14qirNBNQG8bWYoG6LEJzSnIRKOINUgmekCW8ePVW9PJEz+XxnsR4z9Dt
6NCtc5fGRm7dlepp/do1f/5zCyjqS8zg4CU9jIzDewV5p7lau4cvnKwHHnQL
YCdKyEIyNTVVWVlJ1w4mhlJeAucwi+j4tLQeGx65kkgMscMIQFm2RSSbQICR
DleRaDRK16ZrJIfHYZ9uls7O01R1ZmPChoaDfgmbrYNlZWWkXAbsp5S8c93d
Zx3hetyWlp2dnbpzNA/L1NRMugZQjmyqgqlXqJovJw3472vqZufn0gF74hX1
MOOkcPfkERXUGzKXOHLrx7b49dITX/6y9twvqrte3hPNL/wor/jIhsLgpu1H
YcJ5sTIKf3rv5ODh2OWL124vyFJyciHzJJWoVdIUKybc3y+vT7dduPbeya9f
O/iHl/ecfqXy4+d3ncoXkfGO5Bc2/fttzf9H9Wev7PnkjcbzO098BQ8PPEI5
9Dwkpdqce70wObdwqPe71xv6Xqzu/vnbx2mpfXbX6ZcrP9kWiV+8NqVIJx6l
zFslpVY2Fs8N3djbldjZ/uULVV0v7fnX/7j74z8raMorisBgPvNO+y+qel6u
7IKXq/TEV4dio58OjVPhC9TMHJRcBIoXrt3Z+8kgPMww0W3e3kzN0xuMvwpU
tqGoadO2theqom9FBk7Er9ye/Ulcv7a75kcfKLrZJPgCmLBMBtYT8QDLNJTI
pxGSrKreB3/VY+Y4WEcN28yw3eBA/OLJjlOqCsBCp90NA5BzsrNDoaZS6QMi
jA/9ra2tgIVm5+4FgmEGVK0q9B/UCG0jgz03ohtRaZQZ046j6PWyC4zqgphI
oLoyRKSklU7JKMJkNX5jgtrjGAcAtIRd6xsb9OOIhBv9qZCwrljv7e1LcfNc
g2wiZaqj3BoEe+T6TSgaWuJHUO02hnQUJXxbtL0ADKkjuk7KcXh0BFq2+8SF
TdtbflF1DlYHmAdgBYQPwKeSk4Pbw/2vVJ56obJn87aja/ICsq+l+AKrBiC3
53d9DGvNi1WflLR/U3ryovjZ/vXu41/+/f7PoEn/YZdYgHou/8BkCOsKNW8U
25QWvzb5m1D8mXfbcHrB2K00GYqA/xHKw0UzD0yP9D2/OJBXHPzZtqO/rOuB
hfXO3ftcpkaSkCxYqm34vvIhgEn72V2dL1bCSvox3Ihd7V+XtH8Jvd7VfhFq
R/jak1fUBBt/k7f5shHQZWKBRGMOxr77i+0tLyPcfbXu3M72C7Bq7zzxDXyB
At8Kx/FPXU+/2w59v/LDXWE+Jq3yLBotuQQwWDVhg0Cq7viF7zdtFY8coHfx
NOIgwBf4Fbrz1LYjF67RHlB23/rJ9lOuKDemPGxqFYmf8avT+84kYLR5DcKg
vmHxMBSGZErZYrkqwSNBSxI9G/lFzYCvAFV+FBudvjvPZJr9p6kZ/2eDDQyx
St6EdwFu/S+qoq819sJQwICUnhD31N+egIEC+PrMu530kjrfBR5j9nI1zAvX
p15vPI+9w2QixUGZP7cYuomvQHHgrcgXdDkTSjoZaXVQPYMAm/eeGXphzxkR
dxrGpxDfJgqMLEqGL3h8S0i+dMUYNrkwsrEoAH96bnfHtsjAsfh1p8mHuJXZ
jBvMGwBK8ZXp2tX+VcmJBGwBYOqA0YO+w3QHyAd6KmCqsbiEzhtbI3pURKGe
m3G4aNDgkRDd3FBwiGeP1J/iIKJlQjVNdCS/KO0lFLv7ZXFPk/rrmT7wdVK7
O2xIyBOgODIze7/x/PDrB2Mw58vY4BQkHB71LfAwNOGU6GyGPJNuXCGg/aZn
Sz/e1/XHmbvz1pMmm6X20yu/ZdAPiqftwH7yWYLvhYdh5LHNzfmFCiviTeEX
c4lbkOoDG5aVNlVrs7wFKRWXAA92l5fpQIWcJtzlxGLn5+buTU7NlGnhmsvK
yggjuS+hHM2cK5kV1o6T4TvUyGXKTHlox9jS0kZmeOPjNyqr9gqLRIwr2G8H
MFEES4w/HT1tagqSwvf3NXX1DQd9mFJZz4/c0tJCLNyAFte6pfUY+chw1Mdk
UjwtAIABkULDRkev9vV9TtEODygbSL3eyclp6jV1Qf9TLBbj0d5dVlFb9yGT
tPylsrIaUG7KgeW6RjCAjw4Uhf2AcnauVzaNHR2nAEtnKIoLFLG4Kz7gmwvj
Rm1wn5mhnPUSaFXpya/EYlEIEzhPg5RyHd/ZYvnmrtlOjSAWWTpBvX9W+BFN
GriaiOVbILpCMXXwlNJz+YaaGC1HS2VrJhEjrOOHekdg4aDpJb/4cF7xEdlT
URTOS2LZCmDfA7gK2KdKmctV/Ppaw+fXbv0pKRGKLboE8paGtABbOdACICTn
6mJaQKlVRxSgxQEpxC7b9UGMUuQAmuYz7xwnAEy92FgUkvNtsZqKi5pondp3
ZkjDVLZId8YamI1xR+TNWgBkKzqLCxNnYVDrWuhFWjoNdthU7VZbg0VrrZTL
liGQQJJs8+hPV374EcDD028fg2Hhm5tXgKMtxqeJwSHCxYi1gBaoxUjmhlB7
jcLAr+v7ANEZmuLV0F98fjBWLMlzQyLR7Z/Dw1l0BOrNt9J/BHEXA48KrKFh
gEbWi0A95YdQjRN0/LWD58VVRUc2vnlYARU7VyNy6Qb3ffKt9VSQn7KxaEMg
iqLvHpqA1ZbA80YYN8ASYs8Fz1soH1lEgQbxhRWgtPAIjmGIGSEcQHqj4dfm
zf/t6H9u/Bw2C6b2VGch8JyI8SkkJrOJ7xfDCZwEjp69NJbZqgT7KQbzZVGg
gNAEqnEqiNCkhDiqGfq1MX0KP3qpceTVnrQ4pA17yk8Y5mfe/VmPUqrVRL1G
8H9STU2W4cSxC9//58Y+rJqeZ7pNIQVZ9UQnDqaOID1iM3Uajmdww5YwPEuj
t++SSYa0600ycF2pLDy3+2NuDIJSmo0jFoAsCNEA2psatFaugkDG8UzxgY1D
Fm21hj2NiZ1OIpF3cDx+MaV3if6dGEgCJHAVQBooJyUKDQRCjBUBt7iJSkBT
AN6IBGO1KTqn1Et8BbCq73MCLeSTC/AMoFoCldfC2MYwotEe+GtrGv3y/Px9
UiKzUrWh4aBOrwmojHiPiEooDU6gXxlr4YnCVy6KoFQHwBiq2uZPzb0j8lDX
hvOfAPqyKh8QbEfn6UoVUcevJadubW1106RUCIwPIF5iIPW++Ahmo/cKe7uY
ad5Ht+h5W0iFPTY24a79URNqkwCKxSGcTullDKr5nCaxCFErawsUaU03YHaS
a7SYzYJqZgvKiU5tHmGdsu1zbAhNTFuHYqObth5RkCmAkzzgEFrOEDjRsiX2
1GIOV7XAIByWKKIwou92xZ8KBOUyM3tPX2VsC46B1OgK7zwARTXpKRaL6i0O
0Hok5snCCGJjd5UYj05xa7DQy5VIMmNhNZFa6wJSZ6Fnd500NHdGNZT2kHoP
TQxsNkFrqHD67j2r+wIChZRSTDa4+/IPjP9NjXciszpD+qEkrWeAnge1jsLQ
wYopBrNAW5IEZg7hCOM6KBdTmVXWYsDEX5vlJkUOaVhetQUHuTj8cuUnEnuo
26G1IpsFFBoNbRZEn0DOEUlkaUiVOgIj82JlD3dTGxaTWab6vu82bW9R20AN
ElBf8NlQz1uz6IVpDbLWfou3jw7dhP7K3LvFakzUNlPHIQgzoHwaJTWqhfg8
0xZGQkfJ3MIX2NYd7B1JmlnOnoLbLFIsU6HqF1aB9xqqOwxPV/fQ2BLlq/kE
3k1BCYoGR3T+Kl/QXPAABN3aW9uH8LPCNjTHCrCaDsMUhmCr6G//ht9BpSgx
+b6kaKlMvmOSdmNm9j7MfjCS+bwb0u6U2iLBuxDAG4ETfoHKWK1Ba3rk1GOv
tDBFEn6Xtn8Nry1u0JDzzGKHjI1/ac8ZOSxyhPl+QQvFy0UNo3unBjMo9ibq
Mc4vTDOYDw0oysa7HtJW5M2YxeruPpsSHDqcJkAmJm7uQI9jutaR10P3kqiq
2gvoTo9ZzaXFYudZ5U2giwJlU4BoE2FPS+sxnwrnCCAWQBfhKGX9KG7l4OCg
X9pVcoZoYZ04OnpVN/MbGRkZHR11uyfDGWPjNxj6+pSPMCFA98YHyoFxAxDY
2HhID4fohsqE/aBSRo+JRKKrq4t714q9U0r8G729fWyByci2/P2KwUsJ973r
7Owk3g9q0Y83IGtKXWA+cEXoDhqpK6AxuOK9pS9bZxEvdEn7V1KlUqTtjnme
LwR8ImAVkhUPV3gJUq/QogKrYvoSa01BmElF4hVp+tJVz3w5zu4LF69NPb/z
tGTSJP1yVBRbEOKpL1/XthSLGSmfdGT0q6XLsOgIOcEWN//7bc3RSzdSdAbn
zCwWOASKQr2yQSK6kGxboVpiEC0gc2Uy+7dgKv7KJLgkjMqmZhc2bzsq5/+C
AGMbnGYlH4s3V3Rt5q7lwqMP5poARVkPkn7mvjMJImpssBwBEnx5YU+39Ni1
QKyd0bVENzwQI3Tlhx9frPqEH3UJyAVrEVGET0hbQYg/DNBwIYuCxNeWZrlz
KcQHkm6QxnmKX7dAO8+QjZ9LM5jN+ACYofUdl3upr5QNLg7xrdR3c3J8eL9u
mq819DEvjQ95M+4gmrQtiQLJ+Ovk7D3b7VHvFY724p25+7+q+5SutcNmYmhp
2xWxVIRixAh+W8y89UAWhqSmAHlIwc6pG/FGIynUVszF/m3lGWLtCM8o4ld7
o4vhVoYB62beENGLtkjvJr6G+XLzYoENseEqCFvDm/oTlKpbGiKEQ3kFmbSi
cBpgMC0wUdJItWhqv1EoS2H0MjO7UNL+zaZtbdgqxOGyriYJaIs1WkC9aDhW
ClLSTSlCrXSxIhKhVVuaJe611MTB53d9fOH6lPaIZ6F6NmCE88kEqMDayIi3
zHpJI3msrGfLkAJeJjIMftoPvFwrbWqqkbcdiaKjB6NEdnRdJqgA2KYHlAZY
NTs7m+Fa/U9wZjAY1qMjEtKLag4UcA6HbYEvFKiHPEfcsf7oOJTQ2Xk6SpQg
Is+UYWfGxsYoAzWcVp/KYpDDWUMhAFzhHGIaAaZmiEcNuBfAGx+EKrAov35J
fX29305UwlUclwaGFHoNhTiwog+7TGiNy4dimfrTsyJSaG4yU9THc0nR9wWy
8aL2nTAOUPvyy1k3EUDxSwKESukW1AgH2oyL6QJe4YfeFm2/TFtjsfEnIgKb
QTtHnuIUfApHL1mGHFQIbWxLT3yp9sVNhHjz5GY5IjlJa8GSdCKzBHA+zery
ZFHCYTU4QaVck4vdwdh3qgs2xGKY5krNq0j1nFfEG/ygBhcJuh/+cwEUJxRL
Zuq2SRZ6xMAXv2mOK4oswmpcxMBSM4g6VrEKNH32rVyJYUnUF+U1Uj3jv1jX
fyztkAQy3aP/EsYlVS5hbWTDZixKuz87QjQUC4qsCvkpw8/k5N1FWHCtxZpJ
QrkTCVqstVSrRf6msrv05FfvnRzsGho/NzTec/kGgHMo5K3IwAt7uugxIP2d
KEogxoCGspAGKZRkBdKfP0k0mwXTYhgCKIotTJNiONUWBoHuhi3UkSaplDcJ
zi0ojjg5M3sP1nHLdoJuekHA2vKox0yOTGEAdkD2VqjkLVjkl9enN209ioZh
uKwjfNqos+5Y1/O7Tm1Ds+dzQzc+HRqPXp7wt3/zal3P5u3HmFe07wXkbCPa
VhghNaJ4u7NitvFVssaKcTWjYmotbDOXdVMM8+XKT4SOQ6qbEWlbODmiz0gZ
sCI+derVFpA4YN1K50eMya72ryxSd0mYYRCpbh7uHX5q21EFXJs0bCxGmNhF
mhOUhUBI7T7kNkptfwL4hPM+iFoVIIpY4/fEFAqPRDu+nk6LveUJvCYvVkfV
4DTpjKV6OOXmXSnEtU7xvq8o3WCm/cBrvvLGugZe6/EIenmwNZo71e/U1MyS
A2RZxCGeYediR1GOkYaqKyo+8NkjCpKumc8cG5uort7H7jCs2qYjbhdgTkjH
H6hC98UYHx/v6+trkGpu2WCO1G1rjDqY7lNZWd3WdjyRGGKejcws2SkmGu05
cKCBqnBANYCFpEMnaEedAnzIRCLFgRwfv1FX9+EOFRQRUJ/iWkf1UZ2YmCCP
G78y/gQoq4oSJC2RmRnuRbpfyUoTB2oXjdKKMOd6SUn7V5auWXvj1IQv58A1
YBSFGKaurGVYKLfwuMBhw5r1LfA59JrUN7Mzs/f/fv9nf15IVnlNpDuWW3jS
I8Mah3b1OLcfof5Kc7UiZWZv0URBy66PLKkEdg2oqUmsOId6vzWVl4Q9NHFW
QHGLToNoVoXIVsFcKpxZ7Pbqi8Z9S3dsShfXKz/c3YhaVNx0H+Htv+KNpa0d
1PV3H/aY5kLS3ua1MpmwYlcO//An5HmC8kYTWiiUC/3P3z4uG2ZBYpNBskCG
crPAxJdwz7xwdfJ/232aLT8JbxNIsKrABRS+v9bQd2xgTLGUi5xqRLG1P1GD
AYWfGLj2q9oe2mJQ4TiqAXw4j0hsv6X52dL2q7f/xCx3NmIII0BVvk3prBb6
wMbCZvjy0j936bpmGpmp2eRzpZ2yv+wXoNZZTSFrI2Re2HNGlqPsbVEE+Gzs
G80jZat8PtlUQz5XP3+nrfGzEfT5kpSvZbaGN2ry7k+wt3r6nVNy54XtVwRy
s0RQiOjgHKo7i+2KtFEssmnDqUbqNTF7lhVHpjsgPsLot5jU1hHL10k+AGJm
2Eg77vT0IOMc+V3sPS0Fq+sjSOw3Gs8bjpao19KpvsSh/vTSjZ+/LSyxNypm
GD8BOeMVhpVyNkJ2Hc+WfvxKVRT2Pi9Xdr1QRe7PbLUozSmVUiOkALYqlpeM
LQE1TQVx15ydGiK5aesRonnFLFcQsKzH1fZN0ptkgVMUllM6topoBLTrXpnq
GbZ+WbXWKWzepjsvu/2FW1raOJtJ5gm2o+OUTwuIfbSlrauru6IiRT4Xkqiy
8fOpjCq7d5cDhNPPITM5KpMsD7kNfiHvOcokNxPkwQYAz3R2dgJqIjAJPzGh
XpWDMySNLYA6TKDcA/AM4Ot3w6O9sfPwK3wAZALoou/BYJgYS9aP8/dAIARn
EmKUgSjRnJLI0g7Nv0YfgR3CYtMW7xGAMXmR6ClU+vo+B7jrt1OdcLnDXlTX
VvsUEeqzR8hZ0o0l5a+1tbU7fHIj4E+VofvRETJLe+/k17x/3FBI20xpkicX
JmEcEoI5ZC3alLQNvqUNF3NUs9wOq1VeeaSGzl5SblZoEjY1d//5XR+zlYuk
0ZSXonRRVAAMO45uHcJJhJSMQUmVFLItU5hnSLRea0YkSVzK4Txl6tMWFyoM
Tcf4IKrniAXaFfuBk3Yz3azuoZumRlCx7fqCrTDRgNcO/kGyqUyHUrEFkhag
1RlOgHFj/bWh1p4s1aUrkUXlFgHy2+bPNWWcROli8sf7Xt83ykCI0gMzXDS1
1hrqBPjZEBuVILA4xFQJPtis3JQrUUHj58O3f9R46QXHcqxVYSnlR279+Mva
zxRTpKgYqeIMUF2btx6JX5tk4jeLIQKgaHmdaH4HyuBfLuUv7+GXNEmQDHZM
iBJt3Gme5ZvDaDOiFwtfftMcN5ghlyk8FuDpOtT7nW7pJwmrInI6CAPMgAFX
FmrWtkXeMtGin3gXMzl7763IHxQ1F5RqYtLvF5MWuxkp2YXsxu2lqm7RF2E8
EFH8ITJ+BcpaAHEO7LmWVT7C9bOXxqJDN+FL97c3zg0Jkhk+MP/sPfOtujVN
GRlFYVANn3OXbtPPc4mbdCTVZ6z78g/45JiKU03xOtKrKkxN5u6/fjCmnLCa
895sIu9szb5X/Hz63fa3Il8ci1+/cusOXr+oKz7IK+XitZnGz4bfaIwJ5CZh
tga5kWPcoFTYZEsgsCJB5aJmFZRghZI0zl0WXRYjMzQO4wy3Bsfh5rmhH/ad
GaJtHZPY1vRumdCE/8Ouj9OPZ+rPhetTS7dt2QIAQMceDlAHYI//VFNTlw7y
sbSo81lbmjIsIWBRUryqM0vJW0R3uDAl8imnc052nHL8FSAfs2cks7Oz1dXV
LS0tDqwL2E8P/Eio+EB9Y1RokEfEyZrqBI4EAgGHlwp8ACLq6AjaBigOsGtl
ZTXBRb9SmlMMn8nJSQC9UZTJ6amU69IIhsUG5Cl/VxlCyU7St2OnjhWhTD19
Mzn1NDQ06J0dH79RA+cI6m8nZ+Irs1tsZhCoZX5+HjA2jKRpX0qgljKF2H1I
0i4/P/V6SBKmYjUJsK5ToxeKaUe5Jqpn+b/lCaVtYIOaukfye2yJjahJ6jum
7957vrSTu6DUK5bNG2kwX6zsgXWEose8UCWii7xQeW7ztqMaPlFzOzopKGgh
h0VxlWE1d4mBemrbkSs//Mi7e9L9rZRFImcWaxfPahdyYSiUS7N09FY10XBZ
R6zjSRF/DCNaqNKalcJItb84RHaPgAGoHGw2N35No73BKkZejVr3pTP+M+8c
F0BY76zNOJFXOot82tb8hXhUGCMVfWRxEUUcqCT83K6TF6/RzLOgzXBJ96pM
/qeGdo8JY8AeYfO2FqnWp01EgfJxQMwDfz3UN5z1YAIssfY78nlQt09wL3IX
8GJlF/vgU8NeqOxR8QEkwtTtyrQvEUaPtAuDddmu2Re9PjFwXQOZuEtCfp4e
V9idAS411Yts6M++Ie0k7W9EkoZO+NdoSMaKi1IYBhxO9yWLQXthzxktlEGz
ZbLCmgLEpWTFscStse61ySBcuwTfsi3KnDi93hnjKLKhyFKbMEOjCq3xdPrH
EUr8/ubkpm1t+YXaLKEeEoR5zU9tO/p643kARRw41AKHprxBZLTDgdDJGBie
W3hBaFOgzAykalj3P5LGIfi2wg2lJ2HlYpvB9OdH+HPJ7jSRYS3dUM2SRLTq
JcmEr4MIExEM+8yrP+enI+noPM3KWYJMAMP4WkdR/L1Jy9hS7gquaCKY2aMy
2TGXaNdmipd3nMAS2td1dJyCogBJ6uVERT47ItaigLgGE0M1iKOqlEMHoB34
E9fFeA+AUDqQw4kLoSgAgd3d3VBCIBCiQIg+jNftIOTgV2gqcpV7rcg2vhKA
fw7aDbHlgM7s9Q9c2JEmq6B0J8ei9NTM3GsewMqqvY5BBmD8+9oaDDzph8Y7
4qWnZBTh0DeJQegduRT9vqYuVZNu6DC1QSbFfkSFgKJ9abZg0noEMrVmbJtj
ZkpVjlCqhj+9fBNehUW03yYtm5y7kNKh9sNKDRvk+r7RkduzSDxq4cWsegUD
0x6//k8H+2VUDQlapHYprzitXokmZFqprSnOWHEoRQSKaRcaXk/F6rbMkTTM
53afIu6UkFK6zy/regz7tVkzYFkI1NU+cI0fOctfoDC0YUt4w5uhvV0yrOtS
ceRIFgSVSsaHiuJTKi1pHUfg+fWGvum7P2WrFVY1m+bFK9MK8FAIQeUxDb8K
8lYglo8+G2GwRHy+wgBLDLIWbdi+lStWpqeA2QoD4iXFcSDnJhwBWFsPsYea
eJ4LAmrBjShfGI2oFJ62AmCcvXRTA3Xi1bhw7Q51MJ/hXKG1CwOUeGd2bsX8
M55/8dptCuun0f5CkfH8rlPyrKzmT1I9a5OYtvPSxnB5r9ISsu4Bt9E4IaJc
k6QyiMZzY2Hzb8JfTMJDbi5v98d41B6XVWyFeDyRn99IXu3SCFw8BhimSYQd
g8lEYlpjYVGWuuIQEI4Ouu/duq5TNoFHdHR0lEOvwE9AUDqKGMG4fD5McTI2
NjYxMdHa2kpWc5mVmFNTM4Q8y0Q0FZvfTTKZTCQSFG+QU9cBvnKcZiJMIk0r
UWoUWgddbm3+I6QWlwpWe6UAeoV/h8LAgKYw9mPadCSGCEV4hSjB0dGr7hNg
QABz+tMECScZHh1paWvd4fdRk8hMkULKjI9/T0fi8YtYnfAWh6HQSVFqG9wI
gs0AzEiVDKXpFolw46hrVrRzkZgmhUFChs7qQw3DyI7eXCa0wX05NJW5YmgA
w/tHEDHmLlBUlvzh6KUbtNT+sqZb6IULAqQfQS/p4F++K4Js4A53iZlZkXDi
Jk3N3d/V/vXPth+RunhSXBbYLfBTALnwob4/Mr7K4mavKlCU/YHuE/W6oeBw
BqAIkGZqDqP9yBQZDzi1L19kNI/XG/8g1zhNDUpY/altR+/ctei+TO8R3j4R
TdqK+BHOK+IAd02a63cYajSkql15Uj9Ahy9cv71p61GbDpes66W5aXjT9qMX
rk6anK5O7FZwqJdau9MBRYWBJXf00p4zTHXCyi79cFWcn3zpSdqcp3uUF2FU
nC0hbqRwOIUnYXZBjqYcH+P50pPSylG5xMq7Uxj4+dvtk3MLKw/PzowWoNAZ
xCFWzCuoC+1+rddyZWU/gUBRojXktAtIQRyETSLgcIRqwryW9ylL2nzaJzHx
MMzM3nu58hMK0IT+/vDgNUvz6eJQvozRRMY5orPH4+OGygHEm9asX69HEyjy
XhUgEzNgPvTn1UEUfCFbvrKK8nTkm2tOk49HbW0txZNxpP+A8wEjMXIjQFJf
3zg/P+8obQwBEsGq/n4BTcnMj92W9ZMBRh440AAnQI1HW1tm5+cAR0kCEEuA
KgYTQ4DKAAcODw9TISkZUTiTwkqn5twM4969ewTtVNeS1tzIp5nm3L35M13d
Anr5hBcJlEnJ+AJNEYK+0FQydFSBd6yRB5RLxwFzmsrs8N0d/vff/x3gRv32
UWt1swFHRCO9a/pxtk0FxFuJ0BfaucO3U7cv9bmMEFgEaFfnkK3CMq0f11hy
GCiq8NHdGOBCxPmhg3LVE0vkLgzwhcnBtKQt+i3gpH58T6xVKXn11uyzuzpJ
s8bhqdMDV2ER9Mw7HUnhV6Ibs61AVhMo4nJAPX367WOMjtJ/mgVrp1n6GVl1
YeUiKoTbBKhDhqCxAIM0/NOChOgMsKsc9HnfFhkgp07yT7E0tpwupEhQxG80
xkxHuMXUxS5D0NBrUZBjU5u3HuFQxsRpo0quidqzaXuLDDujHrqfllFpaqBY
qGmi0X6VDYkvXLuT919kKLx83amB9lbKj0Mq5TnKAf4V/gSwXPVLQui9Z4ZU
7WTXegTtMWT00bND37N3/IomNxyBBfrn2MCYZj8pwpxe/eFHk9nilcuTBhTR
IlFFPhRhV0OvNXyeCpvRcpweKhramVpcVto9vtHwB0VBh2SQKBk0g1x7OPro
kaffPW7tOg1JKT5OQFF/1AOaghiX+xv6QgOrP5GNDhcMwGAtLS2knQS0cECL
m82ntba21tU5qT8TFdm6iSA5yJguZSg717z3Xml/fz8dpEv00lA3Pe4AsfBr
E8IYETnQV1pTUwOob3T0agNGyGGWD7pA6NRxrV8l6TPTTAuMdaPRHsc55CkD
kBXwGwwLdBbQKcDF8ooPSLcOeK9/4AIcRwQrWgM/ycKQTdeoKApo2aSi0Hzz
TcLtjS6HtOOUrgv2aUOqNxvqrav7kLxsYHhjsfO6xaYyKthXowIQuctxGCvu
1jjhGteIPSJwMXeBovIcDJxLTHRf/oFdGmkB3fxW68D1KVrB7VOyDAmrwQOZ
9UChxaSM54yfqdmF1w7GZBjDglAGrMUquY9if2R/lpV2fnUZRY5psrP9Ai/r
GbAioGJtp5RN+7MW9DppViGIFXpBwL95W9vknFhuVCqWFLtXavAi6sjIT+HP
KM8a0ctStSp4RXIQfrXunGErIflg+QrZXBLjnDsxOXoEbJHWtmjum5REDV+X
se7UQFEL8UQa4VcQKM7M3hN+rxS08E1oxlGV4UIQs78+2Hfws8vxq9OsJoZ9
1luRLwShVyiT1FipAPGcmR/vCWdYywVVj0gfAeTArOPKxowHXFrHmW8BwlfO
IELvrCvoVy5PGlCkfFVMyR7sHTGs8SXMr9ylbQaWKSRlXFa+X3+//5xjSOnB
5sACGEFCBBODNmApi6re7Bn7RxAomuqZTySGfFoQmGi0R/+riZFV2P4NIBB8
BgYGBLqQjJPMv0xQgVLCZZajrS0WDVVi+Wg4GkaRbXxaPEA6TkccXF91dbXf
78dcJ+LZkApZZRtJGl4RiRq10oAVu7q6u7vPVlXtBSwEUNbhrzGCqnaHWtkN
fmZn5wFwAiBkvAr/Ql3ENBIgZBvC+oaDX/THVVpqMWJNaDEIdQ0PDzt8c9Sy
btDgY44V+cz3YnxFjmGoD0I8Hi/XnNZ9GAMTYLB+DiV9ho5z1CB1I3bB/YUu
T0xMwGiohH2lKTNl62NCLWSjBSjBPVDrDhdzHSjCOccujD/zzvH8AnI5FBbX
m7Ye5XTAjjL1imgmdBnKyweMMYmBkWDzMtOJRSpoSXHkb3msVn5vV9dGkesH
uEu4Ij+TmaWY6kdu3TXthvor7kM2svDSP3flSQ/3wwyBANbmFzW/0fgZs4WZ
VWYXrk4K5a/sTlOetnGwYsoVBP7y3Q5K2C3Eok8Xs8QkMjueemyS5ktV0TzL
VygibQhVvGX46T/xNT8b1K/M9aYEiioXufQXzhN5NntgJLeH+0UcTs6Kguc/
v7vjWPw6AW2LP8cUh4QBpu/eK23/WkSAKQj/JvwFdYxMD3af/FpATZmjmfxe
KU+QqOXspbQBqzNPbobqO9WFfrv3KMkmVLT7+JcKqyyBatLJkwYU9VmxITaC
j6XTUVpzw8ogaeOy0qwIOxG4TfrkrNhpGdhKGcEGXt4T5aSPhpalKNsOPlpA
kQYTUEQ5GqTRQg8owv3YA5IRnrwlu3z2CDAWB4WIYgfqK6E0gE96FY5KW1uP
+bV42nC+nslOv6pB5cuLRnvc/CfgHAp0Mzd3D+AQNAyjvojLRWI+zP3nRzSF
hGGSLBirq/dBdVwa5UBB68EGR5d1zOxuHpcAlVZpCVBGR6/6pD9OD+OrRCJB
CnE/+msPj1yprK6iX9EmU77CABehGQ4bxeHhUYLoehtEJEOsRffyNhWzWq5l
3CZjTqZMDeEuPVOu/GLoJ/yKl5QCHJ2dF22ORqNwq+m2Ap7W+5vynsKA6/eU
vKrdau51lNwFioKAQu3ec6WnLWgh/FaOXrx+x9AoQlpuLArR0OtSSNJ+stxI
q/b86cf5p989bjkCpPpY4SOKI6O372YHOlaXUcTnTPIJrzX0YSEZ2h/ZUBD4
H12XeXDWJDqOkKu3/wRju7EwIpWhW9C+VIanC8Ng6vfCIkacr17y2V2nyeWT
w2XkqTSFMnY6KoLd6X21SC4rzyihVlYFe5LRoZsqIpMKQCTwOTreFkj3KMqQ
q+whzMz+LGmdWTCOE/ksQO/gJRVV62uoCKwd2tf1R23Rl3S6xQEqromOH7/w
vcj7I3WTSfjvr9454dhNIPcobDz+nYjLnekhyTjLiQuVp4MkrA4Je1qx14ON
HgU4yi4fnPkEAkUJ4EOvHxTOtoahkn1jXbYbscR4po3LisWKnyL5eLHlUZVX
pMIN4dYMc6mQCVD4Km088YFbyO5GcgcfMaBIwqn64CfgBHfAapKqqiqyWNNC
PduUlcwQ7tjhB1zEGmTHG9Ta2qpfW+4K1cLnd3Scoora2o47isJcxpKpIw0p
k5nz8/frMaMKwLDdZRXfKHpzYOALTjnnfqmJW4tqrtYjGHUcMFJKgKR/p+ro
dzT1rHIQpGwmQSGvMfd0K+AxcskhJTicD0ViaG5/WVmFpvoX5YuI5W2teu16
FHF3rBvAirVIG/pU/HBH1mmAphVIGAL+pNTY1F/Sto+N39B10MS1prxHLNCe
SrZxdXlJPwpYMYeBoqWDk2niyXtFMCfW7jXJii2DJz7TtP+bNJRyRF7i2nIb
aqbKT59yK18FsoZmV58ZNFV+4RV1fhWBIq2ztOLDz4vXpmw5GlJj78hfvt1m
qePXyptFpU2xzAkYu75+8DONFk5NWxHeEFnLrXRyImCm0GKr+NIEqODWAGA2
eHhUsbykZtXdpDZispCXRGwW7Z1SxmMcM5DiTRlcQkZJBxQpqtVGitRU1PRy
5SfPlXaqoCXiXj+1tfXL65Nq06Sr19lKze1Qk9RjRQJuzMOsbfkUg1TcHZVI
pSj49/s/U7fB1uDlzWyCp0qykbBkrsxf1vW8/M9n6Ij1Iq/8xjxxQBEnwJ+/
fXz67j2ptU/CrdXjpSv6einonSYuq/aiGCL6ELHW/Jyr4DyKzUYNy94z32Jd
C9nFOLJ38JEDisPDw1aA65Kdvb196c6k8Cw6xiN9aEfnabJLhKLoBIA9jLhc
KPGYHk+7srKaQY4DhgltuHKyHkBxFDU9faf+wCHhHqJ04oAJJyZuMnyCC4kc
MxXc8vl8uquFXimRbD6R2EXqfwk4peuILqJkBRSjGKyGFNYpmTeFJElFLsPv
qKg+PXBBTV0tDWxnZyeUxt0Zmxh3tIScoH3+UvQ8uufA0lARGxmy9aCuQe7v
76eK2MccBpk4xrLy3+3wCcNOQrDpOu5oD9snEEBdztCtpeQyUOQFy9rY/qr2
HJfDakoc6YVUXKIVSSzVzVCeempvzktPxo+wFpNuBcaK7/Iq2ygmrY5AS16o
6srojyNtnEhrb0dTD1EM4WtzQmmHm5TjpOzphauTfHfkKuXC8BRHjkIASTaD
elQgQ4NiBHVx8Kltkem7bHftyGqtH1lJ+5U+z7C2GEkR9o13EEUqXjE6pcqA
foWHzw39wKrAzOOcEiiimp48u4+QRcHPtrXKcMSYGH0DpR0xLDpd7e1to2fY
vthMDuDI1sjnHOie3rh8K4hNeFf7V9JwNNWwLGfoqG4ew0VuiTIzMMSgrjjM
lPnkAUXy6+++/INpso+W3MJo9z2puMH0tWsbKOtX++MN/3966UZeEVvJckI9
jssto1FhYEPKV/VAXV53oJjyeeZ4gD7NcSOdAIjq6Oior69vaDjY0tKWSCRU
sXJYyD8FPYWvuC+nvG+IIkqJdEpn+caEYblgOOV3QG6uE5NQAhwndDcxMUHA
iZ0vdNldVoFmfm6RjadIL+wzohjFFI7DjseAfV4ArZEONyVpqVs/+rWKdATe
0tYKgLBGcy0hvbAbrVGXoc2AOeG0jlQheubn53UvFZ90qbbaBliuvLxc9z8i
7Twn6QYMnGrE0konPgA70AIB2empRwQlmjkNFGnrWoiMitKDXPnh7io2RQNL
gpk8e2lC+c9GODWw5XwqA9LKDCCakc8KZHW9nu2zfbLx/LBMTiH1RE1aFlcF
vIvCW5u/sGgHY/WWM0NbgjRA0j10c4NMqx0mtwvhgrFF/IpxKVXzNcouKVW1
NMLi22uNvemfkyN50p9aJF/WZ+aHKpRJjYLObVDZA/M4pk1RM/RumY9IGqBo
uTNv4MRqlKES8wrtO5NQEDQ7MkeMElKUlNm8SbP2DBNlVHriS9NUKOIRk8cV
KPK2QvmZL5C7/St7Pvmng/+m3pSkpdNfNbHsvYnpFRat6bfMiB6F1aJtJsy2
QesIFNNZl0W1lHk+uwYzOx8EwH6kTXZf6NA4C5R4bz5d4aRshYaNjo6OoK0g
GQGmOx8N827IlHYiHvWAqxcmQSZ3IfqvlQibCZECyPFjGr4MkI/ErwBVb2+f
P41Zo+NyGKI9ldV8BMBbDQ4dJcWG0gfiF092nILvsVhsenraUSNZIVJFgNvp
Qt0skIWwItsM+F3bAZcHjYl+2TvpfBj/JfuiV0pBlthYkYblEcGKOQwURbTt
gCJqxJHX7XlRH1wMCl6ipjeYe5/ddVptn4OSxrTS1svoIoQNzqEh3EopuVUE
irYsvYpUeOad9o1FgQ0FASsOiQxdGFLOs01//e4JAnUPEs4iVYOQkLCKlGPz
ZsN57h1l68N0jSKwjDAmFBzIorXWWM6blu4YTsvgja6ypQgXp9vzC6axRoaX
wodX+ZirNM1s0IVWlAWHB65TRpglmpQh4LYqX6UpV+r7vxEvbJKLzoYpxQVC
YGy4F2+GZN6ZwojG4QffOzm4JB26XvK4AkV5rWEqrb3ySpY8IhabbdSFJcVi
KI2kv/2bDEBRBf0WWQvpIXkQ/cS6M4oOIaZOeqYoeEMz0xxKyvXdcVCnBGN9
nxMDRkXp58fQS5dRokMH6hABt1BV2tnZaSLrRZDDgV3hCOMQDscNtVMMcNOF
Ycj/hd1GUvaLFMGAaekIw6ol6cFTpz6GI6QmnpycTjdcLPVo1qgfmZ+/D1iR
AhgebWnLvP+GPhLTaOJ93F1W4Ufzy5SVwlDX1X3ICmi/RrfqQ0q84gCmhqHb
ROOwZF8cx9lmgOpKyS2vi+QwULT2rch4FDWN3p5d7bnRKg3Ne5L7ui5bTI6s
Vx89AUs2oMPC3ugfsyCvVlX1vCCVTWpyB+hY0v6lzFIt2TYKfRamWMqYuUN8
b4tfxz6bqziePBoqurWEf5u3tSivySbLWbgoCJhW0YlS56W9UUldLf7qh+np
RALw6P8rwsopF+U1IBUvXJshD24abTG2yuVKZVRsFrEcrVB1aSUNULS/BQUB
+SgWNW3a3nL11l3t8VvIblsKCFwm/itqFgFPtkg6VBKkxUHJKK6V09OK5LEH
iqalpl8kB3abrfUDhXtKU6n8id4umFkyQ39pVoEdKAbqkcA16yY9akCxFRXB
REZVV+/TI/J1dXWVl5ePjo5mwIrwc2BggFSo0WgPcYBQGmASx5k69mCNZJpG
JQm+CueL/XVUQiKRcPv83p6axIR0AmsRvUbUaDx+MZ3LCTQjpUracbKIlrNj
B0XhdsM59/mELQEJEwPp5tBSjiHAvBqXu8fc3D0YPZ/KZE3HodjBwUFCcTqu
I5A/PDxsYrQczlmTsqmEFXVGt1VkHrRK6+vrIwBZrkJiprxNbp4ZHhX3c9LQ
cJBxaZX9xq2j5C5QVP6ektB7ta4H1aQPZDLtaIlkSyReEr9euXWHiTi1XKp4
xfo8Vhwhp4l1tFGUKItQonIcm5ld0LSHVgRmwi2IG0OAFV87eF41fhUBlZYl
GVc6uFUiaww/ZujDQqmH4efB2Hd6R7Ssi3RjFki9NnLrju7jnOIjcz2H2dzR
MFeXKk3bX9TNKVhFmZFt8DW8aeuRmdn7S7ZlSaCIBSpOVeC3rzgvtvIHyea9
aOy7kkfu8MLerAnZ+xAafMpbVtL+VRbFro08tkCRb6t6odTzY6X5Nmh7lVzN
99d6dy3E+JMtxU/qXXxop3gaH3QyeRSAosvvoJRoHw5kbQonkWkiBtPDOSmx
WExPMQyfiooPHOlXAOH4dJSI/rwZmkfYTOjBb8inGkAOmfAxtpmdnSUrvkAg
AOCK3T3i8XgGtTKIPYtK6tNgKEpKSlpaWky0uPPbozW6V0My6oPxBKxVonkD
ZVg3Afj500BW6FptbS3hagr8iIylHw46WkvGpQzSKKMKdHB+3pajnJsBJetY
EVAc3D7NL0aCbd47RKM9GUZJgWTYKfh1speEMDPvDhwBfNZLchcoiqxkynAa
fgpcsdrxXFjFqYoVbfvLd9tlTEKOh6OmRL3BnCZjRbKajKJaJmiK5r681vhv
KsJeU76yrsxTxopsTTcjnD6c0a0fWDTzeCEL/1jbTbdPqDUxUh/RiU+/267T
JppnrqnMJuU9EXlYNEY3zYYi/FxppwLMa2ZNl/xP+3vz2HK1mIlo8jch72zx
3C45yKnjKHKCFRtcjGzedlQk4JP3e1F7clfc/l3tX8kg86i7Vw6tQbbLfbFa
POTZGOM+fHlsgaK16CTZukBaJCoKXrcnXEWRQNSgCVH8/9zuj9P2V+VqeWnP
v5qmyZdkJ48CUDRZb4ucDwHFhoaD+gkULae84oMllYZQ1CgGtSadL+AQR47m
yclpitBIRmtlrkg4epMMzHLiV7nn9BNiijEDdAStJdZrd1kFVAe/iqwr/vcA
p5mokw0EQgBd4Hg02qNjXSifygkGw6ZLdCu7srIyckghyjSNP4sUQmjwBboP
XzirYLryTS0zYLoGVFXv80kTzauzs/M0vPrt6Ecas1zzzRmhQJf+97q6utPV
C1ixSotgAyeTOxIJMbeEEimBY7ou6+KX5Qw56opGe6ioHagidwfYWXvJXaBI
kAZZDsHVTM7eWzKB6cpETr9W7BT6/nd1nzIytM2KFAJF4cZNW49kMVGvKqOY
1CAiHRHY6+ylCUzGKgMV8hIm1L5C9RxCxBtsPD9srD5MlHOapGd/+FGqZYsk
MYuxMcVg7mz/UuuI6egFUygmaq7RlWkJZqPqzCW9uDWAi4si8923WsKgkNxN
CEs/sYCSq/KrdZ9ZPkdpJB1Q1FLPSJQIv74VGVA9VOOU5V1MlsLkUEyBH8O8
g+AHnhqAXuSPnCeL+fgCRUPbvsmNj7Wf0swApcXGamoETJXAiOqC738rBjk9
UBTPfPiFveceXDex7kCRx3x4eFhHC6S+NCXwu+rTaCWANHpYxZSzKSAKQGVI
7tmgxfz8vEPdSWmaTQ0ZOsoB7Adop6qqyl0dYDxphYgfQDKAOTs6T1OCEgC3
OrVIkIk+0DadEhR2gEpFm25xoOwtAMbSaZNZpqfv0Akq319thoEiAbznd3kT
OwZEBjkEaI0MISXmA7jVFe0ZHh2hXgP27lDqaRIiY+FCPV6ioxblGC7DTmJs
nAn+K1mZukt2tJB+AkqnGqExlVV7HR1mHpgKjEZ71t2lJXeBIoIKqX1+2Z50
bHXEsC21PD3uPjFAaApddMmDmBbrZjWSEi5m0ZZVDrgtGQaldjRkDO3/ddcp
hS6OqHQ2MvkvWXvmiXR+GMxq5V3IKEIdxgGfAUdZE74AIc306+ZtR2dEQmRp
X2da7bDCfRBwPBa/lkfmf5ltWYtDF65PmWrlXFwTAgyqOKds/PLYZEukEQzk
q/SC+YUird6SjUmXws/2tiJKhMKxpyaxwcqnIctlGuA6lhzEYDsaeb4Fow1g
Sl+RH/xRJBQfW6BIYhi8jVP2unYHNGMZtq8rrtTU3sSkAKm/CX+Rcb4Sz/mz
uzq1MrLs9boDRRYKne22VQM5cKBBh3bkJ9va2prOt0UXxwkON+cMERrp2mg0
SplfANe56CypV4I/fTcyPH5jQtkuCka0pk7AMwIt9SrZNGA8QIMUApoCG1KZ
ExM3OepOusbAn3wqZzGBz3TQSxgo+kqj0R7SJpP3TcrRoCMiKjUykMPDo1zX
0ZY2SpbnV54mgLGJzISDB+obZ+fuUe84pDl8DjcFHXUByCfY5uBjHSLSdmsp
VGpF0uc5NcpGa9txwuHu5Nf6+MDN9Qux7u9nrvtL4YboKcqcBHBtJHeBouJq
hBaspP0b01Qef6skksgypK5zkSCGYXZdvqlyYcjxkTpoYewX5pQcsKpevf2n
lVb6MFL4aR6R8vih3u+4qLziJr7LFLGco/1grKFVZSQM7btp/vX/e0LGNRIq
qqaNhdLXY2vzAJ9n50mSJoemxPiWrzeeR6Aezqh6Dj/zTrup62GXYvBWR4yF
6blF2Tu2YlVmilYAuqLgxWu3M5eUHigyEpYo8X/ecVojYFUfBTeeTX9LECiy
lYUyzRXJ+5gvemrbkZnZVTQMXjV5zIGi3YrDsawq7uKBsua5qsRtpsVeivIx
yn3q/tLek54cuuZBWJFHASiiB8oFtbgLlKUThpTsg9SOAFR0NWUZ0lmMlxz8
qntYRC1C7biT8jgDrsjgOExVE1giqo10xxq0cD5ps7Oz0CQAaWVlFYQJfZi+
2d1lyn2sB/cm08o6CZBS96IBUwcCpgLsB3gIcKDjBPpOqVXGJsZPdnbsENrh
1NpkFjqf+DqonQJLEnCFLsNf9wCMFI4kv4OmYtXiNvWijV+8fwBOgIYFg0E9
7bVeFym13apeR0u0Z0B8AsGwfkJdXZ1DK82jBG2ORnvKrbjrpT5liwi3w2Ee
aWK4Ia6lxeVqvcaSu0CRFkdahY+Rl+6aqMCu/nDHFhWHR0/6tDYzBjt7aWKl
TVpdRjGdGKSxFWU25bOjMcVyKcQoKNg7VGKy5l1lehEFZBMA2SFfXp9WPhFk
xWepNa/dWiIYJmOhTdtbZFjItIMmPm80ntfVc2vzptFysHnbUV4384oO0wjn
oW8yO0H/vmsws9VE+vA4ai2GEdjSDGW+3viH1etBsrR9kHyLyDSRYC3HRVe4
NyiScdsQi8z2Qk64hkQ1cre1yrR/enm8geKjIWickLG/9P3Ba3oUgKJJXr1p
4p+Q6NCxr+9zQGI+ld0Drk3nV6srJUUEabwKsz9T8ri0bBJdEkWTNspGBweI
W5ucnLSbvYno0ATGgsEwedyQdRxUAQBpcnLajZ1MjFIIEAsRVDm1X4TK8ZW4
3Un4kv7+OMXnGR0d9fl85Nvi7ixleTYwnUpK/2iH2Z5fhbyGXpSVlRF35xjS
oy1tPpnGeopiP+oOyG4VMElvby8MBem1oadw49wN0EX44JTsfHeHn1jKvr4+
ZvgBZF66dEm/ll1XCHITz+xXOR85jrrDPNJEW0rd4d0df3stQWMOA0XFz8Ca
NXJ7ds20X7DYyVBylMnXslSkoWuS41YcpCwJK5K1AYqmiPL3hRaLplla0DHl
JXTrgaffpqmA89fIQG2Gmd0qp1+T3Nb8BcInGT2GfGnzigIAdZbz/MMZF6/e
IqQkk8ymGTeRUbHrW4MhimFjVx+eUI1/W9ll0XFa2EMMASrJZ5GcN2N70ns9
R2QE9QLpuv4vnyQyFbRCEapnQfY2IxoPaSw0QcdmYR685QiM/74zQ8qx2pbO
wxoIHhTd5vdhigcUV1vYM07e6EW5fDzmQJGnI4rlwgpBgh+aDYDtZDoOsKG7
+yz5U9CFdXUfZvBzIVqSiabdZRXT03ccJbsvIQTCenACgY6rSP0KVRMcQq9n
kdxE6FKXkUOkv79fJDHxlUSjPXP35mv310ELO10JTZKYDGx+fh5zrJRD5fCl
ouIDBzYj3Te1GQ0U/dyAlN0cUO4nY+M38LsQAKIEoR2FNyHxCO3kpHjsgAMI
EzChIwR3LBYDcHjgQINJ8bfRGyXzaIA48r/o+VlIy9/Wdpx+HRy8RE7WjPr8
UqEv2w+wk5hMdy1S+68FxnTImmHFnAaKnI2CVatrMmpJiU+2hGQmEZVDGQ5u
1JR0PZfHV9qeNQCK4tEyzJFbP4pAyoxeijm/jLaYFh85Fr8mLqHA4yoGYbYr
PUEI6SO7eesRrVIy7BSj1z00ttQaKv8K8I/cKvUcJSk+xcFPh8a5yWqqyqL9
KxTE0wKuFFCyHsokyH5DSKKiB/TzO09n58ySJ1+QiHwgiyJIYq+a9Fz+QULQ
4hBnOZc7C7QZIKxLW4xtyD8vWj7QC6Y2zMRHa/n+HjpM8oDiags70Vg7xxcz
OLM8LkCRpbp6HyfpyMCnjSgZHh4eHR2FH/H4RV0TTXpehiv6Wg9ggGPo+ZQ/
rLsK/VcAosLJ11fKwJWuHdGcUCg7nh8jZhNoIcdkU9Cefej1/HnKLus1Ulxu
QaW2Hb89OU3eFpzGxXEymuGJ9lMAHF0VS6fRCQCi4BxHQhZHN8mbm1DiF/1x
+u4gEvVLyImGcJdUQKNeG87p7u72+XzRqC0gyfCoSF4DUM2g4JYi/3XpN4nB
lAOi16In7/69Pa4jAU4AqAcoYJF2T3fg3SfmmZrN7ur67VY8pNybCJV6WYVu
7bnGOugcBopI5cFS9XLlJ7gqrdEChKt/VMRMLgioAIAR5dWisuIi+jo39Cgy
ijg3ibH6Ze05ilgobM5lRkICXRL3wtj+3f4YdVldKUTL+LJSkVE7jsWvs8pb
ZGBUERRfqjq7TM2wYSxS8BlNH5ruOQkwBbpWWwlLSk9+hQ9JkwpyHpTcabEV
+xHGPHMhaYFiEXk9Q8khMosF/L+Kjb9wddKKUancnFUUI9ES8RbI7DNixwGz
xDUR6HtR20qQq8WCvAX4xQOKKLkHFE12llGbrr96p/UJAYojI1f09ByMykzS
/KL7sE9pFf1aaj9WPfOvdKaDtkKn6VG/Oh8ZpBQJiN3woAydnYkepL8eRcUo
K5oBk5C3MtQoXCSwkQy0hBdMxgwgDqwIxVKmPIBtZRjcOyVWBJDsR9Ly0qXL
8AXgogMVU1pn+EJeySNpDBTj8Tipg6HBX6BGu1yECRpPeTJ/YXQ6OztLsbV/
X1tjKv01c30oScCq/pJdlSonYHnZ7wAoth5rSznaeqXQNbpTdH+Z8SNG0bqV
GOWGziFsiWaQ0ttlbm6O7g6cRn40jkopqZ9PSwCU8tY8bMlhoIioBtasv9//
WcrLH5LAvflFdZfMySItFZsIq4jkJhIlChKmRMR4eeRsFPnpaotf1/wsJFDc
IFXnCoAVHJ6ZXdDDBHHs7pVXLBW/8Hm17pyoDmN9yxR74tfIwdi32MLlVJF8
5p32vKJghuR99HnmnQ67PnRxLbdipe1fYyObyUdetbZZIb0whSicvvtThkJS
q57VrkTSwgWh/MLgKvaMbve/2966oQBd42lfhgaKgl0sZk26yl6NQcU3bT8K
XZ758R5ZKVhWoYQVJanoqZ7NnAOKKrW0vHkwjcA+IqN58OMDFKGzDQ0H2d1V
t04EGCZRooYPddMy/k4mbQwjdWgE5c/PzwNW4YgoIpvzUo6u5FyjSrOQnsh9
LNyN/T6fjyPeAJ6EcyhuDOd/IZItHVB0AzBqZw2mP25pa/0mMahsI8fdoIWo
S2gMVA0f/U8iUZ1gZcUwkmd0yg6S8zLBWtFT7IVDyZuytQThCLlR+EckPy8I
ZTQit4kJ+dZz+HGiiOFawOd0F/TxT2ccKIKKa07Q+j1lv3UOYgkNGB+/QUYI
UCmcDDC4srKS71EsFnNXEY9f5I3GbkEqro/7cy4DReQ0iiLvnfzaCqS8Fhgg
+VJVVGj9ips32pSeQWthQoJx54lvVtqetbJRTJJbwV+/3aqnrmZezspNXBQW
5mcqXFtSMQlZOJgbpvRumJpdEPBGRNgmvCQhE5lEGkz/ZSxqQTweyGgVhjI7
s7xU1W0QOJSNT64NsUgLa5kIRUhaWs77bDmGoJlfYGNh5NzQeIaiUgJFpmQV
pyrw52rCD0NE7f7V/rOyUmFU2YzUZQAwqoK+QfXkRNCtJkKAf/O2FtglXb01
m7R8XZPq8cGEOobHKOYYUMQoW0l9qwg79A2FTwRQFBlSFOSDJVt3jgCAQVCB
AYMjFKHUPNoP1rtsAjs6TunEI8fWzswaERlF+ex0yg7gBACV8vJyqi4QCEAX
osh86uFlTArDglxWStDlboCBYWoIKx5taetHF2DAn45o4aai76B8MUQKRFFp
ZJVHjB98cY+GSUmr0RWF8JWw8dvhn5i4mWE0NFX7nF+ZHYJUVlf5VDo84ZGN
gwBtAJhHJgEU8Icuh44QsOS01xkEKtqzp6pE3XoKCkQyPT1N5UDhMBR8XMSZ
tGfkYTyZLuuf7kKVzh/qYUtuA0VhZRfGhLPS0HptuKIXqrpkaGi17uchw5Mv
Vm1Js2wsbNajRi9T1oxRREvFBQCBG7Y0k+aXTATzCsKUqU0cEemDw8+824YX
WCxfdoOs9nvJf/nkW8tVuTjEX9AhQlq4LVGFsfjp0DjBSz07T8rPm42fsnXi
KodkX1qS/vZvKLC25E71u1kYENQcWrp2X7qVoZRMqudiFdITU0hnz/e6hAat
8fwf1a5BD7gdwXTVlMtPkboU6ahAWe2Kfh3+Vd2nIiJBUl93SDHtAcUcA4o2
E18zuffMUB6z4o87UATQxSu1ruRlDaMtth565i5ZpkOl69OUmNFoz5KXmJi6
hQm3dKcZ2pHKymodldHBqamZEmn/tiSBuagjMSbiONGJI6UylEyBdMbGJupF
7HELBQF6pGEEMEYOMo6uURCeMrRLJG8dOI2y8qUcCofAJTCQKuBPsj8+4POX
+v1+uF8ATesprCJ80ByxUoQft+3Tq6v3wXFA13pdbn6VhAIwsqWBbgAZRW90
aoZ+FQ5dKYXH8VkX9qTrHZXjU8HSl+z+w5DcBorY7GMXvndc+LDljcbP8mQO
tYi9hQgGCiPEurx38uuVlrxWNoryy8zsAjJyFAGSV9WgMlmknClYncGmZUly
h8mmYrzuud2n8iSQiEi0UxjZvDUyNXdPD5OYthgMO9M68D3jQ+QV0wLF1xv/
7dzQje6hm2cvjX166YeziVs9l8ehRw/7c27oh57LN/7lkyGJh6m/MrCMVN2q
AEHhj2LDGUYuY67nCGcexxjpq/sWYAyirUd0oGvlCpcOXBHiFRWRTrc1rKN3
KOH1hr4TA9c160QPKOYYUGSBSeP1xj/Q9mfJ/uYuUNQ9Qfwa7aNraVtaWgB+
ADaQ7ipIVVFIlqgWOHGJiuwutIBSltlCSqYMMG9OifucART8coH04xTVUO9m
Z2cn/AkQnR7bZ0lh35be2Pl+0gtXlI9N2LBiA2YM5CPDw8Os8yWBoSspsSIo
8oWJRKK+vp7wG5zj8/lOnTrlQkdJ9bEJnDQQv+hTERep2HKMG1nf2GCoxkdR
7AEPpdDAOrTPbtEV0D6V0lG3X0WIWw5PiKMc+BVQKPPPVVVVFFEnnZAvEnPa
OiG8ZpLLQFH+aVWm+hWJzFiRYtW2HXk0GUXTtCAf/IOpn8MUYYbTtKFHbUA+
AMWhfzoUEwyQRHAcJSNjFWlOGL19V3ZHgIqPUIMJX5ooZqPmUJmx8YaMy6GS
U2f0euYnGZc2gr7q0Xq4HwZUFrhSt1KtsxQqJ1TS/lWGwUwbR9FajsX31X5J
pY7ef/JLrlTujESilohFaWZ0JhJIskCyvpu3HvmnQwOB3ssyG3WKDUeSf9Cv
kl5eOQP5xAFFQ7K1KsC+CFJg7el0ml5Zd+jzgCmtPtRGklIN4OVstnHx2u3f
hr7YtP2oHMBicud/PIEiCxm5EddXq+kWSdiVA0bp/Pk/qBCI71GQap0EcwtN
kv0qgDNVsXwYANCU3VjIJ8VBLZIFIyAuE00BAcykRKGGCj9YXvFBVOBbK1J3
5nkefVsEgIEunOw4hR40Tk8T7ikZQ1J7GBlCXbpdn34+f4dz4vF4Zr8Sx/nk
4k3qe3Y4Iuw3NTNN5zsgq17v2NgE3XEG1Tqp6G4JADnWDpNdgY54Jycn3Z0y
0W96BCVdv/SrWjHcoiPaj+fMQuIBxYcBFGl1UK9W8sK1GQ7boodS5EmeMMCd
ufumyvOKFy6djCPlY7y1eYBp2HxeZYoDACBlgj15UdpllBYy38kEoyyVQjEd
UFE0r/i1idyElYngQ/2obCzKRQgdhF2YqjC0sSiU+VFZF6C4SPGxjcWZu8mn
3z6GPkfNcgehkHl+kczNnek9pfMLA46X5dW6c/V9IwIxKg8XE58Zyn9kQ5BZ
EdhPGlDkqOb8kso33OSw506rDsP1xfJZky1MXrl159iF77dG+p5+97iKvBqm
tAKW1cFjChTZQoxNDd1KXscsR9k3dItEQGijo6NwGmUGcdihUVIVVlu3tLQt
s21kSucXpnQCiwJQ3IE6XL1tlHu6oaGBbPwc7hLWmfiJ9X2+G1FuednvOjpO
TU3NpFO26kcYK46MXm1BW0TK9uI4n3Trfs3pu62tLaW3CMAqaGRra2sgEABs
qbvJpFxQHAcBd1VXV/t8vs7OTv3uUMwcqL1LDRHAeLizjqbC5XALYLjIdtGR
ojGDiCA/WgAch3NQOl+YlAdh5OFu8uAoC4EpKp8eFUcI8TUQDyhmITkNFJlD
UGkyFlEXHM6z/LgxHeEWvPtifT8CNf7LJ0O0dljOj2kk7aOLLjA/f6dtA0A1
5cZC8cnfaPiDoezkJY7NvIwa5j/WditOY1mMolrRVFbrpc5fhQ8qmsngUyV5
FKZ9Wjwf5BWxC48gUGSTJEAa5y7dVrNEhPI8chdQpZ7R8VzD8CqtGz1jwjz1
qa0ib07P5RtIXv1kuqK6JxnvrFCeNKBIL6ay3FhUrxIdNfmd0qBikrOu68Qj
7BwPxYZKTiRgLkLy0AqyKml5Mi0QxrGZ36PcA4puTALIgYMfVlR84Eju5jiZ
ZXp6ugU5OumfgglWfJi0d35+Xj8/iuZnlK0DytcjSGcWin8IoAuaRHwdlFPf
cFC/thfzBR+ob+zoPC0cLnb4U+Yg1tEUusC8zxAXEKNi3lwaXkWvAVKlrgHC
gfNTZoIWPuNoX/fN4KV6FVqQuFCW2dl50vnqHkBE0LmTkjjaYAoseoN8ZAAl
Agp1nwzIU1gkYhgcuIRwo6M0ANVQb1/f50db2nbYQxhlcPAhgXay03pl1d50
N3FJ3EuKbD3lNJ0J9xEfJ5HRO13cy4cnHlDMQnIcKFq6J5TkR7HRPEuXJG76
xi2sepamdH/97glTOj2atjUoZfEpXwHTPNg7IgovCrEqFoFT+JwKiE2XSWox
o7yy5xNKN4xRWQKZHZ+ZKWXAprDlQycV8zDpjD2euQKuyq4SgNP/z97bRcVx
ZemCSO771lN2z+Os23bXndfpsnvN23RfuVzzetvLtdY8Ttu+zY/6xZLrzlrX
tjKRwIBdLZDtLoG9VpMpyYaExAIkIZDdEgmSDciuAiTL5ke2+JNLoD9AKgmQ
BBkx++x99o4TEZlBCiVIVuVeqVQQGXHinBMn4nxn/3y75OgjZ3rWmiWGEPt7
pvRFi2KSzVyzKhXE/1MgVoQabkYuevZjjDG7jopbR9wY//kbhw/0TlqGTsy2
OcDWWkvWxT83oGhYkPUtw75b9hoQ9bOvPUVPjV7e33sBhh90139+q02Gk84d
gM+Xun2aIl5zManFgqaLf2w1itRpra2HBSj6SbbtQFA3Nj5Zy+CBYlV6evrM
s+bnb0rmXyGdztCrJxKJwCkS2KsSrGBAjUCI8fFJYu0DuFiJSlExWZIA+kok
EhGUWCwGV5+YmLKVkvN2f39/XV1MlKJQSWj7wMAA4Ux/DZHHJixGZw+mmpm5
4mEEIms+EW7TMTolDYJDgGcAOAEpkWMh7AEYLMV6gNbs7CxgZuLYoXM9LOVm
JVVIS6iE6pnSCzGC6Z77+wcpoXNAJLJfSGlJd2GHO/TGf1aAknZoeLQYEz56
DqMq7QgpvWLlhoe05IDiGuQnDRS15sAiA989+Lp5++7Ptn2q2WYcZkX2V1Rg
oElPqeoUUl2sbnp2XVSZFC0YRUjBF9e55xBj/O3bnzvg0+KKBRZlY2o8J2J6
VfVgkZjJ1De5Ka5ySjY+kqTPmNrq9EZBvVInEsTNrw+Oe3o4PoqWZla3NGBL
HvjiBxf0KuKXxtaGPFdAt2/ceh0DtEJSyoHvJzAF9pOvHVRZCJO8YsAKrC05
958fUOSbpTedPXw9a3bhTvf5y8Vt516q/vJpBQs5aF1BwYYnCslvtgl9SmMc
3WbmUm9CHbj6STL1BLc37ycLFG0jiIAwg58Bxq8d8uEBZZQkHZ0/MRxpHc1o
1syFMBUgLrkuqQ1hf1lZhZjL91Z/eGn6cojt5lK9BNrHTcWd1KS+vgFADoE3
AFfwJwM2RcwYjUZ7e3tNvnF/b3j2dHZ2oX6y2vyJEkYLoyOlpClWEd8J0RAW
6yQ43pzaCwsLQ0NDHR2fET4M4YkAd4XQhnLiAC41HREB5VJLof5wieqaj4Q+
kYTil6G0+fl5aGDIly0lZRvN/VCacCj5b+iquA6wveoWXllIoA2dqKO/+TZ5
YszXW3JAcQ3y0waKamhhejWmQ4SJ+JX9vXlbDyo3RaZWZtpwUvuoqUEZiLWG
5z58xmQkn704J0QxhrNTY7TvAoYqJEV/tWrhcNg/VCV8OQeD5ixFZ5Rfn2cM
adJqrt/HUbhpnmpijKTUewRx45pPUgXIP3IaRd3V+g5ql4OPeyaf2nYQmxB3
2hIU0UBhL3FhoRfrMwXa802MiR0T9j/zVuvJkUuSCxAlZ3peTSyXtlAblTEm
5cjg+Lb44HOl/6EGZEEDYvJGYTYQV0O6rXka+cNP9RyVX6+WV2h0fmF34rX4
V5/0Tg1evHZq9OpjTI9jMZ01mYb9YSwpT0n5Z2XlnrARbmx6nUkEhBEUs/rL
FYAQqfs8vnCJRDcxydCvAKUA6/aw+k7s2kI+Aw2EA2APQKOh4dGj7ceq9ryv
SGPQzo7eelpJCKCrvb29pqbGoHNJSG2Dne4APkF9JAZZCqRawWM+O3eDyuzp
6ZED4FoKXtZ8JEo/OAUwZzS6X6A71DMS2QdoeXZ2HroCLgFwlB1Ew3QAADbp
ebJ6QwmwLWzhkej+RNdJaDuHisSo5mUI76FLV70v8hNUtQI9TsmfMEM+HzgL
mmBGzZMrQl1dnedECmkJF5fuQCfPdAWuh+SA4hrkJw0UDa1dUoJHxq7dxokD
zUxar8g6H80YqSb3Py2oBCKEHO7ngohF952mOUj7O+HlAHWwhpNsjdr3ftXy
n9+T4Ox1foWV67PzKL4lUHfKDpAbKaohJ0dmukavwF3rPn85MXoNvmnPqdHp
xOiVDzrPB6fee0imZ+axsRy4CN+TVxeV3b9Qop7jtI4IROkNPvcAndpbc3gW
YPpL1mLhT/Vw4yTkag3RLH92QNFFE6qA/YHe0Rc/+iKvkF0FnOiqRteDI24Y
W7XKnZ5QuDtPv9m+pep4ydFzhwZ/PHORuVPwIYVLwBgOfPR+qkBRpmbSehF+
MMNAALFkrs8hGhmAKJ79krmD1IkBiMsvfX19BCrcuzUfxfTlmbGJcdlJ/oFS
AQCoACbLXOHJLpIZ2A+AhDIDknclgFgNMm0F6gB5/m5vDaBQqe3S0lJ//yDs
gWvBuYlEN6rydJlR5LiGnWY9QUhhWFn1HrEDiQoOipUGXrqkHk+M6Q6LYReO
b+/4DOAfBk1PwhUJHhM1Ivx6sLkVsB9csb4uHtaKwWEuZyf1G7xT+gcHTFUq
lFwb2SdwujZyICU1uke4E3Sj4KLFTMCuPBXdB3tCwmEgUc5rj1I3xHv8sTbY
AwqFepLdrLfkgOIa5CcNFA1gZkxVyRW4xciTfJBjPeLsrYTfaFt8/8ToGiZu
QGY3FxbJ2SlPOG1wnoLh55kxM0GJcMDzVcclPiWPqWZSfkrbzmktpa5z0u2i
uX6STDqXdacNSt6jnSvOr0H1eVimZ9tdPWbzVtsH+saeefNwnpdHNMWHlxtx
o/J0imJ6d9jdDWP05kLM/FJY91JN9/ztO7mo50wFBzYs+rY1/eHJbYy9Xe8o
5096fMTJEJNMNT61rfml6lM7j357cuTKjYW7lqwXzGeHbwesdNx9+5gARZKF
haV0WTMqK/cAEgCsBYAkJRGfRwB7eGb8OdahkZGRwqIDSvD8iugiTLw3qwrx
+yUS3fSnCnsJuWIl0gngwwhzU6ObYgsAFR+gTfYPnCFnSFGIMfF4NRnrE2jm
rquLecoXgBTm9DG0H2AnFXiUlZCA2AFGAiAEcEh+ktCflFeFq1cO1YN74Wc+
BCQJyK287LdExaMM6IqKUPPWzs5eA/QI5yZ8nIqdUG0k/Fm9iw2Bq5QZBuJ+
DJOn7sJomp3jE1OLi3dg3VFp5Fsha3WISTibWw7BzQ2FQgmDvpvKUTHd6jB1
T9N5Y66H5IDiGuQnDRTTyf7eC4LfSH+o5/EiHb0L1wVs4FIAphENjzjbLxy7
p3NUD6eiTzABXAMpkSavBmnS0hUOxWJyHDPXcNpPpO+CR5G4sRrFLMhDND37
xbKX6f4Cavy49wdyFkUbZfyJwgadqKjIMGVqpVMc45i0W+YmndWFVVuwc2uD
vo8wPJQjnDaMPlf6OSPVpHaZ4HoEy6MHFFWHPPi1LNe2sWSz7NmFO6/s+9rQ
FpLysI4T0zeghzDtb8ojfwzsn3+s/uJ3J0bGr91arVNd4NY9LB8foEgvtwGD
3lDszvDTpUszOmUbWngBrnhOzETgLAEJMPUnk6uvGgjnoExS5j5AceiLNzHu
FnOPSn2iNaKnaQ9gLcCKq5KBm2wtFMss0SJQ1Pz8TfbKaxF4Q7pEgKDCH15e
8a6YdAVxSfYogHwA2KBKCRQBb8qnsXjX22UVC0suihh0m7wD96Wm5iMKcqEI
HcBLAbEhWEmdQxD2aRqilkMTE1P+7qI/ycWxHe+RT227eqd1ciIVT/hzT08P
tQuXHuGQW4W4QytvzxDWBSQMSNu/DDl69ChCyhKVbjtjMqUHlxxQXIM8lkAR
RvNT25rzCimYMY4brO2BDWXnVZc+OTKzikbO0UTZMrn//I3D5CKoQEL+J+TF
9/L+0/cbFCNXeKHyuMFyw1kIU31OjVyyrWWyO4sP5EbGiz24PFJAkdWzyxyM
vHzh6q3X4394ZseRPIUDJTyWwGGMgr71KJLE3EVN2sRZVCfJXDAtYIwgIlIz
YTqbwsZ/in5tC/2L+tI6YWbOSS2PK1BESeqwMid6Jfn+iVF8fqkbJcqeyPM/
1X279eM8ZL9Ev8Sml2q6Dw1O8hoqE5eMxxwomq8FCSsIKzaSPvmJ03Ao6AXT
Oim7jh07ZjL+zaGkKx+QAKAF0SD19/dnUrFxduoLGRkDTZWUH3iYRkzyWjSj
Re6rN2ykCoTGUmkVFe/aGG8iKkTJ6sKhKNOmYm135R4KqU5ZvmcDM+gpwkOz
AoBvY7GY7oEdu/b+7iPAwCmZGP0CiBTQNdy4CPo3UtRMiL/9fWgmZCSaIMDk
8IlG969qibZZqQiFvLUjHMaU1lKNkFGsZHIpK6sAKCtxN8F3Bw6TupnazvWe
0XJAcQ3yWAJF6HmY7slzTPV8vg5/3qQ90Fj58OGp1UzPSZpzJGa2dfBHaoIo
lGj+GpyaX5MBTjHC/eOHX0qMdl6gRnHn0W+JlM9lNM9eTuQNkEcQKFrefepN
dfbidRjzz5UeY11WPRO5G5mpdeA5+7YBRPxnos2JsQ06jl4KcVI84rBpODRw
iZSKiFG1BTz4zfjIAUUc9g9+LS28WLOslZu3775U06UvvZX6sMno9kYmI8L9
+Z88ub25uO2b8Ws3WVFjeAWvMts85kBRBHqm2Ig0MYN8ydzZzNGyzc2tgt8q
91Qd7WinBG1wOuCK/v5BP3Vhb2+v453oTpUSoBkDqCMXknAJD1ak/RJ4y/UP
i9dcKDMSHg+/jfkTdAXUX6JOkHNGo6mFBRdFJHJxg7xDV8QmjCsy7dbDtZF9
AiMBTe0FJBbdD4cBFhXmHGL8HkcGbFOf2dHRIblO0nWaZ7/FPISOkZfjfcJs
800JuUmjKJBS/BtXFRV1wveCYmeoGmacO3UajJB0iQLThQhVIZCm6qXMg7Me
kgOKa5DHEijCoIS5Q9PXYALoPM2jiNlPcKJRSG9rw9j1VezFTMpNjDdJ1agC
NmfrSbPhF6WfWWsNLIGTymDcasCJLm0FaelZStqG5Cw9M67lmg9THi2gyIbg
JC0FnC5NMqPOyo2F5WjfhZf39f/VtoME5iVEAu3UmoZxMyJJNIDG9fDIN9qI
9EfE4PfUtoPXVSAVR8fb9qo38pEDivirmYNm7dfjeDQoYnbp7rMlHdif5CvC
+SLzOXsOdSll1SmM/Y/GM/O375kOqIaCfXXfYF+rH0+gODQ0IhDCjHcWSsAh
dA9z6F8YtlHmZWWQRVwBf8Zi3tWBTPQhI+mex/fPD9UIKJImE82mkx5bM9lM
acNvj4bjQzpauft+eyN4rFJsOMEej4oPqjEzM0McO2bIBnSXH9ASHiNAKylR
VAhLqKSsrAIg1uXLV43LujLJBiBb6VgCigA1u7pOdmGoSwIN5bRBH7iV5h48
siuRSMBGhHFmJj0miWCoXUIYPj19mRpbV9+QCcZLGeLUztZ8043Tf1h2JQcU
1yCPJVCknn++shtRYgOSY+grov7HQWIlbd8GmIy1eZdH7eTVW3lkfKTMsJr1
uunj3h/kovcrlp0sOXoObdmUNDnmjqh1A8Uj32hcsQIoZln8J39C8mgBRcZp
GuerDycOdtFg6p1npmZL2879H6Wf020yKJq1jxwNNvWnuqFNm4WkpZCytyCd
S35DaZtDNSkx8gHj5xEEimR6fuD3+bIoAOdv3/lFaQfZ7vMoJ2YBu3pSVysF
fj0xXv5t2bHBi7NEiWma8JVQd65GpP9nAhThBgkhHnwDVJBb1omUgLDTMg5u
xoMBgQCMJAZpGzmlGQoOmIWPS6oXNB36jafpOHYEKEIJ/l8DTpRtalEi0Z15
P2R4ZEqsOD8/f/Bgi+Bt+uyt/rCjo6O3t5cwLQhsDA0NARgDRC2ZsqUb6YDg
GmZCXAMScUd/+w8IdnQErJgJULQsPfXFYo3SapMaCHrAzPEXXAHow76+PvOO
25g/WvSfezNgbcqK5IDiGuSxBIqY2Nc6dHaKu72JGUucmBGaev7mrSOBmsCk
noxw+9V9vQbjNOk3Yv/r9mbUY6zCrR0gzYMz5KIPBW4O5PF7PT4gdmeyhq8t
ivYhyqMFFEkswWlJc587wNzWTqqYJXzy6u09Jy78728ekluzWSLrKdeh2lkn
6kStzdbri/qfv3HYto17Z5GH4k8IKCok/ODXou4ljPdSTTcHqrBTonrWKPSs
cZMs7ooafl3TM3frrqzvLK32T3o0M6vJnwlQtFUqE9Z0mTzblD2EJmjknb5h
IeEeATAzJkWAosewKNEfO9ypXvwwTyAHaxQ1wvTABvPc4PsoGsW1LVUCUJml
EvkNEiaEnsFsxd0hhogUHv7d0EhABA01VoLBMzQu31fNIwaJ4hqKTXCISobH
C7D3OBP29/eHw2HiBl8V6AImhIP9lOMm83ZKb9isSw4orkEeS6CoAwQs+5k3
D2voJdnWHAa2OmJX/rg3YJXnWCTnFpaf3N5MdjGdDwXDYJVOMvkgD79KPWYk
TU6LEhE+JUjDaTR0Lbx8D1EeMaDoQoaWkyGOfQhpWzI2a2/VFbFyJs7PCIpD
GhwnzgV1YnGHM0fTpGv/2DM/ztlWktVhluWujEceNaBIvNakb38QsRTaU18f
nPgh1fun0QkgwmzjsPFypFffHb5VOD+5GM113sxV6vaYA0X91jK4a8qMKR7Q
S9jl+6c+ACnpSI0n+QkghVK9O2segEYBD1AOQ9BkAFQQLEFAEZVR4/4DMhFy
t0skujPphEx2eg7oHzjj8fSDzunndDA08pcWFicmpgBFJwyDL3woKJs8Ht9G
hsD7QnGZHByNfBysUQzen9BAsSSTyog7q+FjoBXLiygZ1jmRSIRCIT8fY11d
TJxOPSrrdZIcUFyDPJ5AkWeNkrYhRF9NyGHCvMr0IbaTIpWgIagcnsPfPzFK
Nacwak4GEZu4viCxq2utbBINl5qjb1P6FHJPv9XGVlHL0nVbhbfwUZNHCyii
Ks9Q63lUIY5hP9V7kDneLUVC/tzb7XlbD2LKjwYab3mcmBuXFQ06aYhO4NJE
D5QlfoqBHgSPGlCEhvzltkPcCQ8iqvU3bt35y+2fygoOu04rEh3DPT4Xz5Z0
3Fi468LwRhXMDsxgYn7MgSIJgBaJCqGgFRrjoiRM+alWOsbTFPy7uHiHAKFk
XiYZHDwr4a41NTX3hYWUhgrJloOBon7L+U6HPWEM3/BQ82Umbqrb9O6Ug4OD
FOyzQyFSnboFcBE0HHpSgeriMEeOlBgfV/BINLo/E1y66h7PTvJRJKCYIRg2
9ySQDTJDjSKdmFDYUrfOk2jbxkHiOZ6+xybGOxPdUFsn8rp41/U5l4pV5dbh
BQuR5Kyng6K6+92j1zcXsN2H7RfMkRvjbGt18ABaXqOSvdZYhLT1cVQESXWh
4BdvDihmV+RWjl+79UThJ4gJP05fmcazKlND0jmXEwLqfHy482/+5xFBMjii
VIDMPyu2kweEaupcjK71DoaU/UbUwXJisCbqEZRHCyhmTdQtgGcEQ1oanSxy
ae4j/PTfarroTLmDPyGgmLe14Ve7j8tbTrDufYs6a7mk7VtJgIgBaM7wENRE
kPvsxTnU6CqjM0eZrVmp+WcBFEkZSFjxD/06fTBMf8ReuLf6Q9IiekKPJVgD
DiNqHfh1dnbWnMGpBAIPAaw4ALFSEUePm5rMsJGpWQJyJR4k5D+GI20Fv2XS
FXNzc+lictOJ4p9ENnIAQkNDIxgAXiwUPSEOYDHBoRMIjFC2s7Mr+BKZ0E56
RIJZ9ux53x2xkki4g1kSGMMCG/Dp7j6V4KiWqE4dWGK7e28YxXMt2iDVdJhZ
N6UnKTmO6DZJXQxXIeO4K8CHu2jAyAZoI0mO/Hq/WcLvV+hN1X3+MjmhbZYU
tEXM509uQmj3+attTSlshVn29eKUYUm9JtKEzzmguCFAkUXdhf9W3SN8Gunq
80/7+lA1RKnxtHqQ/OFRcWcfGZyUGBMKYKHprGv0yopNE+aaTcCqkv+07yuG
FvFAA3Ss+7wTLsd+Pw/eURsnjylQVAID5kDvJDaknlMMp72Pvyj5XOuEMxg4
jxxQLIz9sqpLqr3mAUgn/kyFk8fYfI8E5lub4AUOD5qiJqAY56KDr+770qQg
YGPz2tX45h+PK1As8zmA0TsDMAZNyvDn9PR0e/sxJz+vA8ZKBAUBLDSLhaI0
JQt+pwNgAGLC4bAfe0xMTHiyvCk+wJ0lIffOkEAyz58MJhOJbv9FUyrTAOcg
ZWKF5EpOd4qpEFMsghiTUl72W4eChrIqR/YNDp4FUORxQSQu8aGR4WZklUmZ
NcavxvQ7+AWjXw3DDK4bAa4m5hfsmiIu2w0U2b5cVVHx7sKCiwRJqgdjQDDw
wMCA1JAIfxS1I4NDP82RiaibDXdWEgn8MdMGZeitel9CEzs+gJ/S4nTT1kam
MmskoJjn5AmNW6kqsG4Kz+T49XnfSz4HFNcbKGIcStI6cvaPDPDSxok8uf3g
/O17HrMjK4TVpPRC5XEixKNCCMv9l7fElLN2nR6Nun87PqxGZn79quPk9fgf
bFZD0bDPAcVHQpgR8b0TowreBN5HZYYuqPMV8ZPxUYSftlQlHnzcQQmH+6e0
XV6FhlGqPo0SCT3+Rb4mthq7tojU6CuOOTIHFANlfn5epmyPrgZeO4JwGCrA
8Td7e09TkIsHyJHdWUBFX1+fhAD789mRXLp0CVBiLBYTpCECYCCRSABgIG4Z
D4Bx6eUIDrkxpHKnrNwDGMxjuZYaippOrquoxfn0fqbxsdNM+iZ2am1tVVAn
VALVABCVQIJED0ZNAU1t+8L4GFKCd9uZSTqwmvIYaA7cJuocs9PEzSCYebuy
6r3ayL5aQw1IG9CfIXZR8F+avC7pKpKj0Dbo3OmnHYaiVX/j8Gtubo2gIrTS
pzY0CeEH2BF0PYTmza7RKxQolycp2wpjkpZXPYOwVkXfoclrN6X5KUFjNuqD
dcKXWtfopfSvoBxQXB/Ts6U3LAxpeaIwSMMDo+Lfjo964kSkrLHrt+gYZmVU
H0CMkZ4xUiQqFr414jXt8DB+fYnouwPVzurzXOkxx1i5jr4c6yWPJVAk6KKy
q2Dw+0vVX+YFmp7zUC9NSwyLSwiQRw4oFjX8cveJB78WyKv7f0+mH3Ln0AZo
FQGEFSjSasYXa07R8azkt/RK0F6zQvPxB4rmzN6SavZPJ4Awe3t7RYMUUux5
yl9RXjhk+iS25zNnvkmpCotG9/vVU6aMY36WRKIbYA9gKsASCTSYCp9PM+bR
g89B5nZuaT18orMLSq6tjRolpX0Zys5/r41Cbb/s6QthUM/ExBRcpaysglMz
N0g8uKec4eHhECYcAVxKilM4d9U4Ggvd80yNYoZaqUy0i/QngTooHzoHumtv
9Yed2FeU449UfAnZgyixveOzTuy9lJWnYglRQ+H+GgK8N5O8LCws0H7T31X0
h7IBN1GUhNSZHuW2bdC2U7WDu+hBBEtc/mJ02mBRiHMkqfHSg6VrYd1mACdo
v0sKoMh2jWgqX+EtpS8qNH1vckBx3TWKHKQANzlZ3HaOaJADJr5n3myz9Rwk
3k9aXmsacLgNtd4v9uRrB8Vd8EHWGlo9YiWffuuwA0TTAVrkCZm4ftvWbDzL
yz8tfeJjChRNP9WkRXybq6Tt3pzfyOPTCZlJJ48cUCxs/FXVf7gWVmtbKFn2
02+15eEqTFSIvLqnq+v82h90nocHc8VxJb9fMhy/PP5Asf1Yh8zgMJubP/m0
fKmjlXswt0i1m+AOEIKp3BO7s1kCJSXxXNRTAYI6NsdWhDl3XguGisDnYEsz
lVkXq6c9dfUNMACQMjriv6infPNPQrYWtijE5mMhZqFEfim5Wfr6vgLMA0jG
3INN6wUcTh6AIJ2dnYCu4aIJdM+rjUb2osYP/jRLg77KZMQKBkvXHFvD7LDN
0A7QL6WTht6D+0XIlo6sr6+HKpE61Eav0YAgoMXFO4DYq4y0ziZwJeJEAoFi
xJ+enpbxUImaw4GBM/PzN0l/aIZQQfND7rhpm50fQuwc63FyWA+ZW0jmbW0w
4ovJNZGyPtVTHjea63cdOef0w3oRjHA8S9J6OfoVvwZzQHGDgCJLUqsE06Mv
9UGP1tYzF7W3oe3M3DduLzy5/eAmYk5mTyo4+NXo19roTHkl1mqA5lGY3P7p
7zUQLfgkCGAUxt/v/MFRp2R/lbO+8pgCRdsV02TZL9Z8GbwwySts0sc6b6K0
qRgfOaBYFN9S1Wk7mG3tQFFdpSCuH64CiUDUvbS5wHkxmuZmZ/CTl+da5HEG
ijSmIvuiIY43IVZkc9LPxC8OIFAoFBK8RwcMjQyLrTMa3e+/7sLCEmAw+ikA
FwHUKS7eVVcXK1Y+b2cA3lC0tUoWMzSEtHs7e/u+akYV2TgKAQ+AItFoVAoH
mEHsfAEWWwIttE2xzPX1DRFJhIfJASW9iFkCWUUl+bWcDpi2vb2dXRaVEGAO
YayHwJ5EotusSQS9+DwxO6bro2cP9AycMj192X+nqPcoTQx0GiDD1tbWnp4+
7KtJuC7cgqGhkRbde5ODg2ehZEC57e3HUgJFKZ/0foAz/V6CPaw89ATRl5f9
1t9YAM8enwc4mFwa/PptHRkUKoFG+euWNeHXFLKgaARCj5umvDMX+AWN/1hD
C4Qk/lt5MF+XtFWiS8D/P3/jMOLVXDDLBgFFS9/QJKuLky9VfxlgCtyMmcK2
7D5hOSXoIXWgb0zHsTJZN3F3S6A0G4IfKPAZCjnz49wTRgaZdCgxr7Dur988
oiuptda5qOeHL5Z2ddAawgM93+cVpV+Y5NfDm8r0jkD5CfkoNj6z4whr9zJJ
rBxwLdEfMh9+kcSMxygIGp6+i1cX5FkWXeKDGaceZ6BIIjELIYMIJcOICVEB
IRe3o2qDvQdbmgUt+HWGFuaCCSsyxrSjcXBwECCo8HVHovs72b5MVtQE2qCF
u6+m5qMEWlFJo0U+ivAnlZZQCsnwOPoreloE+DMSiQjuIigI31BtUsQpSu35
m+Y5nhKgDsI/CT8BfAozPwyUAygOoBrgLlE5EmwDQBXB5ClSSZIo7gRQR82B
OlDFELw5ufagWIqdgZ6kUBHAxvPz81IOXFGnYMawGugrFd4Ogi1SNuiuk2+X
VZDFmfqTeo96OKKsz4lxn4enSG3kAFzXYyC2fcpD2U94Fb7NQgjYUyuiiiZI
KJXU7fNcMYqB2OQLGlCxBxb9fn7mzcN5+Y1PqFe0x/SsE9nTElVnRpCJ3gpa
zq9BqEzq36mr82RSDI5mzQHF7Ith1Dsy8GOwUpFo7qau/wlZlyXXg/30G0d0
7Dxpp9G34bm32y13+faaNXtiIsdrreajqD24To1cEsPlT0seU6B4z61SS569
OKcTE6e5j8+WdHgszgF38pEDishq6ABdbvV9X+v7y4IJ+RmMO3u2xjh8rI6u
ZEAc+npQWiqnJo8dUJyeviwBKaR/I4HZHCZlv5JKZFVvuqqqKiq2mHm23Vji
cthQGaUszVGs3f9HTtyBZmubLddjYxPm5RYX79TCVYpLQwYLUE9PD/06i2Qv
AAKD+aIpzbEEfVB2P0BQnkhnU8KsvEXT8M76urj5a4SjlaF/lpbuSplQQzIc
i0CjQsjM0z9wppNN8y3K309Z59fQby43wlBJMAslNbzF0BmKIHrXjJGCJMlF
wUzaAsi5ElWv8kEoWyxGf7Nk2NCYGd0aAU+uq/s9zJoqOpWeuAIdQ5oGFTRO
XL+dZC4uetllt2YWf7/HRM25qOeNBYrLlqwCkOrtmTfbYNLRIU54O/DDblEY
A/XKvtP6ziGvUdfoJX0MTVgcO7+/9wIdRAq9pEyZ9yninED2tA86z+NCpk66
CMeMSvqmQl2UK9fHNHq3VB23KV2I66LswGUZ39kTKm/ZeFS0Oca2jQ5YBbs+
LKAoaFx8Qh4MZqSQpC1KLkX0l0e5WlQAr05bbLLub9ndaTNdpzAypSt53YEi
jT+1sdJ1/ipCwYag9xUGc3GjvSumzAXejY6teWsDKfb5Ek06fAxbZwWqv+5f
kubLwaZhGegalBWgSFdMnJ/BV0q9TmydfgFrDFpb7CMZjltCIIQNmpubZT9h
Fb8XnKueqfzTSAhCEN4wgYEIoNCysgpiYE6pvYQNUqytASiGmaOGDN9UYAJx
FFwxYXA2dnR0UPmkYQMkMzQ8KtVIYLLj/v5Bv3XVlJGR84Bt4HQ6ANoLn5mZ
K+maZiugGDaBIkCycSMwBDofPu3tx4TcxsS9JvmPxwCNxm1Ny2MbQFGTXhbv
emtH2GTF8aNrKZYuivE4QXTl1IGES01p1oFFJYjoBsX6T2VCj9laq9yigG5Z
BeDD3t7TsHwYGhqprv6wq+skbPu7nSgrqbYSz7IeQk5iu458l6e5/YNXxA3v
HdepusX0k8XXkLyC4OvZks9IH2XQ9eSA4joDxRSammRp2znxMKQxwNti/FIv
bYfR2kqqJsABW3FEcZKIn207iD8viyLlgUaOM0fb1xfu/WzbpwbfY0zHQWOE
yxMFOhchTabd5y+TfZxipiyZ9BQd8Xqka0kuq0stK0u3sapKyqU1QlqlMx4O
UNRdk7R1X2ffWM8Oq463KiYWQe4F5XQaU3H3bFSF4RRuP6/RtaWXCQ9do0iw
5IvR6WCjswxCgTFrdtCFR5IgIt99YzAUxM3UCbQmy5ronl8Ro9Kp0elgi0+W
NIpqhHSNXtHXKiB69rS0Xeol40xOAhQzkgTCJ4o7MCEBTeh79rwP6BH2Dw8P
A5LxEyGmQ1CCP8PoIOc5AGAkFG66t6UstrY2GvZloMtcVNMQFJH7AbQijD51
gKUmJia011x5ubj8Efoijz7Ak9AEMsISokvZaudCRkJqCs1OeYqcWF9fT8dr
oFi8q7q6WvSWBBRtvAuwkdAs2YnKqg8k6JsItOm7snIPsWrjUd1wjAkUpf6r
snabzaJqFLtHhV+gzoCKPc6EliLJOSP4kxKpkMDBUCYgQyj82LFjs7OzZOj3
9E+6NYiZTnrNA2N14YngQO/E5oI6rYfZGmTFe67kqO3uvfWo1OS1m6TCCg6B
zAHFLAuhF/YzpBcs3AvKwLuJVM1FDYTBVNo1XFzAn5sLYtBSGgqHB6cpWx/P
Vo3kt/B646Dj/chzDV/mvoXpUagcDNDOrxeXSNSxKMWU47vIo/qZt1oZoi1z
BRR2TYrdPHsjWk9TlpSaZFAk03eSdT6rYNSHAhRFw2qJ56q9xvsVdBUdiq4L
RvY/tWLVowiZu2iMwfaR/gk51KKapa/PegNF88rj124zQksPnPKV/8PUtdtG
Z64FyO08+q2KMcQhvdkhsFJKdXHzUOzlRQ2DU/POOH9gwYdXHltV88ToleD3
c7aAoqUSQ0yT3kCtHQInKVl/kU1EhnEmQlq7kJFSGR7PhaVFUQe5PoijItrj
rru/fxAQlwc90hRJJkIqVpL6yexJgScpYadHowhXXDMeIEdBQ6OYQDDcDW0Y
GxujnQDYAAkDDF5aWoKdg4ODlErG1GROTEx56u8R0r4KzCNPvAGDhtFzOoKr
cupt4iYqK38H6iYejNBwwKgWAkUTTsN+uJY/yCjqJgISnElKQkGwGYqp2EQ8
3xV8MPmazs7Om/tnZmaErRFArGBUFfXjWJbLzVPomFUhlmgUU2qqsyhQD8VH
x2vegHUxMW+f+XHOnOWzumSlvPRW/r6+NBgsBxTX1/RsvGMd+XV1F9pwyY4c
41jmOOMTNTH9/I12uHNTV26jcq9Oa/BICYnv9vFrt/RQSTL3r7XGOcywIsGz
pBi/ZxfuPLWtGfNOxjjXLXr1F9TJqNY5hooaS9u+5fdv0rQII2jL2qyq6+mk
RVbFr9iGtdGyby7es3lP8AvhIZmekw5yXofYH+l4WzpBm54bBN1t2trIMbwK
N84tLGeOfNZfo+j0yQpB3FVfWQX1p0Yv286DllyDYr3k6DlpiABFfNya+BFA
r0V1ravZzbFKvgeMvZKY1SttjvVsmp5t+8bCMi0ZPCX7P12jl/RpDBedUlaT
mpqPBBFJNIoi91MYz2WjhEnfY/E0DJQhT7GcuU/Hhpjwj8hPTMe2dO6OBMAe
SKPIQJECTFQ6ZtQoCiT2v4WgegBsyCGQuL77Oaehp3oigFiIKIZ+IiWhKBXT
vejIrE/h0kPDoyEjKXOEGWM8cS4RFH+BggzNP+EwwvYCFDNUc5m4NNhHkYT0
w8eOfe4pvqLiXRk8gMNpJ4BhKLa9/RgAaVOXGFwf8xiJXVrfwGetykg+/Vab
etWkd1DM41xpr+w7LUv5lLjiQSoDhY1du80+ZnGd4z4HFDcKKAowYA2Y2tjf
e4HyfRMMwwwaniYrQLi/Z/zZtz83VMExchHMQ9cyRE3avMuvcCO1931XMSk+
aljJZOmhs5icAp2XCj7JKzpIAAM1n0o9pRKaU6BEfuPZi3OOvsxQnWU3zEXr
ZrlEp0vxMf+494ctu7t0gx5RH0VtLr+xcLdr9IqG+tnVuMo1cHPq+p9oASLm
1E35n2xGp4JNhXV/V3oMu27ZrSN6qD6KqB8muzxlQglCiYVKs73vyzFtal+r
j2K0d8JZiGmfPTLQ48poa5OsjIrbzmVxIa+1c+Tli4P20MClDTA961nGstkJ
Qcd0p7tua/+08ZKxDXeX1SXE2VXCPO2i3XAgjD5gNEcD0hgaGgHAcLC5NRLd
X17xLvn+SSYUk4WGvk0WF88VyQQ8N3cjnf+eyAMCxc7OLtJo8XW7oaqdGP0x
bjgE+i9NjnDV1R/Ozt3YgRvpjsTOmfRH8lI+FAqckSN91lXtyVlVVWXhjQAE
RT9pNa+POSeCGkV/S2EnnWtxEJBoFKGQiQlXNdL2V6piMwGKUGYs1lhWVuE/
XZSKbtolb2WCXUBT1Ioy9ax2Hx9EyAoGb4BXon3a66MgACvGUK3UcHaSwpdw
aZ/VFSvU5v+p6ebpnugc0/qi5IDiOohD70bAhmINntx+UMcX6CVDo6HHIGDW
wNGXGrfwwbDRdKDne0smGltjshXrrnPF+xRZobCrmtp++q3D6MlPkyYpPHk+
za93+EOK6p55s2124Y7r0qhOtLLtprii9Z/y0RLtu6DydFQlTKQaIA8vmOUe
VJuSNz1b8pkdZOld4wX0kgHt7/u//EG3EVXWlHaH71os2qtUARhMRwxdjDTT
yEb4KCrtml7vIAl2TJxyU35g2bK98feyMlnbQunU6GWdjSW/QbyFVflFTRJN
gzmVGl+qPpVF07OjoEOsePP23edKP3eIdtcNKIrdCjWKTbqx6a3PO4+ec7xc
eI7LZJ4ioFKMU/m/1zpgD6AFwAPOQuKQbANwSnSd3F25x0wKbHqLmTEL9Ikq
whPXVC4edLZ7cvdrFyNo+qyp+Wj8PmVsQn0rZhiX6VkBxROdXdBeMT2nQxdk
9f4dJZ1RGWfm0h2pDK+hkmEMgREhF00BfiJ1dTFCcbW1UcDhgK8EiREkFqQH
5zY3t0JVKyv30J/wXVb+zttlFbRtfih8BvZHlewXdkpqfk9PH+A09yd9143B
zcfuG58kbXMAUJQ+ITZLUb3SfjhR9NLEj5SyD/36ZHMPVGN2dt7cA/1G+BOu
KPnBs+4TKKvyQ2emibI4wEmYn/o6mo9W8G2dzKrxGZao5I/NDIp1OcLtDQaK
bh9FPSm/Hv9aqeZ47iZWHCZmb8Ix8wlZnDdrvzJOEV4Ue2rbwbnFu+aEtWzL
HL+m8Zy0xEtBB4JgMYBnCKkSajXmqZhSs1CSSlS8QCv+rvTY/OKKTCLLWdeO
21Qwa2iNR3dbfIBS3qgYXqcPHjkfRW6CvevId+p25zeUtn2b3T7iXlFth1Hx
4od9uLJoMDXY1LSfbft09jZb6jN7DW5MMEuSrcfIHRELXNgqKsh/qOpOGmuc
NfTn7OLyXxR8TCn8eAA444FUbeppRT782aW7D9I6l0i8uaUMwX/79ucYdhS0
kM8OUNT9ZW+pPKXvppODJsXnBXwKcJys3FfvjnPIbQjZXdIoZ5J0pPAZhtx5
lptbDhGLjsjg4KAARU9o6tDQUIj999KNao/pk2p4X58d7AVnRj1H0J7b6Q48
SSdmMDi2oiPdkUolWPmBdBRbnydJJWjmaqH9VcwGE0F9HZ0LZ+3Z8z4p5aAA
QpK68Kr3BBkCSgSs6EGJ8CvshE+tgRsjolF0xURzi9L1Wzhk5nomepxVfRRp
g+pp7udMfIokx4xnAdQ9rgKjbptTQMrBQPgzkeg2dxL+pHatqu1cq+hlF1mU
ntrWHPSK068gUtE0FLedy3ptLl678bNtB51XX76JTnNAcYOAIg9XV+aIH2Zv
biYd3VbyiaIQ4zoGjXEOYJEwBMT5So8Xf2Xf14Yi0TZw0Zo5hwkp0grF8VcH
+U0jYLAmdkeMkUelweejftqsbXbxX5R2AFbkgIK1EyCnFVXassUVtlUWpGVA
L4quB/VOO49+S0xBj6pGUfPPvFjTraMnCuKHBn/M6iWUENK/eO1PDu0/rDjQ
0WUTf5ccPefcHcsbApNSNsJHkd6gWBnA/8HE72JVx3UTnn6fSEau+/Sbx/id
zG7DFBheoF/UtNCG7497x9bautQCU9iNhbvPlh514Oh6A0UU6Kz/vv8rjJ6L
68Rhafu5Ce+KEYGVmQAckmS7iUS37ZuviUl7d+UeP5UKABs4JWU+uwTq7uhD
SEmKra9vKCv/rf9CKUVIsBWlHwfXUG640Gq0OTtCRCkTFtt3BC2hmERmda5m
1LWGAX2dQPu1365KAsAvhDzYvv3jgqgvuVG0SC0CRcLMBCyJoNs2bMcMk5Ke
/R6Juk3ScpjCy+rmlpBaT/BzQL95VgE0MDK5WQm06RPdNx1/6dIlwepm9cj3
wENoKSJ7pqen25HtvLPT9ZIn/EltWS+GHGPihi/AfuRgRmStWvdS6CSApgef
WOngmEjfuPbrcjmE6D1JjTHchg+OMHXpT/DQ+dt3FCVOEeujCuu2Nw2u4hme
A4obIgQXtlR1ovUZR0VRMICv0/wVqH78dmou6+R76WoKFVXmMHJdKIq5HN4k
R4yeUtVPz5Z04KxNKHGFTYHCKiLoMWk8K7YbovD4t2hop0rNho9HYvTKk699
qqdyrJICP1Je4Lvn4RJuP6WXb+oDS7mzF+cMF+UkkgvZpNpNOtiYlaiW2VG6
tXiu01e0RyUH50Yph1KCPXjXYA07hxRz9yUbRbiNnrdJcuVlpXqhE/DFWm4d
2AXHHOidsG22uacs0nifSi8Zlpvka7Ag2tqgta96NeRWZqK7xROF9f/bjs+4
PBnDrjVaigCGFCpuyaYEL+p76hFTl6gnlwDjvcQqhaJPNlGGQTIJFcQNjG/4
YDi1WI2oBF9Cezq/NxSJaacGqIZazhgPqfZqNq/q7mo6LGEgOtg2jwLoQtGs
YQM8kFYK8MzQ0Ii3wh6TMRfrgWTV1dUejWIACAGoMI7GUECbYa1BUkQxAPYS
mjGmO+UHg1BKSXMoMctao9jZGVaBzBPpIIrsb2lpkbZDw8XKaR7MTobvefb3
9fWRzyHG9r4jWf/kAGKPIRXc0tJd8mmUvsoWUIRmXrgwToUjr45I6n5LIPEO
LAFCmEwZug6q5KENT3m/FhYW6CqeXpIOLHelrekiu3yCb6JoR6kQM+p8hwqT
OWZeV0D4g/ivBovMffQGmbx6i6NIkNEUUEFBndsHRt4GTfScHuij5SreuKSm
pxPbJYm8Co13BQ9Cnl7Hrt989u3P9dJYLYTj//mtNngj6XdRDig+VKCoxFJZ
+YwQy+DUipptG+YydGzLvkk3XSVtFXlxBwaPIlQpjDsQkWO02YvSuWVPv9l+
ZoqoDJCQwL3mcftVICZEc7wzgN3okQ+Up0qhpvmle9sb+8kQj08TXb1JDw+M
Ig32JHt4Uc+KPj2PlFT5n+QVwRIgjljxugaENM0n9eyP3bXMPYCizfoaWK7w
Iy/LSOpJuAXYM/UccKRxPrXu8Jkf1zCGNgAomoNl/Bq+P1UsCUfm0nK7oAGT
XunLAQDeUpVgjwRmTJKXoaWRmxSbtAzndt75zdScPIZavcZLbGecMFbU1h9G
RBxHQ7cPVdp0R/DG6cB8vd9UeKqRD+/kvyvr2FT48aaCOC+4WAksXb01Lo7u
EqTselQ0akuSOUB6IG0n6wklOYiDZHW+38LGl2q6k5j3Bx2jTZTofmbdAqhA
EJ05xQNIKDZomUnlWFb+Dkzq4q0XAPBMoOhROS4uLu6t/hAKn06jZ0sp45iw
WHSDTi+lkbHxyR2oUTR3RjH7G2kUxUcxpbD5WNnly8oqKK80qfv8F42gIyWA
amH7GRgYILbA2dl5pAkKl5eXC161EV6+XVZBnnuDg2fJGE15qKXMrABF8XiE
cmoNH9RgoeNN59IMTomkZASSCOWwZrNUUwl5JgiLeJjN00LHJCEwNPY8TYbe
E5XyugFF5fPDva60KK/sO00aGPE0I39pfDabNDzIb9Bgcqt6mZNWhF4pltYt
6IWiuJGRkQX/p9eji0fuyMBFtHpLqKwKUO0+fxXO/svtnzItWA4oPkSgqO7k
7O17T24/SBqSQPTuqvB7J763TR3CutaSp8Kzk7NPbkNCRVzREFczosQmnrzo
zwYxQ5cozhyYJdlcZagj9Dwlk6yhGdNfPNSVEZm1MSt82P6e8b9+8xA8LE8o
51s0iOurx3cdOWcUFQQVH1owi7WiPCrVsrFeIpXgA1jxzMUb2CMcCY0PvgAB
/E/YMuVbmFUM3GInb9y6g0oqak6cYlrhrqn4+oJPf/1hd9qpPVDWnUeRIwGl
yc+82Ua+De4HJKYDwdDFl8DVye+vJI3xY5QpW/QfBViJFcZhDNBqPRhU+dro
o2Ebx20JVoQKHBq8aMktouu64yZWdE2IL4quZlm6bfrPsxfnnNSchWpS2FQg
AWtGmButg4oaOBuj6mpLM89Ty8h7bYWcRlYNSuKzFPBDnTwlXQr2jYxNXr3l
jDVrRa7tRooG24+dJOxE0+44q7MUQDIc1eDz77VRwDPSdWYl29vbE4lu9yCx
TO8+cz9tLC7eqazcU1Hxrp9HMZ1MTEyENdjI6PgxZREuAShi1haQEjSK3N6k
sbZvYJjlEISDCsPGjh1hM42yyNLSEh0WYrdDgkBiFdXJX0LFra2Hh4ZGYD/A
SCF4CaG6ErrRLDNbQJFaFMk4eJxaT4pQz/FmjImnx2D5EOJ03p4OdJYMTvB1
ElA6LkO8LJ0wKuDStRizEzKGkL/mND7D60elqIneJIwrOX/7zlPbDuplYD4n
RFCTaX0eR4wSBa56jetHtenZ0qOI6+7x24aI8pLyPDrPpTlN2MmJ639S7k9F
YjfRr+4POs/juyv595Vdm52MGzmg+NA0inTf/mnfV0xqFwsMehIyt4a5xbu0
grj/eX6NlVzBaw38eOOp1z4VkKChQkGDDsMp+FSbOFUrDpCXBczyZLGyjEnT
tgUfLtOctsIvENKDuMAk7hZgeWr08n+tPEErHVp/aTu45n2K6eGBz0KwN9VD
TOH3N//zKObZ0TmStOm8qP4vtx3sGlVpuZYJaHiJFmltyNDRcsgzCWwzkE7O
Li7DC4TsFE5mOtUo9UJ47u322YU7K2vBiRvFo+gMEvv1+B8QIzVJK7RuTQcj
x3idopJWy3y3rIsS5/+kQcluG+pFbbih4QcLEExbE9ck2xxi5l3E4X5Y4ml2
QU/lZQlvazU4/6TdU2Wm29M5qhzIFfLEpSKO6lf2nYZ1hPZURH8PciDczGwD
5FIIM4WjOZTlg55zVo+FFDAJ/16Nfq1XEwGmZ3R92VLZbay/DMJUk+3fdjQb
SXuF5nGadmdmZqjtFG9CWkTR6lRXfxjBFCGABwBlkS11YWEJfvrd3hpP/QUo
7uWfPErIiYkpQA4BESIeIV5HnXuuOGwqo1J+tEMjayBFsRZSrnFj6CA3ZpuL
FD7MB4OPkaKMlIqEhTyn2KgmTWA+lDA2mfSxXV0n5TDAh8qeq0DhLlHVJrpO
dqoEK11k2zVhWPaAYtJmVarzMbL+peg6dAGFrv53g8E7pVB3AXiGU8S70iMU
AEW2e9HiAmKEU6C7AM/DnTWPX1hYILpyQYkABSWiXLpIop5TrkQeXCzX9l36
D94/eYYpIY9dE7UK0Zih6IWgAUN+w/9Z0h7tHYd1nC5aGxd423LUCSCtgz++
WPMlvcc4g0YjhUi8vL9XXpsvVB7fFETtmAOKGySkajs7dROZcHhIpKsnm8Be
qj4lC4SsB+ynkqQtgCS5cvbiHMVnocqF9YocLylAl7WOmPusqP650mMHesZt
9qBz4I1XX2bLfGq5HyXAxvAgPPt2u86nVmD63sfy/kVnWPvZtk9bBy8xPLCD
NSoPKzPLmalZ6r28AqZCciMQUoqSbcIyOseh48T/tdpRq7O0Syd831y4ozqK
0v2oMvFhR03UZgVvmsdVHpNluR33JRtgek466illuoUhR0CF3mabxSCLeInt
sHGMwW98veEr6SpLjwDuNC6Vyk8ydaFBHao2VAPV81jvdVDUN8i5WZvy1aJJ
Ba0bCnPH3GMAQqMWusPPTF3bUvkf+JjUERbFIdH06oEe+PVAzwWD89bB+Xx1
clKKKU1CUmufpa0mc37A/aVYIQKUJ0dm+EKBLkmK7rWhGF6//Mw6LWXkabmh
kYW8fIIfZH/CcFzU2IyhhStylrWOUIhZ+XHOSbfDnVTF5wF4KHOl4oXxMSfO
Qge2rP4hc6cUQkCRqkcaxZRvaPOUubkbIeTngY0wxu+kPIybpv+krDSJhDcg
Fy6aUNJN3RjQ3uwBRSW1hidAKDCYxVQje26rR6T51FjK9eyZ8rSykS8qMJtu
AdXQPAX2Ayw0ISvmUkyR96e65qMdTPkeUMkHEHonLDurSnygXt3Xm+foi4iG
Tvjw0dIBLz1Nv9CkTcPOayr2128e+XV1d2nb2fc6h+El3Hn+GrwlWgYulrad
+03T7/+hKpG3VWM/hJoNvOhW893L+0+bHs7PVx2n5XkOKD5UoOh4v/+Xtw6Z
PZ/2g/HOrUpBt8wquI2JZ8Fq8nQ6dfXWL0o/I0sZjuSmTTrQpgFnPVKMqAGM
ypkYaUJgbD/52sFX950+NHDp5u27NGc706t3RtV/zC7cOTJw8eVo31Pbm9QD
4jCWsCESbdybVKrBOEzxU9f/ZPnM3OnkYeV6fj3+B9VdYunDLMwaDzDqfmF3
Yvz6ktYQagWRKBLZbKn+QPOfzn2j9nwzNff0W4edhgB8gs5RcRCqRU9tOwgw
Fft+jXytGxTM4owNVU/1ytLhwI3aXUdDF/KF0G4PtPQuZidVLkvhpaSpRHRW
K0nbOVR/j12/9b+8fjAPUxF5Fm6cPYGbiWYgQOB/89bRaN8FKkNjJ4apDpDn
UKXxa7de2XeaItBVgVtJT0gv6q+p7bAsYtiGE8FWZiuVrDFohHo9PuBcTvuy
shkdNZmBNgcXMz+/IVd5BVGHfJD4DrtvxSzBthnbu1IoJslTjmygMmUfbG4N
IY3M+PhkItENSADmdEpWAvOyBo2GCxkcaVadYADpfPwpgGV7enoaihoYGKA/
Z2fn4eDq6g9TOkCOT05Qgel7zCVjE+OkxfKYngUo9vX1rZr4mITCKwAIkabL
DEsxG+VBpCZQ9BwgzDnpTrezDRQjbtPzqhoMMj2jj6Ls08r/wcGzUE57+zFo
BZVTVlaRznvTxjwsEqGMDdEVGGelNAmgQShT8v6Qa6hkfvT0EnwT9CW8LTlf
si/8cmD7mj1/e+nvSo9tJgVCft0T9LwjKxfmRItp8EZWD2I7RBXNJsc9JsaJ
R/V7UogUaFmtvI/cbLFwuf9XvXySeqGH3fzC7u68ooC3QQ4obow4erOqE+cD
mdMa8VYqH37AWqQ4ooQs9z/P37/gjGBraKGR7dxCEiBfHgcaP6E5+nBMoroP
m1NPVrO8QonilN6OP1d6DNYvJUfOtA5MfTE63Tn6x8ToNej/U+cvJc7PwS0G
NIX6w3oGBhJt3chzNPWJcuF4cvvBCMzUMl1qJdFyMBB6KEAR7tkzb7YROw05
eeoKOC5wMUkR8nL0q/FrN9lG7OQyNpVgAkgmrt54Zd/XeRQYS6FGWluliZWe
Lem4sSAEgK5Mi5nLRvgoGiCfGo7pj2N5nBJIUFOeEUKFr01KGNS0pSoxdf2G
oWqzTcUXrXng38VrNzTqZnRFR1KIGQ8AR69oqt2c3ILaTt0I+BwG7aEz0/O3
OZacET7csvHr89He8S1VneyNHOPAojrytHytsV8dyfbgl/Z24U2s59SZEsPC
4x+XYHuOj1A3SeDz5LWb5L0QfG/NdwdsfjFyVT9Q6SAirf44MOrFmm7Mr+1c
xaXy4j4HVOzokQzNTHvHZ2Xl74gmxwwsunTpEkzxXV0nE4nuKJMcegyyQ0ND
jnU10R3QTEJTc3Nzzc3Nxay6NC22IuMYzBKshTMFgGKYg1+47SumRpFQnECb
lCCHdgI0Qiv5Z5SuRUJOPKdAKwAU1dfXUySLJ/7XNCuTFdsEcikDZNYBKEbw
r1X85y2VYjtqHE/PqXpYMEW1SlZIcA6KpbZIDItled0qoLfFTIwNcV2INiYm
pqqqqmRxEUJKzwCGc1t0pLgWGEflcNZFzAzkWCXs2bPKJHSMwOEmn1ua4VLI
2XV1WHQc0SC+KwoO0gGpcy0RpGS/aJjEtzchjbmTdF7VDl71AamackBxY0SU
G7DxJ6VAWC2eBeeLbfEBAQYbWE/W0RnTLvx/aPDiUw5Fp0zf6G0rPvlFDRpJ
crCtnvIKKLGLzhZkzJ6sPEHvLGGxc9vleTCoS9SXHD03f0veHqZ59lFM4Xf2
4vVN1HD9pHOSlELyGGkQvC0emAD/DvdPmYEDggpoMLQO/gi4XQzNUL4Brcl7
M/5q9GtAiUxpkhEheUrZCNOzY9TU1mNLsdMPiMVZ0dHjinuzuTwplATWddSf
L37U88F/DHWfvzy7qNY4s7fvwfahwR93Hj0HL4Qntzf/8l87ffZi3cnwkqE1
jpAS5BnxyNixBi93Aeq6CyT2X33+oSrxQuXxLZXd0GMqB5PTP7r39KqnqOGv
XmtV+XEYqdJKENZNxmGSWJAhawEqG/GK8AxCc16o7AR4nMf8A9icVRZK1FLp
9ZeqT6V/STIUJ4JHbTWIvVhz6v0To4BLcQGiezjSN15y9Cy9cqHtIeZVNgle
nOuvpnoi/hzKziaSQJY8BooJjy7IPBIOI5UmwA/AioANIkgWvYjEUCbqGGdG
FH8d4BQJtHEfX+I5nvASA8Xu4KaRQIWXlpbg+Mqq96DqgJ/Ly34rEBoegaHh
0aPtx6r2vE9KM/gmdkQMgfFb1dUQqquLhTnVdcor2mwlvzR9GbCQacKOcKo+
82DbDRRNF0ez4SkRZkpJdbyqeYK5yqFpiIfLyaacEqpJ5LjYsiXLoQwG6Fvy
ApVjoIdNRaKNpm2zyVJD8X9YJ6CYUuhFBFgRniCTQRHXyPWSel5ePuyTg17E
sm0eIN5NQuCgw/TUEw2vpkMDl2SNzLVAJxy047iQqnrhNOkC8V30RGE9vKls
Y0G0AVJy5ButJtXh4U15hv+bRsIAFJUHV8AEl9SaBPoLNxQhs4YcsmRmOgii
B8TJ5eTIFSxgo9psOdqhf/zwlMAkeS27oVHj5vz42Ys3pO0bihf9dUfNz/zt
e2hHY5dXB/80PlFg8oo0cSvYIZ+XReIJBvddxjnMg6i4IONpAxlnDXxCgWAx
uLRy311bJ6i4mKt5bMtzQrkLGCUy9eiv/jWRxW5+78T3TKZKkIPBsO6TpjwN
HR3gjXnAG2na/U3jH4rbvitp+1Z9HzmjAA+GFzGLAncaY04yN2eR0BtfXw4m
fIK8XIoaNus1gv7pi5H7YCbJRGAt8FwpEmIXNDgMh5oWW/HS/6fCT1zZCR29
H0NHzIkpfErQP1t2n9CAyraZtQY5aXFI0bqVfSqcDe8HcTgPyxgarGNGNRqZ
4dwJV9HlYKDxc6Wfq1B3fpydh9qyUWlfp2GhPE1wCXFrJ/YeZuc2SLNjGY1Y
c7FgrcwvrvyitIMXdzFpNcdDMSSW0J4iThWh0WODMxPpPo/DaBGgaMIMc8MP
8MwDOjo6AC14CHA8QDFl4+bmbsRijSGk1+vqOimYSuEKZY8+I2334A1/UbW1
Ub8SUoCiWf8E45zMgSIJpQIcGhkGTBjasYvM5d999135OxWmr2Zv72my2kNn
+oliRCoq3g0jqyEcZppfxRQuccp0pFnViDucWb79yDAToAgV9qSoTn+8qlsZ
Zg+Ui8Jdo5VCdXX1wsKCHGqOEBW3woPBA3FnZmYoF2TIyPZIvo6mRDGXIpRj
7pTkjKEMkuxkU5zQg2T4yLfyojNVJfQkGmQI/BKQDaYvQHTH7BCst9HvyaI4
LPTGrt/Elanz/tFXt2x4PbITY8yYs2JO+VirxPlLBAZca+117B5759EhBAZq
Ztws4LCQLXQFlG5YAcXVXoPCZCseOJ3Uh85CPl+rI8g8h90Y7z5/1c0iu67C
pDHK3mQdGbjIMRqOUoJnBK1q+/kbh1dcD+9aghGyKJZ9jypw9uLcC0rRJDfL
GbHm8oduHzazgTRmzgA2caYknCWvjIIGA1KqogD5bIsPTFxfsJ1JdQ2VV2SG
nIqdvdE0b15cfD/y0PUxq9223Hn+yvOV3Y5CbGsDa4fq/iKfSAIJ8FDKm49d
ak8KUQHkjG4n1IF6u4D0k6TOpebUvx4fmFvIXmJi2/5lVcKpTGFMq4XFUbDo
U8xKWd85cjXrixgk/DlGymevEwIOKgeeORS17lghJ0JfHfDC7oS52mLnnKR8
7+ubeHJ7s46fKiKbjiA9100ROlw92un1QpfTsKqOHFDx0fiEmHCYyokzDfEE
obUKi8vPlnRoFw41NdR7G47vcAe5bcXhgQtt7rNACyBdm1/xFmJFRb2bX+/w
tpGTUhFHDHGrNYzUrqEx16pWe0+p2+RoFDMgzQswznrEBIr+SRwQRaLrZHHx
rnLFytjNykNdDmCwYubN84Q5pASKaCdVvM2e/X6NIgZWpAaKqylOkxQG3txy
iFR8UD1AyMXFxaFQqLm5eWh4tBlxS0/vafHHS1csNVAigwhSmhpROgsaVQkg
Cq2rAIokOzOFVI+7ZWxsrLr6w5qaj8bGnBzNmQDFzs6ulGrGlEBxaGgEKgyw
3LMuGBwcLEehzOCehQagQQmQMW+r8l00AmfocsPDownN+51oaWmJRCIAQamv
PLyXCYy3IpC5oRpFww0D/k1cv62U8/DGKNDkipTLjziN81idsmlrk2gLXfqH
AvpJzRebNMlYIz2YJ0f/yCxstvmiEDX7lqqEflsyMlSvGuUqQ5TgmuBRq9fQ
zpXNmSatJEvbvlU8uoWfaFYKNeM0cGwO5TtW00FpYKJDoYzAumufOrSXuYz7
LkUlp8zrGp1xv7HXUSy34hK2f7btUzZd6fBhrddiiFvZ+b1lrcWvbD2EPOdt
Q7F5ZmqWKUPNyUUvRhwtUKGoI2IGeowLhtdujYWshCE9Gz4az5Z89knP2I2F
ZbbTJTXN4/3fr6S9cmp0WnQ+myWWhMCtTgiocO8L2SfcVuOz+/xlFeBWRA+4
EErjymVrk7YjFMWo4fTg44a2Kcu6idCLXlxsbdikNVr1/7TvK/IiW9Vl6L5E
VgTUOZs4K6jCM/QOwSp9MTptuRlpHlCIAWb+1so/fvilbnWRimDa7HBTc88U
1UsCLFIU65enXoMTTlMbL1QeFyWerKNNcmxoweDFWeUvJNCogGEhran/pZHQ
moGURK/L11VYGo/H61IMy6v7fz9+7ZYTd2WJSlOiYNQgublwR3GdsZ6QorwF
mKkpgOBxkXqB65dkfuM/R0/bTKeZvkcp3Ntjnk7CFbdUHYeraHeRIq/xnTfM
VWFKbyjttiHTdG0aLpQ1PLweoOgJYCEG5lisUeJkiWIFlZPvhEKhkBGEIt8B
GkUAGF1dJz34RHHgFJfuMHwUbc4xR6Zk2M64aeo2vV1WUV7x7uKdJYptAayL
nVZLR6jgaDSbkiGVMB4Zlz0q2d7e04QPqRz4kxwa4RTJVkPulIAV+/sHBVVC
v4SV7OSIjzDtwW8dI4zcO8WinTO7yA8ULZUh5aTfqpvueGoafsIRt8oUbmsZ
9I87AQ23xQqzw6oHu5rKWPFONOOvKWbqrR1htC9Pem6l4E+PsnGdJcn5Z5el
PqdGr75y4PeK6l+5bGmvJHifmK7U5syrtrVTcQOxDQuoeLHmVEL5MBsOPjpk
Uth7NXx6Ht4DkiUKcwfzJbR9gR55YueWRe4G9A+anh03rTyxjOdrHRS9FXcd
+S6oGEtquyy98QK6ZXrNT6KeVW+/T6EfoMmW44a3/kJVZY5g5osjjFTPq3JH
TTFx/U/qSKL0cBSSD1GcAAGLlyazt+993PvDcyVH84oUi+8TdNf+hc2FoofR
QVhx4147g1CGIqndflH62f+I/35cO8/fswSm6pl1ZS2aVZX+75qLdaRIsiHz
nIgriL9XQDFr49+pOVb+xsLd/T3jCgw4+DkuarpNHMigFlBbtRHfcNo0c8zp
xxaw9PuJkblbdx3skdW1xZbdnZsltRNp83BV+0RBk2M9L4pD30pYStaE/L2t
5QM9F55583CeLCiKGrQBlDWKbIRl27TOtBKXw16qPgWj1Ik6Qa4qi1+SpGRj
Jka4bvLj3jF1RULp6l3UxOCzgTWcprOrofHTC736PG2eVjSJk9ducoNsm+C0
UBxZzgjBe6ccabpGr/y65gvH3COLrHxxPVIlwzGR3h9uLgqlQJCPrjEhOF46
3BX2nhNDmAggpv0KCpu0JkF41YpixqgzPFSVcrserVpf7u+9AMPb1Cjq66Ck
qNIDaxRnZmbKysoATnjS/42MjBA+BPRICrGQLxdzMFDs7OzyVAnAww7Mbmzu
TyAvjYV84M3Nrenqn7KNlHT4DwP9AwMDUD3405N0rxmNznAJm4EW6RUvXZpJ
aNE58gBA1tc3DA6e7ej47LuhEQCZlCvQwGbJCPsiUlWhT6BFcC24KHxIc0h7
4Bv+pP2seJzcu7cmE41iAnPneVqa7vgImrPn529CSyj2xIl2UVjxMtzZ8vJy
uMue3nP4djxAkaPm0yLGUPGOcIj+lOh4kk4jo5Dcgg3RINnaxMDcFhZfF56m
aO/ESzXdysxR+KmzNBMeLcd6QhoGWqgqR0TAhwf6fkBvbWdGsARDWPxl6dU9
bB/oG9t15NypERVeOqYm3yTZXO4hm3HX6AwcUHL03Nj1Ww4U2RBEcmp4BiqW
GIE6XJm6PieI11KI+jLAYKhYcdu5L0Z/zLA6fFgSXln/dnw4MToL5ZDfNc0C
swt3oL0wqf3uxEjJkTPKmunTxK6juGfw8Wu3oHUtA3/8YnRa6IIBHHZ9fzna
9/37xy8w+E/ye3ZDGLfTiB5MQvabtNxdl5xdugtz8SvRnudKP2ds06SBDaxN
tKpcK8nFjiboEeblV/edhudi8upt0Y2I9tJ2P7NrM8FPXr1VcuQc9C2MNwoU
lSaMX7t5cmQGPnBHPu6ZDCrlfsXSDiHUFkEFAFqODFx8PT7wq8qTLiOmYbXX
21uZIlW7o9Q/+dqnv64+9d6JCxevLvBFzL7KpkbxQO/ErrZvoLu6z1+Gt4fl
vM+UjvTk6B/V66XtG6Uus7O75tLoWvBbtO/CSwpgE3xqolclDh6OKFeU5k1/
UfAxaV+ffrPl5f2nP+mZgKde1jXCEWpgF+GtEvIcTct5oOf7Z98+xsZl8ptt
0gSV2pkn7lanx1ntFoelE7yCFFW+ZRl3xHSSSQq3Iz/ammeAmKlu3F7qOn/1
g87zbx/+ZufRoXDbMIzemuPfdY5cPXPxBlcST04abi0BYi07S01OCmlzhWzV
3gsIUJHltajJWNmJxd/5E7rl6bfaXt7/9aHBixxcr4o3DX9y5QTa/mzjKQ4I
SPHPziZQNC2GlZWVe/bsEcOlnLi4uNjR0QEIhHYC5Aj7Zv9goAgV9lRvXAXb
7iI6HVMNReDNo3ALEDoX6lxX30DUggsLCxTbAvAM3fM+lGMwVZ+KxCH7MqkK
yc+QlIEpP+TdNzs7SwRE5K4J1SOu8rDKOeh4YBJa8/d5xO2UCKebKuIMgWLw
8dBSgLhy6f7+/sHBQfOA6elpskF74uUF+5kF9vV9BZWED6DlhEow3dnX1yfo
14wD6unpC/ucXRMG1WdwNsYsC7b+Hm26HHeZQgEn34mrc/C+hfcAvGx/Xd39
95Vdz1cmfrX7+K+qEv+1svOFys7fNA3uOny2dfDHsz9elTeMpdWUtvFmSIoy
AS/hsR5L1ipdNW2xTZrYxbDAbgggESjrtmm6qirv7bSFGFuWYSG1eTpwjksa
wFoQ9QZq6uiyy+QbZWI/rhUZmrnK3OqHrkckkcGW3vJr8QdaBXPcocFJWAgU
t30Hg/n/3n3s/6qCsd35q92dFBn63/f3lRz5BiD9yZFLyq3OSvK9SyL1tNzE
ezw8khabcdfWI84EbctjotPE4D7F9uxo47MlekgnHYUbJ++gAU8QAZ7u5jM/
lradgx6jLoJveBVAR23ZfeKXVV3wfth59NvE+Zkp0jNzQTSqNaTCB2ptGVhW
E3Mluiw9mTTGKiOirAm/DOjRxruPjBIKPh3/FjoE+ucfqrqfrzq+pfI/Xtjd
/cK/nvhN/ExJ27cA+GkN6MFOmiWH77vz/qHdNnstmg+gpRZ0758Yfan6FNKf
KiJE8tUkBx5xGX1q20F4XW+LD3785QVanIry3cWUbunVFr+NjNRF1GryRqZp
Qt5e/icOe2fFGM/m8el6c0XegpZMEMu2TAd8WPf5q7CODh0dhr59HqchGIQw
K8H09FrTYPmRQVg4zC4K9DUWJpbt0ShSzQnYOHVxNwcm8XEUmKDhe3h4OCCY
RfDeOPLbDA0NeRuaCnyiTbY3Ex9FG4NZEgmvHdk0PRsV6yYixPsiFeztPV1W
VoEqL4V2kMynFVMBjhKgEg9DUgySvpScJ0NoPx0YOIMdNomawEncGKMwEDMD
XT1gUaVKVStfgE/QXUTIYxrWBRB6qh1xR0P7/0wHFFP6pqY8HmoCx6fsIimB
bNAAKU2kJ6ZkfwUy0QHOzMzALZaBJDV/SFHPnL/JlrcAzRCWnqSspJNjwcjK
xCjO9mzTBC2uNbiOXHbKZ7WTZRaSZDSoSzALk/80+ZejMtoQnGjpFq3wtfiN
R68ceI8lM6uP7kGEE+iBs8Kdb6zlk7ZzIWMiYMeeDdAwo2ie5BUNS1yiCdXY
KdFs9Qqd+3ABo9ZDO7oLrqGnIUmz6q4qq/0rMlcmBRFbjnrHNdqllyxnDFtG
F92X4BO3bHDo2TLyZZgx4PE36gHEiMfHJ3zFub48yvKXZf6UdP3kLtBJ+u7k
yNaNMr6zUn3budfyHlPPJptuk4RsjMpn6cKSRcUyH15jbeteQiUJwTpLMNvV
wxb9avMrxbnLDl8lN9GBQPLGxt9UNc5OXev6/nKnsoPMdI9eh8/ZyVnPE+H8
qU7V1p8V7j9jACf5VrrmCMPV03gg/J1rvButjN7bSf2SlGfUGGGWMxcknUZI
TShHrWWuCJK254p4XojZtiORiIlGYA+ZL+kTYhrkkJH9TdznAuhxZBJfXLxD
8M/VJayLQxx1AT/jExNTBs+hrtJ4eqAYNYJZzON3uE3PIF3oWAg/VVS8G0kF
t/wyMDAQDpXApzYaweiYEqgYZYsGXEfpWiKo4iNHSlMBCIiRWAehevBTBMEb
eRuWl5dTZZiCMokKSdWlkouEdJgeZVokPVCMGDAs6qNVTAkUoQ7+nemOZyO4
I6YqT+qjwK3Kc+0kZ0wX9ezZ8IjHrc6zsE0A5ucUk+NuP9j1F0e1pckVjQdT
v570/Kt/TFW9FO98ehExLYxchZ9/y9kv8NE40fumkonbuOC6m2L5Ze56J8uL
ccV5Xa/y+pMfjcxmSf+vZtvMTF6W57h1E1GX6dew7fAMpxmTjq5YXuMbcF+C
hAYLO8I5u3DDNrigzfZ4jU1mk13H2TL18CNhZNDw3sj77ge5qCTl5fonXUAx
2yNBKs8axWWjQY4Ox/2EOrDYV52k2SEWYzRplZX6rAcRIycedpSZQs4yD8uu
8DvRbeYwHgrfRT2qeNc4lFvsvB9YHeqc5fHhk00aISnAm9wO51oOcYToBvnS
5iNsVA5HoJGLx3Kgo/lw2axmNF4XAviSqw9do2nO2NO3lbQMotngO+4qMOD+
Oupxy2V6jkhtI56Mb+g/FkYWnR2GX5mcmw4o7nC7Gu6t/nB35Z6FpUVP0xOo
6JNACdow2artVYBitLPTG9E2nopHMYFqqHGF2SKVyBsZ7Hi5sLBQVv5boysU
UCTCSQrJWVi8U139oYTeXLp0KYRWacJpEQzjLa/4VzqL2rV3716osFInYh8C
YqRrkYKxrPwdKmF6+o8AF8kNsrMrIUNUEGCwRjFDoAh3KqJQrrcHUh6vLOmA
mU27eajE33u2Uod2mIo+WTX4K5Cu51PuNH9NGKZnutDGYsWc5CQnOclJTv4s
hFCfqMVsnHBNoFhZuYdACH23d3wmWf80aAzvnJm5YpYJsC2ljyKgJrjW0fZj
zjrS0ChOqKAMZcumZB8CM1b1Uaytre3q6vLgBDg+XFyaDigCVAu500CnFIV4
i3cdbG4dGh6lYBZKCzg9PS36QAJ4MzMzjj+eAaUGBs6UYXfFYjHbDWaaWw7t
wIQvNmc8gc/8/Hxzc7OYpBcWlmpqPpLIDiXh0tCOXfBtojXGbyLqYGijXCsQ
KEbMfg44HslqPiQfQpbU/uFLS0shVoSSpjQdUEzpeJDuJ8dEmwoo5iQnOclJ
TnKSk6yLaAtlEheg+N3QiMfWAADpd3trTGVjlYrpcIUSWCq4OBFi6pLBwUFz
fm9uboUr9jMPDH17XBwp6hkASYY+ikNDQ2Sr9R2vNYpSgYShUfSnjfZgEgJv
APMoysYmMzRiRcB4ZHQG4EShFpLE0I94APvVRiNwaXPn8PBwbWRfO6JEm3Ww
ckw9Gp3pulANgNY7OFedIGr6JmgNAucODp6FP6Fk6EBURTpepumAIgBsM3I5
+Hg4UsAn9dUiil/jR2zYhN/G0RxPGNvUeZpdbW7In7D6qK2NApDu7Owy/WDp
ANgvMTI5oJiTnOQkJznJyTqJmI8rK/fYPAsroFIcFqjGKMsxKNM3TNZmPg4R
gB9h5jkx/euoHMAwISM7sI3R0LATcM7CwpLNnoRy6VU1iqa4jy8Jo1HYo4aC
nzo6OjwUi2ZLBVV6Io5hf0tLSwgNxDajKah2GCkTFxfvUKAKNA3OhRNhJxwT
izWS6k/pBjGnNlmlw5zVDuBTeXk5/Lm0dNcEtEgIo/wEWg8dQa+/z7AOHByB
RwJ0hyu+XVZRHC4lnSQ5OgK+LTaQcErgR8ifTPwekJbyeKhASHeaDWOjubkZ
rkKsNS5NaXMrHNbc2kI7JzAzC61HTK21pyb++4gIMyxusR56HFVDZtTJmZ5z
kpOc5CQnOVknEaAYTo/BSEOFwK+UIGJV1XtidvQo4myGlKTtSXCuZzkA4JDC
iqHivr6v6Jfe3l5iqCbEBdtwgK8OaTOz+CtsaYJub2YWAG9kDVc6z8AMxTYD
WgFvIirzIAJd+FCFww4JtkN8LaZh1bSQcm6EAsmCD+CQzt27t4ahXTEyz5iN
LcF4EIUJa1HB66nh9PRl8mAk07MySbNmmPwhzVzS6TSK6Tow5fH9/YOw89ix
z+lmQc1bWw8D1BTsNzMzAy0yLw07JxShZTGtGjo7u6S0aDRq6jylJmZ9hoaG
dBt9Nyti5HomnXYOKOYkJznJSU5yknUxHeo8PyGoW6J8HKi6UWgH0AjALdhv
+2Z22RhHJpyQketZ1HpssrxTX18POKGlpQWKEuUY/InJWYrhop7KBGgU4RKU
PM6sOWEtPz3ODjRqE1AEgJEyUIL+pCbs3bu3t/e0afe8dGmGQp5tjO+oqHgX
ahtBB84ESl9fH5mGJU2JUr6Vv3NpZpos2nBKSLHrDLuv6GoUAUu6IpQM1YY/
oSazs7M2MxZihpQIXLFeSQNcF37NHPiZjV31eBoMNBKqaz7q7+83CXDI3wBp
JMsHBgbMe/3ll19KeDL0v1wL0Cb0sCezs/92jI1PBgNFKHZ+fj6HEnOSk5zk
JCc5WQ8RG6hgKplzJyamlO7ICHAGrELgR44BhBaNRk07sk2gjn0UCVCZJetv
2/73SG0YSXjMXB6dnV1+/GCnB4qAyEIIolId7/go0s4EmnQBwqnsKquZLDEA
uUSisBGn9RI6IpUdwF3ljBcqNjM1+xqrtqmHa6MRm0yxqPrDABwdMQ84D9Aj
pb0m2YuaNDg9imSMEs8CPVaGlDumY6R5RXeLdPB7OqAIt4+YLT2dkO741tbD
cPWFJRMiKoVz1Z73Q5gFEjCbp0oAICXXHjRZriURLtCiyqr3yBwP/ZlAsveR
kRFyv7wwNkGHEUI2ayjD0l//nOQkJznJSU5ykhURHAKzuZgRMVXKZ+KLGDLY
/Dx2ZGIU7Ex0m2Wid5k+Ma0Wy7YBHgAcIs86wjwAM8KcXM8j6YDinj3vE6rp
7x/0HL/Dx6NIFH+k7gv5OL3NdgH4AQBTVx+fm5uDuu1FMzSx2UAvUVx2T+/p
S5hEJl0bRaqqqgBztnd8RlzlZICenr4sB5Cx3jQWtx/rIN4hANKxWKynr3do
ZBhuCvHnYE3eGR4e9V8LKlxdXe35KR3wo0x8ly7N2O47m86nUcUZhXdC3WgP
tCUC4wfr850rLaPDztTe3i7uDaIVtCyHXFHH3YdKTPO9fPQxxS4jtW3gzFXd
VnOSk5zkJCc5ycmaxdTMyDw+MDAgWiDSKMZijZ2dXYlEd3PLodrIPvwcgA/9
WutDIOKjKPZTzwHjaFKECxGwge26uhhUBpBYSvspubp5UAHlTJmbuwEVgw3T
GJoSWNLOcRQMtOkO6JYw80MKeAbME96p3O06UTMJ6NEiV8ZQMdQBD0uRDGJx
8Q5ciDSr8B12Z2PhY3SEtewZGDyrbwEGDSUwOgbgHxxJATXwK4BGulhXV5co
dQEGo3tAl1k+NccTdAw4GS4K9TcA4SoaSBvN6KTMpGPKysooWodwr0E+rwXG
hlAGiV8rHCxqUh5pJfyRnc6ffr8I2U+dmXWNouUiO+UcZ6aHgOXNSSfk25wT
ZEOIlF2U2pZl8hhbWHMjz4PfndjTho0Qy7YNSl+kmk1y+jD/717CbbFHuGtt
sAfLnqwmyZMudu6pQYquf/IkSjZSk7iYeC25RXSYyaqcNO6JJyWEvzL3XX8Z
Ch7uX8tIeCE8wL5e1oTGktdYbozvSiZft96gw/m5sB3+YZ20QlMEm8e7652T
nOTkoUlKmhFBWWaoi0vDwx+a5f1AsRgjUgkhyE5PbCymRdbQLsGc257ULSJ+
4AcADEogPScBrWPHPg843jaA4vT0dMigo/FUjyoTScVr/YeBftLpUaddmr5M
2kUuygsM4HTiz0Fym8kI57jxHxbFpC30p2JfLH+Honop2kU+pHr9bmgkhLzc
dLwJ6sZ1dhgXUKTCTeC3tLQEmByqTZhteHh4VY2ieSIhNDgd/qTc3GJ/9/RY
JTKTU4yP7KRlApSgLM7R/Xs5YoU6h6KB9DauOGpqPjLLhNsdcjIKraLOXaM4
Od2TArecH/BGa5BDEIXmR+2Lu/bEtfcrBurQ1RPItEy19c31lnz0bxsBaC1G
I5y3ywXk3ADPNkCIN4WfwEQsx6z2MjeK84Jl/QaYIJA2TPjnTuXAd8XVzKSt
KQv4JrnyyBggXiBcErET53HEJA5rbZYn3cYypwXnBlnOwJYjV7ghlpHsRmor
99GpLY43y/KWo4uyLL53llkli4t1bah0cssbtNrKSU5yEigJJi7eodRQmgpm
HBVuHpRoRvLKLE/Ocn5MRVHSdLrpekdC2Zbh0qZb3czMDDPAODvlG3M37zI5
beBguLrw8yi3Q63Z001IBxQJW6b0nwQEAggWWkomZn81bOXXN0PgByrTrgiC
VIjHnj3ve9oox/f19ZEhniBfa+vhALdAm5Fe+TsVnZ2dc3Nz0C1QYWgdnAUl
SK8a6NQ28ZLqKJVv2pVTmxwMTI3iwZbmqqoqAuotLS2w7a+MB4OZwUoARE0G
xSp0MrRTCVWYBo9ZAvzpCVmieBlyDID2UmRQxIC45umibvWoSbMrFk9m+LVs
eX5VE9+Kg7gke59tmyn8NkSStiSppzowjZIgW41gdQbqDdfRMIoyekrn3XN+
Zzji6jojBy79lLRdWmvLMkA5Z8E2YEy2qu9OhayB7z2L1giWu9JJ+8zFG13n
r+/vmSg7cm7XkXMlR8/tavumuO1cads5+D41erlr9BIleoY7pSE9J/MyKq7S
fsvldDV8SvsMG4AfGQxUf6ebuWH+DGjSk8uyCCK0y3jQuZsT128nzs980Dm0
8+i3Jarh35Uc+QbaDk0+0PM9tPrM1LUVY5GC/0RDa6btXqZHz9Fe5iQnOXl4
Qm579BH2EprHKyv3EIcz/EnfnnMxhvdOOFUO3wjS3IXcBkeRanRNFHWi3yLm
/5NMz8KSTVBzCP3i5JiICj2O0p8BQJHSuISMZDQkADIpH1+VyqDnQokeGR4e
DTH2s4l20p2s0MSWs7OziUR3XX2cdGVm4I9ZOEBN5S44fbkM8aQgPfMYqBXp
M6HmZgQNFCv+jb29vWFfnE4Ek3fX1kZpJ5SzQ2kRtR8j6mOVdlEKTAkUzfok
k0lzTwJ1sDMzVzzdpW4TM7rT1el4gPcABeGe+sv3SB0a62WAUfnkYkqji9Dm
+iAf1mYw8IC5Hqa/A31jXaMzXaNXzvw4RwfAdvf5q93nL79/4rvidpgiv5m6
dpuw5TrUKpVwKlJCTa1nLgI+OTlyJTF6BWo4du32yZFLe4+fD7eNzi0s60Tw
pj19/SuICiU17UPXQTfu770AndalqmdfvHYbdh4a/BEA1XvHh/zncvWScNbO
I2frTk9Au6BFk9duwm83F++dHFG3Y3/v91ACYBLs/GzanakSpDjTOI3tzviH
QjVnpmbfOzH6Yk33028c2lwY31RYt7moPq8wllfYmLe1SX0XNm4qaKSNvKLY
5sKGvKL4X7956JV9X3/cOzF1/U8OstXJl20eQmjtVQg/RSbcjCVZ3PbNzqND
0b4LavSOXINegp3j125CT3Z9f/lA78QudcC3jq+CqKMBwlmuhY/W9OJh307N
Qbe/UNmZV1gHLXoC2lXwyaYCaGATNBN7IL65ILapIA6/5hU1QMOf2/XZ6/GB
IwM/3li4y+pHWYUll20H+SN83aiHKCc5yUkaGTeszKJhI6AoOCFdxAdtAEQR
8CMA6dixz0X35YmJVslZfKmcM68n/ZkgqkbTJq7QSFio+dIBRWTzU4mhd2Nq
QqnwImZtpogSD4u4R6NoY5ByCLPSEFhVqQndoSimVFVVKX1a8S4A3nCKJy6Y
hHK+QH2qMWFfItFtXlo2qFF7jRBvC/PamNpFYjuHI1OakmlnbW1txK2Ig/4s
K6tYWrrrOT5li/xCpn//8RRdTjkiqX8yR3QIaC+TGlZaJ7UNcTpFz09ZlSTb
wPSc+XxlAif6GEx5MBVuyv8EJkEEADG9n7//7fioMd1tjAB215378zcOqzka
5uVCmKAJn+g/jwxctN36Ot3S9a8eKbFeqj6lOyq/XoEl1WP1eYCpCuLwJwAV
HvFSq2UxbiIagRPxrK0NGnQVNCAgwbtQ0AjwDHCjhcg5mzcgydovS/5QH8C3
r+7//ZOvfZoHuCi/AbFQXEEmhIUIkGKqhg5QxBtRENcHFDYRboQ9f1fy+Z7j
5wm/aUM2wTPSWtNlH2BQ0ShVCBYHbV5BPQ0JvAuI6IpUPdk4bnpOslbT6FFY
cbx/YvSZN9vUvYMT9e1owtuqyt9cpOAiXI4aS4Wr56UoTr2BUDn28v6vYYWF
PWx7r8ijIKdQzElOHq7MzMzQnCsZ1hA1LY6NjZmsNfc1v9vIciNeZIlEt4Eq
VSBGs0HIvGpRJISRPLyINmpEE4pQpZsYdUzrZIDpGQ6rVYEz73j8ElvcFUun
6iStXV1dDFpHRNkUPkxGdnZU01JR8S5UG0BiQEsjkUiIbdPQRZ5ekcqQ1tGj
oVXRKwaUokTbHmVdBH0j9+07YCMlDsDpkBtjQ0NM0BUMFP13zdI8it5FQUIy
MoeKxfs05el+SGyuAkTXzcUmdJgVa2izrlGUGcqyxaSb/PjLCxp35TcorZHa
jgEY4Iky9hf5+GtR7BelRzdGUye1lan8m6k5pcJCKAsQBeGBBmbw/ZumQQm5
IPWjggQbUFG8xNziHYANqosKGlD1FN/0zwpcIbSI/eX2T28s3CEslJQvm83T
FgD1ToUuFDJsgm9U2dUxAqGeV78qoIjXXJONNp0YQUF2cv7WCmDap99qM67O
/VwU14CwkPWHhMEKdEs3F9TRYYTWNiNIVmNJtUUd//K+3w9OzpnaRVK40Thc
81AHFIeKPoSpUB/45MPwoHES35wfx76NE0xlBbXonJ34lNmFO79p/MNT25oJ
ARLaV0+BeiLocaCmxalzcA/cr3pooGvZkk93UGlff1mVOPn9jF4UiKA60cq5
KeYkJw9byAhLHzPq1k4FltKV4N9JPCqERky80dHRIbmePacHGKBtw9oov5IO
sLy8XCniUBnY3t5uVGAVH8Va9gm0kVKG7Mh+d8qUVYLjQ0jeWFX1HmwsLS2p
drlhEh0/jdEukej+cTZM+9tLKsGwZmusTpkVEWRk5HzKdMncKI3GCbCJ6Zwk
ip5+YvylxH9Q2/r6BtjZ1/cVJh8cl+PTAcXge0SJZkwDdARj6neEdoV9jNnB
48oEitDD5C0gJ0ajUQGKAomzjBVZiSPu+qSvQ2wQ03BFqU3qSamIcx/qTxge
3FhYzrr9M3U9nf9VVf+/xv4nCj8hoKJ1VlTVQgUaf1H6GcEnfrodhLkBNY30
jCFWQfhaUI8b2HUAYosOlrad07ZdQ8/J7VICQDGvqI7UpOoswB4FuF1Exk2t
tjo5ckWflb12CUyaW1gubjv31OvNGt0ViC7OVN7W6eWD2hnTFueiBq151suK
+rx/aaQDtIatoI6boNr4Ys0p7cCAxm5yOpW7fL/1h5M1hCuIy+iVz6bCj/MY
phodzr6THIUEvfDeie+f3H5QF0KLEd2ierw1jYT5BTlv0hdtZGysgDF1yBNw
Obx3pBCGz/amwfnFFTHuL2/c2MxJTnKyiuyu3ENJTGBSTodS7ncWnpu7IUAR
0JQzyyOVdFn5Ox7i7lWFgllM4Ef4UEIqyHo7xGx+qwLFltbDIdZPKg1h8a4T
brWVKX7PSYJSRHdDJD/k1dnS0hJBCWvZKZpVgT3QIYDciFwaYCQmqVFIDz7k
t5myW+rqG0Kp0g4OjQyHFDnkBP1JkNVzDNVWgKLNiZuhJkTvA/UxyYWCNYqp
uiWJRvAbsNaAj5jXKfomXFyK6lZdPumrU/aq/xKUQZuGpRxQzbSWZrFZF5ml
nNhP2y5u+4bgDU6UTdrIiKoSrU1iW9v+nnFrozQhBjOP/WzJZzjjEwKpY+xa
h7VVNZy6LGmGSEd1b0MmY9UVz5MnWyH3lcYSavupbQfnFu+a7mkr3CJpmjod
IQqDq7jp+IcQRbkFoikzaQCerMn7J4ahnnTHndVBgdRBw0LZA6Do6TeObKns
fqHyOFR+S1XihcrOv37jKGE2wsyO60KR2KPj4tKgbfHsryjQ7f5lGc3cMQ3k
UO2pe5L0fqgPhJ2OLtFeprh+utzE9YXnSo8pJ8N87PmtDdgJDIPlvhTFWYPd
yCA5phW/+Q2bGRVr5w36swDuWhM9Vr8o7QCsyPw9JmlPTnKSk4cpEU7OEkoV
eOKRdPpDvzLt7bIK0VWaszmFTrytaA/vZA4UPcAP7ac7PeZmgF6mm6Wfd1GU
bzZr3qi9RM9CeQkzbDUUAvhqz5734SrkNEjdWBwuVcmXkUCS0GBX18mECmZp
qMU0f/ChNIUS5UGATa7ivlaSO00FDQkfjqcmpr4uYmhKRTzAD24WAFfAt3Q5
FSNTVpFhbugAATgHd1aCqRXxDvPb7K2plsMoFKi55dAaZgDqHBmu/paut8wt
3tmkTWlxhF4xNnqSdrGRJ8rYy9GvbJ7lkg7qXC/oSObCi9dukwXQ1Be5P7H9
PRMG2Mj2XGytSIQyl6y3J6/eYldJtEuycRa1i5+WHD27qsMk+4imbpcosrpG
Z9KVkIEYNImGQ+DZi3MKJml3uzjDQlIAxhBoNbHVNf7Mm22vxwdOjRKjvnS1
E68BXXRyZGZbfPBv3jpKXoKkoGNfwbgeY0oJ2fjs28fOTM3KiTYrgc076A5V
Ti0eN1rXBy9EINC2eGVk20K42Hrm4pPbtGulgZPVAsQ12Io89vdGQZJPaLfM
GJna097H/Pontx88OzlP1m6L7eA5yUlOHq4kEPPQzNvT05f5iUNDQ9XV1SGm
U/Yk/41ghmJCax49GCCTiop3f/e7apNiJVg8QJFMk/6GiGU2pUaR+PfgMNsA
isqOzMTgfklnbE0gPAsx4x9A1sHBs+RhGFCC+Sfaf8fdNIxONDEfpv8EaKcO
Y/4is5yEGyhGDT5GEdoJ33QWIMDW1sPmARSPI3dwVaCY8q6hA0BYrN7QNFkp
NLe2yFmAnIlZyJwAMl8yKA5MHq73C2WzIi/v/1p76Tv4BCEKR2eQKg8mVjxc
3L0M9prsiUyjFmo+9xwfEeiS8gN1+/WHJy2Jks4+5bbBjugQuSiO5z0nLrDG
jHtJQ6MmwAbzt5dWBTsbABRlTDIl9Qr5pv5s26d5Wyn0I66CmKiTiwAmoYNl
QQMZ0LfsPqH0mXRHeN1HPcz/yZpBh8ecGr2q2lVEdmdlpd0kMcI68qXhqe2H
AKph7VhTat2DbZNnfFU4lQ4oOsEs+Ce+c+7hGRrZ7u9l11ylFaxH3WPcNJqL
bvD/Z+9tw+K6snNBJGX+3bGcO/9mbux0fs+0nd932m73/+7bPX9vYjtXgPIj
lpw7zxPbqsJCAuyMACtpwM4TUSCZKigkCn0BciyqkNMUktsCyY74kNuAJDcg
WwLkbgGyUdWZtdfae519PvlQgSV5v08ZF6fO2WefXSXOW2ut911YfZrklDRp
ebbIaDZHTd8P/yJTtKP9qTdOzN+9p/765TahgsPAwCAcFy9eJH9suPN2d5/x
LRpk6BuHhob2RCN4yxb914YdTdw0IYPK9uoAkgmkIqQkzwUifi57HG4JTbNK
pY4zc/AlihbaJ8LE8th8EPgGzHlCdWkJoSqupQBCdehQjHgmRee6RXu+e9SO
cGbmKyr5A4yPj6cRmUwGiBNsn5y8PjtrC5/Hxyddql4vsQTo3U8s7R5EVx3V
SjcbUbfimj9t5MWJCDMfR+gYDoW3gzLC1ko+ir4fDPKfhM8Sb4nHW6XyHbYP
DfJ2WDrSJdXUHmyJt9KyuM5CP+GzoTfHIcAp+HO1ViV1QQA8hFWiiu1I8kN1
d/J+V3z03Njv8ZLouu7LW17BbQxtqpf78b4zXCQWdCPe/soxy9I5emFFHxbf
3/NOf+8fvXZCq0h0cIkXm5XQyT7cB5sUUSQWp0oldyUHpQCHdBnFWoK4VJGi
0sT/8cbxE5euS/vKvM0P5UrI58vK6drSVOri5ROXfv/krmMkNlE8qgVZImqK
i9+H8x4eGOc10v0W5YfK4/PpQgBRbNc+tOKklqq1ILX1y03nOUJIi7BFTkxF
BSmLTZxQViS2cmidKKVWrRH/k9Kgd9AefGvp+8/u61HUet0e4wYGBgUDRefo
3s3cQL+XASujNKWFygt4DjdoyjCOT06MT1yrwFI0sstmDGP3ENXxudF7XnHH
j0QaGt4LkZDok3SlkuvqGurr311aIicuMZouJ5kIUElzRJGuGp7TyGQ2Hq6s
gXUYGBhoVJl6il6S4Tbljo91dIq8M6aelWOPs6ONtoVy1iSH4UbVQRQC+Gd1
da3vS0RZ+VfKbrsuhPbhNxfWrbu7W79AoK9AFOHNpS2rST3rUyXLI2rSjdtz
NGe2beeR5faI3Z6P09O/rmuAEYaGLnPP8Ww2C4ujf8sgeXVEdcbhAPimcUUi
Pz/e1y3KtHbERUKtmJOGXMbfRtRid/sljSrkmCFsyLTy1rVb3wj2ssMvt6gT
quLkR2PTdFTepioFh6PxyqUv57gokbgElxrCz/Fbd5Fd5SguGjSdzSCK9qnF
2/RXzRfl1wFJeNpRnnxEhs5U/eevGv5dGFTm1JcC+V/O2Z5Pi/wp9TRvh/fh
+q27P953WrrrlKqQXSlTOCETbjo/bgcknVPNyzBgIPyJYnFcRkRljLSV4pw0
yb0nrwgXRCF+iaPhEopWcDLADH9yIFN+8tLJwRvpq1Pzd5dgGuiuJeooP/1y
Pj12q+LkZ79s6CONDLroHOOS1DCuiMQbnpSf/NTonQ0MHh5EVWvmqNY+Y2pq
CgmhcAuEm3tvbwaey8Z8mG/ldCfsJvz96hosLSK0tLQU0WrJfDXUwDmJAnGs
LAgTqlmMRttuwoEVFVXAi7BbdFSPL4VEFIngcXcYZS/jjnnSecbHJwcGLrS0
JPRWetVC/mNbRFJMT0QRBd0SpDGTyVAUkcKJIyNjMB+42N50HzziibZ/PRQD
UC88ylx7zm4vFEUdU36eQvAcWJ/OIfXIIe/T6BSzwFVXanoieKewotKWuniJ
ov726W7bePkpmp7GTu/PzMwwPdZLK1ni7SKK3EeSfXtgtrTm/DHjufEhK5bU
bgjy1uGBcbLHIQ9hoYNGLkFZNlmxX5r48384Ln1/bJ5gFfbexyG4PAptJE0t
DSaK4nbfvrvtAolnVT1hwW/H2oDoFP1q8hORf9yBkt4dTFEEP3kpppW7CGa1
HJRE3ZSIoqSpMI+XGi/YXi47k6TdEOfaSURXlhS+mhzUtTPqi5Le0c/+VZHz
nPbBsHnxnYV7+B1EeUUiC91CEuMS6dEdG/jCsoeS/RBX0zMyIKKYoNCoNO0p
aeMWNHAiukBpqkPhvh2tz+7rgc//vMgEqevVTy5V0rZLNlDow/1fPP36CXjf
txVjDvpvW4PeR+bk9OsE6r43OWVgYGDgC73jHtsnZjLn6F5fUflWd/eZnp4P
OPAIt36d2wAFIl2Gq9mKqGBUNib67d4VrqSMLec9fTHp7MxCWFy8p3wU05OT
1/WXQogi8x/iQjRyd3c3cyEYs6Ojs6HhPd3KD2YYj7fCS3Thw8PDVVVvR9DH
b3h4lONptbUHYSPLfmFwYLCnVa86ZKdRJqVwLhrZSxR1wOJHgy3K9f59MKBv
++NG5aPIK98pRN+ReDwOFw4TAHI7Ozur7x+SetZBsUSv2XgaCw+I+x2zI42y
zoFa/lVil5moahDJ4dY9qgTRV66CvWnK6XOo64826W6C98T5u0vbd3dsVapb
lYyzi7U4zCg6bmht/vKFn6W4I1N46qnXU8haw8I16O3c+sx++kDKnOgGLJz0
AOTCuf/8d0mVpm/RyhQFUbkhLKb1XO33SRTz6udLTedJfSy1vTJdLlmW/C5Q
nDx4dkzyPUn9lPmhRhPzTrGJHUnUUxjq552Fb3+874xK3bbZEUUM6FFlLF6g
3Z/RoR4Khj9RFOMnpU8RXiBx10vXZ/FVVmSL5X369VN9V6fzFhNUrcIVnyxr
lym7W3Iq37LKT1/GrwnSkTuAKIopCY9NIWBve6np4w2KdxsYGKwVIiaG93QU
w8rsLXUNFgqX7Hn4ewbkZ25urqurh270+h0POAbduInM8EtdXV0yWORprqED
qGl1dTXsk82eD9rHlUoGnhaLNQPZUI9GegJcjiOKXtWz5SSKEbSFgf0rkKkS
5YNLY9ICewJJg+2+Ac+pqSniiuPjk/CEmhLCJcDh+oVQMZ5aqPmoszF0GpVE
dXUNQaoZeE5EOsgHZs+eqN602htRtPzscSxRYnr59OnTcawSdGX/Q4iiPjeK
JBMPdIFazNBDp7jo3hPl7oHAnGEa8KGiM8qVx4pZevuArlOVJu9PxoxCf4Qv
WZ4I58ZCVfS93JQt0gq08JbaJvOGxa2y0qw0WfvhqFPf4RNXfzDIcOKl6/O2
I1/ojZjU2eNf/1FGjiyr4ExRyVhke5HOoS+l2+ROVdWJ7t/AT4CP5bVwa16R
LF9sFlHMlZ/8lPKtHGej+CEGxKi04GjRzgRMnlPA9+XFysSy9o6rNLRsindf
ncbupGNDcKvlyzfmnth1bFtJXFX96dofMZntu49N3v6DOrUUxawYVPQliviZ
SW5DVkanED5Xi98+QS5AxYlt5KpUIi72DvZ/dPB48V1AT3nntLAq67gs9UUp
d+nGnT/d3aHFSwMegpZL954J8T3CdPEzMPieAf+EWaAadQoEqIVH/0BW7ZsT
hC0Sgd0oaAbsBbYIUz4M8uhliiQY4UBlkKyYAOMAY7no7OuhY8IpZiHXRLIi
RP8ZQB8QME7CTgTXKDL/gSe0/0XR8NqumoOZ6F1pPMjx30NyeqmsepsCa2io
eCci7G7sPiyNsWYq0iO6A7QKftXFHcSRKMzopRB8pUHLwiScrWPoVwanninn
DjOBC4Qth0T6W5BtRbkbOerrSxR1wPtFJue+LjckJOfAoB5nzuOcg9TuEygD
hzGra96RcmknC6WegPROdWhrsvnJKWn2gq3KsONGK5fx69V3z+77AOcnfqiw
UkEjJGKsZRhxV/snZJRXxBnS4KAiUJ13ekdYa1HQCenqW5ly/VX9R9LvRfSP
a7db2pW0ZMa+yqvd7ChZwLu5Oannk4M3MFoYVzG9pDQ2lNqlFkrFPlfzodjb
4VjOXkP6N5ccJ5lV9PC+XaMoIYiQLikqO/WZFr2khoAJ6buI7ZKfr+6VZ1RL
tWJcMYAoas0QcQ1hz1829JEFIpYvwjq0H+7/3A4+O94cXXjt0LnbJNa5Ppdv
3BES8pCIt/TqkST5xdjHIRdlYGCwaaBATUQpLHg72apQwIr/elN+MJ5o+3Vd
g1ZmJu7dfCztDHyAa8+iqsPd+sCtXngLUR3tEm7q+dkVU8950eCjWe2QQ7rb
TQV1C/Y8Vy7f6urqKivb2xJPwrGHxMi5ODpjj6vyuf7+gYiqZsyjaaHGwcTg
wC3JmNpWfGh/iquxLjSohlMsi9YdD36Neuot6Ur5pORjCe8UEWwspOyDOQvd
+ugIr20QUcxjd2mqHnQ17ONPiBChqO8d8Xhcf4m5qHdY10+yBPc2Co8oA/OQ
+POGQsWLll84kJat0IJZGdzs5hbv8R1Whl8KR8xkrCZvPf1GpxZ3Um7bmBbf
ukPNp/h9nhWQAc0Zp8Blk3ktBXn9629kBhMZl26NAsRvTSMXlihqfPa+isbl
7ix8izRGtfMudlg+FsmMcGL7K6m5B/hrFjglyr9j8A3bKLdqRp2qqkE1fHnn
7FieSalSW4cgkCiWJpQkObF1RxJ5MmmO4qRZbu6fcNLaNV6UZXHc28p/Bz/7
Rm6iL71SgQlmqBZZhk/xA4Pp/u27O/T8Nl+jKVw0MNhk5LGRH4eAFpZkCCid
7oM7MuU9R0dHu7p66rApBkta9HIyeayyu6F/yMAnmTOQtnd9/8CZ+GmU45rT
PzCma6tXJIqW4Hg9cAlYHyj/BopqwLK92PDF/y7gnfzS0tL+/ZUVlW+Rwfj8
/PyVKyMwCCdkKQkOK8kjUCxOFwJTRBc4lZ5mtbBMFMhSUDjRwp7a+iL4EkXL
Q/xgB71fIZyQgopB+3svH6bqagWuT7tefUhg8kNDQ7ydSHIi0eY7pmttaQ56
L0LYoUZFGrGY9iv9kE2rUeRA2ZHffKHbbgcRGHQ1yXGgqbCzRM6au3RDkTFu
vcGOPSXJIpU9pBCNTKcWt87fW8pp4aCCYjmvwkkHz45hKIzm0M76iKKd8XOj
awv9FZQoyuilK6n5q/o+ybeLW3XqUiQaebdQVnTLzrbD/ROFrZ2j3jo59S0E
nhzpvwZvHBUlciNpu6N0ScuTuzq+Wbinkt0C4fPxJYriw1AqfcKLdopY5VOv
nVTa5IRMr+fy675Y/Ui2poQN0VNX5ElVXxix4MXv23n2Etm5G1bg5NA11F3J
kXxS9gYGBhsMusM2yra8gvhxZIkym1KOSm1ElJmJix9GlCTBVabYryW1uYBw
HdBTyTwIMCjKHcNJy8rKdFIRQhQpA2sp52eXcvbQoVgZckVvEM938uSjSGuy
J7J3YED04wDSiK1nFvP5+5OiS3V5Ot2nH+Klc+STo3c2FJ1NsAO17rvomkka
Sxz5wkkfzQFGRkwZbuun4xoDkUCPOFbPlygGMTq9RJDijXrnFPjioL9fvtWq
Xr5HzNMlUKK0Pn1Eq6re/v7uFjkuMHti11HNg87vUZz8RcNHMi3IwZACziUv
yt5eTX6iXJpl7hvvucktsnFGgtKL0goPIznwUiw74ZdMfLDpWJSg/I6py4/+
IQWn3oYBqz8pOVq0s4WY6lOvBX79CUKBiSJOEW3QpXb4+OAUrl671K2UoieM
SJcnVSGf0OT+9MDZPKVZC0sVtcGI+/3o9U46o/TELm6147GlJBjv54Pwn0NY
LZ8vUUS21r6lmNspJiSZxyLSp18/MbuwZClu9mAtUnL2l8n8d3cWloUO2m4C
GC/SrL/VZconVAuqeKbFJL+wkXADA4Nw5IU9XR/f31mla6E4wk0IVSARfqIj
3xlgGouL94aGLkdQPqyPDDd33hkI1bqzz77EDzhJReVb2ex5oD0dHR0r7m+h
tIT5z/Dw8B4R8rrskhhQwWEEw4AuCYmLI0lheCSSSqUo/07E9XR3V1TKgrCq
UxFF4j9kvUhuQgzYWQ8eTk3fBKqpp3d9aarInmt1mPQWADV1XRGxX87Uw3b8
ChClDtFEGvXxwyOK3pnoW9Lyg1Qe0b4a0E+SObdo0hvfiwraSFfHdaTefTYB
HNPAH/d3H70Y5kWjYiOyzQS5KRae3+a27z5GN30pwbbjYO1FzBVl3Eb25IXn
L8c+toM0BYQSVQCVyoxN4RyUN+COVhlHKmk73P/FWo2+C0gUJaHFmjo5jZz1
Z68f3yryrSonW5LgPC93lC4qbc+MfbUhFCVvLx1NqLZ3TIqApJWQnriX8eGJ
2wuKfa2g+Aggioki27BRBqL5LDLka09sfVfNjE5wRe6c3pz9QpVJtEnZtd7B
kAKeePlPvXHKcnxRvV/YbzcGBgarBKUFI8r4jv9VUiGf/SiL1r/b0NXTfWVk
2NUceXZ2Np1Os1syj0CJSOKKcK9f3/QmnGIWApyiF2kJi4L1WjhfoggjcGCN
9untzXhPB/SsquptGLmiogqYMOypR8boWGB6wL5gB8r8dnX1ADuKRspHRkam
ZkTNJxIzB1FkEBMDFq2PWVt7EDbCOHBGNIF500tiXYC1ZQ01sf2I04lIPx1d
OA9FUnE4pAKDn86XwmoUQ7Zo2eFyVtDTDhRHpW8NukQlKFDp3S5E1oooDgwM
eE/tu0QFBudq8cnErT9KjUMoVzxx6fdUSSjnWdAIXmrwBpaZSRdr6fsnbffa
icdimSJHb1owHtX25N9hi5YCd75w6Bf+uumCPSURpMIJ7Gh9+vUTYWMEoJAR
RewjjPOV/0VPf8pskDQj5KAuJeQYwYMdflLdK5u2FNRWSHYD1z/DeWvy9h+2
FiPP1/Qm+ocNnr9MyutVnMI/9ex4d2SPafqu8bxQ69gSZmulzi/+16UCgPdz
6kLlxVl37i5gMxoKgDttnUR1YkJaleInGf6haRHN1bS2NjAwKCT4r1MFVtlF
nK000miItx/50sjIGJDDoDt70EaSNhBDCNc+h2BCGW57T9HQ8B6cwrUxJPXM
/IcqMzk25RphYWEJmIkIgmntVBpRI4zPo+RYSDFSmABl3uml6toaYHplogBy
joRCPT0f6Geh/V1yjDSSXu7kMjg4uCL5iWraHEuVLHodKVnMog/I3tde0rWm
1LMOIMlclgAfJ/2lRqxt0FfSoYZ28mHfU8CAnOXXE+XfC0hxAI/nDvSqIkB/
AgO3uf8RO69CWEw0CzWN+y81fYyONwnyvZENYsgfb0cbShKIKGLDi2LZcg4J
ZPvxoWuFvt0ql5h8fv7ud9tfObqFCWopixeS2HRjzetQaNVzTsl5lmfvfidI
S8kR4oTET2STwR0ae9l59OTQtbwKDhc6Envf0j1z8vKS7doG2yfHLuSDFf7m
7vJqwn3+EUWqHZWfivZt0lBRvEcfjX2tvhAtM1dc55W532jZ3vHl2MdFKtFv
l1/KvD/1xKS0e9uR7O+0KKLNNg0MDDYZQJk4qMgchvQRHIXTb+XhNIZfXVhY
4IhiRPnqrBVEFL12NxaSE1dAjFKrvkTxENot8q9A52Jawzs+XJv80ujo1bq6
Bmq5QilpKmKk3tZAFGFAkvyMCIyJZVRVnel0H4wU8Yh/KX7b4syfzs7O0zgw
eSbqvutMW4R9pbNzYhqpptdx0UX8eEA41pUB993fe2rXr7wxobRLrpaOREqr
a96BS6NQLenrl5a+DR+fQStGFbN6q5dNCiTy6egdEc9y9/GGdXjgdyHhRLrZ
bd/dwSGsQpfi54DhqOo1zRCvpO1nB3pVl5Z25VyXwCdoBrhDFDG+2Fxg7xEO
9cCjuX+CSQ4+oSxq8oldR9GRb82DFzaiiD/QfjAnpooUpU1WdWK1Jwo9ZG6U
VNtPvXZcUkvh/lLgfL1onMexMvEZEazsn3qvemQsevZZCMkP939OlZbhZ/Al
iirDzh+bFtF3BqsTLbu5zLK2Zmu/LgnJq3N2FjvXOfSlq6ujXqDIs4Ut0VMj
HMWlIY0Nt4HBpkG/z+rJQb0GLBpcEua9TQ8ODtbX17u4CjnGwC0eHl1dXeuY
54RmoO06aWNjYzqdXmVEUSOKOfrV1fvDOY68F9TU1LC9D3VXAaIIFBrlw5Xk
Eql3V/n91AyNHI2Uw25TM9Ne8lYhBC9vu07a0pJwSX290NPrLpcYInjeNyWm
2ePogDlPT9/07h9CFF1z0H8F4spfNMqknNzeAbjiMPpswxMWLwPl816sb7Yd
lppjrR2a1WfQlDYIfBbie/AfcJ7tu0J71wpK1gr3RDVGIQkGMRzVT5AaxAhu
89QbJ2YX7m3ffYxyzXYnlNIWrSSsDUimVeDUs6UoQe6Z/T1MctTdv2VrcWJ3
+xDXB64JBbfH4Y8MLBcsyDa5SiroKqKIbUUyTgscu6381H8UtnLAMRl07VZ0
SH5ILt+YI1uhrZxxFl8KmDcKTqv67KzwDSQgotgio9DSJTJJ9asHP/xccbGc
FgVf10dXjqL/JikfXC2TQ5n3l/aJSVJgMWl84cAZO93MpPr707MZGPzQwP/c
gMyoG325NzClcm1BkC91oLJVmqKof8dkTE1Mr6LyrQWnpGU1/96DiJ+FrCad
7lvl/kCZODoqZtvR4aI0HuTIoVE3daHuxhHV39BrR0MgcxtvHI9A5NnFpmDd
RNlk+iN9z6CIYhrjhxNaRSIRQu9RQcQPRvBlgysSRS/gdGREie9yuW5V5AJ8
rvSqV+w6fXPFm2+dqnSNqAZA3y/0LskvNWcxwXq0iM1MlABZCo1Lki/GLuTV
bW69N7gcnzqPfe5glJ+/24diZ9VdrpRuuInm7BdANqgPneRpO12SUhmryXyu
iDolGS2Le3ysY5ZM/y59OUdtr7U2MVIrgfVmJDde2+AFFrOoAFff1ZvEvkIs
Mcns+trXd50jbDjgLLJMsdS2c0TZOMuxxZaJ2bsrzieAKCqDayKN6ovG77+a
ve+9xgJfs1j/56t7iR9u1VrPeB/P7uvhQ1RbQJN6NjDYbNDNix3wqM+I69Wg
XxnAAOOJtmjZXldCE3bnXhvw+OTikO/hISggUdSZWyZDPoTXrEDk0sjHXM7P
1GOaJCe6kY5TXiEZF4zvrb4DeklyFX3YhYUFsXr1/+KahK9qo7PzBAyuS4oa
Va8ZV1Buo4kinAimQaJmCh0Dlwvit2zH3YJUmSyAXAWZrmOpRyTVHsDOq5zV
hkDFNSgtR3GSSzfu2MlB0myyOxzJSIXr3TFVv7eu+xvfGcUQy8Tl7ix8S6RU
NoIRadMk5naP4Ulyg1/OSQ6AslkVtGlVAUYx291tFyi+JyNsmBrMK9K4LmD5
WdN5TaHAacQkdu+lq/nue65RzNNUcy829UtzoZD6gdLkM+VnnLGxTfJmea4m
va2Ymv5oypoSu5aySJTwucuSvQhMPZfa0bwiNDJ66rXj92XEdeO4mKxlLT/9
GZolHuFr8SfqJS2W+senvmIYexwDg+8H2ex5brrnMkbW4f0DMjU105E6XoEd
Ruierke6LCWKcamqV589LBRRhJ11pkHZW+/h+mQalUJZf5V0LrBclHdeWFjy
jmCpCs8araZOPzVpnF3bKXTmO5p7z7oG/Vpgwi6zRMYmRBSlU5Dn/QWkUqma
mhqqusxjG2guZuAm4xHVhMX3M8B6KNg55GO5echzoZqMvz27vwvzd0l2SNZv
vsQehXLEUoc9EGRE5R3hZY3KXEVNaQJlpz61VDu5p17vEWxNyFrbZDHYzlbN
xjn59BtCge5U2ZBn3XrmSVHT+btLJGjdslOFLkUnjrZtpW2ZsSlctDXnna0N
aOGXx0LAJ15JqVBwMFEsadvdfon0Jir7vBmpTzjDK+2DRXb/7paiv22nN5rN
1anPDjpqhs0nIKLIXjSShcI7Jcm887ttwXkjEe7DA+OS+rLDuf8jiZNQ7aMp
c21CigYGmwU2TM573JK9lXWW88/F4uI9uL+zAQ4LGeCG7uonAkNVoDEg7aNn
D31JowsFjCjqRYkiDRra+gQATJJbSPMkeRziVL4jzM7OS22Lsx0zn5p007yF
XsXG2W9OTk5awWtC212HW2h66Zvp3miiqIcT9zj77sFLFDOk6UxN36R49QjW
KwJ+gy0O6eGlzYQ6rVnkxYsXVzmrjQA7dKiYomxB8s8fjuC9G32DixMqlZnA
UB7lhYFpDFEYcj0nzmt3ahlOWX5m/wcoxY0XqUAT3PSf3NWBto003fyvz47i
LbhFNQtOyjKw4qQy305cvnFHP4skiusNfMIcDw9cVbwrzm37tpa0Pncgo9/d
13qGQqeeBWRn5xLlPxnwgKtIDV1XV7ipEqp/PnulaIcsIJRpaBXklPHhHW3/
5Y2VC7/9iWIxdnMmmTycZWc7/Ho4O7nxl0XIpUenJUssbSeXb//HzuRvRqby
8gNGdH093zUMDAweBPynjxrMRTxN96ampqjtCGF6eprdYxxGiypFqDd3phHI
yJpCjo0Y+Fr939sCRhTLnGaMcAmUKPedzMzMDFwg+f7pO0SV1c/S0rekiQZC
SNc7PDwcj8dhfRKJNspZk9Ojd3zYWKNZVhIoeqbn/XXwzuPj464uJ1RiSlpj
j95no4iiXS2JSiVXahheFd0J8cPQiDIiqkBgoyGxMdaMGfxy+uTAUruE3pR3
jtie7T5fXjYNFFshNmXJyJggj3f+eE9oSTDmI9tblKoSfXEjbofnf/GadI9c
VzxNRghlL8C8NXF7we6jIUsiRY0ZFkPKXoEU3FOugG00DRVLVPyquPXv2z6x
XC1a8kxH1z7PvIUyFkmPyeWbKM3h/s+RYOd4AdeEAhJFYsLwMduVHFLHhplh
bitpnV0Q/7pX8HrYAJwbnUL+hnFgV368lGi/uOrrt/8QPo4vUdT6R9ufik9v
3KZDNlIvluP2kUqzH2pGuuOwsOtZ/8fSwMDgQaFnGYANMp3T85i1tbWwfXh4
VIYQqaOf6vjM7nnHOjqHVRhNF+Tq4UoanCoDV/nHp4ARxYjy2KFTu7a45kM0
D9bEtV3nUUBd6uvrI9inBvjhwMAAPK+qeps4kugagwIflwQDBmzUNNceBpjW
t3tXiZwYYXq6CDoa4B++oRFFuHy9OhHG1CfM0eYomkxyBayUMNvfMso5js0k
mUOse1TnvlQqtZopbSxkKCOn2JSkji81nacuJCp2pxxppC+c2H7p+q31ntTt
q7MrOYgRoTh3D6F7/eTtBYvnhbnxn7/7kUsnK2YoG7gIhvnUaye1m2+Oz7ie
O3IeKza5OrE4qQzA255+/RTFG7W47NpQyIiiSF4KqvJsebcMJ0pBkP/jx/vO
WPllJ79/sI52q0UuPfYVvstJurotJbIHogq1SXfK3qtfhQ8URBRlc/DSJLVZ
3Foa90vpFpyb5VTZxjL8q+Gmk4Hvb2krEGZa/7y99IYxGhhsKvjODnTOpn/K
eTuvun4wzeMID/kKVlfXAi/iaM/s7CwwGVdE0UK9MHODXyvBy2aqnhs9BjK9
vaRnmfCdRloqi6+5plqmdXixUIRC3JioGhxFTVsaY82wSkCeIyLWZzc3pHHi
8TjsBmulb5+cnEQDRreS2qX16OzsdFVOElFkTrtpqWch7tY04LAU/NLU1ExU
lSJw7WuZ1gIyKi3KJUUkgu2KGcJHi7+GDA8Pr2ZKG4zlvB1UVJ7NlnVy6JoQ
+RJFhNs3Jp2LZPWXFJL8fftv7QPWAme+VozxF6+f3CJlqu/jHV+c6+fv/kbd
Pe0OKScHv8SQo00SlMJXbSlODn75jUWmgg9W+QXHvtjUz23guHsvLEXN2au8
D9/x14SC1yjOLtzbQn1qZIPsQKLyclMWpntfce9NU1JQFxiqMsWI4tEiTjrb
NoNi8vtOrFCS4UsUMd7bqsoDRKXE/7X/33wvrbCRVPbQgCV96rXT6qMSSNTh
rem7etMxA+l5bmBgsKngPwXAeWSQUGMswEmidn65fE9kL7nopFLHJ5y6laBh
LafVXkiC1YuCRxSZTY2MjGHwM+t7XkofEx9zpJ4j5XBeFyXrz56vxIYs8BPo
DTwhikjyXj+elo5o/jY0DmWQQ+xlCPX19S79L8UYqX2zCxtHFPWi1ohHGy6a
7kXfrKk9COuQzpzrSB2nBDTwZ3qQrSWnoeEnTEkfAZih7kRkFfqGtWaIyN79
vEoEq3StJFdPv36K779UDUgWMUwXn3rjlPLVWfN57ThK3uoc+pIIg5PytQEn
tHJ2GSSv1JO7OlTUMWGrXGXDFLF9d9tvtWUlycB67sJzi99uf+Wompt9oid2
Hftm8VtLXfv3nnomtt539WsmWkWOjLz7UXbqMzxuWb0D1uZpKYAoynbM/A7a
wWr6XMGvu46uYCXhSxSLZHNnzkEnn6/utahHoSedsRFtyuHxAjnklITZEykn
0mUukFjX9y0DA4OCAfgb3/p1xS5a/8kUIYYQsyuqXbzoQPJAAaXa2oMcgFq3
mOXQoUPEZvU/a0H7n+7ucjlsE9UJ0rMcOhTzOHKLsrTom2XHUh08c9poIc1L
K2toIIoHqg9WVP4jhV69vAupXRQdpx03TdibdvZbkxx60XwLY7r0v2ln8FNH
MFFMx0RjGst1rtUTxRRm1enhFXdXVlauZFO5AlriSf4o6q1eHj6Iu+iryU+w
UrFdlpORKx2JBZTK+PKN26rUkEVk8OFZDteP5PM6/cvtiGWLbPGFHPxHr52w
vINgonz30YtbHJaG7sePXjvFU8pLvXNY0Ew/CVk6Enc63P/Flh1HVUcYSnDD
edthZWiVtMPXrBoueAu/slNXpMnMztbwiNZx9EtX0yXh8yalnvPCSlFLFqv3
XZPVC677QvWH4dw7iCiqQeQyyu6KG39dllrPFw6kw7ul02Pvyc82ZWIGBgY+
8P1zTUY3lBmk4rq86It3TSpPnYGjIAc8b8mfhUHF/aqpNJwik8m4fBh8EUT8
4JCmpiZXRV/I/r2ZtKv1CRxSWfmWqwm17Y2jepoMDl7SCc+V4dGR0as6T9Yn
D2dPp/vq6hrKVM7UN0gIh0xNzUwoTE5ehxUmR50gokhav+Hh0QgqWfQdKPft
O58Qouh7oqD9Xe+UXGSkwWw1qQ81MzOji5TDiYH3UwQcHgPX8qPijes+RMAA
x+TtP6jaPyxTLI2jkNNxE9yVHPT0lVA3zZWvTNCGuYXlJ3Ydw2GVq15pW1Fx
26/PXkU7RJst8HiDX94JC9cgQxCpPRVKIuFzqOTGUcqYk8TS+vE+WfKHqfCj
0pmnpG3i9oK8XtYwrL3Gr7BEEU7/N80DQONtq+3gGrlzozMUwsrbXeQ2I6KI
58r9n/vOEPfeKjp3q7wzaYSpg3Zx63+t7QsfKoAoYkCyVBUklCT2ntoMoqgH
Bp+v7jVE0cDgUYF+Cz7d1UMCBKABXIwHO1Rjv2O+ZQdRxKBhlUg2zWEiIGmr
IQAhEUUYzdsGLpwocraX0KhEJV6V3++nZg5U13LQrBJ7Q8NP1mIAw+zuPgMc
aWbmK/1AegLbU6njQOGQZ87xDouL94B+p1IpGioSiUhlhxJ6cM9E32URFjqR
MtdV+AU/Fd0NIH69vb28cR0RRSHhUeKUmNYyG57Aauj1hKtnd2zWZDk/J8Eh
1ocHosZPWNYUsyFMUtyFd8SZL8GvT/7dMbcmYlVJWKZVuSPZySKWIVDnNZRa
31n4Fu+/31la7ItLFn/0D6lwrvhSbAAPE419768i3Jdnrx7VBPCyMB6XhI3K
NYk0/qLhIyzs1AeUufs1obC9nvOyLQhSFFSLhNCV67fuymmrOW/eRzEv5knV
nrLmUzbaUwlopLj/26628An5EkWuDcDPkkhkH85ObkKoVPt8wtX1Fa1kT2SI
ooHBwwP+6zc/P89yZqABs7PztD2bPd/Y2DgzM+MX7FrVnxfYbXFxsab2IEeK
NEISeMcMIYq+Zw/a/2y610sUySzaV4Wdy4vgaqXo0yfK+USTYhQyw3Ngaw3o
HR3RZLz0UiLRBmOSqgUe8Bx+0q/AAKUBkTgqur+iCsah3SiNC+fqTfcR9Q3i
4TCCt0EJbNGp3WqIH5DVtKdNdsj+OtKY6RZ1qvhtwsXVf43R1AfUnlRX10bs
PkGXdCL6IMNuECjKdCQ7ThVlIpxYcpTucY4SuOLkyaFr6kpW32c5p2TIuecO
UE2XVDqLExXHX2o6n/eujKqIsIQ79+doqOh/F4ZB/tOulOUQ6azIYG2hNAW6
X27KKpKMvZJl0+Q4MDfmxvdpdymcWRsKnnp+6o1TWjDNLyerHv93TRrY2k8P
nH2huve5A2fh+aY9Xqj+8H/d3UF+1FK+VKq1YlTkf1tJfB1EET+QmHYnj5od
8b6rN0OHKRDy4mNA9bqwnk6jAEMUDQweUvixhUYWq7pK+MIDia4SaN/b+jB2
f+YH2y8HIYQo+k4maH/SFJNvD+9MepZ0ui9onr4VjJx3npy8DgOmUKnB6l1O
yFKxIv+kx6FDMeCHos8d6jVka2xa8+ib42EtBWVRJYcceTIwvmsjY8VUsuvX
EKJI+8zOzipLnHJd0E2vCl+g6JsHtGaC6wAwQz3s7JVyP1RgFefswj3JDEs1
azjOEqIj3183XVB9NFbb1I/2gRvrxO0l7MPCEaFk0U5xlo/GbnIylMmeKoYU
/12//YfwiA3cqYUWRqaF12BnTO3/5u/e2767g7sEYmtpsQ5PvXZcJmrtIdnQ
e216lkITxWXliiOtCENSz1RfypHhzXuItDJ910jaBj48jdKkdM7Bj1b41QYS
xZI2ZWckqFrfiDs7sxHg9D18ZN88/R+rWVVDFA0MHkIAgdHv1KtRnXjv5kFb
LGQjlN1+Y0/Ua4riwooRxVXuPzU1BYQKSJo2sdzi4r2gbC9Jb+Aoy5lqj8fj
lZWVvqcGIgdnB0Y6Pj4OT4AE0hMCvDo8PJpItPH1IjmM0q+wcyQS8fJSfUrZ
bBYuQfdCh59wOtjY25sJWuo1dVpZcX+xgwo4w2dDf+9gMeHdpO8XsM7Uinr1
0WZ+Xqe1+0mn+1Y58+8Py0jKBGV6KdbPd3MWkxb9j4SyNW578pUkXeeyCuGt
hjLRzv9v20W8rcdt07/S1qdf7+JcHq+g9nGV2efnDpwNvBEDlS0WjZgdiumw
N03ljlnGohLiIhsuCNgxImCHfzOJ0g81ILXVWGFwfxSWKMI82JxQtj4JZikY
H5ZVfJT/pSCYZta9MY8d8W0cZ5PBQ2WAKQme6KhC174OMctWosfF0uoTTpe5
OrcZTU/y/MPae+qScgE1RNHA4CFFUFgJUF1bw1EjICGufVZkjAwgmcBkXFQQ
KFOl6g0dCWhSzCgUUbSwz51edUl/XWuq/4n79OmXUFH5VkVFlWu7aPyHHY19
T11TU1NdXc0jAJ8EVmlpa5LJZPQKw56enohoezdI+9TWHoQzMr/yBmYpc+3y
qBT9XCJlemB2HTWHK+5PY/b3D0Q1F0RXLSJRa3Y+PFBdS7NaE1fkt48esOAP
bSxRIm8ztONDNzhCwtm0baUcIBIvnbikYneyT8mKRFEmgp967SQ5H8qRUbT7
ztnPZSyRKFmeErxqYvgrvPJ+9nfBkavWLTviT+46NrewbFnWquirIqF5JF1/
ua9na7EzH7qz9clXjt75o/igKnaoD/h92uMAPr1xW4XjkhrlCxufZC+08xa+
2I2OKJYk/qT4CLktoW69XUuUq1nhr+HX60sU5VWoboAw1L8Pf7nW92VdsH0+
RURR1iiGrachigYGDyfIJ2cPWiZy4Ihu2YsI7yH06szMDByLotpGYEp0u+/s
7HTtTDlK1gXrnVxcKCBRJBbEk6fbaLwlye7i+iC+zjmUFe3yc2uZnr4JhyQS
CcWlLS/jGhq6rF8sHcLxzO7uM942LmqqeTKi9KaYu7q6ysr2Tk3RLdJu3q1f
8oqpZ0YIsZyenqa+jUQFXWFYkdl39nOkIkNg5q61DQd8bPjwDrX+DzNXzCuS
Rnj69RNbd8hmKOSpyKSCbs0vNv3WlkWIHzLoF36W45e/3CK79XE4S3DRO/Bh
9il3ZEEK2blYtxe+C74RJ2nMpvPj2nxWuGQKc8LOn16fw1kpFQ9de2ni1eSg
ogTLVPeIpjI5O8a4FhSUKObSY7eUMTjVUoaJWXR+5dxto4OKxBXbqUYR6Xdc
ak9KqA5Wuh4B0Qq/YF+iKDVWstWLWARrBbV7YcABcPiv7NRnnlU1RNHA4FEC
NeeluF9vuo82UomaTlfGJyf6B7IdnalG7EXC3M/FGbwufzH0n2E66tUvE76Y
GKcB04je3l5SiAQ9ZFzLjygODFzACJ50+JFRsgHRYXl4eFRnI2nUa7hMpC1l
ROM71S6kebqROJzrUONhfR/inzA4b6nBRV5YWpSvRsqpu7TlYUcwPuzJNY38
al39v/ixYkkVqNwU3so0ampClg7e4nTm3IHqg/BeOImiZA71De+xl2aFM+ks
plHXQNu5T43+RQDGX1ikhrn3dSrCAWoOJ6qPUHk0Gl0Tw/z+kLOzaXnrVdFf
j1hckm/HupZk++5jdyh257AWXM6zf4z9xud46BdjA9ShYyuVzMEpdra+FOtn
aod7LofM8ufvZTjBJ27NxUm0sqGolNBK/LL+IzxVLpzI5Z33+peaszSsmNsO
pJ0oErl+624BJbSFjSiK1ngyV74iRdwEQpiQZoYyG25fUVCkUcxZ9O9L8PeR
8LfenyjaZ5GrV6D3apUQH569pz4NjyUaomhg8JADmAO3ct5fUUXEQMiWUf9b
X/+u6LAWjfrGkaJavz/BHyqqvOSKOwXjWfbpFtwERR6uAX0SD6UHCX/QGcvK
9uqD0E8qU1RxQtmNC4huVDoT2qemtiys+GbAhL3m0gRS++r0qarq7TqnSaOI
dkbKeno+4FmJKGLZ3ovKh9DVH5ApA1Am4GCulDenwv/1UMy7bvRElIOq3tzU
dTFw3cqi9Eb4FgPAnB0SpNGr+uk4PjyMuWa4zBrtWwa9HTW1B/VUNaytt/Kh
EYtXH6LmzqtA3vlkUipHEq6bu/ZrS3P2C8suBRSU/j5RaHs9ZLoZyyPy3yzc
Q4UIZkuxRSDmoFulTFXR1HBalhq8IeWlxZjsk9w1ycFAGPzOwrccKgy7YElo
7wPjLcJGeBRFlDRmx+Ff1v9G0d3CtForrD3OudGpItU92RUz9D5gzA19nBu5
dW70q8zVrw/3f15+ajB6+rOyU5/tP3kJ2JHvo+LkZ//t3X8nCfbPqjOwMvAk
/K03RNHAwGAjkBdNQJaAnHDJWTrdRy/B7V6X8bKvIDkNAvMZGrp8uquHJQ9w
LHkve9UWIyMjksZgT0AOZOl7jo9PAkuM7BEM6tChWEx1fGtUPeBcjzos5PN1
R7TQd4UqD3UCGYlEXCld2MdLCEnj09HR4TrcIj2ypwMLTJJjfbwnN2pR3HUG
9jmmoogiLod9Bl0g38LBwUHXeWlKAwMDrv311DM1FgxaLu0BaAJy630j4Cw6
7SemzacAslqBhN91+b29mcqqtyliDPyTPgxwDqCI8JLLQiePpu56HPIRCSdK
YDDwOwrqPbvvA1n9ZXfmdcSIfln/kV1KKOsJLc0Gx8rrGy2r9sNRdMJJKsvl
9i0lR55+/QTHHrWawWDkre2vHMNsY0LLhrdxqRv8rDl79b4zk+43jD3l2g+v
itwoh09LZKcPZLCrSqmvEoVs4ZfPfzR2k/bHVW0Nj+AVZP5h82GGv7r4a14l
C/KO7wbr6MxiiKKBgcGDAv4ckfiCSAJVKtLfKHJ4JleWdLpveHh0ft4Ovk1N
TQEpYF1DV1dXyFnIQTqqhDPeskBK1wZ1HvGC+IZ3f/qZxpyySycyPT2t0xJR
DVi2N5Fw/+Wk5C/XELr0yBFPpaVYJRXYZHgcqkWKv0JZIyYSbWVlZTAB7Ygc
bk90d3d7L/xYqgNOMT3tb4AG+8eww7VvzaF3Z5qzi8rC4lRgP509+EloaHhP
K/IUO3SkjhMJZEENh4Ij+Mlhq6WI+lpRphkw8kU1NR3WwonHvVqehxpyjoL8
vXN2TAsh6hnGJNGSrTva5u+SImmZo3M6s5KxOEXInnrjhLJzaSPzmSLZg9ih
dF6Rlf1N8wUp4hBNSRJbVYUeu688u68nZ91fTQ0hxT//4vWT2LhQsk1U2cT/
/I3TksHmCvbOFTj1/PlteeHFsrlJSIvDAl1BILzywDwVAATvr3FLasezQqcY
QxQNDAw2Dpwd5koz2g60iu71c3N3XPdxOKQK40gkjOWuxCG3+0YUUHD9G6uA
6VUnUVw5QMH7Ly7eC5F1u37VX7ki2+SlXSMfQBdo/UB+ksZOInodZl50GDwc
8QQ2a2reYcds2n6sozOinMDT6T5Y1cnJyXB1uXzVsuBAakEYtLqNq1Y905gx
1biQNi4sLNQrsxqgcFVv/SP5BTHgkxBRfXwGBi5QNnxpaQkGI4020GBYTyWi
V/WrWv6dTg0kk4gofWyYt+vtWh5SaLlnuqJvFhbRTdEVTrRviPDqO2dF9plv
8Ph2akoCeI6Og/Bf39WbeEg7sDuhjtkhDVsmbv1RHakqGVfgZbmTn9zA0sQj
MiwpyFKLdHImmXZxfPL2H/RrCrnqvpHfF5VyTR0JV1tghgfPjhHVXA13XSUK
SxRh5tt2OvhJiD1LQeYfhjyHjm05MLZ6DEFOD+zq3cN9YYiigYHBBkG5r8jy
s2ikHJvuyTs49TRxyT2AmyGvKBcPjD65yg59oY6yiYTeO5jELETDJtGiEABP
JgLQnz1PDo3pdB+xEZizb7KVs9gxrTefyn6WTygTG8Ls7Cxw40MBjIuIIsxL
3wiD79HyyEpd0uRKLnd1n9mDnjlAigYGBuDUsBquSbqewKOuriGqyv+isslg
pasQlC4c9gmathf6/jIgqZUakoUjXws9gZlTe8doNDqBra6pCIECxZxfpu00
Vfgq4fpg1NYeJJYIP12p7YcdfHtH9THN+lf1HxXtiJO1oIMlKj+WH++TRuWS
Heaw+559yTk18PLLsY+LWJ2qpDEvHEhzkjpvaWqakEgUPp5+/VQRthfEabST
N7iSvrYAX3o1+QmqWUKIB1mF3/+r5o+pk2DRjlaW325/JTW7uJwv9NtXWKI4
t5RHOU+rCqiGWSkW8Cp8kXN/ycs5Usq+oE+a9d2yfawhigYGBpsKV6itVjbd
K8ebuJQYLC0tuahULmelUHGMvAJYZSVHn4LiY7xF5DdV6JLpIgUt1ZZyGpl4
kbbd50EToCfxeOv09E27R/OevbouRvwajVZX1+pkDGdS7kqMTmJjF6DHvisG
Z9kj4qtzro0RhxuPJIqu+slGrZRxQnj7uGU7rEBhTggT1qs0FeONzc/Pc8GA
V3ge8VOj6y9F7dVz748ioJT340EA1gcrQx6S8Xicj3Jpebq6eugsLgsg+jLC
Ra28jPrH5mHmjTZRy5P6NHd4YJzImM1AHHoWQSCvf/2NrvggfkAUS1KFvDW3
+O2Tu47p9/QtGLU7dGFSxZNUYEkOFaJ+hTMsAw+UFtPc7EM8kmwJ/tRrJ1ez
0DB5kQTfEZcpdUFfRUzypabzHODKF+49K3RnFotCvurdiYewFFa9bdxjHVUW
so5UOWeGG2UbomhgYLBB4L9aqqVaOTKH6Pj4uOX3Ny2dTu+JRphjuGjkipia
vllhi6D3+hI/vdptpUe5mrCorsQQpcvy1zYn4VstbTkUa4x4DGcmMKPd25vx
nTwF4lxrkk73edeBiSLjEPY64bPAIb0Zd9Z7Tejo6CyL7gtYkPIQohiwjOLJ
IaewOhwTE9fQW4l6/EnPSSpjiHok1Xp5g77/IwMZUeSWfPJz9Z92pQQb2RG3
e66h6APpWcuW4uSryUHKONtBIdnEZJnZ4+H+L2RiVIT+kiL0V5rc/srRb+5+
K3ZRKUueSxjPwJ0v3bhDLYPJQZo6DNrGjDtEDeTxwamQYRDLe09eIbk06UGY
El/68raeDX8IU880L6V3TsqGMt9j6lk1q1kLqeavA7JLTkhNo2WIooGBwaaA
bJCJpNVrYaLp6WlgPr3pvouqP290JQNtHS5mRS7fzGqi2Eo4jS5/ZADotAEU
yGQyaX/0sUUPFb/V1LwDs6K+JyF/l/OqhZxrO2lkYFjfo2CeXHnIoOw88Wq+
XioC1K+dsrTqLIIoes+yGku62dlZOJB8aYhpA7tL40LBKmn+kw7gdp81rNBq
U+EdD2+z6AsYFtakq/tMDvlPC8ZXIx45M0mEiFV67RkfXbzYnBXu06ICEG+F
kjEmVCfoY0+/forjh5w/toNL+Him/Aw5zwi9s5A8C3rzYvPH65qRLGx7+o1O
pZ6WxZOyiZuKfL7YfF7OQBk05qliMmcp4pd76rXTW6UlTjsFFWGePzmQsc8l
DswVysC5sIbbYmH3f1BkdzYJc1OUtaCKz62R0T0UMETRwMBgQ6EUrBN6oGlg
4AK9KmxhtGAUOSh6lcuu0UJw8eJFTkGSOnht6RgNEWdkkp5Tc5PBwUt6rxnv
gfsrqrq6ekicwi+OjIxQZV1IDl0H0K2oJ6KYSqUikYi+paOj4913JfcWvoju
PoM+2hn9+fz8fDabFSWL6mKJHuu01vfAcBzCGGkE47GchQ+aT9CY8PEA1l3f
8N6/HopFpMlSWt8ZRtY/V3AhD3OKeU0Q7fyK7ZRukewU3EYNkYmZdA6Jpmns
lW0nEHENPhqdQoFJUvVQFh3c4MBzozPritRJqrMrOQi8bqudE28lV0Y411a0
Ftyys+3O3SXFiHKqiG4ZiB+x2dTg73FiqOAmUYxIPcffz/7OQ6Ueuogi4acH
zlKZ4tbilhDJcxH6KNploPYVPfQaKw2GKBoYGBQWQSyoo6OTY3T7VUtiSxnO
cPRJF7Cs5qbvJRuDQ5e96c4gTuJ7CtrIswLKRz6ETBfpKoALAeN1FVJayOW4
PrCiogotgNIuvudjauGZCbA+vdCRfsLGmZkZeD4+Pglnh9Xr7j4DV0qlhhFk
2t4+fXpOk5TFIyNjcF2/xn4oOj+kuBwTxdWsm+8akgMSs8SgRWb4ypOBxNbU
1PAbcaC6VufnFnav5sm7ChofdcAVPr3ntGxsV4KcCtXKSPwEudpWEv/rpgvM
rGS6WVU7Av6q+bdFJbJbB4e8/ssbpx6QpVy+cYeKJJkwUB52K7ZroZjnwd7f
0XxsiiRopsyy/6S6V7WuhlnFiWFuf+XoxsXcCkgUKb4tKIpWNcqNub2PwwPj
WhWhlCw9WjBE0cDAYHMgfJXRT48eiUQbM5/a2oNMqxYX7611ZBeZgZ9daK7o
KmZb0THGRX5YhQEcj8S5Hanj+7VLiGhqEeBFmUxmZGSEeBFcxeDgJeDG1IaG
eSPqkRu7uroonwuY8IAV2erJNSKE8AAGCIQQO9qoskBnqxQgSx0dHV6vaVjk
8cmJdF/mWKqDWytyxSax34qqyq6e7qnpm+nMOQrtwhlDVjt89Yi1esU7Iczc
FzBzWCX65JDRIu/Mgnq6FleOPmjARwb53O623ypKhi3zihPOG3QSqOPskqg2
5KvNKx/F2bvfCTlMSQvsoytiXk1+sr6lsTu/5EVD6iLpko0hREo9Kz+frcUt
Py7/gFhhTmN+NLeJrxdV57h2mUwXE2vbJZo7L+tEV3/ygChwRDH/XdPApKzM
tF2M/McXfpV0Uc6qgEcIhigaGBhsGoR5iwpbwc19dHSUtg8Pjyo169gq07IW
Uoj+/n5XpI6Qxihlo9PUJSTR6XsKpoKuU8BsU6njQkAh2JTWgpA4G5Ku+ob3
WuKtvem+/uz5QWw0093zgczGerrg8ZaIs00eiZR5C2+nPimnu7suXrwIc6MA
o7wQzMbCxsHBwd5MuiURp5pGXWmyR3sLYLZAZbu6eoDi8iBAYumksIwh6xNO
vBuxpQuNsEpyHgQKgV50OilR03B+j6jfTchsHzkAxULlCJsotvOt2XanKWk7
0v+57omXV/IE4dqN6WDZdw99toHCXfv6brhyIRjLSk0tss+c1KbYIOZh41t2
0iTbtpXEL9+YUx2pKVIoM9fAVKWrjAx1Si3M5O0FS9Pw6jHwB0dhW/jBxD65
fnsrEvVwlgiP52rSlsM63G6g86jAEEUDA4PNhOAtVOyHjeFYetCIYl6XKDi8
hi0eb0UqFdWZEiGNRJEIVUzzD+QWfq5fY46+fo20A5MQeO7ruAKUDDjVIfTD
2aP5yejC6j3O3iJ19e82xpr3YBEjPBHtAima5+yRp88Hxu9IHQfOmc6cg5/6
E3jABeCEG6urq/VySk36XY797/aSNSUHNoHrDg1d9nZMtlBZQ9fCLjoxtF6M
OR11ON+tNjbyPvCzoqIqRLwzOHgJ3h1Kka+pjpQXP4bLGFHM2ZWSfjyQw6Yq
mg1LQjorFis/ltLWZ/f1EAGTB1BEMWf9+Z7jttoCk7zw/C/39aDD4TpZisxu
W5ZgsDgBnNhRZSRIsUEZ/3wp1m8plxumf3cWvn1iV9JO16LHDjAuIHLEcmVE
lDxb1OkeHIUlilgJuvzkrs4t5BNeGlajCPvINyfHwvaCXdfmwBBFAwODjYOX
A5B6hdXEcZWAxl4tZYlEIuhePzIyBgyEzU9Y/xuJRLxBxTQSRd+HK3wX9Uvg
0oN5CD2AWSlxik95IZBVID+ZzDmYFeV2vRFCGR500jl+/saeqEtO4nq4Nqo4
YTkaVO4llTfHHvU9yb+6q6snmz0/OXmd5+xd5PHxcVcE0mcBtWik2zJRs6nU
Y5JLS0swMvZbkUtXqcogXe9dUJTStUUPTcMgHJoOuq5HE4LRvXniUyaKVKlY
RNWAaMmyBesVB7/EbzGaTcqJS18iOUzKu3lxciu6ZNecvYpcZV3TISKnegX+
6PXOop2itnBriUofo/2OslhMbN/dcXvhO5yT3TSkuX9C6a+lH862UmEAHhv4
XKu0tIhYFvCNLHhEEX78sv4jyrNjNDWYqOxMpkdvqqtSAzxSMETRwMBggxD0
lz6tqVcimnmys0OxG2x5DdQCWCX8BNoTj7d2d3d7TwecrdGviwo8VMr4TYrv
cYVeTe3BQxi+0x+u/YEXVQuTnKy3CNDbLhVmODk52dvbC9crJtB4pKb6n6KR
8ojGk/38HoOZoYrEOomi/eCGLL3Csebc8PCob17e+wZNT093dXWJ0kdtPiLI
GWs+xM1cGo80xo7U1f8LT+xAda1ucl5X1+Bac3hQi5z6+noMY9bzSSlgC4cv
LCyFzNC1xHQ4LL4IVyqaysWujyWu31pgvTPSQnVbLH6/CJs+F5W0YHVfzo6/
5a2fv9u3tZhz1gmVqm4Zv3V3/apblTClE72aHGSeQBJmroQUp8ZM95Hs7/Rq
Q3ibnqk4VVTaIqZNKXX0Y3xyF5UNLGs52QJLgwutehYTq+39XMV1kyFiFhj8
fyaHXMeaiOIDwxBFA4PHHHWa2Bb7+t0J39+OH0bLKV5HdAWYxjAKHIg3+gph
XJLhsjLBLmAQ4qXc0gWm5HvqhYWFNDaPc8X3YH/YDlTQey6E+0agkxmYxgRi
fHwcZ55N2+6OtuujergxIXGN/rciTfLdgYTPHanjrG1h8gkXC2fxGhLCODBV
Cl1ymxWSeMNGarHtC47Qjk9c6+hMAUsEhn8s1bE+z0Og98yx4b3jQOVjCUGu
9n+AJortRaVx1Swvsa2YXK8FV3xi1zFZdoip5/Hb3xSR93UpSWBkjvj/afDv
CrTqqVjkdUOnufTlHFl/q2pDrYmMZLaJZ8u78Y1ZpjcIaFhRiZJ+lCa2kuF2
SevutosPvE4roOCG27AI176+iyWa8kKCxodXn379FB1CnVAeDjELdfKxuwaE
wBBFAwODzYF+N5+f/4blw3DHb3SqTizLJwUJhA2IDRADkkgAQRodvVpf/y4w
EKFxLotGVJPfkFMDr6MonK6MON3VE8WEqe9U1dmXsgMX3LoV9YSCeDA9n0ij
34Dro3arOTD8EKLTsEo1imy78suwnoODl9i5yHvGeDxO+/MW4dyoHA6D5sCt
97hwVEygLAozmZqagefwCHLR8Q6lx1qvDI8+riyR5Unv9I4USSvFNplNlq1A
qF5RhPKOoAOhhWnlXe2foMxE0jDMBYuoV3P/hEVv6HoXbNm6j1RHJlD/7PXj
KsKZkJIZFWHjLZdu3GG59EtN54tEA8F2ppcYGj18/dbCRr+FBY8o0iIIDl9K
pkDBRAVjp5mxryTNzhWy9nIdcJ6dA9GmM4uBgcFDh/7+gTLMHlJ0KJ3uo+1e
AQs/GRoaAmIGP3nL4uK96uraiPKxaWnx+WPlYkpEFHvF6ajgykod7yQpStBU
aYTh4eFoNNrd3d3V1QXERi965FrHMlToUEEgEKfx8fGZmRnXOMFnCWxDoXsM
rkwy8efU1BTFKjOZzKFDsWqNGbrKC4kfAoHkuG5IiaCw+8ajOBg4OztLW+BE
IXMbH5+kOk82yST2WFX1Nq1hOt3ne0b9V/H2aTqdjo7O8P0fccg88sTteRmv
K24VcUXih6Wq/hAZ13M1adSx5O8sUHNnSV2UNbfQXMBLD6KkoApIqUwRz5d3
H71oE4Ydcd+oGpBD4iHzd+/J+QiWeEw1AUw+X92XD/3wFwQFrVGUwVuY9sGz
Y0ph1B40PlH6F5s/zmm5+/UKzwsCqamhZc9ZrBsKhCGKBgYG3xfi8daopukI
L6ij/WtrD7pudsBwYISO1HF4dcWoFMkoopiyBOIHW/oHshHl6xh+bFr0SYny
KeAJFUlKyXOoDiWC7tyNseYWYb5NmWU9gyweXu22C0DJJpwYHByEcbCDXh+X
BdIcdBGN3uqaKxvr6t89gBx7Tflf1bb7TbgQIJbwaGh4j7bQegYBFgrYtWuj
mC1OEmZ75cpI0LEsd5ISGFxq+ILweCeduewVfgIPLFJ97jQGgk7XwiZRPJ+4
9Y1F1IXKF4WmuFV1l2v/RcNHHKJcmRn4QRwhQ4PYBcbKXbo+q3Xu8xTpFSdx
esm5xW+BwZZ1/QcZ6WiOPTC3ZCy7wr/6gqDgnVlo/eYWlsUVFR8JST0XSUPy
xLVb3ygl0fdeoJjDeoD7/DEwRNHAwOAhgStIuLh4T+8sDDTAV88CDAF2g1cr
9r9dX/cvarOUNgBbAyKU98tW+7KIdLpPKnP1CBvWHAaVStI4adTgwGTcwSvL
mpqZvjh4qav7TJ3WKIRjXy7fwiABC7PNIKoZ8iqrY/Rssq1BRmV0ff272COm
jwXIIyNj8OrFixe9F+u7gAsLS7FYM5+Cueibb5b7VnjS4fAGkbYohh0Vne+F
6FE4PX1Tb0AThHosTeSz66HaxxVSX5u3jmTHiSUyIcHn0otmG6Y+X02KDs5/
9tppMvcT7LEEu8uhBc1hkXdeJqKyXm6tlCx2jV3uqTdOucxh7Hw33cGL48Bd
pUd3cSvlyqUTeEnrE7uSBVmoFVHYGkWlyBaR0hdjF2yFkf9Ddtl+uUn2r899
r0WK+A6KOknt+4JJPRsYGDyMYCtCl27Xu2daed2URfdFI+Uc02P9bHXNO9J3
ItR3kTdS0pOCbMQ9iFBVVFSxBNs7ArAd2IdkvEGUBkeOkuU1EKRM5lyjMhVk
45ogHkh0zksgXcTS9auXK1ZUvoUOh40YaUwPD49WVb0d1N6uoqIipLO2jqGh
y2SNaHNaRUThGpewP4h3qbPZLCfliUzqS9fR0VFTUxOyngyYpM6oYW1XM+dH
HZKN5K3bC99ttY0K0XuwNG7fCtH4evvuDsyEqi14B6ej4KU7f7z34NxE2hvK
rKXIQb/SdhGFNlpcEXPQW6RtzmGY55+9fvLUxS+BTZEARwiii6WI+9XkJ0i8
vnukahRlXR/9nLx9Fw8PLFMUb1axHP/S9VvSFP37DISz7mmZ8/3h/wANUTQw
MNhkeDzxLugBMS9vAd5F+eI0qo/hMTFxDW1S7nR0dAoNS+eJqZmwpLM3SjY7
OwtkAwakakOdcSUSbVxHpwNOFw2gsjx+fX19IuH/BxP2WVpaSmPTExhE1zXD
czgpiXmFEbfT0odUP3VofUPVj9T7j46txMT3yOhV8nj0nRixNebAvJ205I0B
/Wv4+fz8POzjavkHdJQuITzdD9cbUWY7EUWzCVPTN2EpqKNKSGGqRfluZteR
Mm8n68cUOfyPWgPnftHwGxILKxvthOQnSnRctEO4GlIoT+yw0/arebn5ghiD
v0ytn6XkSLSbU2NcunFnW0ncwRVV5STKrmF6cWCtT4iyyWN29rz4KLWH/vTL
eY+t1Iag4KlnBPA9kYV/MTag1Oh+j1Jizsmiv20VXVq+/1oJqhwQxZby74DY
aCKKBgYGDwt8HZU7O0+okJqIPgGxcR21uLhIguKpqalqp2K3DoXP0WiUVbch
3469L8HIpOTVq/iqqt7WPZz5wFQqVVbmll3oiPqJf3Xy09jYCNR0aelb70yA
PVZWVuqt9JSIZhTYoC9BtZBFUwO7kKteXLznnRjHY4ErWp6VYTchyg576y2D
Khtd48BuHZ2pjtTxuwtL9E4Bt0+n+wTDj74JSwFnh1UNqZMEAsw+lhRz1kXZ
Qed9TCBzz+Ln4YHxLcVJ/bZIXEtVKiZlFLH4fdUVmrvLJY4PTqkoFntfr6dM
jvmhlrK0/vc9ZzxcsU329Ss5gnFFkWUWOyiCQQruZ8q7Oby20eKOwhNFnDe9
PxOzd1fiKqg52pnYVtL6/ZMWfO+OZCcv3fhGM8YMgyGKBgYG3zuAJ9QrTQTl
NAedjX0JZLbc1X2Gau3I+DqTOUcsAvie7+AhSk9mrTCU5pQo879xoddwdO6D
eQK3KSvbS6lPqQDVKAowPTYY9GJ2dhZpsJ025WMvanlty0F7xLSFe6FYE3+j
Qmo8bQWTpTTm7r2hv8Wlbysq39Im7ChV6s+er/C4R8KJmMavlZsBX+1N91Vg
cLgSzwszp3e8tzfjewjMGUg7lwfAUdPTN9d39kcUXEg2t3hvi8xgck5TOl1T
TaCKIkoOuY08uktatr9yVPXFsyzJ9AoZxpO9m5Gs6iWUocQMmGT7kd98ofu0
FG5GPii0j2JO5/DwUdzdPrRFrkAbG6QXlbaqZjoYUcTTAakeuj6vBuNONznJ
5NfxxmiCFJIwW3bMOKcTez5Fc/ZzmFvm82nSbsujgmGIooGBwcMAIFGCQpAA
BImEb06TOhqjqOQOH0hlivr+qzdLYa44Ozsfk57edjWg13oaziIEOE7Pxnxe
lrd3dnZGo1GXKIZPMTk5CQfCT++rLSgKDhGSwKu+KVfYDagyDBt0vRRyPHQo
5j32aMexCIrNXecaGhpi0yH9gcw5TO8TDkELcd14X8qJo+XRZe/+S0tLNA3Z
kib65vj45IpneXygvGjUb9Yv6rOYYo7rN8etsjquneyvuaGe5JOlyRebP/Yk
9AvJytJjt0TidWd7EbvxoA110F2bkuMwz7k/LlmbpeooeAs/fk652/m794Ra
R4zTjhWYiS16Uz/VCxvZuygZnbx9V4VS5Qj3eew1Ar8FLFuahFluxy15ex95
upebzpNEHa0dV2XqaIiigYHBQ4Kpqamok6TBFn0HuM3V1NRQcMmlk13NH1jl
xXct2BZbSHSZr7Jqo7b2oB7hBN7Y0PAe1SsCcdI5EowciUQomesF8JyI5gLE
9BJ+VFW93dXVEzJ5eBWmoV8Io6UlAfPxpWoYAq2prKxkrsuhUeC0cHGnu7v0
nYGwASN1CbHhJ2zkaTtn7oh8hoPFL/qBgwjfkgCRqlZC76izvtG7CI8jKP5z
Xz63rMMDv9tKEtpSW/KstVrm5/LW+b+IPdtODV7jwJcdDSvc4sFI23cfoxbP
JGYJ7WdHdtxtLzfJuDSFTDf6vSxs6pmjstz5Gn5+NHpbWlzuFEWJW7kkoJTD
iS10oq0l7c/sOz23eE+77GUO9q710vIUFuS31P3mSjdO8V144d5zNb34Tgnj
RyKKyhUzLKhoiKKBgcHDA+AMekwPqJGuK4G/dTMzM8CLfANQLjCZ0QF0i7iK
lyvyzvBSY2NTmbOxMjx+XV+nk6Xu7m7YZ39FlctomqJkmcw578ii3M4pKmG4
HKe9lZzwKocNXQEiYNS69bQOdKqM6tTUQjOfuob6PdFIT4+kpqiy6aMkLxv4
EF2EjZwrfxBuBscKx8VIWVCrRNf4jejDQzQVNS+d+j6+la6PHXJcDEA0YnZh
iSwTZWhux/uKkrVwpA5/TUpNdHHrf/67ZE5jIDlLpxQFm+dLTefVrFpESK0k
EcIVac/OwRuKw2xG7+PCRhRVhWbe8SNv7Tv1mQrztqO4OylDu6UJEnpj6aZw
TQcO+eN93Zevzee9zG7tUO+vyF8jfZXxSUX+xNpevnHnqdeO0xyoUOGjsWn+
OIRPwBBFAwODhwoD2CmPg1r19e/6Nh32fe7a5+bNm73YWU8X+ZIywsWdvBge
Hq3Rmkpz9vPQoRgfe+XKlcqqt2FAILQ6hyQjcd+SQtb5utCIMuegNQGwPNnF
kcgL0cucYYdU6ji8NDAwwFuAEPb29pIGmXpkT09Pi9CiUovoxLgSdc3cPtt3
oUSn7Ioq2NOX/XpB0uwV3z5YIj3lzVl+X0304wpKTQqFqqKLOev+rxr6RZ5X
tn7WhMayM0gLtTsRff12Cjby35s+cTExTehaqIne7xyaktY3IoCmUwj/x1Nv
iN7HWgwr9wh1ZiHZOMdmFUlbpiX9Wc1ZFewVduKcdBbkUDxJbitpRYm0OOP2
3e1pbO2HaeL1UuW85fgGIL8YqFyzmG6u/OSnItqsuucIx56SJFysiiXmwv9B
GaJoYGDw/cIbIyJJLBtWBwldrQDCwBurq2vJxG9mhpIsglZRi73ViHaRVmVI
5KI3vIuiXFckTC1rYWmxu/tMRHV8JiIE5IqaUHv5G3BIGJDOrp8LLpm3ewEz
AT4GJ/K+BCdyFTcSUqlU1NnkbnDwEi1IY6x5avrmxcFLdXUNUWdHP/qJlZl9
vpOZnJzUa0FhfShCG5439yKEK4qZq3AuzKeh4T3XTH4ILNGypLGz+k0ygeND
NwTZKBVG1qhubpM5X3XvtkXQ+Bz2t4fjkQu6gkROZHfpkhaeRtBdG5jSK20X
VfGcYCkbyxERhfVRVJJnLA7EaKJKoItOhc9UnCraoZQs8DYJhZFYGRkB3tEm
w62oYYfnwHZ0+claL40pKzopLavwIHHv5b6r08/uPSODvfJzQiZFbXn+ArLS
p8EQRQMDg4cQwBZ06lLnF1f0hX4PrK09KPz30HkPyA91EgE6R7xxbm7OXejo
d/+cnZ0VDY5VUzydNBKhok52MCzpMpqaDo+PTwJXJDcYl0H3xMQEHOilfBPY
hNprrUMg90WWcvBoME40GqVonpY6vwMMkEOX8Gsa7RYjSBG7us+QqMRrekOJ
Zpd4R0cmkyGePILRSEvwxuu0MquMKK6Ijs4UrzBVgfp6Wv5QQos2T8yT3gE2
PPnKUaRbcUkR0XYG+AY2YZEaCjJUfHJ3u6UoJgcSN2DFBN/4ef2/F5XElf7a
KeVwPmBu47fuukZ4lGoURZhO492S8eK7g9sFV9z3byL7Xywdihwuixh6hTcL
fSapZDH5l/t6esemZfx4rXBqnHOkfrasa1//8efv/kY684iGOPTuyGaLf7Kj
BYiiZvxtfBQNDAwePZB3Cj/0HHT4zY5fnZ6+mQaOVPGPUbTRzmbPd3X1kGW3
MJzBYYmbBaikc9yKAlglzKfM7sdXztHFKMqBB4cuD4+MARPbo6KL8CtxRTip
HhHtwIywNzFNVNOlGYE5IIeM6nlnAnWKcSWy4bpIjAOvwoHxeJwJYXXNO2R3
I/v62Q1ixLXUN7zna0mkTwYuk/bvAD6XOt6IHoywsCu22F4NYHwvS1xTH+rH
ETLmI01y8NP4YvN5UtcSUZTahOKkU2krYkcvyZ5xuXyes5IWqxsKi8PZSQ+R
8H88s79Hm8w6FRxrRcHtcXIaP1NfWlg2cv/OwrfP7P9AUEHtLCRLt8kVxvck
eRMVjO3P13z40djXa7+4nPoOIHPhl27ceak5KyXY4iwtRVIdj4FNEYVue+KV
lG7IY2oUDQwMHkUIc0XVOlmSGcEc7un7rBgeITalS0tEWR3yJcpsxmKxFQfR
dS5AzMoCmujBsEAC4cEdn39d10D+kEBNmYYBaayrq4NB+vsHtFPcp87XFRVV
bBXIs/VSpi4RSxT9qXm7yCxjUSWcHV6F595mf74toYGejU+uULHJkwFmSGdB
I8TjVI0JM5yavtkYOxL1C5auEiJsK+fG7/Wqvhf80HD80u8pLldEDZ0phCjU
K6h6Lm3lMsXjg1Ob5D6TtyZvLxQpocqWkiOypV1xUpqElybV9BL//OEYERv8
mUOWs1z4aeYdGfafHvi3ImUZxIIg/Vd63nf15vpXzCa+gt4jV+xhEiX5PMl8
drTRUiiWiO8aZe2Lk8/u++Cds2PXbn1Do0pb7wAurbLM4v/zd+/FBr54dl+P
rIpElx4sXrWZ8Fa0UXq2/LTwcuQlWknNohedasuVUBWYku6GS6cLCbXIwADF
rEqTDi/64lbVcFwSxfJT/6Fn9h9cPWRgYPDwgIxobEWJxh9WE1SEH2xGraO7
5wMY7VBjU23tweHhYe9o3gq6vAI8X1hYSKveebrUhY19iDTyqzW1B6uxUWB1
dS1QVjgcLoHih0C09C4tQBFhWOCKdI3wE55XOF2mgazSmlD9IRyezZ4n3Q3s
CScS+hpnt2i9bTTPFvgkHOirVfEmdnkRYEr7K6rq0BeIXuJeORSlBAK84rvj
hUu9ortoGpboRt7avrsD74BxbJAX31qSJHKobt+CJT75aora7W3CfOgsf7mv
SyRbuaUgGVBLfY0d7Zz4mvi/ZD4YLC3wPFkawzzouZo0TGkbC23sar1WIU9W
4vHM2FTowCtCRBpttpS3Xmr6LeagkzKmJ96auKLNrZLLCR30MXwTE7LKFNnX
j8s/+J9tHx/OTvaNTFNK+b4sHmCPbuvGV990Xrqx9+SVZ/Z/YNeFFr+PcpVW
dG7E9HcpKmhKk0/sOlrW9R+KL32n6ZqCg7p5S5ExLohtV7Q/qWw8xcxlUHNT
QJIiEVEsjvOHTYtzJmxyuyNeftoTUVy3dMjAwODhA8bfGqIazwGWEuKtbSk+
AxwMyBgwqEalJuY9Lw4NRtDNz3XUmiYG+w8NXW5EIx1KQHPwc09kL7d3occb
e6L1De/J6GLV28c6Omfn7lBPGZQMj/EE4NKAbNXV1VkoVOGOKnRRaeyxAuxx
cPASUDWgwRQdhZ/0cEQLlbcMT49kON3dZ6amfFJsIWyZAbwaxhkeHnVuHI3g
rOBcK/XHcT8XnBmdcDjCWa/eX0MRfZEXnslZzYLGDvUwSQNW8N/qzm1OVpch
wjuiZlIkvrnrdJEUsLxPHo+/rDunVSRSKCxnFbZGMU/Wgo4qwucOnMXYmk3S
iJhh4+nkNiFJFplZEVFcb4tDGfqTccXvWBDdOfTlk7uOkemlJHKlLbJjC5YL
IpN8XwUeqXCR95Q9d0gO88z+HriQn9ZkfnIg86diTK43kHntP0G7b8lIBYtr
3bqDW/kk/nvTheu37ooortsWJ3z9c8rVR0aJFW/E+e+gCLago5ZG0TcW6rtJ
GRBF+shJzx8/FVVpUqaeV5dnNzAweISgR7EoxcnRMGBEMzMzIURiYGBA5x4u
18TOzs4KT5jRdeqJiYl0Oj0/P+99yfVkdnY+mz1PpE5L8jp0xFG7uNFmce+3
JNKZcxSOa4m3wmXSmIODg1VVVfCkquptSljDS8AqiQfCUly8OEQLwhFCDmlG
NYsb7nxHBj5dXV2waL6XEGIxxD+HR0fO9mZasExR2yWHQc47EayuXE2xoktX
zml66rLtihj/UEQra0GetM8ikEI37rhkicWtnBMEqnB4YHwzlywvnPrmhNs2
36mRq6gbt4x2Nme/kLdrnlxeKDgK+P4q8il5AcXffnbgQ8GfS+MaheAWNgkV
9kTHGFWfvJ5z55RzTp65F+pKbn3zi4aPlLZFlgtKN6ESDtNJ3qiigio+hhFI
WWNQmhQiJhU9kz0cSxKyD44kcq3qi0OSo5Qv/H9nz41+pRZIZ0qqC2HoZdnR
ueL4tlJsMl6qOomX4rUgjVzPiq0dtkN73irH1LOMqDvrTpUrkViTN08Pq78j
hiYaGDy2gL/enZ0n9CwqkCiX2lfH+Pg4ECgiYEQ/5udlzc/AwAUhMPGU0rk4
SUdHBwXiOjo6w/mPXsEIjJGYj+5ZrdNF70t6vhVooTfyls1mgTc6SCYLUrTi
Q3Z6tJ+js1A63RcegA3fTpidndUnQC5ADIooTqAMZ/V3fJiVsOvR/L1dpZiG
HAZA+CqLW6HsgYJFYtKaL6HSl23zd1E/tXkBRUE2/nTXMZmLLE0obkPleVjM
Vtw6t/itpaZ1f8Nu2lKDxhPL54WYhVirKJtEflXK0ScOyUoxy/o+eDlJQnLY
tlnPP9P/7p8bnfnLfT1aPFN4KjpshYrJYjG5tfiIZIPiLU4Wac13OLnvzLRK
ZRMciNvj6hrbnq/uzYzekjFSNUM1XVLBrCy15mJOxbS5ukDFFfGitD41GwrV
+jCfLz81rAhzUjFGqk60Ld/h+b5TXjGLST0bGDyeIH9FnXpdvDhkBaQ1p6am
iLoMDV0mk5xYrLkGawWBZGJBXYQKFH0BrI/duffsicJzdoAJN2+0MFAGO6dS
x9nI0etF44r7UQVmOt1nqXpI7apt+Qz3wo56RuPt1TXvwKmBvIVIhl2XALwa
Tk3Jes2OJsd/Tufn59lAshLFNazjpjpSKgT1LQPwnQC8NVXOWkoYhE8d4rJo
YOGd8pcNfTKSUyINT7ZIcat4/qv6vvu04yZNR/wP+NFfxz6WRo4c5lLRTiAw
djYcixJzmvi5sG+yTP8Sb0FS8V9r+zRyxf2miUvIFC08Pzc6RXNb73Q4bW13
1eGx6B05PjjzXHWfqlGM63xGxRXjWqfs9qIdrVhaSZwwKXzUFb+lQ9AoiXRD
ksLB48m/O/ZiU//kLdVNW16U4Mx6px47yR5ywfnvFDWlD1s7h2FFeWcp0d33
YXv4MAWDHarNvXn6M6fQRit4KG1X/yiSQsyiSKyJKRoYPH5wBfrS6TRbuxDB
OIaajhAtxsLCEnDFRKINWBBQzcHBS2ms9EPJc7PvuQhdXT1OGhbt7OwM2d93
C5AfoKMwbaapUaX7cFNHRRRdQ6WxeZ8jMukkiuTG09PzAbBT4m+uvK3vJLno
kWbFZNVlEs47w+CZTGZ6+ia1WayoqDrd1dPVfQYoIhFIuED2/HFxXdcVkRSd
jb6BBgOzNRrn1QLp1aHsRBEpnYtbbCUv3BzRz7lpYFLtvSkRHnWWwwPj5PSi
SX0F+RF9W0riJ4Yosq1ib8QTVZliwaajm1erkrmfVX9AbEpaGmJaVlQnCq2H
nfPV7HHWMR9lmaN9fu8rGoavMTezBr+88zeN/dt3daK1URyDgUBvjjLnobCY
U52hcyHBvaU2p1R0bKTu0jAasPEj2fHZhSV7efP2FOwlUgl6SzX+C1lPm1QX
t+oEW3YCKpYTWPuKPQBwyntPfapkXI6CB1zSVrYWd6qeN8QeysDA4PuFizkQ
zdApVn19fVDrFkv4EzYCx6usrORKxenpafhViDKUcbQTOTopmVTTAxgRkDFO
uQ4ifE+6Ym53YmJiZGQsne7rhjFjzYcam6Rdj9ZuT0cvEEVnHBIOaYm3wvYr
w6PA3MJpof6Svg9MgzievpJCo13zzoqXA+sQT7TtR0U2zCSbPR9V2fMV5+Cy
+3a1j1nx1AYW3uW+ufvtcwfOvnAg/fftQ3C7LDv1afTUlb9v+/iF6t6f1aTv
EOvOb8b9UGV5Bd+YuPXH56t74VF++jN4wJT2nfpsV3Lwueq+52s+dB5nx9xc
5OpBwRrqPFtQLos51KSBLr55ehiW602Y3slPo12jMD2Y5wtizmmY4eUbc3aQ
bf3IaTTMsomxHsRT/zs+dOPV5OCz5aeZE9o64lJlnsO+Q5Ii2ryIqPj2V46+
1HQ+NvDF/N3vLHUOGVbVZmWpvn7aTHiGYQno52szPz3wbz89cLbs9HDFqaGy
U1eAepXhm7vv1GVYWHjAm47n2/AvJjhtMVt4Z5uzXzx3IPNc9b+92jYEk9l7
8jOY1d4Tn1acugxPXm7+LcwZ3tnD/V9QSQBd7EbP0MDA4GEAkRy0v94bLdsH
P3UPGRekFrgsSploHSGkDugo1/4B1XQdUl1dS+lgoEkXBy/pFje+1joh51px
SjDt8fHxCcTq5r/yX0JgekzVgAADcR0fn0xjoDXqETW7cAUrEvdrfo+zs7NA
vOHAWCwWMj0g6vX177qaIYa7fBsYPK7gJDWV2wHzz4x9BfT1r5sGgLhu331M
0cWE5phNHtpHnt37ARAzIL3N2c9//9WsT7Wn+Y5lYGDwg8fU1Aw1qtNr/LLZ
8949gYo0NR3u7u5ekarpO1TXvMOUxtWfDvOwYy7O09l5YmpqyjvU6sN93o1B
nPPBIXwXcfKpzhP6dszsR72BTf3shxqbIqqpjSb9np2cnLx719WazQawXJd7
D1B9b1NCA4MfCGQcNe9QZxN7xJdUnxfL+vexqXOjXw3duGVZ0j9Q7gaH2OaK
5l+QgYGBgRuLi/fYJYa1IXHhM3MvhKetxi1wAjsy00NPxeo7U4dBlpAAvxoa
GqKXcjlHTC+kWm/16o+1bgfals1mvUFICzPvlPyFRbuiBQ9pKJeVkOVZw+HR
kUgkUlVVtZpO2YSurh6HJ7lmlhh+oIHBYwtMAees+1w7aLNEFWZUNZZql5yU
KOe5HjLn+LeZV1aO5t+UgYGBAUPKW7Qqvv0VVRMT19YaxNNfjSkLaOCBLO5w
HVVRUSXJT6RsevrmKoUk3jkEkdi1csiZmZnBwUvd3WfI0ZEeqVTKu+f4+CSZ
K5J7uW+nG1fSXJ/tmu5BQDvJL8juX4NWkF5Ftrm1GfywoGKJCFWuSdoTWemX
sxRHVCFE/neIL5l/MQYGBgarwwR6rbha6QFlWr0/jP4r2UdHgtUZsPPo6GhU
aZCB9gQNDsyNaBv7KAJrSiTa0um+kZGxycnJdVxsEKOrr69nfkiqalgBrwMk
7AmEVpddwzXCJWQy57LZ88AhXYu2Io8NIXj9/f2VlZV7kJHyW+MtD2Dyabii
wQ8SUnfsFLygZZB4fEf73Ndqj/FfC/q95Pz/GZp/SgYGBj9k+P4NBHoTQ9tD
282mbG91zTsua+jwMB0978CcMjUKSaf7fE/X0dHJljLsCePeB8dxaYp1HQcl
rNPptPdYoL7AJ0l2HX1TmEDCczgpd1j2XgKMk8lkhNdN2T46y+zsvO8FAoAZ
lmnNXLjNHz2HV6emZvJ+UcSQikodcOpGbGatd4qprq6l1jD6Ud6gpYHBDw55
yw4vCtW2Fiy0w45OG8C8FfAvxqh6DQwMDAR8KZ+ehmZW1t19ZmEhzMdGHwoI
p92mOVLmG5OE/YVZNI5f4TGapufZbJb5IezT1X0GKOvIyBjQJ54YkLr6+nq9
jJCO9fr/cDEk0EXfNs0M4Io0f6BnIeJl1Cm/5XCJ1H7SnFfTj89y8j3CwMAF
zsvzxQLL1VPz3hEMDH5gYLMal0Y5pxq7YI8X+2WHyEUqpv16K5t/UAYGBgYh
fwmB3tRpemTiKtU171wZCWzCoo8JVBOIFvElV4EfY2RkhC2vO1LHvYPklQcj
TUOngji+fyM8OhY4Ldsb9qb7vhifHJ+41otWinTSWKw5ZBHgXBRRhFN39XT7
TV8GHBYX7wF9pU7TjminCgDW1NT4LlHQ0lm0+HV1LpYLnJMkM7L+KhjmBmfw
wwHFBr1M0f5Xktd2tf+vHHUsx26u72umfNHAwMAgBIuLi93dZ7QeeVIT3djY
5JX0EpaWlsgRcX9FlUrIRmFnJ3WRFCueaJNFd5Ey375+1PuYInu6ByOAZDKU
1/adycDAANG27m4HzYvH45wpdl2FK2/LDO1QY1PIKvGdZW7u9gQikzlHKemo
faI7rv2dI9itXRcWFoB2qlOXC7KNIyQSbbC2hgEaGBgYGBgYPFSYnr7567oG
PVym+imn9YQycZj+/v6oSsLSIRS486an4VhO0bqkLrxPt6RM5ajdyOr7VFfX
hshkLBVyhPHHx8f17b29vawaJhVMUPk6X3VE46IriqwZKvEtmB7HPF31hK4R
4BpFFFTrXk1Z8tHRUVN8aGBgYGBgYPAwwJcCAe+qcBbjEUnzam+BIOm9mNnC
RQ0lzSu4Y0tEM59xcaFGZUm9RzjnONwCy1TlXlPTYZfdIk9YJaYnLI2bDQ4O
cqNnPZftPXtKiWj0sweBVDPK+FpktWCLbHkTfXNx8Z73RPrPkZGx2tqDWiBR
2uB0dHSEqKe9vxoYGBgYGBgYbDR86cfc3BwpcF3yEKCFQ0NDrlAb0CTaGchS
fX29d/AE5p1phOFhn7pH2C2qhTH1Y6enb7Iuu6urx/KjXr29vUwU9csZHx/n
1DMTRd/rBQ7MhK2/vz98fYT8J1IOZI8o5cjICDXjK4vu6+4+E3QUbJmYuAZc
N6IbJOKjrv5dVyzUwMDAwMDAwODhgW/wCogNpX11jxqgbUAXBwcvuQ4BbtnR
0aHTyMXFxfn5+dnZeVujUVEVdEYmpdXY1YV54MjIGHNIPaSpH57JZN7YE414
woYT2CyGsrqwT8glz8x8xWdJObU2+p5KO7MgdDd2fxm5LMCH4ZKD9DLEpV1y
6QoRp816T2RgYGBgYGBg8DDAG6BzldUBPdP0yOWcLa2tPei1Q9SpDrwaFbCV
1N3dZ4JsoqMq0/2vh2L6UJnMOR7BVf7HECE+pF4uNjihugpSmaXvJF0TEPG9
ugZLZa7hwtPpPu8hQCalj2KkHB4u5qw/gTnEYjFm2swS4XCyNzf5ZQMDAwMD
A4OHFqshKgsLC0C0mC7qaVOgi/ASq3R1jjQ0NFRTU6Pnr+PxVhjKdxq8W2Os
WZ+D3pma3LC9gAlQKxMgii6SputxQi7Q0ookI6LOcNFSjQ6BE3qXaH5+PoI1
k11dPdPTN/XXeeeLF4caGt7THYeYtaZSqaD20AYGBgYGBgYGjw7shqpAn4Dh
uKoWiflUVFR1dp7wWtBYWGTI3oNRJJa+p2GepqeeAdTOz6VHdoFVz66OLRxR
BFLnbeYyOzsLl9PR0UG/kuyaXRzhWqjBH0wgfIG8KXgm1dpDGpID7fS1G/Jl
iYY6GhgYGBgYGDxaAJ7T3d1dobwTHYyxbO+hxqbBwUu+zVmGh4eBmLmsbxh6
a5X+/gFL0SQ90kh7eunTwMAFInjpdJ++fWLiGs/N9RKBBh+fuAYjDo+McdCv
wqZ55SEE1XuBLfGk7luucekoRRGDMu8GBgYGBgYGBo8BiOQsLt7LZM6x1bZe
g0deOqnUcZdZjbUSQeKgYlnZXniezZ4nXx1ia9TPJUgqQgf29vaqbTnYc3p6
mhPl6XRfyBldjWn4ARcSj7eGz3x2dra7+0x1da2eZNdH6/CLIhquaGBgYGBg
YPCYwUVvFhcXyUpRU2rs2xPZywHG6tqarp5uspEJoUb80umuHureEkG5hx7W
84qRGRQ5hAN7ej7QtwtrHcXWEok2r2kkK2WikfIyPC/8PHQolslkhoeHid35
2m5byA+z2WwdOnW76jYpyU5CGG9w1dcK0sDAwMDAwMDgccX4+CQwMVYuE7tj
xgiPA9W13d1nfE0UCUzDkICdj8WaKyqquD10RLnQuAxw5ubupNN9QO247Utj
Y9PQ0GULG/+pli7lwjwHSSBVKvK5xsfHoxhOBBYKjHdm5it9Mr4dUoB8whnh
kEhA/DCKfQ9ZBB2kFTIRRQMDAwMDA4MfApjzzM3NDQxcIN2K4k42XSRPGKB/
8Xhrf38/N0DRI2zeiOXk5GQ2m02n+4B91dS8o3d+gZ8LC0suM0Nkg33wKj2P
qnAfKW6Av1l+efBw/gbXBQd2dHQCEbXFy6pnjV7ZCGTYFYcMGtPAwMDAwMDA
4HFFOPkBEtjZ2ekKCXpdYqgCELjl1NRU0OC+5oT6r4ODg+OIiYkJYJXwJLwg
kJ6uyBXhEoAcplLHRWLdkQe3L4Rip/BSKpXSg6WrKcg07NHAwMDAwMDg8cOK
zE2nQMPDoxSIszPIKhDnepCApbv7TDZ7fsLTbi/EPWY1pY8hW3jjzMwMcM5M
5hxMo6rqbaK4eszQMe1IGdDgRKLt4sWLXIVoFM0GBgYGBgYGBkH8LYTXTU9P
Awl0iYtdjDHqjDfW1NTEYrHu7u50Oj0yMkLehuueqkIOeB2FH9MIymg78td+
tj/8vLrmnWMdnTCfNZ7XwMDAwMDAwMBgBWC93yCldDVWVs7NAUMeTNiAcALB
w0djKpUCvpfJZNIO9MEDqKnaTTy89jVRT0LZ91FR+VYi0ZbN/v/t3TEKwzAM
heGDN1uv0NXkFB67upPo5tG+SpUITEwjMCSBDP+HxuD5IdnRp92rBAAAwKUs
NMYYX/0jYq92RsDOOLutVB458LFpJ7bSHKtpNqVk9yfpEAIAAJxuMGLpZ7VW
ka+1AZcVeOuO5qkfSXtj68H6D4StQgi2OKaUsrtZBgAAACc62IjTzJZzfq9z
5GV8HOZnv0PZS31ev9F+tGivZvRMESEWAgCAm/gB/jOEVg==
    "], {{0, 236}, {867, 0}}, {0, 255},
    ColorFunction->RGBColor],
   BoxForm`ImageTag[
   "Byte", ColorSpace -> "RGB", ImageResolution -> {300, 300}, Interleaving -> 
    True, MetaInformation -> 
    Association[
     "XMP" -> Association[
       "DublinCoreSchema" -> 
        Association["Format" -> "image/jpeg", "Title" -> "Druck"], 
        "BasicSchema" -> 
        Association[
         "CreateDate" -> 
          DateObject[{2009, 9, 15, 10, 50, 23.}, "Instant", "Gregorian", 2.], 
          "CreatorTool" -> "Adobe Illustrator CS4", "MetadataDate" -> 
          DateObject[{2009, 9, 15, 10, 50, 23.}, "Instant", "Gregorian", 2.], 
          "ModifyDate" -> 
          DateObject[{2009, 9, 15, 8, 50, 27.}, "Instant", "Gregorian", 2.], 
          "Thumbnail" -> 
          Association[
           "Thumbnails[1]" -> 
            Association[
             "Width" -> "256", "HeigHt" -> "72", "Format" -> "JPEG", "Image" -> 
              "/9j/4AAQSkZJRgABAgEBLAEsAAD/7QAsUGhvdG9zaG9wIDMuMAA4QklNA+\
0AAAAAABABLAAAAAEA\n\
AQEsAAAAAQAB/+IMWElDQ19QUk9GSUxFAAEBAAAMSExpbm8CEAAAbW50clJHQiBYWVogB84AAgAJ\n\
AAYAMQAAYWNzcE1TRlQAAAAASUVDIHNSR0IAAAAAAAAAAAAAAAAAAPbWAAEAAAAA0y1IUCAgAAAA\n\
AAAAAAAAAAAAAAAAAAAAAAAAAAAAAAAAAAAAAAAAAAAAAAAAAAAAAAAAAAARY3BydAAAAVAAAAAz\n\
ZGVzYwAAAYQAAABsd3RwdAAAAfAAAAAUYmtwdAAAAgQAAAAUclhZWgAAAhgAAAAUZ1hZWgAAAiwA\n\
AAAUYlhZWgAAAkAAAAAUZG1uZAAAAlQAAABwZG1kZAAAAsQAAACIdnVlZAAAA0wAAACGdmlldwAA\n\
A9QAAAAkbHVtaQAAA/gAAAAUbWVhcwAABAwAAAAkdGVjaAAABDAAAAAMclRSQwAABDwAAAgMZ1RS\n\
QwAABDwAAAgMYlRSQwAABDwAAAgMdGV4dAAAAABDb3B5cmlnaHQgKGMpIDE5OTggSGV3bGV0dC1Q\n\
YWNrYXJkIENvbXBhbnkAAGRlc2MAAAAAAAAAEnNSR0IgSUVDNjE5NjYtMi4xAAAAAAAAAAAAAAAS\n\
c1JHQiBJRUM2MTk2Ni0yLjEAAAAAAAAAAAAAAAAAAAAAAAAAAAAAAAAAAAAAAAAAAAAAAAAAAAAA\n\
AAAAAAAAAAAAAFhZWiAAAAAAAADzUQABAAAAARbMWFlaIAAAAAAAAAAAAAAAAAAAAABYWVogAAAA\n\
AAAAb6IAADj1AAADkFhZWiAAAAAAAABimQAAt4UAABjaWFlaIAAAAAAAACSgAAAPhAAAts9kZXNj\n\
AAAAAAAAABZJRUMgaHR0cDovL3d3dy5pZWMuY2gAAAAAAAAAAAAAABZJRUMgaHR0cDovL3d3dy5p\n\
ZWMuY2gAAAAAAAAAAAAAAAAAAAAAAAAAAAAAAAAAAAAAAAAAAAAAAAAAAAAAAAAAAAAAZGVzYwAA\n\
AAAAAAAuSUVDIDYxOTY2LTIuMSBEZWZhdWx0IFJHQiBjb2xvdXIgc3BhY2UgLSBzUkdCAAAAAAAA\n\
AAAAAAAuSUVDIDYxOTY2LTIuMSBEZWZhdWx0IFJHQiBjb2xvdXIgc3BhY2UgLSBzUkdCAAAAAAAA\n\
AAAAAAAAAAAAAAAAAAAAAGRlc2MAAAAAAAAALFJlZmVyZW5jZSBWaWV3aW5nIENvbmRpdGlvbiBp\n\
biBJRUM2MTk2Ni0yLjEAAAAAAAAAAAAAACxSZWZlcmVuY2UgVmlld2luZyBDb25kaXRpb24gaW4g\n\
SUVDNjE5NjYtMi4xAAAAAAAAAAAAAAAAAAAAAAAAAAAAAAAAAAB2aWV3AAAAAAATpP4AFF8uABDP\n\
FAAD7cwABBMLAANcngAAAAFYWVogAAAAAABMCVYAUAAAAFcf521lYXMAAAAAAAAAAQAAAAAAAAAA\n\
AAAAAAAAAAAAAAKPAAAAAnNpZyAAAAAAQ1JUIGN1cnYAAAAAAAAEAAAAAAUACgAPABQAGQAeACMA\n\
KAAtADIANwA7AEAARQBKAE8AVABZAF4AYwBoAG0AcgB3AHwAgQCGAIsAkACVAJoAnwCkAKkArgCy\n\
ALcAvADBAMYAywDQANUA2wDgAOUA6wDwAPYA+wEBAQcBDQETARkBHwElASsBMgE4AT4BRQFMAVIB\n\
WQFgAWcBbgF1AXwBgwGLAZIBmgGhAakBsQG5AcEByQHRAdkB4QHpAfIB+gIDAgwCFAIdAiYCLwI4\n\
AkECSwJUAl0CZwJxAnoChAKOApgCogKsArYCwQLLAtUC4ALrAvUDAAMLAxYDIQMtAzgDQwNPA1oD\n\
ZgNyA34DigOWA6IDrgO6A8cD0wPgA+wD+QQGBBMEIAQtBDsESARVBGMEcQR+BIwEmgSoBLYExATT\n\
BOEE8AT+BQ0FHAUrBToFSQVYBWcFdwWGBZYFpgW1BcUF1QXlBfYGBgYWBicGNwZIBlkGagZ7BowG\n\
nQavBsAG0QbjBvUHBwcZBysHPQdPB2EHdAeGB5kHrAe/B9IH5Qf4CAsIHwgyCEYIWghuCIIIlgiq\n\
CL4I0gjnCPsJEAklCToJTwlkCXkJjwmkCboJzwnlCfsKEQonCj0KVApqCoEKmAquCsUK3ArzCwsL\n\
Igs5C1ELaQuAC5gLsAvIC+EL+QwSDCoMQwxcDHUMjgynDMAM2QzzDQ0NJg1ADVoNdA2ODakNww3e\n\
DfgOEw4uDkkOZA5/DpsOtg7SDu4PCQ8lD0EPXg96D5YPsw/PD+wQCRAmEEMQYRB+EJsQuRDXEPUR\n\
ExExEU8RbRGMEaoRyRHoEgcSJhJFEmQShBKjEsMS4xMDEyMTQxNjE4MTpBPFE+UUBhQnFEkUahSL\n\
FK0UzhTwFRIVNBVWFXgVmxW9FeAWAxYmFkkWbBaPFrIW1hb6Fx0XQRdlF4kXrhfSF/cYGxhAGGUY\n\
ihivGNUY+hkgGUUZaxmRGbcZ3RoEGioaURp3Gp4axRrsGxQbOxtjG4obshvaHAIcKhxSHHscoxzM\n\
HPUdHh1HHXAdmR3DHeweFh5AHmoelB6+HukfEx8+H2kflB+/H+ogFSBBIGwgmCDEIPAhHCFIIXUh\n\
oSHOIfsiJyJVIoIiryLdIwojOCNmI5QjwiPwJB8kTSR8JKsk2iUJJTglaCWXJccl9yYnJlcmhya3\n\
JugnGCdJJ3onqyfcKA0oPyhxKKIo1CkGKTgpaymdKdAqAio1KmgqmyrPKwIrNitpK50r0SwFLDks\n\
biyiLNctDC1BLXYtqy3hLhYuTC6CLrcu7i8kL1ovkS/HL/4wNTBsMKQw2zESMUoxgjG6MfIyKjJj\n\
Mpsy1DMNM0YzfzO4M/E0KzRlNJ402DUTNU01hzXCNf02NzZyNq426TckN2A3nDfXOBQ4UDiMOMg5\n\
BTlCOX85vDn5OjY6dDqyOu87LTtrO6o76DwnPGU8pDzjPSI9YT2hPeA+ID5gPqA+4D8hP2E/oj/i\n\
QCNAZECmQOdBKUFqQaxB7kIwQnJCtUL3QzpDfUPARANER0SKRM5FEkVVRZpF3kYiRmdGq0bwRzVH\n\
e0fASAVIS0iRSNdJHUljSalJ8Eo3Sn1KxEsMS1NLmkviTCpMcky6TQJNSk2TTdxOJU5uTrdPAE9J\n\
T5NP3VAnUHFQu1EGUVBRm1HmUjFSfFLHUxNTX1OqU/ZUQlSPVNtVKFV1VcJWD1ZcVqlW91dEV5JX\n\
4FgvWH1Yy1kaWWlZuFoHWlZaplr1W0VblVvlXDVchlzWXSddeF3JXhpebF69Xw9fYV+zYAVgV2Cq\n\
YPxhT2GiYfViSWKcYvBjQ2OXY+tkQGSUZOllPWWSZedmPWaSZuhnPWeTZ+loP2iWaOxpQ2maafFq\n\
SGqfavdrT2una/9sV2yvbQhtYG25bhJua27Ebx5veG/RcCtwhnDgcTpxlXHwcktypnMBc11zuHQU\n\
dHB0zHUodYV14XY+dpt2+HdWd7N4EXhueMx5KnmJeed6RnqlewR7Y3vCfCF8gXzhfUF9oX4BfmJ+\n\
wn8jf4R/5YBHgKiBCoFrgc2CMIKSgvSDV4O6hB2EgITjhUeFq4YOhnKG14c7h5+IBIhpiM6JM4mZ\n\
if6KZIrKizCLlov8jGOMyo0xjZiN/45mjs6PNo+ekAaQbpDWkT+RqJIRknqS45NNk7aUIJSKlPSV\n\
X5XJljSWn5cKl3WX4JhMmLiZJJmQmfyaaJrVm0Kbr5wcnImc951kndKeQJ6unx2fi5/6oGmg2KFH\n\
obaiJqKWowajdqPmpFakx6U4pammGqaLpv2nbqfgqFKoxKk3qamqHKqPqwKrdavprFys0K1Erbiu\n\
La6hrxavi7AAsHWw6rFgsdayS7LCszizrrQltJy1E7WKtgG2ebbwt2i34LhZuNG5SrnCuju6tbsu\n\
u6e8IbybvRW9j74KvoS+/796v/XAcMDswWfB48JfwtvDWMPUxFHEzsVLxcjGRsbDx0HHv8g9yLzJ\n\
Osm5yjjKt8s2y7bMNcy1zTXNtc42zrbPN8+40DnQutE80b7SP9LB00TTxtRJ1MvVTtXR1lXW2Ndc\n\
1+DYZNjo2WzZ8dp22vvbgNwF3IrdEN2W3hzeot8p36/gNuC94UThzOJT4tvjY+Pr5HPk/OWE5g3m\n\
lucf56noMui86Ubp0Opb6uXrcOv77IbtEe2c7ijutO9A78zwWPDl8XLx//KM8xnzp/Q09ML1UPXe\n\
9m32+/eK+Bn4qPk4+cf6V/rn+3f8B/yY/Sn9uv5L/tz/bf///+4ADkFkb2JlAGTAAAAAAf/bAIQA\n\
BgQEBAUEBgUFBgkGBQYJCwgGBggLDAoKCwoKDBAMDAwMDAwQDA4PEA8ODBMTFBQTExwbGxscHx8f\n\
Hx8fHx8fHwEHBwcNDA0YEBAYGhURFRofHx8fHx8fHx8fHx8fHx8fHx8fHx8fHx8fHx8fHx8fHx8f\n\
Hx8fHx8fHx8fHx8fHx8f/8AAEQgASAEAAwERAAIRAQMRAf/EAaIAAAAHAQEBAQEAAAAAAAAAAAQF\n\
AwIGAQAHCAkKCwEAAgIDAQEBAQEAAAAAAAAAAQACAwQFBgcICQoLEAACAQMDAgQCBgcDBAIGAnMB\n\
AgMRBAAFIRIxQVEGE2EicYEUMpGhBxWxQiPBUtHhMxZi8CRygvElQzRTkqKyY3PCNUQnk6OzNhdU\n\
ZHTD0uIIJoMJChgZhJRFRqS0VtNVKBry4/PE1OT0ZXWFlaW1xdXl9WZ2hpamtsbW5vY3R1dnd4eX\n\
p7fH1+f3OEhYaHiImKi4yNjo+Ck5SVlpeYmZqbnJ2en5KjpKWmp6ipqqusra6voRAAICAQIDBQUE\n\
BQYECAMDbQEAAhEDBCESMUEFURNhIgZxgZEyobHwFMHR4SNCFVJicvEzJDRDghaSUyWiY7LCB3PS\n\
NeJEgxdUkwgJChgZJjZFGidkdFU38qOzwygp0+PzhJSktMTU5PRldYWVpbXF1eX1RlZmdoaWprbG\n\
1ub2R1dnd4eXp7fH1+f3OEhYaHiImKi4yNjo+DlJWWl5iZmpucnZ6fkqOkpaanqKmqq6ytrq+v/a\n\
AAwDAQACEQMRAD8A9U4qhNU1aw0y2NzeyiNKhUUAs7ueiIgqzMfAYqxrU9b16Sz+uzuNC0xzwiWi\n\
TX8rEEhQGPpRE0O3xEd6YqoTaJaS3MS/o+41mOSFZ/Wv5rhjIGqSqhgLeNlAHwtxqT2G+FCGj8v2\n\
5luo/wDDNsY04ul0bYRcNzyRER3klZfhoRxrvv0BVbkSOyu9NtLBr7TLy6RnlihnaeKMoORX6vOJ\n\
eRKVfgArcRtuKYqnUfmPUdMJXXI45rNSAdWswTGlen1iE8nhr41K/LAlkcckcsayROHjcBkdSCpB\n\
3BBHUYquxV2KuxV2KuxV2KsV/MzX/MWheU59Q0C0+t36uiEcDJ6cbGjScF3am331OwzK0eKE8lTN\n\
BxNblnjxmUBZRH5e6zrus+UrHUdctfqmpTB/Vj4NHUK5CPwbdeSgH+zI6vHGGQiJsMtJknPGJTFS\n\
ZFmO5LsVdirsVdirsVdirsVdirzLyF548/6x541TS9a0r6rpVuJSj+i8folHCxr6rfDJzX7+o2zZ\n\
6rTYoYhKJuTq9Lqs080ozjURfT9LM/MvnLy15ajibWb1LZrgkW8VGeSQggHiiBm7jfpmFh088n0i\n\
3NzamGL6zSdZS3vOfy485+fdb8yaxY+YNI+pWFoGME3pPHwkDhVh5MSJOSEtUeHgRmx1enxQhEwl\n\
ZLrdHqc05yE41EfivN3nrzp570jzro2laLpP1vSrv0/Xm9KR+ZeQrIvqKQsfBAG36dTtjptPinil\n\
KUqkF1WpzQyxjCNxPl5s/vr6zsLSW8vZkt7WBS800hCoqjuScwIxMjQ5uwlIRFnYIPy95k0fzDYH\n\
UNIn+s2YkeITcWQFk2agcKafRk8uGWM1LYsMWaOSPFE2ERq2qWul2Et7ck+nGBRFFWd2NFRB3ZmN\n\
BlTawZL6ae+fVZ3S91W2eVLzSYyfWt7anBlsqkcnib+8cLVmHEEDqVQiapLoul31haIt/aQSgxeu\n\
vKGBo6y8KIkTSzfDydB8KUqz9cUID61ePOLXWdTmnu6mK3022Y21shjkKqo9P00KsicVf4gK7jah\n\
VVvqMcct0Bo9xarGtwILr1zHRvWDEvIknxfVqcOKFi3t1CqyDUJDcNqujPHqxir6lrqEazTCJWjV\n\
KT/FKjlmPBGdthXr8OKou21OQRFNID2NzdtHJfy3LwsIYXm+2GlB9SNhJvJv9njRSQMVTfTdX07S\n\
J3l0y7W88vK6R6kkQb07OaX7MsJNV9Fz9tFJ4dRtilnIIIqNwcCpX5o1ltE8u6jq6RCdrG3knEJP\n\
EMUWtK0NMtw4+OYj3lqz5OCBl3C0n/LTzvL5y8vPq0totkyXD2/pK5kBCKjcqkL/AD5drNN4M+G7\n\
2aNFqvHhxVW9In8wfNknlPyvca3HbC7eB4kEDMUB9Rwn2gG6V8MjpcHizEbpnq9R4OMzq6Yjpn5z\n\
ahrWj2jaB5fk1XXpkeS8s4ZKQWiiV44/VmZR8ThOQXbbvmXPs8QkeOXDHv7/AIOHj7SOSI4I8U+o\n\
7veUAv55a3o2tw6b508utpUc1D9YjctxQmnMKQRIoPXi23udsn/JsZx4sUuJr/lSUJiOWHCzzz/5\n\
vbyt5Un12CBb30miCRF+CsJXC15AN/NXMHS6fxcnATTsNXqPCxmdXSSz/mRqn/KsIPOtrpSTSN8d\n\
zY+q1EiErRF1YISaEAnbpXwy4aOPjnET8Wg62X5fxRH4fGk88gecIvNvli31lIhbySM8dxbhufpy\n\
RsRTlQVqtG+nKNVp/CmYt+k1AzYxPkmPmLWrfQ9Cv9XuBWKxheYpWnIqPhQHxZqKMrw4zOYiOrbm\n\
yjHAyPQMa0f8yYP8Bp5v8yQLpVtMzfVrdGMryLXjGFBCEu5ViB/LvWlcycmjPi+HA8RcXHrR4Piz\n\
HCEBo/nj8w/Mlr+ktB8uW1vpTk/VZdSuWSSZQftKkamg/DwJyzJpsOM8M5ky8gwxarNlHFCAEeln\n\
n9iYeVfzKi1PXZ/LOt2DaJ5ktxUWUkiyxzKF5coZQFDfD8VKdOhNDSvPo+GHHE8UO9ng1olM45jg\n\
n3d/uS/zH+ba6H+YEHlm5tIksXWOSfUpJSvpoyF2Yrxp8NPHLMOg48XGDv3MM3aAx5hjI277QGk/\n\
nXc6l5ngt/0O9j5Zkjnm/S92HUmG3heVpQAvCnwUoCcnk7OEYXxXPbYebVj7SMsgHDWPf1HyFo/T\n\
vP3njzJbS6l5V8vwNo6s6W1xqFwYpLkoaExxqKLuKfE1K9+uQnpcWM8OSR4vIcm3Hq8uUGWOI4el\n\
nmn3kHzbqfmXT7yfUdKbSbmxunspYWk9SskQBcj4VpQtTv8APKNVgjjIAPECLb9JqJZYkyjwkGkj\n\
8kfmpceZfOuq+W5NOS2j01Lh1uVlLl/QnSEVUqtK869cu1OiGPEJ3d191tGm1/i5ZY6rhv7DTzL8\n\
+L/zLca/pQ1XS47FIHnXTmSdZvXj9RKOwX7HRdj45s+zIwEDwm+V7cnVdrTmZx4o1V1vze2eWNW8\n\
73t5LH5g0GLSrVY+UU0d2lwWk5AceKjbaprmlzY8UR6JcR91O9wZMsj648I99pB/ysPzdrgmk8me\n\
WzeafEzxpql/MttFK6VB9KIkOw5Cla/OmX/lMcP72dHuG7jDWZMn91C495NIDRvzi1W280QeWfOm\n\
i/oe+uSiQ3Mb84i0h4oafEODNUc1cgHY9yLMnZ8TAzxS4gGvF2lIZBjyx4ZFHfnVfeY4fKWoW9jp\n\
iXOlTWzfX75p1jaD4xTjEd3+jK+zowOQEmpXsO9t7SnMYyIxuNbm+TEvyW1fz1b+U7e30rQIb7Sz\n\
dSc757tIWHJhz/dnf4fxzL7Rx4jkJlKpVypw+zMmUYwIwuN87/QzrzPLqWp6vLDp0RuRo6j04o5U\n\
hc3cq1aRWkV1JgiYU+E0Z80jvUDaRX2r3lpGyR2usXKSPfXlqJYjFaBijOUlSIi4lblGGodqkYUK\n\
OsKI544dOC2dvE7WOnOPUQW8SloriYOAUbkRL6nJgaKrA1xVdZyW+nW8MNoy3tzAJBqumTIsU0kN\n\
wP35iekaSf3YYK3xUFKj7OKqg1SOzNlBqNx6ltpk11dFzyZrkECaChUHkyiZXcDoN+gNFUBqVxHM\n\
YL9byx/Tgke7kt4VRjGoBkVPVkqpk5KqqCgPI/61VUfpWmwaqk1hHII7mNDc6bcHlIY5VpHcxyFl\n\
USJLySSRKUPqdBtiqhaTarFpxVPqdlpn1yQ62l1IPWeRn/0qOUtQcFDcVpVmXhirKfJV+j2c2mCY\n\
zrYcDZznrLZTr6ls5rTfhVD/AKuBK38y/wDyX/mD/mBn/wCIHMnR/wB9H3hxtb/cz/qliP8Azjl/\n\
ygM//bQm/wCTcWZfa/8Aej+r+twexf7k/wBY/oTH8+//ACWmof8AGW3/AOTy5X2X/fD4/c3dq/4v\n\
L4fet/IPTra1/LayuYlAlv5biadu5ZJmhH/CxDD2pMnMR3V+tHZMAMAI6399JJ/zkvZwP5S0u9ZQ\n\
biG/EMb9wk0MjOPpMK5d2PI+IR5fpcftuI8OJ68X6D+pv8wZHk/5x+06Rzyd7LS2Zj3JERJx0o/w\n\
s++X6U6s3oh/Vj+hkX5S2dtfflLpVldIJLa5t7iGeM9GR5pVYfSDmPr5GOoJHMEfcHJ7PiJaaIPI\n\
g/eWGfkndXHlnzpr/kO/f/djTWZbYO8WxKj/AItgKv8AJczO0YjJjjlHx/HkXB7MkcWWWGXw/HmN\n\
2SfnDJPrVzoXkSzcrNrdyJr8qRVLO3+JiQfEjkvumY3Z4EBLKf4Rt7z+PtcrtEmZjhH8Z39w/H2M\n\
G/5yFuFj1ny75Zt0aPTrS1WSO3gFTSRzAqqmwJVIaL88zuyh6ZTPMn9v6XX9sH1wxj6QOny5fB6L\n\
bfmdBa20Vtb+S/M0cECLHDGum7KiDiqj952AzXS0ZJs5Mf8ApnZx1wAoY8n+l/a84/MHXNT1rzto\n\
Wv6L5e1mzu9MZFuPrVm0bERy80HwGTajMDXNjpcUYYpQlKJEu4ut1eWU8sJwhMGPeF35i6Xb6r+f\n\
WmafcoJLadrITxt0aMfE6n/WUUx0kzHSkjnunW4xPWRieWz2D8xdGvdW8javpmnD/SprekEa7Fij\n\
B/TH+uF4/Tmo0mQQyxlLlbudZjM8Uox508g/LT86rXyvpMXlnzHYTxpYu6RXES/GgdyxWaJ+B+Fm\n\
O43p28dvrOzjllxwPN0uh7TGKPh5Advxu9u8ueZvL/mKxN9ol3Hd2/KkhSqsreDowVlPzGaTNhnj\n\
NSFO+w54ZBcDYeL/AJMf+Tk80f8AGK+/6jos3PaH+LQ+H+5Lo+zv8an/AJ3+6Cr/AM5I/wDHa8s/\n\
6s3/ACcjwdj/AEzT239UPj+h7xmiegYzqHnzyB5eK6fPqdratB+7Wxtx6jR06J6MAdl+VMyYaXLk\n\
3AJ8/wC1xZ6vDj2MgK6fsDxL8+PNtnrWoaJNp9nd24tVmZL66ge3E3JoyvpCQKzBONa0/azddmYD\n\
ASBIN9AbdF2tqBMxoEVe5Fdz2b82f/Jc69/zDH/iS5p9D/fR97vNf/cS9yRf849/+S6i/wCYqf8A\n\
WMv7V/vvgHH7I/uB7yl6fo/UpICxvE1S9kkuoZrUQXES/WpWZTNAayqvp8AWoBQdc1zsmU+WayT3\n\
0sZLLcPLzY/E7Wtpys7eNSf5mjeQn/mrFLBbSKSza0uZP0fJBayxSpBBaGK7P1dxIFM5tY/iHD94\n\
eQqAcUM5n1S51TW7G0vbGBdH1G2aa2NwokldVjDSBGRh6b0kG1DsK1rgSxG3gsbcW8pu2nke/tml\n\
sqhmKyqsziqqQxYcl+18RqOophQnEnm+4GmXFsuiJBZ3Ba1k+riVW5TKVVh+59Mmvi334ql3la0u\n\
Br+mc5tOeNpOSmwszBKQqFgfUNtFVNhy+LfFUdrgmi1trkPbQ3LrzkurhI2iSe2cWskimUhU5pNC\n\
x8ONNztiqZeWrh11ywlfUIdTluobqzurq3cSoZImS6iXmqxqSqTONloBtgSnfn2yuL3yTrtrbrzn\n\
lsZxEg6s3pkhR7npl+lkI5Yk94cfVRMsUgOfCXm//ONvmDT20G+0J5UTUIrprmOEmjPFJGi1UHrx\n\
ZDWnTbNl2viPGJ9Kp1nYuaPAYX6rtMf+chdesLfya2j8xJf3ssT+gpqyQxuGMrgdF5cVFepOVdlY\n\
icnF0Db2xlAxcPU/i06/I7/yVuif9HX/AFFzZT2l/fy+H3Bu7L/xePx+8pF/zkp/ygtj/wBtSL/q\n\
Hny/sf8AvT/V/SHH7b/uR/W/QUP59/8AWetM/wCYHSv+IxZLS/42ffL9KNV/iQ/qx/Qyv8l//JZa\n\
H/xjl/6iJMxe0f7+X46OV2Z/i8fx1LB/zxs7ny75q0Dz5p6/vI5FgulGwZ4qsgYj/fkXND7DM3s2\n\
QyY5Yi4PakTiyQzR93494tP/AMr5D5q80a75+mjdLeRhpuiRy9Ut4gGdqbgFzTodjyFco1o8KEcQ\n\
959/4/Q5GhPjZJZj/Vj7vx+lj3/ORmgX0c+kebLNCy2dLe5elRHxk9SBj/klmYfOnjmR2TlFSxnr\n\
+C43bOIgxyjpt+p6r5R82aR5o0WDU9OmVxIq/WIAwLwyEfFHIOoIP39Rtmqz4JYpcMnb6fURywEo\n\
/wBiI1LzHounX1lYXd0iX2oSCK0tQayOTXfiNwopux2yMMMpAkDYM55oxIiTvLk8a82f+tF6P87X\n\
/iDZucH+Jy+Lpc/+PR+H6Xtuq6pY6VptzqV9J6VnaRtLPJQmiqKnYVJ+QzSwgZSERzLu5zEImR5B\n\
LtS8u+UPNNkk19Y2up29xGDDdcVZjG4qDHMvxrUd1bLIZsmI0CYn8dGvJhx5RuBIH8bF5X+R2kix\n\
8++bI9Llaby/alraKatVdhMfR36OVRX+IfxzadpZOLFDi+s/qdT2Xj4c2Th+gbfagfyY/wDJyeaP\n\
+MV9/wBR0WT7Q/xaHw/3Ja+zv8an/nf7oKv/ADkqfT1Xy1KwIjC3HxU2+F4icHY/0z+H6U9t84fH\n\
9D038zNUvLP8vNZv9MkIn+rAwzRE1CSMqs6svgjEgj55rNHAHNES73a66ZjhkY86YZ/zjlpeg/4X\n\
uNTijjk1k3LxXU7AGWNAq8EUndVYGu3U/LbN7XnPjEf4acHsbHDw+IfVbFv+cldTsLjXNJsoJ1lu\n\
rOGU3Uampj9VlKBqbAkKTTrT5jMrseBEZE8i4nbeSJlGIO4u3rn5qxvJ+XWvqiliLRmIHgpDE/QB\n\
mo0J/fR97udcP3M/cxv/AJx2uYZfy/aJGrJb3kySr3BYI4/Bsye1okZfg4vY8gcNdxKl5eN3I+ix\n\
jSbee0jFk0uoPYyvLGypEAFuEcfGrDclaKv832c1rtEbo8OpTQaPHaF5JbaSshRvhhQXkizCQVWv\n\
qtFUE1+ww2/aVbv302atoi0uleT1SEA2eO8qQ3WpDLXb76GiqzzTdXsvlXTJdK5KdJt4ZpruPdon\n\
aJUWPnyUr8LktxVj0rQGuKoCJNbs723ePUY47S1jOoiYky+ml4SlZHZC0rVoeJarDpTsqs06PWpZ\n\
I7V/Ut44LuCadLoNHXiVIWOivybg4J5caVHjiqa2zQ3FlaQ6VwN+lo6EIgDfFZxgqCONasr0364q\n\
smjne5sLZorkiGK7rFbsDeITJbrKy1Bpylb1ELGtN6jaiqt5ejgi1vTbW0S4ggtL65T0rooZNrFS\n\
1VRVC/FKCetTvWpxV6HgS8ok/LT8nvN+rT3OkX3G8B9a5i0y5QAFm+3wZZONT/LQZtRrNRhjUht5\n\
h1B0OmzyuJ3/AKJZHa/lB5IttCvNHjtZDFqAjF7dtIWuZBFIsqgyH7I5INlAGY8tflMxK+XLucmP\n\
Z2IQMa58+9M/IyeVLTRV0fy1eJd2Wms8bBJRMyNI7SEOw/ymOVanxDLimKJbtMMcY8OM2IqvnDyf\n\
ofmrTI7DWQ5tIJhcr6b+mQ6Iybt4cXODT6iWKVx5p1Gnhljwz5c0kv0/LjVvII02bU4pPK9iLe0a\n\
6ScBVNuE9JGlH7X2cuic0MvEB6zZ5d7RIYJ4eEkeGKHPu80+8nWWg2XluytdAmFxpEasLSYP6oYG\n\
Ri3x9/iJyjUSnKZM/qcjTxhGAEPpS/8AMGXyLcaO+k+bL+C2trgpIsbyiOYlGBDRgfH1FCQMs0oy\n\
iXFjBJa9WcRjw5CAD5rfIeq+QY9Ng0LyvqVvPFaK3p26ygzEFi7sVNGbdtzTHVQy8RnkB3RpcmER\n\
EMZG3mnPmHU/L1hpzHX57eDT7k/V3+tlRFIXUn0yH2NVU7ZTihOUvRdjubs04Rj6yOE7bvONX/Lb\n\
8o9OWHXRq8ug294oltZLW9ESSK1HBi5iRyCCDRc2WPWaiXo4eKu8OtyaLTR9fFwX3STj8v8ASfym\n\
jvmn8uXUGpawFJe5nmM93xGxZRIar1oWRRlOqyagipgiPyDdpMenErgRKfvsp5ffl75cvfNkHmmd\n\
JTq1twMTCQiP92CFqn05RHVzjjOMfSXIlpISyDIfqCca1oum61pc+l6nD9YsbkBZoeTLUKwYfEhV\n\
hRlB2OU48koSEo8w25cUZxMZCwWHWv5M+XrOF7W01XWLfTZK+ppsV6yW7BvtAoqgkHvvmZLtGZ3M\n\
Y331u4UezYDYSmI93Fsy/Q9B0fQtOj07SbVLSzjqViSu5PVmYkszHxY1zEyZZTPFI2XNxYo448MR\n\
QSfy/wDlz5a0HzBea9p6SrqF+sq3DPIWQiaVZXotNviUZbl1c8kBA8g04tHjxzM4/UUV5v8AJWge\n\
bdOWx1iFnSJucE0bcJY2IoSjb9R1BBGR0+pniNxZajTQzRqSB8tflxougI0UV3f39s0LWy2l9cNN\n\
brC/2kWEBY6U2+zk82slk6AHyG/zYYNHHGKuUhy3Nj5ckjH5DeT4b+S80691PS/U+1BZ3IjTjWvG\n\
rI8lP9nl/wDKeQipCMveHH/krGJXEyj7imt5+UPkK70aLSX07hDDIZluEdhcGRxR3eUks5am/Ko+\n\
4ZVHX5RLiv8AU3S7PwmPCR+v5p/pXlzTdN0c6RGJLizdWSUXUj3DOrjiwZpC2xG1OmUTzSlLi6+W\n\
zkwxRjHh5jz3YlYfkl5T069luNNvNUsYpyPWtLa8eKJlBqEYqBKV+b5ly7SySFSET8HCh2ZjhK4m\n\
Q8gfwftS25trmK4udLk1SaygtJ5YbeyghnuZZebPPEUjjIj+xcLQsCap2pmA7BkvlX0xql1bTxSW\n\
t0SdRtI2BjYwXnxTRutTX07jlUdtqYEpXc2DrMs4kL+tK3GHiuxaO7U0IHI/3Q/jWi0KFG6tJLXR\n\
Ht0JuoLr60gsHma3CFZCvJSlBIGDp8Em2/2qdFUs0DT44ZGpKst/pbxKwPrRqJSks6GVZFSnxxCP\n\
psKkeyrK7qJTdacvISyypLPcSUIq9x+/Wm+wAtWC17CmKoPyvYNb32mzGXl68Y4igHH/AEON+v8A\n\
z0p9HviqU6rcW36SuLpLe5v7ZZVtR6HrevMLd+VzMJYAOLesycakKRHxFBSirI9Bt45vMitDNcXN\n\
tp9nzD3jO0yy37K4Q8/iBWKEbH+bAll2KvCYbYeSPz+RR+70zzEGCHt/pZrwHYUukA/1c3hPjaT+\n\
lD9H7HQCPgaz+jP9P/Hnqf5ieYx5d8mapqitxnjhMdqR19eX93GR/qs3I+wzV6TD4mQRdtrM3h4p\n\
S8vteRfke2peVfPt75W1dPQn1O0imWMn/dqRidF+fpSPy9xTNv2lw5cQyR/hP7HTdlcWHMcctjIf\n\
telfnB5hl0fyTdRWtW1HVmGnWSJuxe4BDcab1EfKnvTNboMXHlF8o7n4O07RzGGI19UvSPixT8wf\n\
K8Plj8iv0OlDJA1s1zIP253nVpG+XI0HtTMrS5jl1XF7/ucTV4Bi0nB3V96O8o+ZB5a/IW11oKGk\n\
tbaX0FPQyyXLxx19ubCvtkM+HxNWY95/Qz02fwtGJ9w/Sl/5G+VINVtLrztr4GpavfzuttNcgScE\n\
jorOobYMWqvsBQUyztLOYkYobRAauytPxg5p+qRKZfnh5V04eVn8y2ES2WtaNJDLDeW4EUhRpFjK\n\
llpXjyDL3FNupyvs3OfE4DvGXRt7VwR8PxBtOPUMU/M7zLL5l/JLy9q84AuptQjS5p0MsUNzG7U7\n\
civKnvmVosPh6mURy4f1OJrs/i6WEjz4v1sn/LD8vdG1Pypp2teZbddW1C6to47dboc47e0hHpwR\n\
RIfhHwKGJp1OYut1co5DGB4QD06nq5eh0cZYxLIOKRHXoOgYR+cnliy8jeZtE8weWk+o+uzyCGMn\n\
gk1uUJKg9FdZKFenXM7s/Mc8JQnv+1wO0sIwZIzx7fsfRMMqywpKtQsihlB60YVzniKelBX4Fdir\n\
sVdirsVdirsVdirsVdirEPOttdWFwmv2cjxKEW31ExFVbgG5RSVZZAArEo7cTRWr2xVBm2ngt7FH\n\
1B5fNqE3ds8pMkQ9dTW0LV3idY+OxrUc8KpVPd+YEuDa27/WdR05/rj6dLbssYWSoYkiRiVVZyRx\n\
rXpihDpryKLeO9gS4iCxlo1aFHpWAOwjuJhI3KKDjXgn2ie+yqy+udKaJvT0uRFlcszyC1iUAmV+\n\
I4SvtVkAHSgpiqMj8w6tcNE1okV/qAjVWjRVkHJIjFs1vPckBfVY/GqCrGtNsVWwPqrsLW31Jl/R\n\
S/Vr2c25X6vG6+k8gIdvjCx0WgO+Ko2Sy/RS2+vaJqLR6UONu9ou8jrGQsdusbeojuZOSj4VYM7M\n\
SemKsv8ALemXFjp5e84nUbyRrq/Zenqyfsr/AJKKAg+WBKa4q8p/5yF0CS48tWfmC1ql7olwrGVd\n\
mEUxCk7d1kCEeG+bXsrLUzA8pB1HbGK8YmOcD+PtpB3XmOD8xte8maRAQ9nHEuua5GvxKskPwLCd\n\
u0nJT4hhk44Tp4ZJHn9Mf1sJZhqZ44jl9cvh0+al+e9rcaJrvlzzzZLWazmW2uBWgbgTLGp2/aX1\n\
FY/LD2ZIThLEev4/UjtUHHOGYcxt+n9aZwXtr57/ADUsZrVhPoHle0S8V9ij3l2oeLoeqrxI8GQ5\n\
UYnBgIP1zNfAfj7W0SGo1AreGMX8Ty/HkmX59/8AktNQ/wCMtv8A8nlyvsv++Hx+5t7V/wAXl8Pv\n\
YhdWk9z/AM4zwCFeTQoJmUdeCXxLH6BvmYJAa3f8elwjEnQbfj1Lvyg/Ln8uvM3km3vtQ00XWpxS\n\
zQ3souLhDyDlkqsciKP3TL0GDX6vNjykA1HpsF7O0WDLiBkLlve5/X3Mxl/Ir8sHWi6S0RrXktzc\n\
k/L4pGGYY7Tz/wA77A5x7K0/837T+tiX54+XNK8u/lhpmlaVGYrKLVUZEZmcgvDcM3xMSepzL7Nz\n\
SyZzKXPh/SHC7Vwxx6eMY8uL9Bemfl+iJ5E8uhRQHTbRqe7QIT+JzWao/vZf1j97tdJ/cw/qj7nl\n\
3/OT3+8nl7/jJdfqizadjc5fD9Lqe3OUPj+h7Rp/+8Ft/wAYk/4iM00+Zd7HkiMil2KuxV2KuxV2\n\
KuxV2KuxV2KrZI45Y3ikUPG4KujCoKkUIIPY4qxFrVfLN0slzB9b0WMEWV6QzyWIJr6coAJMP8sg\n\
3UbHamKoa+ill0qC91E/XNRmnhi0e4s5UjuKykKxjmQcKUBcrx406+OFCRSjWbSAyQava3GniVra\n\
GHUU9BybKXb02T1EZI5P2tloeOw2CqYT2mr+rHBYwaUb0RtPdwmQc4w0v1hgyoGkcV4UIUEKfFqh\n\
VDwCYXGmSatrLyxavy9IWIWzhKu6KxM8xSQ8hxAVADxX4dsVT6H0tDivLTVIobbRGLRWNpAvKSVy\n\
wZfT48ZXkIbrxJqOopVglF6Jok09xDqOoW62cFtU6VpC0K2/PdpZKbGU12A2QbDfFWS4q7FUFrml\n\
W+r6Pe6Xcf3N7BJA560EileQ9xWoyeOZhISHRhlxicTE9Q88/Jb8stV8ofpO71lYvr11whg9J+YE\n\
KVZjWg+0xH/A5sO0dZHLQjyDrezNDLDZlzLK/wAx/K8nmfydqGkQhfrcirJaFjQCaJg679uVOP05\n\
i6TN4WQSPJy9Zg8XEYjmln5Q+Rbnyh5Ye1vwn6Uu53muyhDAAfBGgYAVAVeXzJy3X6kZp2PpDV2d\n\
pDhx0fqJ3Rf5qeWtU8y+TLrSNMCNeTSQsgkbgtEkVmqfkMhos0ceQSlyZ67BLLiMY8zX3qnkHyxc\n\
aX5BsfL+sxRvIkM0N5ACJI2WWRyVJ6EFX3warMJZTOKdJgMMIhL4sEg/LTz/AOR9auL/AMh3MF9p\n\
d1T1NKvW4kjegapRW4V+Fw6t2+ecdZhzxAyipDqHXjRZsEicJBiehZA8351azH9TNpp/lqJ9pr/1\n\
PrU4U9TCilk5f633jMetNDe5T8uXzconVT2qOPz5n4KX5m/l7rms+QtK8vaTL9du7C5heW5u5OLy\n\
LHBLGzsxrVizjJaPVxhlM5bAjp7wx12jnkwxhE2QRz9xZr5V0+503yvo+nXQAubKxtrecKagSRQq\n\
jUPfcZhZ5iU5EciS52CBjjjE8wAGDfnZ5B8w+b4NITRkiZrNp2m9WQR7SBONK9fsHM7s7VQxGXF1\n\
pwO09HPMI8PS3pFpG0VpDE/2kjVWp4gAHNbI2XZjkq4EuxV2KuxV2KuxV2KuxV2KuxV2KuIBFDuD\n\
irG73yPZGcXWkynTLlGMioiLJb82FC4ianBiNuUbKcVSO98qeZFtbS2W1t50s1aJJLecoXieVJmV\n\
47hW6vENxLWld98KFb6p5sOryXyaW8Z5zvH+9tgQbiJItn9R/sekrbp9GKt2HlHzK9hDYXE0FtaR\n\
SetF6jNeSo1PsqoW2h49+LK4xSyTTPLen2Nx9ccyXmoleLX903qS0/lXoqL7IBgVNcVdirsVdirs\n\
VdirsVdirsVdirsVdirsVdirsVdirsVdirsVdirsVdirsVdirsVf/9k="]]], 
        "BasicJobTicketSchema" -> 
        Association[
         "Thumbnail" -> 
          Association[
           "Thumbnails[1]" -> 
            Association[
             "Width" -> "256", "HeigHt" -> "72", "Format" -> "JPEG", "Image" -> 
              "/9j/4AAQSkZJRgABAgEBLAEsAAD/7QAsUGhvdG9zaG9wIDMuMAA4QklNA+\
0AAAAAABABLAAAAAEA\n\
AQEsAAAAAQAB/+IMWElDQ19QUk9GSUxFAAEBAAAMSExpbm8CEAAAbW50clJHQiBYWVogB84AAgAJ\n\
AAYAMQAAYWNzcE1TRlQAAAAASUVDIHNSR0IAAAAAAAAAAAAAAAAAAPbWAAEAAAAA0y1IUCAgAAAA\n\
AAAAAAAAAAAAAAAAAAAAAAAAAAAAAAAAAAAAAAAAAAAAAAAAAAAAAAAAAAARY3BydAAAAVAAAAAz\n\
ZGVzYwAAAYQAAABsd3RwdAAAAfAAAAAUYmtwdAAAAgQAAAAUclhZWgAAAhgAAAAUZ1hZWgAAAiwA\n\
AAAUYlhZWgAAAkAAAAAUZG1uZAAAAlQAAABwZG1kZAAAAsQAAACIdnVlZAAAA0wAAACGdmlldwAA\n\
A9QAAAAkbHVtaQAAA/gAAAAUbWVhcwAABAwAAAAkdGVjaAAABDAAAAAMclRSQwAABDwAAAgMZ1RS\n\
QwAABDwAAAgMYlRSQwAABDwAAAgMdGV4dAAAAABDb3B5cmlnaHQgKGMpIDE5OTggSGV3bGV0dC1Q\n\
YWNrYXJkIENvbXBhbnkAAGRlc2MAAAAAAAAAEnNSR0IgSUVDNjE5NjYtMi4xAAAAAAAAAAAAAAAS\n\
c1JHQiBJRUM2MTk2Ni0yLjEAAAAAAAAAAAAAAAAAAAAAAAAAAAAAAAAAAAAAAAAAAAAAAAAAAAAA\n\
AAAAAAAAAAAAAFhZWiAAAAAAAADzUQABAAAAARbMWFlaIAAAAAAAAAAAAAAAAAAAAABYWVogAAAA\n\
AAAAb6IAADj1AAADkFhZWiAAAAAAAABimQAAt4UAABjaWFlaIAAAAAAAACSgAAAPhAAAts9kZXNj\n\
AAAAAAAAABZJRUMgaHR0cDovL3d3dy5pZWMuY2gAAAAAAAAAAAAAABZJRUMgaHR0cDovL3d3dy5p\n\
ZWMuY2gAAAAAAAAAAAAAAAAAAAAAAAAAAAAAAAAAAAAAAAAAAAAAAAAAAAAAAAAAAAAAZGVzYwAA\n\
AAAAAAAuSUVDIDYxOTY2LTIuMSBEZWZhdWx0IFJHQiBjb2xvdXIgc3BhY2UgLSBzUkdCAAAAAAAA\n\
AAAAAAAuSUVDIDYxOTY2LTIuMSBEZWZhdWx0IFJHQiBjb2xvdXIgc3BhY2UgLSBzUkdCAAAAAAAA\n\
AAAAAAAAAAAAAAAAAAAAAGRlc2MAAAAAAAAALFJlZmVyZW5jZSBWaWV3aW5nIENvbmRpdGlvbiBp\n\
biBJRUM2MTk2Ni0yLjEAAAAAAAAAAAAAACxSZWZlcmVuY2UgVmlld2luZyBDb25kaXRpb24gaW4g\n\
SUVDNjE5NjYtMi4xAAAAAAAAAAAAAAAAAAAAAAAAAAAAAAAAAAB2aWV3AAAAAAATpP4AFF8uABDP\n\
FAAD7cwABBMLAANcngAAAAFYWVogAAAAAABMCVYAUAAAAFcf521lYXMAAAAAAAAAAQAAAAAAAAAA\n\
AAAAAAAAAAAAAAKPAAAAAnNpZyAAAAAAQ1JUIGN1cnYAAAAAAAAEAAAAAAUACgAPABQAGQAeACMA\n\
KAAtADIANwA7AEAARQBKAE8AVABZAF4AYwBoAG0AcgB3AHwAgQCGAIsAkACVAJoAnwCkAKkArgCy\n\
ALcAvADBAMYAywDQANUA2wDgAOUA6wDwAPYA+wEBAQcBDQETARkBHwElASsBMgE4AT4BRQFMAVIB\n\
WQFgAWcBbgF1AXwBgwGLAZIBmgGhAakBsQG5AcEByQHRAdkB4QHpAfIB+gIDAgwCFAIdAiYCLwI4\n\
AkECSwJUAl0CZwJxAnoChAKOApgCogKsArYCwQLLAtUC4ALrAvUDAAMLAxYDIQMtAzgDQwNPA1oD\n\
ZgNyA34DigOWA6IDrgO6A8cD0wPgA+wD+QQGBBMEIAQtBDsESARVBGMEcQR+BIwEmgSoBLYExATT\n\
BOEE8AT+BQ0FHAUrBToFSQVYBWcFdwWGBZYFpgW1BcUF1QXlBfYGBgYWBicGNwZIBlkGagZ7BowG\n\
nQavBsAG0QbjBvUHBwcZBysHPQdPB2EHdAeGB5kHrAe/B9IH5Qf4CAsIHwgyCEYIWghuCIIIlgiq\n\
CL4I0gjnCPsJEAklCToJTwlkCXkJjwmkCboJzwnlCfsKEQonCj0KVApqCoEKmAquCsUK3ArzCwsL\n\
Igs5C1ELaQuAC5gLsAvIC+EL+QwSDCoMQwxcDHUMjgynDMAM2QzzDQ0NJg1ADVoNdA2ODakNww3e\n\
DfgOEw4uDkkOZA5/DpsOtg7SDu4PCQ8lD0EPXg96D5YPsw/PD+wQCRAmEEMQYRB+EJsQuRDXEPUR\n\
ExExEU8RbRGMEaoRyRHoEgcSJhJFEmQShBKjEsMS4xMDEyMTQxNjE4MTpBPFE+UUBhQnFEkUahSL\n\
FK0UzhTwFRIVNBVWFXgVmxW9FeAWAxYmFkkWbBaPFrIW1hb6Fx0XQRdlF4kXrhfSF/cYGxhAGGUY\n\
ihivGNUY+hkgGUUZaxmRGbcZ3RoEGioaURp3Gp4axRrsGxQbOxtjG4obshvaHAIcKhxSHHscoxzM\n\
HPUdHh1HHXAdmR3DHeweFh5AHmoelB6+HukfEx8+H2kflB+/H+ogFSBBIGwgmCDEIPAhHCFIIXUh\n\
oSHOIfsiJyJVIoIiryLdIwojOCNmI5QjwiPwJB8kTSR8JKsk2iUJJTglaCWXJccl9yYnJlcmhya3\n\
JugnGCdJJ3onqyfcKA0oPyhxKKIo1CkGKTgpaymdKdAqAio1KmgqmyrPKwIrNitpK50r0SwFLDks\n\
biyiLNctDC1BLXYtqy3hLhYuTC6CLrcu7i8kL1ovkS/HL/4wNTBsMKQw2zESMUoxgjG6MfIyKjJj\n\
Mpsy1DMNM0YzfzO4M/E0KzRlNJ402DUTNU01hzXCNf02NzZyNq426TckN2A3nDfXOBQ4UDiMOMg5\n\
BTlCOX85vDn5OjY6dDqyOu87LTtrO6o76DwnPGU8pDzjPSI9YT2hPeA+ID5gPqA+4D8hP2E/oj/i\n\
QCNAZECmQOdBKUFqQaxB7kIwQnJCtUL3QzpDfUPARANER0SKRM5FEkVVRZpF3kYiRmdGq0bwRzVH\n\
e0fASAVIS0iRSNdJHUljSalJ8Eo3Sn1KxEsMS1NLmkviTCpMcky6TQJNSk2TTdxOJU5uTrdPAE9J\n\
T5NP3VAnUHFQu1EGUVBRm1HmUjFSfFLHUxNTX1OqU/ZUQlSPVNtVKFV1VcJWD1ZcVqlW91dEV5JX\n\
4FgvWH1Yy1kaWWlZuFoHWlZaplr1W0VblVvlXDVchlzWXSddeF3JXhpebF69Xw9fYV+zYAVgV2Cq\n\
YPxhT2GiYfViSWKcYvBjQ2OXY+tkQGSUZOllPWWSZedmPWaSZuhnPWeTZ+loP2iWaOxpQ2maafFq\n\
SGqfavdrT2una/9sV2yvbQhtYG25bhJua27Ebx5veG/RcCtwhnDgcTpxlXHwcktypnMBc11zuHQU\n\
dHB0zHUodYV14XY+dpt2+HdWd7N4EXhueMx5KnmJeed6RnqlewR7Y3vCfCF8gXzhfUF9oX4BfmJ+\n\
wn8jf4R/5YBHgKiBCoFrgc2CMIKSgvSDV4O6hB2EgITjhUeFq4YOhnKG14c7h5+IBIhpiM6JM4mZ\n\
if6KZIrKizCLlov8jGOMyo0xjZiN/45mjs6PNo+ekAaQbpDWkT+RqJIRknqS45NNk7aUIJSKlPSV\n\
X5XJljSWn5cKl3WX4JhMmLiZJJmQmfyaaJrVm0Kbr5wcnImc951kndKeQJ6unx2fi5/6oGmg2KFH\n\
obaiJqKWowajdqPmpFakx6U4pammGqaLpv2nbqfgqFKoxKk3qamqHKqPqwKrdavprFys0K1Erbiu\n\
La6hrxavi7AAsHWw6rFgsdayS7LCszizrrQltJy1E7WKtgG2ebbwt2i34LhZuNG5SrnCuju6tbsu\n\
u6e8IbybvRW9j74KvoS+/796v/XAcMDswWfB48JfwtvDWMPUxFHEzsVLxcjGRsbDx0HHv8g9yLzJ\n\
Osm5yjjKt8s2y7bMNcy1zTXNtc42zrbPN8+40DnQutE80b7SP9LB00TTxtRJ1MvVTtXR1lXW2Ndc\n\
1+DYZNjo2WzZ8dp22vvbgNwF3IrdEN2W3hzeot8p36/gNuC94UThzOJT4tvjY+Pr5HPk/OWE5g3m\n\
lucf56noMui86Ubp0Opb6uXrcOv77IbtEe2c7ijutO9A78zwWPDl8XLx//KM8xnzp/Q09ML1UPXe\n\
9m32+/eK+Bn4qPk4+cf6V/rn+3f8B/yY/Sn9uv5L/tz/bf///+4ADkFkb2JlAGTAAAAAAf/bAIQA\n\
BgQEBAUEBgUFBgkGBQYJCwgGBggLDAoKCwoKDBAMDAwMDAwQDA4PEA8ODBMTFBQTExwbGxscHx8f\n\
Hx8fHx8fHwEHBwcNDA0YEBAYGhURFRofHx8fHx8fHx8fHx8fHx8fHx8fHx8fHx8fHx8fHx8fHx8f\n\
Hx8fHx8fHx8fHx8fHx8f/8AAEQgASAEAAwERAAIRAQMRAf/EAaIAAAAHAQEBAQEAAAAAAAAAAAQF\n\
AwIGAQAHCAkKCwEAAgIDAQEBAQEAAAAAAAAAAQACAwQFBgcICQoLEAACAQMDAgQCBgcDBAIGAnMB\n\
AgMRBAAFIRIxQVEGE2EicYEUMpGhBxWxQiPBUtHhMxZi8CRygvElQzRTkqKyY3PCNUQnk6OzNhdU\n\
ZHTD0uIIJoMJChgZhJRFRqS0VtNVKBry4/PE1OT0ZXWFlaW1xdXl9WZ2hpamtsbW5vY3R1dnd4eX\n\
p7fH1+f3OEhYaHiImKi4yNjo+Ck5SVlpeYmZqbnJ2en5KjpKWmp6ipqqusra6voRAAICAQIDBQUE\n\
BQYECAMDbQEAAhEDBCESMUEFURNhIgZxgZEyobHwFMHR4SNCFVJicvEzJDRDghaSUyWiY7LCB3PS\n\
NeJEgxdUkwgJChgZJjZFGidkdFU38qOzwygp0+PzhJSktMTU5PRldYWVpbXF1eX1RlZmdoaWprbG\n\
1ub2R1dnd4eXp7fH1+f3OEhYaHiImKi4yNjo+DlJWWl5iZmpucnZ6fkqOkpaanqKmqq6ytrq+v/a\n\
AAwDAQACEQMRAD8A9U4qhNU1aw0y2NzeyiNKhUUAs7ueiIgqzMfAYqxrU9b16Sz+uzuNC0xzwiWi\n\
TX8rEEhQGPpRE0O3xEd6YqoTaJaS3MS/o+41mOSFZ/Wv5rhjIGqSqhgLeNlAHwtxqT2G+FCGj8v2\n\
5luo/wDDNsY04ul0bYRcNzyRER3klZfhoRxrvv0BVbkSOyu9NtLBr7TLy6RnlihnaeKMoORX6vOJ\n\
eRKVfgArcRtuKYqnUfmPUdMJXXI45rNSAdWswTGlen1iE8nhr41K/LAlkcckcsayROHjcBkdSCpB\n\
3BBHUYquxV2KuxV2KuxV2KsV/MzX/MWheU59Q0C0+t36uiEcDJ6cbGjScF3am331OwzK0eKE8lTN\n\
BxNblnjxmUBZRH5e6zrus+UrHUdctfqmpTB/Vj4NHUK5CPwbdeSgH+zI6vHGGQiJsMtJknPGJTFS\n\
ZFmO5LsVdirsVdirsVdirsVdirzLyF548/6x541TS9a0r6rpVuJSj+i8folHCxr6rfDJzX7+o2zZ\n\
6rTYoYhKJuTq9Lqs080ozjURfT9LM/MvnLy15ajibWb1LZrgkW8VGeSQggHiiBm7jfpmFh088n0i\n\
3NzamGL6zSdZS3vOfy485+fdb8yaxY+YNI+pWFoGME3pPHwkDhVh5MSJOSEtUeHgRmx1enxQhEwl\n\
ZLrdHqc05yE41EfivN3nrzp570jzro2laLpP1vSrv0/Xm9KR+ZeQrIvqKQsfBAG36dTtjptPinil\n\
KUqkF1WpzQyxjCNxPl5s/vr6zsLSW8vZkt7WBS800hCoqjuScwIxMjQ5uwlIRFnYIPy95k0fzDYH\n\
UNIn+s2YkeITcWQFk2agcKafRk8uGWM1LYsMWaOSPFE2ERq2qWul2Et7ck+nGBRFFWd2NFRB3ZmN\n\
BlTawZL6ae+fVZ3S91W2eVLzSYyfWt7anBlsqkcnib+8cLVmHEEDqVQiapLoul31haIt/aQSgxeu\n\
vKGBo6y8KIkTSzfDydB8KUqz9cUID61ePOLXWdTmnu6mK3022Y21shjkKqo9P00KsicVf4gK7jah\n\
VVvqMcct0Bo9xarGtwILr1zHRvWDEvIknxfVqcOKFi3t1CqyDUJDcNqujPHqxir6lrqEazTCJWjV\n\
KT/FKjlmPBGdthXr8OKou21OQRFNID2NzdtHJfy3LwsIYXm+2GlB9SNhJvJv9njRSQMVTfTdX07S\n\
J3l0y7W88vK6R6kkQb07OaX7MsJNV9Fz9tFJ4dRtilnIIIqNwcCpX5o1ltE8u6jq6RCdrG3knEJP\n\
EMUWtK0NMtw4+OYj3lqz5OCBl3C0n/LTzvL5y8vPq0totkyXD2/pK5kBCKjcqkL/AD5drNN4M+G7\n\
2aNFqvHhxVW9In8wfNknlPyvca3HbC7eB4kEDMUB9Rwn2gG6V8MjpcHizEbpnq9R4OMzq6Yjpn5z\n\
ahrWj2jaB5fk1XXpkeS8s4ZKQWiiV44/VmZR8ThOQXbbvmXPs8QkeOXDHv7/AIOHj7SOSI4I8U+o\n\
7veUAv55a3o2tw6b508utpUc1D9YjctxQmnMKQRIoPXi23udsn/JsZx4sUuJr/lSUJiOWHCzzz/5\n\
vbyt5Un12CBb30miCRF+CsJXC15AN/NXMHS6fxcnATTsNXqPCxmdXSSz/mRqn/KsIPOtrpSTSN8d\n\
zY+q1EiErRF1YISaEAnbpXwy4aOPjnET8Wg62X5fxRH4fGk88gecIvNvli31lIhbySM8dxbhufpy\n\
RsRTlQVqtG+nKNVp/CmYt+k1AzYxPkmPmLWrfQ9Cv9XuBWKxheYpWnIqPhQHxZqKMrw4zOYiOrbm\n\
yjHAyPQMa0f8yYP8Bp5v8yQLpVtMzfVrdGMryLXjGFBCEu5ViB/LvWlcycmjPi+HA8RcXHrR4Piz\n\
HCEBo/nj8w/Mlr+ktB8uW1vpTk/VZdSuWSSZQftKkamg/DwJyzJpsOM8M5ky8gwxarNlHFCAEeln\n\
n9iYeVfzKi1PXZ/LOt2DaJ5ktxUWUkiyxzKF5coZQFDfD8VKdOhNDSvPo+GHHE8UO9ng1olM45jg\n\
n3d/uS/zH+ba6H+YEHlm5tIksXWOSfUpJSvpoyF2Yrxp8NPHLMOg48XGDv3MM3aAx5hjI277QGk/\n\
nXc6l5ngt/0O9j5Zkjnm/S92HUmG3heVpQAvCnwUoCcnk7OEYXxXPbYebVj7SMsgHDWPf1HyFo/T\n\
vP3njzJbS6l5V8vwNo6s6W1xqFwYpLkoaExxqKLuKfE1K9+uQnpcWM8OSR4vIcm3Hq8uUGWOI4el\n\
nmn3kHzbqfmXT7yfUdKbSbmxunspYWk9SskQBcj4VpQtTv8APKNVgjjIAPECLb9JqJZYkyjwkGkj\n\
8kfmpceZfOuq+W5NOS2j01Lh1uVlLl/QnSEVUqtK869cu1OiGPEJ3d191tGm1/i5ZY6rhv7DTzL8\n\
+L/zLca/pQ1XS47FIHnXTmSdZvXj9RKOwX7HRdj45s+zIwEDwm+V7cnVdrTmZx4o1V1vze2eWNW8\n\
73t5LH5g0GLSrVY+UU0d2lwWk5AceKjbaprmlzY8UR6JcR91O9wZMsj648I99pB/ysPzdrgmk8me\n\
WzeafEzxpql/MttFK6VB9KIkOw5Cla/OmX/lMcP72dHuG7jDWZMn91C495NIDRvzi1W280QeWfOm\n\
i/oe+uSiQ3Mb84i0h4oafEODNUc1cgHY9yLMnZ8TAzxS4gGvF2lIZBjyx4ZFHfnVfeY4fKWoW9jp\n\
iXOlTWzfX75p1jaD4xTjEd3+jK+zowOQEmpXsO9t7SnMYyIxuNbm+TEvyW1fz1b+U7e30rQIb7Sz\n\
dSc757tIWHJhz/dnf4fxzL7Rx4jkJlKpVypw+zMmUYwIwuN87/QzrzPLqWp6vLDp0RuRo6j04o5U\n\
hc3cq1aRWkV1JgiYU+E0Z80jvUDaRX2r3lpGyR2usXKSPfXlqJYjFaBijOUlSIi4lblGGodqkYUK\n\
OsKI544dOC2dvE7WOnOPUQW8SloriYOAUbkRL6nJgaKrA1xVdZyW+nW8MNoy3tzAJBqumTIsU0kN\n\
wP35iekaSf3YYK3xUFKj7OKqg1SOzNlBqNx6ltpk11dFzyZrkECaChUHkyiZXcDoN+gNFUBqVxHM\n\
YL9byx/Tgke7kt4VRjGoBkVPVkqpk5KqqCgPI/61VUfpWmwaqk1hHII7mNDc6bcHlIY5VpHcxyFl\n\
USJLySSRKUPqdBtiqhaTarFpxVPqdlpn1yQ62l1IPWeRn/0qOUtQcFDcVpVmXhirKfJV+j2c2mCY\n\
zrYcDZznrLZTr6ls5rTfhVD/AKuBK38y/wDyX/mD/mBn/wCIHMnR/wB9H3hxtb/cz/qliP8Azjl/\n\
ygM//bQm/wCTcWZfa/8Aej+r+twexf7k/wBY/oTH8+//ACWmof8AGW3/AOTy5X2X/fD4/c3dq/4v\n\
L4fet/IPTra1/LayuYlAlv5biadu5ZJmhH/CxDD2pMnMR3V+tHZMAMAI6399JJ/zkvZwP5S0u9ZQ\n\
biG/EMb9wk0MjOPpMK5d2PI+IR5fpcftuI8OJ68X6D+pv8wZHk/5x+06Rzyd7LS2Zj3JERJx0o/w\n\
s++X6U6s3oh/Vj+hkX5S2dtfflLpVldIJLa5t7iGeM9GR5pVYfSDmPr5GOoJHMEfcHJ7PiJaaIPI\n\
g/eWGfkndXHlnzpr/kO/f/djTWZbYO8WxKj/AItgKv8AJczO0YjJjjlHx/HkXB7MkcWWWGXw/HmN\n\
2SfnDJPrVzoXkSzcrNrdyJr8qRVLO3+JiQfEjkvumY3Z4EBLKf4Rt7z+PtcrtEmZjhH8Z39w/H2M\n\
G/5yFuFj1ny75Zt0aPTrS1WSO3gFTSRzAqqmwJVIaL88zuyh6ZTPMn9v6XX9sH1wxj6QOny5fB6L\n\
bfmdBa20Vtb+S/M0cECLHDGum7KiDiqj952AzXS0ZJs5Mf8ApnZx1wAoY8n+l/a84/MHXNT1rzto\n\
Wv6L5e1mzu9MZFuPrVm0bERy80HwGTajMDXNjpcUYYpQlKJEu4ut1eWU8sJwhMGPeF35i6Xb6r+f\n\
WmafcoJLadrITxt0aMfE6n/WUUx0kzHSkjnunW4xPWRieWz2D8xdGvdW8javpmnD/SprekEa7Fij\n\
B/TH+uF4/Tmo0mQQyxlLlbudZjM8Uox508g/LT86rXyvpMXlnzHYTxpYu6RXES/GgdyxWaJ+B+Fm\n\
O43p28dvrOzjllxwPN0uh7TGKPh5Advxu9u8ueZvL/mKxN9ol3Hd2/KkhSqsreDowVlPzGaTNhnj\n\
NSFO+w54ZBcDYeL/AJMf+Tk80f8AGK+/6jos3PaH+LQ+H+5Lo+zv8an/AJ3+6Cr/AM5I/wDHa8s/\n\
6s3/ACcjwdj/AEzT239UPj+h7xmiegYzqHnzyB5eK6fPqdratB+7Wxtx6jR06J6MAdl+VMyYaXLk\n\
3AJ8/wC1xZ6vDj2MgK6fsDxL8+PNtnrWoaJNp9nd24tVmZL66ge3E3JoyvpCQKzBONa0/azddmYD\n\
ASBIN9AbdF2tqBMxoEVe5Fdz2b82f/Jc69/zDH/iS5p9D/fR97vNf/cS9yRf849/+S6i/wCYqf8A\n\
WMv7V/vvgHH7I/uB7yl6fo/UpICxvE1S9kkuoZrUQXES/WpWZTNAayqvp8AWoBQdc1zsmU+WayT3\n\
0sZLLcPLzY/E7Wtpys7eNSf5mjeQn/mrFLBbSKSza0uZP0fJBayxSpBBaGK7P1dxIFM5tY/iHD94\n\
eQqAcUM5n1S51TW7G0vbGBdH1G2aa2NwokldVjDSBGRh6b0kG1DsK1rgSxG3gsbcW8pu2nke/tml\n\
sqhmKyqsziqqQxYcl+18RqOophQnEnm+4GmXFsuiJBZ3Ba1k+riVW5TKVVh+59Mmvi334ql3la0u\n\
Br+mc5tOeNpOSmwszBKQqFgfUNtFVNhy+LfFUdrgmi1trkPbQ3LrzkurhI2iSe2cWskimUhU5pNC\n\
x8ONNztiqZeWrh11ywlfUIdTluobqzurq3cSoZImS6iXmqxqSqTONloBtgSnfn2yuL3yTrtrbrzn\n\
lsZxEg6s3pkhR7npl+lkI5Yk94cfVRMsUgOfCXm//ONvmDT20G+0J5UTUIrprmOEmjPFJGi1UHrx\n\
ZDWnTbNl2viPGJ9Kp1nYuaPAYX6rtMf+chdesLfya2j8xJf3ssT+gpqyQxuGMrgdF5cVFepOVdlY\n\
icnF0Db2xlAxcPU/i06/I7/yVuif9HX/AFFzZT2l/fy+H3Bu7L/xePx+8pF/zkp/ygtj/wBtSL/q\n\
Hny/sf8AvT/V/SHH7b/uR/W/QUP59/8AWetM/wCYHSv+IxZLS/42ffL9KNV/iQ/qx/Qyv8l//JZa\n\
H/xjl/6iJMxe0f7+X46OV2Z/i8fx1LB/zxs7ny75q0Dz5p6/vI5FgulGwZ4qsgYj/fkXND7DM3s2\n\
QyY5Yi4PakTiyQzR93494tP/AMr5D5q80a75+mjdLeRhpuiRy9Ut4gGdqbgFzTodjyFco1o8KEcQ\n\
959/4/Q5GhPjZJZj/Vj7vx+lj3/ORmgX0c+kebLNCy2dLe5elRHxk9SBj/klmYfOnjmR2TlFSxnr\n\
+C43bOIgxyjpt+p6r5R82aR5o0WDU9OmVxIq/WIAwLwyEfFHIOoIP39Rtmqz4JYpcMnb6fURywEo\n\
/wBiI1LzHounX1lYXd0iX2oSCK0tQayOTXfiNwopux2yMMMpAkDYM55oxIiTvLk8a82f+tF6P87X\n\
/iDZucH+Jy+Lpc/+PR+H6Xtuq6pY6VptzqV9J6VnaRtLPJQmiqKnYVJ+QzSwgZSERzLu5zEImR5B\n\
LtS8u+UPNNkk19Y2up29xGDDdcVZjG4qDHMvxrUd1bLIZsmI0CYn8dGvJhx5RuBIH8bF5X+R2kix\n\
8++bI9Llaby/alraKatVdhMfR36OVRX+IfxzadpZOLFDi+s/qdT2Xj4c2Th+gbfagfyY/wDJyeaP\n\
+MV9/wBR0WT7Q/xaHw/3Ja+zv8an/nf7oKv/ADkqfT1Xy1KwIjC3HxU2+F4icHY/0z+H6U9t84fH\n\
9D038zNUvLP8vNZv9MkIn+rAwzRE1CSMqs6svgjEgj55rNHAHNES73a66ZjhkY86YZ/zjlpeg/4X\n\
uNTijjk1k3LxXU7AGWNAq8EUndVYGu3U/LbN7XnPjEf4acHsbHDw+IfVbFv+cldTsLjXNJsoJ1lu\n\
rOGU3Uampj9VlKBqbAkKTTrT5jMrseBEZE8i4nbeSJlGIO4u3rn5qxvJ+XWvqiliLRmIHgpDE/QB\n\
mo0J/fR97udcP3M/cxv/AJx2uYZfy/aJGrJb3kySr3BYI4/Bsye1okZfg4vY8gcNdxKl5eN3I+ix\n\
jSbee0jFk0uoPYyvLGypEAFuEcfGrDclaKv832c1rtEbo8OpTQaPHaF5JbaSshRvhhQXkizCQVWv\n\
qtFUE1+ww2/aVbv302atoi0uleT1SEA2eO8qQ3WpDLXb76GiqzzTdXsvlXTJdK5KdJt4ZpruPdon\n\
aJUWPnyUr8LktxVj0rQGuKoCJNbs723ePUY47S1jOoiYky+ml4SlZHZC0rVoeJarDpTsqs06PWpZ\n\
I7V/Ut44LuCadLoNHXiVIWOivybg4J5caVHjiqa2zQ3FlaQ6VwN+lo6EIgDfFZxgqCONasr0364q\n\
smjne5sLZorkiGK7rFbsDeITJbrKy1Bpylb1ELGtN6jaiqt5ejgi1vTbW0S4ggtL65T0rooZNrFS\n\
1VRVC/FKCetTvWpxV6HgS8ok/LT8nvN+rT3OkX3G8B9a5i0y5QAFm+3wZZONT/LQZtRrNRhjUht5\n\
h1B0OmzyuJ3/AKJZHa/lB5IttCvNHjtZDFqAjF7dtIWuZBFIsqgyH7I5INlAGY8tflMxK+XLucmP\n\
Z2IQMa58+9M/IyeVLTRV0fy1eJd2Wms8bBJRMyNI7SEOw/ymOVanxDLimKJbtMMcY8OM2IqvnDyf\n\
ofmrTI7DWQ5tIJhcr6b+mQ6Iybt4cXODT6iWKVx5p1Gnhljwz5c0kv0/LjVvII02bU4pPK9iLe0a\n\
6ScBVNuE9JGlH7X2cuic0MvEB6zZ5d7RIYJ4eEkeGKHPu80+8nWWg2XluytdAmFxpEasLSYP6oYG\n\
Ri3x9/iJyjUSnKZM/qcjTxhGAEPpS/8AMGXyLcaO+k+bL+C2trgpIsbyiOYlGBDRgfH1FCQMs0oy\n\
iXFjBJa9WcRjw5CAD5rfIeq+QY9Ng0LyvqVvPFaK3p26ygzEFi7sVNGbdtzTHVQy8RnkB3RpcmER\n\
EMZG3mnPmHU/L1hpzHX57eDT7k/V3+tlRFIXUn0yH2NVU7ZTihOUvRdjubs04Rj6yOE7bvONX/Lb\n\
8o9OWHXRq8ug294oltZLW9ESSK1HBi5iRyCCDRc2WPWaiXo4eKu8OtyaLTR9fFwX3STj8v8ASfym\n\
jvmn8uXUGpawFJe5nmM93xGxZRIar1oWRRlOqyagipgiPyDdpMenErgRKfvsp5ffl75cvfNkHmmd\n\
JTq1twMTCQiP92CFqn05RHVzjjOMfSXIlpISyDIfqCca1oum61pc+l6nD9YsbkBZoeTLUKwYfEhV\n\
hRlB2OU48koSEo8w25cUZxMZCwWHWv5M+XrOF7W01XWLfTZK+ppsV6yW7BvtAoqgkHvvmZLtGZ3M\n\
Y331u4UezYDYSmI93Fsy/Q9B0fQtOj07SbVLSzjqViSu5PVmYkszHxY1zEyZZTPFI2XNxYo448MR\n\
QSfy/wDlz5a0HzBea9p6SrqF+sq3DPIWQiaVZXotNviUZbl1c8kBA8g04tHjxzM4/UUV5v8AJWge\n\
bdOWx1iFnSJucE0bcJY2IoSjb9R1BBGR0+pniNxZajTQzRqSB8tflxougI0UV3f39s0LWy2l9cNN\n\
brC/2kWEBY6U2+zk82slk6AHyG/zYYNHHGKuUhy3Nj5ckjH5DeT4b+S80691PS/U+1BZ3IjTjWvG\n\
rI8lP9nl/wDKeQipCMveHH/krGJXEyj7imt5+UPkK70aLSX07hDDIZluEdhcGRxR3eUks5am/Ko+\n\
4ZVHX5RLiv8AU3S7PwmPCR+v5p/pXlzTdN0c6RGJLizdWSUXUj3DOrjiwZpC2xG1OmUTzSlLi6+W\n\
zkwxRjHh5jz3YlYfkl5T069luNNvNUsYpyPWtLa8eKJlBqEYqBKV+b5ly7SySFSET8HCh2ZjhK4m\n\
Q8gfwftS25trmK4udLk1SaygtJ5YbeyghnuZZebPPEUjjIj+xcLQsCap2pmA7BkvlX0xql1bTxSW\n\
t0SdRtI2BjYwXnxTRutTX07jlUdtqYEpXc2DrMs4kL+tK3GHiuxaO7U0IHI/3Q/jWi0KFG6tJLXR\n\
Ht0JuoLr60gsHma3CFZCvJSlBIGDp8Em2/2qdFUs0DT44ZGpKst/pbxKwPrRqJSks6GVZFSnxxCP\n\
psKkeyrK7qJTdacvISyypLPcSUIq9x+/Wm+wAtWC17CmKoPyvYNb32mzGXl68Y4igHH/AEON+v8A\n\
z0p9HviqU6rcW36SuLpLe5v7ZZVtR6HrevMLd+VzMJYAOLesycakKRHxFBSirI9Bt45vMitDNcXN\n\
tp9nzD3jO0yy37K4Q8/iBWKEbH+bAll2KvCYbYeSPz+RR+70zzEGCHt/pZrwHYUukA/1c3hPjaT+\n\
lD9H7HQCPgaz+jP9P/Hnqf5ieYx5d8mapqitxnjhMdqR19eX93GR/qs3I+wzV6TD4mQRdtrM3h4p\n\
S8vteRfke2peVfPt75W1dPQn1O0imWMn/dqRidF+fpSPy9xTNv2lw5cQyR/hP7HTdlcWHMcctjIf\n\
telfnB5hl0fyTdRWtW1HVmGnWSJuxe4BDcab1EfKnvTNboMXHlF8o7n4O07RzGGI19UvSPixT8wf\n\
K8Plj8iv0OlDJA1s1zIP253nVpG+XI0HtTMrS5jl1XF7/ucTV4Bi0nB3V96O8o+ZB5a/IW11oKGk\n\
tbaX0FPQyyXLxx19ubCvtkM+HxNWY95/Qz02fwtGJ9w/Sl/5G+VINVtLrztr4GpavfzuttNcgScE\n\
jorOobYMWqvsBQUyztLOYkYobRAauytPxg5p+qRKZfnh5V04eVn8y2ES2WtaNJDLDeW4EUhRpFjK\n\
llpXjyDL3FNupyvs3OfE4DvGXRt7VwR8PxBtOPUMU/M7zLL5l/JLy9q84AuptQjS5p0MsUNzG7U7\n\
civKnvmVosPh6mURy4f1OJrs/i6WEjz4v1sn/LD8vdG1Pypp2teZbddW1C6to47dboc47e0hHpwR\n\
RIfhHwKGJp1OYut1co5DGB4QD06nq5eh0cZYxLIOKRHXoOgYR+cnliy8jeZtE8weWk+o+uzyCGMn\n\
gk1uUJKg9FdZKFenXM7s/Mc8JQnv+1wO0sIwZIzx7fsfRMMqywpKtQsihlB60YVzniKelBX4Fdir\n\
sVdirsVdirsVdirsVdirEPOttdWFwmv2cjxKEW31ExFVbgG5RSVZZAArEo7cTRWr2xVBm2ngt7FH\n\
1B5fNqE3ds8pMkQ9dTW0LV3idY+OxrUc8KpVPd+YEuDa27/WdR05/rj6dLbssYWSoYkiRiVVZyRx\n\
rXpihDpryKLeO9gS4iCxlo1aFHpWAOwjuJhI3KKDjXgn2ie+yqy+udKaJvT0uRFlcszyC1iUAmV+\n\
I4SvtVkAHSgpiqMj8w6tcNE1okV/qAjVWjRVkHJIjFs1vPckBfVY/GqCrGtNsVWwPqrsLW31Jl/R\n\
S/Vr2c25X6vG6+k8gIdvjCx0WgO+Ko2Sy/RS2+vaJqLR6UONu9ou8jrGQsdusbeojuZOSj4VYM7M\n\
SemKsv8ALemXFjp5e84nUbyRrq/Zenqyfsr/AJKKAg+WBKa4q8p/5yF0CS48tWfmC1ql7olwrGVd\n\
mEUxCk7d1kCEeG+bXsrLUzA8pB1HbGK8YmOcD+PtpB3XmOD8xte8maRAQ9nHEuua5GvxKskPwLCd\n\
u0nJT4hhk44Tp4ZJHn9Mf1sJZhqZ44jl9cvh0+al+e9rcaJrvlzzzZLWazmW2uBWgbgTLGp2/aX1\n\
FY/LD2ZIThLEev4/UjtUHHOGYcxt+n9aZwXtr57/ADUsZrVhPoHle0S8V9ij3l2oeLoeqrxI8GQ5\n\
UYnBgIP1zNfAfj7W0SGo1AreGMX8Ty/HkmX59/8AktNQ/wCMtv8A8nlyvsv++Hx+5t7V/wAXl8Pv\n\
YhdWk9z/AM4zwCFeTQoJmUdeCXxLH6BvmYJAa3f8elwjEnQbfj1Lvyg/Ln8uvM3km3vtQ00XWpxS\n\
zQ3souLhDyDlkqsciKP3TL0GDX6vNjykA1HpsF7O0WDLiBkLlve5/X3Mxl/Ir8sHWi6S0RrXktzc\n\
k/L4pGGYY7Tz/wA77A5x7K0/837T+tiX54+XNK8u/lhpmlaVGYrKLVUZEZmcgvDcM3xMSepzL7Nz\n\
SyZzKXPh/SHC7Vwxx6eMY8uL9Bemfl+iJ5E8uhRQHTbRqe7QIT+JzWao/vZf1j97tdJ/cw/qj7nl\n\
3/OT3+8nl7/jJdfqizadjc5fD9Lqe3OUPj+h7Rp/+8Ft/wAYk/4iM00+Zd7HkiMil2KuxV2KuxV2\n\
KuxV2KuxV2KrZI45Y3ikUPG4KujCoKkUIIPY4qxFrVfLN0slzB9b0WMEWV6QzyWIJr6coAJMP8sg\n\
3UbHamKoa+ill0qC91E/XNRmnhi0e4s5UjuKykKxjmQcKUBcrx406+OFCRSjWbSAyQava3GniVra\n\
GHUU9BybKXb02T1EZI5P2tloeOw2CqYT2mr+rHBYwaUb0RtPdwmQc4w0v1hgyoGkcV4UIUEKfFqh\n\
VDwCYXGmSatrLyxavy9IWIWzhKu6KxM8xSQ8hxAVADxX4dsVT6H0tDivLTVIobbRGLRWNpAvKSVy\n\
wZfT48ZXkIbrxJqOopVglF6Jok09xDqOoW62cFtU6VpC0K2/PdpZKbGU12A2QbDfFWS4q7FUFrml\n\
W+r6Pe6Xcf3N7BJA560EileQ9xWoyeOZhISHRhlxicTE9Q88/Jb8stV8ofpO71lYvr11whg9J+YE\n\
KVZjWg+0xH/A5sO0dZHLQjyDrezNDLDZlzLK/wAx/K8nmfydqGkQhfrcirJaFjQCaJg679uVOP05\n\
i6TN4WQSPJy9Zg8XEYjmln5Q+Rbnyh5Ye1vwn6Uu53muyhDAAfBGgYAVAVeXzJy3X6kZp2PpDV2d\n\
pDhx0fqJ3Rf5qeWtU8y+TLrSNMCNeTSQsgkbgtEkVmqfkMhos0ceQSlyZ67BLLiMY8zX3qnkHyxc\n\
aX5BsfL+sxRvIkM0N5ACJI2WWRyVJ6EFX3warMJZTOKdJgMMIhL4sEg/LTz/AOR9auL/AMh3MF9p\n\
d1T1NKvW4kjegapRW4V+Fw6t2+ecdZhzxAyipDqHXjRZsEicJBiehZA8351azH9TNpp/lqJ9pr/1\n\
PrU4U9TCilk5f633jMetNDe5T8uXzconVT2qOPz5n4KX5m/l7rms+QtK8vaTL9du7C5heW5u5OLy\n\
LHBLGzsxrVizjJaPVxhlM5bAjp7wx12jnkwxhE2QRz9xZr5V0+503yvo+nXQAubKxtrecKagSRQq\n\
jUPfcZhZ5iU5EciS52CBjjjE8wAGDfnZ5B8w+b4NITRkiZrNp2m9WQR7SBONK9fsHM7s7VQxGXF1\n\
pwO09HPMI8PS3pFpG0VpDE/2kjVWp4gAHNbI2XZjkq4EuxV2KuxV2KuxV2KuxV2KuxV2KuIBFDuD\n\
irG73yPZGcXWkynTLlGMioiLJb82FC4ianBiNuUbKcVSO98qeZFtbS2W1t50s1aJJLecoXieVJmV\n\
47hW6vENxLWld98KFb6p5sOryXyaW8Z5zvH+9tgQbiJItn9R/sekrbp9GKt2HlHzK9hDYXE0FtaR\n\
SetF6jNeSo1PsqoW2h49+LK4xSyTTPLen2Nx9ccyXmoleLX903qS0/lXoqL7IBgVNcVdirsVdirs\n\
VdirsVdirsVdirsVdirsVdirsVdirsVdirsVdirsVdirsVdirsVf/9k="]]], 
        "MediaManagementSchema" -> 
        Association[
         "DerivedFrom" -> 
          Association[
           "DerivedFrom" -> 
            Association[
             "InstanceID" -> "uuid:29C04ADD293DDD119FC9D1852B267D7B", 
              "DocumentID" -> "uuid:28C04ADD293DDD119FC9D1852B267D7B", 
              "OriginalDOcumentID" -> 
              "uuid:28C04ADD293DDD119FC9D1852B267D7B"]], "DocumentID" -> 
          "xmp.did:EA8CA6B0D4A1DE1181C8EBBBA64FC08E", "History" -> 
          Association[
           "History[1]" -> 
            Association[
             "Action" -> "converted", "Parameters" -> 
              "from application/postscript to \
application/vnd.adobe.illustrator"], "History[2]" -> 
            Association[
             "Action" -> "saved", "InstanceID" -> 
              "xmp.iid:EA8CA6B0D4A1DE1181C8EBBBA64FC08E", "When" -> 
              DateObject[{2009, 9, 15, 10, 50, 23}, "Instant", "Gregorian", 
                2.], "SoftwareAgent" -> "Adobe Illustrator CS4", "Changed" -> 
              "/"]], "InstanceID" -> 
          "xmp.iid:EA8CA6B0D4A1DE1181C8EBBBA64FC08E", "OriginalDocumentID" -> 
          "uuid:28C04ADD293DDD119FC9D1852B267D7B", "Thumbnail" -> 
          Association[
           "Thumbnails[1]" -> 
            Association[
             "Width" -> "256", "HeigHt" -> "72", "Format" -> "JPEG", "Image" -> 
              "/9j/4AAQSkZJRgABAgEBLAEsAAD/7QAsUGhvdG9zaG9wIDMuMAA4QklNA+\
0AAAAAABABLAAAAAEA\n\
AQEsAAAAAQAB/+IMWElDQ19QUk9GSUxFAAEBAAAMSExpbm8CEAAAbW50clJHQiBYWVogB84AAgAJ\n\
AAYAMQAAYWNzcE1TRlQAAAAASUVDIHNSR0IAAAAAAAAAAAAAAAAAAPbWAAEAAAAA0y1IUCAgAAAA\n\
AAAAAAAAAAAAAAAAAAAAAAAAAAAAAAAAAAAAAAAAAAAAAAAAAAAAAAAAAAARY3BydAAAAVAAAAAz\n\
ZGVzYwAAAYQAAABsd3RwdAAAAfAAAAAUYmtwdAAAAgQAAAAUclhZWgAAAhgAAAAUZ1hZWgAAAiwA\n\
AAAUYlhZWgAAAkAAAAAUZG1uZAAAAlQAAABwZG1kZAAAAsQAAACIdnVlZAAAA0wAAACGdmlldwAA\n\
A9QAAAAkbHVtaQAAA/gAAAAUbWVhcwAABAwAAAAkdGVjaAAABDAAAAAMclRSQwAABDwAAAgMZ1RS\n\
QwAABDwAAAgMYlRSQwAABDwAAAgMdGV4dAAAAABDb3B5cmlnaHQgKGMpIDE5OTggSGV3bGV0dC1Q\n\
YWNrYXJkIENvbXBhbnkAAGRlc2MAAAAAAAAAEnNSR0IgSUVDNjE5NjYtMi4xAAAAAAAAAAAAAAAS\n\
c1JHQiBJRUM2MTk2Ni0yLjEAAAAAAAAAAAAAAAAAAAAAAAAAAAAAAAAAAAAAAAAAAAAAAAAAAAAA\n\
AAAAAAAAAAAAAFhZWiAAAAAAAADzUQABAAAAARbMWFlaIAAAAAAAAAAAAAAAAAAAAABYWVogAAAA\n\
AAAAb6IAADj1AAADkFhZWiAAAAAAAABimQAAt4UAABjaWFlaIAAAAAAAACSgAAAPhAAAts9kZXNj\n\
AAAAAAAAABZJRUMgaHR0cDovL3d3dy5pZWMuY2gAAAAAAAAAAAAAABZJRUMgaHR0cDovL3d3dy5p\n\
ZWMuY2gAAAAAAAAAAAAAAAAAAAAAAAAAAAAAAAAAAAAAAAAAAAAAAAAAAAAAAAAAAAAAZGVzYwAA\n\
AAAAAAAuSUVDIDYxOTY2LTIuMSBEZWZhdWx0IFJHQiBjb2xvdXIgc3BhY2UgLSBzUkdCAAAAAAAA\n\
AAAAAAAuSUVDIDYxOTY2LTIuMSBEZWZhdWx0IFJHQiBjb2xvdXIgc3BhY2UgLSBzUkdCAAAAAAAA\n\
AAAAAAAAAAAAAAAAAAAAAGRlc2MAAAAAAAAALFJlZmVyZW5jZSBWaWV3aW5nIENvbmRpdGlvbiBp\n\
biBJRUM2MTk2Ni0yLjEAAAAAAAAAAAAAACxSZWZlcmVuY2UgVmlld2luZyBDb25kaXRpb24gaW4g\n\
SUVDNjE5NjYtMi4xAAAAAAAAAAAAAAAAAAAAAAAAAAAAAAAAAAB2aWV3AAAAAAATpP4AFF8uABDP\n\
FAAD7cwABBMLAANcngAAAAFYWVogAAAAAABMCVYAUAAAAFcf521lYXMAAAAAAAAAAQAAAAAAAAAA\n\
AAAAAAAAAAAAAAKPAAAAAnNpZyAAAAAAQ1JUIGN1cnYAAAAAAAAEAAAAAAUACgAPABQAGQAeACMA\n\
KAAtADIANwA7AEAARQBKAE8AVABZAF4AYwBoAG0AcgB3AHwAgQCGAIsAkACVAJoAnwCkAKkArgCy\n\
ALcAvADBAMYAywDQANUA2wDgAOUA6wDwAPYA+wEBAQcBDQETARkBHwElASsBMgE4AT4BRQFMAVIB\n\
WQFgAWcBbgF1AXwBgwGLAZIBmgGhAakBsQG5AcEByQHRAdkB4QHpAfIB+gIDAgwCFAIdAiYCLwI4\n\
AkECSwJUAl0CZwJxAnoChAKOApgCogKsArYCwQLLAtUC4ALrAvUDAAMLAxYDIQMtAzgDQwNPA1oD\n\
ZgNyA34DigOWA6IDrgO6A8cD0wPgA+wD+QQGBBMEIAQtBDsESARVBGMEcQR+BIwEmgSoBLYExATT\n\
BOEE8AT+BQ0FHAUrBToFSQVYBWcFdwWGBZYFpgW1BcUF1QXlBfYGBgYWBicGNwZIBlkGagZ7BowG\n\
nQavBsAG0QbjBvUHBwcZBysHPQdPB2EHdAeGB5kHrAe/B9IH5Qf4CAsIHwgyCEYIWghuCIIIlgiq\n\
CL4I0gjnCPsJEAklCToJTwlkCXkJjwmkCboJzwnlCfsKEQonCj0KVApqCoEKmAquCsUK3ArzCwsL\n\
Igs5C1ELaQuAC5gLsAvIC+EL+QwSDCoMQwxcDHUMjgynDMAM2QzzDQ0NJg1ADVoNdA2ODakNww3e\n\
DfgOEw4uDkkOZA5/DpsOtg7SDu4PCQ8lD0EPXg96D5YPsw/PD+wQCRAmEEMQYRB+EJsQuRDXEPUR\n\
ExExEU8RbRGMEaoRyRHoEgcSJhJFEmQShBKjEsMS4xMDEyMTQxNjE4MTpBPFE+UUBhQnFEkUahSL\n\
FK0UzhTwFRIVNBVWFXgVmxW9FeAWAxYmFkkWbBaPFrIW1hb6Fx0XQRdlF4kXrhfSF/cYGxhAGGUY\n\
ihivGNUY+hkgGUUZaxmRGbcZ3RoEGioaURp3Gp4axRrsGxQbOxtjG4obshvaHAIcKhxSHHscoxzM\n\
HPUdHh1HHXAdmR3DHeweFh5AHmoelB6+HukfEx8+H2kflB+/H+ogFSBBIGwgmCDEIPAhHCFIIXUh\n\
oSHOIfsiJyJVIoIiryLdIwojOCNmI5QjwiPwJB8kTSR8JKsk2iUJJTglaCWXJccl9yYnJlcmhya3\n\
JugnGCdJJ3onqyfcKA0oPyhxKKIo1CkGKTgpaymdKdAqAio1KmgqmyrPKwIrNitpK50r0SwFLDks\n\
biyiLNctDC1BLXYtqy3hLhYuTC6CLrcu7i8kL1ovkS/HL/4wNTBsMKQw2zESMUoxgjG6MfIyKjJj\n\
Mpsy1DMNM0YzfzO4M/E0KzRlNJ402DUTNU01hzXCNf02NzZyNq426TckN2A3nDfXOBQ4UDiMOMg5\n\
BTlCOX85vDn5OjY6dDqyOu87LTtrO6o76DwnPGU8pDzjPSI9YT2hPeA+ID5gPqA+4D8hP2E/oj/i\n\
QCNAZECmQOdBKUFqQaxB7kIwQnJCtUL3QzpDfUPARANER0SKRM5FEkVVRZpF3kYiRmdGq0bwRzVH\n\
e0fASAVIS0iRSNdJHUljSalJ8Eo3Sn1KxEsMS1NLmkviTCpMcky6TQJNSk2TTdxOJU5uTrdPAE9J\n\
T5NP3VAnUHFQu1EGUVBRm1HmUjFSfFLHUxNTX1OqU/ZUQlSPVNtVKFV1VcJWD1ZcVqlW91dEV5JX\n\
4FgvWH1Yy1kaWWlZuFoHWlZaplr1W0VblVvlXDVchlzWXSddeF3JXhpebF69Xw9fYV+zYAVgV2Cq\n\
YPxhT2GiYfViSWKcYvBjQ2OXY+tkQGSUZOllPWWSZedmPWaSZuhnPWeTZ+loP2iWaOxpQ2maafFq\n\
SGqfavdrT2una/9sV2yvbQhtYG25bhJua27Ebx5veG/RcCtwhnDgcTpxlXHwcktypnMBc11zuHQU\n\
dHB0zHUodYV14XY+dpt2+HdWd7N4EXhueMx5KnmJeed6RnqlewR7Y3vCfCF8gXzhfUF9oX4BfmJ+\n\
wn8jf4R/5YBHgKiBCoFrgc2CMIKSgvSDV4O6hB2EgITjhUeFq4YOhnKG14c7h5+IBIhpiM6JM4mZ\n\
if6KZIrKizCLlov8jGOMyo0xjZiN/45mjs6PNo+ekAaQbpDWkT+RqJIRknqS45NNk7aUIJSKlPSV\n\
X5XJljSWn5cKl3WX4JhMmLiZJJmQmfyaaJrVm0Kbr5wcnImc951kndKeQJ6unx2fi5/6oGmg2KFH\n\
obaiJqKWowajdqPmpFakx6U4pammGqaLpv2nbqfgqFKoxKk3qamqHKqPqwKrdavprFys0K1Erbiu\n\
La6hrxavi7AAsHWw6rFgsdayS7LCszizrrQltJy1E7WKtgG2ebbwt2i34LhZuNG5SrnCuju6tbsu\n\
u6e8IbybvRW9j74KvoS+/796v/XAcMDswWfB48JfwtvDWMPUxFHEzsVLxcjGRsbDx0HHv8g9yLzJ\n\
Osm5yjjKt8s2y7bMNcy1zTXNtc42zrbPN8+40DnQutE80b7SP9LB00TTxtRJ1MvVTtXR1lXW2Ndc\n\
1+DYZNjo2WzZ8dp22vvbgNwF3IrdEN2W3hzeot8p36/gNuC94UThzOJT4tvjY+Pr5HPk/OWE5g3m\n\
lucf56noMui86Ubp0Opb6uXrcOv77IbtEe2c7ijutO9A78zwWPDl8XLx//KM8xnzp/Q09ML1UPXe\n\
9m32+/eK+Bn4qPk4+cf6V/rn+3f8B/yY/Sn9uv5L/tz/bf///+4ADkFkb2JlAGTAAAAAAf/bAIQA\n\
BgQEBAUEBgUFBgkGBQYJCwgGBggLDAoKCwoKDBAMDAwMDAwQDA4PEA8ODBMTFBQTExwbGxscHx8f\n\
Hx8fHx8fHwEHBwcNDA0YEBAYGhURFRofHx8fHx8fHx8fHx8fHx8fHx8fHx8fHx8fHx8fHx8fHx8f\n\
Hx8fHx8fHx8fHx8fHx8f/8AAEQgASAEAAwERAAIRAQMRAf/EAaIAAAAHAQEBAQEAAAAAAAAAAAQF\n\
AwIGAQAHCAkKCwEAAgIDAQEBAQEAAAAAAAAAAQACAwQFBgcICQoLEAACAQMDAgQCBgcDBAIGAnMB\n\
AgMRBAAFIRIxQVEGE2EicYEUMpGhBxWxQiPBUtHhMxZi8CRygvElQzRTkqKyY3PCNUQnk6OzNhdU\n\
ZHTD0uIIJoMJChgZhJRFRqS0VtNVKBry4/PE1OT0ZXWFlaW1xdXl9WZ2hpamtsbW5vY3R1dnd4eX\n\
p7fH1+f3OEhYaHiImKi4yNjo+Ck5SVlpeYmZqbnJ2en5KjpKWmp6ipqqusra6voRAAICAQIDBQUE\n\
BQYECAMDbQEAAhEDBCESMUEFURNhIgZxgZEyobHwFMHR4SNCFVJicvEzJDRDghaSUyWiY7LCB3PS\n\
NeJEgxdUkwgJChgZJjZFGidkdFU38qOzwygp0+PzhJSktMTU5PRldYWVpbXF1eX1RlZmdoaWprbG\n\
1ub2R1dnd4eXp7fH1+f3OEhYaHiImKi4yNjo+DlJWWl5iZmpucnZ6fkqOkpaanqKmqq6ytrq+v/a\n\
AAwDAQACEQMRAD8A9U4qhNU1aw0y2NzeyiNKhUUAs7ueiIgqzMfAYqxrU9b16Sz+uzuNC0xzwiWi\n\
TX8rEEhQGPpRE0O3xEd6YqoTaJaS3MS/o+41mOSFZ/Wv5rhjIGqSqhgLeNlAHwtxqT2G+FCGj8v2\n\
5luo/wDDNsY04ul0bYRcNzyRER3klZfhoRxrvv0BVbkSOyu9NtLBr7TLy6RnlihnaeKMoORX6vOJ\n\
eRKVfgArcRtuKYqnUfmPUdMJXXI45rNSAdWswTGlen1iE8nhr41K/LAlkcckcsayROHjcBkdSCpB\n\
3BBHUYquxV2KuxV2KuxV2KsV/MzX/MWheU59Q0C0+t36uiEcDJ6cbGjScF3am331OwzK0eKE8lTN\n\
BxNblnjxmUBZRH5e6zrus+UrHUdctfqmpTB/Vj4NHUK5CPwbdeSgH+zI6vHGGQiJsMtJknPGJTFS\n\
ZFmO5LsVdirsVdirsVdirsVdirzLyF548/6x541TS9a0r6rpVuJSj+i8folHCxr6rfDJzX7+o2zZ\n\
6rTYoYhKJuTq9Lqs080ozjURfT9LM/MvnLy15ajibWb1LZrgkW8VGeSQggHiiBm7jfpmFh088n0i\n\
3NzamGL6zSdZS3vOfy485+fdb8yaxY+YNI+pWFoGME3pPHwkDhVh5MSJOSEtUeHgRmx1enxQhEwl\n\
ZLrdHqc05yE41EfivN3nrzp570jzro2laLpP1vSrv0/Xm9KR+ZeQrIvqKQsfBAG36dTtjptPinil\n\
KUqkF1WpzQyxjCNxPl5s/vr6zsLSW8vZkt7WBS800hCoqjuScwIxMjQ5uwlIRFnYIPy95k0fzDYH\n\
UNIn+s2YkeITcWQFk2agcKafRk8uGWM1LYsMWaOSPFE2ERq2qWul2Et7ck+nGBRFFWd2NFRB3ZmN\n\
BlTawZL6ae+fVZ3S91W2eVLzSYyfWt7anBlsqkcnib+8cLVmHEEDqVQiapLoul31haIt/aQSgxeu\n\
vKGBo6y8KIkTSzfDydB8KUqz9cUID61ePOLXWdTmnu6mK3022Y21shjkKqo9P00KsicVf4gK7jah\n\
VVvqMcct0Bo9xarGtwILr1zHRvWDEvIknxfVqcOKFi3t1CqyDUJDcNqujPHqxir6lrqEazTCJWjV\n\
KT/FKjlmPBGdthXr8OKou21OQRFNID2NzdtHJfy3LwsIYXm+2GlB9SNhJvJv9njRSQMVTfTdX07S\n\
J3l0y7W88vK6R6kkQb07OaX7MsJNV9Fz9tFJ4dRtilnIIIqNwcCpX5o1ltE8u6jq6RCdrG3knEJP\n\
EMUWtK0NMtw4+OYj3lqz5OCBl3C0n/LTzvL5y8vPq0totkyXD2/pK5kBCKjcqkL/AD5drNN4M+G7\n\
2aNFqvHhxVW9In8wfNknlPyvca3HbC7eB4kEDMUB9Rwn2gG6V8MjpcHizEbpnq9R4OMzq6Yjpn5z\n\
ahrWj2jaB5fk1XXpkeS8s4ZKQWiiV44/VmZR8ThOQXbbvmXPs8QkeOXDHv7/AIOHj7SOSI4I8U+o\n\
7veUAv55a3o2tw6b508utpUc1D9YjctxQmnMKQRIoPXi23udsn/JsZx4sUuJr/lSUJiOWHCzzz/5\n\
vbyt5Un12CBb30miCRF+CsJXC15AN/NXMHS6fxcnATTsNXqPCxmdXSSz/mRqn/KsIPOtrpSTSN8d\n\
zY+q1EiErRF1YISaEAnbpXwy4aOPjnET8Wg62X5fxRH4fGk88gecIvNvli31lIhbySM8dxbhufpy\n\
RsRTlQVqtG+nKNVp/CmYt+k1AzYxPkmPmLWrfQ9Cv9XuBWKxheYpWnIqPhQHxZqKMrw4zOYiOrbm\n\
yjHAyPQMa0f8yYP8Bp5v8yQLpVtMzfVrdGMryLXjGFBCEu5ViB/LvWlcycmjPi+HA8RcXHrR4Piz\n\
HCEBo/nj8w/Mlr+ktB8uW1vpTk/VZdSuWSSZQftKkamg/DwJyzJpsOM8M5ky8gwxarNlHFCAEeln\n\
n9iYeVfzKi1PXZ/LOt2DaJ5ktxUWUkiyxzKF5coZQFDfD8VKdOhNDSvPo+GHHE8UO9ng1olM45jg\n\
n3d/uS/zH+ba6H+YEHlm5tIksXWOSfUpJSvpoyF2Yrxp8NPHLMOg48XGDv3MM3aAx5hjI277QGk/\n\
nXc6l5ngt/0O9j5Zkjnm/S92HUmG3heVpQAvCnwUoCcnk7OEYXxXPbYebVj7SMsgHDWPf1HyFo/T\n\
vP3njzJbS6l5V8vwNo6s6W1xqFwYpLkoaExxqKLuKfE1K9+uQnpcWM8OSR4vIcm3Hq8uUGWOI4el\n\
nmn3kHzbqfmXT7yfUdKbSbmxunspYWk9SskQBcj4VpQtTv8APKNVgjjIAPECLb9JqJZYkyjwkGkj\n\
8kfmpceZfOuq+W5NOS2j01Lh1uVlLl/QnSEVUqtK869cu1OiGPEJ3d191tGm1/i5ZY6rhv7DTzL8\n\
+L/zLca/pQ1XS47FIHnXTmSdZvXj9RKOwX7HRdj45s+zIwEDwm+V7cnVdrTmZx4o1V1vze2eWNW8\n\
73t5LH5g0GLSrVY+UU0d2lwWk5AceKjbaprmlzY8UR6JcR91O9wZMsj648I99pB/ysPzdrgmk8me\n\
WzeafEzxpql/MttFK6VB9KIkOw5Cla/OmX/lMcP72dHuG7jDWZMn91C495NIDRvzi1W280QeWfOm\n\
i/oe+uSiQ3Mb84i0h4oafEODNUc1cgHY9yLMnZ8TAzxS4gGvF2lIZBjyx4ZFHfnVfeY4fKWoW9jp\n\
iXOlTWzfX75p1jaD4xTjEd3+jK+zowOQEmpXsO9t7SnMYyIxuNbm+TEvyW1fz1b+U7e30rQIb7Sz\n\
dSc757tIWHJhz/dnf4fxzL7Rx4jkJlKpVypw+zMmUYwIwuN87/QzrzPLqWp6vLDp0RuRo6j04o5U\n\
hc3cq1aRWkV1JgiYU+E0Z80jvUDaRX2r3lpGyR2usXKSPfXlqJYjFaBijOUlSIi4lblGGodqkYUK\n\
OsKI544dOC2dvE7WOnOPUQW8SloriYOAUbkRL6nJgaKrA1xVdZyW+nW8MNoy3tzAJBqumTIsU0kN\n\
wP35iekaSf3YYK3xUFKj7OKqg1SOzNlBqNx6ltpk11dFzyZrkECaChUHkyiZXcDoN+gNFUBqVxHM\n\
YL9byx/Tgke7kt4VRjGoBkVPVkqpk5KqqCgPI/61VUfpWmwaqk1hHII7mNDc6bcHlIY5VpHcxyFl\n\
USJLySSRKUPqdBtiqhaTarFpxVPqdlpn1yQ62l1IPWeRn/0qOUtQcFDcVpVmXhirKfJV+j2c2mCY\n\
zrYcDZznrLZTr6ls5rTfhVD/AKuBK38y/wDyX/mD/mBn/wCIHMnR/wB9H3hxtb/cz/qliP8Azjl/\n\
ygM//bQm/wCTcWZfa/8Aej+r+twexf7k/wBY/oTH8+//ACWmof8AGW3/AOTy5X2X/fD4/c3dq/4v\n\
L4fet/IPTra1/LayuYlAlv5biadu5ZJmhH/CxDD2pMnMR3V+tHZMAMAI6399JJ/zkvZwP5S0u9ZQ\n\
biG/EMb9wk0MjOPpMK5d2PI+IR5fpcftuI8OJ68X6D+pv8wZHk/5x+06Rzyd7LS2Zj3JERJx0o/w\n\
s++X6U6s3oh/Vj+hkX5S2dtfflLpVldIJLa5t7iGeM9GR5pVYfSDmPr5GOoJHMEfcHJ7PiJaaIPI\n\
g/eWGfkndXHlnzpr/kO/f/djTWZbYO8WxKj/AItgKv8AJczO0YjJjjlHx/HkXB7MkcWWWGXw/HmN\n\
2SfnDJPrVzoXkSzcrNrdyJr8qRVLO3+JiQfEjkvumY3Z4EBLKf4Rt7z+PtcrtEmZjhH8Z39w/H2M\n\
G/5yFuFj1ny75Zt0aPTrS1WSO3gFTSRzAqqmwJVIaL88zuyh6ZTPMn9v6XX9sH1wxj6QOny5fB6L\n\
bfmdBa20Vtb+S/M0cECLHDGum7KiDiqj952AzXS0ZJs5Mf8ApnZx1wAoY8n+l/a84/MHXNT1rzto\n\
Wv6L5e1mzu9MZFuPrVm0bERy80HwGTajMDXNjpcUYYpQlKJEu4ut1eWU8sJwhMGPeF35i6Xb6r+f\n\
WmafcoJLadrITxt0aMfE6n/WUUx0kzHSkjnunW4xPWRieWz2D8xdGvdW8javpmnD/SprekEa7Fij\n\
B/TH+uF4/Tmo0mQQyxlLlbudZjM8Uox508g/LT86rXyvpMXlnzHYTxpYu6RXES/GgdyxWaJ+B+Fm\n\
O43p28dvrOzjllxwPN0uh7TGKPh5Advxu9u8ueZvL/mKxN9ol3Hd2/KkhSqsreDowVlPzGaTNhnj\n\
NSFO+w54ZBcDYeL/AJMf+Tk80f8AGK+/6jos3PaH+LQ+H+5Lo+zv8an/AJ3+6Cr/AM5I/wDHa8s/\n\
6s3/ACcjwdj/AEzT239UPj+h7xmiegYzqHnzyB5eK6fPqdratB+7Wxtx6jR06J6MAdl+VMyYaXLk\n\
3AJ8/wC1xZ6vDj2MgK6fsDxL8+PNtnrWoaJNp9nd24tVmZL66ge3E3JoyvpCQKzBONa0/azddmYD\n\
ASBIN9AbdF2tqBMxoEVe5Fdz2b82f/Jc69/zDH/iS5p9D/fR97vNf/cS9yRf849/+S6i/wCYqf8A\n\
WMv7V/vvgHH7I/uB7yl6fo/UpICxvE1S9kkuoZrUQXES/WpWZTNAayqvp8AWoBQdc1zsmU+WayT3\n\
0sZLLcPLzY/E7Wtpys7eNSf5mjeQn/mrFLBbSKSza0uZP0fJBayxSpBBaGK7P1dxIFM5tY/iHD94\n\
eQqAcUM5n1S51TW7G0vbGBdH1G2aa2NwokldVjDSBGRh6b0kG1DsK1rgSxG3gsbcW8pu2nke/tml\n\
sqhmKyqsziqqQxYcl+18RqOophQnEnm+4GmXFsuiJBZ3Ba1k+riVW5TKVVh+59Mmvi334ql3la0u\n\
Br+mc5tOeNpOSmwszBKQqFgfUNtFVNhy+LfFUdrgmi1trkPbQ3LrzkurhI2iSe2cWskimUhU5pNC\n\
x8ONNztiqZeWrh11ywlfUIdTluobqzurq3cSoZImS6iXmqxqSqTONloBtgSnfn2yuL3yTrtrbrzn\n\
lsZxEg6s3pkhR7npl+lkI5Yk94cfVRMsUgOfCXm//ONvmDT20G+0J5UTUIrprmOEmjPFJGi1UHrx\n\
ZDWnTbNl2viPGJ9Kp1nYuaPAYX6rtMf+chdesLfya2j8xJf3ssT+gpqyQxuGMrgdF5cVFepOVdlY\n\
icnF0Db2xlAxcPU/i06/I7/yVuif9HX/AFFzZT2l/fy+H3Bu7L/xePx+8pF/zkp/ygtj/wBtSL/q\n\
Hny/sf8AvT/V/SHH7b/uR/W/QUP59/8AWetM/wCYHSv+IxZLS/42ffL9KNV/iQ/qx/Qyv8l//JZa\n\
H/xjl/6iJMxe0f7+X46OV2Z/i8fx1LB/zxs7ny75q0Dz5p6/vI5FgulGwZ4qsgYj/fkXND7DM3s2\n\
QyY5Yi4PakTiyQzR93494tP/AMr5D5q80a75+mjdLeRhpuiRy9Ut4gGdqbgFzTodjyFco1o8KEcQ\n\
959/4/Q5GhPjZJZj/Vj7vx+lj3/ORmgX0c+kebLNCy2dLe5elRHxk9SBj/klmYfOnjmR2TlFSxnr\n\
+C43bOIgxyjpt+p6r5R82aR5o0WDU9OmVxIq/WIAwLwyEfFHIOoIP39Rtmqz4JYpcMnb6fURywEo\n\
/wBiI1LzHounX1lYXd0iX2oSCK0tQayOTXfiNwopux2yMMMpAkDYM55oxIiTvLk8a82f+tF6P87X\n\
/iDZucH+Jy+Lpc/+PR+H6Xtuq6pY6VptzqV9J6VnaRtLPJQmiqKnYVJ+QzSwgZSERzLu5zEImR5B\n\
LtS8u+UPNNkk19Y2up29xGDDdcVZjG4qDHMvxrUd1bLIZsmI0CYn8dGvJhx5RuBIH8bF5X+R2kix\n\
8++bI9Llaby/alraKatVdhMfR36OVRX+IfxzadpZOLFDi+s/qdT2Xj4c2Th+gbfagfyY/wDJyeaP\n\
+MV9/wBR0WT7Q/xaHw/3Ja+zv8an/nf7oKv/ADkqfT1Xy1KwIjC3HxU2+F4icHY/0z+H6U9t84fH\n\
9D038zNUvLP8vNZv9MkIn+rAwzRE1CSMqs6svgjEgj55rNHAHNES73a66ZjhkY86YZ/zjlpeg/4X\n\
uNTijjk1k3LxXU7AGWNAq8EUndVYGu3U/LbN7XnPjEf4acHsbHDw+IfVbFv+cldTsLjXNJsoJ1lu\n\
rOGU3Uampj9VlKBqbAkKTTrT5jMrseBEZE8i4nbeSJlGIO4u3rn5qxvJ+XWvqiliLRmIHgpDE/QB\n\
mo0J/fR97udcP3M/cxv/AJx2uYZfy/aJGrJb3kySr3BYI4/Bsye1okZfg4vY8gcNdxKl5eN3I+ix\n\
jSbee0jFk0uoPYyvLGypEAFuEcfGrDclaKv832c1rtEbo8OpTQaPHaF5JbaSshRvhhQXkizCQVWv\n\
qtFUE1+ww2/aVbv302atoi0uleT1SEA2eO8qQ3WpDLXb76GiqzzTdXsvlXTJdK5KdJt4ZpruPdon\n\
aJUWPnyUr8LktxVj0rQGuKoCJNbs723ePUY47S1jOoiYky+ml4SlZHZC0rVoeJarDpTsqs06PWpZ\n\
I7V/Ut44LuCadLoNHXiVIWOivybg4J5caVHjiqa2zQ3FlaQ6VwN+lo6EIgDfFZxgqCONasr0364q\n\
smjne5sLZorkiGK7rFbsDeITJbrKy1Bpylb1ELGtN6jaiqt5ejgi1vTbW0S4ggtL65T0rooZNrFS\n\
1VRVC/FKCetTvWpxV6HgS8ok/LT8nvN+rT3OkX3G8B9a5i0y5QAFm+3wZZONT/LQZtRrNRhjUht5\n\
h1B0OmzyuJ3/AKJZHa/lB5IttCvNHjtZDFqAjF7dtIWuZBFIsqgyH7I5INlAGY8tflMxK+XLucmP\n\
Z2IQMa58+9M/IyeVLTRV0fy1eJd2Wms8bBJRMyNI7SEOw/ymOVanxDLimKJbtMMcY8OM2IqvnDyf\n\
ofmrTI7DWQ5tIJhcr6b+mQ6Iybt4cXODT6iWKVx5p1Gnhljwz5c0kv0/LjVvII02bU4pPK9iLe0a\n\
6ScBVNuE9JGlH7X2cuic0MvEB6zZ5d7RIYJ4eEkeGKHPu80+8nWWg2XluytdAmFxpEasLSYP6oYG\n\
Ri3x9/iJyjUSnKZM/qcjTxhGAEPpS/8AMGXyLcaO+k+bL+C2trgpIsbyiOYlGBDRgfH1FCQMs0oy\n\
iXFjBJa9WcRjw5CAD5rfIeq+QY9Ng0LyvqVvPFaK3p26ygzEFi7sVNGbdtzTHVQy8RnkB3RpcmER\n\
EMZG3mnPmHU/L1hpzHX57eDT7k/V3+tlRFIXUn0yH2NVU7ZTihOUvRdjubs04Rj6yOE7bvONX/Lb\n\
8o9OWHXRq8ug294oltZLW9ESSK1HBi5iRyCCDRc2WPWaiXo4eKu8OtyaLTR9fFwX3STj8v8ASfym\n\
jvmn8uXUGpawFJe5nmM93xGxZRIar1oWRRlOqyagipgiPyDdpMenErgRKfvsp5ffl75cvfNkHmmd\n\
JTq1twMTCQiP92CFqn05RHVzjjOMfSXIlpISyDIfqCca1oum61pc+l6nD9YsbkBZoeTLUKwYfEhV\n\
hRlB2OU48koSEo8w25cUZxMZCwWHWv5M+XrOF7W01XWLfTZK+ppsV6yW7BvtAoqgkHvvmZLtGZ3M\n\
Y331u4UezYDYSmI93Fsy/Q9B0fQtOj07SbVLSzjqViSu5PVmYkszHxY1zEyZZTPFI2XNxYo448MR\n\
QSfy/wDlz5a0HzBea9p6SrqF+sq3DPIWQiaVZXotNviUZbl1c8kBA8g04tHjxzM4/UUV5v8AJWge\n\
bdOWx1iFnSJucE0bcJY2IoSjb9R1BBGR0+pniNxZajTQzRqSB8tflxougI0UV3f39s0LWy2l9cNN\n\
brC/2kWEBY6U2+zk82slk6AHyG/zYYNHHGKuUhy3Nj5ckjH5DeT4b+S80691PS/U+1BZ3IjTjWvG\n\
rI8lP9nl/wDKeQipCMveHH/krGJXEyj7imt5+UPkK70aLSX07hDDIZluEdhcGRxR3eUks5am/Ko+\n\
4ZVHX5RLiv8AU3S7PwmPCR+v5p/pXlzTdN0c6RGJLizdWSUXUj3DOrjiwZpC2xG1OmUTzSlLi6+W\n\
zkwxRjHh5jz3YlYfkl5T069luNNvNUsYpyPWtLa8eKJlBqEYqBKV+b5ly7SySFSET8HCh2ZjhK4m\n\
Q8gfwftS25trmK4udLk1SaygtJ5YbeyghnuZZebPPEUjjIj+xcLQsCap2pmA7BkvlX0xql1bTxSW\n\
t0SdRtI2BjYwXnxTRutTX07jlUdtqYEpXc2DrMs4kL+tK3GHiuxaO7U0IHI/3Q/jWi0KFG6tJLXR\n\
Ht0JuoLr60gsHma3CFZCvJSlBIGDp8Em2/2qdFUs0DT44ZGpKst/pbxKwPrRqJSks6GVZFSnxxCP\n\
psKkeyrK7qJTdacvISyypLPcSUIq9x+/Wm+wAtWC17CmKoPyvYNb32mzGXl68Y4igHH/AEON+v8A\n\
z0p9HviqU6rcW36SuLpLe5v7ZZVtR6HrevMLd+VzMJYAOLesycakKRHxFBSirI9Bt45vMitDNcXN\n\
tp9nzD3jO0yy37K4Q8/iBWKEbH+bAll2KvCYbYeSPz+RR+70zzEGCHt/pZrwHYUukA/1c3hPjaT+\n\
lD9H7HQCPgaz+jP9P/Hnqf5ieYx5d8mapqitxnjhMdqR19eX93GR/qs3I+wzV6TD4mQRdtrM3h4p\n\
S8vteRfke2peVfPt75W1dPQn1O0imWMn/dqRidF+fpSPy9xTNv2lw5cQyR/hP7HTdlcWHMcctjIf\n\
telfnB5hl0fyTdRWtW1HVmGnWSJuxe4BDcab1EfKnvTNboMXHlF8o7n4O07RzGGI19UvSPixT8wf\n\
K8Plj8iv0OlDJA1s1zIP253nVpG+XI0HtTMrS5jl1XF7/ucTV4Bi0nB3V96O8o+ZB5a/IW11oKGk\n\
tbaX0FPQyyXLxx19ubCvtkM+HxNWY95/Qz02fwtGJ9w/Sl/5G+VINVtLrztr4GpavfzuttNcgScE\n\
jorOobYMWqvsBQUyztLOYkYobRAauytPxg5p+qRKZfnh5V04eVn8y2ES2WtaNJDLDeW4EUhRpFjK\n\
llpXjyDL3FNupyvs3OfE4DvGXRt7VwR8PxBtOPUMU/M7zLL5l/JLy9q84AuptQjS5p0MsUNzG7U7\n\
civKnvmVosPh6mURy4f1OJrs/i6WEjz4v1sn/LD8vdG1Pypp2teZbddW1C6to47dboc47e0hHpwR\n\
RIfhHwKGJp1OYut1co5DGB4QD06nq5eh0cZYxLIOKRHXoOgYR+cnliy8jeZtE8weWk+o+uzyCGMn\n\
gk1uUJKg9FdZKFenXM7s/Mc8JQnv+1wO0sIwZIzx7fsfRMMqywpKtQsihlB60YVzniKelBX4Fdir\n\
sVdirsVdirsVdirsVdirEPOttdWFwmv2cjxKEW31ExFVbgG5RSVZZAArEo7cTRWr2xVBm2ngt7FH\n\
1B5fNqE3ds8pMkQ9dTW0LV3idY+OxrUc8KpVPd+YEuDa27/WdR05/rj6dLbssYWSoYkiRiVVZyRx\n\
rXpihDpryKLeO9gS4iCxlo1aFHpWAOwjuJhI3KKDjXgn2ie+yqy+udKaJvT0uRFlcszyC1iUAmV+\n\
I4SvtVkAHSgpiqMj8w6tcNE1okV/qAjVWjRVkHJIjFs1vPckBfVY/GqCrGtNsVWwPqrsLW31Jl/R\n\
S/Vr2c25X6vG6+k8gIdvjCx0WgO+Ko2Sy/RS2+vaJqLR6UONu9ou8jrGQsdusbeojuZOSj4VYM7M\n\
SemKsv8ALemXFjp5e84nUbyRrq/Zenqyfsr/AJKKAg+WBKa4q8p/5yF0CS48tWfmC1ql7olwrGVd\n\
mEUxCk7d1kCEeG+bXsrLUzA8pB1HbGK8YmOcD+PtpB3XmOD8xte8maRAQ9nHEuua5GvxKskPwLCd\n\
u0nJT4hhk44Tp4ZJHn9Mf1sJZhqZ44jl9cvh0+al+e9rcaJrvlzzzZLWazmW2uBWgbgTLGp2/aX1\n\
FY/LD2ZIThLEev4/UjtUHHOGYcxt+n9aZwXtr57/ADUsZrVhPoHle0S8V9ij3l2oeLoeqrxI8GQ5\n\
UYnBgIP1zNfAfj7W0SGo1AreGMX8Ty/HkmX59/8AktNQ/wCMtv8A8nlyvsv++Hx+5t7V/wAXl8Pv\n\
YhdWk9z/AM4zwCFeTQoJmUdeCXxLH6BvmYJAa3f8elwjEnQbfj1Lvyg/Ln8uvM3km3vtQ00XWpxS\n\
zQ3souLhDyDlkqsciKP3TL0GDX6vNjykA1HpsF7O0WDLiBkLlve5/X3Mxl/Ir8sHWi6S0RrXktzc\n\
k/L4pGGYY7Tz/wA77A5x7K0/837T+tiX54+XNK8u/lhpmlaVGYrKLVUZEZmcgvDcM3xMSepzL7Nz\n\
SyZzKXPh/SHC7Vwxx6eMY8uL9Bemfl+iJ5E8uhRQHTbRqe7QIT+JzWao/vZf1j97tdJ/cw/qj7nl\n\
3/OT3+8nl7/jJdfqizadjc5fD9Lqe3OUPj+h7Rp/+8Ft/wAYk/4iM00+Zd7HkiMil2KuxV2KuxV2\n\
KuxV2KuxV2KrZI45Y3ikUPG4KujCoKkUIIPY4qxFrVfLN0slzB9b0WMEWV6QzyWIJr6coAJMP8sg\n\
3UbHamKoa+ill0qC91E/XNRmnhi0e4s5UjuKykKxjmQcKUBcrx406+OFCRSjWbSAyQava3GniVra\n\
GHUU9BybKXb02T1EZI5P2tloeOw2CqYT2mr+rHBYwaUb0RtPdwmQc4w0v1hgyoGkcV4UIUEKfFqh\n\
VDwCYXGmSatrLyxavy9IWIWzhKu6KxM8xSQ8hxAVADxX4dsVT6H0tDivLTVIobbRGLRWNpAvKSVy\n\
wZfT48ZXkIbrxJqOopVglF6Jok09xDqOoW62cFtU6VpC0K2/PdpZKbGU12A2QbDfFWS4q7FUFrml\n\
W+r6Pe6Xcf3N7BJA560EileQ9xWoyeOZhISHRhlxicTE9Q88/Jb8stV8ofpO71lYvr11whg9J+YE\n\
KVZjWg+0xH/A5sO0dZHLQjyDrezNDLDZlzLK/wAx/K8nmfydqGkQhfrcirJaFjQCaJg679uVOP05\n\
i6TN4WQSPJy9Zg8XEYjmln5Q+Rbnyh5Ye1vwn6Uu53muyhDAAfBGgYAVAVeXzJy3X6kZp2PpDV2d\n\
pDhx0fqJ3Rf5qeWtU8y+TLrSNMCNeTSQsgkbgtEkVmqfkMhos0ceQSlyZ67BLLiMY8zX3qnkHyxc\n\
aX5BsfL+sxRvIkM0N5ACJI2WWRyVJ6EFX3warMJZTOKdJgMMIhL4sEg/LTz/AOR9auL/AMh3MF9p\n\
d1T1NKvW4kjegapRW4V+Fw6t2+ecdZhzxAyipDqHXjRZsEicJBiehZA8351azH9TNpp/lqJ9pr/1\n\
PrU4U9TCilk5f633jMetNDe5T8uXzconVT2qOPz5n4KX5m/l7rms+QtK8vaTL9du7C5heW5u5OLy\n\
LHBLGzsxrVizjJaPVxhlM5bAjp7wx12jnkwxhE2QRz9xZr5V0+503yvo+nXQAubKxtrecKagSRQq\n\
jUPfcZhZ5iU5EciS52CBjjjE8wAGDfnZ5B8w+b4NITRkiZrNp2m9WQR7SBONK9fsHM7s7VQxGXF1\n\
pwO09HPMI8PS3pFpG0VpDE/2kjVWp4gAHNbI2XZjkq4EuxV2KuxV2KuxV2KuxV2KuxV2KuIBFDuD\n\
irG73yPZGcXWkynTLlGMioiLJb82FC4ianBiNuUbKcVSO98qeZFtbS2W1t50s1aJJLecoXieVJmV\n\
47hW6vENxLWld98KFb6p5sOryXyaW8Z5zvH+9tgQbiJItn9R/sekrbp9GKt2HlHzK9hDYXE0FtaR\n\
SetF6jNeSo1PsqoW2h49+LK4xSyTTPLen2Nx9ccyXmoleLX903qS0/lXoqL7IBgVNcVdirsVdirs\n\
VdirsVdirsVdirsVdirsVdirsVdirsVdirsVdirsVdirsVdirsVf/9k="]]], 
        "RightsManagementSchema" -> 
        Association[
         "DerivedFrom" -> 
          Association[
           "DerivedFrom" -> 
            Association[
             "InstanceID" -> "uuid:29C04ADD293DDD119FC9D1852B267D7B", 
              "DocumentID" -> "uuid:28C04ADD293DDD119FC9D1852B267D7B", 
              "OriginalDOcumentID" -> 
              "uuid:28C04ADD293DDD119FC9D1852B267D7B"]], "History" -> 
          Association[
           "History[1]" -> 
            Association[
             "Action" -> "converted", "Parameters" -> 
              "from application/postscript to \
application/vnd.adobe.illustrator"], "History[2]" -> 
            Association[
             "Action" -> "saved", "InstanceID" -> 
              "xmp.iid:EA8CA6B0D4A1DE1181C8EBBBA64FC08E", "When" -> 
              DateObject[{2009, 9, 15, 10, 50, 23}, "Instant", "Gregorian", 
                2.], "SoftwareAgent" -> "Adobe Illustrator CS4", "Changed" -> 
              "/"]], "Thumbnail" -> 
          Association[
           "Thumbnails[1]" -> 
            Association[
             "Width" -> "256", "HeigHt" -> "72", "Format" -> "JPEG", "Image" -> 
              "/9j/4AAQSkZJRgABAgEBLAEsAAD/7QAsUGhvdG9zaG9wIDMuMAA4QklNA+\
0AAAAAABABLAAAAAEA\n\
AQEsAAAAAQAB/+IMWElDQ19QUk9GSUxFAAEBAAAMSExpbm8CEAAAbW50clJHQiBYWVogB84AAgAJ\n\
AAYAMQAAYWNzcE1TRlQAAAAASUVDIHNSR0IAAAAAAAAAAAAAAAAAAPbWAAEAAAAA0y1IUCAgAAAA\n\
AAAAAAAAAAAAAAAAAAAAAAAAAAAAAAAAAAAAAAAAAAAAAAAAAAAAAAAAAAARY3BydAAAAVAAAAAz\n\
ZGVzYwAAAYQAAABsd3RwdAAAAfAAAAAUYmtwdAAAAgQAAAAUclhZWgAAAhgAAAAUZ1hZWgAAAiwA\n\
AAAUYlhZWgAAAkAAAAAUZG1uZAAAAlQAAABwZG1kZAAAAsQAAACIdnVlZAAAA0wAAACGdmlldwAA\n\
A9QAAAAkbHVtaQAAA/gAAAAUbWVhcwAABAwAAAAkdGVjaAAABDAAAAAMclRSQwAABDwAAAgMZ1RS\n\
QwAABDwAAAgMYlRSQwAABDwAAAgMdGV4dAAAAABDb3B5cmlnaHQgKGMpIDE5OTggSGV3bGV0dC1Q\n\
YWNrYXJkIENvbXBhbnkAAGRlc2MAAAAAAAAAEnNSR0IgSUVDNjE5NjYtMi4xAAAAAAAAAAAAAAAS\n\
c1JHQiBJRUM2MTk2Ni0yLjEAAAAAAAAAAAAAAAAAAAAAAAAAAAAAAAAAAAAAAAAAAAAAAAAAAAAA\n\
AAAAAAAAAAAAAFhZWiAAAAAAAADzUQABAAAAARbMWFlaIAAAAAAAAAAAAAAAAAAAAABYWVogAAAA\n\
AAAAb6IAADj1AAADkFhZWiAAAAAAAABimQAAt4UAABjaWFlaIAAAAAAAACSgAAAPhAAAts9kZXNj\n\
AAAAAAAAABZJRUMgaHR0cDovL3d3dy5pZWMuY2gAAAAAAAAAAAAAABZJRUMgaHR0cDovL3d3dy5p\n\
ZWMuY2gAAAAAAAAAAAAAAAAAAAAAAAAAAAAAAAAAAAAAAAAAAAAAAAAAAAAAAAAAAAAAZGVzYwAA\n\
AAAAAAAuSUVDIDYxOTY2LTIuMSBEZWZhdWx0IFJHQiBjb2xvdXIgc3BhY2UgLSBzUkdCAAAAAAAA\n\
AAAAAAAuSUVDIDYxOTY2LTIuMSBEZWZhdWx0IFJHQiBjb2xvdXIgc3BhY2UgLSBzUkdCAAAAAAAA\n\
AAAAAAAAAAAAAAAAAAAAAGRlc2MAAAAAAAAALFJlZmVyZW5jZSBWaWV3aW5nIENvbmRpdGlvbiBp\n\
biBJRUM2MTk2Ni0yLjEAAAAAAAAAAAAAACxSZWZlcmVuY2UgVmlld2luZyBDb25kaXRpb24gaW4g\n\
SUVDNjE5NjYtMi4xAAAAAAAAAAAAAAAAAAAAAAAAAAAAAAAAAAB2aWV3AAAAAAATpP4AFF8uABDP\n\
FAAD7cwABBMLAANcngAAAAFYWVogAAAAAABMCVYAUAAAAFcf521lYXMAAAAAAAAAAQAAAAAAAAAA\n\
AAAAAAAAAAAAAAKPAAAAAnNpZyAAAAAAQ1JUIGN1cnYAAAAAAAAEAAAAAAUACgAPABQAGQAeACMA\n\
KAAtADIANwA7AEAARQBKAE8AVABZAF4AYwBoAG0AcgB3AHwAgQCGAIsAkACVAJoAnwCkAKkArgCy\n\
ALcAvADBAMYAywDQANUA2wDgAOUA6wDwAPYA+wEBAQcBDQETARkBHwElASsBMgE4AT4BRQFMAVIB\n\
WQFgAWcBbgF1AXwBgwGLAZIBmgGhAakBsQG5AcEByQHRAdkB4QHpAfIB+gIDAgwCFAIdAiYCLwI4\n\
AkECSwJUAl0CZwJxAnoChAKOApgCogKsArYCwQLLAtUC4ALrAvUDAAMLAxYDIQMtAzgDQwNPA1oD\n\
ZgNyA34DigOWA6IDrgO6A8cD0wPgA+wD+QQGBBMEIAQtBDsESARVBGMEcQR+BIwEmgSoBLYExATT\n\
BOEE8AT+BQ0FHAUrBToFSQVYBWcFdwWGBZYFpgW1BcUF1QXlBfYGBgYWBicGNwZIBlkGagZ7BowG\n\
nQavBsAG0QbjBvUHBwcZBysHPQdPB2EHdAeGB5kHrAe/B9IH5Qf4CAsIHwgyCEYIWghuCIIIlgiq\n\
CL4I0gjnCPsJEAklCToJTwlkCXkJjwmkCboJzwnlCfsKEQonCj0KVApqCoEKmAquCsUK3ArzCwsL\n\
Igs5C1ELaQuAC5gLsAvIC+EL+QwSDCoMQwxcDHUMjgynDMAM2QzzDQ0NJg1ADVoNdA2ODakNww3e\n\
DfgOEw4uDkkOZA5/DpsOtg7SDu4PCQ8lD0EPXg96D5YPsw/PD+wQCRAmEEMQYRB+EJsQuRDXEPUR\n\
ExExEU8RbRGMEaoRyRHoEgcSJhJFEmQShBKjEsMS4xMDEyMTQxNjE4MTpBPFE+UUBhQnFEkUahSL\n\
FK0UzhTwFRIVNBVWFXgVmxW9FeAWAxYmFkkWbBaPFrIW1hb6Fx0XQRdlF4kXrhfSF/cYGxhAGGUY\n\
ihivGNUY+hkgGUUZaxmRGbcZ3RoEGioaURp3Gp4axRrsGxQbOxtjG4obshvaHAIcKhxSHHscoxzM\n\
HPUdHh1HHXAdmR3DHeweFh5AHmoelB6+HukfEx8+H2kflB+/H+ogFSBBIGwgmCDEIPAhHCFIIXUh\n\
oSHOIfsiJyJVIoIiryLdIwojOCNmI5QjwiPwJB8kTSR8JKsk2iUJJTglaCWXJccl9yYnJlcmhya3\n\
JugnGCdJJ3onqyfcKA0oPyhxKKIo1CkGKTgpaymdKdAqAio1KmgqmyrPKwIrNitpK50r0SwFLDks\n\
biyiLNctDC1BLXYtqy3hLhYuTC6CLrcu7i8kL1ovkS/HL/4wNTBsMKQw2zESMUoxgjG6MfIyKjJj\n\
Mpsy1DMNM0YzfzO4M/E0KzRlNJ402DUTNU01hzXCNf02NzZyNq426TckN2A3nDfXOBQ4UDiMOMg5\n\
BTlCOX85vDn5OjY6dDqyOu87LTtrO6o76DwnPGU8pDzjPSI9YT2hPeA+ID5gPqA+4D8hP2E/oj/i\n\
QCNAZECmQOdBKUFqQaxB7kIwQnJCtUL3QzpDfUPARANER0SKRM5FEkVVRZpF3kYiRmdGq0bwRzVH\n\
e0fASAVIS0iRSNdJHUljSalJ8Eo3Sn1KxEsMS1NLmkviTCpMcky6TQJNSk2TTdxOJU5uTrdPAE9J\n\
T5NP3VAnUHFQu1EGUVBRm1HmUjFSfFLHUxNTX1OqU/ZUQlSPVNtVKFV1VcJWD1ZcVqlW91dEV5JX\n\
4FgvWH1Yy1kaWWlZuFoHWlZaplr1W0VblVvlXDVchlzWXSddeF3JXhpebF69Xw9fYV+zYAVgV2Cq\n\
YPxhT2GiYfViSWKcYvBjQ2OXY+tkQGSUZOllPWWSZedmPWaSZuhnPWeTZ+loP2iWaOxpQ2maafFq\n\
SGqfavdrT2una/9sV2yvbQhtYG25bhJua27Ebx5veG/RcCtwhnDgcTpxlXHwcktypnMBc11zuHQU\n\
dHB0zHUodYV14XY+dpt2+HdWd7N4EXhueMx5KnmJeed6RnqlewR7Y3vCfCF8gXzhfUF9oX4BfmJ+\n\
wn8jf4R/5YBHgKiBCoFrgc2CMIKSgvSDV4O6hB2EgITjhUeFq4YOhnKG14c7h5+IBIhpiM6JM4mZ\n\
if6KZIrKizCLlov8jGOMyo0xjZiN/45mjs6PNo+ekAaQbpDWkT+RqJIRknqS45NNk7aUIJSKlPSV\n\
X5XJljSWn5cKl3WX4JhMmLiZJJmQmfyaaJrVm0Kbr5wcnImc951kndKeQJ6unx2fi5/6oGmg2KFH\n\
obaiJqKWowajdqPmpFakx6U4pammGqaLpv2nbqfgqFKoxKk3qamqHKqPqwKrdavprFys0K1Erbiu\n\
La6hrxavi7AAsHWw6rFgsdayS7LCszizrrQltJy1E7WKtgG2ebbwt2i34LhZuNG5SrnCuju6tbsu\n\
u6e8IbybvRW9j74KvoS+/796v/XAcMDswWfB48JfwtvDWMPUxFHEzsVLxcjGRsbDx0HHv8g9yLzJ\n\
Osm5yjjKt8s2y7bMNcy1zTXNtc42zrbPN8+40DnQutE80b7SP9LB00TTxtRJ1MvVTtXR1lXW2Ndc\n\
1+DYZNjo2WzZ8dp22vvbgNwF3IrdEN2W3hzeot8p36/gNuC94UThzOJT4tvjY+Pr5HPk/OWE5g3m\n\
lucf56noMui86Ubp0Opb6uXrcOv77IbtEe2c7ijutO9A78zwWPDl8XLx//KM8xnzp/Q09ML1UPXe\n\
9m32+/eK+Bn4qPk4+cf6V/rn+3f8B/yY/Sn9uv5L/tz/bf///+4ADkFkb2JlAGTAAAAAAf/bAIQA\n\
BgQEBAUEBgUFBgkGBQYJCwgGBggLDAoKCwoKDBAMDAwMDAwQDA4PEA8ODBMTFBQTExwbGxscHx8f\n\
Hx8fHx8fHwEHBwcNDA0YEBAYGhURFRofHx8fHx8fHx8fHx8fHx8fHx8fHx8fHx8fHx8fHx8fHx8f\n\
Hx8fHx8fHx8fHx8fHx8f/8AAEQgASAEAAwERAAIRAQMRAf/EAaIAAAAHAQEBAQEAAAAAAAAAAAQF\n\
AwIGAQAHCAkKCwEAAgIDAQEBAQEAAAAAAAAAAQACAwQFBgcICQoLEAACAQMDAgQCBgcDBAIGAnMB\n\
AgMRBAAFIRIxQVEGE2EicYEUMpGhBxWxQiPBUtHhMxZi8CRygvElQzRTkqKyY3PCNUQnk6OzNhdU\n\
ZHTD0uIIJoMJChgZhJRFRqS0VtNVKBry4/PE1OT0ZXWFlaW1xdXl9WZ2hpamtsbW5vY3R1dnd4eX\n\
p7fH1+f3OEhYaHiImKi4yNjo+Ck5SVlpeYmZqbnJ2en5KjpKWmp6ipqqusra6voRAAICAQIDBQUE\n\
BQYECAMDbQEAAhEDBCESMUEFURNhIgZxgZEyobHwFMHR4SNCFVJicvEzJDRDghaSUyWiY7LCB3PS\n\
NeJEgxdUkwgJChgZJjZFGidkdFU38qOzwygp0+PzhJSktMTU5PRldYWVpbXF1eX1RlZmdoaWprbG\n\
1ub2R1dnd4eXp7fH1+f3OEhYaHiImKi4yNjo+DlJWWl5iZmpucnZ6fkqOkpaanqKmqq6ytrq+v/a\n\
AAwDAQACEQMRAD8A9U4qhNU1aw0y2NzeyiNKhUUAs7ueiIgqzMfAYqxrU9b16Sz+uzuNC0xzwiWi\n\
TX8rEEhQGPpRE0O3xEd6YqoTaJaS3MS/o+41mOSFZ/Wv5rhjIGqSqhgLeNlAHwtxqT2G+FCGj8v2\n\
5luo/wDDNsY04ul0bYRcNzyRER3klZfhoRxrvv0BVbkSOyu9NtLBr7TLy6RnlihnaeKMoORX6vOJ\n\
eRKVfgArcRtuKYqnUfmPUdMJXXI45rNSAdWswTGlen1iE8nhr41K/LAlkcckcsayROHjcBkdSCpB\n\
3BBHUYquxV2KuxV2KuxV2KsV/MzX/MWheU59Q0C0+t36uiEcDJ6cbGjScF3am331OwzK0eKE8lTN\n\
BxNblnjxmUBZRH5e6zrus+UrHUdctfqmpTB/Vj4NHUK5CPwbdeSgH+zI6vHGGQiJsMtJknPGJTFS\n\
ZFmO5LsVdirsVdirsVdirsVdirzLyF548/6x541TS9a0r6rpVuJSj+i8folHCxr6rfDJzX7+o2zZ\n\
6rTYoYhKJuTq9Lqs080ozjURfT9LM/MvnLy15ajibWb1LZrgkW8VGeSQggHiiBm7jfpmFh088n0i\n\
3NzamGL6zSdZS3vOfy485+fdb8yaxY+YNI+pWFoGME3pPHwkDhVh5MSJOSEtUeHgRmx1enxQhEwl\n\
ZLrdHqc05yE41EfivN3nrzp570jzro2laLpP1vSrv0/Xm9KR+ZeQrIvqKQsfBAG36dTtjptPinil\n\
KUqkF1WpzQyxjCNxPl5s/vr6zsLSW8vZkt7WBS800hCoqjuScwIxMjQ5uwlIRFnYIPy95k0fzDYH\n\
UNIn+s2YkeITcWQFk2agcKafRk8uGWM1LYsMWaOSPFE2ERq2qWul2Et7ck+nGBRFFWd2NFRB3ZmN\n\
BlTawZL6ae+fVZ3S91W2eVLzSYyfWt7anBlsqkcnib+8cLVmHEEDqVQiapLoul31haIt/aQSgxeu\n\
vKGBo6y8KIkTSzfDydB8KUqz9cUID61ePOLXWdTmnu6mK3022Y21shjkKqo9P00KsicVf4gK7jah\n\
VVvqMcct0Bo9xarGtwILr1zHRvWDEvIknxfVqcOKFi3t1CqyDUJDcNqujPHqxir6lrqEazTCJWjV\n\
KT/FKjlmPBGdthXr8OKou21OQRFNID2NzdtHJfy3LwsIYXm+2GlB9SNhJvJv9njRSQMVTfTdX07S\n\
J3l0y7W88vK6R6kkQb07OaX7MsJNV9Fz9tFJ4dRtilnIIIqNwcCpX5o1ltE8u6jq6RCdrG3knEJP\n\
EMUWtK0NMtw4+OYj3lqz5OCBl3C0n/LTzvL5y8vPq0totkyXD2/pK5kBCKjcqkL/AD5drNN4M+G7\n\
2aNFqvHhxVW9In8wfNknlPyvca3HbC7eB4kEDMUB9Rwn2gG6V8MjpcHizEbpnq9R4OMzq6Yjpn5z\n\
ahrWj2jaB5fk1XXpkeS8s4ZKQWiiV44/VmZR8ThOQXbbvmXPs8QkeOXDHv7/AIOHj7SOSI4I8U+o\n\
7veUAv55a3o2tw6b508utpUc1D9YjctxQmnMKQRIoPXi23udsn/JsZx4sUuJr/lSUJiOWHCzzz/5\n\
vbyt5Un12CBb30miCRF+CsJXC15AN/NXMHS6fxcnATTsNXqPCxmdXSSz/mRqn/KsIPOtrpSTSN8d\n\
zY+q1EiErRF1YISaEAnbpXwy4aOPjnET8Wg62X5fxRH4fGk88gecIvNvli31lIhbySM8dxbhufpy\n\
RsRTlQVqtG+nKNVp/CmYt+k1AzYxPkmPmLWrfQ9Cv9XuBWKxheYpWnIqPhQHxZqKMrw4zOYiOrbm\n\
yjHAyPQMa0f8yYP8Bp5v8yQLpVtMzfVrdGMryLXjGFBCEu5ViB/LvWlcycmjPi+HA8RcXHrR4Piz\n\
HCEBo/nj8w/Mlr+ktB8uW1vpTk/VZdSuWSSZQftKkamg/DwJyzJpsOM8M5ky8gwxarNlHFCAEeln\n\
n9iYeVfzKi1PXZ/LOt2DaJ5ktxUWUkiyxzKF5coZQFDfD8VKdOhNDSvPo+GHHE8UO9ng1olM45jg\n\
n3d/uS/zH+ba6H+YEHlm5tIksXWOSfUpJSvpoyF2Yrxp8NPHLMOg48XGDv3MM3aAx5hjI277QGk/\n\
nXc6l5ngt/0O9j5Zkjnm/S92HUmG3heVpQAvCnwUoCcnk7OEYXxXPbYebVj7SMsgHDWPf1HyFo/T\n\
vP3njzJbS6l5V8vwNo6s6W1xqFwYpLkoaExxqKLuKfE1K9+uQnpcWM8OSR4vIcm3Hq8uUGWOI4el\n\
nmn3kHzbqfmXT7yfUdKbSbmxunspYWk9SskQBcj4VpQtTv8APKNVgjjIAPECLb9JqJZYkyjwkGkj\n\
8kfmpceZfOuq+W5NOS2j01Lh1uVlLl/QnSEVUqtK869cu1OiGPEJ3d191tGm1/i5ZY6rhv7DTzL8\n\
+L/zLca/pQ1XS47FIHnXTmSdZvXj9RKOwX7HRdj45s+zIwEDwm+V7cnVdrTmZx4o1V1vze2eWNW8\n\
73t5LH5g0GLSrVY+UU0d2lwWk5AceKjbaprmlzY8UR6JcR91O9wZMsj648I99pB/ysPzdrgmk8me\n\
WzeafEzxpql/MttFK6VB9KIkOw5Cla/OmX/lMcP72dHuG7jDWZMn91C495NIDRvzi1W280QeWfOm\n\
i/oe+uSiQ3Mb84i0h4oafEODNUc1cgHY9yLMnZ8TAzxS4gGvF2lIZBjyx4ZFHfnVfeY4fKWoW9jp\n\
iXOlTWzfX75p1jaD4xTjEd3+jK+zowOQEmpXsO9t7SnMYyIxuNbm+TEvyW1fz1b+U7e30rQIb7Sz\n\
dSc757tIWHJhz/dnf4fxzL7Rx4jkJlKpVypw+zMmUYwIwuN87/QzrzPLqWp6vLDp0RuRo6j04o5U\n\
hc3cq1aRWkV1JgiYU+E0Z80jvUDaRX2r3lpGyR2usXKSPfXlqJYjFaBijOUlSIi4lblGGodqkYUK\n\
OsKI544dOC2dvE7WOnOPUQW8SloriYOAUbkRL6nJgaKrA1xVdZyW+nW8MNoy3tzAJBqumTIsU0kN\n\
wP35iekaSf3YYK3xUFKj7OKqg1SOzNlBqNx6ltpk11dFzyZrkECaChUHkyiZXcDoN+gNFUBqVxHM\n\
YL9byx/Tgke7kt4VRjGoBkVPVkqpk5KqqCgPI/61VUfpWmwaqk1hHII7mNDc6bcHlIY5VpHcxyFl\n\
USJLySSRKUPqdBtiqhaTarFpxVPqdlpn1yQ62l1IPWeRn/0qOUtQcFDcVpVmXhirKfJV+j2c2mCY\n\
zrYcDZznrLZTr6ls5rTfhVD/AKuBK38y/wDyX/mD/mBn/wCIHMnR/wB9H3hxtb/cz/qliP8Azjl/\n\
ygM//bQm/wCTcWZfa/8Aej+r+twexf7k/wBY/oTH8+//ACWmof8AGW3/AOTy5X2X/fD4/c3dq/4v\n\
L4fet/IPTra1/LayuYlAlv5biadu5ZJmhH/CxDD2pMnMR3V+tHZMAMAI6399JJ/zkvZwP5S0u9ZQ\n\
biG/EMb9wk0MjOPpMK5d2PI+IR5fpcftuI8OJ68X6D+pv8wZHk/5x+06Rzyd7LS2Zj3JERJx0o/w\n\
s++X6U6s3oh/Vj+hkX5S2dtfflLpVldIJLa5t7iGeM9GR5pVYfSDmPr5GOoJHMEfcHJ7PiJaaIPI\n\
g/eWGfkndXHlnzpr/kO/f/djTWZbYO8WxKj/AItgKv8AJczO0YjJjjlHx/HkXB7MkcWWWGXw/HmN\n\
2SfnDJPrVzoXkSzcrNrdyJr8qRVLO3+JiQfEjkvumY3Z4EBLKf4Rt7z+PtcrtEmZjhH8Z39w/H2M\n\
G/5yFuFj1ny75Zt0aPTrS1WSO3gFTSRzAqqmwJVIaL88zuyh6ZTPMn9v6XX9sH1wxj6QOny5fB6L\n\
bfmdBa20Vtb+S/M0cECLHDGum7KiDiqj952AzXS0ZJs5Mf8ApnZx1wAoY8n+l/a84/MHXNT1rzto\n\
Wv6L5e1mzu9MZFuPrVm0bERy80HwGTajMDXNjpcUYYpQlKJEu4ut1eWU8sJwhMGPeF35i6Xb6r+f\n\
WmafcoJLadrITxt0aMfE6n/WUUx0kzHSkjnunW4xPWRieWz2D8xdGvdW8javpmnD/SprekEa7Fij\n\
B/TH+uF4/Tmo0mQQyxlLlbudZjM8Uox508g/LT86rXyvpMXlnzHYTxpYu6RXES/GgdyxWaJ+B+Fm\n\
O43p28dvrOzjllxwPN0uh7TGKPh5Advxu9u8ueZvL/mKxN9ol3Hd2/KkhSqsreDowVlPzGaTNhnj\n\
NSFO+w54ZBcDYeL/AJMf+Tk80f8AGK+/6jos3PaH+LQ+H+5Lo+zv8an/AJ3+6Cr/AM5I/wDHa8s/\n\
6s3/ACcjwdj/AEzT239UPj+h7xmiegYzqHnzyB5eK6fPqdratB+7Wxtx6jR06J6MAdl+VMyYaXLk\n\
3AJ8/wC1xZ6vDj2MgK6fsDxL8+PNtnrWoaJNp9nd24tVmZL66ge3E3JoyvpCQKzBONa0/azddmYD\n\
ASBIN9AbdF2tqBMxoEVe5Fdz2b82f/Jc69/zDH/iS5p9D/fR97vNf/cS9yRf849/+S6i/wCYqf8A\n\
WMv7V/vvgHH7I/uB7yl6fo/UpICxvE1S9kkuoZrUQXES/WpWZTNAayqvp8AWoBQdc1zsmU+WayT3\n\
0sZLLcPLzY/E7Wtpys7eNSf5mjeQn/mrFLBbSKSza0uZP0fJBayxSpBBaGK7P1dxIFM5tY/iHD94\n\
eQqAcUM5n1S51TW7G0vbGBdH1G2aa2NwokldVjDSBGRh6b0kG1DsK1rgSxG3gsbcW8pu2nke/tml\n\
sqhmKyqsziqqQxYcl+18RqOophQnEnm+4GmXFsuiJBZ3Ba1k+riVW5TKVVh+59Mmvi334ql3la0u\n\
Br+mc5tOeNpOSmwszBKQqFgfUNtFVNhy+LfFUdrgmi1trkPbQ3LrzkurhI2iSe2cWskimUhU5pNC\n\
x8ONNztiqZeWrh11ywlfUIdTluobqzurq3cSoZImS6iXmqxqSqTONloBtgSnfn2yuL3yTrtrbrzn\n\
lsZxEg6s3pkhR7npl+lkI5Yk94cfVRMsUgOfCXm//ONvmDT20G+0J5UTUIrprmOEmjPFJGi1UHrx\n\
ZDWnTbNl2viPGJ9Kp1nYuaPAYX6rtMf+chdesLfya2j8xJf3ssT+gpqyQxuGMrgdF5cVFepOVdlY\n\
icnF0Db2xlAxcPU/i06/I7/yVuif9HX/AFFzZT2l/fy+H3Bu7L/xePx+8pF/zkp/ygtj/wBtSL/q\n\
Hny/sf8AvT/V/SHH7b/uR/W/QUP59/8AWetM/wCYHSv+IxZLS/42ffL9KNV/iQ/qx/Qyv8l//JZa\n\
H/xjl/6iJMxe0f7+X46OV2Z/i8fx1LB/zxs7ny75q0Dz5p6/vI5FgulGwZ4qsgYj/fkXND7DM3s2\n\
QyY5Yi4PakTiyQzR93494tP/AMr5D5q80a75+mjdLeRhpuiRy9Ut4gGdqbgFzTodjyFco1o8KEcQ\n\
959/4/Q5GhPjZJZj/Vj7vx+lj3/ORmgX0c+kebLNCy2dLe5elRHxk9SBj/klmYfOnjmR2TlFSxnr\n\
+C43bOIgxyjpt+p6r5R82aR5o0WDU9OmVxIq/WIAwLwyEfFHIOoIP39Rtmqz4JYpcMnb6fURywEo\n\
/wBiI1LzHounX1lYXd0iX2oSCK0tQayOTXfiNwopux2yMMMpAkDYM55oxIiTvLk8a82f+tF6P87X\n\
/iDZucH+Jy+Lpc/+PR+H6Xtuq6pY6VptzqV9J6VnaRtLPJQmiqKnYVJ+QzSwgZSERzLu5zEImR5B\n\
LtS8u+UPNNkk19Y2up29xGDDdcVZjG4qDHMvxrUd1bLIZsmI0CYn8dGvJhx5RuBIH8bF5X+R2kix\n\
8++bI9Llaby/alraKatVdhMfR36OVRX+IfxzadpZOLFDi+s/qdT2Xj4c2Th+gbfagfyY/wDJyeaP\n\
+MV9/wBR0WT7Q/xaHw/3Ja+zv8an/nf7oKv/ADkqfT1Xy1KwIjC3HxU2+F4icHY/0z+H6U9t84fH\n\
9D038zNUvLP8vNZv9MkIn+rAwzRE1CSMqs6svgjEgj55rNHAHNES73a66ZjhkY86YZ/zjlpeg/4X\n\
uNTijjk1k3LxXU7AGWNAq8EUndVYGu3U/LbN7XnPjEf4acHsbHDw+IfVbFv+cldTsLjXNJsoJ1lu\n\
rOGU3Uampj9VlKBqbAkKTTrT5jMrseBEZE8i4nbeSJlGIO4u3rn5qxvJ+XWvqiliLRmIHgpDE/QB\n\
mo0J/fR97udcP3M/cxv/AJx2uYZfy/aJGrJb3kySr3BYI4/Bsye1okZfg4vY8gcNdxKl5eN3I+ix\n\
jSbee0jFk0uoPYyvLGypEAFuEcfGrDclaKv832c1rtEbo8OpTQaPHaF5JbaSshRvhhQXkizCQVWv\n\
qtFUE1+ww2/aVbv302atoi0uleT1SEA2eO8qQ3WpDLXb76GiqzzTdXsvlXTJdK5KdJt4ZpruPdon\n\
aJUWPnyUr8LktxVj0rQGuKoCJNbs723ePUY47S1jOoiYky+ml4SlZHZC0rVoeJarDpTsqs06PWpZ\n\
I7V/Ut44LuCadLoNHXiVIWOivybg4J5caVHjiqa2zQ3FlaQ6VwN+lo6EIgDfFZxgqCONasr0364q\n\
smjne5sLZorkiGK7rFbsDeITJbrKy1Bpylb1ELGtN6jaiqt5ejgi1vTbW0S4ggtL65T0rooZNrFS\n\
1VRVC/FKCetTvWpxV6HgS8ok/LT8nvN+rT3OkX3G8B9a5i0y5QAFm+3wZZONT/LQZtRrNRhjUht5\n\
h1B0OmzyuJ3/AKJZHa/lB5IttCvNHjtZDFqAjF7dtIWuZBFIsqgyH7I5INlAGY8tflMxK+XLucmP\n\
Z2IQMa58+9M/IyeVLTRV0fy1eJd2Wms8bBJRMyNI7SEOw/ymOVanxDLimKJbtMMcY8OM2IqvnDyf\n\
ofmrTI7DWQ5tIJhcr6b+mQ6Iybt4cXODT6iWKVx5p1Gnhljwz5c0kv0/LjVvII02bU4pPK9iLe0a\n\
6ScBVNuE9JGlH7X2cuic0MvEB6zZ5d7RIYJ4eEkeGKHPu80+8nWWg2XluytdAmFxpEasLSYP6oYG\n\
Ri3x9/iJyjUSnKZM/qcjTxhGAEPpS/8AMGXyLcaO+k+bL+C2trgpIsbyiOYlGBDRgfH1FCQMs0oy\n\
iXFjBJa9WcRjw5CAD5rfIeq+QY9Ng0LyvqVvPFaK3p26ygzEFi7sVNGbdtzTHVQy8RnkB3RpcmER\n\
EMZG3mnPmHU/L1hpzHX57eDT7k/V3+tlRFIXUn0yH2NVU7ZTihOUvRdjubs04Rj6yOE7bvONX/Lb\n\
8o9OWHXRq8ug294oltZLW9ESSK1HBi5iRyCCDRc2WPWaiXo4eKu8OtyaLTR9fFwX3STj8v8ASfym\n\
jvmn8uXUGpawFJe5nmM93xGxZRIar1oWRRlOqyagipgiPyDdpMenErgRKfvsp5ffl75cvfNkHmmd\n\
JTq1twMTCQiP92CFqn05RHVzjjOMfSXIlpISyDIfqCca1oum61pc+l6nD9YsbkBZoeTLUKwYfEhV\n\
hRlB2OU48koSEo8w25cUZxMZCwWHWv5M+XrOF7W01XWLfTZK+ppsV6yW7BvtAoqgkHvvmZLtGZ3M\n\
Y331u4UezYDYSmI93Fsy/Q9B0fQtOj07SbVLSzjqViSu5PVmYkszHxY1zEyZZTPFI2XNxYo448MR\n\
QSfy/wDlz5a0HzBea9p6SrqF+sq3DPIWQiaVZXotNviUZbl1c8kBA8g04tHjxzM4/UUV5v8AJWge\n\
bdOWx1iFnSJucE0bcJY2IoSjb9R1BBGR0+pniNxZajTQzRqSB8tflxougI0UV3f39s0LWy2l9cNN\n\
brC/2kWEBY6U2+zk82slk6AHyG/zYYNHHGKuUhy3Nj5ckjH5DeT4b+S80691PS/U+1BZ3IjTjWvG\n\
rI8lP9nl/wDKeQipCMveHH/krGJXEyj7imt5+UPkK70aLSX07hDDIZluEdhcGRxR3eUks5am/Ko+\n\
4ZVHX5RLiv8AU3S7PwmPCR+v5p/pXlzTdN0c6RGJLizdWSUXUj3DOrjiwZpC2xG1OmUTzSlLi6+W\n\
zkwxRjHh5jz3YlYfkl5T069luNNvNUsYpyPWtLa8eKJlBqEYqBKV+b5ly7SySFSET8HCh2ZjhK4m\n\
Q8gfwftS25trmK4udLk1SaygtJ5YbeyghnuZZebPPEUjjIj+xcLQsCap2pmA7BkvlX0xql1bTxSW\n\
t0SdRtI2BjYwXnxTRutTX07jlUdtqYEpXc2DrMs4kL+tK3GHiuxaO7U0IHI/3Q/jWi0KFG6tJLXR\n\
Ht0JuoLr60gsHma3CFZCvJSlBIGDp8Em2/2qdFUs0DT44ZGpKst/pbxKwPrRqJSks6GVZFSnxxCP\n\
psKkeyrK7qJTdacvISyypLPcSUIq9x+/Wm+wAtWC17CmKoPyvYNb32mzGXl68Y4igHH/AEON+v8A\n\
z0p9HviqU6rcW36SuLpLe5v7ZZVtR6HrevMLd+VzMJYAOLesycakKRHxFBSirI9Bt45vMitDNcXN\n\
tp9nzD3jO0yy37K4Q8/iBWKEbH+bAll2KvCYbYeSPz+RR+70zzEGCHt/pZrwHYUukA/1c3hPjaT+\n\
lD9H7HQCPgaz+jP9P/Hnqf5ieYx5d8mapqitxnjhMdqR19eX93GR/qs3I+wzV6TD4mQRdtrM3h4p\n\
S8vteRfke2peVfPt75W1dPQn1O0imWMn/dqRidF+fpSPy9xTNv2lw5cQyR/hP7HTdlcWHMcctjIf\n\
telfnB5hl0fyTdRWtW1HVmGnWSJuxe4BDcab1EfKnvTNboMXHlF8o7n4O07RzGGI19UvSPixT8wf\n\
K8Plj8iv0OlDJA1s1zIP253nVpG+XI0HtTMrS5jl1XF7/ucTV4Bi0nB3V96O8o+ZB5a/IW11oKGk\n\
tbaX0FPQyyXLxx19ubCvtkM+HxNWY95/Qz02fwtGJ9w/Sl/5G+VINVtLrztr4GpavfzuttNcgScE\n\
jorOobYMWqvsBQUyztLOYkYobRAauytPxg5p+qRKZfnh5V04eVn8y2ES2WtaNJDLDeW4EUhRpFjK\n\
llpXjyDL3FNupyvs3OfE4DvGXRt7VwR8PxBtOPUMU/M7zLL5l/JLy9q84AuptQjS5p0MsUNzG7U7\n\
civKnvmVosPh6mURy4f1OJrs/i6WEjz4v1sn/LD8vdG1Pypp2teZbddW1C6to47dboc47e0hHpwR\n\
RIfhHwKGJp1OYut1co5DGB4QD06nq5eh0cZYxLIOKRHXoOgYR+cnliy8jeZtE8weWk+o+uzyCGMn\n\
gk1uUJKg9FdZKFenXM7s/Mc8JQnv+1wO0sIwZIzx7fsfRMMqywpKtQsihlB60YVzniKelBX4Fdir\n\
sVdirsVdirsVdirsVdirEPOttdWFwmv2cjxKEW31ExFVbgG5RSVZZAArEo7cTRWr2xVBm2ngt7FH\n\
1B5fNqE3ds8pMkQ9dTW0LV3idY+OxrUc8KpVPd+YEuDa27/WdR05/rj6dLbssYWSoYkiRiVVZyRx\n\
rXpihDpryKLeO9gS4iCxlo1aFHpWAOwjuJhI3KKDjXgn2ie+yqy+udKaJvT0uRFlcszyC1iUAmV+\n\
I4SvtVkAHSgpiqMj8w6tcNE1okV/qAjVWjRVkHJIjFs1vPckBfVY/GqCrGtNsVWwPqrsLW31Jl/R\n\
S/Vr2c25X6vG6+k8gIdvjCx0WgO+Ko2Sy/RS2+vaJqLR6UONu9ou8jrGQsdusbeojuZOSj4VYM7M\n\
SemKsv8ALemXFjp5e84nUbyRrq/Zenqyfsr/AJKKAg+WBKa4q8p/5yF0CS48tWfmC1ql7olwrGVd\n\
mEUxCk7d1kCEeG+bXsrLUzA8pB1HbGK8YmOcD+PtpB3XmOD8xte8maRAQ9nHEuua5GvxKskPwLCd\n\
u0nJT4hhk44Tp4ZJHn9Mf1sJZhqZ44jl9cvh0+al+e9rcaJrvlzzzZLWazmW2uBWgbgTLGp2/aX1\n\
FY/LD2ZIThLEev4/UjtUHHOGYcxt+n9aZwXtr57/ADUsZrVhPoHle0S8V9ij3l2oeLoeqrxI8GQ5\n\
UYnBgIP1zNfAfj7W0SGo1AreGMX8Ty/HkmX59/8AktNQ/wCMtv8A8nlyvsv++Hx+5t7V/wAXl8Pv\n\
YhdWk9z/AM4zwCFeTQoJmUdeCXxLH6BvmYJAa3f8elwjEnQbfj1Lvyg/Ln8uvM3km3vtQ00XWpxS\n\
zQ3souLhDyDlkqsciKP3TL0GDX6vNjykA1HpsF7O0WDLiBkLlve5/X3Mxl/Ir8sHWi6S0RrXktzc\n\
k/L4pGGYY7Tz/wA77A5x7K0/837T+tiX54+XNK8u/lhpmlaVGYrKLVUZEZmcgvDcM3xMSepzL7Nz\n\
SyZzKXPh/SHC7Vwxx6eMY8uL9Bemfl+iJ5E8uhRQHTbRqe7QIT+JzWao/vZf1j97tdJ/cw/qj7nl\n\
3/OT3+8nl7/jJdfqizadjc5fD9Lqe3OUPj+h7Rp/+8Ft/wAYk/4iM00+Zd7HkiMil2KuxV2KuxV2\n\
KuxV2KuxV2KrZI45Y3ikUPG4KujCoKkUIIPY4qxFrVfLN0slzB9b0WMEWV6QzyWIJr6coAJMP8sg\n\
3UbHamKoa+ill0qC91E/XNRmnhi0e4s5UjuKykKxjmQcKUBcrx406+OFCRSjWbSAyQava3GniVra\n\
GHUU9BybKXb02T1EZI5P2tloeOw2CqYT2mr+rHBYwaUb0RtPdwmQc4w0v1hgyoGkcV4UIUEKfFqh\n\
VDwCYXGmSatrLyxavy9IWIWzhKu6KxM8xSQ8hxAVADxX4dsVT6H0tDivLTVIobbRGLRWNpAvKSVy\n\
wZfT48ZXkIbrxJqOopVglF6Jok09xDqOoW62cFtU6VpC0K2/PdpZKbGU12A2QbDfFWS4q7FUFrml\n\
W+r6Pe6Xcf3N7BJA560EileQ9xWoyeOZhISHRhlxicTE9Q88/Jb8stV8ofpO71lYvr11whg9J+YE\n\
KVZjWg+0xH/A5sO0dZHLQjyDrezNDLDZlzLK/wAx/K8nmfydqGkQhfrcirJaFjQCaJg679uVOP05\n\
i6TN4WQSPJy9Zg8XEYjmln5Q+Rbnyh5Ye1vwn6Uu53muyhDAAfBGgYAVAVeXzJy3X6kZp2PpDV2d\n\
pDhx0fqJ3Rf5qeWtU8y+TLrSNMCNeTSQsgkbgtEkVmqfkMhos0ceQSlyZ67BLLiMY8zX3qnkHyxc\n\
aX5BsfL+sxRvIkM0N5ACJI2WWRyVJ6EFX3warMJZTOKdJgMMIhL4sEg/LTz/AOR9auL/AMh3MF9p\n\
d1T1NKvW4kjegapRW4V+Fw6t2+ecdZhzxAyipDqHXjRZsEicJBiehZA8351azH9TNpp/lqJ9pr/1\n\
PrU4U9TCilk5f633jMetNDe5T8uXzconVT2qOPz5n4KX5m/l7rms+QtK8vaTL9du7C5heW5u5OLy\n\
LHBLGzsxrVizjJaPVxhlM5bAjp7wx12jnkwxhE2QRz9xZr5V0+503yvo+nXQAubKxtrecKagSRQq\n\
jUPfcZhZ5iU5EciS52CBjjjE8wAGDfnZ5B8w+b4NITRkiZrNp2m9WQR7SBONK9fsHM7s7VQxGXF1\n\
pwO09HPMI8PS3pFpG0VpDE/2kjVWp4gAHNbI2XZjkq4EuxV2KuxV2KuxV2KuxV2KuxV2KuIBFDuD\n\
irG73yPZGcXWkynTLlGMioiLJb82FC4ianBiNuUbKcVSO98qeZFtbS2W1t50s1aJJLecoXieVJmV\n\
47hW6vENxLWld98KFb6p5sOryXyaW8Z5zvH+9tgQbiJItn9R/sekrbp9GKt2HlHzK9hDYXE0FtaR\n\
SetF6jNeSo1PsqoW2h49+LK4xSyTTPLen2Nx9ccyXmoleLX903qS0/lXoqL7IBgVNcVdirsVdirs\n\
VdirsVdirsVdirsVdirsVdirsVdirsVdirsVdirsVdirsVdirsVf/9k="]]], 
        "PagedTextSchema" -> 
        Association[
         "DerivedFrom" -> 
          Association[
           "DerivedFrom" -> 
            Association[
             "InstanceID" -> "uuid:29C04ADD293DDD119FC9D1852B267D7B", 
              "DocumentID" -> "uuid:28C04ADD293DDD119FC9D1852B267D7B", 
              "OriginalDOcumentID" -> 
              "uuid:28C04ADD293DDD119FC9D1852B267D7B"]], "History" -> 
          Association[
           "History[1]" -> 
            Association[
             "Action" -> "converted", "Parameters" -> 
              "from application/postscript to \
application/vnd.adobe.illustrator"], "History[2]" -> 
            Association[
             "Action" -> "saved", "InstanceID" -> 
              "xmp.iid:EA8CA6B0D4A1DE1181C8EBBBA64FC08E", "When" -> 
              DateObject[{2009, 9, 15, 10, 50, 23}, "Instant", "Gregorian", 
                2.], "SoftwareAgent" -> "Adobe Illustrator CS4", "Changed" -> 
              "/"]], "MaxPageSize/stDim:h" -> "2.500000", 
          "MaxPageSize/stDim:unit" -> "Centimeters", "MaxPageSize/stDim:w" -> 
          "8.000000", "NPages" -> "1", "PlateNames" -> "Cyan, Magenta, Black",
           "SwatchGroups" -> 
          Association[
           "SwatchGroups[1]" -> Association["GroupType" -> "0"], 
            "SwatchGroups[2]" -> Association["GroupType" -> "1"], 
            "SwatchGroups[3]" -> Association["GroupType" -> "1"]], 
          "Thumbnail" -> 
          Association[
           "Thumbnails[1]" -> 
            Association[
             "Width" -> "256", "HeigHt" -> "72", "Format" -> "JPEG", "Image" -> 
              "/9j/4AAQSkZJRgABAgEBLAEsAAD/7QAsUGhvdG9zaG9wIDMuMAA4QklNA+\
0AAAAAABABLAAAAAEA\n\
AQEsAAAAAQAB/+IMWElDQ19QUk9GSUxFAAEBAAAMSExpbm8CEAAAbW50clJHQiBYWVogB84AAgAJ\n\
AAYAMQAAYWNzcE1TRlQAAAAASUVDIHNSR0IAAAAAAAAAAAAAAAAAAPbWAAEAAAAA0y1IUCAgAAAA\n\
AAAAAAAAAAAAAAAAAAAAAAAAAAAAAAAAAAAAAAAAAAAAAAAAAAAAAAAAAAARY3BydAAAAVAAAAAz\n\
ZGVzYwAAAYQAAABsd3RwdAAAAfAAAAAUYmtwdAAAAgQAAAAUclhZWgAAAhgAAAAUZ1hZWgAAAiwA\n\
AAAUYlhZWgAAAkAAAAAUZG1uZAAAAlQAAABwZG1kZAAAAsQAAACIdnVlZAAAA0wAAACGdmlldwAA\n\
A9QAAAAkbHVtaQAAA/gAAAAUbWVhcwAABAwAAAAkdGVjaAAABDAAAAAMclRSQwAABDwAAAgMZ1RS\n\
QwAABDwAAAgMYlRSQwAABDwAAAgMdGV4dAAAAABDb3B5cmlnaHQgKGMpIDE5OTggSGV3bGV0dC1Q\n\
YWNrYXJkIENvbXBhbnkAAGRlc2MAAAAAAAAAEnNSR0IgSUVDNjE5NjYtMi4xAAAAAAAAAAAAAAAS\n\
c1JHQiBJRUM2MTk2Ni0yLjEAAAAAAAAAAAAAAAAAAAAAAAAAAAAAAAAAAAAAAAAAAAAAAAAAAAAA\n\
AAAAAAAAAAAAAFhZWiAAAAAAAADzUQABAAAAARbMWFlaIAAAAAAAAAAAAAAAAAAAAABYWVogAAAA\n\
AAAAb6IAADj1AAADkFhZWiAAAAAAAABimQAAt4UAABjaWFlaIAAAAAAAACSgAAAPhAAAts9kZXNj\n\
AAAAAAAAABZJRUMgaHR0cDovL3d3dy5pZWMuY2gAAAAAAAAAAAAAABZJRUMgaHR0cDovL3d3dy5p\n\
ZWMuY2gAAAAAAAAAAAAAAAAAAAAAAAAAAAAAAAAAAAAAAAAAAAAAAAAAAAAAAAAAAAAAZGVzYwAA\n\
AAAAAAAuSUVDIDYxOTY2LTIuMSBEZWZhdWx0IFJHQiBjb2xvdXIgc3BhY2UgLSBzUkdCAAAAAAAA\n\
AAAAAAAuSUVDIDYxOTY2LTIuMSBEZWZhdWx0IFJHQiBjb2xvdXIgc3BhY2UgLSBzUkdCAAAAAAAA\n\
AAAAAAAAAAAAAAAAAAAAAGRlc2MAAAAAAAAALFJlZmVyZW5jZSBWaWV3aW5nIENvbmRpdGlvbiBp\n\
biBJRUM2MTk2Ni0yLjEAAAAAAAAAAAAAACxSZWZlcmVuY2UgVmlld2luZyBDb25kaXRpb24gaW4g\n\
SUVDNjE5NjYtMi4xAAAAAAAAAAAAAAAAAAAAAAAAAAAAAAAAAAB2aWV3AAAAAAATpP4AFF8uABDP\n\
FAAD7cwABBMLAANcngAAAAFYWVogAAAAAABMCVYAUAAAAFcf521lYXMAAAAAAAAAAQAAAAAAAAAA\n\
AAAAAAAAAAAAAAKPAAAAAnNpZyAAAAAAQ1JUIGN1cnYAAAAAAAAEAAAAAAUACgAPABQAGQAeACMA\n\
KAAtADIANwA7AEAARQBKAE8AVABZAF4AYwBoAG0AcgB3AHwAgQCGAIsAkACVAJoAnwCkAKkArgCy\n\
ALcAvADBAMYAywDQANUA2wDgAOUA6wDwAPYA+wEBAQcBDQETARkBHwElASsBMgE4AT4BRQFMAVIB\n\
WQFgAWcBbgF1AXwBgwGLAZIBmgGhAakBsQG5AcEByQHRAdkB4QHpAfIB+gIDAgwCFAIdAiYCLwI4\n\
AkECSwJUAl0CZwJxAnoChAKOApgCogKsArYCwQLLAtUC4ALrAvUDAAMLAxYDIQMtAzgDQwNPA1oD\n\
ZgNyA34DigOWA6IDrgO6A8cD0wPgA+wD+QQGBBMEIAQtBDsESARVBGMEcQR+BIwEmgSoBLYExATT\n\
BOEE8AT+BQ0FHAUrBToFSQVYBWcFdwWGBZYFpgW1BcUF1QXlBfYGBgYWBicGNwZIBlkGagZ7BowG\n\
nQavBsAG0QbjBvUHBwcZBysHPQdPB2EHdAeGB5kHrAe/B9IH5Qf4CAsIHwgyCEYIWghuCIIIlgiq\n\
CL4I0gjnCPsJEAklCToJTwlkCXkJjwmkCboJzwnlCfsKEQonCj0KVApqCoEKmAquCsUK3ArzCwsL\n\
Igs5C1ELaQuAC5gLsAvIC+EL+QwSDCoMQwxcDHUMjgynDMAM2QzzDQ0NJg1ADVoNdA2ODakNww3e\n\
DfgOEw4uDkkOZA5/DpsOtg7SDu4PCQ8lD0EPXg96D5YPsw/PD+wQCRAmEEMQYRB+EJsQuRDXEPUR\n\
ExExEU8RbRGMEaoRyRHoEgcSJhJFEmQShBKjEsMS4xMDEyMTQxNjE4MTpBPFE+UUBhQnFEkUahSL\n\
FK0UzhTwFRIVNBVWFXgVmxW9FeAWAxYmFkkWbBaPFrIW1hb6Fx0XQRdlF4kXrhfSF/cYGxhAGGUY\n\
ihivGNUY+hkgGUUZaxmRGbcZ3RoEGioaURp3Gp4axRrsGxQbOxtjG4obshvaHAIcKhxSHHscoxzM\n\
HPUdHh1HHXAdmR3DHeweFh5AHmoelB6+HukfEx8+H2kflB+/H+ogFSBBIGwgmCDEIPAhHCFIIXUh\n\
oSHOIfsiJyJVIoIiryLdIwojOCNmI5QjwiPwJB8kTSR8JKsk2iUJJTglaCWXJccl9yYnJlcmhya3\n\
JugnGCdJJ3onqyfcKA0oPyhxKKIo1CkGKTgpaymdKdAqAio1KmgqmyrPKwIrNitpK50r0SwFLDks\n\
biyiLNctDC1BLXYtqy3hLhYuTC6CLrcu7i8kL1ovkS/HL/4wNTBsMKQw2zESMUoxgjG6MfIyKjJj\n\
Mpsy1DMNM0YzfzO4M/E0KzRlNJ402DUTNU01hzXCNf02NzZyNq426TckN2A3nDfXOBQ4UDiMOMg5\n\
BTlCOX85vDn5OjY6dDqyOu87LTtrO6o76DwnPGU8pDzjPSI9YT2hPeA+ID5gPqA+4D8hP2E/oj/i\n\
QCNAZECmQOdBKUFqQaxB7kIwQnJCtUL3QzpDfUPARANER0SKRM5FEkVVRZpF3kYiRmdGq0bwRzVH\n\
e0fASAVIS0iRSNdJHUljSalJ8Eo3Sn1KxEsMS1NLmkviTCpMcky6TQJNSk2TTdxOJU5uTrdPAE9J\n\
T5NP3VAnUHFQu1EGUVBRm1HmUjFSfFLHUxNTX1OqU/ZUQlSPVNtVKFV1VcJWD1ZcVqlW91dEV5JX\n\
4FgvWH1Yy1kaWWlZuFoHWlZaplr1W0VblVvlXDVchlzWXSddeF3JXhpebF69Xw9fYV+zYAVgV2Cq\n\
YPxhT2GiYfViSWKcYvBjQ2OXY+tkQGSUZOllPWWSZedmPWaSZuhnPWeTZ+loP2iWaOxpQ2maafFq\n\
SGqfavdrT2una/9sV2yvbQhtYG25bhJua27Ebx5veG/RcCtwhnDgcTpxlXHwcktypnMBc11zuHQU\n\
dHB0zHUodYV14XY+dpt2+HdWd7N4EXhueMx5KnmJeed6RnqlewR7Y3vCfCF8gXzhfUF9oX4BfmJ+\n\
wn8jf4R/5YBHgKiBCoFrgc2CMIKSgvSDV4O6hB2EgITjhUeFq4YOhnKG14c7h5+IBIhpiM6JM4mZ\n\
if6KZIrKizCLlov8jGOMyo0xjZiN/45mjs6PNo+ekAaQbpDWkT+RqJIRknqS45NNk7aUIJSKlPSV\n\
X5XJljSWn5cKl3WX4JhMmLiZJJmQmfyaaJrVm0Kbr5wcnImc951kndKeQJ6unx2fi5/6oGmg2KFH\n\
obaiJqKWowajdqPmpFakx6U4pammGqaLpv2nbqfgqFKoxKk3qamqHKqPqwKrdavprFys0K1Erbiu\n\
La6hrxavi7AAsHWw6rFgsdayS7LCszizrrQltJy1E7WKtgG2ebbwt2i34LhZuNG5SrnCuju6tbsu\n\
u6e8IbybvRW9j74KvoS+/796v/XAcMDswWfB48JfwtvDWMPUxFHEzsVLxcjGRsbDx0HHv8g9yLzJ\n\
Osm5yjjKt8s2y7bMNcy1zTXNtc42zrbPN8+40DnQutE80b7SP9LB00TTxtRJ1MvVTtXR1lXW2Ndc\n\
1+DYZNjo2WzZ8dp22vvbgNwF3IrdEN2W3hzeot8p36/gNuC94UThzOJT4tvjY+Pr5HPk/OWE5g3m\n\
lucf56noMui86Ubp0Opb6uXrcOv77IbtEe2c7ijutO9A78zwWPDl8XLx//KM8xnzp/Q09ML1UPXe\n\
9m32+/eK+Bn4qPk4+cf6V/rn+3f8B/yY/Sn9uv5L/tz/bf///+4ADkFkb2JlAGTAAAAAAf/bAIQA\n\
BgQEBAUEBgUFBgkGBQYJCwgGBggLDAoKCwoKDBAMDAwMDAwQDA4PEA8ODBMTFBQTExwbGxscHx8f\n\
Hx8fHx8fHwEHBwcNDA0YEBAYGhURFRofHx8fHx8fHx8fHx8fHx8fHx8fHx8fHx8fHx8fHx8fHx8f\n\
Hx8fHx8fHx8fHx8fHx8f/8AAEQgASAEAAwERAAIRAQMRAf/EAaIAAAAHAQEBAQEAAAAAAAAAAAQF\n\
AwIGAQAHCAkKCwEAAgIDAQEBAQEAAAAAAAAAAQACAwQFBgcICQoLEAACAQMDAgQCBgcDBAIGAnMB\n\
AgMRBAAFIRIxQVEGE2EicYEUMpGhBxWxQiPBUtHhMxZi8CRygvElQzRTkqKyY3PCNUQnk6OzNhdU\n\
ZHTD0uIIJoMJChgZhJRFRqS0VtNVKBry4/PE1OT0ZXWFlaW1xdXl9WZ2hpamtsbW5vY3R1dnd4eX\n\
p7fH1+f3OEhYaHiImKi4yNjo+Ck5SVlpeYmZqbnJ2en5KjpKWmp6ipqqusra6voRAAICAQIDBQUE\n\
BQYECAMDbQEAAhEDBCESMUEFURNhIgZxgZEyobHwFMHR4SNCFVJicvEzJDRDghaSUyWiY7LCB3PS\n\
NeJEgxdUkwgJChgZJjZFGidkdFU38qOzwygp0+PzhJSktMTU5PRldYWVpbXF1eX1RlZmdoaWprbG\n\
1ub2R1dnd4eXp7fH1+f3OEhYaHiImKi4yNjo+DlJWWl5iZmpucnZ6fkqOkpaanqKmqq6ytrq+v/a\n\
AAwDAQACEQMRAD8A9U4qhNU1aw0y2NzeyiNKhUUAs7ueiIgqzMfAYqxrU9b16Sz+uzuNC0xzwiWi\n\
TX8rEEhQGPpRE0O3xEd6YqoTaJaS3MS/o+41mOSFZ/Wv5rhjIGqSqhgLeNlAHwtxqT2G+FCGj8v2\n\
5luo/wDDNsY04ul0bYRcNzyRER3klZfhoRxrvv0BVbkSOyu9NtLBr7TLy6RnlihnaeKMoORX6vOJ\n\
eRKVfgArcRtuKYqnUfmPUdMJXXI45rNSAdWswTGlen1iE8nhr41K/LAlkcckcsayROHjcBkdSCpB\n\
3BBHUYquxV2KuxV2KuxV2KsV/MzX/MWheU59Q0C0+t36uiEcDJ6cbGjScF3am331OwzK0eKE8lTN\n\
BxNblnjxmUBZRH5e6zrus+UrHUdctfqmpTB/Vj4NHUK5CPwbdeSgH+zI6vHGGQiJsMtJknPGJTFS\n\
ZFmO5LsVdirsVdirsVdirsVdirzLyF548/6x541TS9a0r6rpVuJSj+i8folHCxr6rfDJzX7+o2zZ\n\
6rTYoYhKJuTq9Lqs080ozjURfT9LM/MvnLy15ajibWb1LZrgkW8VGeSQggHiiBm7jfpmFh088n0i\n\
3NzamGL6zSdZS3vOfy485+fdb8yaxY+YNI+pWFoGME3pPHwkDhVh5MSJOSEtUeHgRmx1enxQhEwl\n\
ZLrdHqc05yE41EfivN3nrzp570jzro2laLpP1vSrv0/Xm9KR+ZeQrIvqKQsfBAG36dTtjptPinil\n\
KUqkF1WpzQyxjCNxPl5s/vr6zsLSW8vZkt7WBS800hCoqjuScwIxMjQ5uwlIRFnYIPy95k0fzDYH\n\
UNIn+s2YkeITcWQFk2agcKafRk8uGWM1LYsMWaOSPFE2ERq2qWul2Et7ck+nGBRFFWd2NFRB3ZmN\n\
BlTawZL6ae+fVZ3S91W2eVLzSYyfWt7anBlsqkcnib+8cLVmHEEDqVQiapLoul31haIt/aQSgxeu\n\
vKGBo6y8KIkTSzfDydB8KUqz9cUID61ePOLXWdTmnu6mK3022Y21shjkKqo9P00KsicVf4gK7jah\n\
VVvqMcct0Bo9xarGtwILr1zHRvWDEvIknxfVqcOKFi3t1CqyDUJDcNqujPHqxir6lrqEazTCJWjV\n\
KT/FKjlmPBGdthXr8OKou21OQRFNID2NzdtHJfy3LwsIYXm+2GlB9SNhJvJv9njRSQMVTfTdX07S\n\
J3l0y7W88vK6R6kkQb07OaX7MsJNV9Fz9tFJ4dRtilnIIIqNwcCpX5o1ltE8u6jq6RCdrG3knEJP\n\
EMUWtK0NMtw4+OYj3lqz5OCBl3C0n/LTzvL5y8vPq0totkyXD2/pK5kBCKjcqkL/AD5drNN4M+G7\n\
2aNFqvHhxVW9In8wfNknlPyvca3HbC7eB4kEDMUB9Rwn2gG6V8MjpcHizEbpnq9R4OMzq6Yjpn5z\n\
ahrWj2jaB5fk1XXpkeS8s4ZKQWiiV44/VmZR8ThOQXbbvmXPs8QkeOXDHv7/AIOHj7SOSI4I8U+o\n\
7veUAv55a3o2tw6b508utpUc1D9YjctxQmnMKQRIoPXi23udsn/JsZx4sUuJr/lSUJiOWHCzzz/5\n\
vbyt5Un12CBb30miCRF+CsJXC15AN/NXMHS6fxcnATTsNXqPCxmdXSSz/mRqn/KsIPOtrpSTSN8d\n\
zY+q1EiErRF1YISaEAnbpXwy4aOPjnET8Wg62X5fxRH4fGk88gecIvNvli31lIhbySM8dxbhufpy\n\
RsRTlQVqtG+nKNVp/CmYt+k1AzYxPkmPmLWrfQ9Cv9XuBWKxheYpWnIqPhQHxZqKMrw4zOYiOrbm\n\
yjHAyPQMa0f8yYP8Bp5v8yQLpVtMzfVrdGMryLXjGFBCEu5ViB/LvWlcycmjPi+HA8RcXHrR4Piz\n\
HCEBo/nj8w/Mlr+ktB8uW1vpTk/VZdSuWSSZQftKkamg/DwJyzJpsOM8M5ky8gwxarNlHFCAEeln\n\
n9iYeVfzKi1PXZ/LOt2DaJ5ktxUWUkiyxzKF5coZQFDfD8VKdOhNDSvPo+GHHE8UO9ng1olM45jg\n\
n3d/uS/zH+ba6H+YEHlm5tIksXWOSfUpJSvpoyF2Yrxp8NPHLMOg48XGDv3MM3aAx5hjI277QGk/\n\
nXc6l5ngt/0O9j5Zkjnm/S92HUmG3heVpQAvCnwUoCcnk7OEYXxXPbYebVj7SMsgHDWPf1HyFo/T\n\
vP3njzJbS6l5V8vwNo6s6W1xqFwYpLkoaExxqKLuKfE1K9+uQnpcWM8OSR4vIcm3Hq8uUGWOI4el\n\
nmn3kHzbqfmXT7yfUdKbSbmxunspYWk9SskQBcj4VpQtTv8APKNVgjjIAPECLb9JqJZYkyjwkGkj\n\
8kfmpceZfOuq+W5NOS2j01Lh1uVlLl/QnSEVUqtK869cu1OiGPEJ3d191tGm1/i5ZY6rhv7DTzL8\n\
+L/zLca/pQ1XS47FIHnXTmSdZvXj9RKOwX7HRdj45s+zIwEDwm+V7cnVdrTmZx4o1V1vze2eWNW8\n\
73t5LH5g0GLSrVY+UU0d2lwWk5AceKjbaprmlzY8UR6JcR91O9wZMsj648I99pB/ysPzdrgmk8me\n\
WzeafEzxpql/MttFK6VB9KIkOw5Cla/OmX/lMcP72dHuG7jDWZMn91C495NIDRvzi1W280QeWfOm\n\
i/oe+uSiQ3Mb84i0h4oafEODNUc1cgHY9yLMnZ8TAzxS4gGvF2lIZBjyx4ZFHfnVfeY4fKWoW9jp\n\
iXOlTWzfX75p1jaD4xTjEd3+jK+zowOQEmpXsO9t7SnMYyIxuNbm+TEvyW1fz1b+U7e30rQIb7Sz\n\
dSc757tIWHJhz/dnf4fxzL7Rx4jkJlKpVypw+zMmUYwIwuN87/QzrzPLqWp6vLDp0RuRo6j04o5U\n\
hc3cq1aRWkV1JgiYU+E0Z80jvUDaRX2r3lpGyR2usXKSPfXlqJYjFaBijOUlSIi4lblGGodqkYUK\n\
OsKI544dOC2dvE7WOnOPUQW8SloriYOAUbkRL6nJgaKrA1xVdZyW+nW8MNoy3tzAJBqumTIsU0kN\n\
wP35iekaSf3YYK3xUFKj7OKqg1SOzNlBqNx6ltpk11dFzyZrkECaChUHkyiZXcDoN+gNFUBqVxHM\n\
YL9byx/Tgke7kt4VRjGoBkVPVkqpk5KqqCgPI/61VUfpWmwaqk1hHII7mNDc6bcHlIY5VpHcxyFl\n\
USJLySSRKUPqdBtiqhaTarFpxVPqdlpn1yQ62l1IPWeRn/0qOUtQcFDcVpVmXhirKfJV+j2c2mCY\n\
zrYcDZznrLZTr6ls5rTfhVD/AKuBK38y/wDyX/mD/mBn/wCIHMnR/wB9H3hxtb/cz/qliP8Azjl/\n\
ygM//bQm/wCTcWZfa/8Aej+r+twexf7k/wBY/oTH8+//ACWmof8AGW3/AOTy5X2X/fD4/c3dq/4v\n\
L4fet/IPTra1/LayuYlAlv5biadu5ZJmhH/CxDD2pMnMR3V+tHZMAMAI6399JJ/zkvZwP5S0u9ZQ\n\
biG/EMb9wk0MjOPpMK5d2PI+IR5fpcftuI8OJ68X6D+pv8wZHk/5x+06Rzyd7LS2Zj3JERJx0o/w\n\
s++X6U6s3oh/Vj+hkX5S2dtfflLpVldIJLa5t7iGeM9GR5pVYfSDmPr5GOoJHMEfcHJ7PiJaaIPI\n\
g/eWGfkndXHlnzpr/kO/f/djTWZbYO8WxKj/AItgKv8AJczO0YjJjjlHx/HkXB7MkcWWWGXw/HmN\n\
2SfnDJPrVzoXkSzcrNrdyJr8qRVLO3+JiQfEjkvumY3Z4EBLKf4Rt7z+PtcrtEmZjhH8Z39w/H2M\n\
G/5yFuFj1ny75Zt0aPTrS1WSO3gFTSRzAqqmwJVIaL88zuyh6ZTPMn9v6XX9sH1wxj6QOny5fB6L\n\
bfmdBa20Vtb+S/M0cECLHDGum7KiDiqj952AzXS0ZJs5Mf8ApnZx1wAoY8n+l/a84/MHXNT1rzto\n\
Wv6L5e1mzu9MZFuPrVm0bERy80HwGTajMDXNjpcUYYpQlKJEu4ut1eWU8sJwhMGPeF35i6Xb6r+f\n\
WmafcoJLadrITxt0aMfE6n/WUUx0kzHSkjnunW4xPWRieWz2D8xdGvdW8javpmnD/SprekEa7Fij\n\
B/TH+uF4/Tmo0mQQyxlLlbudZjM8Uox508g/LT86rXyvpMXlnzHYTxpYu6RXES/GgdyxWaJ+B+Fm\n\
O43p28dvrOzjllxwPN0uh7TGKPh5Advxu9u8ueZvL/mKxN9ol3Hd2/KkhSqsreDowVlPzGaTNhnj\n\
NSFO+w54ZBcDYeL/AJMf+Tk80f8AGK+/6jos3PaH+LQ+H+5Lo+zv8an/AJ3+6Cr/AM5I/wDHa8s/\n\
6s3/ACcjwdj/AEzT239UPj+h7xmiegYzqHnzyB5eK6fPqdratB+7Wxtx6jR06J6MAdl+VMyYaXLk\n\
3AJ8/wC1xZ6vDj2MgK6fsDxL8+PNtnrWoaJNp9nd24tVmZL66ge3E3JoyvpCQKzBONa0/azddmYD\n\
ASBIN9AbdF2tqBMxoEVe5Fdz2b82f/Jc69/zDH/iS5p9D/fR97vNf/cS9yRf849/+S6i/wCYqf8A\n\
WMv7V/vvgHH7I/uB7yl6fo/UpICxvE1S9kkuoZrUQXES/WpWZTNAayqvp8AWoBQdc1zsmU+WayT3\n\
0sZLLcPLzY/E7Wtpys7eNSf5mjeQn/mrFLBbSKSza0uZP0fJBayxSpBBaGK7P1dxIFM5tY/iHD94\n\
eQqAcUM5n1S51TW7G0vbGBdH1G2aa2NwokldVjDSBGRh6b0kG1DsK1rgSxG3gsbcW8pu2nke/tml\n\
sqhmKyqsziqqQxYcl+18RqOophQnEnm+4GmXFsuiJBZ3Ba1k+riVW5TKVVh+59Mmvi334ql3la0u\n\
Br+mc5tOeNpOSmwszBKQqFgfUNtFVNhy+LfFUdrgmi1trkPbQ3LrzkurhI2iSe2cWskimUhU5pNC\n\
x8ONNztiqZeWrh11ywlfUIdTluobqzurq3cSoZImS6iXmqxqSqTONloBtgSnfn2yuL3yTrtrbrzn\n\
lsZxEg6s3pkhR7npl+lkI5Yk94cfVRMsUgOfCXm//ONvmDT20G+0J5UTUIrprmOEmjPFJGi1UHrx\n\
ZDWnTbNl2viPGJ9Kp1nYuaPAYX6rtMf+chdesLfya2j8xJf3ssT+gpqyQxuGMrgdF5cVFepOVdlY\n\
icnF0Db2xlAxcPU/i06/I7/yVuif9HX/AFFzZT2l/fy+H3Bu7L/xePx+8pF/zkp/ygtj/wBtSL/q\n\
Hny/sf8AvT/V/SHH7b/uR/W/QUP59/8AWetM/wCYHSv+IxZLS/42ffL9KNV/iQ/qx/Qyv8l//JZa\n\
H/xjl/6iJMxe0f7+X46OV2Z/i8fx1LB/zxs7ny75q0Dz5p6/vI5FgulGwZ4qsgYj/fkXND7DM3s2\n\
QyY5Yi4PakTiyQzR93494tP/AMr5D5q80a75+mjdLeRhpuiRy9Ut4gGdqbgFzTodjyFco1o8KEcQ\n\
959/4/Q5GhPjZJZj/Vj7vx+lj3/ORmgX0c+kebLNCy2dLe5elRHxk9SBj/klmYfOnjmR2TlFSxnr\n\
+C43bOIgxyjpt+p6r5R82aR5o0WDU9OmVxIq/WIAwLwyEfFHIOoIP39Rtmqz4JYpcMnb6fURywEo\n\
/wBiI1LzHounX1lYXd0iX2oSCK0tQayOTXfiNwopux2yMMMpAkDYM55oxIiTvLk8a82f+tF6P87X\n\
/iDZucH+Jy+Lpc/+PR+H6Xtuq6pY6VptzqV9J6VnaRtLPJQmiqKnYVJ+QzSwgZSERzLu5zEImR5B\n\
LtS8u+UPNNkk19Y2up29xGDDdcVZjG4qDHMvxrUd1bLIZsmI0CYn8dGvJhx5RuBIH8bF5X+R2kix\n\
8++bI9Llaby/alraKatVdhMfR36OVRX+IfxzadpZOLFDi+s/qdT2Xj4c2Th+gbfagfyY/wDJyeaP\n\
+MV9/wBR0WT7Q/xaHw/3Ja+zv8an/nf7oKv/ADkqfT1Xy1KwIjC3HxU2+F4icHY/0z+H6U9t84fH\n\
9D038zNUvLP8vNZv9MkIn+rAwzRE1CSMqs6svgjEgj55rNHAHNES73a66ZjhkY86YZ/zjlpeg/4X\n\
uNTijjk1k3LxXU7AGWNAq8EUndVYGu3U/LbN7XnPjEf4acHsbHDw+IfVbFv+cldTsLjXNJsoJ1lu\n\
rOGU3Uampj9VlKBqbAkKTTrT5jMrseBEZE8i4nbeSJlGIO4u3rn5qxvJ+XWvqiliLRmIHgpDE/QB\n\
mo0J/fR97udcP3M/cxv/AJx2uYZfy/aJGrJb3kySr3BYI4/Bsye1okZfg4vY8gcNdxKl5eN3I+ix\n\
jSbee0jFk0uoPYyvLGypEAFuEcfGrDclaKv832c1rtEbo8OpTQaPHaF5JbaSshRvhhQXkizCQVWv\n\
qtFUE1+ww2/aVbv302atoi0uleT1SEA2eO8qQ3WpDLXb76GiqzzTdXsvlXTJdK5KdJt4ZpruPdon\n\
aJUWPnyUr8LktxVj0rQGuKoCJNbs723ePUY47S1jOoiYky+ml4SlZHZC0rVoeJarDpTsqs06PWpZ\n\
I7V/Ut44LuCadLoNHXiVIWOivybg4J5caVHjiqa2zQ3FlaQ6VwN+lo6EIgDfFZxgqCONasr0364q\n\
smjne5sLZorkiGK7rFbsDeITJbrKy1Bpylb1ELGtN6jaiqt5ejgi1vTbW0S4ggtL65T0rooZNrFS\n\
1VRVC/FKCetTvWpxV6HgS8ok/LT8nvN+rT3OkX3G8B9a5i0y5QAFm+3wZZONT/LQZtRrNRhjUht5\n\
h1B0OmzyuJ3/AKJZHa/lB5IttCvNHjtZDFqAjF7dtIWuZBFIsqgyH7I5INlAGY8tflMxK+XLucmP\n\
Z2IQMa58+9M/IyeVLTRV0fy1eJd2Wms8bBJRMyNI7SEOw/ymOVanxDLimKJbtMMcY8OM2IqvnDyf\n\
ofmrTI7DWQ5tIJhcr6b+mQ6Iybt4cXODT6iWKVx5p1Gnhljwz5c0kv0/LjVvII02bU4pPK9iLe0a\n\
6ScBVNuE9JGlH7X2cuic0MvEB6zZ5d7RIYJ4eEkeGKHPu80+8nWWg2XluytdAmFxpEasLSYP6oYG\n\
Ri3x9/iJyjUSnKZM/qcjTxhGAEPpS/8AMGXyLcaO+k+bL+C2trgpIsbyiOYlGBDRgfH1FCQMs0oy\n\
iXFjBJa9WcRjw5CAD5rfIeq+QY9Ng0LyvqVvPFaK3p26ygzEFi7sVNGbdtzTHVQy8RnkB3RpcmER\n\
EMZG3mnPmHU/L1hpzHX57eDT7k/V3+tlRFIXUn0yH2NVU7ZTihOUvRdjubs04Rj6yOE7bvONX/Lb\n\
8o9OWHXRq8ug294oltZLW9ESSK1HBi5iRyCCDRc2WPWaiXo4eKu8OtyaLTR9fFwX3STj8v8ASfym\n\
jvmn8uXUGpawFJe5nmM93xGxZRIar1oWRRlOqyagipgiPyDdpMenErgRKfvsp5ffl75cvfNkHmmd\n\
JTq1twMTCQiP92CFqn05RHVzjjOMfSXIlpISyDIfqCca1oum61pc+l6nD9YsbkBZoeTLUKwYfEhV\n\
hRlB2OU48koSEo8w25cUZxMZCwWHWv5M+XrOF7W01XWLfTZK+ppsV6yW7BvtAoqgkHvvmZLtGZ3M\n\
Y331u4UezYDYSmI93Fsy/Q9B0fQtOj07SbVLSzjqViSu5PVmYkszHxY1zEyZZTPFI2XNxYo448MR\n\
QSfy/wDlz5a0HzBea9p6SrqF+sq3DPIWQiaVZXotNviUZbl1c8kBA8g04tHjxzM4/UUV5v8AJWge\n\
bdOWx1iFnSJucE0bcJY2IoSjb9R1BBGR0+pniNxZajTQzRqSB8tflxougI0UV3f39s0LWy2l9cNN\n\
brC/2kWEBY6U2+zk82slk6AHyG/zYYNHHGKuUhy3Nj5ckjH5DeT4b+S80691PS/U+1BZ3IjTjWvG\n\
rI8lP9nl/wDKeQipCMveHH/krGJXEyj7imt5+UPkK70aLSX07hDDIZluEdhcGRxR3eUks5am/Ko+\n\
4ZVHX5RLiv8AU3S7PwmPCR+v5p/pXlzTdN0c6RGJLizdWSUXUj3DOrjiwZpC2xG1OmUTzSlLi6+W\n\
zkwxRjHh5jz3YlYfkl5T069luNNvNUsYpyPWtLa8eKJlBqEYqBKV+b5ly7SySFSET8HCh2ZjhK4m\n\
Q8gfwftS25trmK4udLk1SaygtJ5YbeyghnuZZebPPEUjjIj+xcLQsCap2pmA7BkvlX0xql1bTxSW\n\
t0SdRtI2BjYwXnxTRutTX07jlUdtqYEpXc2DrMs4kL+tK3GHiuxaO7U0IHI/3Q/jWi0KFG6tJLXR\n\
Ht0JuoLr60gsHma3CFZCvJSlBIGDp8Em2/2qdFUs0DT44ZGpKst/pbxKwPrRqJSks6GVZFSnxxCP\n\
psKkeyrK7qJTdacvISyypLPcSUIq9x+/Wm+wAtWC17CmKoPyvYNb32mzGXl68Y4igHH/AEON+v8A\n\
z0p9HviqU6rcW36SuLpLe5v7ZZVtR6HrevMLd+VzMJYAOLesycakKRHxFBSirI9Bt45vMitDNcXN\n\
tp9nzD3jO0yy37K4Q8/iBWKEbH+bAll2KvCYbYeSPz+RR+70zzEGCHt/pZrwHYUukA/1c3hPjaT+\n\
lD9H7HQCPgaz+jP9P/Hnqf5ieYx5d8mapqitxnjhMdqR19eX93GR/qs3I+wzV6TD4mQRdtrM3h4p\n\
S8vteRfke2peVfPt75W1dPQn1O0imWMn/dqRidF+fpSPy9xTNv2lw5cQyR/hP7HTdlcWHMcctjIf\n\
telfnB5hl0fyTdRWtW1HVmGnWSJuxe4BDcab1EfKnvTNboMXHlF8o7n4O07RzGGI19UvSPixT8wf\n\
K8Plj8iv0OlDJA1s1zIP253nVpG+XI0HtTMrS5jl1XF7/ucTV4Bi0nB3V96O8o+ZB5a/IW11oKGk\n\
tbaX0FPQyyXLxx19ubCvtkM+HxNWY95/Qz02fwtGJ9w/Sl/5G+VINVtLrztr4GpavfzuttNcgScE\n\
jorOobYMWqvsBQUyztLOYkYobRAauytPxg5p+qRKZfnh5V04eVn8y2ES2WtaNJDLDeW4EUhRpFjK\n\
llpXjyDL3FNupyvs3OfE4DvGXRt7VwR8PxBtOPUMU/M7zLL5l/JLy9q84AuptQjS5p0MsUNzG7U7\n\
civKnvmVosPh6mURy4f1OJrs/i6WEjz4v1sn/LD8vdG1Pypp2teZbddW1C6to47dboc47e0hHpwR\n\
RIfhHwKGJp1OYut1co5DGB4QD06nq5eh0cZYxLIOKRHXoOgYR+cnliy8jeZtE8weWk+o+uzyCGMn\n\
gk1uUJKg9FdZKFenXM7s/Mc8JQnv+1wO0sIwZIzx7fsfRMMqywpKtQsihlB60YVzniKelBX4Fdir\n\
sVdirsVdirsVdirsVdirEPOttdWFwmv2cjxKEW31ExFVbgG5RSVZZAArEo7cTRWr2xVBm2ngt7FH\n\
1B5fNqE3ds8pMkQ9dTW0LV3idY+OxrUc8KpVPd+YEuDa27/WdR05/rj6dLbssYWSoYkiRiVVZyRx\n\
rXpihDpryKLeO9gS4iCxlo1aFHpWAOwjuJhI3KKDjXgn2ie+yqy+udKaJvT0uRFlcszyC1iUAmV+\n\
I4SvtVkAHSgpiqMj8w6tcNE1okV/qAjVWjRVkHJIjFs1vPckBfVY/GqCrGtNsVWwPqrsLW31Jl/R\n\
S/Vr2c25X6vG6+k8gIdvjCx0WgO+Ko2Sy/RS2+vaJqLR6UONu9ou8jrGQsdusbeojuZOSj4VYM7M\n\
SemKsv8ALemXFjp5e84nUbyRrq/Zenqyfsr/AJKKAg+WBKa4q8p/5yF0CS48tWfmC1ql7olwrGVd\n\
mEUxCk7d1kCEeG+bXsrLUzA8pB1HbGK8YmOcD+PtpB3XmOD8xte8maRAQ9nHEuua5GvxKskPwLCd\n\
u0nJT4hhk44Tp4ZJHn9Mf1sJZhqZ44jl9cvh0+al+e9rcaJrvlzzzZLWazmW2uBWgbgTLGp2/aX1\n\
FY/LD2ZIThLEev4/UjtUHHOGYcxt+n9aZwXtr57/ADUsZrVhPoHle0S8V9ij3l2oeLoeqrxI8GQ5\n\
UYnBgIP1zNfAfj7W0SGo1AreGMX8Ty/HkmX59/8AktNQ/wCMtv8A8nlyvsv++Hx+5t7V/wAXl8Pv\n\
YhdWk9z/AM4zwCFeTQoJmUdeCXxLH6BvmYJAa3f8elwjEnQbfj1Lvyg/Ln8uvM3km3vtQ00XWpxS\n\
zQ3souLhDyDlkqsciKP3TL0GDX6vNjykA1HpsF7O0WDLiBkLlve5/X3Mxl/Ir8sHWi6S0RrXktzc\n\
k/L4pGGYY7Tz/wA77A5x7K0/837T+tiX54+XNK8u/lhpmlaVGYrKLVUZEZmcgvDcM3xMSepzL7Nz\n\
SyZzKXPh/SHC7Vwxx6eMY8uL9Bemfl+iJ5E8uhRQHTbRqe7QIT+JzWao/vZf1j97tdJ/cw/qj7nl\n\
3/OT3+8nl7/jJdfqizadjc5fD9Lqe3OUPj+h7Rp/+8Ft/wAYk/4iM00+Zd7HkiMil2KuxV2KuxV2\n\
KuxV2KuxV2KrZI45Y3ikUPG4KujCoKkUIIPY4qxFrVfLN0slzB9b0WMEWV6QzyWIJr6coAJMP8sg\n\
3UbHamKoa+ill0qC91E/XNRmnhi0e4s5UjuKykKxjmQcKUBcrx406+OFCRSjWbSAyQava3GniVra\n\
GHUU9BybKXb02T1EZI5P2tloeOw2CqYT2mr+rHBYwaUb0RtPdwmQc4w0v1hgyoGkcV4UIUEKfFqh\n\
VDwCYXGmSatrLyxavy9IWIWzhKu6KxM8xSQ8hxAVADxX4dsVT6H0tDivLTVIobbRGLRWNpAvKSVy\n\
wZfT48ZXkIbrxJqOopVglF6Jok09xDqOoW62cFtU6VpC0K2/PdpZKbGU12A2QbDfFWS4q7FUFrml\n\
W+r6Pe6Xcf3N7BJA560EileQ9xWoyeOZhISHRhlxicTE9Q88/Jb8stV8ofpO71lYvr11whg9J+YE\n\
KVZjWg+0xH/A5sO0dZHLQjyDrezNDLDZlzLK/wAx/K8nmfydqGkQhfrcirJaFjQCaJg679uVOP05\n\
i6TN4WQSPJy9Zg8XEYjmln5Q+Rbnyh5Ye1vwn6Uu53muyhDAAfBGgYAVAVeXzJy3X6kZp2PpDV2d\n\
pDhx0fqJ3Rf5qeWtU8y+TLrSNMCNeTSQsgkbgtEkVmqfkMhos0ceQSlyZ67BLLiMY8zX3qnkHyxc\n\
aX5BsfL+sxRvIkM0N5ACJI2WWRyVJ6EFX3warMJZTOKdJgMMIhL4sEg/LTz/AOR9auL/AMh3MF9p\n\
d1T1NKvW4kjegapRW4V+Fw6t2+ecdZhzxAyipDqHXjRZsEicJBiehZA8351azH9TNpp/lqJ9pr/1\n\
PrU4U9TCilk5f633jMetNDe5T8uXzconVT2qOPz5n4KX5m/l7rms+QtK8vaTL9du7C5heW5u5OLy\n\
LHBLGzsxrVizjJaPVxhlM5bAjp7wx12jnkwxhE2QRz9xZr5V0+503yvo+nXQAubKxtrecKagSRQq\n\
jUPfcZhZ5iU5EciS52CBjjjE8wAGDfnZ5B8w+b4NITRkiZrNp2m9WQR7SBONK9fsHM7s7VQxGXF1\n\
pwO09HPMI8PS3pFpG0VpDE/2kjVWp4gAHNbI2XZjkq4EuxV2KuxV2KuxV2KuxV2KuxV2KuIBFDuD\n\
irG73yPZGcXWkynTLlGMioiLJb82FC4ianBiNuUbKcVSO98qeZFtbS2W1t50s1aJJLecoXieVJmV\n\
47hW6vENxLWld98KFb6p5sOryXyaW8Z5zvH+9tgQbiJItn9R/sekrbp9GKt2HlHzK9hDYXE0FtaR\n\
SetF6jNeSo1PsqoW2h49+LK4xSyTTPLen2Nx9ccyXmoleLX903qS0/lXoqL7IBgVNcVdirsVdirs\n\
VdirsVdirsVdirsVdirsVdirsVdirsVdirsVdirsVdirsVdirsVf/9k="]]]]]],
   Selectable->False],
  DefaultBaseStyle->"ImageGraphics",
  ImageSize->{340.57142857143094`, Automatic},
  ImageSizeRaw->{867, 236},
  PlotRange->{{0, 867}, {0, 236}}]], "Input",
 Evaluatable->False,
 CellChangeTimes->{{3.7381366853360243`*^9, 3.7381367052729826`*^9}, {
  3.738136743209589*^9, 3.738136755130842*^9}},
 TextAlignment->Center,ExpressionUUID->"fb3a7ffd-481f-44be-9ce0-baf3d0bbbce2"],

Cell[BoxData[
 RowBox[{"\[IndentingNewLine]", 
  RowBox[{"(*", "               ", 
   StyleBox[
    RowBox[{
     RowBox[{"Method", " ", "of", " ", "Higher"}], "-", 
     RowBox[{"Order", " ", "Operators"}]}],
    FontFamily->"Anastasia",
    FontSize->21,
    FontWeight->"Bold",
    FontColor->GrayLevel[1]], 
   StyleBox["               ",
    FontFamily->"Anastasia",
    FontSize->21,
    FontWeight->"Bold"], "*)"}], "\[IndentingNewLine]"}]], "Input",
 CellChangeTimes->{{3.7313050896715584`*^9, 3.7313051685211544`*^9}, {
   3.731305246135953*^9, 3.7313052565582037`*^9}, {3.7313057174924407`*^9, 
   3.7313057207739687`*^9}, 3.7381367491935225`*^9},
 TextAlignment->Center,
 Background->RGBColor[
  1., 0., 0.],ExpressionUUID->"c9f72e89-1bc2-42a1-b051-b170cdae037d"],

Cell[BoxData[
 RowBox[{
  RowBox[{"(*", "\[IndentingNewLine]", " ", 
   RowBox[{
    RowBox[{
     StyleBox["Supplementary",
      FontWeight->"Plain"], 
     StyleBox[" ",
      FontWeight->"Plain"], 
     StyleBox["Code",
      FontWeight->"Plain"], 
     StyleBox[" ",
      FontWeight->"Plain"], 
     StyleBox["to",
      FontWeight->"Plain"], 
     StyleBox[" ",
      FontWeight->"Plain"], 
     StyleBox["the",
      FontWeight->"Plain"], 
     StyleBox[" ",
      FontWeight->"Plain"], 
     StyleBox["article",
      FontWeight->"Plain"], 
     StyleBox[" ",
      FontWeight->"Plain"], "\[IndentingNewLine]", "Method", " ", "of", " ", 
     "Higher"}], "-", 
    RowBox[{
    "order", " ", "Operators", " ", "for", " ", "Quantum", " ", 
     "Optomechanics"}]}], 
   StyleBox["\[IndentingNewLine]",
    FontWeight->"Bold"], 
   StyleBox["*)",
    FontWeight->"Bold"]}], 
  StyleBox["\[IndentingNewLine]",
   FontWeight->"Bold"], 
  RowBox[{
   StyleBox["(*",
    FontWeight->"Bold"], "\n", 
   RowBox[{
    RowBox[{
     StyleBox["Reference",
      FontWeight->"Plain"], 
     StyleBox[" ",
      FontWeight->"Plain"], 
     StyleBox["\[IndentingNewLine]",
      FontWeight->"Plain"], "SREP"}], "-", "18", "-", "10377"}], 
   "\[IndentingNewLine]", "*)"}], "\[IndentingNewLine]", 
  RowBox[{"(*", "\[IndentingNewLine]", 
   RowBox[{
    StyleBox["Journal",
     FontWeight->"Plain"], 
    StyleBox["\[IndentingNewLine]",
     FontWeight->"Plain"], 
    StyleBox["Scientific",
     FontSlant->"Italic"], 
    StyleBox[" ",
     FontSlant->"Italic"], 
    StyleBox["Reports",
     FontSlant->"Italic"]}], "\n", "*)"}], "\[IndentingNewLine]", 
  RowBox[{"(*", "\[IndentingNewLine]", 
   RowBox[{
    StyleBox["Author",
     FontWeight->"Plain"], 
    StyleBox["\[IndentingNewLine]",
     FontWeight->"Plain"], "Sina", " ", "Khorasani"}], "\n", "*)"}], 
  "\[IndentingNewLine]"}]], "Input",
 CellChangeTimes->{{3.738136455241258*^9, 3.738136541465562*^9}, {
   3.738136953247366*^9, 3.7381369587471714`*^9}, 3.7403091078752317`*^9},
 Background->RGBColor[
  1, 0.925, 0.925],ExpressionUUID->"a883f5fa-e438-4a9a-beb3-8392222c2d43"],

Cell[BoxData[
 RowBox[{"(*", "\[IndentingNewLine]", " ", 
  StyleBox[
   RowBox[{
    RowBox[{
    "Mathematica", " ", "Code", " ", "for", " ", "Generation", " ", "of", " ",
      "Higher"}], "-", 
    RowBox[{"order", " ", "Optical", " ", "Spring", " ", "Effect"}]}],
   FontFamily->"Cooper Black",
   FontWeight->"Plain"], 
  StyleBox[" ",
   FontFamily->"Cooper Black",
   FontWeight->"Plain"], 
  StyleBox["\[IndentingNewLine]",
   FontFamily->"Cooper Black",
   FontWeight->"Plain"], "*)"}]], "Input",
 CellChangeTimes->{{3.73130415903319*^9, 3.7313042712785945`*^9}, {
   3.7313044183825703`*^9, 3.73130444071229*^9}, {3.73130466532016*^9, 
   3.7313048345078154`*^9}, {3.731304924854148*^9, 3.7313049303859143`*^9}, {
   3.731305030311468*^9, 3.73130504585929*^9}, 3.731305086111961*^9, {
   3.7313052681997023`*^9, 3.731305287498064*^9}, {3.7313054120490255`*^9, 
   3.731305426456279*^9}, {3.731307413728625*^9, 3.731307495844961*^9}, {
   3.7381360680879183`*^9, 3.7381360690720577`*^9}, {3.738136295243236*^9, 
   3.738136391459115*^9}, {3.7381365662929564`*^9, 3.738136578730114*^9}, {
   3.7381369300291595`*^9, 3.738137001046481*^9}, {3.7381370792785535`*^9, 
   3.738137089200137*^9}, {3.7381371208554544`*^9, 3.738137134089326*^9}, {
   3.7381373182099333`*^9, 3.7381373251629267`*^9}},
 Background->RGBColor[
  1, 0.9, 1],ExpressionUUID->"05d6f3b7-3010-4796-a1ff-afec740030cf"],

Cell[BoxData[
 RowBox[{
  RowBox[{"(*", "\[IndentingNewLine]", " ", 
   RowBox[{
    RowBox[{"Copyright", " ", 
     RowBox[{"(", "C", ")"}], " ", "2018", " ", "by", " ", "Sina", " ", 
     "Khorasani", "\[IndentingNewLine]", "Vienna", " ", "Center", " ", "for", 
     " ", "Quantum", " ", "Science", " ", "and", " ", "Technology", 
     "\[IndentingNewLine]", "University", " ", "of", " ", "Vienna", 
     "\[IndentingNewLine]", "Vienna"}], ",", " ", 
    RowBox[{"Austria", "\[IndentingNewLine]", 
     RowBox[{"Email", ":", " ", 
      RowBox[{"sina", ".", 
       RowBox[{"khorasani", "@", "ieee"}], ".", "org"}]}]}]}], 
   "\[IndentingNewLine]", "*)"}], "\[IndentingNewLine]", 
  RowBox[{"(*", "\[IndentingNewLine]", "  ", 
   RowBox[{
   "Distributed", " ", "under", " ", "the", " ", "terms", " ", "and", " ", 
    "conditions", " ", "of", " ", "the", " ", "Creative", " ", "Commons", " ",
     "Attribution", " ", 
    RowBox[{"(", 
     RowBox[{"CC", " ", "BY"}], ")"}], " ", "license"}], " ", 
   "\[IndentingNewLine]", "*)"}]}]], "Input",
 CellChangeTimes->{
  3.731305433800541*^9, {3.738137127698843*^9, 3.7381371300581045`*^9}, 
   3.7381372368687334`*^9},ExpressionUUID->"d952a406-d99f-44ed-843f-\
f6a8057cd854"],

Cell[BoxData[{
 RowBox[{
  RowBox[{
   RowBox[{"Clear", "[", "\"\<Global`*\>\"", "]"}], ";"}], 
  "\[IndentingNewLine]"}], "\[IndentingNewLine]", 
 RowBox[{
  RowBox[{"Off", "[", 
   RowBox[{"General", "::", "obspkg"}], "]"}], ";"}], "\[IndentingNewLine]", 
 RowBox[{
  RowBox[{"Off", "[", 
   StyleBox[
    RowBox[{"ReplaceAll", "::", "reps"}], "MessageName"], "]"}], 
  ";"}], "\[IndentingNewLine]", 
 RowBox[{
  RowBox[{
   RowBox[{"Off", "[", 
    StyleBox[
     RowBox[{"Part", "::", "partw"}], "MessageName"], 
    StyleBox["]", "MessageName"]}], 
   StyleBox[";", "MessageName"]}], 
  "\[IndentingNewLine]"}], "\[IndentingNewLine]", 
 RowBox[{
  RowBox[{"<<", "PhysicalConstants`"}], 
  "\[IndentingNewLine]"}], "\[IndentingNewLine]", 
 RowBox[{
  RowBox[{"Micron", "=", 
   RowBox[{"10", "^", 
    RowBox[{"-", "6"}]}]}], ";"}], "\[IndentingNewLine]", 
 RowBox[{
  RowBox[{"Mega", "=", 
   RowBox[{"10", "^", "6"}]}], ";"}], "\[IndentingNewLine]", 
 RowBox[{
  RowBox[{"Kilo", " ", "=", " ", 
   RowBox[{"10", "^", "3"}]}], ";"}], "\[IndentingNewLine]", 
 RowBox[{
  RowBox[{"Giga", "=", 
   RowBox[{"10", "^", "9"}]}], ";"}], "\[IndentingNewLine]", 
 RowBox[{
  RowBox[{
   RowBox[{"Milli", "=", 
    RowBox[{"10", "^", 
     RowBox[{"-", "3"}]}]}], ";"}], 
  "\[IndentingNewLine]"}], "\[IndentingNewLine]", 
 RowBox[{
  RowBox[{"c", "=", " ", 
   RowBox[{"SpeedOfLight", "/", 
    RowBox[{"(", 
     RowBox[{"Meter", "/", "Second"}], ")"}]}]}], 
  ";"}], "\[IndentingNewLine]", 
 RowBox[{
  RowBox[{"hbar", "=", 
   RowBox[{
    RowBox[{"PlanckConstant", "/", 
     RowBox[{"(", 
      RowBox[{"Joule", " ", "Second"}], ")"}]}], "/", 
    RowBox[{"(", 
     RowBox[{"2", " ", "Pi"}], ")"}]}]}], ";"}], "\[IndentingNewLine]", 
 RowBox[{
  RowBox[{
   RowBox[{"kB", "=", 
    RowBox[{"BoltzmannConstant", "/", 
     RowBox[{"(", 
      RowBox[{"Joule", "/", "Kelvin"}], ")"}]}]}], ";"}], 
  "\[IndentingNewLine]", " "}], "\[IndentingNewLine]", 
 RowBox[{
  RowBox[{
   RowBox[{"T", "=", "1"}], ";"}], 
  "\[IndentingNewLine]"}], "\[IndentingNewLine]", 
 RowBox[{
  RowBox[{"Lambda", "=", 
   RowBox[{"1", "Micron"}]}], ";"}], "\[IndentingNewLine]", 
 RowBox[{
  RowBox[{"wOpt", "=", 
   RowBox[{"2", "Pi", " ", 
    RowBox[{"c", "/", "Lambda"}]}]}], ";"}], "\[IndentingNewLine]", 
 RowBox[{
  RowBox[{"wMech", "=", 
   RowBox[{"2", "Pi", " ", "1", " ", "Giga"}]}], ";"}], "\[IndentingNewLine]", 
 RowBox[{
  RowBox[{
   RowBox[{"gg0", "=", 
    RowBox[{"1", " ", 
     RowBox[{"Mega", "/", 
      RowBox[{"(", 
       RowBox[{"2", "Pi"}], ")"}]}]}]}], ";"}], 
  "\[IndentingNewLine]"}], "\[IndentingNewLine]", 
 RowBox[{
  RowBox[{"QOpt", "=", 
   RowBox[{"10", "^", "6"}]}], ";"}], "\[IndentingNewLine]", 
 RowBox[{
  RowBox[{"QMech", "=", 
   RowBox[{"10", "^", "5"}]}], ";"}], "\[IndentingNewLine]", 
 RowBox[{
  RowBox[{
   RowBox[{"a", "=", 
    RowBox[{"10", "^", "10"}]}], ";"}], 
  "\[IndentingNewLine]"}], "\[IndentingNewLine]", 
 RowBox[{
  RowBox[{"k", "=", 
   RowBox[{"wOpt", "/", "QOpt"}]}], ";"}], "\[IndentingNewLine]", 
 RowBox[{
  RowBox[{"Gam", "=", 
   RowBox[{"wMech", "/", "QMech"}]}], ";"}], "\[IndentingNewLine]", 
 RowBox[{
  RowBox[{
   RowBox[{"v", "=", 
    RowBox[{"k", "+", "Gam"}]}], ";"}], "\[IndentingNewLine]", 
  "\[IndentingNewLine]"}], "\[IndentingNewLine]", 
 RowBox[{
  RowBox[{
   RowBox[{
    RowBox[{"nCav", "[", 
     RowBox[{"d_", ",", "A_"}], "]"}], ":=", 
    RowBox[{"Module", "[", "\[IndentingNewLine]", 
     RowBox[{
      RowBox[{"{", 
       RowBox[{"Eq", ",", "nn", ",", "ww", ",", "mm"}], "}"}], ",", 
      "\[IndentingNewLine]", 
      RowBox[{
       RowBox[{"Eq", "=", 
        RowBox[{"nn", "\[Equal]", 
         RowBox[{
          RowBox[{"A", "^", "2"}], "/", 
          RowBox[{"(", 
           RowBox[{
            RowBox[{
             RowBox[{"k", "^", "2"}], "/", "4"}], "+", 
            RowBox[{
             RowBox[{"(", 
              RowBox[{"d", "+", 
               RowBox[{"2", " ", 
                RowBox[{"gg0", "^", "2"}], " ", "wMech", " ", 
                RowBox[{"nn", "/", 
                 RowBox[{"(", 
                  RowBox[{
                   RowBox[{"wMech", "^", "2"}], "+", 
                   RowBox[{
                    RowBox[{"Gam", "^", "2"}], "/", "4"}]}], ")"}]}]}]}], 
              ")"}], "^", "2"}]}], ")"}]}]}]}], ";", "\[IndentingNewLine]", 
       RowBox[{"sol", "=", 
        RowBox[{
         RowBox[{"NSolve", "[", 
          RowBox[{"Eq", ",", "nn"}], "]"}], "//", "Flatten"}]}], ";", 
       "\[IndentingNewLine]", 
       RowBox[{"ww", "=", 
        RowBox[{"{", 
         RowBox[{
          RowBox[{"(", 
           RowBox[{
            RowBox[{
             RowBox[{"Re", "[", "nn", "]"}], "+", 
             RowBox[{"I", " ", 
              RowBox[{"Abs", "[", 
               RowBox[{"Im", "[", "nn", "]"}], "]"}]}]}], "/.", 
            RowBox[{"sol", "[", 
             RowBox[{"[", "1", "]"}], "]"}]}], ")"}], ",", 
          RowBox[{"(", 
           RowBox[{
            RowBox[{
             RowBox[{"Re", "[", "nn", "]"}], "+", 
             RowBox[{"I", " ", 
              RowBox[{"Abs", "[", 
               RowBox[{"Im", "[", "nn", "]"}], "]"}]}]}], "/.", 
            RowBox[{"sol", "[", 
             RowBox[{"[", "2", "]"}], "]"}]}], ")"}], ",", 
          RowBox[{"(", 
           RowBox[{
            RowBox[{
             RowBox[{"Re", "[", "nn", "]"}], "+", 
             RowBox[{"I", " ", 
              RowBox[{"Abs", "[", 
               RowBox[{"Im", "[", "nn", "]"}], "]"}]}]}], "/.", 
            RowBox[{"sol", "[", 
             RowBox[{"[", "3", "]"}], "]"}]}], ")"}]}], "}"}]}], ";", 
       "\[IndentingNewLine]", 
       RowBox[{"mm", "=", 
        RowBox[{"SortBy", "[", 
         RowBox[{"ww", ",", 
          RowBox[{
           RowBox[{"Im", "[", "#", "]"}], "&"}]}], "]"}]}], ";", 
       "\[IndentingNewLine]", 
       RowBox[{"mm", "[", 
        RowBox[{"[", "1", "]"}], "]"}]}]}], "\[IndentingNewLine]", "]"}]}], 
   ";"}], "\[IndentingNewLine]"}], "\[IndentingNewLine]", 
 RowBox[{
  RowBox[{
   RowBox[{
    RowBox[{"m", "[", "T_", "]"}], ":=", 
    RowBox[{"1", "/", 
     RowBox[{"(", 
      RowBox[{
       RowBox[{"Exp", "[", 
        RowBox[{"hbar", " ", 
         RowBox[{"wMech", "/", 
          RowBox[{"(", 
           RowBox[{"kB", " ", "T"}], ")"}]}]}], "]"}], "-", "1"}], ")"}]}]}], 
   ";"}], "\[IndentingNewLine]", "\[IndentingNewLine]", 
  "\[IndentingNewLine]"}], "\[IndentingNewLine]", 
 RowBox[{
  RowBox[{"\[Kappa]", "=", "k"}], ";"}], "\[IndentingNewLine]", 
 RowBox[{
  RowBox[{"\[CapitalGamma]", "=", "Gam"}], ";"}], "\[IndentingNewLine]", 
 RowBox[{
  RowBox[{"\[Gamma]", "=", "v"}], ";"}], "\[IndentingNewLine]", 
 RowBox[{
  RowBox[{"\[CapitalOmega]", "=", "wMech"}], ";"}], "\[IndentingNewLine]", 
 RowBox[{
  RowBox[{"\[Alpha]", "=", "a"}], ";"}], "\[IndentingNewLine]", 
 RowBox[{
  RowBox[{
   RowBox[{
    SubscriptBox["g", "0"], "=", 
    RowBox[{"2", "\[Pi]", " ", "gg0"}]}], ";"}], 
  "\[IndentingNewLine]"}], "\[IndentingNewLine]", 
 RowBox[{
  RowBox[{
   RowBox[{"n", "[", "\[CapitalDelta]_", "]"}], ":=", 
   RowBox[{"nCav", "[", 
    RowBox[{"\[CapitalDelta]", ",", "\[Alpha]"}], "]"}]}], 
  ";"}], "\[IndentingNewLine]", 
 RowBox[{
  RowBox[{
   RowBox[{"\[CapitalSigma]\[CapitalSigma]1", "[", 
    RowBox[{"w_", ",", "\[CapitalDelta]_"}], "]"}], ":=", 
   RowBox[{"2", 
    SuperscriptBox[
     SubscriptBox["g", "0"], "2"], 
    RowBox[{"n", "[", "\[CapitalDelta]", "]"}], "\[CapitalOmega]", 
    RowBox[{"(", 
     RowBox[{
      FractionBox["1", 
       RowBox[{"\[CapitalDelta]", "+", "w", "+", 
        RowBox[{
         FractionBox["I", "2"], "\[Kappa]"}]}]], "+", 
      FractionBox["1", 
       RowBox[{"\[CapitalDelta]", "-", "w", "-", 
        RowBox[{
         FractionBox["I", "2"], "\[Kappa]"}]}]]}], ")"}]}]}], 
  ";"}], "\[IndentingNewLine]", 
 RowBox[{
  RowBox[{
   RowBox[{"\[Delta]\[CapitalOmega]1", "[", 
    RowBox[{"w_", ",", "\[CapitalDelta]_"}], "]"}], ":=", 
   RowBox[{
    FractionBox["1", 
     RowBox[{"2", "w"}]], 
    RowBox[{"Re", "[", 
     RowBox[{"\[CapitalSigma]\[CapitalSigma]1", "[", 
      RowBox[{"w", ",", "\[CapitalDelta]"}], "]"}], "]"}]}]}], 
  ";"}], "\[IndentingNewLine]", 
 RowBox[{
  RowBox[{
   RowBox[{
    RowBox[{"\[Delta]\[CapitalGamma]1", "[", 
     RowBox[{"w_", ",", "\[CapitalDelta]_"}], "]"}], ":=", 
    RowBox[{
     RowBox[{"-", 
      FractionBox["1", "w"]}], 
     RowBox[{"Im", "[", 
      RowBox[{"\[CapitalSigma]\[CapitalSigma]1", "[", 
       RowBox[{"w", ",", "\[CapitalDelta]"}], "]"}], "]"}]}]}], ";"}], 
  "\[IndentingNewLine]"}], "\[IndentingNewLine]", 
 RowBox[{
  RowBox[{
   RowBox[{"HigherOrderSpring", "[", 
    RowBox[{"w_", ",", "T_"}], "]"}], ":=", 
   RowBox[{
    FractionBox["1", "2"], "+", 
    RowBox[{
     FractionBox["1", "\[CapitalOmega]"], 
     RowBox[{"(", 
      RowBox[{"w", "+", 
       RowBox[{"I", 
        FractionBox["\[CapitalGamma]", "2"]}]}], ")"}], 
     RowBox[{"(", 
      RowBox[{
       RowBox[{"m", "[", "T", "]"}], "+", 
       FractionBox["1", "2"]}], ")"}]}]}]}], ";"}], "\[IndentingNewLine]", 
 RowBox[{
  RowBox[{
   RowBox[{"\[CapitalSigma]\[CapitalSigma]2", "[", 
    RowBox[{"w_", ",", "\[CapitalDelta]_", ",", "T_"}], "]"}], ":=", 
   RowBox[{"2", 
    SuperscriptBox[
     SubscriptBox["g", "0"], "2"], 
    RowBox[{"(", 
     RowBox[{
      RowBox[{"n", "[", "\[CapitalDelta]", "]"}], "+", 
      RowBox[{"HigherOrderSpring", "[", 
       RowBox[{"w", ",", "T"}], "]"}]}], ")"}], "\[CapitalOmega]", 
    RowBox[{"(", 
     RowBox[{
      FractionBox["1", 
       RowBox[{"\[CapitalDelta]", "+", "w", "+", 
        RowBox[{
         FractionBox["I", "2"], "\[Kappa]"}]}]], "+", 
      FractionBox["1", 
       RowBox[{"\[CapitalDelta]", "-", "w", "-", 
        RowBox[{
         FractionBox["I", "2"], "\[Kappa]"}]}]]}], ")"}]}]}], 
  ";"}], "\[IndentingNewLine]", 
 RowBox[{
  RowBox[{
   RowBox[{"\[Delta]\[CapitalOmega]", "[", 
    RowBox[{"w_", ",", "\[CapitalDelta]_", ",", "T_"}], "]"}], ":=", 
   RowBox[{
    FractionBox["1", 
     RowBox[{"2", "w"}]], 
    RowBox[{"Re", "[", 
     RowBox[{"\[CapitalSigma]\[CapitalSigma]2", "[", 
      RowBox[{"w", ",", "\[CapitalDelta]", ",", "T"}], "]"}], "]"}]}]}], 
  ";"}], "\[IndentingNewLine]", 
 RowBox[{
  RowBox[{
   RowBox[{
    RowBox[{"\[Delta]\[CapitalGamma]", "[", 
     RowBox[{"w_", ",", "\[CapitalDelta]_", ",", "T_"}], "]"}], ":=", 
    RowBox[{
     RowBox[{"-", 
      FractionBox["1", "w"]}], 
     RowBox[{"Im", "[", 
      RowBox[{"\[CapitalSigma]\[CapitalSigma]2", "[", 
       RowBox[{"w", ",", "\[CapitalDelta]", ",", "T"}], "]"}], "]"}]}]}], 
   ";"}], "\[IndentingNewLine]"}], "\[IndentingNewLine]", 
 RowBox[{
  RowBox[{
   RowBox[{"\[Delta]\[CapitalOmega]2", "[", 
    RowBox[{"w_", ",", "\[CapitalDelta]_"}], "]"}], ":=", 
   RowBox[{
    SuperscriptBox[
     SubscriptBox["g", "0"], "2"], 
    RowBox[{"n", "[", "\[CapitalDelta]", "]"}], 
    FractionBox["\[CapitalOmega]", "w"], 
    RowBox[{"(", 
     RowBox[{
      FractionBox[
       RowBox[{"\[CapitalDelta]", "+", "w"}], 
       RowBox[{
        SuperscriptBox[
         RowBox[{"(", 
          RowBox[{"\[CapitalDelta]", "+", "w"}], ")"}], "2"], "+", 
        FractionBox[
         SuperscriptBox["\[Kappa]", "2"], "4"]}]], "+", 
      FractionBox[
       RowBox[{"\[CapitalDelta]", "-", "w"}], 
       RowBox[{
        SuperscriptBox[
         RowBox[{"(", 
          RowBox[{"\[CapitalDelta]", "-", "w"}], ")"}], "2"], "+", 
        FractionBox[
         SuperscriptBox["\[Kappa]", "2"], "4"]}]]}], ")"}]}]}], 
  ";"}], "\[IndentingNewLine]", 
 RowBox[{
  RowBox[{
   RowBox[{
    RowBox[{"\[Delta]\[CapitalGamma]2", "[", 
     RowBox[{"w_", ",", "\[CapitalDelta]_"}], "]"}], ":=", 
    RowBox[{
     SuperscriptBox[
      SubscriptBox["g", "0"], "2"], 
     RowBox[{"n", "[", "\[CapitalDelta]", "]"}], 
     FractionBox["\[CapitalOmega]", "w"], 
     RowBox[{"(", 
      RowBox[{
       FractionBox["\[Kappa]", 
        RowBox[{
         SuperscriptBox[
          RowBox[{"(", 
           RowBox[{"\[CapitalDelta]", "+", "w"}], ")"}], "2"], "+", 
         FractionBox[
          SuperscriptBox["\[Kappa]", "2"], "4"]}]], "-", 
       FractionBox["\[Kappa]", 
        RowBox[{
         SuperscriptBox[
          RowBox[{"(", 
           RowBox[{"\[CapitalDelta]", "-", "w"}], ")"}], "2"], "+", 
         FractionBox[
          SuperscriptBox["\[Kappa]", "2"], "4"]}]]}], ")"}]}]}], ";"}], 
  "\[IndentingNewLine]"}], "\[IndentingNewLine]"}], "Input",
 CellChangeTimes->{{3.7244015985199804`*^9, 3.7244016110209303`*^9}, {
   3.724401701574447*^9, 3.7244017023556376`*^9}, {3.724404990418648*^9, 
   3.724405617359047*^9}, {3.724405675753856*^9, 3.724405879881153*^9}, {
   3.724405995196356*^9, 3.7244063851878223`*^9}, {3.7244064389102182`*^9, 
   3.7244066512635794`*^9}, {3.724406718615529*^9, 3.724406732038574*^9}, {
   3.7244067768228273`*^9, 3.724406910949477*^9}, {3.7244069712194214`*^9, 
   3.724407009112764*^9}, {3.7244070620083594`*^9, 3.7244071057302446`*^9}, {
   3.7244071399985676`*^9, 3.724407140545479*^9}, {3.7244072035864644`*^9, 
   3.7244073683981295`*^9}, {3.724407411666854*^9, 3.7244074550295196`*^9}, 
   3.724408236431183*^9, 3.724408293888427*^9, {3.7244107802750463`*^9, 
   3.7244108405296907`*^9}, {3.724411477826584*^9, 3.7244115527102885`*^9}, 
   3.7244121226897182`*^9, {3.724412169532513*^9, 3.724412217820902*^9}, {
   3.724412398566766*^9, 3.724412399691847*^9}, {3.7244124332723827`*^9, 
   3.724412433788092*^9}, {3.7244127527681627`*^9, 3.724412777895014*^9}, {
   3.7244130121306252`*^9, 3.724413012583865*^9}, {3.7244142141361823`*^9, 
   3.7244142674371433`*^9}, {3.7244143171751394`*^9, 3.724414331363296*^9}, {
   3.724414391012599*^9, 3.7244143912625847`*^9}, {3.7244149937154894`*^9, 
   3.7244150014348445`*^9}, {3.7244150683771276`*^9, 
   3.7244150821593294`*^9}, {3.724415315472928*^9, 3.7244153245517044`*^9}, {
   3.7244154699725037`*^9, 3.724415497724391*^9}, {3.72441565384496*^9, 
   3.724415672174395*^9}, {3.724415714833705*^9, 3.7244157246937857`*^9}, {
   3.724415784291809*^9, 3.724415786885743*^9}, {3.7244158776267743`*^9, 
   3.7244158779860244`*^9}, {3.724422432613431*^9, 3.724422535323652*^9}, {
   3.7244227049139333`*^9, 3.724422711117508*^9}, {3.7244231365645604`*^9, 
   3.724423145768339*^9}, {3.7244241841469617`*^9, 3.7244243240638614`*^9}, {
   3.7244243582066903`*^9, 3.72442436056623*^9}, {3.7244245855198536`*^9, 
   3.724424635523511*^9}, {3.724424762336813*^9, 3.7244247675556927`*^9}, {
   3.7244747231202717`*^9, 3.724474723229471*^9}, {3.7244753760282393`*^9, 
   3.7244753768880377`*^9}, 3.724475699217248*^9, 3.724475756877631*^9, {
   3.724476008505211*^9, 3.724476009333366*^9}, {3.7244766698336935`*^9, 
   3.724476672521428*^9}, 3.7244959894322953`*^9, {3.724496371054043*^9, 
   3.724496372319756*^9}, {3.7244964165506988`*^9, 3.7244964176033363`*^9}, {
   3.7244971124844646`*^9, 3.724497112578223*^9}, {3.7244977925163383`*^9, 
   3.7244978065485935`*^9}, {3.7244978557239933`*^9, 
   3.7244978573959885`*^9}, {3.7244980094179087`*^9, 3.72449800974606*^9}, {
   3.7244981779741535`*^9, 3.7244981780208287`*^9}, {3.7244983894586625`*^9, 
   3.7244983910525246`*^9}, {3.7244989229868746`*^9, 3.724498930003*^9}, {
   3.725606721374971*^9, 3.7256067242972636`*^9}, {3.725606778699319*^9, 
   3.7256067788243275`*^9}, 3.7256070265585318`*^9, 
   3.7256074043676243`*^9},ExpressionUUID->"58bec475-20ba-434a-ac09-\
aab94d55b5f8"],

Cell[CellGroupData[{

Cell[BoxData[{
 RowBox[{
  RowBox[{
   RowBox[{
    RowBox[{"PlotSpring", "[", 
     RowBox[{"w_", ",", "T_", ",", "t_"}], "]"}], ":=", 
    RowBox[{"Module", "[", 
     RowBox[{
      RowBox[{"{", 
       RowBox[{"p1", ",", "p2"}], "}"}], ",", "\[IndentingNewLine]", 
      RowBox[{
       RowBox[{"p1", "=", 
        RowBox[{"Plot", "[", 
         RowBox[{
          RowBox[{"{", 
           RowBox[{
            RowBox[{
             RowBox[{"\[Delta]\[CapitalOmega]", "[", 
              RowBox[{"w", ",", 
               RowBox[{"d", " ", "\[Kappa]"}], ",", "T"}], "]"}], "/", 
             "\[CapitalOmega]"}], ",", 
            RowBox[{
             RowBox[{"\[Delta]\[CapitalOmega]1", "[", 
              RowBox[{"w", ",", 
               RowBox[{"d", " ", "\[Kappa]"}]}], "]"}], "/", 
             "\[CapitalOmega]"}]}], "}"}], ",", 
          RowBox[{"{", 
           RowBox[{"d", ",", 
            RowBox[{"-", "10"}], ",", "10"}], "}"}], ",", 
          RowBox[{"AxesLabel", "\[Rule]", 
           RowBox[{"{", 
            RowBox[{
            "\"\<\!\(\*FractionBox[\(\[CapitalDelta]\), \(\[Kappa]\)]\)\>\"", 
             ",", "\"\<\!\(\*FractionBox[\(\[Delta]\[CapitalOmega]\), \(\
\[CapitalOmega]\)]\)\>\""}], "}"}]}], ",", 
          RowBox[{"PlotRange", "\[Rule]", "All"}], ",", 
          RowBox[{"PlotPoints", "\[Rule]", "50"}], ",", 
          RowBox[{"PlotStyle", "\[Rule]", 
           RowBox[{"{", 
            RowBox[{"Black", ",", "Dashed"}], "}"}]}], ",", 
          RowBox[{"PlotLabel", "\[Rule]", "t"}]}], "]"}]}], ";", 
       "\[IndentingNewLine]", 
       RowBox[{"p2", "=", 
        RowBox[{"Plot", "[", 
         RowBox[{
          RowBox[{"{", 
           RowBox[{
            RowBox[{
             RowBox[{"\[Delta]\[CapitalGamma]", "[", 
              RowBox[{"w", ",", 
               RowBox[{"d", " ", "\[Kappa]"}], ",", "T"}], "]"}], "/", 
             "\[CapitalGamma]"}], ",", 
            RowBox[{
             RowBox[{"\[Delta]\[CapitalGamma]1", "[", 
              RowBox[{"w", ",", 
               RowBox[{"d", " ", "\[Kappa]"}]}], "]"}], "/", 
             "\[CapitalGamma]"}]}], "}"}], ",", 
          RowBox[{"{", 
           RowBox[{"d", ",", 
            RowBox[{"-", "10"}], ",", "10"}], "}"}], ",", 
          RowBox[{"AxesLabel", "\[Rule]", 
           RowBox[{"{", 
            RowBox[{
            "\"\<\!\(\*FractionBox[\(\[CapitalDelta]\), \(\[Kappa]\)]\)\>\"", 
             ",", "\"\<\!\(\*FractionBox[\(\[Delta]\[CapitalGamma]\), \(\
\[CapitalGamma]\)]\)\>\""}], "}"}]}], ",", 
          RowBox[{"PlotRange", "\[Rule]", "All"}], ",", 
          RowBox[{"PlotPoints", "\[Rule]", "50"}], ",", 
          RowBox[{"PlotStyle", "\[Rule]", 
           RowBox[{"{", 
            RowBox[{"Black", ",", "Dashed"}], "}"}]}], ",", 
          RowBox[{"PlotLabel", "\[Rule]", "t"}]}], "]"}]}], ";", 
       "\[IndentingNewLine]", 
       RowBox[{"{", 
        RowBox[{"p1", ",", "p2"}], "}"}]}]}], "\[IndentingNewLine]", "]"}]}], 
   ";"}], "\[IndentingNewLine]"}], "\[IndentingNewLine]", 
 RowBox[{
  RowBox[{
   RowBox[{"{", 
    RowBox[{"p1", ",", "p2"}], "}"}], "=", 
   RowBox[{"PlotSpring", "[", 
    RowBox[{
     RowBox[{"-", "\[CapitalOmega]"}], ",", "T", ",", 
     "\"\<w=-\[CapitalOmega]\>\""}], "]"}]}], ";"}], "\[IndentingNewLine]", 
 RowBox[{"Show", "[", "p1", "]"}], "\[IndentingNewLine]", 
 RowBox[{
  RowBox[{"Show", "[", "p2", "]"}], 
  "\[IndentingNewLine]"}], "\[IndentingNewLine]", 
 RowBox[{
  RowBox[{
   RowBox[{"{", 
    RowBox[{"p1", ",", "p2"}], "}"}], "=", 
   RowBox[{"PlotSpring", "[", 
    RowBox[{
     RowBox[{
      RowBox[{"-", "\[CapitalOmega]"}], "/", "2"}], ",", "T", ",", 
     "\"\<w=-\[CapitalOmega]/2\>\""}], "]"}]}], ";"}], "\[IndentingNewLine]", 
 RowBox[{"Show", "[", "p1", "]"}], "\[IndentingNewLine]", 
 RowBox[{
  RowBox[{"Show", "[", "p2", "]"}], 
  "\[IndentingNewLine]"}], "\[IndentingNewLine]", 
 RowBox[{
  RowBox[{
   RowBox[{"{", 
    RowBox[{"p1", ",", "p2"}], "}"}], "=", 
   RowBox[{"PlotSpring", "[", 
    RowBox[{
     RowBox[{"\[CapitalOmega]", "/", "2"}], ",", "T", ",", 
     "\"\<w=\[CapitalOmega]/2\>\""}], "]"}]}], ";"}], "\[IndentingNewLine]", 
 RowBox[{"Show", "[", "p1", "]"}], "\[IndentingNewLine]", 
 RowBox[{
  RowBox[{"Show", "[", "p2", "]"}], 
  "\[IndentingNewLine]"}], "\[IndentingNewLine]", 
 RowBox[{
  RowBox[{
   RowBox[{"{", 
    RowBox[{"p1", ",", "p2"}], "}"}], "=", 
   RowBox[{"PlotSpring", "[", 
    RowBox[{"\[CapitalOmega]", ",", "T", ",", "\"\<w=\[CapitalOmega]\>\""}], 
    "]"}]}], ";"}], "\[IndentingNewLine]", 
 RowBox[{"Show", "[", "p1", "]"}], "\[IndentingNewLine]", 
 RowBox[{
  RowBox[{"Show", "[", "p2", "]"}], 
  "\[IndentingNewLine]"}], "\[IndentingNewLine]"}], "Input",
 CellChangeTimes->{{3.724407548641569*^9, 3.7244076437111945`*^9}, {
  3.7244077065125113`*^9, 3.7244078216016865`*^9}, {3.7244078517914257`*^9, 
  3.724407865432953*^9}, {3.7244079169524918`*^9, 3.7244079425009737`*^9}, {
  3.724410984120247*^9, 3.7244109997933207`*^9}, {3.7244111235341763`*^9, 
  3.724411146395327*^9}, {3.7244227679497046`*^9, 3.7244227730073767`*^9}, {
  3.7244231862162995`*^9, 3.724423273331917*^9}, {3.7244235056922665`*^9, 
  3.724423569697066*^9}, {3.7244236339827175`*^9, 3.7244236347641354`*^9}, {
  3.724424649399589*^9, 3.724424668963336*^9}, {3.724495845775627*^9, 
  3.7244959165677557`*^9}, {3.724497093029945*^9, 3.724497102608757*^9}, {
  3.7244984547792635`*^9, 3.724498460232779*^9}, {3.7256070341840196`*^9, 
  3.7256070391687455`*^9}},ExpressionUUID->"e6a94d34-bb0f-481a-ae87-\
89a4ed818696"],

Cell[BoxData[
 GraphicsBox[{{{{}, {}, 
     TagBox[{
       {GrayLevel[0], AbsoluteThickness[1.6], Opacity[1.], 
        LineBox[CompressedData["
1:eJwVknk01I0XxhXaZrPNGGMsmWhRtpKKkmSUEhWtlkqUvEnU6JW0iAqVJURK
DQZjMHbGfK9byBLVS6QUKpV2yhKSn98f99zznHPPcz/nuXfugWPbPKfLyMiU
TdX/+5mP9j8nJzmobXTruM6ZJPhwmjHU+YeDL2O/K42fT4ItCt0jZaMc7B8d
ym0LTwLtlX4Tx35x0Jtk1B4dnQQPImJn9Xzg4M3+USWt9CSYZfBcE5s5+K3p
lVvKoyS4cWLfpnO3OLjJx/Mih50MOdMC0mXMOFieyjEorE4GeU9bEzVXHey9
fxSpjimg3FH7Dz9mLjaZLuppHbgN26qTPRY2auNojLAz7X4qnP6x+p/od1pY
UJU7XDvtHpQHJh/Jd9DEvlHXF27mfNA5eDyjY4MmOrZ4vVK34sNVxw0909Zp
ItPuY9srLh8OLBx2dlqmiXL+J4gj2/hA6txqNcrURO8r8zpKvfngtmY20/qt
Bn4/oMxWSeKDrPyp2vYTGihnt2at7DgftsQ6a/9NYuNvjsqCJ01pEGRC22gb
x0brO3K111vTQNBSfzw6io2av3v8nV+mwV8li2qds2xcH6ao1v8xDXLjdLxs
D7Ix1GKjmYdsOpDjf+REG7CR/kWdxTVPh8bEK2acanXsDXoQop+fDra3iS0b
vrIwXU9VdVp2BvRfffVH7gMLOdYBnrniDEgOGRfe72ah88+3+e7lGfDVfeVM
81YWdnR3O7fXZUCsTknVEgkLSebkIvLHDOjKFBkpX2bhb/2JNel6AuAV3lLq
4rCQ+kcUXSIUgHaaBJM1WPgmyszGqEgADXEvfHeqsrCGdWewoFIA7JOqj57O
YaFujfuhxiYBPDCLC60eUMNsq/hExx8CoBIRg1lVavh4JFRfYpoJgrp/2wP2
qmFjQrPQpj4Tkkx41tlOarhZZNV7piUTom77i7vs1dDkiE1N1atM8A/widi4
Vg2P9lXl7xvIhNVarmu0dNWwOToVmepZ8Iy3VtD4nYnPLJ+G+vplwXS9mby5
F5hY9fLoKjYnG4aiZd/tOM1EKdlup8AgG/rGJx2iTjDxZQCXZrEqGx7/93vh
iBcTf3p5JkZszYakM59fN21iYsGi1ZMl57LBqK3Z5hSdiXphuXt2vMkGt4s3
6E+yVLFAvsmbKxLCY8vhmaf4qhgnn0C5Ui4Ey/GdY9opqkii3hx9XiMEbX/1
bv/rqmj+6tOv5NdCeOvOz2LwVFFY8im4jJYDXuZiczdrVSyei3l7eTng+/PR
/m+vGfjVN6m8y14EXblLnBKeM1C7t7nm6V4ROHhf51r+x0BP2a+5/3mLwKhn
m35MDQN3/7PwhEy4CH42vxhclsPAunCHQypVIuBlf7wUfIqB1q86l+ovy4WQ
fbJ5JGUGLpdW3KxflAfiJ7bXnpEZqOo5sYS3Kg/eronyvT2DgZJ0QyNTuzzg
atANDcfoaJpV8Pmjdx5QX+qJt72hI78mbwtHmAd3ttsVJuXTMd1vzIRkkA9V
3JjS+ZvpuD20smGVjhh+lrQl9NvQMWU2brXRF8M8XVZghSUdJwN1z+9ZJobL
smlmm5bS0dCer57BFYMjFpf7sui4QLVpMeEjhp6VHZKSPhWsyZa/OqtcDDJL
tKqsw1TwwOolT6N3F0Aww8otLEQF/8ovjxg9WAAjkwcmHgaqYFzPKP+4XwF8
bxGY2x1RQX6Kl0v0pQLoPGVQ7uiggm5Le/siSgugtGZ1gauaCs5gbsiNUi2E
oy4uaYG5yniK7OAQ+aEQ+mxC1lUIlDFqaHMAY7AQDhrefTOWqozbaVejiqcV
wZ7pvVohscroEk1hLNIogg1ZPikXA5WxMNv94YRTEcwbDIqPsVJGPUW5k/vr
i+BlZNKlnDYlTF6ybbAHiqG1Vlu074kSFrRpeHxrLoamycyn9AYlrJhua095
XQwQUKp2TqqEW4zDOy6NFwN/b2uOU5oShoVOXPVeWQJH9ClPJ/yU0GzG6hNf
yktgvPEc05GshOULjp5WrysF9pzD2YPrFDFuxxpeCrsC3KApSsdCEc9FB5z/
aVwB9/yN/RxNFfGLr1yss20F6HWOLRfNV8QJP3G+pX8FGIqu1niQFXHymj05
qr4C1m0p6m5pU0B4btWlxZPAxenMapknCvjx5AvllkgJ1JUGCwzqFbBwvW3g
2XsS2KzFPRohUcAK3wzr2iYJ7OjvGLNKVUBvhx+aj3QqwTv2L73gsAJOlpj0
fmqsBBHXY7RrvwI+6j6Z6t5dCd/H6l6R9yqg5acOZ9GvSvD3iEk7bK+Aruot
/YS6FIKXzTPWNlHA5nlB1P3eUoC+yypb9Kd0r2yWQbAUpt3+NnJ6ngL2m1uo
lV6TQrh8GTxnKKCxCZ/yplAKmrlxNzVHaBhpPOHEGZFCGt3VPegTDQt1hzot
ZhKwIERPr72Tho7OpPQ+BgHGDhVFV5GGytw7p7qXEVBadiHoUyENNw20mmta
E7BKe7OVTQYNTcYThe2OBKwf6Hr85woNVd4d+zfpCAENu7PidwXTMFokXx7P
I2DLg+Muxb40tHAxc/lxnoDWReYchf00jBpoLbkTRcCuOLnPPttp2F67ueVW
AgGvx5vFdTY07OJvO92VSsCBg4mBnBU0zNEOMXXLIuBD0741ZxfRsCxU3lJJ
TICP6SL5TjYNWWEXrg2UEuAvX5HJo9HQUsb6QYeUgKA2Wzul6TQMUKF099wn
4EJG+9fcQSqe+xJxWeYhAREnPa9v/EhF4a65bIMGAmJtBo3fv6Di6Zlrxe6P
CEimhz4710RFV8FT5cgmAvjvFQPZVVScfam+OWNKC0vuqpUXUDHSq4edMTVf
GGYo3Z5ORQdb3siZKT+JM7j9SKDi2PnbJN2pfQ907adFXqEizWd/1bUpnsah
zjS9YCp26Foa51cS0FJ7hPvAl4rcwM4VQcUEvIwf7XPdT8Uq/uihdzkEvPW8
HDm6nYruceWkrnsEfDJVNYjnTvHXqRu4TuXXLy94arSSir8z3yduv0LA77Zl
AU36VFyi0dBSFESAjKCaflhzis/rt77f1L1m8baVyypScchetSxoFwEK3Dd7
UmWn/P8kbK1dTwCT4TexapiCF0rPC6wMp/6l9Oo6/04Kns6v2xj/VwpG4ez3
lMcUbEn+w3J4J4UVO3IuZSMF/2W5lE3WSmGt3qpFNkUUtHf6oHpTIIUNw/VN
PRkUnF9yZd7sMCk4Ptx5LPgmBTe35VRa75fCroQPisxICs4o2ypZYS6FQ8vl
djr4UdBL2BhN76sE3xlxo58PUFD4ycK3W1IJvPa5KeHOFNzh5No6P7ISwnmW
b4hVFMx7lkEb41TCNe7j0N1LKFh5qD7o0FcJJDBc9Ya0KFjvMJDPKpSAoDTI
Z7E8BV0auPc0TCWQFz6bWj9CxutnY3SdflZA6Y6bYo/PZHzkcZdzR1QBD4dL
hpKfkDE77tj9tcwKeL984OzsZDKmkpYKKhrL4OuMczoZUWR0rqRqnT9WBoPt
1Nq1Z8l4dtiol6VYBnKBi+ecOkhGC+Oq2nK7UphXdujGBwMyliUMFcQkFsPi
S8PLL8wl47OZ/Zue6xTDsp1hLzRUyJgYccdkXFgE60f4ms6jJGzzvT9/emEh
eJh1ZVVXk3Bu7A+9Yyli8Moy28EtI6G9pM86Qk0MR9RiZBuEJDyeft5RsCAf
/Mat3R7HkFD/trYKb0YuBFdlK79wJ2F+/XDRjZgsuGF7MuT7+Bz0srsYY7Hw
DiSWP9Y//mMOGq7QuNdcdguSFy548evtHMyrqp7NXJ8Ed0mdS0cb5mB8ft64
8q4bYLfwsMkJ6RykXvK50C6Kgf8B2PLw1A==
         "]], LineBox[CompressedData["
1:eJwVVHs0lYkedRzn+845oXdOFJ3QIO+8TvSTEtckKc9b5kqo8RhmGmKUR65b
anQlj1yv5VXDieM439e0RjrnpzyG0dxY8goZoTyKEPKo6/7xW3vttfbae/+x
149/NvxkoLycnFzQ2v0fkwzv9LgXc3Hv8+TyVu51aaOXovt2My4O3dY4Onft
CjT/HsjI+4qLzFQrhQqDq9AqkInU1bj4W3Sw2Z3GG9CudoGjJc9FO5HXhPmb
NHj1qktq+JyD58y3bYtMzYEhV5PQ6qccHIpVWggryYPRuhvbzR5ysNBdUDxe
WQCTJQciBAUc/Jtk8+uik0WweL5E1z6Ug6XvD6oFrrsLy90rnY2+HHxmuHXf
8sRd+OzkmeTkxsEBw7CVT433QEGf88pl/5q/3hmf5ZAyIPPPprQZcNBtMTVq
zLwcuMq1Anc+B5M8d+ioLJXDxumwjL+zOeiU67Sg+cN92OL3u13fMhtDxQH2
8loVwGvnT/1jio0P8i3d1NsqQJ3ucAroZCOV7i3WVhWBXvT+L2GlbDQtndHZ
byYG7HfRe53Fxkv1H8uKL4vB87C/h9d1Nr5LOprVXyeGROWU+7ZhbPySwvv5
06Fq4EUUdlJn2KiyPNU7G1cNoh6aoePGRpMEd+bsw2roKe332mDFRtnTjB0C
vgTCuDOJSXpsjK3q6c4/IQGF7wnR4g42kvHc4UPxEsh5odoTup6NglINtpVQ
AsbWRgp/Mdjo04HHb7ZLoLHwsJHHHIk/zAkXTy5KwIfwPtU8SuIkv+/cf9Qo
SG5LEFf/QaJw7knO+CkK1C0zX2pLSbQVbozfFkUBnVdO5IhJPFJw/QQrjYKv
5aUmyiUkavL/TG0qo2DwfLtPYiaJK6/owu+kFFx8Nnpt/hqJ+ZDXSrZToLhv
WRIcQ+IjpRCLe68pKM5ePzAQSmLAun0vvGcpsPysyXHzJTHcOTzMiEFDq7+V
WdMJEo0ju24JlGg42+zsa21P4q5ETL2qQsOiod+NKou1/q3MeO1dNPw7I/KB
pi6JJvMBRtpf0aC1dH3wjhqJCoHhezP0aajxLVinqEyiaHc9nWBMg2uDxCJB
jkT+4vO6RVMaRvWa/OZmCJzsHVvmmNFw+dbLlG9HCGwfffy4bh8Nm+anHvZ1
EXjTk7/JYE1fdlrhtWsLgaizh/I2ogHqeMoNtQSe8onlnNhLQ8ceA4GgikDV
aVX93XtoCE6xC6gsInBpi8pglwYNcjMeqfwMAk0dmrJjeTRkegXXZF4lMNCW
G62+gQa9x3EjnJ8IvKv0xKWBoAF3p2+ICyEwsTYq//IKBZ7Jv1jPfEPgFX+t
TJcPFEy+e3TunOtafo4a78gIBYluz9N6DxH4Z87mR0HdFPB+G651MSdwIcOx
saGFAvskpc2WqgQeE7rLHCsp6B3jw31FAt8FFrXE5VPw/XGLII0vLLQo7Lu0
/iYFuaq+MnKYhc2BDvLfBFMwIxaHdFey0PzWzpAI9bX9bGvIci5kYWbaj4EO
3LX9XO6pw9sstOrSelH+UQJfO8rzyqNYmBClF2fzhwSK+t3qf7Jjoa5NoZLu
BQmYDpsudZixkK8CF+77SKB+fKOxsQ4Le/a3RH5wkMDown9zR5VZeEF5NrBT
VQJ6m5x/dOtTQC/dzwJfrAaJg/1ugygFZBRNV75RqIb6KrOEwQomxs6Lq5NY
VeDx6+ZfrQuZyEwuXua/EMFo7cxEVjoT27ZIJ5pLRcBuEXsdi2GiTXu/qZ29
CI4N6xvVODJxgL9zYOWfldDJ0x5IH5JHG37SwVGyAt5c2WrjyJPHkX/ZmhzX
WfsvsVVT6Vx5nN/52HtgoQwMo51KBlcYOLtaMZ3XVAYXw2K5MX8xsDTHtrz8
fBkQp0e6K4QMNI64+JYU/gJaZg8iNx1gYAH35ts5y3twdtS9qt9PDt0uzap7
RJdATabOkbeeq7L3z4LOCFbzgH36jT/DZlWmebHnAJvOA89d9xJV+auyRLOs
cdWQPJgRaqLzxIpMw3h6iN2bC7qobl0dvyKrJ11LZmtyIHt8i0lM2bJMmPCz
4/nkbIi0ZexUXPokGytQb5p0zgDjsZ45o/x5mShy+9anomSwr3nJWfWclsF3
TOurxd5SkfCuoMl6jTu6P1o87iPl5YYHpe2alsV2t2V3r/hKOxeI20c7pmQd
3czDQUJ/qfYlzw35S+9lY4eHVLI/B0ufXPmoeNDxncxv4EPhty0R0o1yPO29
YxOyPP1jNmp5MdL/AQsNJUs=
         "]], LineBox[CompressedData["
1:eJwVknk0le/Xh2U455BKqESlUhpEGaPy3DeZKokMkUKcpPJVJCVDkXk+Tz9T
mYnIfE6Ghv2EpBKZZR6TJAmhSG/v/uezrrXX2uuz9rq22F45eZ6b698s4+L6
/5wTbanIu/OVOrdhw6iYmSc0XKk5L57zhdpCe6kizusL6YaW1fnXvlBOmR6P
il194ajwXb922hcqMGEFa9DkLsRHN3Hvkh2lzrLipcuE/EElwflvrfsIlS9u
x1JzDgIBLz5rm8MjVLMxn+b9ziDoORsPM4IjFGP7q416h4PBT7LCa2PKJ2om
/gKXg3AINKcJLTq9HqYWJzTFcjND4Wp2wfxqkSEqTjr7aWBiBOxb6XRXs3+Q
ulshNdw/GQE/XPasvJY3SDHbBLV/aUaCy6FsqRbdQUref8xQcSgSrn9IM4jx
HKBM+e7/3BocBSpK5zpeHxmgonUe+wrkRcFsnCRzbu0AFaaYHbeuIQpu2Ca4
mxf1UzIi5MIdERZMj8kcUX7fRzlN3rCPj2CBK+eRVYx9H+VlMpRTmsOCWa/t
rnNcfZT05Szb4moWzAtJJpcr91JXeA4viMyzwL3zAUe8oYfq9uF6dH4VCb/T
xd55XOqhVvaJnru4nYRFFeGf6snd1OPywCmL4yR4cUUKJKt1U7c3mj/Za03C
0tvlm7lauij5CJszwVdIuHMvSPmcUxeVeO9042lvEpad5TtWyeiiul92vI0N
JcFX2tdGKr2Tmpx+91YxlgTeyaXrfuqdlL2hrvTWVBL8yz1CP7V3UK1JFMMs
mwTa3fkUHZcOau6Fn0tlAQmB+tdLsgQ7qPT6InyaQwJj7VQtI+sjJf/Ec59Q
KQnBfU4DFzU+Ut3Xfgy1/WOB7K+z77raKcbLDZ9TSkgIdXEQ3OPWTo3z5jyx
YZMgeOjTlnChdqqxdv4lI5+ECD7b/RM5bdT0/jy30EwSVn3o1T+h3Ub5jYFu
VwIJUXGWtoV9rdTBg/yFY1EkCNt+vLH6Viv1QdmayPUl4Z6MabiLaCs1R2xP
FHYhQfRnY1pzfgsll+H8QOjfv6LBoEzpSAtVmsZRiT9Cwtqg2rrooWbqSPbn
jGR5EmKN9IZmvZqpwlJN63XrSBCTqJ4/JdZMbXh/XXbmFwvihzVWlhc3Ue7Y
Tn53JwvE80FK/HgTFdttNp1XyoKEGwfVPD43UvW7OU6uJAs2apQZdPs0UoLG
aySvXWJBkoAyU31DI+V/vmlFCmKBZEuRe1JJAzUR8bnvx2oWHK43O1LR9oHS
shraMvjPP51zhq53l3+gCjzMLzjfiAK9mSPJ2rie8vQaMKcTUaAvrv7zbfZ7
KkD8dTHTLxIM8lQ2h/XWUvVKUOv9NwKM8L5jBiK1VHDbJacA1wgws5dKbfJ8
Sx1i/EJm+uEQ4nwtiHzyhhoQaC3QLg6DF55VV05O1FBCgpHL7ITDYNs9O6LJ
+jUVx8Uu0a4IgSkqvatRs4paNCEuinQFgnTtdCXLo5KSEtb6/kYkECzaDucY
cSoo7teaZ/fqBsDL8aGbjdtfUjmjnTYBSX6wSVFvT9rqp9RST0aotogP+B8Z
/b3lbhllIO/03XT7HRi3DnqbOlNCORnkpaTbe8PTsDf2qe1sauZgkc6LwFuQ
956lqXHwMSXdK9qn6OECk3HxzB/xLlRnx+khrlg18OT+X7WOqgXStg6KMrPY
Qsjdt6sRVbmNTrcV1Cy6aRPGih+fB2j8Dx1bnxsv0GhJONtf/vLqf5noW9dO
8bQaJyJNTUa/uigbKae3bax0cyZaBL/mV9fnokV7Lw1+/2tEgoXyATu/IlT+
MlM9iHWD4OJ68tcOShFRuPpZ4ZnbRPwXUflh/XJ09vv+IaOkO4RCs6sts+sp
8hCRiNkY4kMwM5WqmfMvUNOjrAQnk7sEU/p0tcL6SuRtvqTiWBBA7JMQ6HXp
r0Szm4RoFu6BxJ9VT2eLs6oQxWW74Yt6EBHza/1ORZVqZGrOL3GvJJioed8R
omj8Bv1tRsormGGEw83OGkuZt6iMNPMVWBlOMLZ18frxvEM8Ypys3UXhxFGP
bu8Wdi0KEEp1qRmMIMake54thr5HSsd0p7WdI4nQpp75bcw65H+ooWRsPpJ4
v6vP5broBzTFP7r6k3sU4djaV5A4/gGlBNVZRLCjiAB8ddbWtgE9iy+/M/gl
ijCLmRS9Ud+A9EWZhmMbWMSO8auKoQca0ZISLaJAn0XMa/wwSs5sRF6mViOH
3FnEm1jnq2zhJqTNXN6ZmMYi4r79iKjxbkKRSqY5vW9YhMNhl7yusSakLuuq
IzjOIlTjp2q/mzWjJRsHNSVBkmB8dxnjqWpGZpz/4pi7SOKj1jRDbG8Luuoo
NvX4MElk37+2Y8+DFrRkLkWstySJW5PT2pjeioiq2bpnV0jiqI4r0+RaK1K4
9E093YckxBNmfB36WlGjqOWFviiSGPvhmup5rA3Z5ZoZ30kkiae6P6mo0jZU
dFZPLiaLJEISr/dmSLUjv+kDh+QLSOL09M/Fssh2BNcm6s5xSELmiJtE3UI7
UuTJVlEtJYnFpFm1gQsf0YV9lZWv/vH7GTfzn80fUcay4fx1JSSRcHTOjR93
ICGvRUmNYpJwTLkRvTG3A9m3d0gY5ZLEodk5trxYJ/pDu+x7KoMkBPVvNmn7
daLWzUl05n2S6E6dn7SY7ES56a2yAREkkTd3c5XTmS5kk/UN190hCe/jv2R9
33Shv+/eGuk5k4RBurt+jFI3OlHIVKDZkMSmX78u5aR0I7FWC5c1x0liwuBW
MAj2IK/sQUs/VZKAjN9ZTTd7kHQ3+mGzlSQift96PTLcg9LmAsfKBEhib6YH
z6oXvSguteayUDuL4Fpc2CK1qw8ln7Ad3PWMRTQYeeL90X0o69mOuKlEFlHm
DVCg0o/yZT0UKq1ZREr2Ul25Yz9ybrwd0E+wiKAWoqcqrR/dHoqb7/7nk/lu
aqF95QCaqWhOe9AaRfxqpVS5Pg+grq2d5QYHo4gDshXFhrFDqKHqyfNVVDih
3NIWA2+HkKOLnLKGQzixz2P81p7FIRQSuMvcUSickH677jDj3DB6msV06Dgb
Roicd2qmdn9CQYp7P0pOhBDjCRIzcjCCJPZa/On8GkgkC7opr/j0BT1edmSw
JtiH4HZb081cP4nuFOgaM2/ZEHRBQx/biVlU1nujMFYqBMx3nH6pwj+HuG38
HdWSQyBHk/lXYNsc+nnKWG+NRCgYuN/0YlvMofPVsp9ui4RBzEiKO2/1HHqs
8qwO0yNAuuKHc+aDebTilq788z9RoO12z3ZM7zdqXutT8WhVNMSwElPB7jcS
TlaW1T4ZDaO5Wf2k92/Ucjn6onB0NIQNPbM6yPmNZv1z/mhIxECL4fDpMMkF
lH8iyYSxOxaYMsrGcrMLSJss9HprFA93+9sOu6T/QWpa+lPf6xOht/zYfzef
/0HWrZtuL4gkwYF7L2O8W/8gj29pCVoWSTCpnfMlhL6EDLJUa1jDSWD12Csy
/fISart45dqOpWQ44Latq0XxL1K94X+vZ1Mq/OJTK5ew5cKBV/aQa9zTofBB
gKH31DJcL7UscVf6I6gVCfi8iosbn5h9QTQ0PYKRUH/v1BXceGtHzsOH3Nmw
wdMv99VObhwnucmjyzYbgs74MpZbc+OH549pOGzPAZuN3i9ja7nxMJxpDil+
DELJ1/cVZfDghxnR0vIj+SCz7nqNZjEPXkgiv20RLwCdSFerFooHWxmhIgmD
AvC8fS1srpMHJ3qaPpAsKYBRa+dR9dW8uOpC/OPlhwvh5eb/Ut558eJil5Jx
y9VF0BXnuP9MKC9mFqo1te4uglkhx/pvcbxYdcK8U1mrCPYsu7woxOHF43L+
JoluRRA34GB+aowXj5nzC5d0FMGVNKbQsBkfjrP1IBaiiyHCPT4hwo4Pe1cW
fn2fUwz5hvU71a7yYXnrmBxjqhgmlvZrRATz4fyEcP0rn4vB0XK5i+pzPmx7
KPGDlSIbwhTw0uAbPixDRj630GZDLv/1kPBWPqwQ+en0kBkbvpb2pg1O8OEQ
hcQdYTfZcEm0uDlsCw0PnLwVFvqEDSFfR6z3y9Fw9NaLzSZVbMiplBgfOEDD
mw4Gxd9qYMO7eMObYbo0nBZIZv3sZsOXq/68+01o2O6UYTiMsoGh9zRqwIaG
8wzyU+qm2bBT8vuGsP9oWNZ8cFF8iQ16s1LZKrdoWMsvxSeJzgGHOnPlgQAa
hpFzTSeEOBCUEV4Reo+GPTMpU2kxDjzyqDyukkLDN2OHldZLcuDNybmO/lwa
PtqzzlJyOwc+79pjH1pOwy8O2F3fu5sDtGXnppRf07Bf56kpJMcB6Y/R3v1N
NJzpN7NMV54DOgXvBEL7/vGZwugDihywD/gbozxOww8c82yElDgQcFZJqn+e
htHFtR9f/NtnKl0sCOGj4yeajxVVFTjwennSQWVhOlY/dMfJdS8HPg021fRt
ouONl6Z1L8hwgPcp3SREho6747q1+KQ5sI11qF9JlY7zKxYKNf/113JwduzT
ouNTBjkpIus4wESZ88FGdJwT3Dx1eQUH/NZ2+SlZ0fHJQlVjxM2BjG+rVvdd
ouMVO/jUfX6y4dUrrcTgG3Qs51D6Z9tnNgw9cN+l5EfHE4Rd2cZ2NnBfy3/S
G0XHTZ+MLlpVs2Hr0SGN4EQ6riV5xzqK2KC5RaxeMYeO/UYTf/omsMF2Xv90
bwkdv3tYIqvvzwbfDz4jQVV0vKcqVXKnIxvSMktcFBvoeH5e6ii/ERsqvb4u
9XTT8ahdmtTgP98GTDaHBn2h42N5tZsfirKBa4/pOsVZOtYqh2da08WwmSck
vYebgSUuF3mwPxSDTdH0M4UNDNypbfH7jU8x3Anaqdezk4El+SZNTE8VQ4r1
2ZZAZQZWofZKeu4uhr4VNePdBgwcqTHiZf+2CJaGF24GWjLwsMLD4NXRRbDp
+T4+BQcG5jUNF5C2KgKrS/c3BvowcGz48SCr0UJY6OCv/xH+7/6o+7minEKI
O+LufeY+A/P91zVndakQGnea98mzGVjqvmWYYVUBOMXVRCZQDGwkILP2okIB
CDD2Y/p7BnaJVfT99SAftD6vSe0eZmCbbdxXTKzyoN/M30j3BwN7lBmfFSzN
Ba/XM8uK/zBw1K5U9XUCuVDysNk2cC0/Tsm94LQmOQd2MVnbFPT4se69hvEy
vyx43czVmmDCj00LHfO4CjPB9vBVf/o5fqxw8fbyJ60PIWHriZFud35808fy
QrJQBqwcEHwU+JgfC+rk3S3RSYGZs0EyPSsFcG6aVaHMoUiIqpvr0pUQwKx0
oS6/0hCQVb8QVrxDAJMlqi3G2wPAfoPOt0AsgAfk9pKDpe7Q0clToOAigNkN
AWgt5UDclYvtMEkTwNtktXLeCwQT/wcqQRhu
         "]], LineBox[CompressedData["
1:eJwVknk41IsXxiUlzMIwY498S+kmy5UWnE73Rgsqa5JSiiwVRSK5QrklhhKa
QWTfsjOWGSlMxSUp6irKvssaSbef3x/neZ/3j/d9zvk8Z52Du7mjoICAQOny
/F8PqDlre3FF8YbWeFB77j1Y0D0ZdWJCFFnGfd4vAuNAi2Ewqy0shpn5OPq3
ehKkvlss7dwhhuHOBlrKU6lwx8x75+/xYvjdLt+offQJ3P9n8/ncLDFcK2n/
o0w8H+L3fX60gSOGt9VJBzVlCqDAYL+QTKsY2h2c1M7WKIQPanKvl4RJ6N+e
plWjVww9qc0rvOkktJ797riRUwxjSsE6X1VIGPvNY9BVowQEGGOsbgMSBjDX
qjsxSmGTYPVZvicJfbUVLTJ5ZaDtfzl2dyAJV7d1nbBX4oD+gmpDOZOEw6/i
Kz/6c+DIRIRGThYJae3vA3S0ysHWZa/Deg4Jk51dpuVDyuFs38KDhDoS3oJ/
U7vel8PVjtOLEZ9JGJj72V36cgXcsGKoi4yTcLeZfXxSZQWEtjTYBy0u73fN
Q+w3gUp4xP+93otORpJY4bbLQZWQuWdoflyFjBNSPU/3Pa2EIm785nOaZLxm
hCJHvlcCv2hV5DFjMkZcuTSo4VgFLeqVz1ttyPhqd/YUEVsFHZkX54ydyFho
zboTzK+CPoLYVO9Jxj+OCrFPzFTBxKP3thBIRlPvDQbPFLmwIBsWzmGS8eL2
lYU8Qy4IRmONZjwZp2/5mzi4cYFxN2sDwSFj6aNd0d35XFBefdImvo6MoUqF
kh+bubA5kHaX3krGZy3ixpWjXNBZ4vOYn8mY2GMRxFzNA7jqNyk8Tka7Nx/6
nZR4sH9agwhcJONDJaFAc10emF/os1oUpmB3pNeOU8Y8sBt6eNuTTsGAyNq6
Ryd54HjGtGpMhYJ8o8YnCh48uNi1YsJRk4KWL9yMhgJ44HOsTPmzAQWDOC8z
qUweBL1ztbAxpuD51wtFSWwehB1WCnljQ8F1acpCWWk8iGl4W37QiYIKB6a/
b8vnQZLh7dFaTwquPH43z5LDg+wa/bUGgRTcfzbnm0Q1D0r0po6UMSlo4al/
6lotD6rL0oI14in4QWWTFvsFD15q2ZZlZlFQwN3Tyb+BB625lOF1HAr2TMUV
a/zDg08ba+Xj6ijIPK4VxF32A8lXD0m1UjB4W/rU1mU/qbglMPwzBcvA4v29
5fziwy/Fq8cpmDecWf11uV9IKnogYJGCSbWhw+Z1PKBN/EWhCVNRzUW1XK6G
B+teOuumSlJRZ1L6jUwVDzSTzU/qKlPxDTmhy7J0mf91/ZCXW6jYWbzdqj2P
B6bWqnm2O6lIlzvmlZqxzFtTvH3MkIphO+X38RN54NvXu0HCnooa3/q1lZd5
3q5uMk1xo6LuYvwZx5vL/B5yrmzzoWKdtrivzLVlPiZ364/do2LVv/quX87w
YKJE2zG5loo5dd9norV48JOpEK7TQsVg6WzNEYIHJJfVpfxPVLzpMzbxns4D
NcUOodE5KspEb2HdX+BC0XNslZUSR9PyuP7/KrgwtnnokoORONbMzFBpmlyY
le68lWMijiI3jnX2Lv/vD6FW1qy5ODJr/lIJFeOC6OeqZyH24jjHCK05OVAF
G6MiJHJ8xHHli9s1F9hV4PBDt3AmWxwLLG7ICv9XCe8bb03epEpg+bke5cTq
CngACYZWDAk0e+ngtiarAswLS9gbFCVQ6Orpn75RFdAc07uXv1kCU90cynyd
K4B/eg9L2EgCJ3vo+1dKVkDZ/NKe0OsSGKnRuqfTtRxiCK+oiGEJ3LDmcZSo
GgcsY+4O2U9K4ArpRo8MOgdoIikGmvMSuGbfK+vjghxgTrwZbBGiYeuhIs6a
T2UQUqGhT1OmYey9xIDrkWXgfXi074E1DRUOCui2/SwFKz8HXXYtDXulVv48
OFICMQlSq+df0fDEzZ/NEx0l0P6U32bRQsMI/rm49MYSsBb67Qq5k4aJomIf
zZ6UgE34TPGNbzSkPZ/qenCpBGwTb2qdU5NE/xNJE5U/i+FUbfoWnQhJfJe/
amiQKIakfpulyGhJ1DGvt+5mFEO3sNg/43GSWJmuPTwqUgwOJu5uGZmSWHNP
kK4zWQRn2rZnyz2XRKnYW43hvCJwGny5ccWcJM6fd/lw5HgRnBcbVWm2lUI9
eiDZJbkQRn0rhcROSyFWlHoyYwvBdejOwL5zUugrvOj4LKwQztVvyn7mKYVs
a4WHh68WgkOAk1ZpmBQ+/vWoQ9S0EI7NdO+Or5bCKg3wHFksAKOPH+xcVehY
wvvFr7EvgPoDmZCxiY4iC9QOd+sC2Ft+VblvKx11eot+qJkWwJ5oRt8JPTqG
6nSpPN1VAPqHLd3MLOk4/SpJ3I1RANq1r313hNDxqK91tFdiPijl8GNWj9DR
X3kpOCQqDywTyysaJukYyO23Eg3Kg9Co7E/MeTqmrOs5m+KRB7N+TBXpVQys
nDqbIXUoDxpMrPM2KjOQqM1t/CqSB94T/fX7rRnY2qjS63LrCTRprZoLfc7A
NcT1lluhuSCoOi99+BUDT8tesHH3y4UdcsO7JFsYOF3WK+J6PheSBZtuxHUy
8Df9C1fvH8oFn7cPSLkLDOx8U+eWK5kL66+sX9+0VRoTC6mDY0k54Ff+pwU1
ThrX93teHuNng7Zdy6T9Y2ms53wZz6jMhpFfdsyCDGl82l8b556XDbb7vF+Z
lUjjzuQOIyImG3a1Z+5+0CSNKzPEhmWdsmFhhrxFVkAG4+63Gmxbkw3eGh+E
CEcZnKTU+RdaZoFH+vkyXQ1ZXEVaSgoRy4Su1/LRFF1ZdPfzVxZakQmm3xs8
B/Rl0eDwUu7dbxmw2URNK+agLM5SkorKuzOgb6o/Z85RFrc3be+6XZ4BRw3s
H5fEy+LAfWe/uXMZAO/MwrRF5dCxQEIhpSkdSILbHbb2yyFlf3x9SWEaVFxd
aTEwKoeX2h5+88lKA6fx138+mpZDqveA4N7HaVDzwXkDRUAeXxA2oRORaeCZ
zx4al5NHPdnVDg880qDD7r+LT47I40erA6/ltdIgk1Pvt4Urj4c9soy6y1LB
8IJl9OYoBbR8GfIk920KeN2vEnBnKeCvqtSBk00pkMpROV+cqIBTYdRb9Bcp
ICg49Yd+rgJKfmvoiqhMgZqY8EnTegU0OGAWVP44BXbV8I0vzStgjIVhcJtH
CmyV3ClYflwRg8kzd5RoKSBToehuuH4tnpHW66eeSob7l2/f03yvhOF7PAeK
RB+Dechh9YQyZTzGfN9zbjoRNh+/aZXqvw5VfavCOIqPoH1AJDnKSgWbejhO
SSfjodmhfw9NiUBf25GKr2Ns6BbKWIhWIXA4ua/4wwAbZtOd82VVCVTMckmp
+8IG2dFRhXXqBLJP0mzT3rHhrOf0vIYegdxZq8E7XDYsBv96YnqUQPfjgw86
w9igmiYrdyeCwO0BnQeTNNiwc9/HFlIUgeYFInW9amwwGY7/OzKGwE+LUxNq
69lwSV15LjaBQDETUfNqGTZwS1Vb0nMITJo8whAWZIM5//eQuhcELvZY9TPa
WODoPKe/v5FAh/GHkTdfs8BHlDPT2Ewg//qL5tlXLEg4tOv02zYCe49eWfpU
zYKhdtTv6SUwtv3EcGMmCxZ9BGccBwkU7ty5YJrCArJ8XdbwyPI960zvtiaw
QNt+n/TUFIGqF7p1e++zwHCFSLPXHIHBPQ3G7uEssElpuLmwQKCEO7fz598s
cDUM07u+RKBLzsQIM4gF/oOm079+EVg2FndJxZ8F/wNYvjnj
         "]]}},
      Annotation[#, "Charting`Private`Tag$302946#1"]& ], 
     TagBox[{
       {RGBColor[0.880722, 0.611041, 0.142051], AbsoluteThickness[1.6], 
        Opacity[1.], Dashing[{Small, Small}], LineBox[CompressedData["
1:eJwVkHc4FY4bxckq7r249r5cKSQj40v12jvZK9mzSxKRlZFxr1VZFZFCsooG
ScVbSpLVoKQQJalQoUj8+v1xnvPHeT7POc+R9jlk57+BiYnp8z/93499svqx
vk7FDOU5zt63mjAVJ7g4skrFikpVtZBpTdjLM/br1jIV69pqvPgWNIGiHfb3
0E8q/i5LnIvh0oIHmXkbx6eoaNZnVVKtowUbt7+SxF4qTs5oMPKKtaDgiJdl
0jkqcnX5rPR4/Qd1zBGVTFpUtJksaineqAP/2deyF+2gIv3dm/QKIR3orHwf
pKpCxbwbhXItcjowbmqj5CNPxR8BnzaxGeuA4Aml5g4xKroLqTZsP64Dx0Wn
H6czUdEns1+yZ00HXHa4fyF0y6DQJB+JwbwL2PxN1UTcZdC0zsltTRnguYeq
8xdXGdzbIuKnoA9w3kUs/p6TDLJvlW33tQPQ3DP3yNtGBicMpy+sHQEI2HHG
tdZQBj2WLjKGWgG6mD8l7VSQQS0LvW5Rc13IPp/e7/5LGofFJPoU/9MDvteP
QspzpfFz7TrEROkDKl5kpJ6QxkKFLq+2JH0ISYyvDMiSxt3d6R1cWfrQKbfj
rUKaNM6Pvz/YXqYPsZEXLG9ES2PzS3OTrCf6MEGOU3joKY1nHC7X3ZU0gOtW
KtMflaRRTCXx6aN+A7DrKPaV76Zg4dC2qsK9RiD78sPo404KLs1FXDfdbwRL
H7bvC+ig4AaB8/7sNCMoYu+wqbhLQcpoyWpNmhGMm3/ZLdFAwf8URE5n3TOC
gwM7hXkLKGgQuJ2jU9kYGO/e9vx2pyAxJVspQ9IE9s3KmZ3ZR0Gye9WrWSUT
2LYe1qHhTMEnZFUN390m0E9haw23oeDa4j276P0mIOindPmrAQXlZhoEnc6Z
QMXMseTxLRS8HuQiMC9mCnFzu0NOTUqhpkhvipy8GZR4a03rvZPCkbmnmh7a
ZnD3hYrf9yEpNNRLfFdpbgZrt6j77bqlMIVrfo8nzQyOJ23aw39NCq/oUWoz
680gk3dQ8WyCFEaRP/s/3WEOxTtCvpSJSKHSwIeB2L0WcOeSf6ANnxQOKSc4
NnlZwFshz0kmohRyLH7QZo6wAMlV2xFvJil8NBZwtPeMBZQ/1HpK/SSJaxq+
0joTFlDjyFJ3+aYklixNJxyNtYSWo8W0BmtJrJgenqDe3gMyfocvvTaTRKOu
Vtaw/j2QY2M2zmwgiXTZgvUXH/eAj/ySo4O6JMbeaWP5QLYCrhFb/WVhSexQ
F/+yJdQKPGCTsOGEBFo5fxdzl98LLGzRj4aOSGBoc1px9A1rCP2+l4kpVAJd
jVTnWXqt4fW7zTvlAyUwkU67WjdlDfXNLxrjXCVQdP/rlK1EG3AKUi6hgASm
pzwejtO3geqnU+E0DgnccMSH81u9DezNc6SsFYljH3Ol0OmTthCrxm1umi+O
6j7Ubo7ztlD1vOvwqWxxvF/LNZNRbwtr5F0dMoniKBd47Xn7E1u4ki8TYOon
joG7tiwusNoBoXCu7tR2cXRlpScXJ9hB95kMLWqHGHpOs+RmJ9rDkpahV8hd
McyffbEVTtmDzOtVRlOTGBr9zs5huWgPscJhb0yrxfD8Hiut7gf2IF/kdCwk
RwwTghqCLTgcgFFM7WhyFsONK9LCagUOYFp6b6/ZV1HMTbHxymhzhPmct6us
U6JoeXi/wqUBRyhO+FN7f0wUbdVmJwYnHOGrpzbHzhei6Ge+WhLF4QR5Mk3t
Sq2iiMkfrrbYOsHo5XoVPoYoqmZWj7rNOEHU9XPkUaoofqUKrnIruQClohWL
JUQxO3NokNPABZ7kD4c6C4liSFQPk5SzC4hHCj0d4BRFO7F70/nJLvBAKz+l
47sImp7cHnDzlQuQ7mUuVLeLoHVwo/ECwxWqHscMRbiJ4EaiqFQ5kxsUqUUZ
1jiIYB+L7CVFMTfILg1vHLUSwQ8ZWcnDGm4QHhGcaa4nggO0At2KYDfYLeUO
UptFkEkueG3xtRu8jNKr6p4VRkvt6sEXrfthgxxHlPRxYcx0WrUILvWAxVMs
k05xwjgq8qCX454HTP9Zt84+Iowrxvnjz956QN+z3/K/AoSxjOUn57y4JxQd
m3nXYymMu8rvf3Mv8wSVwV7jaAFhfFh9cvtlJy/wSC0Q6K8WwpkTvz/yRHtD
n+4SR3S5ELpxvVDvy/AG3T/OK5QSIayvk79eec4bKOFiY+EnhXBd1vd7abs3
THiWVwtGCeF4YVh150YfCNjZuNPDUAi1eN5ni13wgdAfT72/vRPEb6m2Zrof
fGH0ipLD6VeCuNP+t0Hqsi9YHzhpovtMEE/t+UX6TPIDlXE7xdyHgnh35y0e
Ph0/+NE7vKBeJ4g6Ck/y5nL9IKrmEz0+WhAX0+00WMz8IcGL5SoXnyA2tOqf
ie0PgMZ+0xMvCYK4RT6BtXU6ACYgO7SUXRCZFWrolA2BYCIhoKy8IoD0KBd2
P41AIL2Ra7R7L4AD9kZZvaWBcN7e4npRgwA67KA7hEcFQbtJbvOWPQKYyThz
8IA5DX40DZ6eNxbADvkndJUgGshuFj16W1cAy+1bv8nTacBgqdCy3CGARa8d
oOkRDWzwZkuoqAD+tenO1zYOhnHt161N0/yYxVt60HVvCDApSbUbpvHjbrM0
MdXsUIgX1PdIS+DHm4I3+PY3hcKvdZ+/nUf58d23C+SXo6Ew+7xqpwWNH1uX
mH9eUTsEI9HbW2ys+VH4x3ETidFD0Pxw9zV3EX48e2HZ2Kw8DNSuetqUkfnx
QJnqwuHbYXDlTPLcOBc/bgt7pdQ1EAaVtEdKfmt8OHti86c/62GQx2NVS5vk
w0/airLZXofh4P79FUev8KFpu0xTo0I4TBsnGNyu4kNnXm3/IaNw8FO+8H6l
jA+Tb3pWKXuGw74NH6QS8vjQTKv/fkJBOJhVB5ekHuXDu1XkiRLmCJBdiC3M
1edDkqiRv9lUBLzJKqLXDZLxvfUJLe53kfDiEaXeq5+MHrXkUL/VSOhZvzwg
8ISMPIdKAxfFoqAtolkk6S4Z4/vsTvW4RUG524s6hwoyyp4yN3cfjQKaInHg
bxgZ+74XckTNHYU/3UnCNgQyztSE3VsyioUF1o272djJeMmCVtEcEguzcNK7
dZ0Xv+k5Pr1fEAvj10trZX/yYkByzOU7H2PhYXHrruVhXiy1yDtnnhUH2bQF
r/LLvEguOxCx5WM8iHMG1SwY8CKtgVbONJQIHm092TK7eHGrQdAuJvYkuBiu
GmajwYu6sbGdKtJJIDeyolm/hRe/2MbpUl2SQLk+56EvgRcXx9SGzLqSwGDv
jbHngzz4cndlj+21ZDiQtyZwLYgH39aO72m8mAL1Jr7Lo948SHtb4H/vfgrM
rjx+S3DjwflsnoCx9ykQ7ptbEWTFg5aZepauMqkQry6rSlHjweTQyKqxilSQ
vJJ/VvIXN7IHs97Iq0qDCgF3z9jP3Ghl/+RUUWcabE2Qkxsa4UY5zTi/pKk0
ULW+fSMHuVGDbUbyzeZ0MPo+2reawY1hhSa9m8vTIVhDgW1EnBtn3qQUx2fR
IZzt9uUobm7M3+dqvbWKDrGDphbkDdyIcRzOFkiHzEj/k+afSJhDEonp+UGH
POMF1Y/DJCz27wARLgYUC6S8TOohoXJxV02TDANqmy6ItFwjYY/U39vXrRlw
PU35rn0lCdvW9Ln/+jGg1bHNY+40CbmYbgXQYhjwYLMVc1YGCSNCtpbMZjOg
e3GkQi6ehOqHf1GPlTHg+SOayYPQfznz0qZN1xjwpnB52t2bhCUrR+ZT7zNg
wp+RtWxPwmDrTO7JAQZ81hDaXmhCQmu7QnWBMQbMs1UNqGj/23OC4wHhKwN+
D6pH9CiS0HMpuqH1FwOYqjoEgiRJ+DuGlMm9IQM2Rtm1sPCS0CtGJ/IPZwbw
mLzfV8ZCwlfto4qh5AwQFgz7q7NExHLia2Zn4QygTK2VDU0Tse3Qn4+V4hmw
tTnHIHyEiDPvc/xMpDJAJV38I7GPiD6foFaekgH/OdXRa5CIBl+v0nf9y/Xk
dBSMbxBx2jUzMuQfb7bU1TN+iYjPbQ2KqoQywKbT+VD8WSIKrQR3v+LJAJfT
U7zCWUTsUOg/+5UjA7wCIm/eOEbESREl+2erDAjUZHW2DiOikutjUvgcA0LZ
85dnfP718Tc0tP77I2pIuiTdkYh8fya/n+5lQEJVI8iYEXGl3DziRwsD0qN0
39/TIeKYb0xby0UGnDDpS3FVImJOf6TTIJ0BpwXd5Ral/u15ZtixI5gB56e+
dJ0iE/GZZUhZuyUDqppjg7exEdG4MbDKT54BV9M3kbp+EdDx8M8OEisDmp3O
NvrOEDA221q2doQObXJb7NffEvDIES9jaiMdOpeaFov7CRhW1rAxMJkOfZ1G
ZzUfEPAiGnT6WNNh6PQLnec3CRjooOvFKkqHj5rfEzcVEzD0fN3Yz8p0+Mqe
JHMpm4Cr2e+WKP7psDBEeqSXSMCHP6dirkunA+vRbZzRfgRUbHGReHoyDQim
d+r5nAloeaBTRls/DfiFLKwbzAk4ua0oe3g2FWRvBRZMbf/H68Qb5UAqbKMv
aR6XJuAd51pi3ngKqDunDUvwE1Dnqo1HfUIKGP0ql3Rc5sKPVaf3CTYcB1+t
0eqODi6sCL1PezWeBAHVWk4mt7hQf9OVLNmQJKCJ5LI8qeXCiHgLMf3pRAj7
Y+jRl8uFQon9X0sXjkF8ew3fsCcX5uy7zEZ8EAMFppEJs384UTLD82CBXRic
aelTPDzHiQQkpKtIhUKx/NbhnxOcmEPeLROZGwwXuEZ2LD/hROb9PPKvvALA
Qj5I7chdTvzhpO67i+4L/wPC3Me/
         "]], LineBox[CompressedData["
1:eJwV1Xk0ld0XB3B3dA0JIRIlaZCSVMiQKVMokWZSJNRNQoUyJFOG+9xrivRW
UhkSLynSfnZINCIpU/QqSULKFPF7fn+cddZn7XPW+WPv9T0qh07s8KALCQk1
UOv/e+SatFanG6L4X0FYTenXfUa1u8SdFNaL4rbcnLa1Jk5QX+dBu7JcFMVm
v9Y6PdoDL/XIQmVFURQ9eb/XdJ0rNCn6iSyli2Jj4HmtPxwP6Op6D2saRHA0
pvC61uMT8N92rWPF1SIos2Axoah5EnqfxCmsfyCC72bmpVWG+MFAtqG/3lUR
VFLgNZ6VCIAJz+yV5sdE8Edo+bPd7CCY+jDdUusqgsve7aav3xQMM9bOkdaO
IpjfvVXsvlcIMDVEuuw3ieCj+i+kyqPzIDXMTd7DEUGbscU91vxwkHGrM+mY
4qCcr1+0vkIEyDepDLkMcfCmvp1ZVlYEKJc2W7u3cFAj41FK+tULoH5m0yz3
Jgd1Xcy1WeEXATvt1XtSObhASk3h0vRFcDY7vHNXLAePsd32jPlHQYREfP5m
LgentvyQjd0fDfL+11pKDnLw/dGp4PIX0VDYWkpb4chBLWZ9f7dODLTe7Nwl
qctBmacdKVrCscAVHYmIVOegtHG2lY93LDB92YUTCzn47KLr68rnsbBWX5P5
icbBLdkqCg0RcRDTGFZU/EIY60KeN/5qvATKOintaiCM5626N6ouiofSK7ns
jCJh7IgrT6zzioduz6b9ESnC6JaTcSNvPB4CX/VGj0ULo0bkJwFdPwHEtaf+
9Q6i6mOar9khCaAzoyri6CqMg5dfXd06ngAvD+uuf+YgjKKGKZw7WolwqN7W
Vd9cGG8OzXHs80qExOSA+6orhfFWonjv1uZE6FV/5vZ7hI33muLClPhJEMJr
jz/6hY3xJtY35z9OAumxoQcd79moop4d5NabBEZP5CWeVrJR1n/zZbEFPGhe
tlpP7x4bG0J92fYaPPCON3G/e52NgTYZZo2GPEjZ5V2REsXGzt36o8UuPFB/
fP6LyFk22hUzmYpcHuASgeR5Hzb2yeyQ6wjhwcCPR0eObGdjvkSxRkg6DyIc
G4g2UzZeyxd775HDA/nyz5X2G9i4zWdDY2UxD8wj58zTWcDGnGe6+bV1PGj7
pmKUL87G6iWpuhfe8sB320avRbMs9EuYfxI7eZC5wJUU/szClvihgdfDPFgb
dqo/uIWFFbyr3+5M8qD2S7TscB0Lh069ZcrSCRgpKvL5cJeFMiuePS2RIiBG
7mmq7TUW3rcV6A/KE6Ac0voE+Sx83jDo+3wRATaWdPnc0yw8eYIbF6hBQHeB
nJmSNwslDi1yt1tHQKD0Ki6xn4UvFeO+vdUh4HqnY81ZExZuPn67ftqEgHWf
1/1pXs/CqeWq9N0WBNT0S61du4KFJfwNLadtCOgdf5PZK8HCyRUJfIkdBJye
KWw0obOQbWb1M3YnARxWonDWKBMHr29vbdpNgLq07SnHDibOd3sT9s6FgEfy
q3IL3zDxuHSpjsCNANtFol0i1UxEw2jPZe4EdKp9k/EoY2J35uGvvCMEcDXq
bDCXifvqfMKajxIwu+52mGIWExebrBgc8SaApxdVFshjov6fno8/jhHwr4X5
ktWnmQhWflWhvgSY2anujvFmYozi2yYFPwKaHemJPQeYWD7493rqKQI89n6q
NnJgolG98fVxfwLGDuLkZXMmDt8t22gUSEC05z+aozpM7OhIf+xzmgB57nmP
7auY6LIvMSr8DAF5/gcy85WZWI2T78POEqAfbNDIlmZijsWWQe8gAl6GKwof
YjGxc+HqaeNgAlxi/hg8nmCgIZ2zihlCwFBiq5/8AAOVl0pk3qcclvLwzqku
BlpaXj3sfI4AqStpH183MfC3YbjgK+UbNwJl1GsZ2Fe4Ssv7PAHauTttLpYz
0GrdzKYuyjX31od1FzAwpf7CbctQAnaWzSvTv8ZA/YeFHjcp91aOfE8VMPBT
1bwDY5RPVzeqjEQxsK5dlWsURvXvedEuuyAGjpq6+52jfLkhKeHOcQbOVckx
KKWs/p5bzXBj4HD2xss9lCs77SZdnBi48+ZCe/FwAuw+a2hWWDLQqMNYUZPy
x34xD1l9Bordz66wpez7sz/Ddw0Dk+9f6vagTJuob3ihwkC3tBL9YMr8mTvs
5bLUebHTAQmUVVkxBhEcBlprz2hlUS4V8/TrnKJj6EdPyXzKW6Qt7ugO0dEh
aiTvAeUWebWPgv/oKKW0NK2asucipszQOzq6Fw17vKE8odZjbVNPxxd9Xdnt
lGM1qkJzKunoclyrtY/yAu3r94WK6LhBWyhunHK+Xtj3fdl0jCbdN3IiCDAw
dlV5kErHlsOpexUpv7Iw2iUdR0flYLETWpRd7JQSjp+j4+fC9D4bykOO01V1
vnSctknSPUo5bG/7hKo7HeFW28tYylJuFWtCd9FRIm+hZBHlG56X3dts6PjB
v96rnbI290zGBiM6imqaGolfoPrrv6uBp0VHH+GhQVPKzsEb2QNL6bjEc3db
KOWv4bIGlvJ0HHDdvL+asui5e0MCUTqq1cbskYkkYM0Z6+zuaRoa2Ht8O055
x6ke59VDNDxuahbYQDmQe0406BMNae8MPQ0uEpDhNR9q39IwXs1g8b+Uwb34
5LxaGsoazqWviyKAve/Lh4I8Gj48XFbqEE3Nh3No/OQVGlYpg+4IZXsHBWOL
JBp66OrYXo0hwM+25Bc/nIZyS5aaOscSkGJpd7vrFA07tKV8FsQR8ND0616N
IzSssdWQ/U65wzBc4uxuGgbf2Rdfd4mApevvB0gb0tCduMvOTyDASnPbSldN
Gh5ymkwtSiTgmPq3jnwVGmbaNUvUJFHzsljJfAubhi3n9lfI8gn4oPhgnJgQ
wg+7Vh1zEhAwLeeQ/7FfCFM5w7QbyVRezLkofeaNEMbJxVd7pxFwhLOotuaJ
EM6dLTnYm05AHKP8rFSpECrkEzUnMwhomhzozksXQvvtJSUPswg41Ot0r9NN
CHf47C8SzyEg6tPgIXUnIez63jRH/DaVFx0xcqcthLCiKLR8YS6V702V5yRX
CeF7c6F8v7sE0EOt06P6ZskEpcfEaBmV5wHnZhe9miVbcpiMyHICCJ/iI+XF
s2TRWKmYWiUBi3crbBgImiW1NjWc/ecJAZu1vjU6zJklg3gZNWdfUe8vV9L7
/nOG/L407+e1BgJeKzlci2yZIdfOWje3v6XmVbSc++CfGdJUtnNzQhsBIT0x
YkrrZsinTWjyXx8BFSkrtvQ5/yXbPCq9fUX4wNn39TDN4C85N3/u35dz+OC8
+FbEApW/5MyYE9dImg8jeapo+32aFG8y3H9QkQ8rUVm/OHSalJsQ8chew4fA
i517nrtPk3lfuUO52nyosblypsd6mnTSMdOu1eXDwXcKZbIy02T5vPmOxmZ8
SO+X0Qq6M0Xeajn42XAPH3rvvd0mSJgiCzSurhp14cP6AD63wG+K7JYyYVS7
8+HN7NyCjwZTZNWj369v+PKBLSu23KzxD+m3cOOzgFg+BGymKYn/mSS3ZQZW
h5F8qKK+DrWuSZI9YJ93t5YPks/P7zWqmSSb+9IaRl7xocBpOs03cZJ0jJWz
qu3gw2evcel3SyZJPeOp9uQpPuxI/sG5unWC/NmX6t5nKIBrewqWP1g7QQZX
qQvdshDAoLKPRYPsBCnaHpRwbpsA4nL7LtC7x0lt6Yy+IDcBPIGemSP+42Ti
G7W44igBrP3W+lsza4wc/jNqpdYiAP/h1SvnR46Rx1YXZLV1CeDhePiBGe8x
ss7oRv/tbwIwYavXvtQdI5MGjpXH/RXADtWgNK/mUdLAtn/1qWXJEHBgwaZs
sVHy4e1M+48hyVDhzuXGjfwmX9qmOSjGJMOMT9WNk62/yYGAedtOCpIhKshb
zPj2b7KswMzzaF4ypKdVdHSY/iY1LQ2WRLZS9xv3hsoF/SKza0diThukwMyH
wpK/B3+RHTIV9ZbWKWDaTe/7bPmLfCdt7qDlnAIvBvO2l8j+IjuHvZW3+6ZA
h9iUyvbiEXKOjOnjRzkpMLslsya27ydZqm8VbCibCuYV7SJ/nYfJnaP0KzR2
GhTm5eg90x8m22NGchbOTwP5zBNexOJh0rU/a9G2FWnQMs7mb20eIrdai1pP
2KSBWrCzZNafQXKfYy57K5EGVeGj4saWP0iVj4W921XSIfVQ7LFmyR9k5tDK
AkI7HbzMlF4ebRsgez8c1u/ckg6SrC2XiOMDZEhp6GiSdzoU/Zm4pvb9O3m3
bFnd3dR0+B/4arU8
         "]], LineBox[CompressedData["
1:eJwV1XdcT98bAPDPaopERiqhVCqJdnTOIUokLaNCaVkpor1oD41bGp/PJ6OB
9jQS3UsDTS3SnlroW9pD/e7vr/t6v173PM95nvvcc3ZaORrZ0igUyl0qhfL/
Zzz/K810v1+EWXWn0+aSRHw5UpEzqHeUSD91W+iqDhNvcPxsuy1zlLh6Oksz
zZSJpxqYV+beGSU0e8fEG24w8RMb/ANaOUeJqdJNPn+imDgzrom2Z+8IkZTR
aDj9nYnbu9hZlc4OE4uJn7fZjjBxdG7xo+GHYSJV/pF23gITH9m6676H8TBR
duXywTJhFq6SdHu1xn2IGA/NLPO8yMJ5vTksLLWGCHuutwWGN1l410UmPs03
RDyt5uLr92LhAWIfvUWf/iRunv5hL8Zm4ecpZ7oKrv0kpMweF5VlsHC5vpFD
2oo/CaFQxQG+YhbenLJ+2eHTILHWw8jsXjMLf+6fZk6PHiS61dz1HveycA8b
tXcJpoMEd3OAu94fFr5L0tLjw+8BIstr/jbiYOOznNNtJq8HiIIr+3a4r2fj
VcPB6qO+A4TRu4IaKWE2fisjb15g4wBRNy9zoFqejSusc/A/0ttPSEdX/xFR
ZeOTTnLr7uT0E7h/k08XYOOFrWOJqR79xE2q7EEObTbudChDvEWnnwibqzsS
ocfGFZOv5DI29RP75Et9HIzY+DSHpLpyfx/hPEl5mnyOjb+8Plhum9dH+DTm
bxe7wMadv6box3v1ERnbuNV7LNi4itLltk+6fUTZ5+C/bVbk/hPFbOY29xF3
GqU2ctmy8df/usalBnuJ/m6m5CU7Nu5qleR+vqCXaPZ94vmdtNpnM0aoTy+R
pekifoX0vKxQ1NuTvcT7KfNJTnL92+hWobGtvYQGj7xHNhl/akxWV7m2h9in
JymoT+a/+zL9UrxdD1F9pvh7nxmZ33v33TlKD5EaEsO6eIbMp5MSep7dTdwY
qFx4rU/GXy/25K1yN0Hl2WowQPbDvZ39cltDF/GC1/9dqyYbX0zdWu15vYtI
fzYkEqrIxj1vxvV0MrqI4Prxrb+l2PiyyoYZzSedRFiIotDMNjbuTYnifaLe
SVTIxp9K5GPjK1VrdlBaOogv5r05Vcss/F5siPJlhw7Cfn3GktcvFk69yHGy
jLuDMJIJqHj2g4X7SfpZiqe2E+923bdRrWDhjIkV5wDNduKk6z/u3bksnNN/
/qm2UxuRoFEPesl5DNZzfv2Cr42oE3pnEXuZhXNv/lvD/eIHcbEay755lJzn
jF+z1R2txNHl7ieXGSw83Okqn5xLK6HKOECx7GPifId+7oxY30oUHm5fc/o9
E+f/2q13+th3grUn8egX8n+LTjS3yu/5RmwYCRdQRUx8g9UPVwGPb8R+WaU2
iw1MXHCmMaU5t4VQDN0dmZGXiMfh+sVKui1EF9/3pTyPRHxzSE1d3EAz0S3R
63ZQKxHfKlw5f25rM2F9fa9mXm0Czhw8vO5tYRPxayh9l29EAr4tFxffdqqJ
aF7pvpF6MgEXPVys33m/kQgsDqaWEvH4Y15lG02RRmJIQyfkkXM8LtZS4P74
dQMB4j/TMqTjca36s7ofv38lBEUdD2wPisO1Lxvc9V/zlTg3IX7HTSEOPz6t
++QYqidsa4w6u1sf4nrbNGeqMmqJnY925JaIPsTP2oknN3lVEfrpDUkGgTF4
2O07ITGvvhBuKwi2CsXgpV7ljkbjn4l7+Q2rblkYLhFrDZosPhFKFVEhIp+i
8b9EakfjkXKi9fzuf1JFEfh2xeNyKQIlhJHTb8VyzkA8UHdkcad/McEwzFc8
1+mP/7YIqUqefk2M7H1W357jh5c8+GKX3FpEfN581Nrv2D08pxY7cvhgFtEc
3itxgO2CTyQybSaZTkSD0KSSuTrEvWgPK7XVTKFzk/KoiOxuIM+y/iyo4gvX
udrIrtt/Ahgr/ngfdPghtFo1CehesAS37W6MVjx8DhVP9Qne+OoEUtRl9SoL
MuAh5dUMMXNn0ML3K7eyPhsOGR1Plu93BUmmyhrWAQXQK4PrhF6vF6BQXq1a
42+gcDGfo4+OP2COCu4f1HsL0eVpnb93AsCB5rtWNh0l8MysTOShpEBg81yp
0ma+FB5erA1J7AkGNpJmlQeEymDLhMbTMbkHQEGYt9uptwz2nFXa5akYAf7x
l8wWviiHckWOOq+UIkH8gpC0okolPOmZWm69MRp8rm0LUzT+As9q1ax/NYCB
q27tn81lq6DYwrXVN6YxgFuigxFAr4bPGs9cMKyNASc8O31aimrg6r3VNUde
xIIxya53y+G1MO/D1jQW/0MQ3tQ1L2FTBxnuDvwP7j4EtXt6nJwFv8Lwff8e
n1SKA/bfevIe/f4Kl7y610lGxYEgdGvWyqoB7jON+lAwFAekft9SDNdohOI3
K0upD+LB/OFJwyfPG+GURkBLe1s8+JJw+1bRhiZ48fQQO1IiAVzVcsrpGGuC
t531U4vzE4Aa82/Nf2ebYUFg+hvdvwmA+z+nMXp5M/zszqL+UkgEGaw7UnLs
FsgyUY9iPksEHhNTxxDXN5jhKeha2ZEITmjftTG58w3OmxbggJ8JxibvJnud
/A7N1d6/NXVgghKdGSL6zXd4BCtZEWYxQdgj5+408Vboccgr176cCcymZpaL
o1phmPfO4xfGmEBW10W4bqkVWqxzPrW0jgWWH8+q9135ATvF3dTN9rNA7bTL
+ZnmHzBHJc011JAF7J+6xolmt8G1X9YJs8JZ4NDsXNH+re1w+D/7CvYzFuDT
c2s6FtAOPzYbH8wtZYHO5PkJ04l2OHa7dH9fMwvkzLnxO1zogLXJOuJHR1jA
59TCXr8vHXB3eZnB0CIL6Ke668UrdUKx5cPvv69hg+0LC9czn3bCuW/PdksI
s8G4vkcoztcF325hcXVJswGetviiya0L8vxYfcivzAaRix6fhga7oEDf+9dV
kA0uGSwNLhp0w8asUR4hXTbY99yTzl/aDQuunevmNWQDyvLSTvE9PXBT1RXl
7HNs0GDohVTjeuBPc4WPPBdJG/vkPaP0wtWKgYF9l9mg2AfH81R6YaiAZ56M
DRs8zVipe2vfCz8NMn9y2LFBSAvoKk/phVct0udqSd9a9fld96MXvh0X5Qon
fV6GWGpd1wfLbs//PGHLBujMKm//0T74wNZ8yxZrNpC+B7f99uiDxTzGDQsW
bLA+y3fPbH4fHM15M79szgYL3wg1ynAf7EnYKydD7refQjnOK9oPLWTBuzCy
nmpZdE7QuB8KaQRnS51kg8Kz9+y2h/ZDyfh/pTxH2YB1/4OzNNEPF9WRnfoh
NvDLpgQemOmHOaEL33BFNrjeih4ekh2ANGu9hWQZNtDY+7HQIGEAvvxxt/TJ
ZjZQbvkej1cNwPSLjoFBfGyg4PnbQ255AMrrcU3MU9lAsmqLFvflQRh+0Fkr
/hcLbLR1aCZkfsISMTFTVMIC6/gC3uy9+BNqS7ya25DDArxFTDY76ieMvgLW
JD5hAQq10tp1+id0+K1Cr/Zngd9JwtPy+BAcK9odoabLAsNa+38kTQzBZMku
1TUaLNA/pv2eV3wYrr9Q8z5HhgXa1JwChoKHYXJKf5bDGhb41PJF8LHhCOw0
V7BUqGGCJ3wuymt/jkLJYd9D/ceYgFUULuS5ZQzKGjcvjysxQbxZ8r8R3TGY
Lbgzb1KcCR6k11ZW5I7BiMyFhz1UJnA7Kn7Wy+0XNBJW8A4pTQRGXg0uv9b8
gXXVoiqqyomA5rKp00ZoAk692qjeIZcAzCwzm4qVJiDYZZ0cJZwACk/AKj6D
CbjQHRxuzpsArMSuvX4ZNAHd5Ix6D47Eg7Iv76MZ0xMw2dBvUOZZPPAXtjmW
Vj8JU4X2SQlIxINOjoWD86OT8FJaOp+9YDxQmog4oMfxF1ZZ22QPMOLBYMUb
semDf6HTfYmyPeR5ddRhzaJWxl/I0t67dVNmHGB8LMwd8J+CNaJPebxV48CF
LJ1nqk+m4Nuh8YL8PXHgZVwnO7xkCqbnxpvRROKAzXXOUMXJKdjssj5nlRIH
KjeaWftfmoYHx9cvXa59CILsqFvF1WfggBLzfenVh4CLz+C+1fgsHEhY9LR4
EwvOS5l9UOGZg1tzFLbdyIkFmUdsVnkl5mDsZts0LDUW6Lu7eReZzkHz07u2
7ouOBfFDT90ZlXOw3vNLfvr1WCD5cfL2c/Y8lLcxKveViAVunUv5Hq/nIdMq
cXmvSCyonuOY0G+ch57+K94zG2OBg/w2hznOBRg5dOnPV3oseM0+cv240wKk
r46H5Q3GgGMusVZjxxehvYqaJC0rBsRjj5Jx60U478vUVEuLASPZL3pjfBah
a4jkeOCjGPBg4N2lgy8XoczRwrwr0TGgxWDQ7IHYEhQwDf5y2DUGSNqPMy01
lqD4U67S/bdjgFvw/A+lM0vQm6bgrHYjBojgfOe6wpbgp1T+T6EWMcBGVtlY
fnYJ5tleoarrxoDX2jCGJrAMTZVsZDq1yPvMSrfxu+wyPPBr75E4EAOyEy+e
9r28DEOX7ZuPK8WAaY6gkw21y/CVLl9U4Y4Y4N/7Xcsp9R88To8rc/uHge63
J2+6vf8Hq/Ux2aIFDGjEfoj3+fYPNmqF7VudwcDEsczRMK4VONmwN7tmHAOX
sryjUm+swJ0O3SOKfRgoCfhbnBGwAl3jz7DnuzCw6dKV/rxHK9DU31e2vh0D
tesNld9/XYEVY/J+WS1kfBeJjhbFVdj8J11brgoD8aeZjA69VfK+nt/t/AkD
k9Lr5PtsV6F5OG1zfTkG0jvm7v1JWIVJ0f7v8nAMbD5cI8m5vAqFxvT49r3C
gNraHdJBvBSkxTNlPVOIgSH39kM8Wyho9VrpcHU+Bo4Yn7bjV6Cgq49N5lOy
MbDAof5W2IqCrLdgpfRnGHjuNFX32IGCKLfaF2AqBkx6cvp3elLQmld15mHJ
GMgv3sUn/ZCCzEAuRfcxWf/urh1ZTylo10rmwvskDKyJSVCWz6GgG/WWAYCN
AbsbfBZKnyjI0Wuk4FoiBgR/fLrzpomCUm9P0jcmYKDs6P0QjR4KMijm166K
w4Do9tkCNE9B4jq64+axGKgOy/9UzqAiNk/akmoMBtzmrndoC1BR+UcfnR0Y
BloaehinZKjI1bamUzAKA36aLKEGFSraUAYrdkRiQCHTRN5Yi4rC/u6UVIvA
QLh/1TnTC1QkhTqDQsLJfk3423deJS3II/QxjOzXBXDfwpmKijcr6jFIH1Ep
yrSNpCLrmqSsjBDy+6fcJEZYVLT1S9+lNaQf80u33HhBRRMr6z+6BGNAz6t/
ZLyIfJ/TEvsVRPZ3JOnf7Q9UdKFqX8Q10s/PnNswU0tF6fzLjhOBZH/LBKTc
2qiI9/6JKV/S+ewgA5+/VBS7X+/NmwAM1GwMGuan0JC26Xat86SHwgN9ktfS
0NmpmWAqaSojcJOiMA11GOWKFvljQMQrILtCmob011Un2pNWnfbXOqtCQ2d2
GYftJW1k798+rEVDbStvfWf8MHBz0O+2uyENnXcuolWQDrngx73GgoaMfDcx
E0mnttx/kmRPQxubCyucSON691XkPWjISlOZbkS6reJeHRFMQ/9ezdYpk54+
dM/GMI6GgiTamKKk+V/5LvWn0FBJjUgrN2mZvb4xd/NpiN9AeXL2PgaOPfPZ
w4nTULP+I/1h0paiPh8Sakh7pBu0kfaM8z63p42GKIomxrWk49d6j5cM0VBV
8OYcgnRBoFeg3jQN7UjNyi0kXfvPU6SbSkcRwX0paaSHnT2LHPnpiHebVf1D
0rRxjxNUUTqKvO7p6Eda1M6jL0aGjr7ID5Xak1brdneTUKOjUquwMSPSxmfd
+V8fo6NU2hExJdIO9W7PdYzpyLSR6cNPOlTbTbPNko5+b48WH7yHgTTcteW6
Ax3F+RnuLCBNqLjeWPako4ueU37OpNtzXWiRoXR04pfcSQXSM5IuTLEEOrpg
yXe31xcD6584KxSk0VG0WPZ4AGnZLc6fjxTS0aOfAykipLWj7l5qIehIwmje
4bkPBi5z3Z2xraOj5UkdqZ2kvXzvPJhrp6Pqrpm4cG8MJMw5iYeO0FFNP+Yx
6IWBQkenkm2zZH45PFSGdN3wbcNsOgM9smmyv+CJgRGL2yOaAgwEtb0+unlg
gP7jlu/X7QxkHXdRyMcdA9sNbm2+LMdATK8XC9fdMKD+xTHnrzoD5egUtWu6
kvOMHI8G6DDQVfdEqRlnDDgWO3RsOsNALzU+aEbdxUCYgoPTCysGEhB3see9
g4EPO24+rfZmoElJd65HjhjoSLRXvRDOQC0f333Ov4mB2fX29X8SGUioMkjn
8Q0MCITesPV9zkDBMwUh1tcwIEe9sbz+JQOtpO72WrHDgI779diUjwy0LdOU
etMGA1aT12SUvjLQHuGmn9mXMZDYd/X8uTEGUmKWPEswx0CR6dX/RuYY6JXq
y1LN8xiob7wS5MHBgXhSJrKzTDAwqntFlG8jB2q/qtrTbYABRpndy0c7OJCb
s1hWix4GxDTsTu6T50D6hb6GYcfJ87zQtv/DQQ5U+K17eVmLrD/FZv3gWQ6E
SnHmWg0MRLozkyKtOdAWhsUoXRkDuQb10uq3ONCK5ZNLr/ZhYHxF9XBkKAeS
WXz9H5DAwLrv9nVq8Rzopbyts8B2DOzNSTYdSOFAnruTpmK3YMDefI2T2nsO
pBd6tS6JBwMPDqCV/i8cKP7Z9nERGgayeZzDIr5xoJqzf6LRYjT49aY7pX+c
A5nmp8zZjEYD3qiN+yKWONBfi/8aLvVGAxm74+9UuTmRvlrs2fHv0eC6YGHz
g52cSFIpKo4oiwZhv4YsVOU5ke/G71kLb6JBZpnw7z4NTnTs+z+pkuxoMHor
kKFqwomIy3lc+MNowH28JLrPkhNRCxN4F4KjgbTYfyIPbnIijz9ihRke0eBq
3XnlviByvWu6tNmlaBCSFvExPJYTWXiUtRmcjgbpnmWnVJ5yIgemzHQmjAbD
e+Tswt9youGzTXIu26OBXdBqvPJvTnTG2P9TyYsoEHRRSbx3nhOZuu1yrvKJ
As+VruWFcXChfwpq306ZRIGf/U2fe7ZzobykYuMHi5GAUcJlEibLhV42JHor
1ESSLT/Uq6TGhcajupy3syKBDXw+H2rIhSwPmY9mHogEAZs7ApQucSHGoknV
geUIkPaHX6DnOheaYVTptpZHgAG2+x6lAC5E9RXJPH4qAljN65l1v+ZC4aFy
I1E6D4Df1/tDIeVcyLTisMgHygOQ8vy1k2IDF9rsnmpT9CYc9JnsCA8Z5UIx
3r59xdvDgWXB1LsDItyoTap8ZXdDKLgXIn28S5obeSQ7AhOXUPDU4mJLsDI3
4rH0GJoXCgU9az//7tTnRqk3T6wEmYaAS9dZosH3uVH42kcjtLdBYKmNp34y
ght1hTmettYLAom67j4XWNwoYvLJ3T1dgaBR+nzP/iIy3niCR+9sADg6vCm5
c5AbZR38QKOs8Qd7bDCJA8d5kHFmYJn7HW/wqZnyLcmEB23aRzn3StcLWGnd
CuS6zIMKTh6UCBT2BEm7Tg91uvOg50ZBcfaFbmBdH196cBYP2hooVVtRcAdM
XwyR7VrHizY0ht6xO2YFouvmOnSEeVGUTp3KsR0WYK/mlQeFUrwot1PJ526B
KbAT0f4TjHiRnxmzYyL+FGhrp+cdcOJFizk7qmo4DuH+8gltJim8aG3lM/zl
sDn+Px8YUqA=
         "]], LineBox[CompressedData["
1:eJwVk2k4FAofxZEbMTOZYQZjN2RJWerasvxda5ZkGcka2SJZo5It2yhElm5l
pxBtiEH9K4pQWqRUpIXIdikhKW/vh/OcD+d8Oc/vOTLeIfa+XBwcHON/9H/f
qRSgEXmLD8I5FTz10vbjsqZHrvssH0Stv53OGA9GdZr+ggYPP4h5874JDA/D
yhcrN4e1+WFcyr+sQDcKwSTQz8KUH/6jGrmq7YvG4YbXtAY7flD6GM8+kHAE
abnsaFYgP7wfNCxbf/0YpttF6Wwr5IeNZTX+1V1xeOaR8sG6Gn7Y/rt2Ned5
PBaajxTLN/PDaTeD0NnABLyub8Et8pwfdClv2s57J2Ire1UzZ4Qf/AsPd2cN
JuL9bTcO8M3wQ00E6Vmm5QkcVKI/WeUhQHzZeadi2ST8WNnHGUUlgEoTV+YV
VhJOSyVt/0+WAA8bOPg6JpOQgzZ97oM+AShm1bECFcnIl1P6yMWKAJlk7UjH
H8koRGCu9TsTYLGVlNxklYKKXOjTGUEA4zd8Xr9GU1AjNvysYSIBquWg9sfm
VNRb3tTDziKAbtC7wX9CUtEs4u2qeiEB7GffJoxfTcXds6dVa2sIwPa9p7E0
mYouB0y85ZoJkNju4XmCkYY+o8t5RfcJsK512ei8cxpGv/FaOT1CgNbWohQ2
Ow0TmLQtG2YIoP8kJWP0UxqefNrjeWKFAL9LVQ5O8LMwzyr+zE8eInSaeAoN
qrGwuHPbg0gqEcIDJu932bOw2mhiaUaWCC8eyqz2hrGw/lahsr8aEaSjmH4/
Mll4S8vO/b0+EWzttPt8qljYWf9X9l4rIiTs0CExkIVPt7S2P3cmwvYrfVw7
n7PwTfWh71Z+RCC8rI+d+sTCUQZD8UEEEfb8IuhKfWPhbPErF4NEIiyWJD1b
XmPhsmhGZnMWEdYa1esz+NKRKx/uqhUSYf25I9T/KOlIEPj+taaGCIauVUvb
RNORdqpGntFMhCupIQIhEukovd7DufA+EQw4pR41SKWjciLlFPU5EXh1Ckyp
0um4fbXzdtYIEXbmzMMlyXQ0iI6Z45khgnn/0KajYulo8VWVkbhChIHdaRyl
tHS0Dx5lrvCQINhbNVJFIB3dJv5lRVBJcG5lR7sqbzr67rdpm5Ylgaf82/bW
3yw89I5z1leNBIejxEeH/+w7srdJekSfBPYlcYo14yw88SLQwdmKBBsujcur
vGFhhq1U6jNnEvyIXeOO6mVhQU8/29KPBI0CYwn5bSwsNWVNdUSQYJuo5vi/
l1nYuGN+d1PWn36yCetECgux6WKSaiEJqoMXDZL+8Hqo7tJUXUMCVvX714Vu
LBxS6BC7cJ8EtcfV5Kz+8OYWyv8cv0ICm57VmKd9aUiZjSNReDYCiaOu/lxT
Gso8DNCsFNwIWbHr/h0tSkOD43qpD1U2QoUON5dEUBoeHf0kT/bcCJrKz5YG
OdJwtlHDt7zjT042jWmTTMVp5YkwbzMBWDj7JLrCOBkXhIdTaq0FYJeFyZdB
+WT8yf383IK9AITcCeWm8/7500jbvVRPAZDJI3V3PkpChdzT5NojAlAPtodX
nJLQ+6fmjW+XBSAzIzR7fegJfNWbMpe8kQzD9+wnTdoSMM+gyJRJI0Ni85wo
uSQB7W80npeXIMOtPLt+QlIC9hV8MulUJsPHiY+vc60SsNPL6ByPGRnKTz1k
9tyOx6alVaOTx8mQazS020oiDiMDhc66JJGh6O23grnJWNQY3jytfJIMg1Y3
ji2yY/Fqu0tB71kyVOirUBlOsXgpkz1JaCBDQ5fL1GLecSxgROae/kIGnZSv
ZHW5GHQsODXhOUcG0iOS4M2lY0jZUKGvtkQGFepNWm7vMcyafTb+lJsCzcOr
Cy6RxzC1RVWPIk2Btj3J2nw9RzHKdmo0z4kCHD8S4rxTjiAzxlvzfAcFrP+O
7qjSisKCIqH1S90UcPKmr2MJR+HLO50DDk8p0Fc/9PDi0mF04t58mDhMgZXO
ocmz7MPonPmtIWGRAnSRyvsW+ofRpSRZ3V9JEBTNZtihdpG4r+OSyvbTgrA1
Iz+/uCwcS8ecV7PzBaHa5dYmM1Y4fuDhfzRzQRBUc9wbxEPC0ds6JKiqWhDu
7xVkMPXDcf+A1mV6uyB8tXQyn3gbhn7jDxU4vwvCsdhPzUYyYXiQf0q2z0UI
zl2LzT2aF4JTR1u5+b2E4Mn55tMfDoZg4ET6Z3N/IXi1VimeZRqC/g8UL9+L
EALXptCS+qVD6B3vp34zQwhUyHhG1PMQ7v32wbAQhcBpSunWmE4wmr0ddAuU
pUKPssHilFgQPthZbVClSAWt7SbuH38Gogk7Wnp0KxWCigx8iEOBaJRPG3Xf
QQXH9/ola4WBqGfrGGTnSAVz3iGJnTKBqNHx5Kh2KhVM7iQK0rYdQKnazoL1
k1SYjjv8YPGIPzqWsFt65qjwd7zmTLqbP57MvTyUtUSFuJef+W3AHxdismSF
/6LB1MCRM168/thj7XRVQZoGrbzv2tjn/TBqduyBhRMNuDrlwnu6fPGx+l/f
T7bT4Htbhsg6Ix/k2rQkbNtNg94QUvmIkg9q07/oCj6lQUD89fUfKD5YzvU4
4cIwDQpetW+3G9uPR/rzCHXLNIh3VxAaObUf5Q7LyT3eKgxj/B6V4SPeGMM2
dth4QRj6KYISNcVeqOH2dM6zTBgWlVpC32d44eSaW9b1KmEo5qzvUovxQhfz
qG67RmEIln/UI+bshbovqw3zHgsDkzd5J03QC5e/EVVEOUTAcfxYYnTmPoxS
HeRm+IpAcWi2VKm8J27t9ymPCBKBN4HLkld5PPFz1Lzh/TAR0HI3Uhv94oFM
5IvxjRMB1YrwyK6rHrjdRn++6qwIJN3uoO3X9cBvgeXDKj0iQHgWr3TT2R1D
Lx1s0lQVhfDE152U66747olYPklTFOw2pLmx8lzR5kdPxGc9UVCpjOaSO+qK
ytZK6gWWopA0qxv66B9XHJ0fq/3uKwp3b/GdevPKBffoe5Y1FopC+uu3Ng28
Lmjwwi5Dg48O79Ut564mOWPdL44gPjIdxnfEJQQfdEYxhes7PwrTQcYqs8aS
6YzLR0k8Z+Tp8Ft7btFTwRnrpXoT54EO3BaSU3OP9qB8kEn09Wg6mEVHzCVI
7EECl5b31jE6nBIuMRTsZ2JL9DqHz1N0sAv4LFR5h4l+M0+Mi7/SgZ7GPWJd
x8S7gwHyJA4xcLjZ0TKWwsSIa+cnZuhiEKfiEaamy8Q3br8PXdktBjnVhkJ8
VY5Y3fwgRuWWGEzP+/gOZzsgc8uZg6PtYhDbo79HMcEBuSo83Au7xaCK99Ba
aogDumUtGRBeiUFD57afcbsccKOvEtf0vBg48W70dyI6YBQlk1WrIA7dA0OL
6Vn2aBrsmK+cKw43BNzqTIvtMPJMG0fIOXEg35Nz7862w8pm2YMNJeKwlfer
pWuSHXJxzf+jVycOcb2O2TUBdni3IHPO5oE4LNL31M1ss0Pdu51WYUvi0H+v
+/26x7txq6AOF9tVArhCt1CneXeju3Zp8KqXBJy9qhqhuGKLGe48ryFAAhYm
2vuzP9riVNXAte5ICZjeZ+VR02CL1Xrh7m8zJeCF+LzGopMtMvxq2b/vSAB7
YN5qtGwXirRIhJjKScLqsVUfcwsb/L2/Soy8WRKK1sYYJeo2OEpSfzikLglR
s96/SGI2eN3HRCbSUBJcJrOOa85ao7lAUH+5iyRwBCxIluVbY5Q/W4sjRxKI
awX63RNWOEB14Gj7JQmKojmVOSWWeCaclaP2Sgr+4cyu4NxpgSuP6tisYSnY
3qu+56K2BXorPBt5/0kKLPo6NzkrWuC2IdGtOXNSYM/n8nySxwIny5ljy9zS
oG3WdLC9yxwzCOOJeyWlgbpYnLnZ0hz7Rja00e2kwVr5XHjYXjO0T7XdUtQk
DUd/BdREFpvgpb1zO1tapGGlpVChIscEf6jk+A3ckoaMfYGnhpJNsLT/eQmx
Qxrkf8W8CAkywRlpJ0rcE2k4sHZCTljHBFltbkseE9Ig8mPmqsdLY8S5A/ek
6TLA9jAiJosYo7JrMrMyVgYqlheJk2wj3BvWROFOlIHBtLCkC1eMkJU28WR/
sgx8Pn34qVO5EY41WFsyTsnA+xd+DyZPGWEpgWpY/q8M1B8ynk71NEIqXlQs
bZCB6+7CE6m8Rsgh0/XzwhcZmI+MM/XwAnz5eUN5LlMWyoJnHzc6G2CnY3ph
i7Ms9Fm80C4zN8Cmdt6zI66ycHxBqeW8pgEWFPNkbPaWBYEBalejkAEynf6K
6jgkCytVgzeTnunjiwcclt/SZEE3VHMt0UYfn1cuzdu3ykLIu3HNul162Oc9
ZkSRYoAy7S8J4whd/MBdtZwvywA+rUalyP26uHAp4JroJgZwHWgl1jvooujU
lLjMFgZ8Srq3yXG7LvpEfF1S3cEAm8vULWqLOriStHbFZg8DirNsjfWO6+Cm
i6L09NMMmFzuyLfJ0UYd87dPCbkMoO8+yM+ZpI3WXwrTsgsYYAdafXcitTFs
i/T3s0UMMFt4RvR01sZbNzc9vVTLAJZlsC5DWhvtO7el3u9igLFiSCn7hhb6
BnzXs+hlgOnn2XqxSi08wtf8rbePAYN+SvvTC7SwaJeuV/8AA5KX7oYnx2jh
xEvQ+/iJAbe73ikvm2rhyhGub77jDEjhNOS5pq2FRLH7NV8mGTDllbI1dLMW
aniaC8/PM+BltunfZLIWmnJu6Iv8zoCcv4s55tdpoXNFT/LyMgMWTp6ffbOo
iYGmGTuOrzJgjcfie98XTYwdt/m6tsaAyg13+R4PaeL/AArqw5w=
         "]]}},
      Annotation[#, 
       "Charting`Private`Tag$302946#2"]& ], {}}, {{}, {}, {}, {}}}, {}, {}},
  AspectRatio->NCache[GoldenRatio^(-1), 0.6180339887498948],
  Axes->{True, True},
  AxesLabel->{
    FormBox[
    "\"\\!\\(\\*FractionBox[\\(\[CapitalDelta]\\), \\(\[Kappa]\\)]\\)\"", 
     TraditionalForm], 
    FormBox[
    "\"\\!\\(\\*FractionBox[\\(\[Delta]\[CapitalOmega]\\), \\(\[CapitalOmega]\
\\)]\\)\"", TraditionalForm]},
  AxesOrigin->{0, 0},
  DisplayFunction->Identity,
  Frame->{{False, False}, {False, False}},
  FrameLabel->{{None, None}, {None, None}},
  FrameTicks->{{Automatic, 
     Charting`ScaledFrameTicks[{Identity, Identity}]}, {Automatic, 
     Charting`ScaledFrameTicks[{Identity, Identity}]}},
  GridLines->{None, None},
  GridLinesStyle->Directive[
    GrayLevel[0.5, 0.4]],
  ImagePadding->All,
  Method->{
   "DefaultBoundaryStyle" -> Automatic, "DefaultMeshStyle" -> 
    AbsolutePointSize[6], "ScalingFunctions" -> None, 
    "CoordinatesToolOptions" -> {"DisplayFunction" -> ({
        (Identity[#]& )[
         Part[#, 1]], 
        (Identity[#]& )[
         Part[#, 2]]}& ), "CopiedValueFunction" -> ({
        (Identity[#]& )[
         Part[#, 1]], 
        (Identity[#]& )[
         Part[#, 2]]}& )}},
  PlotLabel->FormBox["\"w=-\[CapitalOmega]\"", TraditionalForm],
  PlotRange->{All, All},
  PlotRangeClipping->True,
  PlotRangePadding->{{
     Scaled[0.02], 
     Scaled[0.02]}, {
     Scaled[0.05], 
     Scaled[0.05]}},
  Ticks->{Automatic, Automatic}]], "Output",
 CellChangeTimes->{
  3.72441292478057*^9, 3.72441308461201*^9, 3.7244158152472258`*^9, 
   3.7244226124231224`*^9, 3.7244227242122655`*^9, 3.724423172543434*^9, 
   3.7244233543064623`*^9, {3.7244235845729237`*^9, 3.724423594417569*^9}, 
   3.7244237189576225`*^9, 3.7244248916850853`*^9, 3.724474780514824*^9, 
   3.7244754425954447`*^9, 3.7244757924424725`*^9, 3.724476057492772*^9, 
   3.7244767279783907`*^9, 3.724496058584474*^9, 3.7244966084546394`*^9, 
   3.7244972019104767`*^9, 3.724497994132762*^9, 3.7244980680991955`*^9, 
   3.7244982348057423`*^9, 3.72449846243606*^9, 3.7244985110465207`*^9, 
   3.7256067864654875`*^9, 3.7256069342691565`*^9, 3.72560712210793*^9, 
   3.7256074829556527`*^9},ExpressionUUID->"d21cd71f-37ed-4023-a118-\
6efb9931c3cf"],

Cell[BoxData[
 GraphicsBox[{{{{}, {}, 
     TagBox[{
       {GrayLevel[0], AbsoluteThickness[1.6], Opacity[1.], 
        LineBox[CompressedData["
1:eJwVlmk4FAzbhmVJGWV2OzNGhEgkpaR4HhKVJEvZE0LSxJA9IQlZStZkyTIS
KUvCfYdKlJQ3kSVLRVqorBHf8/04j+s4f11/T6bzGfOTvDw8PL//4/83ZOzA
r5UVFhZbH+hQNnGDz0H0mb4lFm7ytmK/tnKDg8QPczULLJS1ib98wcUNGDt8
/p75zUKxR+1ayyFu0BSbvGboMwufFdCiPe65wRq1dzL4koXNGt2qohLucM3X
0SQ8k4Xmvh9U+H+7Q+mqcwU82ixMdKbuPfvEA7Yf4a5O12Shg1fm7LpuD3ha
MOy+RZ2FoorDw7WfPWDIyEzVWYmFiiWmaTvWeAI9QbW6WZKFey626o2beEKE
xPizaB4WrpdqS1/T7QnWmnZfhdvksPQOMtpnvEDgpJGGuN1/vrdA8qjbGXhj
v8Xqq40cblorGlASeAZuWksGN1jK4UAI1XB9whnYZjr5xMlMDqfLxkLXVp0B
V80bNlwDOQw75LHl4yofaF01Fr5TWQ6vdQbJ7DL3gbib0a/s5phYOe/5LWXB
Byg9T7zykpgosS6aoH6SDaiSGxOZwMT50O9nF33Y4BUWXOB6hYkevbpHXgez
4amCZr9yFBO7y1uqs66xIdDvlsn9ACayODaW91vYMEIOUm5xYOIWU9+eCYVz
UHlAffyTKhOduCOlA7/PgUMugb9VmYk9cQp00ipfEJ75LMtVZCLX0jXHbL0v
uGZlW3kzmWh9NnDf9EZfkPgq9GyWykTZxr9xr+x9ISLm023BJQa6Pej6PPLC
F8ybM04otTFwxMaq/kulH8j/7+Pgs6cMJD4dElzV7AezH9WOuTYz8PCDzC8b
u/wgfXWzWX49A/ms97dyf/vBkPFXXelyBi6nirid1+LA6c6dYqRrDNz5st3Y
sp4DMQP9L+btGJjQs1Rb884fjv1Q2HfjGAMtDcJTRCb8YdOKT7OWFQNr/8ZS
g5b84RVDoI5txkDR+vP+8cwAoLuoFn3TZ+DRsOFneV4BkD8RcmFIkYGecyke
xavPQ9CkrlfiqCySZfcPT+0PhCwn7fE9A7LITNDdn2AfCPVd6i4/u2XRzeWE
1B52ICzXsGzN22TRnpLjMZweCBHha02p92Sx4adzg/REIMSS3qqkhcpio9MG
09SEIMjQ9PqaIy6Lj3eteWozHgyPbp90M6PIYkyQvmPDcjD0izqM8qyTxb99
x7V20EJAZulwnxOPLIZkJYgF6odAXot2O2tMBscS78bK3wyBkqN8pUUPZLD3
0gH5ncdCodY/w6P8kAy6tDYm+34OAzmXs7d79smgbsB3GcVV4RBvtm9olb4M
9uU+XpAXCQdnpdmjFltl8F1aqoqFSjgQ+g7vXRCTwY9T8hEXXcLBfvdaMYMR
adReCnq8+3048AkEPOn2lcasYv/6ha4L4P3zIA+PtzQy9cwm9D5egJ6BDTuV
3KQx2Lp8MmP6Atyp7qoIspHGKnl14URaBFi6b85i7JbGbhsLj0DrCChu/8z2
EJTGiFjOrTMjEXAw+ShjOV0Kq1gc26+CkRCoIWJslCKFHDP5oUcSkVD4pvVs
YpwUqrW777qtGgnL5F3NcmFS2Lr5r1LzkUgoS5FzNXKRwm1JrlnquZEgfH2y
NFFNCi0//VJd2BMFbTcua7OaJfEZaVYr8Xo0zGobOHrVS+LNF8jTXRoNcj1L
MVVVkiiR39ao0xQNgWI+742KJdHjoMOM02Q0KKVbhnjFS6K2V3m8qskliMlg
NVdZSaKpnSDr+5oYMMpuOLjvmwTuOm15qvXmZZiK71/i/yyBqdtyYtNqLkNG
6CL38QcJLNj8NiO28zJ8c9ghuLNLAoP6HwW+5Y2FZLkqUK2TwE07P80Ln4qF
waI76pQYCXSM2VGvs+sKcCozyYMsCZxqum7tvRIHjPw6zJCWQJEGqeQlqXh4
ntLrbSUqgZ62VK8qnXiQ8hNt7xSSQHMtpkExJx6atFMuNv8UR45H1rnMqXhY
3xA7XQziqNtUIcL7PQEKn53vPndcHItKuA4KUYmQrsExKLEQx4Bd54jeaYkQ
l82uGDwgjvtqbnHfliYC+5xnrPEeceRX+lou0JUIurJ2u2U3iOPcIZfaKbkk
+B9nT2HbDzHcYWRO1HyeBLwKghxmhBiGLtlEpG5JgZlEvlHLIDG8fvTTKR/j
FBhfXDkU5yuGd/l02L5OKdDxel5pzlUMubKHPZeSUiA9ZGLghYkY3h7ZPEaf
SQH1ty//DaCJIe3gsuDr5mtgH3mN9qpYFHf7jp09F50KHXqzggF5olhOVZo5
mZcKeotWfxhZoriand57uTEVGGzJD+yrovgx/5+rbnOpMOKQV0zniKKPmw/n
kucNcN1ZsdPeQBRThl99aLZLg+5ZkpqgrigmNa9v5w9JA6PKc4yKbaI4p3i6
NzQrDTYqaQvwKouio+ZQBKM/DSbojR23iaI4yaHZKNmng/evdqfvA3SsV9EW
en06AwbLVC1S39Fxr+f1+2OJGXDo1FVDvdd01Khb3bnnQQaoD5mrJLXQUQsO
zdQvZsCvl73TW0vpWJJ5z3UyPhM4JWOXggPoGHJdzPYdZEGoI99dAoWOdQPK
1sv2OVDxyijhf8J0dLDbc/hLbA6M7I7zzl5Nx8BBO/qmmhwwlKZt3vyHhhE9
ngfs19yC9e8VKsyHadj+TuU2yeUW3DyyvzK9nIZnE79fPyOfC51NCcnOJTQU
is20tdXNBV6NLrZKPg0rxj6NBVvmgivRVrMhlYa9XM3Q45dzQe3l6QdDITQs
l58/ffNnLoBhUrWiKQ1rdI52wYs8+FX1NnXqXxpqDm6+p/YlD+Q3SPg/1KNh
VV/D3/cC+RDDl69toklDpgX3xg+9fDDDB7XeEjS0tzljQKvJh6EdPXVV41Ts
IHnq8lcWAI+qLBhEUVGZ1GFKHyqEYPpe+6hQKq4tWIqdWFMEcyvOf5/6U1Hr
Mn+3gkYR/HhTuHO/BxXvHMqb6Y8qgr4AtVqzQ1S89u2GvqtGMVS36N6zE6ei
aNgVa+3cEtC462CWQ6bicNnnnh2vS6DsxoXJIQIV3fBVZv0qLhR4PFF1Waag
p8vFXmMXLiQTD3A9Ril4hWXrWLW5FE7b2ub7l1Ew2eFBZNDwHRj/N1T/YSEF
DTvLdjhLlIHL5lvDf3Io+PXebOT4kTI4xvtRNjSZglaKRR/7W8tgX7FnVqQ/
BRWn18kU1t0F+enA60l7Kdi0qu/db4cKuDWQtbVLh4LXTYt4Zi9UgOSzxi7q
Vgq+r/7iaVtQAeQMXnKaAgVzW/Nnj09UwIpebMJNAgUD3l18ZRZ0D95fSb9U
+paMY1THwvDKSuh6wrjj+IqMGf5B6S09lfBipaiT9pyMfoEGOv4rldB4rlo8
vJ6MNDW5EbWD9yHveFepRT4Z3ZOu9tN+3gcPlXWdf33IyHArVDE5WAUnTl6b
rvQg41vRuEmj4CqwzZEUd3chI0kmc1sntwoOUpSd31iRsXyJN//K2mrQWDSc
LtxNRvb2lAMTL6thsS1czEyYjLvrOZ+MfWthmn+NrsBqMk5E+PUJ36mFH7uv
OtWtkHDm2PONFz7WwlBlNlf+Nwn73/XUx1g9hJaMul0LvSQ0kc5mnjCsgziP
ace8IhLefSkpNmFcD1EFQVFWuSRcafCN3pBQD6GDvFzhTBLyhVqv/aerHnzM
Sb85CSRc06hfsd2xASx01KJM/EioyM687x7VCFJC7iXT+iSUTPzzUjUcwb7x
RZzcLhKeVNVYPVCGkMve4mOmRcKLwsaK2/sRFPr+bLujSMIr4zMSyzqPYfOd
+JYTwiRMfdMRILuqCdiOv4qSBEi44Gh4IHJrEzygWl2BZSKabki3ueveBNtD
GOaSP4noTI977tDVBPoH739485aIDYo7ZzIqmyGSV6yZ5xUR9TXkqHHfmuFZ
dXChWisRzeWO6DkotoCprOHp2DoiGhr5bXuU0wKWUz1/9uYQkbGBrvww8wmc
Sl6m3XMnYo+iSSCn5RncMTyxMOhExH+r+FP91rfCjz/P+oWPE/FFJL0jw6YV
2CeS8t0PEPF31mNNj9+tELxVfgtDg4hLyVGzt7TaoHE8hnpQhYipx4PbLS63
wars73NB8kSUSQmrsBhsg2iBmsZ3dCLe9p+dMolrB5mylDSZOREcGAgavTn/
AvJpdg6BX0QQUb1mh9VL2BiqoNDdJ4Je/KfbDWtewpZDD+/Ho8h//dur0BbU
Af/8HOxYuiyCchbZ1ucJneCppSzQJyWCSX+O+XNfvAa2wMMijogIhrZLTroL
voHAt0b7ybwiWDXxzXVW/w3E+p28ajy2HjuzSwcv1L8BbtUt8dp765HR2uzl
8bALvmiJql03XI+K9/7km71/C27b+K0O+azDSz+sor8Vvgfv1SkLE87r8KTb
Xg2L+ffA6WZmRR9dhz/mS/8S9/dBNEdvuEFnHepxs3fZ/OiDwupAz00C6zBz
T3da0fYB+LTtZ9jaDGGUrjp1eOrJB/i2OlzudpwwzgbTJuqEhmC6e/2TPWHC
qFmmziutMQT8/puEAlyE8e/So/OJYUMgX+N27bOaMF6Uil37gTIMmy7Nbotg
CqMyY/GwsfYwbLWK6pWmCmP3IeNrkzbD8M9cnszRBQKShe+HP8oahhPag8XN
zQSc0SokD9NHwLVY29KwhoCz/YdHP6qPgId4Et9zLgHPUrRTPxqPgM+igX1H
EgH5Q2O/lQeMwDmvbMLhKALmz70+7J4wApyB2dquAAIySclqs3kjEAwllF6H
//4K7u490zoCYep8j48fIeDehROfjHtHICLX1nvQkIAUuS9fe8ZHIIpcLemk
Q0Ckl8rT5kYg5qLI81FVAjoTnQbm+EbhyrQ7x5VJwFMpu78EioxCwskm1hcq
ARcrKovSxEchqVvytecaAnobFAmZyo3CNSO/0B+LQlhZrJmVqDQKN2o7VM5O
CuEd55qLzptHIUNpY+/vESF8KGIe26g5CtkZF6I53UJofqxcJm/bKNwi9Gku
PBdC7zYZa8L2UcgP3joc1CCEtc+n5ue1R2G/kruGb70Qmmx5FfL5P/8/KpHF
NQ==
         "]], LineBox[CompressedData["
1:eJwVxXk8EwwfAPBtdqc9jhR6EFKoKCmKmivyRAnNq4MuPFSeEoqe0uFRPXS5
u5aslgdlk6iVfr+aUHrUyJEjs62hiCZqud73/eP7+Zru/MM/jEQgEBL+5/8n
2+S8D8xn4sVlYTlCOzkIXK5kp6QycUIasrnNUg5lwmF3RhITXbT7GbtM5VBh
5vs1NYaJUt/Itnh9OYgy+FxWOBNf+GxbZcCSQyWZ4HMpmIn7Hjd6rifJAeOC
1bq+THTCqQLDERmIlaX8bBcmrox3KDmllEF1kGaggT0TU474O15olsHL2jDi
tflMTH4VL3B/IYPXK+Ce8WwmLtXeziwolUHD7BjGXBITlfZ1PO5ZGTSl1ZXz
RxjIWDo4z/WgDFon5u626mNgyK1OUtkWGXR1tTy1ecvA+qCUa7ZWMpD5Ldkr
FDNwgCvPXMeSgfLZ3wb2FQyMtb7gHaLqhn7eqtgVXAYeV21dcKmiG35E8Kw8
9jJwJ821hePQDWOt483VoQyUrk7/4KfXDZPenGTvAAZW+C7fl6OSAnkho2v9
Sga6KeTVy4qkoD0UnRlMZ+AeU8s/FXpSsD68cir6Fh15PrN0e+53Anaut5Zn
0zFCOPjIbWsncNx3bQo6S8fw9p03IsmdcJKVVsSOpuOqCovAiMAOeH+rM0jL
kY5WpUtz9Efa4IzkuEBYR0Pz8ibLMM9WMHbIard4SkMj2aKq76oWKLv2D/WK
gIZ+NJnb0rwWkEY0bD2ZRUMNm8pfxePN4DBpzggIpWH776y0H0+bQGlds+Ob
ioqZYf7sy3sa4c+L7Wm/f6Ri5IYnX+dbNILO6GBFRwsVz1K4j693NcDqZ/qs
F0+oGHWwJ9ElqAGygqJEWSlUvKDHOLRjowSsK499ZCRQ0fkLvc1KRwJolqF1
bA8Vtde+ljU3voX+gcfh4X5UNHhvI38f/BY8kqfrOhhSMX3L2zGBtB7a+kxX
F2lSMTlLHeS4vx72b1geaTJFQR+urlk0sR6uGoYCTUFB2rmXeY2W/4JKINjT
epeCo3knbSipdXCzM6AqwZWC1l2E5Lu5tWCnsPv5zp6CrnQD/yLPWqj6pL14
sSUF1ZlCm/aRGlB+f3NVyaJgyexSDQyqAWsdn4MBHWTMcmuMmm9VDaWeHmaL
DpExNqy/99WkGNx9zf9zJoqMB4IPnP9WKYZ3AaTz8m1krK01rmEdE8PodlRf
9iBjSumCNxSiGJyOOEuoOmSMmvVrVbb2c6gqsT8uLdZASdSzYNvNCJvKdcud
8jSws9dxY9k8BOUT1efsDA3Ml4YHfOwBoL8SBPkmaqAo0f+esSmAr2KhrchL
AxUvi3b08yqhWd/iQ4aMhL+J7oj1lSKIMCHPGGwiIZAk5vwMEfywkHv/9pKE
wR4fkze4icBw6c0HBAEJt6uSsuX5jyDE1+jcvqMkzBg5FZe+/yH0nNBz9tIn
Ift+KYuzshyYR0sGM5gkVGxRtGupHoDNYW+edJyIK5YPsOoKH0B89FFmYjcR
d48fEi4weQDULR9biwuJKP6Q1zNXtwzm2j+I01lFROqgafyBuaWw1naDVagt
EdNSy/bZfRLCXuu+jiJTIj78lEcvEwihbI6RxxoqEY/52A59ZgvBffpfOoff
EHD1jL37msIFsFMZWNK5g4ATpvG3B+7chZTuLzutAwkYbzKlKlh7Fwo7zsw8
5ElAv46txLOfikHV8OSo1gICzsChd7wlxUBK8s5N6Z2C1FZCEr4uBPaSPsnG
6VPwQ+FAqLQrgJT5Ris+f52Ei/U9DXz5Hag32piX3DwJr8nrxPuz7kAI81F0
xY1J4Hzzj8we48Of8jPTjOwmQddVEFAtuQ2iLMs1vZwJeLR+9qqWfB7Qt/Ts
IjpPwKz73rRdO3jAmcM/aWg6AV/nJfhlzeGBqtAcfT6PgyT2yYgsLx+s0NhJ
mDQOBcvDNDsKbkLupxlLEgvGgC/VuBFecAOUJY0bMs6NwSKT+ny64w2wj0uP
Lo4Zg9Mx3Ky7tVx4M/VL8QfnMRgganoP9V8Hqt60+e6Sn2A5k36g3+UaxLGJ
Rpo/1fBWl/LinO5leE5GJ4suNZSP5tziCnNB69Wxzaur1DDR9MIlwS8XigPH
c/afV0Pbo2HnpIs5oIj8rtNkpgZ12vizBINs8M8coHPX/QDjvMDWf3wyYHHf
+2+210eBd/xD7hyfNIgdWmQ1K3kUSmzTd98WpcLD7ye2TUaNgqtfjcOkVSq4
Uq2rXzuOwk0z7iaTaX+Dv3liTuS7EUg8zYl52Xwa4rYZruRNGwGWl8MR20un
QCTZnDQzcRiq1l8bE07Fw2TrvfsT24chj/08hkSLBzcpqVfhNQyHkjyknF/i
oO5Lod99vWG4LJaMjJkdhI5pY6Z+QhXYHzf690pRNEytuVp1tvcrHIidnqm6
HAoeonbGBGcIuq/zR4dPBLPvFd5eUeM0BLz8Jq9lntvY+lf/iLw0ZwgWDiQ8
5p/azm7+Tk1f924Q0tVrJNNddrMtjnC0rv/8Av32rQdD+HvYz0+MaLp4DUDo
m2dLdPTi2NoEfYsFfZ+hKfD2XxE1iez/AmnuALQ=
         "]], LineBox[CompressedData["
1:eJwVlmc81m0fh+24iERSdhq6jYYZun+nFZVEyh6RpEh2ZJQ94/onZGWVTVIJ
ldOWkXXZ67ISUpEZled+Xh2f48Xx4vvuK2J959J1OhoaGh5aGpr/c527p6bo
wVdcb5YmecbNBzrvNF3fnz+HGSxNx0kL/pCla9pQ7DqHj1jwGEgaBsC53YFB
/Uxz2Gk0oGxOPBAS47rpjkrO4gseKzDUHgRyKc7brV4zuMtj5fnztVAg+TJa
XlWbwTeooVQrozAYNU+sWmH7zxl8juhWhEGQUI2vQPpnHO/rx/7cMxwombt+
OzZO4+3F3e3nFyLAKe/FBifXFL7Gam97OO0hHGd3DFQdn8Q1onE1d+YfwpKL
BLtr0STmb24u95CJBhflPNEezUm8KfrPmZj6aHDvyNSJ95nAS70t+whKDMjJ
WA02np3A03uc+cpZyLD2RMhmnWcCK1ltbnaLkeGudYqX0ctxzNenNudgQ4bl
efGzsm1U/N6WsfxyJxncXudaxNtScWnCbHjd7H+97yG3dRoqnn7y+jI/DQF3
NTPDjZLHcEqo59wVHgI2dgmlVciOYTbHMqqtOAFeQ8mv93eO4sLUoTgNIGAz
i7fF+9Yo1lEZPzGrR4D37TjqCMMoHi48nKl+jYDfcrtXT6eN4KTd3k91XQnw
pYkhpZ0awbK2Jnm0AQT8bWYVpukZxib6dzgvxBDwIDZM1spxGN88q7t8JJkA
WnPG87XMw5j7jb9S6HMCAg4HXBXNGsK/YqtzLYsJYFj86x50eggfeprY/vwN
AcEV3pGf+wex41k9Xp13BDAFbqSfcRnEp74Lt2ljAkK13cty2AZxne4n9vga
Aph5frYy5wzgfxqTvgjUEhBOdZy4qTKA/fdkqQ9UE0DK+7rWMtyP7XmJ7fIP
BES62LFJePTjuqWGyVflBLApfxZ5uKsfX/D5Wvz+JQHRjNby3/P7sNPFdeGm
XAI4Osa0L2r0YSHbjI3GVALIT0ytS6i92IZbb/sFmYDd1gN3Oe/1YvXQAA4P
fwJixa88dOHuxR5h2fw7nQjgXu3KpBT34LQiX6WbZgTEVemUy5ztwbOuP/L9
zhDAE9b6KW6KgpV2mY+qSBGQoKc1teZLwX6LjgE5XATw8jVsGPJSsD2LKfFs
jQyJ0yrsFaXd+BFvhr5UPxn2F1eJ7r/QjfM3FZwU35Ah5a7SKe8vXXh1v9R6
FZkMAirlOiP+Xfhxd8bt0ptkeEqStTnN34UF9CSHWBEZhHpeej0t68RVhkld
tVxkUGs3OFvT14EH/hyNvWIbA2esdN0CWTtwpuMR65Q/0aC1cjZNA7VjxtRp
XruYaNDef3q1Oa8Nk95n8tzMfAg6RXLCUWOtuORIFSKLPgQ9dPy8DlcrHplT
uSicFgUGtqIZ3T7NOKKC2uIWHAkRzq5hj958xNI4x1d+OQI++NTdufS9Cc8f
UtNLM42Ag7HX/u22bMS2imFS3vzh8BNnDXep1uGNo7OMry1D4HDrci3hXYuP
xVj7jmcFg3GfWr7e6xqsxfHhq/hUEFQvTHl2HarGNd2f5x7qB4KgtJZEJmcl
brHUYz7x9z4En53dFAksx1ePNRmFgh8sWIY1Z6yU4XZrRLL08oHKqI+2Gf2v
sOtu+s49A55Q1EaoqigV4OfKLSpyF5xh8UmizVKiC3ajVUjWWJYHH7rHDWcU
jOH3utTHemVhLJV0rYlb7j5kWEXt+cGjjvWlB96HqDwGt7FLBD2LCXa2tZ+r
f5wNDFq6XtydDjjzlLh2w8s84BJnLdIwdsI9bF+LG9oLgY90YUnhjAtOMZZV
vBb0EpYnZjKucnpgGpo329eq3oLheKGp/FVfnDjHfWJauwLSOHrfpR24j09S
3KxthivB8PbZu0WOD7BNtkyDzcYHCF1QFJIXCMA2h00aTu6rBSDkEq5oBOPj
fKQxl/FaQGI/Rx7Th+A/HJVrpTl14HvjSsDM+xAc/2ufmLRcAwh/N+OzEw7D
TW2DEdL6H2FLalKSOS8C23kONZmKN0PKNKX3wrlIzHxwmCGIvgWyNrJbVT9H
4nPeI349r1ohmHHBQIr5IZ4/PPrud2QbGOtobh4iP8SR3aMbB20+gXyCRG07
ZzRuO0p1cefuAHffduISXQx26KW+SF3ogC7qrg5V5xgcgpzWrK07IdBfX499
KAYbxC9y323vhNGUJXtrQTI+suAkHanYBSutE2vvtMl4Q2VJLy27C0qao6wF
PMn4Y4Kz06vd3RBjncxCpJOxnZpL0fB8N9RUWVGGZ8lYIfFn6w8DCjSEWPe3
MBOY+YfLPH0dBaKt88u3DhF4QH2ZmfdYD/C9nU72RgTOS3I9IpHcA9GKWYxG
RgS+t7isgXb0wptdMm1PbxP43Bk3m8uuvXCj7hDJ4gGB96esBNhRe0Hskg/n
MzKB55fcMnzO98En4UTL+08JXKm5islv+6BZoY/4m0fgiFT3sWei/WAv0mNy
/BWBTZZXf5fH9INGgKenaCWBxc968H3a6oe7vUn5M1UE/v107dTEjQFITTXN
D6shcNuKh9EqZQBSJkQO8NYSOOXcugcLGoRfPIrZWdUEdki/GydQOAh/DnMW
n/pAYOW19VcneIeAs4cxevYtgdm0Pbs1goaAy73FuaqEwCMZG4vGi0PggnUN
m3MIXLTuyeFoNgzix0+R9qYS2O/CL8mAj8PAEY6F3vy3TyfLSzteZgR+fBJY
LgkgsOCvX7fy00fghJRl5l5XAn/XuRdexTYKPldSWNesCFz1bDOn23MUll4n
tRhdJHD05r3GmelReODxUU5bicDHsr3pOT6MQVjOKvceDgLT/N4SET1KhdjN
mG7adTLu1PNB8nFUyNxV0l00SsblflVVL+TG4WuRI+lODhmn5/39VOEwDnMz
sSgxgozDev4drcscB7octbJCBzI2+gdv9bNPgFIVy7EySTL+1YsVaL5MANNA
Fm+2VgyepKHRIglMQpwkPeOj7WjcIo4MufUngYbOkG30dTRO8q92F8OTYK7V
bNu2PxorStaU6iZMAfslt9qE3igs29MXX9U8BTESHW/ehkTh494L9yR+T0F+
n+rJZrkofLh5rxqz1TTMB5n/+zk2EnNdd6Tgfz4DRTNq9rtqBF5I4VuRqpoB
5Q2hIxX3QnEam4fszs9zULWPEHG864+TXkXu8947D2Hzi1yKXP443iTjz+zZ
eSgaXLv8tPgBjspta6gvnof8F16jdz7ex57qogY+nl/BKzFQtC7OB1/y6fT4
yvoN0lU7fnize2A6jz0jNvsWoeIL2XU3nRU2uZrfXS6zCLgd6b4FC1x6DprZ
dBdBVdBQl8/TBFsL3Sx7HbIICbQ/YpWol3Dtx/dkhpVF0PlW+q7gmAQO5LPR
eNa+BFJ2tvwlFFNgqCktngpchiDV+/L7re6CWYHmc/m0ZVj77Hgl0NkTXseN
JEdWLsOq8e0UiUAvsLnFFC69tAymf1SuXMn3hgYuk2uBFiugweloo8PwAEJs
aXlFT62CtF7ILpHgINjBputv/X0NLEE+P0ssGoyOmFTLsazDxSJTb96P0ZCv
arNNOrgORyquP4u1iwEdL0/fV8brUKJPXTEwIEP8TLoXQ8M6dJ2M4F1LJ+Bw
zZJzdvIG6A3ePXT+0mPwHNkquVe2ASfdF89rFjyGlnXGRZ2uDfi3kP/iAkMc
OErtd1xn+gVLxfopSpVxUJasekvL5Re8v5l8W1kyATQ8Yq3ntTbBTUNxWl8+
CeKJ1Iyqa5swk5vBKpuSBLOFOeOP/DZhTUl6/DttMkRNvbNQer0J3DQ80psd
ydCjO20SJbQFpRMxm10eqWAjLqsvtbYFlJ6Dste90iFwvE/NJesPfGA6wPf2
6jMYqzh/2/P9HyjPZaH8TXsGirHV8X69fyDkUeHKBPUZLGrkz0Xs+Au+/seb
Aq2eg0WBb0yW/V9QqXtK8nLIBkWPg8M90tuQ9bD/wI2sXIi/mMgwrL0NQrf+
qD/6lgtLYuxSE9e34Qvjx5EAhTzIHV5/8C1hGyIUDoZWd+YBj0rrYabf23Dl
4IY5I2sB/GI8VcFnTYM+RsxUp+UVQbbL8qenjjRInvfKWB5tMVymFk2KeNMg
XH9Us8SkGErKD7CJPaZBx0pHe2s4XoCtPZulTCMNYpVcvCarVgI9nVSGC//Q
otr2lYCenpcQcDppX6ccLVpa3mD9wFIKx/MvS+mr0aJhiblGTSiFyMBmQ2Mz
WlRwM0lTp7AUVOVe5V+PpkVmKgXq9tGvoCQ5RNfvJy0yFO5WvO3+Blq5Qr5w
0NChjmWFKo13b2AmMtgvYycd+st1y3wPXRnw+wQV1ovRIU6KWlrBozIIMwtg
ZrWkQx8Ez7TJVL+FrB7/tBQHOvRZ0EDhDHs5VGn7y0ndo0NuVrXX3czLYUX5
gY1eHB06nhH7WGm7HK4K+FUntNIhH27PYpJeJXjH+RoeHaRDpTzEfHxuJcTv
9P1eOUOHbhrLpNvTvoO2P978Y7T0SNyTXofp7TtQGPPyPKhAj+5YSlUWnfwA
u9Lcj798Ro+WZLVfNipUg/he9ybVUnpUqyby72WnajgT42bRg+mRqEnbtfe5
1eBz3zVqfYge6dt9OSbBXwOzls6zpzkZUKKkjM7WzlqgH3C63yHIgIql+1+1
a9eCoK4Tj5UEA6o58LkmNaoWLqM76kGaDGjsPn8M4qiDauHb6S2+DKguttuI
V6Qehp84yJtFMqBaZ8EtTbt6WNvl0P7tCQOyMa1DT0rqQYLW/veu1wwoQE5C
vVi9AZ5M2BkZzjMg41r6JiXvRriTabNr2oARSWg/jjA53AzRXokp0dcYkTO9
16Mu72Yo1m0XO+XEiFro2uIju5vh+195lehwRuTz/Xj+YGALOJiyuii8Z0Sp
zEkyl9da4RZ3KSVKhAmp+AfkaQt2QMTXGUt5KSYks2PZZjS8A/Jr+RYmFJmQ
hugzgR9rHTDnFMwgf5kJFVgZ5nbe6gS7T0ayEyFMaNaBX6P+UhfYhmzHyy4w
IZ70lU92WhQIMZcRHd9gQl09Xh0FERTIlrn5IoJxB4o4drzy7ScKfJ7sbqIK
7kDGEydHDhn0gA1kb4Tr7UADOSs7JZ16wXpD22SsbAcS5CAr2jX2g8WtJIFQ
f2Y0Vew1UNQ1AluDLO1LD5lRa4dcndaBUXhy1svPLIkZnWPfvFbrMgpdYkbU
E6+Y0eKsUQEX1xiof9mTMTLNjKSa+veaX6TCuEGwnuYSM0q+YPVIOJUKvo0r
tKV/mBHX9tEhhXkqlD2nWIfysCBNsvIcm8o4HLUhDp7U+s8HLSKlKePQSKHp
TbnMgjjukWgvro2DtZpT8A4rFvTyaNW7Wt4JSDlwcWbEiwU9aTzGEGY6AQqP
quI1Q1jQIpJgq/eegF5aKc3SRyyo9tIDM8nkCWCfYMsNLWBBlK0v5837J6BA
18fo51sWlNW+9ZV9ZQK0qr8ym9ezINV60S91HJPgn9Zy8+QoC/rLHz3MoT4J
ghyK+1Pn/ns8BcW2sWaTUOmX17JjjQVlKK/5L7tOwop5mPgoOwmxF8osH0qb
BPKn9WFNPhI6Eg73v5ROguTpG1GlR0hoT8jMXpuGSWgp7FMWkCEhrwcWtx/3
TYIt/5lvoYiEIiLMCp1nJoE+6k3qT20Sqn7CGby6MgnpWwd1zI1JaGrg5Yn9
dFOgbP/4b9N1EhqT8vYZ2jkFg0P0L066kJCv0LGGE7xT4HHO1TLVj4Qsrq4y
8otMwe7KSQ7mSBJqMEjtjxObghdHL1W7JJCQ3base4rUFARKJQxeziQhs96V
hJcnp+B/tQCg/g==
         "]], LineBox[CompressedData["
1:eJwVlmc4FYz/xvEo5ZyMg4NzyDlOyu4h0cD3q1IyKlkR+mWPzFCS4jFSdlZW
ecyKQrJlbxHKKMkWkYdkJOXf/8V93S8+13Vfn5c33cLlvDULExPTwp/8f5+W
sJP3qGLHGinTW9NKE1BtdFs+pI8dnc9sCLcrTsDFloXxb2PsGBH9Y45NYQLW
Fc1jzBbYcXUy/EbP/gmIze483rrBjgFsC2oSkhMgR1b5Ls9GQGZvPVMSYwK6
gvIyU3kIuNlp/E8UZQIcVqgGO2gEbKGXbn/MNQFs1qHbrkoTsPyeYY/ZtgnI
fLdRPHyIgHrxn4xL18cBTzjYaKgTULzv+b8VX8ZhuOg9uUiXgP+Y/k/GeWgc
bjBOtwibE/Dip75fg+3jQI4puxbiQMDw0JkQlvJxKGIRF1/2ImDk5ZrCb1nj
cM49YdAsgIBv2z/VFkaPw11dr8MHUgjYdOGlb431ONx/LXkl7wkBD6lFnOTW
HoeUUyMPxUoJeGdCo3if3DgUqGiwCvT+8RPPGnm3NgaDEpQ3m2xErNIdk0y9
PgbjmV3MXnxEHPb6bXrLcAzmRQIU/hMlohEl/UD4gTFgIs8njqkQ0edbOd1+
bhTEWaqtmq8S8bfmmlOI3ijI+7ongD8RG1aHzdWlR0F5fW97WQQR30wo3Yxn
HYVzC5H7c58Q8WhbnYiG3Qhc+3B5I3KEiKuKm/UnaJ+g+cW2KGOtXRhtVXvK
PGQIumUq6nsv7MJ7I8yBsweH4MNj5xUtm11YIOPWUzfxARYeDpio+u/CofL9
u+/iByCHPhFjlO5Cw1ij8gdbg2BtqVM5L8qB/G1U8bGkfnD+xLxg/TcH8lQy
n76p2w/XjUtoIyocSIg3yhja0Q9hZ0WCey5woND2U7LL3n3w8ujSuZIIDhz5
UIPN1u+AlTdu+vYGB37LURX+bdULpIVbHCQ2TqwOrJTNkO4FequdYiYPJzpy
hUltfe8B1ZvKwa3SnJgiqB03eKcHvCcnxLgvcWJDzcq578XdsPBS3jq9gRMH
qN40Hesu+BUhFK7QzYmdbsmoz94FRPvtxc0fOVGYnrMjtaATJIQ/sM6tcOIm
4dXBKaZOeFGPvYK8XOiXc8FhNr8D5iVn3CxOcqG0gnyAz4k2+M4/HJSrzYWW
Z81Nx362wk/W3sTv57lwova0vs7LVmAfqawLvvSHLx8cExdvhX0xkdy517nw
UQpLZAi1BSx+KhYuP+XCt4eXt97KNIH9jFSTciEXbqcLHV1cbgTXPtr7oFIu
fCdD4RqqaITb+ezMAo1cmKQp95lTqxFSLD+dUx7mwn63ILE0jwYY6AhaDOTk
Rluf860ds3UQq5qqbkDmxh1T9fnhpXVwvvBlkpgwN1q2HtIgBtdBV/zEiWZJ
bhx1smyUF6uD5stqiWwnuTG544tjl2MtlKxtqt27yY108vgxl/3V4OHAm2AS
wI1eXuNSdSOvQH5Yal7yHjfSOny3yUe/guf1JvEdCdxoRhhXM1urguzwsi/E
Im5sfqBVZNRdCfEMj5jIWW5099mew1lYDvrxoTOXFrnRSKxs+rBbOZB2Zqj8
vcaNjten9UC+HCIWej53s5KQcvaJSWdJGQSX71cm0UjothpzJK6tFLzOzk3G
GpKQXWzwHRNPCSjUsxyxNiMh81o349xIMXxToEQetCLh5uPuIxp5xeBMOX24
342E9baKPOIaxWAzlR3OH05Cwu1kM/M7L8HAx0IxqYGEros+FffoRRCfyrt9
rY2E82UH/Ng2XkB/TXOfXjcJr6zteLva+wIMWaU8dw2TsHqoKnVv8Au4EL5c
5LdKwlwj/5KHS4Vg8ihQzlaCB0WrPdKyhgogqU6RuXE/D84fcQ6MqyiAoYmZ
bpoiD+YULfSMJhaAqbiO64djPOgnEp8baFwAZoV8+TqmPMjk+oJQU54P/2vI
llaI5MEw9Tzu5qlnkDZ1YTMqjgcTUkybfj57BmNshNdfk3nQujogv9HrGVho
uzjmPOZBJSszlx3sz8CyT+kppZ4Ho1WsjzGU8sDmc+s+5hUeFB5V5qE+fQpX
CHOiXSa8mBaYOcUxkwNz3hWshMu8+Oi/itojtTngMHN3+pQtLx7+IdLW+CAH
bJvEn9Zd5cVLb8LnFjRzwOK2jVxxGC9OHXIX9i3KBuPlMUip5kW7mfWtpNgs
GLxcSH/fyIv3nX6NSLlngWG331/kDl500JTrZD+XBfrPRFoiB3hxdYRdLZ+Y
Bedszc4ELPJiZv+S8Y27mXByaNDUQZQPN5z/M78clQFNpx+r5ojzoVuXa6qz
ewacKLtGm5TlQ9OLoayv9DNALY48aXaUD+8lJ7lRKBmgfFbfUVefD+fMEnUb
c9JBvuGN96FgPjylR9+GXf+CSG5z/PYvfHjipXVvxvE00H9UVt6+yIf6bixW
eZJpcC/m6ceINT5sshFymuNOg+8+EaL828iolN78m7f+EbRrGz7fRyNjX6x+
7PW/HoHXwlSThiEZU2r6+CcfpELe+MAM0YyMZZtZBspOqTDW30bosSTjp5PS
nItqqaBd80zX2I2MWo4feG3mU0A0ynPYPoyMPPdf/3BTT4FOuW0r9+rJaHhS
LQnYkoFl7xr/2TYyDqcLpo+NJsEhyuwRnm4yeqUTmXsqkiCdpdMveZiMreJm
KbEuSXD9bSwxb52MF5dSXiV+TIQ9nnv2dMry4z1XkFhreAA+Zcf1OJP5USZN
01inIR7kTbsXL/3Lj4Nnsh6o5MTDly3TiIIcftQpC54xD40Hk1Nebbov+VH1
RtKmvH48HOl/DLGd/LjiEU3km4mD9eVd0oJMAijufEzTWiAOvPYPsjKsBVD7
TZX6/QcxIPvWKv2qowAGbV6cHvOPgWmvJWh0E8CjIXPlho4xYFDN7mN9SwCF
7jBePVeNAQUdlaWcBAHsdd0s5fx8H5Yd0oel2wVwcaVKQl/1PrhmXylR3C+I
PqndJJZt0fDpDTWOQ1EQNU0Udo4uRoHOj/ar08qCuDbE8njkYxRIakvIxWsK
YnRsZcWx4iiYXJrKXbEWxNt/s1hE2UaBkcqlf1+mCKLwzVUiNTMSVN/phsmz
UzBpbJWa7h0Oeb+YHNm5KWin7JvaciEcqPsKTo/zU3Aw2byRdigc1r052O6L
UXAru8b0yloYvBDp8F9CCr7f5eBodj0MxBxPXCu4RkHTa9NDZwNCgciiZCE7
RUGN0RajrxV3ofzaX3rTcxSU9fHN0Eq7CzZf3xx/+I2CHdeWKrqD7kLtoJ0Y
BxMVK8537Tujexeu5ifNfKVQUf1knCDHlxD4YPrb+dk5KppvuHtbi4bA49Im
H+kqKsrV24c+zQsGA5n7VybrqRj5K3ztUnwwsGSYm6W0UVE3zUNKwS8YTCPW
VIkDVKzSFOY4pB8MnNYSLPNLVHzucKk351cQeJHCQ3L3CeGn5+PuPwyCQN1J
P04yRgg33KsDiNRA8LhfyeSSKISL7s3ePjsDIbNU9ErRIyFkpo0tb60FAAvL
0jHlPCFk1Sqa0+gLgNr48EWdJiF0NRBUHogKgCO1zVpua0LYkm7R3EoIAFme
wyxlF4WxvjFeZR/XP2B2KM1p87Lwn39UILOT+R8IM2N7j3bC6Nq52rO55A9z
OX35bR7CiG3ZHQLv/OGxsrvZULgwimU1PqQl+gPDJrfsd40w8vH+Ujbe6w8C
5cIu6nt2Y8DMQmyDth/8tsyhckvtRkfHmaRoVT+Y5JBr/Si3G9ucBidd//aD
AqsTdA/Yjcf0lgcseP3gFJfj23ST3VjTO5IsWnEbvGzLlJiid6Os/m+nvyZu
QR+fHlPlr93Ys3w+bYe2L1TUfswLZhVBC6VTJTEHfCHN0cb4PEEEFWrJx45S
feFKnfeLWQER3KvFxTXy5SawOqVZCSiIIJ/K/hmP0Jug0Pi11dNBBANeKyQX
9/jAffeQ6L8HRLA0cD7ihtsN2HidVxYyLILUUenM52Y3wGJfz8johAi2WNkb
r52+AQc+CspGL4rgAvQpNIvegC/pBlPrrDRsfOFWYNjnDWHEz/7Gu2nY4iVr
IKXqDV0jOyspujQUPRA0vSh8Hc4Hn5VJLaFhhtGc+nsuL8g2XjxdXk5DEY4I
5npmL/ghHW3TV0VDhfJ0jvJvnpD2tvfRrgYaXpUgDfS884SvNEPSrTc0HDM1
Uc5L9ISQStM18xkaDjlY3VkR84TqRfs6GoWO17yV0u00PEDyYqBBpi8dlZrs
1CIL3cHYrYTE6k/HzTsuQuGZ7hByZ+aNZSAdXfaQfRMS3GGqSFuTEUrH1SLF
6B5fd0gj8kH6AzrmVsUZvdd0B77qLPG0IjrG1XSrSn52AyZ6y8/kWTo+eS5P
dBJ3g/7pnekxBqIolThhLRXnAs36d1PKL4iiVptDwqK/C5TU70gYuSiKVx22
LzY5u0D8Q7YwKQtRtAyu6U7TcAEDw21eDc6i2Pha1InvlzO8a2LSXL4jigdv
8B+fs3OG3sy1pfMVouis/8lqQMsJuiym1EgiDGwwH2u3POoIY6w563GiDFzP
vzYwKeEI37Pt8gX3MvDtwjFTTwFHEJybE6LLMPDLLe2QxhUHsLr6bW3/UQZ+
5tMOFCx0gI2ArWc6Rgzs+CgjFSnpAHuzBCl3Ixko1G41qihuD4dPDXUTYxho
fDQqP1jAHrRnU+5ExTPwTJDB0sQOe3CToa0kpDIwcndCdPOsHVQV7+3OzmUg
6XJ+rmSeHZxvPhDc2MLAkNKmyssH7MDabkVZo4OBYo2mi/577OA6e+lyRxcD
fxzZKHrOZwepZ45cftvHQLrycqHMui3M9KPy+MSf/SdeXLWvbGHjOsuy9WcG
9kmZnDiebwu7qI1PZr8w8ORB+5TeNFuQv3SKf2mJgcdCZwP5Am1BnXlnl8cK
A+cjPX+2etrChYz2wPV1BnobWliE2NqCg3rY0ZubDOTI/JynZ2wLvp91vm1t
MfA365kuSS1b+D/lgcF6
         "]]}},
      Annotation[#, "Charting`Private`Tag$319036#1"]& ], 
     TagBox[{
       {RGBColor[0.880722, 0.611041, 0.142051], AbsoluteThickness[1.6], 
        Opacity[1.], Dashing[{Small, Small}], LineBox[CompressedData["
1:eJwVjXc0FozbgEUi8xl4hvUMFCFbQncolEhmb2QnqbxWCClehJCthKxskp2S
u6woo4RUREOlUkoaxPf7/rrOdc51zsV0+9fqCCcHBwd5HQfH//PMO/Nva2ts
zLgXG7z6ej3Mhon9eL7CRq6LEzZrP9aDBeHlz5bfbNx0vplO5uUGho7v33+/
s/HJT8M7AYrccC8hjXd6lo18xPg18SBu4FUel8IBNjK5tRolBTdARqCL2bkr
bPwW0V6YvZcH/vLKWzheYqODMedjWWce8MxbsNyWycbVonhmfwAPaPdE2X1N
ZuPWOdeLtnk88IxyzdUlio3VVad6Qhd4gHHrQ/DOY2y8eGpChZrPC1XrAko4
tNn42+5yduBGPthmXbnhsjobs/6svVlh8UFPyYyXqgobvz4JwmI9Ppg2sVRy
k2djIXPvkLkvH4glKzV3irNxN1VLgjrBB1H0972xHGwk1e1+VV3HDwfVD38U
6Gdh+t+gY6zTgjAbnWF+rYeFP9yalMeyBCFg7MF1/U4Wihy6FFXbKAjJp7cH
+txmYd9PjeqBr4LQ2UH5O1TLwrBAycUH3kKgvO+xUHo6C0O3ERd/HREG7iMm
arTDLOTNcZ20ayfAYydV+4//sNCVV+NH/AAB8g+Kh7fbsZAgvE1reJIAWvu+
dLtaspBhdu1q1ioBPNWz/6k0YuGNl4ECQgZEuL/u3TldBRb6jcR2d/QRITE/
dujwTyaafjm2ZWWOBAcv+S5uXWRiWKaK8MO/JJBJO0TjXGAixq88qSeQoT1G
2b10jonGVPkL3VpkmD8xtjQ/ycTw2mZzrmgyWOrKSZ3rYqLi+d/GqywRID/t
PlGUykT9V7XbvwSIAm4pjItOZiL9r3uQX7wonDgbXuJ5gYnjATNUoaui0COn
/kIhhokGsfmK2f2iEHqqwKwhhInT8T5jn1hi8IoUptDlzERrwyyzvqdiUG+u
8v6tEhM167fx+ByignMh//r7Ckzssbq/PimACgI/ZqUrNzGRUhnY+SCRCp65
efY+TCbOnk42quigAv0jX++SCBNjdTblfZCjQVTc22s8KwwcJ/bsqlqmgVVn
jrt8PwMJqz8iCjvEQebJm6neHgZGcW8yznspDktvlA95djLQ5oa3cc+aOFze
0GlZfJuBi/yB7MKdEjC956O+5HUG9n7P7IvqkoCTw7pUYgYDu8Oj0nVHJSFu
8sXDX4cZaM65kHlMiAGH5uVMsw8xkHJqZDqByQDFNd9OTXsGfnpWIn9fgwFD
DO42f0sGKrx5GpLtwAAxD6WyT4YMdJIbP5NcyYDiuTOR05sYqGvd8JPPgglh
X/RPpLyWxiKfuN62ahbkumq/3zkpjRVmgj+177Hg9oiKx8KYNEpw/E4aGWfB
agvb0apfGmukHnV4crEh6tzGfSI3pDGr3m+O05ENCcTRLZcipPHsVN1xA7IM
5Kif+HiVJo0csne8PK/Iwq1rR45akqVxXL9eVaJJFl5QnF9zCErjoXv0kp+D
siC1cuC5K4c0ls7GJDG45KCoS/sB+50UnotX7zc4KQcVtlxVZY1SyHfL1H/V
dBO0Bud4X98vhQ9IhxTdGfLA8vC79tRUCjUHZkO/GchDkqXp9DpDKWQM7BS4
6S4PbvJLtjYaUlhYM1r1uUwe+J8fMPhNlUISrzH3OnUFcNqxkWr0ShK/6+g1
aNhsAS7ukO6xQEl01174oNSjBD4LFhwcPpI4+HGBO+mLEjydlNWVPyqJFPtr
kuo0ZahuHqkL+0cSL5TLxdudVAY7r625jB2SeC9vbx4fbSuUP5j19+aRxNKa
t972oAIWabaM1csSeJqWktjaqQqhasJ7TNIlMML/usDyC1UofXzfLyVRAuuP
Bf4+tqQKqyS9TtZZCcymdKYMyqtBTTrL08RDAscp0SrtaWogkPmlKkVZAqte
yLDOn1SH/ux4bXanOO4Yaq1q26MJS9pGLidui6Pt7Edv62OawHq6EtfUJI4b
GyjGcvGaEEr1fWZSLo6np3Ssw/s0Qf6y3ZkTSeIYVhwk92ufFsTlsDub7MVx
YXckvdRZG0zy2i1MP9HRb/Pp1tctOvA16cXK+lk6DlzhKmZN6kBOxHLl3Zd0
NJHm+a+Eczt8ctbh0R2hY8pLba8Ai+2QxmrqUGqj44eQyd/mH7bDVFm1CjmO
jjXKc3fDFfUg7tKDqaFIOp5ReamgZqcHqvFziYlhdAzJytyncU4Por03f+D+
l46Eoip35qgeKCiVFP6ypWPwstSbG1H6EFR/hTTFpuOsbR7s/bwDGMVtmCNJ
x0V9zvtSEgB96RM+9hQ6cp1aiDIzA5A4RXkwzEdH/Y/khrpKgHva6f91LtCQ
ZzVFbVprJwi1JyyWd9DQVSGla5zTAEp7T48FONDwfGKub/JdQ7isFmRUYUPD
4Mqh0IkZQ0jM86+bMqdh1+uikWOcRuAfcDxhz04azk06GxzeZQT60od3SMvS
8OBNgW3FD4zgSdDO0v55KjrrN9rbvN8FvTN6ZI73VFTSqbczF9wNbft0zmnO
UHG63Gc+W203FLDUDhWMUPGK5AtL2YjdcHyQLRTUSkVDEbKdDs0YOOV4gphR
VHxyQMGS7GICP1K4XtuFUXGNkfo5NcEE3i+v7U8MpGL14HaSX5MJDD76Jf/T
k4rjaktUWwFTuHxmbvKhGRXD9W5+eXTHFFRGB3aHiFIRVsqFL2vvBafoDNGh
cgq+PL1WvXLOHAZhiSek6H9eKvuNr9kcYNn+DyOXggWDSy0pH82B4S/+0v8i
Badvyc/wHLSAV85F5WJBFOSz3mrdp7UfPHXrdJ2MKFj5vYPlGWsJY0tEZR59
Cg7fNXT8U2IJJvUBjDotCha6rUsc7bSEzfLa3JwKFNwk2D/vznkA5sTuDF4j
UBBMzm77GXUAfL49cP08KYY7d1XnNKZZwVSNkk3WuBj+sCiuEm+2gv3HLhrD
IzHMbbsaPD5hBSrTVltSu8TwSoeZ+AGWNXwbmFjUqBLDDeb1xl4t1hBU8e58
eIgY9h5XOij83QYiXLhq+cliqFd5pdmm1R7qhkySnwiIYcw/Z1z/e2cPr3Yk
+uRtEMPzFVaKmykHwVhSdOvWP6LYv9793kTwQRB6JldnNSOKTimJftzwD+Rb
762/fF0U979TjHvy9hAM30tOc6sQRcntJzhokg7AqTbiv6VYFJc3CaV+snEA
T4KjenuWKB4oXrfRtMcBlAdONk6fEcWd87dkuOococM4tXnTPlGseU87rV3o
BN+aRrO+7hbFON02q/2vnEBGlh58E/73r+mtEZVxhjiuYm0zdVE8m90w3Fzh
DJbY2OpDF0WjdQvR3U4uMK3ztK3pvQjef/O+eCDaFUgVElciXomgXwozw7HK
FXZRXcNMXogga2tHrd1jVyhf+qA7MSSC9f6awmlMN/BtWL690iyCz1+P+1p0
uwGHknSHUYwIUiljcjpsDwgXM3CKiRDBKu2yOmlbD/i55va3J1gEhfd7JRSd
94D5x6W6e71F0ODupcjYeQ94HqLcarlfBL+JzNP4u45Ac5f+jcM0EdQ9Mt9v
mnIU1GqdLa+SRDD1RZ88e+Ao1GRHfpnmF0G3lW67Lj4vKPHuVvJYJSMvwSXk
aJwXpBHMK71fk7God0t2QtIxOOnoWBxcQ8aHSnGmu+8dh/e7IwxvlpLR0vWJ
nrTgCfDYWjDz5yoZaXGG+b8OnoBDnG+kI9LIePpm4fa27yfAtPx4bnQwGVf9
mvcsaPqAzGJoZqoBGSH49aPcEF8omMzVGNlORv+WoAVymS+I994ZEdEgo4M5
92eVMV8g5XCSLsmRkWrzpv6olh+sQUJyPj8ZbafmNelrfvDswuXzVaMkdH6r
b2ndGAAj3YxqlyES9keTj1bNBcDDtbJh0T4SzgfEzSMzEO4ENNPO3SYhlVx7
XyUtEIocRqpsikl4YQxsI8JPgfcWweG/viR8p/3p3fPTweB+JGOx3puEWq9P
lxe1B4PjVXGalwcJu0b/NXHhDAELsoLbY3sS5h913/AoOQTUlo0XS3eQkOna
Ec7VeBqW+89RLQVIyP/00vSgejgsrufV595AQscA641K8eEwv+Oia9saEbuO
/dg8/DIcpuvzKmW+E/GW3V6nlZQz0JXTpvd7goh039G8DK6z0P7EwLV2hIjD
P+Rb7rqfhWahvhj3ASLG8AlzHek+C+VR44MDSMRGcf+cDONzkOi96FJURkQZ
9SSnZkokxJSExdgXEtEoIKaAxyISIqY4KwWuEHHLvt/DKjGR4GtF/B6UTMS0
Rplh+lIk2GxXjjE7RcSWlmcX8FUUSPB5VSwaErH4YM5GzY/R4HTnYSJLj4gH
HjT9WdKKgUJ/VV9LTSLWkgMcBaNjQO75H63qTUR8lv5I3poVC1urk7rcBYgo
pffRWdD3PPi7fCtL5f5fP1Noptd7HhpF7C90rBIw3KtKbFk6DradYViJLxCQ
O+8iac9YHBhaNLx8PErAPA+tPlH7BIjmpHZyDBFwxmXy+o1bCdDbHF6qfJ+A
c9P2OWzWBdgnbXwyoY2Auq7MjXWLF8Du69M/BlcJeDGZLhh9IwmOpa2K3vAi
4Kl9SwGdfSlQbez+e8qVgFZmyaHbBFNh/k/vCwEHAirKbdy1cCAV/N1Ti73M
CehZ9++8yctUCNeQUWWoEfBPQgHfLr50uPM+TsRiCwEfW0WPpBxMh3V5n3+G
yRDwbWTFVfvydIjlbrkzLkZAv7xMHd99GSBVk35J6qcwXv4kQcwry4Ri0cPO
oR+E0dXBfyaOMws2R8jJjT0XRhtj2S4F5yxQ3X+zIQmF8YP0F7E6yWzYtTA1
uBIvjLqstuv5dZfguKYC93MJYSzNzGrg0swFf+6bZUHCwhj1shx6qnMhdNRk
L4lTGDUlAifK5PIg4dSRi3veCWHeSZnzrxn5UNlUQGu9IYRyDu23f1EKoD5m
623rEiEMZQf/qnMsgDbbO05fsoQwms7WTS0qgP4fz4vlwoUw04d1cES1ED5o
UpQzjYVQr/3wRIZTEXzlLh1W0RHCtqkvpt3VRfBrVCPg4RYhLOmmPVRYKQLe
IKtWLqIQaoRNaWblF8Pm5iRD/+eC+Pis78DMQgkc1Vpvv99XELv/44jzGi4D
nw3pv+fcBJFgIm4up1oOQWPM3FhbQbwe7bz+XVo5xAbBTPt2QbzCM6W4/58K
KG0OPa7ILYi2Y5e78r9WwluthbMbcwRQtcvz6H/6tfBpwznWtUQBHLvEptSW
18LimFD3zrMCmPPgmcg8+TqsD1bkC/EQwM7ru2St5q6DTMvRjFllAayZMtFb
7qsDd+2p8s5Oftxjv5i4x7UePMu17Yxb+DHmkWIrK7kevGmpXH2V/CjdrjFk
2FYPvstGToOp/LiVWiMuS2iAgBN5/Adi+NF7w1u5QZ0GCJpcah0J4Ud64OMX
F9waILyjgjzhzI/5V9NCRG40wFkVrrsO1vwYcD4msnesAaIKHX2mjPkx6Wr1
ReflBoj7T7jvtRI/fg7N3UkyaIQLi15Bnkx+FPe2yaS4NULykXvsDyL86JZm
6zke2QgZJqci5pf58IjhtX6X9kbIbh3c4veFD03fxg9RJxohR37zxPdXfFjt
x7vL63sj5OVExgaN8aHJKYUhE4EmKOB/rv67jw8FrvK21LGboDhcYyasnQ+l
HXpmc3WaYK+8l1rgbT6semSRdki3Cf4P84rvdA==
         "]], LineBox[CompressedData["
1:eJwVk3k41PsXx61jZkhIUl0RytJG101CR5YspRQpibIlS3SLSFfi4lKpbN/v
jO3KWkjEl26qz0dJljZZ2ighZctuzGD85vfHec7zep5znrO9z1r3wINeIkJC
Qo8F9n8fvZn86JDDxL39L/dIelJQZpJGxF5lYm6Xz3mpKAoqyyfNGBFMPKLu
VWJxk4JqVdvxq2eZOKjUUms4g4KHyQVZ0ieZ+EWJYh2/kILHYkJ7E52YmGeu
tSS8nAIc7MRdZsvEJwbH93r/R8Gz/vsFhAkTyzeqRj1BFNQflnJYqcfEn3jD
rtF1FDQ2eAlnaDCx88urFjUvKHhpgErXrGbi3HoF85ONFLwpUjx2S5qJJSML
lsYL+N3qswx1ESYu9nvP12igoP1ac1XBNANHNlaJWj2n4MOCuqfWAAO7ja3P
/4Up6Ay4JFvSycAZ7AbO2hoKvn59/2TzWwYeZIcQPyso6LHT9S9/xsBTVT5p
1sUU9NdeWalXzcDecfykvbcoGNjaV19VxMA3j+8P56ZSMJxrHGSQxcAJitdr
jsRTMCpPrn2UyMAuF3ZJnbtIwUTM2OudMQyc6Hk68oA/BbPeuVrm/gxsGhmZ
cNmGgrkP8x31xxmYHrcrrU+fAr61Y7S1PQM/tcf5v6tTILaR8XXfDgZe2WRL
1nArQXYsIMWJzsDppZqaBLsS5N0adnXO0bFPIKkZFFEJiu/WjrqO0rGJsYj/
Tc9KWFPZZu3ZQcfCyebydzdWgnbojsWAPDqOkWngJVIVgLv2afcSdKyc0iD8
PrkCHM08Dh2Op+Pz+TrbiD8rIEr6WjEE0PHpJ+MG5Rsq4GNe12GZ7XR83zsj
4kr6fYhruVxW3iyBh65UX9Q9Ww5r9FM/r3sigQvFrja/3lsOlRl3aGllEvhq
TJRViEY5dHu/OxaVKoF5tOkZ4a4y0OerMeyPS+CVQctvp1qXQb/2C7epCRr+
t+yzG/9IKfx18/O1U99p+PkN9n9L5UtBbma0uvM9DUvHH1WsfnMXdtYqSj9/
RMPzVKn7e6u7kHrY92FqLA2nBjN5VaYlYB69ZJn+KhrOmlgRjByL4NPA2p3F
UjTszFYxc/mtCM7s3+ajvCiO172XOXO35w6krzqOJPrE8Q+dyTOef96BibIy
vw93xfH5Vn8NVfI23Oqyr7uwSxxH5ylgTdFC2Nq3ldemJ44Ttiob13cUQN2g
rI6OpjjOslFtnygqgH7Om/R+aXHcv0omZMqhALTl9p6z7xTDHZURw8H38uH+
bnPVTSFieG5Pc6hFeB6Y2aodifMVw+mV3Fv6TnnQZi9yvddFDDvnX/fI/SMP
Zk5gLttcDKt9sZHtGc0Fw4tGLTQ5MeyS93G4zScX6u7pXe4uEcVHRcH12Nkc
OFS1rMowWxT/Y3jDyPRQDvQ/mhgikkVxtcn+yavbc4DeVHbYNkwUx39vaLEQ
ygHbvo1bHlqKYrta9eM6KbegQ3Hdl+QeEWzqIebZ9jIbvJXF5EfbRTCVWjPu
RWXD7Lpea5tGESz2wjjGKisbVv1+ixIqE8GFB/fHzp/JBldbpYTT4SLYSkJ+
u+iqbPgRudzIUlEE6/t3pblPZgEz/N5oMlMEf+vZFshqyoLNoda53fPCePDt
8/hTOVlwPiCcGfZNGGvK2y97Y58FNOfvH0qKhLGWxLnpi48zQdsx4ho3Qxg7
8CO327AzYd+BlSa7bwhjWf3Pt3OCMyHV0rbw6zlhPBP4On9wSyao61HBcsbC
WDvZsTuvKAOstuzXOr5FGCddHlJNupIB/toDncVrhfGPSCpuzjcDKlWUzC1o
wlh32+/WRpsywGxJjFzoGyEcEzY/b12dDu79Dve63AS8xOLS/u40iP32y13b
QQhHn66L3/MiDYo64xRCdgvhihbuZElpGky8exQus0EIn7QMkUq/lAYiEdas
2J+LiKVTly6qlgY2weGLyq8WkYup9VPGkjRI9Cs/+V/5ItKb/qjuz2GDypGV
fwyHLSL3spLAXa/YALoDLQeWLCLpFW39suFsiNVQMhga5yPR+caULh82vFY6
kB3dwUeWHo8yFxzZ4Mr8L6D6Xz76uztpvf5WNvzVGyeptJWP2m8nNocMs+Bh
qqbFT8cFlBW9+WBYIAvozj88hI0W0L1aTR1fNxY4qhRErVq7gAxa/zL8154F
E0VqeO/QPComDQ53bGeBFl5jWB4xj5jhzVXeNBacj+lyavKcRz09xguBPBLq
bDJCe63nUVN2b/WDXyScaF9ZtVx+HhlyvrgzPpDAGpTXDbs9h4at2HLsuyT0
32vdn5wwhy7OHfAlcknQC04KKDk7h677JWx4yybhzeLSki9Gc2jaWUGeE0sC
bbmkhlkLD92abFWheZLg8KnR4lgVDx1zUj78yZmEnH/jPIPTeWjFo2vRP+xJ
2KlNyyn04iGHfYF6xeYkBIOwkhSPi3j5J71eaZLwVAwbrvvKRZHays9cVUmQ
abp0dGcdF/G7hLTX/0ZCicM8eeY6F1ncS0CHZEjgraypij/HRYYulNVjJglW
Xy+05xzhom+DIzecxEno8+HItatykbPDN+UtcwRs3VKl+0uCi04tNXvrPUPA
5akgO4mRWeRlNrGkbZyA1RETCQbVs2jHdg/Z3QMEnDIvLzmYMYt8iF6bPd8J
qGKcafaLnEWv05W4Ud8IOJgyQs/aM4sSu7KL4j4RkO1UolGtM4u4vvc2Or4n
4Ncav91vl88iE8VxlUNtBBj1aXkN8DioXm7GOqaFgCt3fv4t0s1BUa7Rfv2v
CfgQUJiz+jkHSSndsAl9ScB6vZO1ekUc1P58090dTQQEcdW7bW9wUIFt8tFN
DQTUPunlnwwSxBuKr7arJ0A6OkfpshMHjea/q86pI+CYtZsReycHNSrvmVN/
RkCRtIrzfTUO8o6iyjpqCZht/XKhmc5BPTm786oxAbvZmay+kRnk0b8i9wUi
IMX1WPXCuxnkWqV0kSbgHrXVHQoPZtC5FqW5c08I0Bn4OLUlcwY9OJ8/sVTA
QWObtFZEzyBJg0DnzscEPOBEuvB9Z1CJhO33twKe57cnfj8wg2oO3fQdEfAu
mnb9y+0zaKxKtF5XkB+75BKvQnkGpdn1vssUcJP8u83ptBmE17f76wrqS/+2
3iNqZBodNfsWOCzgg2phpE/bNLpJ+Tx4Leif0H7dbFczjWS8VdU+COb7rKsq
tD1nGm19Tk+gC+ZXMTivpxw/je4bOrceF+zH06TpFO3MNGq9dLO16zkBty3X
ZI44TiPnnH1+US8IGN53tqXNeBqpzLmF2jYSEOyyakeu5DTqyTXxdXxFwEPP
gIArE1MIyqUlU94QwPd7mvPnxyn0PlGNzRHcNzbMV9KkcAolJXOmtgj00BT5
BDSuT6EH2m6XxAR6WRovFyQdPIWqg+z8+Z0EsMiHnZ2mU0hBjD7k1ktAZ5a0
bJ3WFNqgW/tHc7+g/wJ3i2KZKXTDuPGI0yABdyqZpRe+TKLQ7hiyV6Dfhy1H
IxTCJpFa/x8DxSIk8D+UViycmEQ19o6D+hIkmHaL/OyznEQFlsYpPyRJaP5V
ZFexfBKly2YalS8noVNybq1d+QRyLNygPKBNgsqy/Y76rAnUoJFQnKBDgteq
3CtrIiaQA28s1GEbCb8090wO751Arf8cZVqZkrBokV4X/3McqYt6L68V/L+5
7ejsmTfjSLZAsvZPdxLiHMw2HakaR0MKxA9TH8F/ewylro8eR4xpzQyLEBJU
Lxt6P1MeR57iVh/rUgT5Dz8zFhzHEHlUYcy9nYTSonyDF4ZjyDargFX2hQTF
9ECfRJUxpLv6zpjSTxI6OLSkPW2jSJrtbH5ojoR1Fx1lMnm/kLMJR0pdjQVP
I6elTCxHULfLxqSUEBYQ7vH+bTIjiJEoUh4dxQIfM6WXpz4No/TgasV/Elgg
I25xNfH0MLLiyS4+zmVBGW82e93QEDK3SHK5/YQF/wOmBQTQ
         "]], LineBox[CompressedData["
1:eJwVlnc81u0Xx+0d2oWGVBTJk5GE840SUQkJFRLy0ERGRtllhMZ9398vMjMb
wq2oHGWXSmb2npUH2cTv/v11vd6v63WdcX2uc84laXPNyI6DjY3Nnp2N7f8r
TYSpke7/E9dFONs71DNg8b4iT3DXMDZs2ZkpL0dCzbUKO7HMYdSb/mT1eD8J
yYZny164DOP7HSYSk1okHFsVENjEM4yy8a6Xo8xJIB/XcuzaM4SYf11jKYiE
y272Nu+nB5F28TjVGUUCcWb+w6niQXR0FW5JjiFhaMM2v1vGg3jWPF+/MpsE
ldgby589B/BkeO3zrc0kCPhwW1lrD2B6cll6QQ8J7efJokmhAdwR6Pdgwy8S
Ard88NmU0I/utk/61y2RYMZ2uv3Vv/34KWiN5nMeCuS6h9R1FPvxhnWJ9Yww
BXVJootXy/swvMN67MFmClIDUs5yRvXhI7XYluYdFNyyVX1LN+/DpgeVwShH
wYkj1WJyUn1YlBuhpKlIwbad1reKf/Vi2YkdoycPUDDNM9lskt+LWhPdwaOa
FFQNhhwYvt2LHzOZ5OrDFMRWipM+er14yLEg5I0uBdczXs6uXN2L0lfy3RoN
KFAQvhqg1dWDurc1LOUNKRh3lhN2ed6D/GoLLlzGFOQ0jTCSb/VgV1lktNFp
CpzVM6Tqj/agqI+l1aozFCgmXnrBtbYH4w5SxhpmFExy7zyg3NONAcHmr6pZ
nOfYV2L3shvjRnNDClh881vSCZp3N3ruGcleZJ1XUbrQXK7Xje/p1Pf7pqx8
GFtsZ9Z1o0w8p5mDCQX5f9tHpfu60E3d1MvvFAXuNrGeZq+6UFNN7GDtcQpU
Kyy47vl2YbZXqqWRHgWzshsjC/S7kPB66TqnTUFBVNPGkQ1dOHBhtLZIg4I/
I7J6ytWdeOZg72NShQLXvHRLmn0nmv+Xl3BHnuXfZ4frDFsnln/9J86RpYf7
0aR7ZjEd+DTtz8JxcZZ90S3xBcodeMcjc3KrKAWeLTF5YjXtqMMeHdzMScF8
8oZPXo7tWPxQ2PPKNAmLKqumNOLbMKHnatjfJhJ82CIF4g+0Ifvh67J95SQs
VQluZatvxW4/tr1eeSTceXhX+cLVVhS/IXzmdQIJ7Oe59T/ytWJbOpdyRBgJ
/jv9raWSW9AjaOWecVcSuMaWbgZqtOCPirceTedI4AmYTdBxbkbxOJc9C9Ik
hBjczE8TakbbPXyGWwVJ4Fs38Zkv7QcG9H4h6L8YIJDxc/pTaxO6nLSq081k
QJizg5CcWxNmJic5OQYzQEi9XzJCtAndDhdUZVkzQORbh8HJI40obFrjflaE
AVGMszbZnQ2YWTSRmt1Lh1U2P9xX3mrA+KO3HP4w6bBm6ntS3Yt6PFDvpCVq
QocN4mWzZzbU4UbmoOCZmzQg+w4JF+TUotzeUzsq99NA7EWRlNjxWnz8c39E
1cxj2HTozYk2v++43HCs0OT6Y3gioGyrIfEdHYQNHD/LPIYt9a88n+TX4MWN
YWeedTwC7a+meh8av2HvgYnVEVqPQOeCoWuA4DcUX52a5Tv2EHQn9eKPEF/x
+oUKuaKYh2AgpjFVlVGND7fu3bx65AGY2ksl1npXoff3j5Pv7aIh9IbL3QfM
StR8969i/XIUvPcuuWY0WoGGe4dyjtCjYPvDi5q1VuW4fkbIO9I7EiYwufW7
VglaRbcl1LSEwWZFXbmklYWoFNHwIz0nAIL0huYlA97gDXTliab84ZfV3arE
yXxkM93t+NHXDwrDK+0Tm3Ixw40j/I6nLzyvjtY6dDALOZXrwit23YQxBmk7
TjqjdoeDpfwBDfDmeFSmo2oOJUYFnzq/SaE8dbFijcpt6GC4SbsE6KKx4o93
wYcegdGrPS7rK6zwhr3TcOmjVFB4JtORGXMD2diYyxeLXoNsSMueAWF/JIfX
/NNnUABywfyrmmUCcF+dq41tayFYramSXdIMRNtUpTLb2feQsT/FQdEqGG13
WpTt2/gRHrCfyt3tFIoK4gIdzl0foeLjQXtfmzD8K1I4nZNWAkSzROa4STjS
5jbKKKqUAZdOh37X7vtYUd0cqmhcCVsCN8XerY5CB4+WirOyVTAkXJx3UT0a
+ba3cgVyfoLsoXtdWzOi8ZhXm2997mfg3VhepO75AEd2tr9dDKsG8xi+nNi2
BxhW2z673fYLXBAIWN+t/hCrd3U631zzDU5Z+WyUmXyIlxs6X8b9+gZLcuor
VPQfYTBxfdrGpgYCPZwWNeMfofSv64phat+hcenui4uaj9FB2/l560gtyIsX
Tqy2oKEqOfH5P9M6OPyEvlKYoiHff84jnCV1oGAl5WTRRMMMykVaLqYerAlT
/a3H6Hhr7M8RgrcBDpro/2HepuMxHVdbE5cGyLw3stiQQ8eRcddEb/1GWGc1
rDa2koGFR6cw6nUjiJl5m/BpMjA07mZHilQTdFiIBA5cYqCsnpv4l4UmEPwv
q+AfJgMXn0wf6L70AzgFonnf/2Bg9aSb2VTdD7A5dnfk2DwDLye4P970rBn6
r53UzdxPovr0TO4/G1rgbFK8DWlMopCBR+2RwBbQM1A/Un6FxLbE2THzsRaQ
54gwh2ASn894iFw91wq3Pxs1rYoj0ff43B7/ylZ4yM8oPpFD4olkTwOaUhuM
Dq7rYCsncfTErXtFQu0QNHc37e8QiUUp82m1Hu2Q9m08y2aWxPvzt8oH+trB
b1wy2pmHQkvDhb55ww4ojXrZfGA1hXtTvThF3ndA8Arah9LNFLItLkhK7eoE
40vSGlt2UVhzypvY/7gTeHq0Zk32sdjY9+VTti7I8P98+oYahW98i4peqnSB
m7b5tduHKEzIWPpScLkLOMW2rg09SuHdes32kqQu2C7D9zXGgMLry76/vvzo
AplnE01FhhSa7caFJuFu2BggLfPXmELi9LJAz+FuENYfdLI2pVDmDoj9utUN
ktc380+coVA06/au6WwWpylveWtG4VwDqrINdoPqw8WQUhb3sLHpCmzqgZP3
sn6sY/EnWeLMGuMemCbnbApZ9nJM79hvvtcD+9UPq7w2oZDyK74pgz0QsbN8
61ojCv2fsQXtm+oBc5HW7NYTFDo2EY/UZXthi8YJlVX6FBpx+CXrXOiFCzOv
SlCHQrU9H3IM6b0gs6po709W/sr1jbSiql44vflk1pw6hQpev27JLfaCou7V
ysT9FO6sWq/Nd6EPJM7GddTKUih5fY+028M+qHXdfcVuB4US67UF+8r64Kib
9qcUlh6r7a7W4e5+sHY/fe2gKIXCQoGv95zvhxM9VWIxfBQK5JIxMZH9oKJS
cP4NG0s/9rKL7pP9kNX4YUxtjMRfseKT8kUDsNR8RKq0msRB7X9+xI4NQNT7
VLObJST2jOi8E5AahIxLaQHLBSQ2qzoHDoQMgmz1Xe3MVBLL6yvXPDk1BLdz
JKkUXxLjhdyUV/QPQwjD4Z2aLIlUbthGr/UjEFfvEJKylUSaReLfIb0R2GXv
rCC4jsTw9Oqy0hcjsOlfoTsNbCR6HJYy9fb4CUrrd98PaWSgkXeN20/B36D3
0yHJL4CBx6UGLMw1f8OD5arMc54M1P20oFlx/TcoMKX2615joOYGad7kht+Q
FStw3OQsqz7zfOgW8aOQu3XxjakSAznc1rbZbhyD8S+b/zwZoaOFdWbtG6Ux
iLUeHt/cTcecY1AlZDgGOq2rsKiJjjZb/s3PCx4D7jbV9dZldPxY+S6Ka3IM
VtkJM1WT6CiWeyrETGQc6ji3G5STdHSOG/B5tnscdHwOl7pH03Gbs6iTyYVx
mE/U5dD1o2OAuO2RlK/jcLr0uHe6DR3buOcOzg6PQ4mfAqf1WToqjUXsM+Ce
APFNAec0TejYV/p6y+TBCThO88frOnQ8fFVwXjtjAqgo3kN5cnSMNUsYo5dO
QMsjVafMnXSc1FIe/Nk5ARP+M4yqrXRMWW9V/3DdH7jUtue/gLV05PqQ86I3
4A8o0Y3fjbLR8VzW0af74//ATdJBR3GRhnmP22LCCv+A0XrziKQZGto68txT
HP8DBwrM13P8R8N3JjG3Q4QmwejQcuHECA3XgIJbq/QkXJdrahMepGHZaouL
AZaTYKnrYfKpk4abl0bNmzwnIeFIFLdjGw3dhgIMZR9PwmvB+J/KzTT8Wrvh
6O3sSeDjOKwo30jDne+fa9R9noQVzQ18xnU09E3TUpIenISCaRdGSg0NG6Ob
dntxTEGJ9Xphqa80DLZn3yB1YArWOE1apFXRsMOQJuxuMgVYOn7veQUNVQ7K
cn++NgXF3tSJ7jIa3t9RvLA5bArC5dc2aJXScEDk9IRz6hSISxTp1X6koeb8
8FD5hyno2qrcHPmBhrQ+306x9ilo0XfK9iqm4ejX1Y1XZ6fg7I7sxcdIQ52C
9OqPq6chOqXoZ0cRDZ8ka5Ss2zsNQs1VWaYsno6oLXA8Ng3aBvec/r6n4QmP
S9lFdtMwuvmIRR2LU20WU1f5TQP2d6f9YPGSQXScfew0PND7FbiCdd50/85H
ha+nYeZKyjZnFr+QfBsqXDcN85L8uTws/7xChn42o9Mg3dHj8JnFZtIWxSr8
M7A74ETkW1a8mVq2ywLbZ6C/MfNOCyufxfNXNTs1Z6BG1uOaTAkrHk8Pn1zz
GXAX2hj5lHUfCY/834W4svaDWlcbldNw4mX4wtnIGdhkwqEoX0nDw59pagqZ
M6A4+WWb2ifW/QwkeHKVzUBnTJCYWzUNh9iz3vzonAEn8TtGPSx91DYxZ57N
z4BNphzX7e80DFdFFb+1s1CSKO5oUM/Sy7jq5mmFWaDt4C0+xprXCtfq8nbp
zwJ/cavWrRYa+oe2//lrNws9/xUrtLaz3seH8RupMbPwoiPPYF8/DT3aFrJv
5c9C+I+gvzLDNPw0wz124vsslOLiZqPfNLwqL3Z1hmcOdjJuV6pP07BYb/vz
z5JzUFbg3rE0T8NVdvK/4tXnIHZx6c7kMg3zY7QcdZ3nIMliO8NLgI58rw0y
JCLmwE1wIHWFKKtf1JoOjaXNgRRbpFs9q56W+JzsyfY56EzvfcK+jY5H3B7a
jOjOwzzfJetedTrSouMSiy7Ow797a19vP0zHoWdpXQ9852HQIzM0Tp+O4b1v
LQ/mzYP6FxWp/az6rzfsswjfsgCbfouvWetDx52XR0lrtQUQruGV3xRMR4+Q
2R9KpxeAiq6Ys4qko0SR0Jn20AVgtpQ60ln9yFZW2Vh+egHuXGKLavlMx3wd
eMCxchHcvwbxlDWy8rHR+94ouwjloRsnf7P63TPG+ZO3LyyCdkXHkb+zrP7B
HaxfU70Iimd5arfuZmBAV6O2c/Jf8LnoveMvg4EdBfpXPN79hXh/8SKhNAaq
PSym+Tb8Bf9kgz8WrP/P2JHM4VDeJXiVV+7JrGWgZZZPZLLTEvh3+950ESWx
MHDiTUbgEgTpv7a6y5oHay0v9byMW4K9j2XedCmQWC16SvndtyWIyOE6ZWlE
oprb9tZ6xWXoS0hfk8BgzY+TJFerwTIUGPGf7M0kcVxGWL7bbhmOe+69c+09
iemtM3d+05dBh7hWbtdL4rpDn3fyLC7DDDOG6mT9T+a4DxSI27ARyqmN5Icu
ClOd/3x5cpWNsPBcZzk1Q6FJ5/MeSS82YsVl/1e3RWIw+802IZlHbMQGf9GJ
GIhBeychK6VyNuIb8766SEoM1td0ch3fzU7cTZiOqfWNRX8NamONCjsxrjG2
fjQmFhUyTeSNtdmJf0MKW28UxGJYQNUZ83PsRGToNqPXU7GopZKbaXefneBY
U1hu6RKH2THBhr4T7MSO9NpTZoFP8PPq4EERNg4iVrh8f07WExwIC/JNXMFB
cNjl1yfWPUEJ78BnpTIchEeIWMSxHfF495w/n6AVB/E1Ith86Vs8Jtf7xcde
5iD6P45JaC3GY5GBn4r8LQ4izs6cpK1JwEn1O7anHnMQ5CFrBz+tBLTe5FtM
/8xB9Dz/LeWRlIBej33O7GrmILgz/7M3f5uAtBU+o4UDHMShuzN6jPoErP7r
JdHBzknwhFI6SnyJqNrh6bFdlZPolGAGCbomomj8TYVXKZxEaC/72ltWSSi7
/maFVg4nsecemnX6JqFOpKtlPXISB6afvSl4koTet13CZ1o4iZIeEZ36ziQc
sroxpLGSi2jNEMn5eikZi7deSfjkw0VIiEZfNo5KwVbG5f3nwriI53vpK+te
p+C06OWvvxlchMm7k5M9nSkox+60KJrHRYw/ELEu/OcpMrodzM6McBEl7i6t
7m1P8VqSrWifKTch/fFRZvzJNLzvScbev8jiIEn3Jz5p+MLwq8yB69zE+Xhe
kX+epeHo0v5D9+9xExcHBplrBdPx8llBZ9V33IRLfcel6W/p6Lgmpy5ckofI
n/zTnuqWifbByzTlXzxEVMP1cobKCww+ryTVNctDnN9xMeK4+wtMVfr3ZSg3
L9HZ4Tp2+80L7O+prejczEtszPgtd1z9JdpC6uy9U7xEwvQeDv/t2Wgza2DR
kc9LnDw1xvZO9RX6f/MbuFvCS8y51r7LOvsKk1LznRVreAm7Nbr8yb6vsNtk
a9jdYV6iLMjx/oPSV2j96s/bfRJ8RCGjQebryRy0dKQ2hfjxEZKnZMRjz+fi
QjP/1/EIPkJ/1WYrXZ9cZOh5+p6j+IjDO+9lhMbm4ncZs85/cvkIqbwoyefN
uXh4cG1iWx8fcc/1edmF43nYZRp06ug4H8EIk2F745CHPuWT7Dl/+QiJaJPL
ZwLyMP9pnU3IOn6i8vUjLr38PDReq716Yhs/0b0tOzH4ax6OBeaUnNvLT8ht
brDs68/DXbbR2/fp8hNt/pWcTSuZWF7H1hBrwk94GT67emYnE220rwfxXuAn
yt8/Ff52gInLOZ3Kzlf4iUQ79n5FAybGbjs50ObJ8ifYIOZ9nomqD4poR4P5
ieEJgv/JFSY2sMsfzXnAT0gyfhyK8mai8424GYl4fmLqtAxdL5SJwt1C6SFZ
/IRtisGODzQmZhl6m0285id0R+9bjCYyUbf4J9/5Un7imf7CcmUWE/v2ni2o
qOEn8jq6D+nlMdEv/tO/+9r5ifaNKm8uvWXiZhE1sbhhfkK/7f3VTR+YWOib
8Yl3mp/I2cDx+2IZE8+MbvBy5hAg1FMmNJQrmTh5/q5su7AA8bFFfiasiolR
X2Zaj4oLEDHzfXCRxXs0LoXnSAsQEh5qTfkVTPz0rFF9k5IAoSKsIBZQykR7
CZ3fIYQAEbU8yVeGTOQMZ8ZNGAgQkTVx+rcKmJiwsP3EeXMBIuO9okriKyaq
Oz1aqrATIG4Yrq5WTWdicwvny33OAkQPM/ojEcdEt2MuVnG+AkRsQ7d/QRQT
VxX2iPCFCRDSSYqyKf5MfLnLqNiZLkB4pPJHcrgwMUCe3mySJED4DZ08KmjL
xP8BKHSNmQ==
         "]], LineBox[CompressedData["
1:eJwVjnc8FYr/xs1cHJxzOBznGGfYmyRJ+nQlEcneZIsKkZGWjGRklZGRrJRV
kVBfn1IolURGw63IKOMSIq3f/f31vJ7X6/28Xw/TO8TGj4uDg4PCycHx/2mm
HKgTcU8AOH9PprtsvY3tjqd0kgcFYNCAN05U+Da6ds+Pff0oAB3V9IajK024
pueR4z4vAGL0kprgt02oLb5tWYdPENyfettqlTdhb2JtRbGoIHR2U0REEpsw
aIVu/xdDEPoHUmuu+DVhxav126P6gnDC1tPmL3YTws4g/90mgtDj88Br4U8j
jja+Fm+0FoRG+89mTW8bUTynJSo5SBCsrmSM/MhoxHPWkVs2FgkCOdWE+8Xs
Lcx+pnKw9pog8N/BNwrtt7DI9H2J/B1B2BnChLzzt/DGtt081H5B2C1Fc+FU
v4UjyrQXP/kIYPP67OFmr5uoxNXu2xX+X1/uvPc6pAF1ThzJ2x5HAOp8e/1X
7gY0XFPoaTlPgGZ2dI1Qfj3um8/QrLlGgB22rcMV9+sw6o3XesZ7AhySXy+8
TKnFrlu8mc57hOCkv4/k0Gg19qm3dfQ7CYF+rNuN/x2rxjfVh1f2+AsB4QIf
tZJajfMlwy5GcULgQbz0MMfxKoqnXpNn3xGCXWu2B66PVSJjg4dT0SMheGUQ
K7MvuRJV4siplH4heF3vZyqnWYlGUbELfHNCUOQuE+5zugL9fCzvzrKEYcvQ
0eAw7XI8/A/nvJ+WMHxYeUF8+KEMo52bGe+3CUOisvGIZVYZplnJJr10Eoa2
/rEowrcr2LR1cV/zeWHY0zqRRugtRR6xi5On1oXB3PE0OeFgMZLnTwqT+USg
NFKkcXqtCJmPA/UqREVgqC6lXPNsERodN0x6rCYCiaThMMtrhRjzaVye5CkC
tLiMCBb3JUxuf25ZHiwC67wsneXiAszNv3N0U7QIZLO/q0YbFGCTRWqnc5YI
PHvx8cOJ6Hycb9LxK3soAgmt1nov+fLw13mpdN0+EageiV5KbMhFwoENt7ve
iUCKroLAXadcVJZ+wzOzIgI3GnbVpTdcxFsd0C8pRoQt34NXVQ5fwFmV6TDv
XUT4uHpfi62SjcsSo4k1FkTYekaUKD6VhT94+guWbYig47hZVr0yCwXe332Q
5EmEq7M9xEa5LFTMySDVRBNhv1GaWZZWJmqcTpBfPkkE5mmik9ZsBuoditmy
LZEIDZLDYZtjMnCnqY/XiywiaP1O/0EoOI/eP/RuLl0nQtk6RWt0Pg0PTKt2
Gt4kwl5zR9t7yWkYOsh4nXiHCFl/PXGykkvDUw0CnNRHRGjeT5YI25+KRT7/
7DMcJcKy9NbCpzPncPhp4kKCCAn06+PdM3efxQtGxSb24iSo0fwUe2MpCW1u
Nl2SlyaB57C8h0VpEvbmju/sUiFB/D4Lh9e/ErHLa0cB3y4SqNPLhE8+ScCE
V07zwxYkSDHWZ908lYB/m4YaV9uSIN145bbi5gRsV7s8t9uLBBYyZ1Y6r8Vj
8+rPHSnHSeDTlucpVXwGI4LE8lziSZDpbMpz3+0M6oyqzqqkkMCgxqYxSvoM
1ne45D7NI0Esq6FbqCwOq9JbvhAaSfCkOFXT5M5pzGVH5GR8JsEvdZ25KPpJ
tMtNnfZcIEEXt0FlbcsJJPOXb9NaJcGqURcj0vEEnp9/OdXHQ4Za5blf1QXH
MalV05DMIENwylafDs1Y3KlmmjWmQAaXUGfpvpFjyHXZY/KWOhnmZjX7tsQf
w5MJ6Zm2W8mQI8U6xvcuBiOtZj5dcCDDx4dlTe+LolG3g8vAz50Mz8IKhRn7
ovGrLi1jky8Z6ikhwWk80XiYZrZlKIwMdXXbTg6ERqH/RFW6RDoZurOmfM45
RKJ9rLfepYdkmNVV4XS3icDcYrENq0/IcN/Kep6TFoFD2DVo20cGTW+aSfBY
ODrwqB4VGiWDhOtq2Mmj4eiUvtR4+hsZiFytH/dVHEGXywnaAcqiMNWx7bsc
KwwvPdDjfKQpCsOiFm8blkPx7fh0H0NPFHyt5I/3d4eim5Jl6Ju/RaFXeHf8
YEgout+kNFi6iQKziCNJPj0E9z+sUtPNEIV3f6x1qbRDWDrh9DPzoijUHtua
TO07iB/5BJ/NFYqC4czRJt6zB9HbIiT4arUohKrQvPNXg9FncPN1WocobFf9
Kbp9PAj9px4rcq6Iwo0rv+gdHwOxij921f2HKJzkb+3lqQzEKVX17jZOMdj/
vI3JdSAQA0Oz/COExaDKcecEcykAD3x3rpxSFIPthj6EOpEAPCg4w+p1EYN6
/+KE3gA/nIlp4xH0EoOijLzWc3p+GDR9btI04L99UEPxAK8fBnQqXX8QLga/
Y7gbBKt80fuUv/btNDHwId/fOzLrg85LH7cXtYvB3TWt0w7Z3jjidZP5+pEY
lJkIqLIPeKND32lu8adi4Kui8MgbvNGuTrY7Y1gMVkIDWnUXvHBfgPve+AUx
0M526li388Jdb0fcglgUSPojLfZGez92mlUbXVWiQKhO+X41kf24syWK8UmD
AgGWF5buvPbEHRfFP7lvpUDdZP3NIhtPNLSyC7a2o0BqE9UPLTxQ5+GLGP0k
CpD5i5/H73dD2Zqu3A1fKFDU4BceuOaEdpdbWnsWKNBt5mGi3uGEKTnX351f
pcDqJ4uHiWlOuBx7niXBKw4dx+7rfGE5YY+FQ70iQxw4xk3jLB0cMXJ+onO3
gzjMGQru+j5oj7Vjw9MEd3EYeb7HSK7aHj8OPRF86SMO1nP3bnQfs0cLrLN2
DhOHrZZnRI4w7ZGVeXT0QJo4/M8gT08twg6fa/OupHSIQ4D6sV3cGrbIpbAq
YfVEHMoaUunCfLaoT/tsINonDr+GFediP9hgGdfz04Wj//1TT34ae8EGowcu
EGrXxCF/D8V0lsMG5Y7KyT3XkICXLUMThV/2YWyLsa1IoQTQxb+2ly1boo5b
34LnFQkocpkcN0JL/PLH7fyNqxJw3buv1zrFEl1MI59YN0nA7vX8P0NMSzQY
qt5+4bkE1PRKTBg6WODakpCaJAcVjERiy8IHzPFG3qUnBzZQYbS7d3m+whwD
tyoGtBGoQFibeNMbaY4jZ6DMVZIKvoVLFi10c7xDCqeW6FDh5q7695QgM4zU
HOFh+1GBpVWtrkDdjRoDvmXhwVQwON4cFPmvKU5GLm5/FEYFjwceBlLdpmjf
LhDrd5IK3y/e0/KLMkVdy22LV/OokEjJ9Rx8uwuXgspG1XqocE/sVeeJRhMM
rTrYrKcpCfUSVIE3+cb4zwv6RWE9SZDTThfuijRGy+894ZOGkvDDpaflh50x
qlgoa+eaS8LTD4LcO8jG+GlxombFTxIK168Lymb+jY7bPK80FUlCnb7RZFr+
DuzyFz6dVi4Jc7bce9uP7UDdzP95+F7/z0fV8NNw34HEcbqUWIskTJHqlB+z
dmBP8khu+IAkDOw5rvTyBqDRK+s0HQEamIi1aIU0bMfaXxzBAiQaOM6Themx
25GueMNsTIIGn0rTJHVMt+NajDBftjwNYseFLhd/MMJbsk/jFoEGC5XPTPZS
jVA+eGfUjSgaXFzMMTO6ZIgErs3eGhM0eObKWGKPbcHWKG7byRkatKjqxCu1
bUH/uRfGJV9pMEOiJcVkb8H7I4Hywhx0+Cw+rfTbeAuGN1yanqPR4fdiheKp
6/r4xu334bp9dLi7999/XyRsxuo7nbFq9+iw7+on3bigTWivnn3wUwcdFGoz
FT6ab0Kucg/3oid0SF+99OyY6iZ0O79qRBimw5kfqUbOc7oo4qfMNbtIh+6F
KcPb4boYSU5PrlGUgoZq19q4lI1ocsjuokqOFETcrQ0IGNXGiOy7HCEFUsBW
3GX1slMbK+6wDjZelgJx3YIrXvXayMW1+LdhrRRs6Sx1XT6ljfdz0xcsO6XA
Tjxb5o2cNhrc79oTtioFlj2/OwKPaqGG6BauFldpeB6UuemMpwa665ce+ukl
DX9djy6e1NfANHe+1xAoDR4f+I+dJWvgzNXBhicR0lCpd/H58S51rDY84v42
XRo22H1oU9ZWR7Z/TctvlAb+byeKNUhqSG2VDjGRk4HGgNZB5ndl/O1zlU5S
lYGv7+NUS4aU8ZOw9uN32jKgE5Q2a9OkjDd8dzIjtstAymbCd59QZTQlBg+U
uciA6XDMYeqMEkYGtGzmyJIB0Wja0ZAvijhIseW4+0sG2JOQoiysgG3339Um
8chCVblG5b+L8lga7O9sIygLnSX5jLFBeTz4IObWZ6ossNtHZs1L5JHnUKkv
VVcW7k2qz7O05VH30dzjo0Gy0O05cOCqhxxmH0nO0hqWhcDEiur1IRauP6tt
SR6Vhb12t7v+fsBCb8WX7z+My4JllW3xtRoWbnwnqZG18B9/Obuy/zQLv5TZ
T6zxMKA952JWmhoL0whTcc4yDDjC8eZCxDkm9r7nv0uzZoBD/06DXkcGcgkV
9e6yY0DBvwvOmSYM1DPQGDviyIDymITDwRsZWHLBhv+pOwPicxVfBYswMMSs
0DE2iAHNKUu+rCxZJDaqLb+NZ8A3df7Q/JMyaJNkpV7czIBqM9cU7lgprHJe
MGttZYCPRYzhczcp/K6W5T94jwHpfBzq7UZSWDrQf1noIQPUFv4eFuOWwjmG
A/nkCwaIMmV6zqfTMfmu26rHNAMirxTuPXONhu0LBx4waExY1ptPm/hBRfIj
gX8MpZmgaTXrpzxGRb+8mnUnBhP0M97Wpj+mIsFobmOWAhOmleo7mi9S0Tk1
tIpzIxNiGj0GErWpuCwflTq2hwknpOg4f1gCVVwT7CtOMGGEPz/k9h8KOoc1
k3nimKC1t9Hs5RQFk89Ov/BJYMI1b+43hD4KTjRamLNTmWDCum8/VkrBUgJl
e1k+E86Rvjlx7qQgpb1SqbSRCTJK+dcnMsSQg9n9o/AzE6J6dC/xbxNFzc3f
W37MMmHo/c2lB0qi6GGpGum6wIT4dfHAC2KieDcmY4G2ygS79lCus7NkjOx3
nCjgYcHBc4W3SorJOBM/3Zsny4JDm/tTInnIODTJX5ZjzwIeY6fOJ+NE7LI7
V9TqxIKE/ae6KwaI2NzxV957Vxaw7IxKsh8SMbeEL03VmwXmaSleVeVEtHfg
jXx4mAVmx4pDa3yJ+KqTw3zpLAteWLmeUn0lgv0Vq4s2bSzYR02mn+UWxg5y
1Gz0/1jAftPklzMlhLdOf5ssuc+CdduOQ/hUCLPdVt5+6WLBZNw3QuQFIbQW
W+o8M8CCZzXHZ50UhbAvfr7g1iwLTIt5VF7aELDXe2IHWZYNAk1R8tEogB95
rq5dZLEhjo7DbhUCuFwV2CCpwIZ/wJHL55wASs7MSDHV2fDDWvpXv60A+oZ/
XdXcygYf5Uhjwy/8uB7/p87SkQ0S5YfmBaT5UaFSknYugw3Z5i57PQv4cIvp
2z5CDhsi9fdspJ3hQ4vPRWczc9mguWHjX4tBfBimzljJK2ZDITtsfNGQD+/d
VuirqmFDTUI+1XBsA9p0bUx61M2Guo/dYi+1N6Bf4Irh7qds6PgkPqMvtQGj
Be4sPe1lQ6wQ2a5twwYs3mvgNTDIhhMx3Fb873hxeggMx8bZABwahFdneXE9
mmvJb4oNw1rFBTzhvChEf3Tt8xc2/DweccXSgxd1PE0lFhfZILzgna+0iRdN
OPl7I1bYkHVqw842Bi86lfckrK2x4cVGlXEfAi8GmaRtPf6TDZ1yhXbyazx4
Ysry658/bLhd5xr1e5wH/w/GQffm
         "]]}},
      Annotation[#, 
       "Charting`Private`Tag$319036#2"]& ], {}}, {{}, {}, {}, {}}}, {}, {}},
  AspectRatio->NCache[GoldenRatio^(-1), 0.6180339887498948],
  Axes->{True, True},
  AxesLabel->{
    FormBox[
    "\"\\!\\(\\*FractionBox[\\(\[CapitalDelta]\\), \\(\[Kappa]\\)]\\)\"", 
     TraditionalForm], 
    FormBox[
    "\"\\!\\(\\*FractionBox[\\(\[Delta]\[CapitalGamma]\\), \\(\[CapitalGamma]\
\\)]\\)\"", TraditionalForm]},
  AxesOrigin->{0, 0},
  DisplayFunction->Identity,
  Frame->{{False, False}, {False, False}},
  FrameLabel->{{None, None}, {None, None}},
  FrameTicks->{{Automatic, 
     Charting`ScaledFrameTicks[{Identity, Identity}]}, {Automatic, 
     Charting`ScaledFrameTicks[{Identity, Identity}]}},
  GridLines->{None, None},
  GridLinesStyle->Directive[
    GrayLevel[0.5, 0.4]],
  ImagePadding->All,
  Method->{
   "DefaultBoundaryStyle" -> Automatic, "DefaultMeshStyle" -> 
    AbsolutePointSize[6], "ScalingFunctions" -> None, 
    "CoordinatesToolOptions" -> {"DisplayFunction" -> ({
        (Identity[#]& )[
         Part[#, 1]], 
        (Identity[#]& )[
         Part[#, 2]]}& ), "CopiedValueFunction" -> ({
        (Identity[#]& )[
         Part[#, 1]], 
        (Identity[#]& )[
         Part[#, 2]]}& )}},
  PlotLabel->FormBox["\"w=-\[CapitalOmega]\"", TraditionalForm],
  PlotRange->{All, All},
  PlotRangeClipping->True,
  PlotRangePadding->{{
     Scaled[0.02], 
     Scaled[0.02]}, {
     Scaled[0.05], 
     Scaled[0.05]}},
  Ticks->{Automatic, Automatic}]], "Output",
 CellChangeTimes->{
  3.72441292478057*^9, 3.72441308461201*^9, 3.7244158152472258`*^9, 
   3.7244226124231224`*^9, 3.7244227242122655`*^9, 3.724423172543434*^9, 
   3.7244233543064623`*^9, {3.7244235845729237`*^9, 3.724423594417569*^9}, 
   3.7244237189576225`*^9, 3.7244248916850853`*^9, 3.724474780514824*^9, 
   3.7244754425954447`*^9, 3.7244757924424725`*^9, 3.724476057492772*^9, 
   3.7244767279783907`*^9, 3.724496058584474*^9, 3.7244966084546394`*^9, 
   3.7244972019104767`*^9, 3.724497994132762*^9, 3.7244980680991955`*^9, 
   3.7244982348057423`*^9, 3.72449846243606*^9, 3.7244985110465207`*^9, 
   3.7256067864654875`*^9, 3.7256069342691565`*^9, 3.72560712210793*^9, 
   3.7256074830024843`*^9},ExpressionUUID->"5f825f52-3864-42bb-9bab-\
5c362e337170"],

Cell[BoxData[
 GraphicsBox[{{{{}, {}, 
     TagBox[{
       {GrayLevel[0], AbsoluteThickness[1.6], Opacity[1.], 
        LineBox[CompressedData["
1:eJwVlHk41ekbxs9Ox5K1QdZOjaJCY0YLlWGIKCUpRYWjRpGcsmSNFhGF7EwS
5VjO+X4bSovnPCLbJDGVyFaKFqVUQ474fX9/PNd73X8813s/9+d9HwPvw1v5
DBqNlk/V/8+oEefx2Vke2n32WBB1KBOGI+Z9ez7NQyPlRt/pw5mwSWlg4uZ3
HvbtNqyNFGSC/qqgH4e/8FBxWzsZezwT7iWmyQ4O83CjXE9NRkImyC7v0sU2
Hlo6cYmvxZlw8ejejbF5PIxznHh1tj8TyumCYpoFD925u1JM3LKAzbdfoem5
AN+oNbLz9meD6rP7h4pSDVDYprhXEJMDW+tzfZa06iN5QmudfHkuRIxZHbow
pIcvgmr8jyjlQ01orr94sy46u/qbKZ8ogE1pbvozOdoY+kxh8SKrS2BfULtp
w6gWJgQcfaiQXghXm8KfCnZp4upJrQqV9MvgdfKienvpT1jgft6V3VYE0XuZ
IjnVecj4IjfxQqsYaMv0JDan1PBD65u1ShdKoCcp50z5ExUU6HLN7nlfA23u
AeHX35VRSfWO795dQjj4qxH7ufZcDDsgX/fXk3Lwsegvra+Xw/yHHnFfC0Tg
V2qx3e6mHLp3XW8bKBWBv2Yqs6VMDg+GST+2/S2CIKmN18NUOfTSUT9wvUUE
kRKhavceOUw00+bmfhPBRftj0R+lXPx9lTKrw1kMje7y2zTNubhvegX351kx
tDTz6fmGXNzbVhSmyybgwSqJSHc+F0MExllCLgGd84PnLGRwcY1eWzyoEzAw
0AXLH83Bg3Jf7g8aEzC5/8oS20Nz8GrAzbPj7gQYha2eDSyWxWBavlGCiADs
22Q0lCmLjgf4qQ5VBGy38XFzPyuLt+mj5pzbBMQpnitfFyiL06v/2BF0n4Du
4j53pZWy6BL51wN6LwEJHbEE+Y8M8kt/83gpQ4KuRcbzRSCDPY6Bn1YrkFCV
L+TkEjKYs3a5MFGFhMH9nbvjMmRQkGa8VlGHBIsZ3hzXPTLom6tVkm9GwrBR
076v4xw8AAERJ3eQEHnh+bkDrznodfxD2UJPElT+G7vZ28XB4iOxL6v3kbC2
TkPx/l0OLjxx+IzQn4QMd//bGac5eN27o6UpggSj2ujXc8I5aB3scvhlDAm4
IF0p+iAHI9zZ7HfxJIx+uOPn58LBrerrq2qTSLA9qaBqocXBkZVe5n65JPS8
NVhbLs/BnUP7T3cVkBC0+bc/9WbZ2LTuVovpZRLytPZIZF6xkVd60S37Ggmm
sYJ3EU/ZqLf5qHFJGQmNr8+of2pmozFHQSGrkoRxgjj4rJKNKfYl3T//TULC
vPuZToVsnFlmZVxfTeUX2V2HaWyUPoxxs66h8nvxYdT8FBuTe4qjC2+T4GjP
0BCGsrHmdEDTwF0qz4p5Njr+bGRcZ2ycARJCVIwDU3ezEXd26kqRhMt9rg3h
1myclXiNJTWQsOLViqnH5mxs0LDewWokoeGdsqnpYjZOfBYp724iwe3zJ37S
fDZ+ORZom9ZM8ZhozxtWZOOJ+A1qV1tICJ0RdVgz2ChifbiU2UqCLDtFpuAb
C8OfP6X5/ENCjlyA1eQbFnb5mWzkPqDyV3ESuPay8EoRmZxE6TsaxkJROwsr
X5/reE1pJz3uwJx6FtZY22tptJHQt+itGv8GCxefvcQ3oHTg0mZHFLLQdzaw
nEbp2RXXYucXsPBzTWJfFdV/YdXpGyEXWChPFo9YUtpgPX+0I56FUXlLxVmU
n+t2tguWhbLwZLipagPl18aZtyPBn4WMKctRpOZ57MpIGfJkYW6llXwyNS/f
40X92i0sNNHwXGtI5fHfXvyeY8vC1LJXdin3STiz/5LJNwsW5oi1h7CeBI3A
aL6LMeVv1dKW2joSyo565pXrstBY+/u1eAkJayIsOzgqLBxkyxoq15Lw4MR8
GW82C93u7R72pXh6JUxZ1k4ysbDWIzrqJgljKd3BGqNMzOoqidlZRUJsRk2p
YICJzflMwQRBgnJ+Vv/DTiZypZbdbtR7KioKUTNqZOLuszRjgZDiKTaPHaxg
oitf7PiqkOJ5Q/XGmkImWnQGD5rnUzzvjr/PTGeiztTqz1ZZFL9Wwt35OBPf
t1tXB5+j+D06n1wawMQKU6f3uacpfl2B9cx9TKwMarp8NJYE51dLTW7bM7GT
Gf/LrwIS+t/J8dXXMPGH3RMHjUPU//j8LjdoOROnXxVuL/ElIW2mlGOozsTs
Z3P51dtIeKqxqD/9JQPLx9+3CkxJ2K/HUht7wsC3M5s3BvxMwuSiIQfHFgby
bEq+zc4nQeuXy9U0goHHdpZWjbBJKF8V+37XFQY6BIQvWTlFgOX6PQY3Mxk4
GdKcoPGRAC9nneSAKAYu1lT6M+YxAWOu0/eagxgoMgUOvYmAWI/nkzxf6r4N
j5tlbxFQtD/Ht8eRgWntlZcK8wgYOaFuaa/BQB/I4gs9COBGicfSuQzMUPwt
NcOegOVhDlcGp+l4a6H7x+5fCAgJjOIef0HHBQ2upzypfZz750/Q+C8dtx6W
v2H8VgzgSx5RbaQjT61mpdldMXB2vX5WUUbHfesHDAY8xWC0Pebc93w6Phrw
uxe+VAybtmiutztPR49Kuerk7yLIsHe+NiCg43ovsxOc8yJYaF59TMWKjpFt
Ggvir1bCBpPNS/aY0NE2/XCiyYFKOGT0trfcgI536o5MGSyuhCp9Hds/OHTk
LOsNuldUATYKp1TC2mm4JH7A2ieuHPxk9Rob6mgY9i3KjPi1HBKZt8KVq2i4
qX+nku5IGXR+Hx0sy6bhU43WuC22ZeA9vE3ct4+GBerZem9GSuH0i4/eRtto
6OJUH809VwplvQnzQu1o6Fu3cp798lIY77wbpWRMQ6na2GLNgGvAiHHIPv1m
ViI39SEv73EJrDN727FFYVbyw9t53bGtRXA7Y/Efb7b/kBhsixLeUM8A2V0j
PnTLHxLX+rQSB/2LsF3/apyWwQ9JdZRORNzSdBgv46HT+2mJYXfeSauNqbAE
ddeQMdOSgEe07cbuSRByqm9nq++0xM2lKFs29yw0OOaHDTlMS3gTbr0dr8/A
3ieaN9TVpiUpijNqCnknIfudmtnxUqkkStvEe4V+FAyL/92cniyV2I37yCft
Pg7mx9ICK4KlEs4p8ZqB6lBon51b0W8plZzyljkS1hAM2vcftk4YSCX6E52f
dCKDwD8x+a2SjFQi6lFdJC07BBx1OUObjinJg2V+LppDviC6+qg/vmVKMhL/
l7pOrw/8D6J//q4=
         "]], LineBox[CompressedData["
1:eJwBcQOO/CFib1JlAgAAADYAAAACAAAAILEuLUWV+r8ZamdvHCFbvvBkR4OO
gPq/Gs1vGq3CVr4+Kgaip2X6v/xJn3JWoFG+jO/EwMBK+r9QrzXi9DhKvtq0
g9/ZL/q/E0zjDYVyQr4oekL+8hT6v7wmzrMT4je+dT8BHQz6+b+tm7pvHd4q
vsIEwDsl3/m/ElZmH8JCFr4Qyn5aPsT5vyVKgYbZltK9Xo89eVep+b+UOZz6
AA8DPqxU/Jdwjvm/3mDIoQCaAz76Gbu2iXP5v5fyYlKfs7W9SN951aJY+b/q
tn8XvtwUvpakOPS7Pfm/W6Ab0FjcKb7kafcS1SL5v8GwbnxwNje+Mi+2Me4H
+b8rVbvwTAVCvoD0dFAH7fi/OMBkIhWySb7OuTNvINL4v/dwYubkTlG+G3/y
jTm3+L/NlX5vEWJWvmhEsaxSnPi/Vbn4Oy8QXL62CXDLa4H4v6M01h1SK2G+
BM8u6oRm+L9IuEiVUJlkvlKU7QieS/i/I/uzy5JQaL6gWawntzD4v55TrP6B
T2y+7h5rRtAV+L90zzB6OUpwvoqp6IMC4Pe/h3besan0dL7YbqeiG8X3v9Or
xl/Mene+JjRmwTSq97+EfM3aRyB6vsG+4/5mdPe/iqevrF/Ff74OhKIdgFn3
vxiM4eB+YYG+XElhPJk+97//8ov6/O2CvvjT3nnLCPe/RQbn6fwthr4w6dn0
L532v/LYRlvMO42+dPAtKReE9r/k2bxjefmOvrj3gV3+ava/ilNrccpfkL5B
BirGzDj2v7VNR9jDMZK+UiN6l2nU9b/jAFEr6P+VvnVdGjqjC/W/kixnIC4e
nr660Vp/FnrzvzXPUqZFtae+/tius/1g87++ZvSZ9UGovkLgAujkR/O/dAD8
hK/OqL7L7qpQsxXzv7h8uikj6Km+3Av7IVCx8r9D/4yCTRqsvv9Fm8SJ6PG/
9vyvtXo7sL5EutsJ/Vbwv7W02WbZfLS+rqqlOcc78L/ium4xCsW0vhibb2mR
IPC//nbcbwENtb7W9waSS9TvvwIRsLtAnLW+JXtWEJ367r9szu1U8be2vsKB
9QxAR+2/UHPu9YnjuL6WYols1BDtv1kA8bjTJ7m+aUMdzGja7L9tGzBr2Gu5
vhAFRYuRbey/O9SDSA7zub6w+vigJevrv1dfaGmUk7q+Bz/q0w==
         "]], LineBox[CompressedData["
1:eJwVk3k41O0XxlXIK2VNliQRlbY3kRbPgyyRpFdR9LZoeFvtZK+I7CVLkbLV
WMpS9u15Zr6SXYzR2MZOhTS2mbHl5/fHuc51rvs69+ePcx8FG4d/bNfy8PAw
Vuv/PU64UCvDfxy3rNTks8XK0VKkGn9Q/0881UpOo/NWohaHGluZrJ/4u2Sg
h4xeJUozs67OcfmJAx71GPzxr0TGYgGPGfw/sUNjHzt6pRLFx9LW7t73A8Ov
Zd8TZhDSSHRaafAcxUk6MZerr1OQoC/f1WsnR/Fmm2FdF18KYv4bj2aFRvG+
qTBy40sKeixP9ZVLHsEOtyKLXZspqC1VZMn+yzBWqStXVVenInLAW+t1z4Zx
uca97d1nqMiLpFn+4tIw/vpzRnKTHRXtUL7mRZkYwj0b14UIxFKRY2YuV1R8
CG8w/3mkaoKKDm6yD9DtH8R+WiYZkytUNOW8d5NL9iB+8YxwixIjkPOJTEW6
4SCWO0hp2aVBILWU/3J4Nw9iWbPBKjFDAs3yKR9VHxzA453vmVcsCeT2NdU0
zmcA36mNtOR3J5DG4eudX4wGsK3KP1kXHhOI/VKexJEcwHq/ytf/jiJQ0TJz
UmW4H0fcLfrd8IZA920SPS9+7MdZtvF5I1kE0qyx4g3x68eNWwvt1IsIxFWV
flp6uh/vWWAt5lMIVPqMIT0m1Y/Lax6oWNUTaGZM1Ui9sQ+vp7y/t72NQK4F
GVfi7PpwD6VCfqVrle+705XD04dlJBetJwdWeYapIRdf9eLzTq0bR7+v+ovI
J5Wq92J6lcgkc4JAnl2vCmRamJjccjGgiUWghTSpeu/bTEy6l7HjwwyBvO/F
9vXwMrFOkBTLcY5ASxpic1pJPZgiVd0nxiaQL89TwaSjPdjK9XtR8Kr+p27D
dh56N+ZX3bmxbnX/YXSw+nX7btxwaItp/ar/mn/5ThMC3XiyWajcf5Xvr+x/
TTGtC5/7sfHej1EC8bL+uD3W6sJKIdstp/oIFFjqHTbC6MTjmu2nohkE4g/g
Jhs4d2IBrtxUVROBnpi4FaULdWKlOJcBD4JAApLTDQLpHfiYxJmo9EIChfTZ
D9zS6cAv8iau66cTSDBznF3fzcA75INSDV8QKMz5ptBedwZ2P02NSQskkNCJ
EYUIEQYeoiU6mToTSPhrr8lZ/W94VHykytaAQM9eWtvk9bXj/2h3PlbsI5CY
Tcd9Ua92zP5xPuiIOIGiVS9EOEu0Y0GRW+kNbCqSmGtNbcuh40OnH8TZd1BR
LDItOWxExydenljYXEJFksENTbFDbfhfPm1y8Wp+pWSruZZSbVgBOhwjjKko
flhnU+knGn6Uvm1hyw4qkslBijJnaPjGitlnHQ4FyemUmPY8asW/nfLokwkU
9EZQnaS1tRXXLe2kX79FQfL0j55vilqw2po8u2B1CjrZbGFE/fYV259N9suK
wMjguplrwIavuNft5p/eLRidmjVK0tduxj3RkuXGrxEykdGaq8tsxBtuWY6T
4yuRhZ1iCs2nDg9TLBkjluUo1Mkl+HlhLa5+YCZ8BZWhSp8qh38ma7Aiksrf
tb0MKUXfALSrX/CLHk2R5vYSNI3Tult1q7B9SkCuj2ARUm6YIaK8CbztsNTx
NyaF6NK3k1nnCqhYq0Jc1Ce0AK3+tkfrTgq+WlZFaZz/hLapndqbKlqGty1u
m20yz0WBRj8WFAJKsC7oq1mOz0YTV4PrUmaLMDZXlEnufI/KwmvtUhj5eBu5
MDnSIANlN0bp6hx/j9Xrzm5RG0hGrJfxpKl4Zzy40iH09sJ/yGdtTLWB5iVo
qa/OLks7C/Yn3KiR0HgAD291CG967gLM1ToqgnRi4Fa7kVDalRDgZHfn5+cY
Mjx31oBPQToRpB5VNan+mAmlXQ4vHRxJAnSh8Zzq5g/QM4g5PEBPAYmX1I/d
ePwRDlGN8NPwd4CHp3DlBiqG3yJan9+t/ADif0r8PWxSCmvH9s34e+WAQ22u
NqTuMqgJ4XMnqTxAIh+uJnErYb9hQvauzx8BSdmq+pA0AYkjZTGnfxWAg7KC
vc79BEwP6CwwzC4Ey8Jl7E/pVbDuWsbOuZtFIG5eepeaRjW0S3OIl2wrBjWN
naFq5rUwQOxqQLtjGbjp0VVjrVoH//sCpHOly4GAUjfv43X10PPl6bu8leXA
2LvHj57fAINrOWJSMxVgTJlZvhTWCG1D3OIZgZUgjMbkKpGa4KkGwL9ZHIHG
3X3ObhJfYf1z2radchjcbe/LfT3xFUY5Nb8VTMAgSNuRbWPTAuuObSTqBChA
ZcJRLexYK/yt22RC8qAArs7UuSRyK1Q0o6UYf6CA2hdOjvliNOidHcZJZVLA
zZPO2d1jNEg3b1Jq1aQCzfjpht8WbXA8Ru+vChsqEPjtPLauqg3u3ZI5rhtK
BR16MwJSB+iwyXfhqlMuFWQmuKjsfUWHD1ylTM1pVODFmtHXXt8OrV9fHJmd
pgJjA1fSeZd2OMQoeGYjSoCxKdcUn9PfoESRWjHdkABlhnP4WfE3OPv0bcv0
VQKEvnbrfavIgHzSTioi7gSwmplbKnnKgL/WtRccDSWAqpG7bNMiA0ocjHLx
SSTA0hv20YH/OmCB3fmLIx8I0DjrfnGurQMaNBcaPyonQKIxx/0v7U64paNi
27+1BLibfD9W7kMn1FqeigxsI8AJNif/b6kuGGAwo7GeSQAhEw+a/uMu2Hb+
SeTkMAF6UrisS6wueOHO7hHDcQJkczyE7S93Q1GGwBV5FgH8zszv86/thkUL
bhMPZwhgmuZpEne4B7ocKzbzmCPAtvn521nJPdCTX3uzKJsAk6ZeIUiICUVN
9cItVnX0diGd5sGEDaWpTear+5ELXl9Gh5lwk8r2QvFV/ytmi8MLZr1w35rf
/cmr/ANk73XClb0QHffN4xslAM/SooLi7j54hBlw0qSPAC3nfLSPxPbBpSPm
nn6M1dncL/cdTz+8rGDJetdMgBI/hHI1+uGbzGa+xs8ESM7801R6tx8uC+W3
z5cSIJgOmFWp/RDX1x3TzCHAxT14kbFpAIoGyo0LxBBA+8KK4KDeAMTfYzPe
BxJg10MoM+E1APd/bu5/sHqv+XasyfN9APZbnpvsukCAQR6eU4Jyg1B2ogU6
6hGgXlXbUsJ8EJKenOE/f4gACY8obrvwIJxYDLqoIESAY/uon8xeDMHA9gOk
ByVUoE7/FofqhuB3x/yY4jQqOOg94bV3aQhmObHGfCOpQLluy0mB68PwztsE
qerVvIrb2rfhPSPQQth9LZmfCiYSZWf3o1G4eaVSOARQQJKQu/rGkZ/Q/yT/
ibCVCpCQHybtvWUM0kb0+CI+V4A4q5TlH0ZjMFfERheGVIDwjMbqzzlj8O/p
xZYK0Qrgoado4eMxDmOeRpBN5MvBPz4t7uMbfsGNPGfiuftKwVr3zT0kaRZ8
6TthwZIvBFbXsmglh1kwkiP8ooRRAD4ZwzohMxasdy9IMnhaAGzkbxUVBLFg
0m9uRdFyPiBqK57xzrIgXPvkryXGJxAgS9J/2zwFDzwsDZzxzwO81E85QwEz
UIQIvWHplw4uvzd8dyRpBjpm2JXojZBBQWzPq7CyGXjm/L1wCxMyIN3mD1Gb
moHnct0Wt8i+A9XiVjcCrszCijWhzmEVqSDIbo2U4tE5KJFoWit0PBH0msVt
un9+DvYf2uk/IvsKaBxX5WtwmIPBm3NUtFbiwajwhWln8hx8uKgS/nfzC2BQ
mtFIiLOh3+6knPXR0eBNmlaV5AE25AmqlHkb8RywI2ilt43Z8PhYQq1XeBQg
2yyRxR6xYWFUTEfKgadgvZDZI5tJNrRTfNJ+p+MJuKhiRdH4iwNZ4GDMWZUg
kKVLWhFU4sAz1S9VTPwfA1NPD9/8Sxw4aSdBj73yCCTH+Fc8ceVA8km/Gw3U
B2A6N3zR+ikH1q3YGJIHfUDcaLInbzUHbqSGcXh974Mfa96XdPRxYLdkf6Q3
1xUckyvkfFjgwEh3AX7RGGcQrok1Hm3mwjxH+5iPZo6g17zO7cJBLhzfM93w
+MpdcNChrWD3aS60Xn5zQOf6TeAfypxZtuXCGJa+rfZ7EqC/+36I9pALH6bq
nJIE14EydcqJ/IoLWyXlRh5qXAYePYt5XkVcGCT3+d6pYAtQz+FjmbZyYdPt
JUNp13Ngq7jIAcUJLjwbVXU+lWsE7PfL2HP45+FalQ1miga6gGKklN2gMA+N
CCXP6YwjQMx2/0TSiXm4t8YrK+jVHkB6qKnqajkPk5eV8+7xSIKiV7q3TznP
Q5VDi/e3b2rVEig2ydwaMQ891k505UuuQ1Y0ix+s9Hn45PXkG3r8OvTh1zWV
amIefjP1kPZIy9f6I3DHLp45D08w3SPMP0sAMyW3d/e48/AXmV9X+8tukAof
DOuIL8DGzOUCX+UjYNYqRFFy/wLM3iFvfXpRB+i7R9uMnVqAG5ChP0E2AnFR
r1PQjQUYqCBjymd0Dvz4kN7/3G8BVg0WRDtftgDyH/fv049dgLLLxeLyCtbg
f+4fJtI=
         "]], LineBox[CompressedData["
1:eJwVlHk01P0Xx2dHET0tspeRnxSV7HLnSgj1kCUtJFslE5I8JFE0xqSUZSzx
FLJkna9K8aQopERaeJSsFSPVr2lBofnN7497Pud1zj3ncz+v9+fcFb4hLgEU
EomUJ6n/n5XFXQPxj36xnLy0s9Xf+ME65a43b8d/sRIFD/5wdToIL53f7U7W
mGG1RTY0GtiHgjb7c/Y+8xnWrvS4n6LkMIhMnO41dJ9hcSu93CxF4aB6V9aj
nzfDqpW+YvJi6XHwX23kqj85wxp8bLcj7NVpqLVlpVIWzrIyLEIZeuwEkPa1
f9azepYVSo/eQpnHgYosL6dYn1lWtVOTUMs/Cb7TOY5dT2ZZKRTPSyqsCxA/
1GMdVjjHCqDTNFf2ZMJAnePhyDtzLKeAfT4XG7LAPK2Rf7J7jvWafXUJsygb
vtiUjfOkfrO8u3vTuo5egr3lMSmFQb9Z4vVOnBiZy2AeodX3coOY1ei6QdZp
qgD4Ttm0vq1i1hFh89PP+wpBpLNAfzhAzFLkYKTLo0Io7ZuK+5QpZn1J3/Dd
mH8Vllq1azNmxayeeKljfhrF8JNuVqfiS0JRjc5Q/HgpFId96/g7mIRSMt8Y
ty2ugdtg5ciKaBJufh+p4Z58DQS3NWV10kl4N7ps02OdMtgfJOtt2EpCoeDD
4vo/y2Fxb+vRW89JaNnd3+eYXg73N5/img+S0EiUm7W9txzU1CcJnCZhwrsq
6ZY9FfCya5C2TZeMUgMnXaqcK+G0ZY5SlzEZ5W3Ja5BXCevK3PRdrck4fJgp
63+/Es7GP/LY5UnGnVyubbh+FWwyvl4WcJ6MSkZTOZaTVfCl4PA9YQ4ZLVVy
095rVcPf8jovg0rISM8W9Nq6VMNPYe7ckUYyrvILVHW4Vg2CSxznk1/J+Eov
knVUSwDtizhj8iQK8lx43rGmAhg9e+ZkvhwFObIU13eOAlA9kVDRrENB1rj+
TEuoAEy+x1vvMKagzntHW/vTAnBhx78es6Zg6oP+FIM0AXA9T0vP96bg7fls
sfV1ARS+PHU5l03BnrUap8LuC+Du1lPG+scpqHqZe2vRMwF83xjnvz2Dgi4O
vqn1HwWwT+1kY2Y7BTe/mhn6pEZAdEaMx6pXFDTQ91jDWEUAXy7mc/0oBVf+
R5Eo3UDAk7lo1QEyFXnFzdsy7QgYOxZ9PUSeim0tH+uFzgRQPh93IKtR8fyy
jvlPdxFgOhAVqWVKxSyl3hP+hwhw3RElX2tDxbT8mAvLwggI7owstnOl4uTX
/uCgKAKu3v3r5aFgKro9+PxxkkPAPeO/gmajqShPVdQwPEfA66oIyvkkKiZ+
WGqllEaAwuVj64irVCRHrJ16m0fAasVjDzfVULFe+cy9jgICbFPC9768R8W9
4SFDB0oI8JEK/xHQQcVNcZc8bpQTcCL2aPLUayoG52cp3qwmIHMqjJkkpKKt
LUmafZ2AmpCweuVJKsa9+JveV0tAx9iR7RVUGv4syhuh1hMg9D4itFxIQ29S
1X7hHQKovaGxT9VpqNVg6MS7R4C6c+hSnzU0FF2OcJpoIsCsLaTyq5mEtVoU
5JoJcMOQzQl2NOyoKjcQtRAQcju4b4k7DScmVR2zHxLAWxccVuJLw+aiK6OM
RwQUlR6WMQulodpMHNfiMQGNyw9feRxDw+zQ6TLTdgL6stgmnmdpGLXJ+55Y
wpMK7M5PWTS0erJTP/UJAQuTggJii2m48Bppp0jCa8hBswo3aBjMVUxX7yDA
LupQWkETDW3L1hqoSNhXFKhr+JSGoz96o4SS/pjAwKaWNzT8feVJWaKEs4YP
7vT4QMMNXsvmfkruu77r4H+FUzTcQrXPRwl3PjvAOU6nY/aN9EZPybzj9gfU
ZBfRURxEi3GSvId2f/+NvOV0dJ7OFSm1EaBhvt9xrT4deXsSDRpaCTCvCRhp
tKCjBc90m7nEj5tuQJSLPR1TE7O2pD6Q+CrwV3i3g45afTorWyV+z0dl5573
o2PW+pmhaYn/KudOHbNQOuZayzXL3SXg828Tq/NJdMn/8qMN1xGwoIfdYcqn
o+7zkd4rtwjQq8zf9baAjoW7tjywuUkAe8/8MNM7dCwpmsi2EhCQbIC/R9ro
6Din9ya7koAKmWO8c910nOo9N/SqjICJWwMFI5/p2L3Yi1hURMChxTUvklcw
sCVwu2FsliTPiVFvE30GjvWW+mlnEFB2X+XjsDkDt21qnK27KPETeoZm4sbA
G6kf4kp5BBzs2Gk0zGGgh3lynSCagP0cMd/oIwNv9g/+frGbAI6XIXNomoG8
MiXn4zsIKDYMrObRpfCRj5naYhcC3o88fzioLoVesD6HaU+AP6t4Omm7FD5s
k7vxj7Ek3+mtuwdqpfCr8VzDUgUC9h7KUUs8JY10s1IF1wYBzLyS6RSdk8Z+
UWXFotsCyLKPOumZI41QEqDbVSOAZzo7B9dfl8aFBUkhlqUC2Dy2JP/NO2nk
/0kK/pQqgFX+F7UMtsjgsdbwgfsHJPvHi7u6f8E8zGgabFZSEEDS9gizDbnz
caaBkM1orALa4ozR2F8L8E3EP4ykL+Xwb/uZLwnyCzFNlbvcMP8auEf7Guc8
+AP9AgL3Df9VAuz5E5qduxfjF1vR9//WF4FGeSuf8WEJKhudbNJgXYXo29au
8pcUkXG3Ka3o3wIILWbXGq9VwnlDxU3riHyQpZj46r9XRp7SOhuPzCtgc9gt
QzdNFVlz3Mzjmy/Dsjq1EBstddRz9Tr9qSwPUsO4F9f9q4FLdxtZGKnkggvH
SS+vdjnm9qSEDT/KAd09Ce5XY1ZgRn+x2DE3G3pGZQrS3DXRoQ0rOUeyoNP3
vdUfGkxceSfwwsqwTBimlUxnaDLRTvmX7dDhTPhefLBaSZuJETcNknIDM0Fp
YkJ1hR4Tt3LtK5V8MsH/6NeptRZMXPtU6KntnAm/4sWV2zyYeLmluoCrnwna
RUrKSSlMDH/hsiboIx/M7Pq6ZNOYeDMusdVdyIet47mJF/hMNKkbfm71jg9H
9Jb/yMxjYrrjDKi/4cOdm9pdxeVMvDuX4iRs54NL6wZO80PJfA57yxrL+RBw
8MfGLe1MpP0skb1fwofIebe+tXcykchb2d1cyIe8P819XnQz8cDW5xmdl/gg
7MGNI2+Z6Py6sOnrWT78iqR8Cxhj4imHjVbiRD7IqTRfG//ARJ0KXCGXwAcD
bztFkYiJTYU14jUn+GBDlukM/8FEkuaNWYjkw87CxwnT00xM9LH3cAnnwyGb
ZIsTs0z8ndyw4EAoH2LGtn0Vi5nIc/DUjGHz4X/PcIUV
         "]]}},
      Annotation[#, "Charting`Private`Tag$337086#1"]& ], 
     TagBox[{
       {RGBColor[0.880722, 0.611041, 0.142051], AbsoluteThickness[1.6], 
        Opacity[1.], Dashing[{Small, Small}], LineBox[CompressedData["
1:eJwVl2c4FY4Xxy8ysne2azQQEVLJUdkke5TsmazsyEiRJBnJLLL3vjcJ9xQp
SkREsos0VOon27//q++L83ye83yec958xZx8TV2pCQTCLioC4f8ZMW+4tL0t
gedzDYwLvmvCXDjvf2MbEljfYL9Y+lcTTrNP/n24KoHG7fdXG6m0gHjEb9P3
twTS3jLzmuTRgqcJqQxTcxJoL1Bpfg20gEHunQj2SqB1n+8AY4oW3Al0MIjO
kcCq86IP5FW1oZIqoIigIoF3/Mjt4sU6cNisgi5LUQKvc4TrLtbrQFfRtIeC
vAS6rGTzdbTrwJSOsayTlASaJbVUx4/oAG+SLLlDUAK730lkX2PWhRiBz8/j
CBLoe5PArhOsC9aKtl+Ze8SRK9CNS9lED2hddQ7y24rjDoHdza/2GMCAnYLV
1zPi2JcqLySrbAD3rQUvt1mKo2F0UmOGhgEcOvXjmaOxOBaEleXfdDAAN8WM
MxUa4ghzekE/sg3gBdV8tKq0OF7sL5Cv5TgFiffj+mz/iuFIe+ppU3pD4Bp5
5lWQIoby2qo73XiMAGUexF9LEsP3W+Wf9PcYgVfU5SK3m2LIXivIcUzFCLr2
KH6QjhXDJKm9MRpnjCAsKN+gMVQMk6WDmD7fM4IZznDpTnsxjHxR8e0FtzE0
GMp//iQrhr0G9DR2xcZg2pHtLNVDRFHV9sHsMROQfPtx4nkXEesV0heL5kxg
+aPcWbcOIl7amyPf/MsEsug6jAtbichueN54jd4UpvS+qgnXEtFpdg/LopIp
ePer8nHcIaKPpzp3brIpxI9/eLViS8S6Sw3tZ4zMIPyHmlfyrCh+12Zq7Phm
DrmOKp+Pj4uiZe0N/yur5tA6KO/ya1gUHUA4R4/OArYeSpwz7RFFsTob01VR
C4iJ3nmKu14Ux04wxL8zs4AEjiGZzEhRlJfSb8xss4BsRa+vefyiyKXNTheZ
ZQnNIdmetUYi+DYgRy4uyBrEXS4Wj+iKoMf1gdXEOGu4Zaw7RXVSBDNpDGsL
M6zBSWrZwlxJBN3PMUhStVgD05jJiVU+Efzlaq0TuW0NdrCTT2NGGD1WGFxT
b50BGtrQZ8OBwvgxosS4lnwWfH6dJhB8hHHzrmDXaPdZGBnfrSrlLoxTfT8b
ecfPQhV5sC78jDA+trts+oLGBiw9DuQSQRiXaDJ5WUxtoOzlnL8nvTD63mqg
VViygdOpFsStLCFkavFkSzxhC2EH2fR00oRQxET91GtLWygZeHExOVEIqWzf
6e/2soUtzmMd4lFC+Dfm5m+ODFuoThN303ERwuW1n12fv9sCc/qPymQ5IRxb
5kkvzLODnowbKhIdgkifUppCz+gAyyoaDl6tgviGT5WejdcBxEc24kkkQaTj
t7snLu4AYXx+73XKBHHNlua8z1EHkMqyjPC6JYjTxUMHsy84QHy2RAfJShCF
g3rjjfsdQOde22ndbwJ4sdxRpbrQEX7e+rCxY04An1QefudV5wjZkesVTyYF
0O3D0PvDbY7wzf4IveqgAD7m2Ke/POwIqeIkimyLAM4XxYQwMDnBRGmVPFe8
AKpIpr/MCHKC4IYczgkJAZxTo1MfMncGYmELZgsL4HdoiD3u7AzdaaM+Vrv+
8W2qmi0XnUEoaNfLfkYBFNdV9B9NcoanKmlXO37xo+OtpcwX3c7A2pbwp4zC
jzkr0hVhJ12g5Pml4QAbfuRY337ZrO4KWQeDNcrN+XFJ/qFEuIkrJN7zr5sw
5EfFgdogE2dX8A+4kKB3nB/dHn2/dPS6K6iJ2oLobn6ENRYpqn5XeBt8vKRn
kQ+TPuoshbm6AfUe+mCxGD60zDS8vprvDv8l08xahvPhy7Fvv4NI7vB5fdso
MZAPaa0LDBh73OH1mxWpv258aMUZqBf+2x2yIr6MvzLgw9C0WI8YHQ+QH+rV
CuXhw6flLNZafzzA7todnr6yXfhs2l202tETXqsv04cW7ELN7nTxsRBPUF+3
WiPm7sKZe0pa4kmeQPQXnPS/vQsLBvJDN1o8Yca+oIw3eBcKHPt05yPPBXBT
rVO109iFBwfUbYr6L4DP0kvH7+O8mCIyS/rvrDdMVMua333Hi9l6Pw+mBnqD
0fnb2upveHF6sf/1qSRvkJ8ylUnp5MXgEEVe4afesNQ7+kepkhdZ1E6Oycn4
QHD5/PXLobyY+dKN5TiNL0Q60NQwcfFiU6RV+2E3P6jr00l6y8yLa2a/XF4F
+sEMJPrco+PFZ8fZYi9e9QNtYZ4DB9Z40DB0IOdnvh+wvt9TZzrNgzzp1NzP
PvjBfTP9hqxaHkzIo7OetLoIFO0U8t5TPLi5oGRUfM4flkhDd39q8eATPYJB
nrc/SO4WCHmkzoNVct8CayL9IZ6mUMVAkQevaEyNMD/wB2NsavYR4MEMXduM
3jl/mDoy0kL6zI0EC63QiOAAIMiKUjRiuVHmtp1TVmkgXOY9YRcbyY3O06p8
Cm2B8HfbabMrhBs5mHT05gcCYXGgRFXfkxuVzZ8v124FwlioXLOxETceOhKa
1GwVBOROtXpbfm5kNh5+NMIWDN7nzhWGVHPh+zD/5e2sEPisFXnyUQkXphFj
FkcbQ8DlQP70Wh4XrnVl7XvfGwJnqT+KRqZyYZ3S/SunqUNBt+xC7rUQLmQN
nXrC6h0Kkn/C0lNOcCHxo/3lA/qX4P3NrOuVQ5zYKHZpeM/ucBh8Rqxy6OPE
q+r7vXRPhsOr7dJ+nm5O/OFapnHHPhzaA8j80a2c6PPNZLEyOxwKbAYrzQs5
ccsi++0s52XwlGHp3/TjRIrBo+NtTBGw3hPNZ8zMibYPnkSHikXBnx0MarR0
nFi0A7XjNKNgEW47tmxz4LY2k1e3exRMNdyrkPzNgSf0e31/1URBZ3bLsdVR
DqxhJM0viEZDoucfh4JSDnxU0naOSI4GIUaP8j8nOVDxlMt2wOoVsGt/lSh+
jAO1rlbx3WCPgQf+Cn7Gyhx4u3pJr2tvDOwZWztUtZcD7Qwfm7dYxsCBqlud
zswcKO2hNZVKjoGTpxsnB4bYccfD4nSryKtwPnWLp96DHWmO7gz+LR8LVdrO
qxOO7DjTe2D2hWEsLK49/8Bsw443o8/ZDXrGgr9zSqGHITtGFhZfuFEcC5eV
JBWIB9lxhHKx9LpwHIhUp2WK/GXDow8Pn1fnuw4XlKVpx4TY0NDm/fCVYzfA
n/ZRaTAbGwa3VY1ZOdyAsCEdfU5qNtQ4fzbf/9oNSAhyva03z4ovTj0jXOq9
ARWkfP7melbcv/C9YswpARaUd8mla7OirHeSb1rOTfhJW9Ivf4QVF1qC5ek7
b8LKkFLAKxlWnKUbWur5dhMYgk2baThYcZRqMF1LPRH2kW+d9B9jQfP2hRvC
nxPB/dAOKyM/Fjwhm1nAoZ8EPnRpq1+cWJCi0usyH5IEwcNiuXEWLMjbEFQi
UJIEccHq021HWfDIYKLjPZrbUEIOu7CflgWPUQe5ynXchk+HfkXtzGZGpejk
tzUVyeCsMlHW0cGEq6r+Ac/dUsGtTMVS+yETus4UHU2ISQVP/hSa7gombFOj
VYy9nwp+6xp2r1OY8EKe1MLud6lwmVLONWrPhAULnERxgzS4oxMUubjOiGVa
dI/j4Q5kNL+WufiDEXNjpp9x2d2BbKl9o79nGDF2z+L1qYg7kM80prjazYjU
h4n9J9rvQHXf8QWaTEbs5Uk6cOhkOnRZMZvzKzEiXzd/RIzVXeh+4UqVu5cR
99BdTQgPvwuvjlBqRAQZsU2ivvJJ3l0YEPTfKUnNiPC2RPfwwl2YnHzXLte/
E+2/6Wp8isqAFfdCKU2vnRjtF2G70poJ0qFHt32KGLD2jH2MyeUcwPHT0rN3
GdDve4nxg9ocsNRwtrC6wYDNu4/c85nNgRjWxEp1HwY8qo0nr5/KhdGicSv2
wwzYN113c0TyHsS/ia6rf0mP0cZD3Vo/7oOISvrY7nZ65PM9YygkkwdNueV0
2XX0qFkerhPvngdT7gPnYtLpUVdnXmTvTB6obEnsNLOnRwvLfYZWvvkwJ/3c
8c8SHSbpMYzJhz+Ay8ljiR6f6PBez0Dn/vsPgHP5x8MP7+iwkaK258qTBwBP
+FiftdJherPaz0M7CyDdyrMlPY4OSY6TR37mFoDmNRYuFQE6PNRblu8xXAgP
xs06L52gxb5432OTGSVw8OPBtbdKtHil6MX78M4S6PzCIS+/jxZTwu1PRP4q
gbm/fTlzrLQoxfSylXyqFKQ5TwWYfdiBSRnORbQMZdCgrSkuG7IDo84QN6JS
y6GzVil6qooGG17Mk3hXqsCCzEVWzadBw2HzmiWFaphrXfp6N40Gm7+UgZJX
NTD01FkZhtHg6RSJq7PT1WD4cf+BFh0aFLcSiHr5pgaG+XZPpM1QYxsNrQWj
Yx3MX+E5psNHjaNXeBDdGoAxovZHGiM1Rig/lOVNaAC5UL3CqQ0q7BhciLOp
boBgnwjGsGkqdNmZYJ73uwHobD6NVFVQ4R6l7l6byEaQtoxKXM2lwlh1se8x
+Y1w2oT/uPZtKjwkw+zv8rQR0nUMSycDqPBsma2lMm0TSCqRgjjVqLC15oA0
W1wT6B4wkrI/QIXKPsK5zMVN4CW98KFSjAopCUZHQzqaoIkorKlFR4U7ct8L
u241wYjgw78pKwT8wbX6vE+ABBu8JpUTXwh4SLnUOfgQCTRYYjlD+wgYy981
e/wCCdwYRLs6nxD+9aNrGrrXSJBA8+gSRxMB+eYZb5jmkqBmy1TWroSAal99
5YwbSTCw+m2qIpOAw6rnZBS6SbD8J+7O34R/+35z/vdxnAQCP4m6mhEEdC9a
iDz7iwTwtWU92ZeAMVVHVKNpyOA0Z1477kjAIO8hIU1uMsRNLzpJmxNQhcic
lSZBhooP8bwh2gSsNNepsFEgw+t34j0dhwkobGo4GK9GhqWB1gh2GQLeqlaU
oNclA+9rSwVbYQLm+rMcfWpMhqPdPz+Ws/3jpR1OF1uRwa4zIXOZioAfpjwV
c86RgTpKLzPu8zal5z89hyR7MugHRWyL9m5T5PdSr3g4kCHlQr3bo/ptylTO
5QHuf/MRx0+9pne3KW/oIuLCbchAtOZX/ha2TdFkyg6MsyCDx2nD3Fj7bQrj
bxgUMSRDneYVGlHNbUpOZOtj2ZNkWDlK8mze94/f5X04V4kM6goLb0xYtim5
G4tmZpL//PcKH/n6a4uSxxQkdYzjn6+wSf614S2KaMv+ZfV1EvByx9KLPN6i
fLInyejOkMCO8ZHPw7wtSldQwVXoIkEJ4fuQ8bUtytt721wspST4vkxU++Kx
RTGx6nG5/++eSt/Ni64ablEuCpvGjduR4PJsPJPwwS3KrLvXPrIyCTpHW/3J
vFsUphy3Bu6dJGDu/zlqtL5JEQzJtZkbaQLzLskTC5OblNcMdzX5//1fTqt1
WUznJgWTE5NzvZtgpiGRTah8k9JmdjDK4WATSJdjMOnWJoVpPD3O8ncjtKTv
0/psuUnJqLF2Kj7fCAw2885UxzYp2XZnEwyJjWBJLIkRENukKONIHnGwAZYq
JPDU1w1KCGU5TU62AY77zUy49m9QvBuF9zu+rYck5QebkaQNSqdFsX5NSD1I
oYhqfdQGxTX/SmVOQx0Ex46f6XHZoLwNEMg4qV8Hnfq5obN6G5THE1Pz4q21
4DDET+bh3qA4TzoGpP+phswv3AphZeuU4E79WWWWCpirHTRKu7VOkZTX9u6k
KgeloFSfKv91Ct/Z5Jv3f5RC3zZb1cSxdUpXhuMaobkY6HiY9mq8WaPEdl+s
+0D1AGpK+ieudq9RyvZarzSW5sP/ACwFTZ8=
         "]], LineBox[CompressedData["
1:eJwB8QIO/SFib1JlAgAAAC4AAAACAAAAILEuLUWV+r9w4AFwkHqcPsIEwDsl
3/m/6TCjUYp6hT4Qyn5aPsT5v729tQ2DEIA+rFT8l3CO+b8wtMNBD5xkPuRp
9xLVIvm/mniqLf/cgL5SlO0Inkv4vwKyh/q9SZ6+oFmsJ7cw+L9Rm258LXug
vu4ea0bQFfi/z6CidQTPob6KqeiDAuD3v34oqb5xbqS+wb7j/mZ097/ORBgv
AYepvjDp2fQvnfa/+hMP/3R/sb508C0pF4T2v7IM/HbbA7K+uPeBXf5q9r+n
lZsVToayvkEGKsbMOPa/f3K2c0qFs75SI3qXadT1v0sUZopxa7W+lirOy1C7
9b88ruNcBOC1vtsxIgA4ovW/edVBaJ1Str5kQMpoBnD1v6GQ8F7sMbe+dV0a
OqML9b/WVdk9Y9m4vrpkbm6K8vS/2AEUyIg+ub7+a8Kicdn0v6p3S9DVobm+
hnpqC0Cn9L8t6Z2g/mK6vpiXutzcQvS/m6lhW0TQu7660Vp/FnrzvxGVrtwG
Xb6+/tius/1g878F8kJp66e+vkLgAujkR/O/PBR8H23xvr7L7qpQsxXzv9hv
KMhngL++3Av7IVCx8r9DycoDi0fAviATT1Y3mPK//vka999nwL5lGqOKHn/y
v08Jf5Kih8C+7ihL8+xM8r8xBPGRf8XAvv9Fm8SJ6PG/Felgbv06wb5ETe/4
cM/xv07qb64kV8G+iFRDLVi28b+teJXD1XLBvhBj65UmhPG/H/3IV+Kowb4i
gDtnwx/xvxEfucD7D8K+RLrbCf1W8L9rCGjWqMzCvq6qpTnHO/C/vEujhKXk
wr4Ym29pkSDwv00hApNK/MK+1vcGkkvU778yL8lYmCrDviV7VhCd+u6/tV1y
k4aDw77CgfUMQEftv9gc5A55KMS+lmKJbNQQ7b8OV3QIAjzEvmlDHcxo2uy/
94DTxVFPxL4QBUWLkW3sv9MjuJpJdcS+sPr4oCXr67+DHI9RqqHEvvBVoj8=

         "]], LineBox[CompressedData["
1:eJwVkndczusbxzMaKqJCg5OUooGjIdR9l7RQSo4WLY8khKedioaGHDJKaamc
EirtQffdM753k9JQaT3tgZR2wq/fH9frer3/+Xw+15B2vHry/EouLq6O5fp/
jxEq1HoR9AWLeLUVn2Gz0dI9FZ5QziguNrGOQgYUarhaeV7i5Sje7rrLYNaC
QmmmNlS22yhOKEqvmL9AoaPCwSGtPKP4x/PQjTZhFIqLbly5S3kE9wbWS/uy
KHTZ08mxfHYYx57Vif32kULaFosMs4phfMZjD7WdQ6ERse2BvubDOJLHT7P2
J4XUE67/qfUZwulHH9I79hDE789tZ687hIWujZyV1SSo62wcmhYcwieGxqS3
GhIUIsXw3/psEMdUjxgL2xFkyfVPV+7FQbxjU9JpPheClHpHNPVVBvGUzkWv
FHeCmlLXL7mSAfx2QtI0O5yg9ODnNquiBvDopVcaEg8J8qVpvH1iNYA5tS6x
4vEEmejVSSjJDOC92iMCL9II2i5n71vxtR87Ht6xVPGKoFme6fZTRf34hs21
RLt8gqqHww6M3uzHYo+0xgPKCEqokozzN+rH8WG/C8UZBF3LzJnfINKPUw1+
BitUErR3nWvwYU4fFheH7JN1BE3Slda5ZfVhIdnhVQsNBOW1jsWm+fbhXycS
j4m1EETXzJRpNujDLl0bPF+1EaSSciF79cY+vFL94J6sDoKmueUOqPX14mNr
Y6Y2dxNU4DLAOp/Ti1mCfkJDPQR51KeaxPj14nrbq0kbeglSV3VoJ0a9mITc
vPN4mWdjpWhzm3qx5+/8SOdlLvrVNS4/wMFi52/Lh3EI8nJM8LHM5WDz4vNv
Rpf1NSqtV0cEcHBZrpVeRCdB84ri90uPcXCd0n8fbdsJKo1qFR8T4+Cw2LuC
55bzT40pGqnV9WDT98o+95bncy94YRvj1INTI+hO7TXL/v473Oe4evArUanv
h9jLfgapEZbx3bgx6c9C1rtl/fVSyaVq3dhXfP9B+QKCfD7HF0g0dGEvu7w9
yS8JWkwTq7nh0oULXjDl1z4j6MaV6J7O1V241b5Py/kxQUvqwjNayZ24/0nG
mYwwgvy57vMnH+jEV+yGAcOHoN/VAtu4mjuwTeDa66+X/+fWo3A1B9cOfFv0
9Uk7a4JWnOU+xuTrwJXh+mINy/8XJBdkL5P2GXc227yfViNo9cRvjxCtz3jO
L/80S5ognuD5Z/r0dryphl6pOkOhsOMeRRmC7Vje3K+e2Ukhvk0/avky2rDA
eOFUA5NC/JlfZms6WnEK52n54TsUiqQ7Cyp5tuIxr5L6qEsUEtQclP53fSsW
3WfDUTlGIaH67uMn9D5hhYOhYcbcFIqKtXF809OCBZybr2T3sJGwY5vXBt8W
LClb+1ujhI1EZz6mNmU3Y33b+zeenWOjaGRSomrUjK2QGs1ZnY02hde+j+5v
wtkRCiv28rKRmCQ1byHWhBtspOxjUlkobkBnXWleI3a2V6+VvsJCEtlIRsK4
Ecvc5jENVWOhrTolJp2BH/HJ7VvSijETJfGr0bS2fMR5B4cW3AKZSKo51yep
qAGLevk8GNFmIt0Pp40Yn+qxofcvsZ4SBtJ3MHUPFqjHVVyrGk5dZyDDaaNk
Pe0PeG4t64qLPAMdl9Caqc6sw2eLazxodyvQaSeZlEa/amxsdtM2mo7Qnetu
4Q8Lq7DHzsuSgRXlqNyPdfXkeCXeSKsdodaUI9lH50CjHcH8oy9K6ffeoh84
rePjYRauSjsg5uVQgv5SMVRK3VCGj78RMvAFuei20ciidHAJ7tQ3DbIweoO+
2oVXp0wX4Qco8FVfSjYqu1vllNKaj/8JFdHhyX6JsuoeHNY59Aor6Vk8PhmW
iiZi42iTcXQs2K8qKBpzEfmtfEzpa1jBDQ72wqmWZmD303OVouo3oU7cnkJn
Tw9grtL2LlTnMcwWKdR92BgJrjtdGmU/TofSGk17JVuSABdX4Z9zqBjWgcIC
laQcEDcq+vfA8VJo4WUl0E29Afua3B1pHWVwcwJv3NHSXEBLV6Vo8+WQJS3d
eDs6H9DkrKl94kxonmyU1C9VDPZK8nfTOUxouXRC8+B8MfglVDabl8GCT82W
jAzqSkDMgvhOFXUKntrRIqdxoQxU1rXfUTGvgodfRJ3udCoHzt6fK20Uq+EB
nVL7UwoI8Ml2rA5ZVQM3RwtvNR1B4OiNzoDm/FqYssfq3cCuCjAm1/V2KbIO
ViQzzj+/VQEiG7vmZWnvYaK+t39GcwWo29VD9xCth3WGcpqh7gxwuaUnJ/Fr
PYzVw/cuVTBAqPa1WUfHBvjbQTU0Yw0TyH+9phJ58CN0f2werP2YCZx16Vkd
Y42Qa05uw5c7LKAR96P2++kmmKxSfM+NyQJ83+ljq1hNMNjQdjxxjgUyn7rJ
K8U3Q32rbideGzbwnZjS0+Ztgds4Du9tI9jgqL477ZRbCxTcKRAXXsgGY5Pu
KX7HPsGUypU2obwUKDOYwVHFn6DXF/Xt7soUuJPo0f1cphWm2kx1XjCjgPXU
zFLJ/Vaob2+d4OpGAUUjT8n3P1uhc4I3PfoRBZaSZg/0XmiDV8vSXUZzKVA3
7Wk509QG7wT7BXl9oMDlZ17RW1+3w5FB3QSPlQRozs7l/y32Gaq7V235I06A
4HHvRr2Qz7BAOTdnZg8BnSnzE1YTn6Hw3ryi80cIyJrzFnI90wGrrCycbCwI
CDBeUA6q6oDr7l1g9jkTYJLmczxGtROWXc95yutDwF8LCy4vn3XCpA7l8JYw
AsZNfCOQYBdkaiWMWUQTgJ4vZjR6d0E1R+OhuBQC7i36kqGBLmg1ccYx/TUB
tqY/BxZNu+HkSQXe8CIC9qTfWCVU3g3XlotrGWECuJZ+Ssvs6oGqGjGK04SA
BjM/7f3RPZDWfKLk4ftlNg/I+Y+LA3cdyQ3d3URASQBCOeocyOUYPtfQSsCz
zN/vSy9zoIxZ187gDgLCm0EXK5UDs7ZNzxh3E3DtT8DX920c+Getx9wBDgGW
Cvhn67peuKKkOPhELwHa//zh7zvSC7VrlHNilnnnLSjx1bcX6n8ePb55mde/
urlr9k0vTKDB7209BCy0YA2u4V6owOcz0tdFQB8XlyH/1j6YZZJ6THPZv0ZR
20LUvA8a3nT89mU5X97pW05/RfTBUNkh2vxy/qeBFR47cR8Uk2gRdK4nIOg1
1+19M31wh5T5ap0aAlxatR9rKvZD3g1r9kawCTi5MjBN36EfHtysdkgfEXBQ
mZFn+qQfqitVxPoXE6DW/CkGVffDALbDqsI3BOy98dVXaakfPm0xyryVSYBc
9WZdPocB2LZWfv9AHAHS15TlPR8NwC5ji9vBDwjYsllXYIAagOZdnzqpcAJE
zrs2YYVBGJTk80nbk4B1giHFymcHoX9EV+HNywTw58fFx98fhBzXaAlXx+X7
raDOeU0PwlsDunSaMQFfEySnd6Mh+Ouj3K5fUgQM6/7dljAxBN3i6qZ/iyzv
a0z/Hb/MMBTnceJm8RLQrkEPGQobhk5AXDxunAKkuUo0yWwEbtnwffFFKQWS
BT3V1g6OwjONc8KO+hR4mh8pfmPzGDyIGTXy+ykQY53ya8RoDIroLuZUyFPg
7os6ip09Bocv86y5wkcB7yMyp/28v0D2zMWgvEo2OOnX4PlF4Btcc1F/mKHF
BsYyQ9ZW4BucKQ2/ma3IBoY1P0HltW/wCbtB+qI4GwAxed60lm/wvKXCv0em
WUCxwP+JdfI4TMiTW++ewQIrPTd20sQnoFP/xk9eK1nA2v5lY4nqBDyiFS1f
P8YEeUdhtaDpBEwSk6n90MgEjlIXiwpCJyCW29/+NoUJmFXvolZPT0AZYaWF
+YNMIJFvFmYpNAkZE2b+cBsT0BOH/F8rTEITr8tHNnIzwXb6+kunHCbh9n2a
2+zfM0CwJE3v+YdJGNBSK8JnyQCd3AuH5kcn4bHtm67aHmAA1Yl/9x3n/gEH
+g1CZSUYYIBdLDV96Ae8/NzPery9AhxxFVjUzfwBv1WfXbVgVgFWM/Ky+4On
YHp+YhINInDmlcF/+5OnoP5Y1Uzil3JQEN0ZH1k2BRtyTBQkY8oBzYUnQmVy
Cu7cHKpRMvgOUCLW54Jtp+GRl1vSHV3fgr9+j1u1+kzDK25KBc8E3gLPkWBT
xehpWJN9Nr0pvQzIlWdpNdVOQ8Pr/CHTn0pBqNMKMZkDM/DzFXM1za0loNs0
Zp3XqRnobJc5dCCzGKgfUuSuvToD+eZI8fd9xWBI6J8f9PQZKDngf/8qLAL6
pS/qmCKz8JAt/dRZzQLAK2ga6Dg+C0+wPWWHInOApbx1hfqaOWiVck8mxC4b
vDxM+8MvOwetty2+/Lk7C5j4ePvnW83BpJzXOh2MlyBm6JnPamoOxh97Z4bK
/gNyjMnr6fHzUAXTAq9oxgDvzp9vfIvm4bdgfrWmoEegZo57wuTjPDz895b9
1SQKuO6WcJ3jWYDCxed8jR6FgqL4wy6G9AWY9m/bhPf4PqDn+chxzHARuoQ8
/x22NxrFPEhMQecW4aOKu6cuVD5BI68zOA8DFqG380e7jNNPkVTubmW96EUI
Wt/pRfkmoP8Bsis5KA==
         "]], LineBox[CompressedData["
1:eJwVVlcg1g0ffey998h6JEVCJUT/nzISskci2SXe7PESKbNkZktWdtlPVr9k
hd5EU0Moq0QoUdbXd3UuzsVZN0fS6aKZKzWJRBKmIpH+j3dLhz5e7f9DUFeK
jzeUFaCM50L2WfV14m2YMaPIrTsYHLs2csBynWgVYe0cbStFUWS1Hr22Tlzd
76fuM12OLnIHzRV+rRPRQjwqwV+rkaJLpFJzbRBtXbwRJW/vIqOT/vBruQ2C
cyFRwOvRPazOsjeOcNwgpEsiH6hq1uJWg3uiedgGIV/G5dJ1pxZNnvk83ZW5
QcCH7MoA5jr8SRdjMPTfBnGVdGkG+upQVzL5WsnMBjH/fqrYSrIeszRy+oOp
N4nRPSSfG4H1qOF3T09SdZNQNVlfu8DXgImJzTErZpvE2kz+MzGHBhyv6Ozp
99okVns5HjPeacCr46+P+RZvEv/4suhU7GzEjy0GXsHtm0TLg0/St+0aUT2t
IyP81SZhpNGr4JPciOmeBzuiFjYJDhZxPrlHjbioU/nlGsMWsRnJZf12oREN
xcV5UiS2iKsznIrxQk1Ytpamkam2RdzITIo9rtWEZ6ouJRVf2CJy3a0MFOOa
sDVqubkiaovose0yCyprQr4z7p9qbm0R/5brLzJ3N6H3oQ8sFMoWsShbEbo+
2oT/cZoebH+2RaTmU986tdKEsl97znTObhGjqxKECjMFr3apx/VRbRNPJoyv
FIlS8GNeTd2g8DYh7dFbUyNPQfVA6fcv928T/JuVey+qUzDDOJv2veE2YVzZ
6LesQ8ElWXaFCddtYtLCk2RgTEFD6qvWM+HbRARwGF+zomD5+9XL85nbxDtL
nsFHpylI2+RZ+aN2m1AMNnxN7UBBh8SJF7/7twmrM3VFZ85SsNXdanP70zZR
kvrg+PRfnl/riQz9xjZRFe1VV2lPQVU2CdkYZhIUbw+ltp+i4HTIOw0mARLY
1O3zkLeg4M3pm6YJZBIIKbUFMhtR8Ki5sRuHIgkYT/Y3umlTcPEhU2iqBgnO
Waa8NfmbJ1++O4lPnwRS5W7GIwp//WeHl2RZkoB/2EOZVYqCv+nUWkScSOC8
t85onYeCpb4/nub/Q4IemUHBRloKWozd/SQZSoLPv580af9swtpmKVbZmyQ4
hvtVpYf+7rdzVKKqgARzUFt+o70JWVIzDyrcJUEDS9Q2TXkTul1gdTjQ+1fv
jFL68bAm5B3p9bv/nASsV1uvK7g2Yad2ZJz6GAnW97mMmBg14Q6xX3WwRgKx
t/q0gSJN+HJojNZoDxXsOhlkdLa2Ea9o5ggNqVCB4Rc+Uf2bjahYaaFgfowK
xk1tEtuDGvH61X7rU3ZUQCML5i6ajXhUpaHSNZEKpEQk1W50N2BtboxJ+DIV
yOS94mDqq8cnPDEzHCRqGD2922bPnXqcvh4dXshGDT0zn6sOXalH0bCo6m5Z
aqDf2FUhp1GPcXZXGFkcqOF78adPWzV1eHZHeEfmE2o4oD1LepRTi6Hpl6x3
v6WG+ftmtwqDazGD7dJC6zQ1LN6bpK+wqsX/NkNFP1LRQBLz3O0DPLWo+jEk
WFqVBgQpsUqTojXIeTtAsa6EBlj/vXEhYsddlBMIeHy0ngYKd6enpI5Vo26S
/5mXD2lA4DunvWhRNYZF+CWsvqOB98qNglmy1Tjr4DOryUULGlSar3UPV2GH
hFfBwCVaGGZ3yZ8IqsCLRS6ck1Z0cPpRO6eKUSkmhmTnJTrTwXr2j+GbkqV4
z2RQVs2bDnzN8l2tf93Bha1DWonxdDAscceWrvAOep5m8VVtp4M391ZUl/6U
oAdv/YsESXrorE7ocO8oxmtz0w6HFOihwGiTuianGCs7Rb5NqNODXrlizMmA
YvziHU17yIIeHk6f0EmTK8ZzT20OTsTQQ/HhenuxvCJ0i9nOOPiNHqL6aF1S
Egoxxv4AeXyNHs62XBmh8izE0gPna67RMUDGmEwUGhTi1Kfnj8fEGEBQQC1d
iLUQXYjStXhTBmg4/djtaHIBOq0Z2n6kMEBkt0lWpMFtPOORsyM2khEadrUd
iKfKw/W3TINLNxjhxVjrm57hXMzSDwm3y2GE5cLXNZ5FuTgsazOm1MAIcaz/
4k/tXNSe4Sv8MMkIpOBxyeHEHNztkiKtfJwJFNiGP709kI29L0iv8iyYIPve
81yCJRudjnlHMzgyQTWHU932RBbmSRlPfwhhgjnbTvPryVnIPsFaHlvFBAHp
m6X3lzLxp32c3Cg7Mxx8Lt1xpysDk5+uvtcTYQaPAvYU/dsZuFfTPaF+FzM8
0H1pph6agW6iuvOxwAwMyZ9zt/dn4Nt3NDXKvswgYdZgT1uRjmgdoRz3ihmk
5x14rApuYrxpoNr+PBZgbFf/EPIwFVP/2+NZXcECRZ2JEXSFqZinN5a/8z4L
HKI5r/biSirWah6nFXzOAvFLv5SV9VJxZLfwsw0GVkj+WXh57nkKylKjS68f
K+SFuO5oX0lG5Uu+mUQkK3wtVuIUeZ+MGmsyA82JrDD3LpC+viMZTRaS9lVV
sMITja3m6IRkDHrn+CdpjBXOaJ5uapRJxt56uuRTBmwgvEap8u9PxKG9rZ3P
bdigK6OgrS4nEd+V/7Ni4MYGW+wj5JOeibiQ/8b2SCQbVGKFeiFnIvJfr9hJ
vs8Gawz7BzLsb6Crs1HbNyl22DvXcuYPQwLS8qZPR/xhh1NsI2LrWfHIvRDO
zs3AAZ/l8kwXA+NRsu+cSgkPBwhu6vpJWcbjkTCNmD55Dpj4kOB8mDseQyY/
7+Ry4ICl7svuSklxuNCo7FrUxQHm7NUTD9Ji8dueWR8nXU54NtvhJNQdjT8F
RqOrDDlhq1gn9kF5NK7TPs/+acYJ4+cpVMk3opF5rO1RjAMnvOmpvojW0bgr
LYmrKpgTyowZK1QWotBpXaXuRyUnxI2qux0jR+GbJ9GLURxccDbGYZ9v1RW8
eeSWjiU/FxAc3X1WaVfQrK4xZ+cOLmiWS7dyDb2CgxmftXv3cAH1I8+JLYMr
2Ouolc2gywUftXymhL5HImV1Q+taGBeM5etKlmhEYgbZPy3pCxfkLrQ9rpuK
QIuM67MOi1wQJEjLQMEI5GYq1lRc5YKHa7zhfzIjMHFheGaIlhv2h3uTjhpE
YEzLPg1uCW5ovP5e4EFjOAYaz03etOKGXXjk7krqJbQMdVLJ6eKGvsjJEc2Q
UMy4xUu/2s8Nmdkr8iGnQ/H1w95X5kPcQP3N+veYZiha0coFsI1yQy1B265A
E4o2N340XP7FDcIZa5Z9Sf+i7e0oJffdPMBl/dy7ojYEz3aVyh9I4gGa/S75
ihzBWDBls5GczgOH/YQzDH8F4QQDy3/zuTzAralEXB8NQifDixfKynngmoRD
/cXqIHR+dahSuJPnb3+YOmgQhG4zfbuoVnjAPbQxsi45ED1Z5qQGbXmhoKdZ
NVEpAOdCWmlZHHlhWeVyyIZoAHrMxk/rufPC3hdf86IZA9C9R7bykR8vzJl8
fzcz5o9OEW5KTQm8sD1Q5TOT5I+nfkwQecgL0rssOe799EPd9yN2HlJ8MPsr
tEhryBd79MuPlMnywYdZpdp29EXt5iCJSQU+CGT53mB01xe10vkn7Q/zQRcr
K0/dNV/UMLa4YGrBB+IepIAQXV9U7noWohrDBykZRp0/HvmgeFVvBv1XPhCk
N2mpf+yNFrebWwYW+SBXtlvj/H1vvJZW+SFxlQ+2zTZoD5Z548/QRCkBOn4w
jeUfYYn1xgFDq3u7JPjhrmFib72eNwYuTPUct+IHVZ6TQinZF/GpEt3KtU5+
GNTq/Oo14IXUMqsCxv384PQmzP/ePS9UFf6izjPED8yKsQ+50rywiPrp5dxR
ftjKuo+EnRcGv7jJWr3GD3NhdmH7Fz1ROkBa+qmCALxztuMzFPPE0OZj5hy5
ArD6hN1sOsUDle2GFh0KBcCBfndMXagHft22S6wtE4CbEl+r01090FYvsN+0
UQB2Hw/TKVfzQPXX5cTNpwLAkln3avnTeVz7wSYvRBIEfS7pvm218xi4b4SW
7CoIufvMGQV+u6PCC5civwuC4DArG90x5Y7TgUtEt48gKAe0r4Y/d0dLZA51
DRcE5srvBurV7njASHOpLFMQxoMu55addccfHkWj8gOCoOnU2q391A29Sz0p
KvuE4GC6cvZwoyt+fCaSzq4iBKaX1OTCilzR6PeA37SGELy/oRJ/ONkV9xju
Vso4IQRvJJOV1y644uTSVNWKqxAMjx9ldJN2RWtNh8LGPCGAHfNP/2S54JGX
pgnKzMLAu8Lw8USyM1Zvki4wcwmD6cAA/6nLziiyq1b/k4AwhEVGPgr2dsa1
EHaG1J3C0M46z/rNxBnrxZ9ELoEwnPCwmLrN7Yw7L2gH1QYJg4DugLtsthOy
Uh9yUpgShmRFmltS9Y7YEkRjPj0nDErf5I39SxzRbf7ZsfxlYdiKp9r/MsMR
O0bO7WQnicBe3mYdDHVEv5qc2XlhEch+SJ+lpuuI7+y2/rlrIgLlMifNHoye
xfL7PaHy7SJw4k1rayT/WdTxskjfkyYKHpkHTu22tkf/1DbSxWxRCA4e9jI5
Zo8l96U8G26LgmwfVVT8Pnukpl46qlEtCivSws5KjPbYkXFj0ahHFD7lqTda
ttqhekevgc+qKITgT40xSTtU4FGjbj69A16U9u/x3rRFwZYdF3WkxcDxyOp2
1Scb3HIuE+GSE4MdoxO2F4ZtcJJdqe+Dkhi0dQ0/UO+wwVoXbUl/Qgxy9GlM
mfJtUI/zwosiWzGY31Iuc7a1wUD35kOkFDGQ3Ed/ePOVNb7iMye1bYrBmHKd
8YkRK0z1jUtRfCMOhJqsbz+dJf75r7o5blQcxveoHF5cs0CnXcNj45/F4YqR
T7zkNwvc/0FIIWVRHC55q10rfm6BX4ssp9ZoJaD36NUlcoEFJrDORJ4SkwCJ
j6E72TQtcHCMqU3YVAJ0v55VUA83R7MY4723KBLwpnXj9byIGZaeWtRvaZEA
wkXO7xaXGf6WT3F71S4BPD8U5y0YzLDgxfPbbF0S8I660u79sinOS1hxhz+T
gOtBWTY6A6YY12a3emZWAr4e8rCN/dcUcfH8IwlhSSieaZlKGTfBPaejLEsu
SYKJdNXLnCvGeMqHwk0bKQnmArqTjN7GGBc7+8w5ShL8x9lzou2NcarB8AT5
uiTkhmpgpaoxFrDyEUVZknBjzsC66PtJ5MM7sgUNknCz6nGA+tmTSJJ8vJ77
RRLiaXYw1xgY4etppqI0SykIfj3zbfy4AfZaxOe12EhBsf93wwx1A6R0MmaO
nZaCnDvmdZbyBpiRz5Ag5yQFAspULsscBmhpRRfY9Y8UeMSVhBW9OYEve0gn
fsRKga9o4a9X507g85LVJbNWKUjySmszTtXHQacpLW5xMoBz+Pk323o4QVu2
li5Fhm4OxgPnlvXwZ+m5GiEZMtxjGWSjmdJDobk5Ucm9ZNh31KzfakAPXfyW
V/cdJoPXBVfbgHQ9/HN1+66RNRlkTPVHYvbqocwdIeH4JDL4vetbbnfRRTW9
90OsaWR4UJkmHm6ji4Zf8mKTM8jwnmDQOm6oiz57JVYyb5HBTF9Ia3W/LrY3
yQyVVpFhLf+g2UMaXTTr3R/T/ZgMXeND9xdLdND13IrG8SdkWHh5/Lxmtg4G
M9//8WSQDP/W7E1OvaGDt06qO754RYb1gDxxq0AdnH0NGp8+k0Gk3t9b67gO
/gmm/uE6QwbpPRFrQxo6yCbSXfHlKxn8Ta61nFPSQWUHPYGlJTJw5DL01wrr
oA4V06D/Chn4tDsYHTl00KZ4IGptjQxJyfQuQrQ66KGTcDhsg/z376a8eLum
jZdmjJa3t8lQ6SdhUjSvjf8DCMVyJA==
         "]]}},
      Annotation[#, 
       "Charting`Private`Tag$337086#2"]& ], {}}, {{}, {}, {}, {}}}, {}, {}},
  AspectRatio->NCache[GoldenRatio^(-1), 0.6180339887498948],
  Axes->{True, True},
  AxesLabel->{
    FormBox[
    "\"\\!\\(\\*FractionBox[\\(\[CapitalDelta]\\), \\(\[Kappa]\\)]\\)\"", 
     TraditionalForm], 
    FormBox[
    "\"\\!\\(\\*FractionBox[\\(\[Delta]\[CapitalOmega]\\), \\(\[CapitalOmega]\
\\)]\\)\"", TraditionalForm]},
  AxesOrigin->{0, 0},
  DisplayFunction->Identity,
  Frame->{{False, False}, {False, False}},
  FrameLabel->{{None, None}, {None, None}},
  FrameTicks->{{Automatic, 
     Charting`ScaledFrameTicks[{Identity, Identity}]}, {Automatic, 
     Charting`ScaledFrameTicks[{Identity, Identity}]}},
  GridLines->{None, None},
  GridLinesStyle->Directive[
    GrayLevel[0.5, 0.4]],
  ImagePadding->All,
  Method->{
   "DefaultBoundaryStyle" -> Automatic, "DefaultMeshStyle" -> 
    AbsolutePointSize[6], "ScalingFunctions" -> None, 
    "CoordinatesToolOptions" -> {"DisplayFunction" -> ({
        (Identity[#]& )[
         Part[#, 1]], 
        (Identity[#]& )[
         Part[#, 2]]}& ), "CopiedValueFunction" -> ({
        (Identity[#]& )[
         Part[#, 1]], 
        (Identity[#]& )[
         Part[#, 2]]}& )}},
  PlotLabel->FormBox["\"w=-\[CapitalOmega]/2\"", TraditionalForm],
  PlotRange->{All, All},
  PlotRangeClipping->True,
  PlotRangePadding->{{
     Scaled[0.02], 
     Scaled[0.02]}, {
     Scaled[0.05], 
     Scaled[0.05]}},
  Ticks->{Automatic, Automatic}]], "Output",
 CellChangeTimes->{
  3.72441292478057*^9, 3.72441308461201*^9, 3.7244158152472258`*^9, 
   3.7244226124231224`*^9, 3.7244227242122655`*^9, 3.724423172543434*^9, 
   3.7244233543064623`*^9, {3.7244235845729237`*^9, 3.724423594417569*^9}, 
   3.7244237189576225`*^9, 3.7244248916850853`*^9, 3.724474780514824*^9, 
   3.7244754425954447`*^9, 3.7244757924424725`*^9, 3.724476057492772*^9, 
   3.7244767279783907`*^9, 3.724496058584474*^9, 3.7244966084546394`*^9, 
   3.7244972019104767`*^9, 3.724497994132762*^9, 3.7244980680991955`*^9, 
   3.7244982348057423`*^9, 3.72449846243606*^9, 3.7244985110465207`*^9, 
   3.7256067864654875`*^9, 3.7256069342691565`*^9, 3.72560712210793*^9, 
   3.7256075404404545`*^9},ExpressionUUID->"f2d1fd3b-a6a4-4ee8-9d30-\
11923d035eb6"],

Cell[BoxData[
 GraphicsBox[{{{{}, {}, 
     TagBox[{
       {GrayLevel[0], AbsoluteThickness[1.6], Opacity[1.], 
        LineBox[CompressedData["
1:eJwVlmk0FQobhY9Z5vGYOQ5KyqwQUhHJPJMyRkgqMkQyhFypCCV0EzKXIXPy
vs4hkSJdRWbJWKmIzF/fr72eH/vHXmuvvbak+3krT1oCgcBPQyD8XyOmTX9t
b0thw0pRrjlYwVQ48ffghhQGjLJvGb6yAjOu0ZW6VSlk/cMiZPDOCkiaFzbP
L0phLqtljvVnK6Ak3mEem5LC2pWHwdVM1sCs8FEc30gh3hr2TLG0hrRLrsZR
WVL4rHjK7dOsNZTSBOYT1KWwYma0qkPeFjSsSxjvq0phZs4+OR1NW3iZP+6t
rCSFVxgFv9Xr28KYoYW8+24pTJNsCOxwsgXiLflaqogUsi01OJon2kKM8Ex7
PEEKtX36zX7P2IKD6ql5tk4ycpfv7x8vswMGT0MVoVNkFH7OVS9i6QC9zsr2
845klEuvFFw95QD/OohceWFHRq9bXhmjvg6w32Shzc2CjGnGqfyvYh3AS/We
Y4keGVPybn9lanCAVzTTUVpyZEz4zWh/XMoRkv6N7z61IonrzWHmxG1H4O1v
88tNkcTonk2frj4nwD2PEmJvSSK9y+La7KQT+EVeyfe6IYn8h7hu8iw5wcud
qkNycZLYd5ljOJbnJIQF5Rg/C5VEIflnxxbMT8IET7hcq4sk9i/EO0x2nYQq
U6WZL/KSKFW4kyuz+xRYUTM9dneS8E8kObpqzQWk/5scaX9JwjdzuaGaTK6w
PKlwwotKwrkwxVFJble4z0i1yGsiYcHefkdWGVcYM5rXESsn4e3XmcuHTV3h
XI+WIHcaCTdXgsOPPnSFhOGhrj+nSKjk9jnwi5EbhC/o+CV/lsCDAeKm5c/d
IdtNfebQsAT6dEbU8rW7Q9N7pdM/P0hgdmvguWu97rBVJ3XSqlMCf2e7z12Z
dYeYqB0mfJUS6MT9UGFcwAMSufv2ZFyVQG2d72EhwR6Qqeo3/1BIAs1UxhLI
WqehPiTTt9xcHKdyrv0amPQE8umLj/uPieMfmnO9vEuecNPi2BjNEXH0eiI7
50TnBe67l21t1MRxxpRAL0D2AtZBy8OrguIYrtHZeMDVC5wP7hDUmxBDXc0I
S8NRL6BjCG37cOkvZ3VqL86cAf+fZgSCvxgWJ+vaEdfOQP+wjNbuM2L4dlJ6
wYjVG8pq31eEO4rhRLzVwoS8N9h5K2aTDorhtdRdriOB3lD0eirAl0kMbzqN
iLHT+YDZHVvS1n1RZBakPT6u4AthKpxGhqmieDrxZc/EYV8o6H11MTlJFB3o
fowt2/jCFo82lRwpigfWH/yxC/eFJ6lkL8PTovj9BfON1Ve+wJa+UJqsIIpp
9LKDQ2fOQue9f9SlqCJ49KxA8qtqP1hW13P1axLBjQVhtuOdfkDu30ioqRHB
0wM/FMdH/SBM8MInwyIR1H/PP2zBeg5237eL8Lspgo9r7/ZreJyDhEwpao29
CDKb7NfRF/AHwwcvzI59Fcb8tEwToZTz8OPm0Ab9lDAaCOwgfy48D5lX10ta
RoVRvYqGSG0+D19dNJm03gujDN1UW9vX83CHXAPyjcL44alJ7lfpCzBSWKbE
myCMRhL4r2zsBQiuyuIZkRJGP+c/i0XGF4GU14iZYsL4jUMg5YbDRehIHfC3
F/jrP1EsEO55EUSDBF73sAijMiWEHB15ESjqqdeoP4VwV77Lplz1ReB4kbhU
BEI4vH4jhZ4UAAXtlz8EOgnhGxavteO0gXBfJViv2EYIU3b4b8ryBELSg4CK
EVMhjAv2eC9IDoSAwLOJRoeEcDV63ymFI4GgI3HqoISMEGps/1ejei0Q/gs+
VND5XRAXp8NCm5kvAe1OpmDJGEH0jpZ9m04Ogt/JdJ/twgUx8y5P0oRaEMys
b5snXRJEy5TDD/UNg+Dtuz+7V7wEcSuMX8/ILwjuR8wNdxkL4sLTgA37uiBQ
6ntzNJRfEN+Uq/YWWgaDc2waf3eRAL50E3ShzQiBt7rLTKG5Amjzj6TOu9IQ
0F23XyNlC2BYiW90LYQAKUBkNOC2AJYUNDe1TofAhEtuETFYAKu5cxIXNULB
S6tCy1lPAMVftD2sGw0F/1+v3b4NE7Ez8NGnt7phMPJE3ubuRyIu0Xf1ltmF
gbnPbQPdd0Q0jrTOe3wuDJTGrPaktBLxiHWX30xWGPx6M7CkVkpEPlNXtrrV
MAgunr5+JZSI7Se72rMbw+GqK91TVl4ifnEV82myioCKbsNb/7ERcSB9Xoni
FwETB5P8HzAS8UPtVZHp+AgwEONXVFzjR3kme/7bzyOA49POCqtxfvw5FdR3
cudV+Nf6eNX9cn4sjHcMFaaNBDBIqd1lwo/pB1ViW32i4FdN390fR/lRYcov
bS40CqRlhEMadPmRxDwSJZUQBQl0eerGqvz4nEPO821BFFhgdb2/MD92aB8p
ZP0SBWOa/Y01M3xIzPusqOsZDQR5CdCL48PxI0++nQ+KgSvEw85xV/mQzpi9
vSohBla23TdfhvChW5l0C1d2DHzvLdA67suHXaZ9/eLUGBgMVai3MOfDc68L
lxN4rkFtq07lKSE+fLR7wbKl9hqcO3kyL+QJL+Yayx3XIcbBzNGrRxoKeDGq
kJF8XD4OTivmjK895EU2uhTCZf04OEE7KXH1Di9a35zu1gmMg2NFZ7NjQ3hx
aOppp29vHEgvhaWnHOZFM4kTVUn34uHTjfvXS/t4UGzx0vLkwQR430Yqc+3m
QR1TKdFBhwTo2i7s4e/gwRuO/t3LAQnQHFgrFNXEg+7epT8fFiZArtP7Ups8
HvTz6u1Ann/Adw97z+YFHty+zrMc/uMfWO+MErRg48F3FuOcS69vwBI9sw4D
Iw8SItfZ5OdvwPeDt90at7kx89XsuXSWJBirelAivciN8TZrL38bJUFrZqP2
6gA3cirLLW91JkGS75JrbiE3xuR2Clz/cBNEWbyLl45wo8gik6s4azI4N3cl
kbW50d0071CJRDI8ClC+YLGPGy8kOFY6qiXDzsG1/WW7uLEyUSJM2jkZFMtu
tnqwcSMNp759wLNkOGL2bLS3jwu/b0+eU/dMAZ87W/yV3lw4tlOw8OP0HSgz
8FgdcePCxv/0s67QpML3tfYhNicuZI/VvWUhkgoBHil53qZc+IZrnHzdPBWu
qEkrk1S4cM+BHFmtxlQQf5KaIb7CidZpHI1S99Pg7D45hkFRTuQmJEt4Rt2F
AIaGwmBOTnQaXmfSzrkLYX2Gx3loOfFOVd1zc7wLiUGet42mOVCyQ7xLkeYe
lNTkCNVXcmDf7Y6hibh7MLtPQCHdgAPPECSfZGdlwA+Ggh4lzb9MGeZPgAz4
06cW2LWHA6k5jHsbP2cAc7BVPR03B/4pZhD6vfc+yNbePBIwyI5qHI3nByj3
4cx+envzC+woqryvcGsjE/wZU1fn3Nlx+eELKJHJguAPktnxtuyoQNl0KDbL
gvhg3fEXB9ixVcLb4tGjLCioDTu7l4Edj+S/e5JqnA1f9v+M3JHJhrL0fLpH
Kx6Ah/pIEZXKik9NBDtb3HLAq0jdzqCOFZdLjLcdw3LAVyiFrqOEFWE+uEAq
NQcurOs5v01hxfRMRTXTthy4AsW8Ay6saLFBWGfc+wjSDIOufl9nQbnYS5rX
6XLhXv3bPRcXWFDWwOFVgEQuZO6WHVicYEF9f2WeDK1cyGEdVF3tYME4DSGx
O5dy4Un3oVm6DBa0EQ+ytZnNhZf2bDZCaiwYs8N2KmMkDzpeedJk72LBx86e
bWe28qBLE56Ki7Bg8BlhzTDxfOgVCdghTcuCXcG/Uvxc8mF09GOzQs8OrO5D
x8zJfPhzJm+3vt8OVN9zm+H5xmOQCz2w7Z/PjOIsm08ifYoAh83kPt9lxiQ5
cjzeLQI7PQ9b+3+Y8V+FuT7/1iKI4Ugq1fVnxtOVPg8FJYthIH/YnkuDGZuV
tAcoo8WQ8C6qovI1E1rlqby8EVgK4urpgzLNTLhW76OiWVQK1dnFjJkVTMgx
6XTVe7gUxs70noxJZ0JSu8Q+K6MyUN+S2mHtwoRSCqB8edcTmJJrd1v6xYhn
P0RJ2209hSvJg0neXxhRQ36i/rVWOfAsL9QNfWTEfH4+vU+Xy+FgiyBHWxMj
7lxoPvxqpRzS7X0b0+MZccf8Q6V/IipAP5adV12YEU8EtameSK6ER8PWrZcP
M6BnYteGyeozUJlUWftPjQGjF/ICdUjV0DrHraQky4C7LvfYxhpWw9RKd9YU
BwM6BHxmF7hXDXI8JoHWQ/TIGj7B5HSgBqoM9MnyIfSofpVr778ptdBarhY1
VkaHhHaJVyrXGsC2lrdWK4cOf8kpWO+paYCppl/zd1Pp0Mp2OTtougGYOyvs
TcPoUPBYSviaSSOYTu5VbDSkQ2MmgfxskefwQVBmJHWCFqG+NSGlrQmmo/m1
DQVpccb9eeTfGwQsEeULqSy06HHaWqRSA0Eh1ChvbIMGxQOe0Z+yQwj2j2AJ
G6fBIeJUoW0KAqPTl/6yEhq8kRR8cBdDC8jZRSatZtPg/EQ0a5xkC5hZCh0y
uE2D99wC0zJ0WiDd0LRwNJAGD/aaKFAutYC0Wk0Qjw4N+ojvVdk30gLHFM13
uyjSoLNeabfDSgv4yc0OlUrSoObOk/7znBSoJonpH2WkQZlgQ4KqLgX6RepW
Uv4QsGd25M47WwpsEC1LR+YIiG9X3KrOUkCPPY4ntJuA1xVE9XakU8CLWeJl
awsBPx++GOtZRIFEuobL3NUE7CequPQ0UuDplpW8cwEB6z869Wh1UaB39etY
SQYBBarPedwfosDyUnzaSiIBcxjrVT7NU0D4B+mYfgQB5We4Z76vUuDgfON6
8nkCFstvvWhnpIL7lE35sBsBfxONom14qBA//t1dzoaAJqqyqbGiVCgZSiCG
GBDwkfLUvIEMFd5+JHdSNQi4fUlaPHEvFX71NkVw7SGgk33TCW0VKhDf2imf
EiNgGs3xIOP9VDjQ8WOymJOAjAW+s/kaVHBuTcxYpiGgZX3d2D5NKtBGGmXE
z2zDhXMJmvPqVDgeFLEt8WYb/FxjblWqUSHlbKVXQ+U2XCuk0Q1SpEK/25c3
Vne34eWCSyhZlgokB6F9X8O2Idte8tBjcSp4m5lmx7lsQ0IDW+Ts3zwV+tF0
EvrbIDCpyj5IT4U/B2p862W3weHT92bPJQroKs++s2TfhrTHrwOCxikQv0tM
c/7nFqhGBpCWX1PgrZhlTuyHLXghc2Xm/TMKEPnimMSfb4EG236Z9QwKOLM0
+Nc93IItML3iEE6BAsK3PovYLTjkeuJn/wkKfFsm6cx5b8Gio8aqjzoFrnxO
YBVT2YLtX7n6wdMt0DrQFFBL3AK7w1TX7sYWYOv5MWC+vgl8nIe+LiW2QFaT
Q1FM6ya0MNR+8vnb14mqJE7R4k3wah9ceTCNIFeMwTU3N8Fw4MJO7xKExnTZ
ozN2m9D388tcmgwCs9O0B432JkytkxxDmwHsSAUxwpKbcNgLvnyXA/hVIoUm
8xuw9oUtWmnhBRy6MDHi2bMBVaP6gT8NXsCtfY82r9ZsQERWVvDLe02wG8W1
KiM34MPi8GyT9HMIjht27Dy9AX5tpUcWXBuh9Xh26GejDQgh8BTY320A1z6h
Wn6+DSji+5rG960OMub4lMOK1mFVOnqGaPp3b8rfm6feXAcJyXbWOttnoBZ0
x78sYB3KBCtJMQ5V0L3NWTaivQ6OHBIKDqYVwMjPukvv3Rrs8d0YG18shKcF
PSPXOtbAQ0chq9msEP4Hyg/jbQ==
         "]], LineBox[CompressedData["
1:eJwB8QIO/SFib1JlAgAAAC4AAAACAAAAILEuLUWV+r+t8oBjc+Oiv8IEwDsl
3/m/O/LEII3kdb8Qyn5aPsT5vx+gel/E+UG/rFT8l3CO+b8o0TM4z6WCP+Rp
9xLVIvm/8F1ru5k3nT9SlO0Inkv4v5USg3HNIbE/oFmsJ7cw+L/jIDgbmFSy
P+4ea0bQFfi/c2NCY/SEsz+KqeiDAuD3v6sZU22k3bU/wb7j/mZ0978FLj2t
U2q6PzDp2fQvnfa/108SOt5qwT908C0pF4T2vxIy94ZB4ME/uPeBXf5q9r/C
DYkv2FPCP0EGKsbMOPa/u6yDYpY1wz9SI3qXadT1v05+ao8/48Q/lirOy1C7
9b/J8acIIUrFP9sxIgA4ovW/BEqkuzWvxT9kQMpoBnD1v06ADUcEdMY/dV0a
OqML9b9AYpA0oOjHP7pkbm6K8vS/a2kuz4FByD/+a8Kicdn0v2XLjKu4mMg/
hnpqC0Cn9L8PdoW0PULJP5iXutzcQvS/lTxVg1aCyj+60Vp/Fnrzv7p3lvnO
vMw//tius/1g87/woMTfIf7MP0LgAujkR/O/Xsk40jg+zT/L7qpQsxXzv1Qw
xCbQus0/3Av7IVCx8r+tfrDwbqbOPyATT1Y3mPK/h8BYwKzezj9lGqOKHn/y
vxib17LnFc8/7ihL8+xM8r/dCO0NcIHPP/9Fm8SJ6PG/WGrJFcEm0D9ETe/4
cM/xv9BkDqIwP9A/iFRDLVi28b88IjJkOFfQPxBj65UmhPG/j6pFPRyG0D8i
gDtnwx/xv5z8ho+D39A/RLrbCf1W8L91YzJyC4PRP66qpTnHO/C/61g/IdWX
0T8Ym29pkSDwv4JkRvtSrNE/1vcGkkvU778GDu6WdNTRPyV7VhCd+u6/xRH0
AYwh0j/CgfUMQEftv2Zel3qisNI/lmKJbNQQ7b/0FIStl8HSP2lDHcxo2uy/
8SMS51vS0j8QBUWLkW3sv0Ual+pU89I/sPr4oCXr67+0Y6+O4hnTP1xxkIU=

         "]], LineBox[CompressedData["
1:eJwVlXk0FPobxiUkXLRLKqVIKGVJ60viUpSKruV2CanURXZCWSpLm4pLtlCK
qCwJN16SXYyZ7zSWoRnG7jL2scTP74/3vOdzznOe95znPe95t9k6n7vMz8fH
17pU/+/REp+Ovg0aRLnsStZKLRrMP1ITusfqx9gE2YKTGTSgOFddls7ox30F
Fp8dCmiQamJV8d6tH4/Yij4xraTBydXBIQyhfuzIippOYdMgNorKr6jShw9o
4aHcdQRueDrYFk/14jFlxZnA7QS0/5gtO1vai6ZZyinMPQT6pLYH+p7vRZ0V
74R69Qloxt9crPPpQRs3s/fS7gRE/AWtbXR7sOVDiklZAIH2i7ElE2I9SFmb
GCwbRiBka5n/5pfd6Cqn9/xXPAFzPrP27GvdeIMaF+GRRkCZ3XdEX60bJZkb
9F58IEBLkZx3quSgvPXp68xSAmnBr6yWP+Fg9N3tKWPVBHzttf79x4KDvj4G
Km8oBE7r1Usry3Gw8H4/3xSDwHZ5G9/SoS4M27+rs7WDwJTQRItpfheq31jt
cLabQE3v/YP9t7vwS8xTrukggfjqTbH+hl1YCDa5LC4Bl/QPvFVruvCz82jm
yCQBVXGn4OOsTjQcLwhUmyUw6qos7pbViVEyMgnLFgjkMAZiUn07scBa38ls
GR1cj6TLkd87sVTV8dBuATqoJV95L7CuEyntEjK3hOgwISh/UKOTjV9VHfl1
hemQ58gpv/yBjWW87I9+K+ng0ZhyOtqPjctzwoq3i9BBU/1SS6UhG71iHZ/u
XeKpmK320+vZeCxS5nrCkj7/V/uwAoeFZ0wPmTks+XnZxvuYZ7PwemT53pCl
eVpVlgJhASxkJZVkcJfTgae08XHhKRaGxw/qv+ajQ+ETxsYBKRYatoSbxc0T
GB9QMtSo/4mZaVq8umkC7nlv/4p2+Ik9cSxZ1bGlPP13uk/z/cT8pNrI0qX8
vH5PCTOP68AXq7+1e3AI8CS3JhVqdKBAzJWrBkwCPq1xedKUdnwifc9BlUZg
NlWq9pZjO86U53bsrCFw6++on0yBdpQqmUuXLSEwr7l68mgSE89mFbtL5RDw
53ssknSQieXDn1HgNYGFGlFZPtKGiV902MxoAneehWpccmpDe5cCoZj7BJZd
FDz1VbgNF1XkNFW8CATJB9nIpbbiqXOSJs8uExDgLniEHG3FfaIfV5WdIyAU
zHup79qC/UrmHcaKBO4beeS/EWtBWR3PmtjVBITXj9UJv2lGvpvh2+/P0kAk
fXCqto2Bsiv/7tyydF8RrlfFlD0ZuOp5S8indBqIHene9lCSgew26XWVETSQ
aOwwOqP3A8MOT+1ROUWDJzFWth9/0nGHr1Gr8y4arLZt9lrlS8eFJ+5fBQRo
sHayKYX2nmBkdIjWwicqRJWcLlA3JGhnQ7135gEV1ofWfY/qoqF5mVlyvQ0V
pDZV8P6QoqFFMyVhpwAVYjk64oU5VKRKnageoTaB9PsSOWljKvLv9r/0NakJ
NusUnGYGNuG6hZY6G7UmSBTRsD8q04SRt5/e2zxLga0k2ycxn4Iv0OafbyUU
0G24YFj2oxHV7rvFFehQQP+SiXuwaCMq/nvs08RiIxhMGCbpaTdgZSX7kKx3
IxhJH52sSa/Hm6fEzU2sGuCCg1wy1a8GxezTXz0aqoPwm26hTz9V48aZNXNr
Deug2K/c+dxwFZ4fi9S3TK6FHc/sjlGtKzHiWnjqAb0aGMPUtqbj5Vh9sC34
uFUlbFEzUE5ZVYRVAxWy/EkIdw37ZrcFF6BBzN/vrrYXw5B1aE3yRD7mOVTK
MNZ9gaIH1Q7JjFw8u2nVy0WPAsiqjzyuc/gd2getzs6f/wjcmFj70VhXlHvQ
Nr/Mwwv8+J9X6GtZQODmjCa1Bmvc88Kuaq3mbQi67WOgmhWM59Wav9zTeQ5R
Rsp0dmAs3nS43v/teRr4F8WEO5zIRD6+T4t2JZ/hhrBnr+avLxjbv3Yfx6gQ
gm/3sevKSnA/zd3Wvq0Isod6WNu0S9E+Tb3CnlcM/sulRDkTZWgvb1mxf+NX
yNyuwAP1ClTdJNLhyvoKLV4f/s6frcBfEkVTOW/KwZk0bNcprsTomY271DQr
oKtRy9RYsxqr6lvC1c5XQ7/sp9C6qVq86t1aZaVUA3+9rm04mFGHwjvaBEKW
18KdN4sjqeb1ePIWM4Dk1oFWzYSLXdp3HJBv/3c+oh7cLvtdL9JrwAhqO2+H
/XdInFcDSVYD1iv+dPVY2whnBQ+d7+en4A36zw8JQ43gLHfe760BBe9pu0zZ
2lKglFaWw4ugoMKQi1rEoSZwnmTPOIg24VVd16y2ASo48w50WA43oVbsWN3I
BRog/5GnftuoKDziOrC8nAbZfowT7ueomP7CTUE5jsD0u8cVku+p6Msd19Ne
QYdnJQqMumYqntR3tzd1o4PGmY3mYctoODDqnux36gc8FXhrdciYhkW/T+KT
zz9gOe1aiJ4LDcMTPDpeyTFg34zYH0GRNFQy9Nz0fY4Br3c+ZpY20HA+ceog
+0ozTOv8utU6QMP6CU/zSVozVE0tPjETJHjjpVfU5swWmLammiZpEDwyNZ27
T6oVvsCf1ndPERQz8qbqhbSCic61h3PWBJnJPK4FtxWER20O/OZGMGvaW8Lp
zzbYH3r9QUUIwQDjGZWg6jbYabTj8d4ogqdTfYyi1ZlgEZux+sIrgltmZhwz
XjKBcU6sQDeH4PBp37ASsXZ46C0wxI8ES17NvqF6t0NeoXB3Qi3BR7O+lT2c
dkgefZm8hU7wL5M5zqxJBzjEL+991EFwb9qt5RLFHXDGfQx4PQT55ue2ySn+
hAuR1Dm7YYKUs37aB6J+wq+HcyptE0t8PuDDaz4W7LI9mOUwS7AgoKTkgyYL
ODS/NRKLBF+mL3wvvMGC2If5xUx+OoaSY+3lKSzQkG6pYwjS0WUxYOh7Mwsc
tRZkhYXpaL4b5xjibDivkGnnsZKO2maLIp0n2FBdcmBBXoSOu+6A9JAvG3im
2lt3LLHku9uKUx/ZMJV8vMhtST9DRy2+XjYYLUCozJJfJx+fgcjmTpi96yW8
U4iOtUraf6w93wnfaHsCny2nY86FOw5bwjohQzWUz4mPji8CSz12YSf4Hba/
WDRPMCiT7+7+ySW9qrFWAI+gI0P7+RGlLri91XG+ZJzgOf7AVP1LXZDl7c0K
XMrnkEpZjsk/XVB4v7a3ro+gBvkRXVLTBaq5e4l4F0HVW0O+yvNdwFPkuXOZ
BOVrNugKX+JA5KK+YmIjwW0uKgqezzjwfNBA/GY1QZkNuqKcCg5cubbeiFtK
cM1lJxru7gbL/IS5xY8ExcVCPqtc7IZvoyN7o98SFMmNjYt73A0fXiXrcpKW
9resws5rohuE25PUch4SHIrfNLGnpAcUc8WZZg4Ee3X3Ncdze8CnV+TxkBXB
zgH9LyJyvaD3ejzI6CzBFi3XkJ77vRD7XILudJhgJalem3i2D/QqjbUcfiOY
JOap8Vt3P7ht3qW1KZ2GL3IjNt7aMADSvnmjbXE0jLZM/tVnOABeygFcj0c0
fPC2vuLb+wEocDCla7rR0PuE3AU/70EwHnTLGjlEw3N+FM9B0f9A8F7eHply
KhrL9VhaHPsPKq5d2ns9l4oGtXPHqlz+g42x+k6PU6l4TEphRSr9P7gxV65u
GkxFpTz/fyyThmHVlNpsjvbSX/Ncx7TfyAU7SSWprOwmtLTJoBaoc8G/8K2E
ckIT5pyEGjETLsQYDe+2Dm1C263X8vPucaG1cuQ742ITfq3+8kRgggt16x66
Vwk0oXTu2fvmEqNQVr/YFf8fBV0Tevwzd4/C0+/VvyR+UHC7q+R100ujcNnD
a8fX1xQM3mSv96phFK41h2dNAgWZgjOHef2jYOTuGWG+k4Lq3If7jQTHIISS
+PyICAU53z5vnTg8BjIq887cV414wkl0Vjd9DBSMK42fFTSgQFnO+67gcdim
3Bw5nlKPf777/fWBpHEo6tM7+sOiHvOimHERReNgXgCJyhL1aO8oFKY2Og6m
Ry64iXvUYcUaS7vgvyYAzu1vS1SuxS0LwxYMnwnYfWyAuuFHDXr2BZsoRU1A
F4t7q8i/BuWLs47S6iZgx9TqNsuqarznsExK7uAkOI1Vqe/WrcIOk2hxL9NJ
4KiGsle1V6LmYSXBOudJGEy6vrnPvRJ7JMzGXNMmwdq08MqpxArUL3xb/3XN
FKhYhPPfYZTjCjGTQNvhKeCKCoUxKhDNFSxLNVdOg6m0QQC9qAQzjtsviuyY
hhN+Xa8n3xXjaR9v/1yLaciMPSk0EvQvRve89BGomIYONU5RvNBnlC8bvZkW
x4NM00NWzivfoTdz7qNvPg+CToQMWkW/xdppQe7pJh7Y7axPjJdNQ6c90k7T
QjNgtK7t7rq9yZgfd9zRwHUGNqwQyQwWeYh6ns9sBwxmIaoof2qtbwxERyYk
l9jNwszYCyuX/QnQl/mG9TRgFtYHFjpIjryErdl7VPSiZmHFmqKDHl0p8D/e
SWEf
         "]], LineBox[CompressedData["
1:eJwVjnc4FQwbxo+TTdlb1kHKiuzU84SoiGxJ4YSEyI4iyczMzspr74iMZB2l
JCNSvUkSGYl4Jcr6+v66r/u6x/UTJXuYOBIJBAIPFYHwf60qHvx0u+cP6K/H
2XcYloCk2+I9O40N+MbUrZGuVAPXItffK5lvgNVlPdUHmrUg2MZsOXZnA7Kk
yZN+mnXgIK1sKvdrA0bN1Z+eX22ABl1IIrJtwjo/T8LGcCPQk0++fiu9Cdsx
tv4ClU1QmXHe6Kb9JthoiB4MOfEYtusuxZve2IQOP+fYHOYWODPg2bcvfRN2
WR5lXexpgZ80EfqDrzahX9u9lOpgK+iKJt4pnNkEwqYCy+P3rZChmdlzjbgF
v9aWOBMD20DTu1pPVG0LmF7+ki4sa4f4+KaIVZMtEClfeHZNoAM+l1Ge9VzZ
Av02Fq/WCx1w+/Nbba+CLeDsk4mH0Q741Kx/5dqTLTBNh5R+1k7QSO5ICx7Z
AquRNyUx2p2Q6qbcEba4BatNMjdDvDth6Xj53B26bWhLOp7QmNcJBsLCHHdF
tmFJ3WTrcG8nlKwna6arb8PZUEzkW+mECxVBCQWu29B/5QQH+2EKPA77r6ks
bBsS8ybV9c5RgOvCpS8PcrZh4NjyW4YAClxV/cjU0LANBUde0DmnUOAVq7Hy
k4FtsBaPVb9aRQGpb88uUGa3weXCa0GFpxS43aUR9YJqB5blH99rfk+BT9kP
avv5d0CdN/kp7zwFNPzER98c2oG03pWh8xsUSDO6Rz1qsAM3XzizZTB0wbLU
HrkJxx2wsS399y1XFxgQb1vOBO/A7x9m0ftFuqB0dC1kIX0H7IVPB9yX6gLq
R27lKzU7cHw8elVPvgts4yeGf/fswNCpaGVFpS54fMlia+fLDhTl6phfUe0C
7mO9krSbO/B6utqQXr0L1HaLSEUwErDSuXmF7a+fDvigycBDQFeDD7MZf/sp
0ynGsSQCDmey5VX8/dMyNXJiOUjAaV1nM6uDXbDUznA9SZOA8tVTNFUHuiBX
5mkC10kCDrX+8G0k/eW/F1yYYU7A1y0S4uECXfCbRr1ZgExAieQ4fRJ7FxR7
rfTluhMwzVXhcy5dF5iNV30RvU5ArtMccdSbFCAaOK8VRhLQOu7aQ7sfFKhp
EmOWSiGg4UCEQ/sEBS5IjIlU5BHQ3U3WRWaYAkxJ6cpyVQR0U7HQrOuigJMr
s61SNwGDnMrzNPIpwPm+27tx6G9+sifzTCIFKDq3ojTGCbg4b6VQEUSBvUK/
anGdgN113PnmFhR4MzhOffoAFfaYOZSFEigQeiSTb1CFCl1SHfsoc51wsNxM
zlSbCrPCeMrihzoh5naP5VkbKvQs8smdye8ELZW6csd4KnTPqpIhQyfUZEWc
Cf6PCp3Ka6q73TqglyNihoVAxLRskYkAow6YjgkP/mc3Ec88sPzJqtgBgjfC
Kp9KEVHfVIB6a6EdomxC6ZlsiShQFMtaRmgHu73BHem9RLypefvHGalWYL3v
e7C2cBfSMCilhxY0gzSP73Oth7uQXKBWQO3eDLoJPhfetO/CXmlSzrRaM9y4
6R279mEXJv54Rz8w0ASztp6zR9io8e7+MWUDYhN0iFzJexlEjfWGrfLXAxvA
I9+BdcqCBt1kV/8VbKqD+IB72fEXaXBtKKKcKqkOqs/0S6lfpUHdjyEBh93q
YHFb9Vh8NA2ea9jDVClaB27nmLzUntCgYcqtvV6JD8GF8+FwrCgtejrmGnEE
1cKd+WlbVTlaNJoXmqGxqYVyisD3CQ1a1Dj21FLncC3MXQ2nVjWjRRm9b/r5
f2rAuc9KeSKCFomSmQKvb9SAU8ROmvJ3WmwcV8gaE3wAEeeVSJ/XaVGtfm6o
dLIaipUuP7hDQ4f7TutOrpVXw9cvQ8/Hheiw+PC3SsHD1eAAxevRxnT4xI+f
0da+CsjrBtafGujQhLDHtfVpBVxwydwbeYseow5F6v75VAob/zL0L8fR44YJ
r9vH+lLIOBkQbJNJjyxiJw4JxJTCaymrcYU6eiwnrBIr1EpBZ4brn49T9Kh4
8Ezxn/QS2O9wV1zxBAM6DCzMZTgVQ/cwYSTbjAFnqAYdPh4rBrL21XA6ewbM
cfaZdd9bDNliRtMfAxhQ5qLp96CRItgzwVwaWcGAlsTICLmTRfDzfJT02B5G
TK5+fFX5aCEk9q2N6gkwYrY/PQurUCHIHrkU+3AfI44EC4nKbReAk6DuQiQy
omvY602F9gL498OuB4pejGgw7Ruoq1MAbZY3FaNGGFFa6sZVHut8iDb2Uz+U
zYTSi7JHzWvyIOnVAbfKMiZUC3GftE7Ng2y98VyJRiactNatzgzMg5ojJ6h5
h5jwkLa1cffxPHi/n39gk44Z36+HLgW23gcpYptDtzczXo3scrVRzgXFIK90
uMWM5heD1MRpc0FzXfJlUzwzxiS8fGL4LgfOLCbIV5Qxo8Sr5dXngTng/8H+
T8I4M5pY77Ad7M6G7oc0iWf1d6Mv7bYVnXsWDMo+pgxZ7cY2E8OcaJ0s+FDq
vqrvtBv3DZ8l2glkwWLuO+ujt3Yjd/zrSZqXmcAdUyZBatyNlKJfQcLSmeB4
8XTLd7E92GXw0XZsIwOoOVOnb/7Zg4XJ0i1xQ2nAvhi8h52OBQuIv7SM6tNA
9IWzSiEHC24Pkip109Lg6A3NiBcyLPiuf1hnxDoNAqYmJdhsWdBTpJjiMJ0K
i/WKjvldLLiQP2/7jTYVvh+Y9STrsmKr29p4vUsy/OQZC68wYMXDVof87UyS
YYN66N5PE1Y0L6LnVdZIBsbxls4IW1a8NxoraMWYDPuSE9gqrrHiUlzot+uV
SUDeUKldKWfFcoE51pW1u/CuN3wpjIUN57WCuWLKEiHlaM5xc242vCaskc6d
kggmtfWZEnvZcCkx8/Tz4EToT5vU6T7Ahi004lzpZonQbX/sHp0uG4bKfXea
oUqEhrXNY3dusCHtl2s9rN3xkEbySU6YY0NtIU2N5sBYMEuLmbVdYsN+U8oK
wSoW2BkKjhxcY8O3H6dqbinHQvzi65lBanZ8VGJsJ7McAxHN8prsIuyo6Su6
wecaA35G81MpFuzYkmPy/afzHTC/TlbJ7GLH7JyiSyPRUZCWw0m71sOOjfSr
ew09ouBte/eI6SA7/un4x3fBLAosqKV9d4+x46+B6MVckSiwilupC/nFjqoZ
2e7PmiPB+n6YwqX9HMg1tTj09b8IsOsqllFK4EBPQh75cXA45H212kxM5UBi
z5RQtHM4TNAxvVrI4sA8yepHfibhQDbwcC0p5UCjm1pZVZLhcHFEtZyfwoH/
zuoEhg2GgdPMi31Uqxx4MpMqrmx/GLgxzYv1W3Nim5KKefBSKMwHPKZmsudE
hzHvQIlPoeAyGz2td4kTLXVzYqd6Q+HSM6nyTm9OVKsd/1BWEgrkm04Kj2I5
Mcng0LSBXSicXZmA7DZODD56aHp45Bbojr63cRHjwpGU0tsLgyHw7GTp0RIp
LjzEL/xAvzMEdJr8RabkuLCo5Ypza20IHEvlnjp/mAv5zHIZRpNCQNPIzNXY
jAuFKCcaNsxDQLFrIEAtggupluwnPdtvgnBFdxrtNy4cGhK3bycEg9n9puaX
S1yY99XQqnIyCO4kl3+MX+PCA/kySu3dQfDzerwYDw03Zua//sc8LgheGlhU
7xPhxmf07MVHBYPAb/HrsxMW3Cjbm2DfhzegT4Fm9Q6FGz2O8PObFwQCUXKN
x6iHG6P73/2IvxMIavxzGhyD3Fgvr9A+4xkI+cS+kKwxbmSREYxaxUC4NpzC
XLn+d99aGHbjcwCI+4qL98nxYE7Qy3MsEgFwvUnblCWLB0csVvw4uvxB0WZw
yfYfHpyr/JVy9IE/fNuxia8p4cFG4RPLN7P8wVrPr8e4ngdtzfxmdHz8QeNt
KaT08aDvXirnN5L+sL6yW4aPwIus/vdNfyT4gZ/8e2qSIy/KeGV06nv6gtyw
Q763Ky/e9Qoso7HzhWm/ZXjqyYt3yLTaQ4a+YN7GeN0xmBdHXf0kCmR8Qen0
keWSdF7M2K89JzLnAysu+WMyL3mR8eLolp+jD1wtdmtQkefDT+pFb+ZcvOHT
gEDqHhU+nOjoj4my9obTv196T2vyoZJ176D6KW84YLBfIe0UH86V12QO7/eG
qeWvFauOfBgSJm0+MecFlkds/6nP5sMPJeyyRle84Ogb41hFRn581yN8rDfE
Eyq3CK6MbPzI+jbmSYyXJwjsqzn5hYcfq0jXes45eMJ6wB66JAl+nHvvpHXg
hCc8FO69tYz8WBF/kRzM6gkSrjr+Nf78mFjdcHa54CowE1XJcl/5Mb6qvXy5
3AOa/XeZTs/z47lb2geDkjzAaWFAO/c/fhwp/s0sFugBHe+dJfYQBJAcJ3Wi
8aQHeD/InF3gF0C5T9QqzN/c4YPNtnvVGQFk8nLh1ZF3h9LGZ9dlngig3imG
vTy9bnD8ilnqgWRBJHzSUlPScgGfpBaCxz1BrDE+3ux70AUKG8Xc6u4LYs7m
G8PnQi5AJC5raVYK4kcZf/fMjcvQkRa3dPqZIG7u1wzffnQZNDq69T3XBPHw
2eex1bKXQY5Dndh0bi/afSpoUpFyBt7mvR7HxYWQ/N1/2EfXCbYvlgiwSQuh
1q/z+nSqTjC1R+HFRwUhFJdL4yrd5wQ1DjqiPiCEz3z0L3AyOIEeq+twvrUQ
/rlPu5L6yhH8LjWpEu4KoVp1Kq28hSOMcJkSWraEUNZS54iBtwMkeUXdPfhO
GG8Phb5iHSLDn1eVTVFjwlhXx/wmqZsM5H2vxz9PCiPB7ISWUAsZDn3kk7u7
JIw+v4/JGBeS4Vu++dd1ahF8I/LmgKQ/GWKZZ26dFRJB+yLHnDAhMvSPM7Tw
G4vgr6rzO8Pe9mASYSSb0yCC32mZ/KdU7KD47NLJ5mYRZC0JcCmXtYPfMned
Rp6IIEn4t6O/uB3kDQ/d390lgsrL+taS7HawIGLBHjwgguyq9RvVo7YQ1WKz
dmFWBLv3XP9OddoW2pYud4rwi6KPzUR9lPoFOHAuzLwwSBQdX6Qs31K1gbOe
DezUt0Qxz4YqfErSBqIiZwcuhoniSWZ1BTNuG/haZ3CKFCOKnOun8qxXz0Ee
MxfkZ4gio6+gF7H+HHC1FUnl1YniRh7t+MND54Ag+nwja04U/5D6HhzTtIa3
0wz5yeZiuNrlF5bpYQXdZtHZzVZiWKmtmjdItoIGCn36+DkxLNi/u5bFwgrS
culipcli+GgsMqlU0wrMLWj8utzF8GqaR6AOoxW8eUY4tRIphqcUb0oKlVjC
UOHassljMcyjnR4Sn7GAfvLXY+zCJByROs+1FmwOE9Ql66liJFT55iGz7GUO
P4udH/BJknCNUqP108kc+ObnBUVlSfhpmKjPZWQODt7/rckfJqEEx/TnTmFz
+HN7p+q0JQmd1+SXWilmIFnExx+dQMIF2YvzDCxmoK43OsicTMIx1nDgpDYD
g7nsyMQ0Er6v1U2T/G0KnrIiq+k5JJQqMJe7OGkKTx5JDhZXkDDNTPDI4SZT
MOk+FPH0OQnX4wST7S6agqPzquaJ3r+8kTO1M1amcI2xcaW3n4Qmxhn2foam
kGOoYT88QsI2wimrcnVTmH2Lml8mSRh3fWrKldUU/lwjrjjOkDDhy/1XcrSm
sFvgadncNxIOBh9l+b1hAoq2ejzLyyTsi6q+UzBjAsepGPp9VknY6mfRcHvM
BKwKXoatr5OQNSpezHXYBFyOxx6+sUnCyy3DL872mEDQzOn/dnZIqMRbnm/U
bgL/A2NO1uw=
         "]]}},
      Annotation[#, "Charting`Private`Tag$349945#1"]& ], 
     TagBox[{
       {RGBColor[0.880722, 0.611041, 0.142051], AbsoluteThickness[1.6], 
        Opacity[1.], Dashing[{Small, Small}], LineBox[CompressedData["
1:eJwVVHc4FQwfdd3r2uu6l2tf99rZKpXqp6yQkYyGlUIhrxF5rRRtKjOzQYSs
iKJxf2aFMoo0rJRRvUSKEF/fX+c5zznnec755yh4/mPvxcnBwWFO4OD4P0aP
W8+urrKwrq/vq1cUAcYixX++X2Yhak4s+l0ggI3I0Pz93yy0qtdJP5FBAMbG
wD///GCh4cLz8s57BGi8kMwzPMZC1riWFG2KADxab+TwxV+erVG2/SAnpB7z
sIrNZmHA46Xq7D1E+MOjZuOSwcLfXiuJwYeJ4J07Y7chjYVX2Ge494YTwaD1
lNP3SyzklwhWcMwgwjuJggMep1i4pe73NP9bIjAeTh43OsLChaqg7fGuJLhD
CLnFYcBCxfvbLVRCuGDD7hJypj4Le1zFljPPcEHrrZHDujosNI03nlLI4oJh
cztNTzUWNuVU/glq4ALxS5q1TdJ/+1IFO2iiZDglNfH0DAcLU0xmn8bfI8Me
fdevAm1MlI8K5X0pwANj8anWBa1M/NdrNo7B4oGQvvaKLU1MrHQu/XVxIw9c
+nfTsYBHTEy6OW1e7s0DTWyJP53lTJxuXrtJsZEHtHb2CKWkMFHlcz/3j2he
4PIy15N0ZSIh6LMvlY8fetx0nb/uZaIu95IhlckP1/ZIRz12YqJp/ac6zU38
sH7ndMsBOyY+NGRuKfflB2/9q3tLjJm4V2dhZqKDH54RxmMN1ZlIbK1b75ku
AAnXznS6ziugvW6Wh/NWIdiTETinPaeAloGWvS/3CoFi8j5JzhkFPHD2rMuh
UCF4fFrrYOEXBWyX3rzlS6kQTPn3/Zoa+Mspcpe8ZIXBzlBZLrZZAbP/W6iU
4xQBsf4W/7wkBeQmrvyy/CkCuObmufhLCsihAopIEgX/E1G3vC8q4GrRCxsz
qii0Kut/UD+tgF3CJ3+c1heFiNAbVtXhCqh0VnnidbAofKREqje7K+Dty8/t
W+ZEocpaZ+KzpgLugpvf0shi4H6Tn/RMXQGV6zOfONPFQODnmHyJigKua3dN
1FQXA++cXOcABQVUk/xxgWYjBlJf+Z7+oiqg2Nyz2bfpYnDq3OcC7mUGDq6g
+04NKtg3ZR1Ua2Mg/S2p87oPDRRffxp82srAEGeX6tfRNPj1SWufdxMDFzJy
PZVSaZBJbrLLf8RAjx/WLVINNBi2+LpFtoKBLw3ymPtkxOFolyFdNJWBbz/3
udv1i8O5gQ8dC64MrAo6vGm3Dx32TSnvuLqPgeo31bicTtJBYzWwaZ0zAw+2
EEwisunQyeCqD7ZjYIuqzoRKFx3ED2ne/radgXXf3LxkDSUh/0v0yWEVBj79
tUPvuoQURE5v8b8yKo95a9JOnvwmDTkHDCaMBuTxv3qB88K8MvDolc6hmT55
nNPwe4lKMrByn+Vi3yaPm412DSW6y8CpWN6d1LvyqGJe1PTmtQxcEO1dkxEj
j1byElx7W2UhS9//63VJeay8wlVxtVUeHhZ4+diJyaMp/yvp+XF5+CDhPsoh
KI+3RoP9kcQAueVd7w9wyGP4RWHGBWUG5DUbtLPG5ZB7bPMww48BxY7EO7fv
yaHOrEZQ+AIDHhzP8q2wlUOLjzHaDYpMYB4KKujfIYfUxHHV5Y1MSLTbMUzY
LodWvwuYjrZM8FT75eiwVg4bRTIHD0Qwgf/9rm2/6XJ4cCiK8K2bCW5beenG
H2XxRbvaie9nWEDkCm/pOyaL3JdcVw35lCBgxoaDI0AWJRf20K+zlKB/QMlQ
zUcWzYK/66lsUYLS2leVkXtlEUm9vrcDlcDpsHYOY6ssNoQqzga8VYKi9rFg
X25Z3BI05u9QpQw2yY6MlUwZVDi554JXnCpE6AlbmKfIYMpt/rtuN1WhsOdZ
0JUEGcwrVGTGs1VhhbK5iXlCBq+XFEs4LqtCWQrT2/yQDN7QfDEoEa4GAmnT
d65oyeCtmW43n3B1aLt63oDVJI3/6J97HH9NA34ZGHv4P5LG1SDvy0WNGsDs
Xz5XUyONJTJVicRxDYigB74zL5LG0hjbHA8dTVDLdIr2T5RG7JvhbmzRhHNZ
rKYaZ2ncMGxKil7SAvPcxzY7vkmh9JD4uW9tOvA98cMyaUwKu1xLKO5DOpAV
s1TSMCSFD27fqJv+oQPf3DdyG76SwtiQXE1/WV1IZtawNeulsKpSOvJNkC4M
3i7VETsnhf3r+cNvM/QgrCqbMsiSwl1b+u43XtUHRn49ZslKIaMgR9e7Uh+e
p7wNcJaQwvb/FFW1n+uDTKhEexefFC652GfoLelDo0FKXNOMJNZEn/lDPrAW
hB5fmCtiS6Ljs45Q1tp1UPj0376Q/ZIYuzjPMlhcD5l6YcbFDpKoW3vz3jUp
A0jIDa4ctJbE6bkXV7cYGkBwiN8FCyNJFLLTF2NFG8AWedet8kqSGEOsMM0k
boDXYUaFbVN0lBhONMuU3gicytxhCqfouDVX86NzpCH8vEIcdYqkI01fVTw9
3xAmllZtE47R0e9YS4l0hyG87F5Qm/emY09koNWq7GbIjP4y0GFFR+eGZJGN
LZtBp/eFaTiNjlq9fsUczK3gFp9K6yySwIZrV7QaEozgJfziDs+TwEtMvc3m
t4wAlpwXGTkS2L+u9+XPh0bACJYeCr4sgSMmZR0vvhrBR/e8IvEwCTyaxrkn
2HobeBtWGroZS2B3meOdt/TtEDDbfuC/AXE0McjQKesxhsEyTYf0N+Jos/j6
3ey0MdgeuWwG3eIIHdrT/oImoDNsvyapWRzX6paJcliYwOyLt3Nr74jjHnWb
zPJGEwgrHj8bFS6OQl5Da1LQFGI8iOX8YuLYuG9o5eukOVR2ml96LSCO0hNe
V2YEd8DHrQkBuWRx1D7FWNigtwPMZGna2os05D4pHHc5cgcIvVOutB+hYUTR
d08/UQu4ttuyKrOChpKXsicOWFpCV+OlZM9iGpIng2Lagi2BU+9V8Jp8GhIN
74fFZFuCt4iL/uN0Gsq5Fqq0/2cJWi+O3huOpuGb1BkJvnQrYJsl1arspOHZ
pfbtD37uhNma3vTvpjTM4/SNVGVZg6KS1PE6oKFPV7LJtJ01nCPmG1jp0zDL
90FqXJk12OG9BwFSNNQfiZz54GsDwxv762smqPjJ7WwS97wtcGjKs41PU7Hq
l3VMadkuiBLf5nY6hoqfg86clnixC+ZXPf+0HqfiuNBPn9Zvu2Cqp9DQ0peK
qU3Jx2Y17OF9uNYDO1sq6pzPp1+ttIfa5i13XSWpSO3K7LnXshv0yt3trlOo
+LotZF315G4ou3pyepifiuUCjtsJQg5wy7dF89CKGNot5uVednaAZBHrEt9R
MTRKVX6SMOUAR11c8o+XiSHlWLp1h4YTTJjGbK8rFMPVsKpEDScnOKR9Y2Tx
uhhqfFlf++WEE+zj/CQfkyyGyNFfFf/aCXYU+eXEHxfDuEGjIqtTzqA4F5GW
tE0M9d4bJFJm9sC7i5ln7/RS8MNMeEMBywVetTBKPTopeKXFOG6dswt0rN7u
oj2noG2nodWGiy7wJKRWMvYRBbWYg+XZcy6Qt//VHYd8Ct5odXq31OEKvmsE
u/4EUvBN1NE/W9Pc4aBX6lyVLwWPzS/mpnW5g8t1acnDhyhY7NtL2kT2ABsx
dc8eZwpGHcrgHN/uAXpLZnOFWynY3l09fZntAUttsXQ7AQpyvbApa2s9AHMk
ni1cZAoWROXkCU8egKmtlw/Ur4piHGGTVAG/JwxX5ZYo/hBF9VAvSssuT2jO
qt/8+60o1kvtcJgd8YQE3zmPvNuiSLHo3NtLOQQyfIeL57aLYq/0OhLxiTe4
PelIYG4W/btXUl/ruzfcDNYNtFsnih92zB4ZZvqA8vvF9aUqonitx6ti+LwP
aJcmNh8UEMUbRT82nnQ7DNttqod6ekVQJNdKaYDlC/Gc9CaOThGUV/f/aufu
C09rowq1nolg8vW0liPZvrBT3uzohXoRjKPbbUqh+YHT9/7FbddF8MbFzsuc
FH84krxCu3tYBCtC5Ov3aQZAqdnB34MHRNDjzR+C7rEAmFp8+kFgvwhqW2j6
9jwMgOCDSfmHrUXwYcfxf05a/wNRaxV1GXoieDd6k+E/WwJBriwlQ25eGN2N
+3JpsUGQT3N1j5gUxs7JhYGzJUGgGqOs3PdeGG+F7v55vDcIdG3rqhNRGK9f
WMns1wgGk5nBl8vnhZHzpe/gi5Fg8FunzvVe5q/f8aeTnvcxCOaqux0mLIyt
svb3AjOOQUSvuSWFUxjveXD6mbUfgwuhXpctxoWwI67IHfVCoaTmhuSDu0LY
Nuxzfw1vGEyuk9BKMxPCQtEHBZO9x+E7V2GXzkYhHK02cKighMNC79qQjjVC
2ExtvqZnFw48YfYPiKJCKGbqwhf9IhxUaxO3B78XxPc7NL8Edv8LPutJzraB
gmhspUyIIkRBADnl9xdPQRRnTdw9YRUFYX0KOWccBXEgwmg4OD0KzoTByONN
gkhjWDLXa0dDYW2EnwaXINaPpzVm+MfA5/UzJ3izBJCzW7JJKTEWvpFjmQUJ
AuhK7UpJrI+FuT6hFqMTAhjg9Wo+cSIWSMc1+MIPCWBQ+ReSp9lJULzvkzqm
JYBe60VCcnhPwUGDwaKmJn5c2JHRcKcyDryLDJzM7vNjsGRtDOlzHPhKJhGf
l/zVp2bruKXiIXDJ2O1lEj9+Z+qvSpyJhyh2sdhbd35UfOCTV+J9GlLNQ2Om
lvhQ0G5Agr7zLFx98HJN0DQfPrat5j6ccBay1FTf/vjIh0m2L2OTXpyFG/zv
9X8/58MEy52PY+zPQVmn0SQxgw/9TrXcVvI5D63OAg6Sa/nw2sju5vknF+H5
My9CjgofwtuxqlyhBOjYyC6Xk+bDpj37W/e7J0CPdDCvIicfFkqxSvRIiTA0
9OaJVhcvet1ee7hr/yVY8MlXM/HnRVtaOtfN/Cuw1L/c1+rOi7IN9mSP3iuw
YuEUb7GbFxeOBur2cicBSYN3yGYTL6bJ/vSeCkgC0e8BqXt5ePHNj7P71psl
g3r4ptWAWzy4pvREKUsmFXDARn00nQfBqWJB3yMVnIwPOjqf/6s/yTJzK0iF
U0IJdyCAB9viQhPE9dPg7a0BZ5ENPNhZ679c7ZIOAXyzp+LVeXD8mHa7bkk6
kALJ5QsyPFjWNiy9sJAOOobapBECD/q5nieFZ12Fc92xlXfbufGBysAhwlQG
yBmkvVd6wo2mquFNMWaZcC+nmJxVyY0X/TYKRN3IhGGfHpdTadzowR0pRdub
BQYrLN7d7tzo+LXcNG8gG8bUnx6YmyXjm0jLyz2G1yHqyvuEw5/J2Pjfk9Sd
ldeB8mv6/oc3ZHxt8ljQX+wGbG2gC7U8IqNbAWFKJfEGpDn71qedIaP/s3ER
4qWboP445jPvv2R89fW7oUr3TUBmikiMHxn9DKf642h58O2/h97edmT8+pa0
ypGXBybxgmIGUmS0XmfD87ItH95NKmy9I0BGaob20+P0WxBou/6I/CoXFmhE
+Kb43IJsKXc29ycu3GYxctSIrwBmKyv9+su4sFrocK2LZyHcHNjd/O82Lpyh
OjgVexWD3ie9xddruVBveskw+WkxNH8R1dFR/ZuvviawfU0JjM13Zo8JcaFY
9B5XmYUSUKfsDNn9gYSS2quW3UWl8JC+pri8k4SLAoQKLqmyv//JN8TbRMKx
qPw0+8QyCNB4ZonFJJQvtFc6GFEOVWYmTM3jJCw00BftNagEY2vWnnO+JByK
on4M/bcSXu/mvDTqSsKUVe8rux9Vwi8P/J1pQsI/ly8EDJveBcPIzd1kCgnv
fqgZIh2pguaKtbHDpUQM6d+3rPDrHjjWitUa3iAilX+ezmdbA2OPZr+mpxDx
8WACo6y4BnjaKp2tI4gYlfvwhMWhWrD+pKFdb07Et5oBK9+m78PgF34vmiER
j6tmlTxyfgCBM1+yArWI+C7+yZ6rDQ8geaWIrEIj4ptk/ZjM7DrooysNpnzk
xLaRlWgh34fgI0+iTvdyYsNU+6Hg0YewoDRqYfmcE6t3jvBvdX8EUvo3azgq
OVFtPvvpVrfH4GYtm3g0mhMZuxul7SLZMH6SttmczonSPpskO+UagS+6YjqF
jxM9Hp6R/BzeCFrhFvnDywQ88Xyf4/jrRggLiOaLGCFg1Kdfs33JTUDe/7m/
tISAG0vzI4NVWkDd6UTC7xwCpn+/HvY7qQVsdkkamV0moC+1y6V+pQXSzK1v
D4UQ8FesR5LIUCsorq0JpWwh4KWYDUb0R89gh7atmrs2AYP2qTqHb3wO/uqT
H+4oEDA2QTnfpe453GPImpiSCRgyMnn0FbaBseBpSngnB15WevTNfroDPMcc
KgYOcOD79vZXP8a74MzIlKe6AwduJu2xsN7cDSUfzokfN+PA6eqABuHkbpjt
eRQtsoYDh+UtNnZs6wHOExYZZyZW2aZFQg5f7r4C0J3s3iW4yh65Z+pV3dUH
9WmqphNOf9hyw9leGfUDwLN//CBh8x/2YT9Tgzq1QXBiFJ6SUvjD3tRX9z0t
YxBmS1i48+sy21k71JoWOgRqKGd498Qy24i4zp6cMgxhpwf2th1aZks8qTn7
++kwNFvmhI9aLLM5f9esOC0Pg0evZC2NuswWkMqopB4cgYwvVN2IoiV2phVx
Ykn5I4xVvLJNSVxi16bJ/ZPn+BHWhiYHlAYvsf9Q3xAh7iN0rgqXDm5eYocb
cd5Xev8RZFpets0rLLEVrIbvOXGNgu+FxEkR7iX2fBd3hpXWKJBp/CrG3Yvs
fb6/uR2jRqG8sGsw7vkie2cy6yPj7Cj8D79zfN0=
         "]], LineBox[CompressedData["
1:eJwVUmlQUwcYjEBBRSGGQq0YCygwMISARYVyfEpABQYaUEFELMohSCs4Uh2k
ozDgEfGoFUFKYZxQqmKqEmwoZoYvBrQdoByCFowmIbynnOFM3ksUbPpjZ3/s
zv7YXedDOXHpZgwGg2fC/+zU4M0Jv2FEafN6lrZzGEI8LYW30414KbEKBqwI
uDTVJpNFGjH7fb69gzsBrx4Vqwa5Roz3frbreRgB38MS9gqjAa8PJ4SKCwiQ
W8gCXVUGTEtv4naVEcBsP70vpM2AwT2RZokiAg5cDc5PuGvAok+9F/hyAkS7
P1TkXjHg/MmI4D9eEmD8XCoRHDeg8zfNkrOjBOxU5b8Q7jVg9gOOb6uRgPJf
/eelwaY8YTQvZzkJRBbFeuFiQDeFd/Sl1SRs5Ep8tVYGTI2ZPsZ2JaFwPo9v
NUnjvcWLP7r5kNDV/GWO03Marf8ZDxQFkOB4ZvZyQBONnOIj4sZtJGSGNYji
fqHxzTtxf+hOEiTLcjuyi2gstdm0NiWaBItu77GSDBr3+W68xoolIa5scmlN
FI3tvALZwV0k3EoUuTf50Ghpq3+4ZzcJ2nXZ23vsaVxrvzCgN+lBhEf6qJHC
qEe/28XEkXDx7kixmZpCD7st5WlfkzBw9LbQ8SmFpZGBJC+KBDe/jCd+9RTa
2u5q14WTkGfYoI6+SuHWXnlECZDwpGV4MSOPwm7t0ZuGLSTYlAjZhYkU6twc
WSlcEvZHHAyqDKHQwoHhIzf1UW/jlCReTyGskJ3xdCSB7lPmdyylUO7R+nOt
LQnbK6tvEpN6PB++ZJ2/OQllB/Y3LTzX42hXiHBWR4DP6OA8t1qPUuv8HvNB
AvKmOR6flehx+W9LywvbCfiTKkpePKJH9+s/8FOlBGyz9HzW6W/yxyiOF1QR
ELf+VEVWvw5b2IKe/j2mPT27OvhSHRZ1W0em8AhQ+Low/IU61PnPCq/6EJC2
tT3TMleHb9fcQd0y09+S13xVa63D1Nd1pRXNw/C4d98Zh1NzmLZSrO7L0MDi
wP3GhZQ5tDBPzWqJ1UCo2myE2DGHmxLcWjBIAx3aen6j/RxyDqQwVtlp4LX1
e2d+wyy+0waf4zwZgo/hVW2CkRn0Wox11mwYgrDoKTq3ewZrNn4IdGcNwYXd
PM5eyQxygf2g+qMamKnjN9xKZvB2G6/JWaEGl8LAw61fzGDl1DFJRZkawh4r
li3ET2Ot+dOaK6vUcL++LuCvwGkUHO7N+pehhtVVOVnXnKZReKrhHqpV8JKy
/Cmqfwr9PAQnkm+pwLUgnllt1KLLxIn+k64qoJPGcnzbtMiEPtGslQo6g053
P72sxZrrZzvfjikhb7HuitZJi2ftNrtvFitBXqRbsXXHJCZNfJBFbVdC+SHB
t/3MSdR4nSOyvZSQxWN3Zr6aQFZSssLAUgLzk/DSa99N4Mqxvz33Dr2Bh0b6
luv4OLauZJ83v/MG/gM7/kU9
         "]], LineBox[CompressedData["
1:eJwVVnk4FIoXVakkkbSg4nlCiBbMk+JKj2QJrZI2W6UeNZYotFA90nshivJs
RdaKQl7NtSRkn33MQsyM3SPLzCB+fn+c7/5xvnP/OPd89zsaHv6HvRdLSUn9
u4D/zySFD+av7w7iKacWXvFNLsz+ZbTsflc/asrN5V1ncKDNv85bNa8f2WK5
prAaDmQ5n6otCujH8bmfTxvfcMBuTWQUY1k/MsSOJWbRHEhOJC/WNejDB4b0
zbLAAcKLa/ONoUIkbFllG1HCBtnwpWfP7RciQxsuP8tkA/d0MmlCToh8+dCZ
mjg2RKlXhW9OF6BDHz3f/CobKJmrZ/2+8tFIRna9qQEbrua+ESsq9SCvoHy6
LLMDdsj7RVp1dWO0XXFkdVwHjBG3yQcUdqMg64+dj293AHFvrib1QDfWKCVc
OHO6A4JaMw8lhX3H9FOX6tWVOoBgfJ719eB3FCZkzKfOs2DqmbqXaP13XCuK
MikaZMF1jxehru+6kKn7afZiNQvGB/QPmjR1ol7l/IbwSywIfP/6TJJPJ8KH
i7FVLgv6cK1AkVQn7hyjOrrvZoF4tXraRxMervaMeRqwjAWhHc/fq7ZxMYbG
0ugcZMJ0lvK3m75c1NNTmItoY8IsYc2keRoHJwN9Gb89ZUK41N+yabs5eDs0
665FKBPmGlb+IkVl49ECed5RNyYsOr3UvlqGjQ5G/kdiVJiwLFKcbkNkYdG8
3Rnphwx44BBUmiPHwpB7TuQgLwbIrP/RKJPDRFe5avmcvQyQzR2c+sZm4Aff
9WvU++nwkHhRblswA9+Si9qcP9NBbq9A49FqBp6zyndSfkwHhVaeg5M1HVXV
0NFiJx0ePzvl8baThj31iv8+mKfBGg/mdcUbNIwi5bftbaLB2sn2TEoRFffU
NsZVnqOB8sZa8QllCg5Z/nttbRAVkvn75D8Wk5EoONaWbkIF1SKSpqojGZO5
0XF2ExTYvK/8EOdOO0qnrZalXqbA/pbjB6vorShxO0EUWpHB5rxzYOTKVvQ9
ORIWOd4OthMH06wtW7CWlXFxaWY7OKiaTzbkNqFu0Ru/bHEbHPfRzCCHNeDg
lh9+KsqtEHMt4M/4D/XIvDV+p9mtBT6H1fgfHqlDvQvrS04mN8OWBE8L8tmv
OD9g2C8n2wQ/MIvdblWDpPjNCk0V9aBmZLstU7ECWyUD45wLVXDvYN+0RmQ5
Oj8P/3jFrxKGzv7ZkDFRigZ1sFKFT4KK2HqfDEYJEugrVmt3V0BhU5zVvj35
SHRyjIp8VQyjz5K9xpKJ+EXLQiOoPBTCFj+ptTE9CTM3VKL7/M+jYYpn3VrC
LbC0PW9+NOEeHjFifrq/7wl45FTNS0me4zWfy/1fnmSDJZ+gFy/9BqWkPsx7
ksrAvLQsyZ2PmNy/diff4SMs9lbfvX64EndRAj282BXw8lvwmll+FXplG9d6
iT+D1Olr6WaNNeil7Va7S6UaBu5sYR/wq8MdG2V5xK5quKyW/oXmWI8/FSqm
inNqQPqfvOYY3QZMkqhsNSLUgmyl+2Md2jesa2LFGB2pB+8IHrd5phkvhnTU
ndJvgKDMTZ27GltQZgtbOmrJN+h6QR97l9iKdjc5EdSSRuBsWEf4+agNm3Q7
iUFrW2E25xhlpagdr9A636QOtYKXsGG5kz0Z71tenfLwaIMW6/MzhFQy6gxd
NXpo1g7HxJ2715hR8OJ+YiF7gAzapG6TXlcqmib/aPzvOAV0E1IL9zynosx/
xIElNRRQlKWRI9hUzE0J0Nn2nAoGJeZ9c8doeGN03NpyOQ32tMQTjzymoZ1N
oNfRABoYJCfW19bTcGAsMCPMng4NT5a6mBjTseLAJD4uo8Mez2Px9hfoGJMa
xHupyQCbS8H5757RUf9g8MbmGQbkXvM2Tp+i45X064mbC1hg0EBMvpTOwL1T
opKdyh3QW66lc76OgXIOIWTrqA6o9TfUXjXMwEJRiIKfOxvWKxSLio2ZGOEo
Mbhbz4aNbPecL8eZeCgr1CHJmANd7dlhFdeZOHLoRjRJjguBFD3P26VMJL2c
ziGHcMFJQub6UJn41/SNr0I+FyxVoxzPjDFxe/bNJQqfeSCtn5eSt5WF5REk
0htCF/ziNFlMf8TC9Ny55o9XuuBd4PQ6r1cs/JNqwa3J7IILDZpcl08sdNXD
GYb8d1AL269G7GOhhIamUr3fIVyUPPLOrAPNDKqKnZ/2gOG4ErmnuQNNqPQk
UkMPuHe/MFvJ68AdN4dubJvtgTseJ+zkRzpQu2HDfpnzfMiPemJQsYqNSt5+
FNQTwJcHnDEtBzYOvdg4YUgSwts0ejizno29+3cyX4wK4Vnj1h/FTDZ2D9h8
ktXsBUrrrtKcPjayTIlRwge9MOBKejIkw8Gv1Pq1/7j0ASqusiTYczBNLthk
laAfjK+PVmmyOJhS8lDl5oYBkE7YXzI2yMEkt4yffQcHwOXXzxlL5jkY+7qp
9kvRABzJW944o8XFkN81j4eFDMJs5WMMvM7FgEFTs4G8QSDdDfJNieWiX/wh
NVfuIOjKPvVVyuSid1eo0MhqCPTj1LSXtXDxcFhb8ODKYWhP+TGqqsdDR02h
20mLYVDoi10sY8VD228zFnVXhyHzoVPKUTceWijrLM+iDUMz5ettxVge6r8P
f+qWNgLnU4f19kzwcHHwOo6XyiiQDE7bazE70e1cHrnceBTYCk1JGySdWGwH
DXLOoxBpXKlkvaoLPdQvlb6/Pwp/n/VOCdnehdX1nx5LT4zCSt3DrT3BXRi5
0cv6ZcsYNAlr5v9S/I7SVcVFPZHj4OJZabLOvxvd8w+8+i1tHLR0y7lb73fj
+0TO84cV42DnarPNKbUbvXyXRRuNjcM+YcCJmsZurFVy84w8MwFnCUxGw9Ye
VJsbOckInYB9XvcMJ6AHg/sinfUTJ6D8o/QK2RM9qP250JzSOAE7itxbOqN6
8L7PImXN3ZPQGni2PoS30Auck+SvH50ETQ0fJ5uJHiTs0V/a6D8JL10T9epW
8FGocOwHMXsSytnLQ6uM+Ggx3d/3tWoSnKPNY3Vt+ZjEj+hU5U7CA+IFwq8L
D9Pm4+umaqUpCDiwqTTtLh//yTKvWb99Ct67LNJSTOTj1CPyR1+7KejoKfMc
yuZjtsds9po7U7CWRdcqq+fjnENcqs+LKYhnuqXFMfl4/DftJxVlU9AuN8bL
7+XjcjnnOx4jU9CruFk+cIkAXXXcKgkrRKAMGtsoCgLMs/Kal90iAuvemC+H
Ngpw9rSfRaeFCOp1zzhztAR4KDQkvOSkCPxmLByubRdg+pO7nx4EiuAWxFou
MRXgjzexM6f+FoEtU9jwAAT4e2OS2Y48EWywVsucsBZgkjA9VLpWBA4yN3PB
XoB9i/LLmZ0ieFlwevSMkwDNNn8QFUyL4DBLp8r2sABjTZFwZ50YwiI888aP
CJB3pCHo2A4xmFWrRh8/KsAd/pT3uvZi4C06nHBxgb8bwx3/6S2G71MJHhou
AqS+6t1Fvi0Gte6IuRBHAWpXjV3Lfi6Gt3GWvRdsBRjCmXl7o1QMeboj6r37
BPhNtHT0ULsYohhZpqO7BbhJafV2zaEFfqmra/gOAfoZqvqJlkmAbOtoE73g
R+XBLYWNGhLYriYfoKAiwDXehkNpeyUgKeBKya0UoNdtU/3AExLo2hjdeHOG
j6XPrXxtiRL4nnfP332AjzJlDrmbHkmA9drWuYDBRzfy8b7RHAksu1+X6lvD
x4Lhczq11RJILFE4+bRw4b4yl32SuQv7inpPGCXx0XlL0Ks/xBKIj7xywDKc
j5lwi79PaRqKd2UUVnrw0To4wWPAdhr8jc4Y6+ku5C0uNYPkOQ3bbDa92CTL
x76CnK74iGnoiHORTuzvQfV3hgbWidNQplM5MdzUg/8DOgVecA==
         "]], LineBox[CompressedData["
1:eJwVknk0FAwXxhnD2Jmx72Mm2VWIQs0tikIk+xpRQkSyvKhkzZolskuFIoQk
el0hKkuytFEiRCJKLyn5+v66557n+T33POdcWTc/Cw8CExOTMTMT0//nndL+
91FP1xgFWf8+psZ9xM0+CzlHdX4x5l+nm0qMTWBI3OprTatfjIJmXfblugmU
bOG2eZfwi3HRT0bH0H4C3ZW3H1H77xcj5qct83TuODbsZ6QTyL8Zz19zm77z
HEd2twMvXir/Zqj3yNmStcax8qqT2XnX3wxm1cJnXn0fcJk11ri/5zdjyF7+
KNvSGEZ9eKkfcH2dETxIrR6LGMX3D4xPhTxcZxgpmIn5CI+iTkZr1rnhdYbe
rdJkueoRXNx3ezaB9IdxYOyRouf4W3SuiEi97v2HMSvZTWA2foM6QZtGhjQ2
GCflg7w6d7/ELLMc4ojJBqM4wMRHcXwYlxR41cY9Nhg7CWOV8dHDWD6ycmE+
e4Px/jKLh03fEArv6d7M9nuD4WfNrjzkO4g/WXc+kHBjAuWybHLodD+WBnzv
LfRlAq+Cg2y1uf1oOXZnQjaMCSZsJIVEzfuxppHGrZDJBNd39rgMhD/H497c
LpqdTDAsw0raONyLgq87z9wfYAJj78kEUm8PthlExuuMMYEqufPSkYM9KCX9
311YZYIei8F/Soy7cah/jGiqxAz5Va2tFz2f4sVduWL9WszwuNfQif/HE9x6
21LtiD4zOEok2NdFPcHEqKc2do7MoJPf5CNd1oV7tepue6Qww9cfXDUdrJ1Y
kxdrfu4bMyCjo3tJoh27BWI/8TERIKVA8YENtuF0Ysy5azwEuGzHWVPm3oaS
4dGVHQoEMP6xkPyh/hHGO15k53IhQM4VEf4Gr1a8PhRZlO9DAOkW20VvyVZs
MYnUUvuHAD9HdrrGFSEu611wP3yFAG+cusxOBbXgUalzrdndBNAbuikUbfQQ
w65E2Ci+IQCrokmIbkczZvFELDRNE+BXvYxT/d5m7FkPk3zPzALPghQDqgyb
cMf70JBNO1hgaHuZkOrpRuQvOrv17g0WUMwwOxOx5R4qi5zt2lvLApQUUvSz
/nrcnxroPIQssDDnVs8WWI/h588krbxlAf0fAs3U1jqccfGf2UUmQk9UvWfD
qVpkeX36/HNpIpDXHJ9YSdWitPlpYVcVIkT5m/em991FS/AziDYkAj+T2vZH
2+9iK/VU8bMIIghG9X9cE6rBkas+2o6JRMjOGCmlXa/G//h9+uavEmHZN3Wc
IFWNKszev/nrifDc51h+sWgVXh33tLX5TIT54c5PTaqV6Ffizj9pzQqd0rGN
Xe3lmBKak59yjBWWxKRemB8vxyrzPoWdp1nhddeobiRnOS780d6TcokVBOe1
SQ02ZejjwBWw4yErFDIOVSUSSzFJHf5MPGEFA/PvGl51N7GS42xC8jArXLjM
e6fm2E2cu/++ZGKBFVzKX67ZPrmBXoK1g0mybPBvZbqY7bXrmDA37aKtxgYv
Cr8qN9hfx9ttEl/GddhgX5cdxVDoOs6ejiFqW7KBwnanwNnkEvTstd0+HssG
hzou219OuobHYzeytn9hgyMulzouny3CWCdN+odVNshm3TGTxFGEpZonqxNY
SXBAMyHtYFEhTk0MdI1Jk4BaYF0287wA3Rmlq5cOk4D7JZtIr0E+RguPRGs6
kyCHhctsaSoPb8zzkce8SNDR/3MyOz4PP+aFKmpG/+Uj/tw0G8hFt1UT+/cN
JNgWwMpzOygHLz6PnI5vJ8Gav/AdKj0HS0obAjT6SbDpmav1ZP9VHLekJsbP
koBwxq1UZ+tVPHr3e7O6JDuUuY/oRK5nobNXrlRcJDvIJaQFPO7NxF9vOPqW
ktmhpydM6d/kTLx6IPScYy473Bpn9Nw4lIkvFGzHttWxw6UUlpMagxlo8Eno
2ugkOzCdzK8Zm05HRfe0TepGHPDqIYcfY3sadg4yDedbcgDnDZECf0Iauumf
jiG5coDOW41U+/7LmE8zmx4N5QDPcp0mA9/LyDvOXR5XwQEVzQsHLdxTcdkp
XvkdLyd06nhPVVQn4eXelRFDCU7Qk7dtNXNOQtVdJ5Jq5Tnh3LYdi9y8SXhc
cv98HHCC0zn1iEenE/HNW5Zq9QBOuM7dy5G3NwFbbM6rxw9zAiFCBJME49Gh
a2Hi2zgnuJ9br3o1EIerWs4ZTgucsDTqYbCeFofbhHctq5O4QFz4KqmbEoc3
htbuvdvBBRse823C0rF46XDQTo18LsiJbWV020Zjeo+ST+UtLmibH2B7Ih2N
+YZjhXL3uaB0OPaflKkorNllRBQd4IJD9nUJ3mej8LWi+PPfJG5g8yuN4Su8
iAqEFvfOM9zwUokSHMQfieoRAdmMSG7w+nQw9tb4BdRb3fysMYUbJNfY+UPr
LqD5QuqWilvc8PXw7MpH2wsY/NZ1LXWMG0y4xj3Nrc5jZy3rZTtjHjj+4HM2
e3849qs2tQ3Y8oCSrzF5Jioc35b7/jA+zgPZlwKrH+4Ix4XCV/a7I3lAdmT9
jdbNMBROvCVHv88D3gcHB7gv/YMex0ybv9B44U6m0IJzaAj6vmde8NjKC/tt
2wt+64RgiF0DdWwXL9hGqnA6rgdjkplM7AtbXuht0OCyig7Get0l84YUXmC/
/KF/MjcIiYJXps+v8UKk6Ji40UwgUhbO8VJIfPBNlNyg0xiIsk88tW4I8MEf
9eiXdfGBuDtcL/aJCh987lpoUlcOxNDJj3JkFz4wDnjBrhl0Bhfq1T1K2vng
oWDP3Q+0AFxPkUzW7OeDF1mlUyFr/sh9ku1e5ygfKHhtqzs34I+KUm+Jcz/4
oOHT7hu9Uf5Y2wYDYoL88CqtrO7I3Gn8ojTj77afH5Lc/j3Tm+OHyyLvYipM
+KEkcxdzhJUf/iIO5Cxb8INghO6BD2Q/5BxrfhTrwg8xi7E2D5J8UT4jlVwR
8tf/ZV7/n4RT6PZL6+732/yQ8tGKL+iGN77qjlmM5iND9IDQRNk+T8zcXbDP
SpgM9m67d63yeaLF3fpcOSkyNEjw/Pf67Qnsy/po0KlEhomAX84GASew03VP
Dmk/GfpmLyamlx3HhpXfexLCyTClxmSWr+SBgV6C2fZRZBAO3XdScd0d1d8p
f1FK+Mt/0RRX7XfHqjb7rO5sMsRcU0pLD3bH0uTGz9x1ZCi5IUur7j6GWfTA
jNRZMmxcYR9kj3dDy6zEGZdFMpgGhDxxdnVDCsf1XVtXyDBy/r8HwrpumLLw
4lM/kQJo+YS5/Ksrxj7YokehUmCL3jvKNidXDDKbm8y0pgCLzam+RaOjaBXm
ppXbTgFIDq+caXTErAJBtpWnFKj5pjE0F+WIL7Fz+Eg/5e//tBZ7mDmiNVH5
LM87CjTtLjVs/OSAtsnf6y78R4FTptZnG6Uc0L4oetsJRQFYuzVHlSu0w9xH
WswdWwQgn8O2gHTaDkc+zvRTtQQgsK+1/9BeO3RUMD39dq8AJMu8tCDN2KLT
XaFqU0cBsDyltZl1hy0ebS9V0UwVgM95XH5HZ62xeMr29+UrAtDUvqwk8cga
x0lcPfN5AhBzwLNFOcca3Uz8vMvKBcDo/VZ+44PWeGxY+7Z4mwBYHB485l1j
hcc/PZFn/iEAr3MHoi4mWqIP1xytz14QFi5GXF0NtsC50CYil6sgqIDd03Q7
C/SauTRteEIQovZ8yT+pa4EnHivcfnRGEHz0qcvPNg6j2/nj2+4lCQKJfEzV
NPEw2n0fZ+S3CEJD4PeBt5Xm+Nr1ruybDkEQyfTN3UgzR+v+CyzC3YLQnrjl
qW2wOVrekelKfSUI7B/swkv3mqP5CadDUYuCsOMJX5PBfTPcP/La0YsmBAEO
D/gDVA/h4wPlu8sUhGBP0Yul0XVTNGgMpk6qCcHORNG7JX2muOeK8KSTrhAE
OZ3L0/U3RT0zS+/DlkKg4sBunNxkgurtz0N3xAqBvsHKJMnJGGUqOrPYPgvB
4bMZ70JGjdCyqPHBs0Uh2D1euqmyzggTMm6PpqwIwYjq3rNbE41wOSyFJsIq
DJmLnxmKukb4zMS6Sp4qDLqORP2uQkMMWph6bGT9V680PCsWuB97t7H+SGgT
hvrR8fQsCwMkbF4RMXsqDKTupIdF6ga4Q3xWR6BfGKazvt2bohhgCaH3Qt47
YTgX7vhTbkgfQwYzuStXhSHmrM2Ok3b6uOnspk29aiIwtIOamOC7F8Ma9Y/w
5YlABtfU+goCqjv2L7pcE4G2mIok+3LAzxuOKTVlIjCXaes4dRnQ3jDo6eF6
EUj2Kw0PcAPUeVnOyOwVgVkHDik3EuDqdx4VMSZR4BDx4iiv2Y1BW14T6R6i
8IDGviKhqIdqg+4lZ7xFwaPLnTJI0MPpoCVGh78oHNHmFHw6qotWLZxhHudE
YW9g25Rfmi5qmu5aKssWhSxOg5a8dR387lXyTuWZKFhopviSxnfi6VKfBq0t
YjCZbEjReaGN759LXOHVEoP+lzkn7Ku10fTnszPTemKQczFsvj5ZG5VMFLdl
HRSDsvq8BmFjbZxcmqr44SEGR/R/377wRAttdrlcq88Xg46K5tdJvdtx99Dh
JHVOcbgdr+5ata6BletM3pxkcQjiI2YaTGighHzNgQkRcbhqkqXI3qWBq6G8
pHQ5cfB7zCMlnKaBtTLdkUsgDrxX3Gr05TVQztsguCZYHPZu32Oa76CO3ARt
N7UpcXi0Hv5HamIrPghmOTI9Jw6UBuU05Z6teHz+uX7hN3GoCL6Q7tCwFVtf
e8rxMkmAiZL8pGziVjxTnTszLy4BsRqtP0BrK751/ON7x1wCeh11RRTktmD5
/cdhKg8lwPdeTSxzhwpaqab7TLZJAO8Nj7bhIhUkXHd2yn8qASN737/7EKaC
jikru7lf/c0XdFXL1VRBPg9FwpclCeBbfN2YUq6MQZTk+Ap5SWhwVmdRy1XC
facsryhlSELn5rfbxq4pYGB6M5NfjiSsJlp2TcQo4I37NJ+6Ikn4uT7XwO2l
gATC0l69SkmwXThRNaCugK1ZyYumjyXhm8iqI7VTHnVaO439VyQhS1hGMPX7
ZlQT2ElodJCCQtNsbXVPOXTaUXzqt6sUfO6o7k4zl8MkJ9Ib8JQCU+/QF/w7
5XCubLj6aaAUsLTu9fXhlMNyvQCnkWQpqAypvpFZtQnpxysa/6AU0B3fjpz/
TUfRB1J++zZJAzeh5HH8HRr+OVYmQVaWhvRhjTN92TSc5N32ZHSbNOyDf6+q
X6RhjbuBbCBDGpoqBqKsbGhoyO89WGIvDTHD+4KZWGgYdKJRmylNGkKCvGZa
XWRxWOgIU/O6NFS1vHGtUqViU+toZSxRBijf/nnmKUHFYu/jdhZcMrDlw22y
HgcVfR6F1s6KysCdfe06ds9kkHiq2F1UUwYMiuW73fRkULNj/slZLxnYf2Bu
2VxRGtMD4tO2vpKBjW7/yeJNkrjWU9kY/04GIvMfDj8lSaKb/IuxDx9lQPuS
yzHhOQnUGBVTS1uUgfqbGzFitRL4ucRqapVIhUmJsw5teyQwiftTpJ00Fbju
xswHnBDHvjGOZvHDVJDqnqGydosigSe/b78lFeCN7op+rShq6ahNBNhQwXV0
PqM4RxQLMy04up2oUJD3NaTWUxT9DuTZhHlRQaexzFuTXRT561SWR6KoEPb1
ZkGyiQhaxJqpFjRQIbad6B03K4SldosHHjygwuefR7oKhoTwp0ra8eGHVBgI
QNUeFMLiwYEinnYqVIXXZJ/OEsJ5qjXl3HMq2EjouA0ZCGF8s+OK8wwVXk4o
RX25KYgtiycfUcVlYfJWNWdKiABSOjjf60nJQkVqb4bXcQH0yK5Ys6XKQvWa
YpCDpQBy757XSNssC2xtH0ZCtwqgXeLpUmYNWVgoHjYqnaXgslxw4oSxLBxq
7xIqc6GgkkO01Y0IWTj1mP9qnh0Z7fwbKMRIWTh969KXMCMyxsfNPD8WLQtq
GUy5p7XJOFVncpCeKAtNgh9TsoTIWMwtxCi5Kgu7dWmDLwb4UajlpkJxnSyQ
rsR+njfnRybZrl95s3/zV+e2cDfw4hbtn42/vsjC18XMhbCrvOhsqhzksCgL
42rGX3nCeLE5NHVRfEUWNHQt17OBF4MGbKZyiDSokmsyYvTy4FzUTF+2DA2K
U2S86r5w48tpjpIMq7/7sSUeNn0u7LS8lP/AlgYmWfQX0spc2NDGnj3mQANp
Y9c+cwEuzCokJSm70WAiM2Vt4yMnWlmzBrX70uA2v/rDuFhOHHrMdPB7HA2W
PfJiaP0cOHBjZcmiiQYx7L51TYHs2EYJ/hLy7997esbJj1zYsfbCf9OFrTSY
L77N/f4gO6Y7/hj53EmDIYzJsJFlx8OC3x9fHKRBttT1hQPPSdgftZBT+4UG
cRNv7wltIWGf29Qeigwdjky62hets+I4sWz1Co0OwST/IrZZVlwu9awW20wH
X49b4jFDrCg2Nycpq0qHM73OO7sqWNH9zLeVLbp0kN91/JmjAyuuRW3cMbWh
Q597rVtdCxE33xQTv5RKh7OPZqKMrrDgTsORfu4MOjy0EslzjmJBk9n8uMtZ
dDA7pnQy3p8F/VWpP7IL6BAWU9IhfIgFH97b3F9aQYdsmYhmCXYWtOjUiO3o
okO+sdf2u+cJ6OH5Q8+omw51txblVnwJGMJ5/3t3Hx0eNToZmTkTsOCQjuvg
MB12zAR1bt9FwJmXoDfxkQ6HUrvk3/xixrUQwnePT3RItW7YXDXHjDwSHbdm
P9PB8gOhJHOEGdVdDEWWlujAR3O+d6WZGfcxc/QF/qDD4+1psjUVzGh7/Vn0
6iodKA5etSN5zOi1L0k3/DcdNrcctBBNYsaIT6bfNjb+9uuqnfMIZ8b/AZfg
uks=
         "]]}},
      Annotation[#, 
       "Charting`Private`Tag$349945#2"]& ], {}}, {{}, {}, {}, {}}}, {}, {}},
  AspectRatio->NCache[GoldenRatio^(-1), 0.6180339887498948],
  Axes->{True, True},
  AxesLabel->{
    FormBox[
    "\"\\!\\(\\*FractionBox[\\(\[CapitalDelta]\\), \\(\[Kappa]\\)]\\)\"", 
     TraditionalForm], 
    FormBox[
    "\"\\!\\(\\*FractionBox[\\(\[Delta]\[CapitalGamma]\\), \\(\[CapitalGamma]\
\\)]\\)\"", TraditionalForm]},
  AxesOrigin->{0, 0},
  DisplayFunction->Identity,
  Frame->{{False, False}, {False, False}},
  FrameLabel->{{None, None}, {None, None}},
  FrameTicks->{{Automatic, 
     Charting`ScaledFrameTicks[{Identity, Identity}]}, {Automatic, 
     Charting`ScaledFrameTicks[{Identity, Identity}]}},
  GridLines->{None, None},
  GridLinesStyle->Directive[
    GrayLevel[0.5, 0.4]],
  ImagePadding->All,
  Method->{
   "DefaultBoundaryStyle" -> Automatic, "DefaultMeshStyle" -> 
    AbsolutePointSize[6], "ScalingFunctions" -> None, 
    "CoordinatesToolOptions" -> {"DisplayFunction" -> ({
        (Identity[#]& )[
         Part[#, 1]], 
        (Identity[#]& )[
         Part[#, 2]]}& ), "CopiedValueFunction" -> ({
        (Identity[#]& )[
         Part[#, 1]], 
        (Identity[#]& )[
         Part[#, 2]]}& )}},
  PlotLabel->FormBox["\"w=-\[CapitalOmega]/2\"", TraditionalForm],
  PlotRange->{All, All},
  PlotRangeClipping->True,
  PlotRangePadding->{{
     Scaled[0.02], 
     Scaled[0.02]}, {
     Scaled[0.05], 
     Scaled[0.05]}},
  Ticks->{Automatic, Automatic}]], "Output",
 CellChangeTimes->{
  3.72441292478057*^9, 3.72441308461201*^9, 3.7244158152472258`*^9, 
   3.7244226124231224`*^9, 3.7244227242122655`*^9, 3.724423172543434*^9, 
   3.7244233543064623`*^9, {3.7244235845729237`*^9, 3.724423594417569*^9}, 
   3.7244237189576225`*^9, 3.7244248916850853`*^9, 3.724474780514824*^9, 
   3.7244754425954447`*^9, 3.7244757924424725`*^9, 3.724476057492772*^9, 
   3.7244767279783907`*^9, 3.724496058584474*^9, 3.7244966084546394`*^9, 
   3.7244972019104767`*^9, 3.724497994132762*^9, 3.7244980680991955`*^9, 
   3.7244982348057423`*^9, 3.72449846243606*^9, 3.7244985110465207`*^9, 
   3.7256067864654875`*^9, 3.7256069342691565`*^9, 3.72560712210793*^9, 
   3.7256075404872675`*^9},ExpressionUUID->"68fb0c35-08ca-489f-a059-\
edf55fa555d5"],

Cell[BoxData[
 GraphicsBox[{{{{}, {}, 
     TagBox[{
       {GrayLevel[0], AbsoluteThickness[1.6], Opacity[1.], 
        LineBox[CompressedData["
1:eJwVUnk01IsfnRlrdjPGmoxooRAtUpYiS8qa6CWT5VHJoxTiSdpUWpCkkIqa
ZB1iSHy+n2w1Y4YWkuwlLUJ5Stb59fvjnnvuOfeec889V9s/zD2QQiKRGv7g
/3z8k9O4UKiDjXL84n65DBj6V/ln16wOXlnQmu1PywBnhb7JyikdvHulZeWQ
SgYwzA7Nhf2ngz7SnkvHGRlQl3hVsn9IBxUZ7DzN1RkgadixCAU6uPq1Eqfe
KwOuHfXdFp+pg2/GDI+652RAAfnIPZKpDsIu3iDbPBPEAu1N1HwWY5xOVET5
/SygvW0MyUnRxg/76qs6NLLBvT4jQI/HwDCbIe3jj27Dv2MWIckftPCtdZMD
6dUdqIrKCC5xWYRBiv4Wjm/vgvPVnYz5mwux3r7rqYdmLtjfqnV2+KaOJhym
eVHSPWA9i35zxFsNO5hROW2LWXDTJNLmoYcaXpvb4WGmz4JLt8LZvU5qmGKo
aZ5rzILwIwcTt25Sw4yOmfqETSyw0PKx1FqihudU/DwuM1nQFrmJxRtVxdmN
76/cymQBZalEpPYpVby/X3dkQu0BMM9co7fmqWB1XVXh+PI8aLH6JXEsRwUZ
u9aFWRnngdWM1zQjSwX78o3XXTXLA0a4Rl94kgr+UHT4ttUxD97vzclTjlTB
bFZeBSUkD4I2sjcybVQwpORj/W12HoSON/uN9CijW5rRymrLhxDnK1IsTVPG
Gw6uI8sP5QO71f5Km4wyun44f0EYnQ/vLS+F3hJXxgXul3t6TueDnSbdyGia
juYx9S9L0/NB7t1StvsAHZMj08cqiXzI3uFYdrOEjk9CtnvZKhYAYZfCWbad
jstlv9TmVxfAeEX79e+2dHz0ptv2YmMB6C5Rj3psRcc7xnncoy8K4LxIrum2
1XQ0ta/44T9UAK5YXhWqTkcxSztKEbUQ+s3eVld8VsLPpvd3Uf4pBJKBFmFz
VgnPeoQkSegVQazyZubZOCWsK97pu3RdEUwK/eeaopSQN7Ykw82mCEZfsTY6
Biuh2zfnJIFPEXQdM6xydVFCzQNtkT6pRcBpsCj1UVNC8t7LASOkYvhnz57c
qCIaus5v3uc5VAyfbeOsH7NoSKvUsFz2sxj+NrozMH2bhq2qR6fERUtgN2VQ
K+4qDdV2noz6T7sEHPIOZp2JouF768/yp5kloDsRk5aymYYRLb2WKe9K4N3F
m+cK2qlofe/H5MUwNrxuZBT6tlJxdfr7mANRbOALH7ygc6m41G+o0/kEG+AI
Ry2+horcLrK3cRIbcrxfF3jkUvHHpniOZwkbglfIvpg7RMWiJqVzBj/YMMOL
V3WVoeKQ/LBt0L+lMCEqaSEmTsVfBuRGrzOlMGqZ5FctVMTdToZN7pdLob/s
Vr7uf4pYO1iaGHi7FBoyqs2nOhXRe9K2SVhfCpeCJ3xzHijiDbu2WiX5Mlgo
tf/hhLUiMkUSV68tKgMm8C8tNlfEo3tznXdUlcHdcONDrmsVcZ+DNv1EfRks
7ZpeV7hMEWdV5SVI78rAqPByQ4CMIq6iXbbMl3gE1s6P+l61K2C8QkoNJ/AR
HLg6Ty/dr4AVfqlD4QblUGgXMNXrp4BJe8aex2woh9HpZ90y3gp4WObnYKp9
OYQHpOTud1LAmxIWztN+5RC7RteYYaKANUGz1zLTy2FRUeqNRZPyeEe2LdZZ
vAIOrtUX61oojzcdTFfEjldAuNjjB5Hy8tjcG6jykMyBmHZ7RypFHjcbDW4Y
VuBAYkRg0tZPcniEHviyxIgD+RV31KpK5dA1J+CXZSgHvqxVMUyzk0Ox5J9u
WWMc2LdO1MvlkCx+6zSKuSdaBaHiqVNf/WXRLce2/JVyFUS+0c5K2CmLC8vv
OS3Uq4KESKuB2g2yqDnLPUNxrgIWJ+bgSjFZtF8vEa59swo+rvtxYkGGDH56
dymjd81jCDDtzauvl0ap6BOzjDPVEJRn6mlXKY2uvgsoVTeqIVgtRYSbL40D
TyzVQ4uq4dCMDbMlRRprGt3i13dUQyzxkNa5VxpFJQeMnVY+gWv2EXGjM1LY
oNUex+5+Ak1eMh5qa6SwYztYue6qBe7zQHLWMimc7XgU4HK4FvhmRPEiDSmM
bja/H5lYC680whfoUqQwSGxVs2VtLfT1dYDhiwUYkLiVD7oAv/fl6m0JWYDJ
ZR/Hn88A6B/bIAy9J4l3HxdetQpCwB5n/Q/XJVHTZTt5MBLB0yZgp9cFSdRI
WN/IOodwSu5SgVWoJDI992w7/xCh816Pl8J6SVzXXupWN4pw/mU8u7RZAoXl
Oq2OJ57CkP4zv4lxcaxoG/Q8XF0Hscldl/Z/FEexEaJxT2sdUH+NVXZ3iKNC
jmJo6GAdWD5VlWusEcdkUbWtYvL1kOYVXJ2WII6LRJR+iwfVw5YzsjRTdXGs
PZ/YfFqjAe727GiI3iyGc5+OUs3uN4LJoMl02xoxTO9sZ0bWNkLDV8VVq5aL
oTIrYXFHeyMMTbZmDsmJIe8I9R+KRBPoU7cf2dEtilmLcvdNBzdBmd2WxQZR
oig1xHxnYPYMGkrWxPcXiuDz4StGHV+fw04OjbPxjggO3z/gyBLnwlDN+PD1
VBFkhDEDTi/mgiSP7eUUI4KOyWm+fru54DS40qjaXgQ1Jm3LY3lceKO6pDf1
PQWH0y/IBObzYJ+WqNJYOwWLhForVzTx4PeSD1sduRR0Wfgxo2uAB+qr71aQ
2BQ0MPWMGFVtBqaT5uV/jv/J54+ERZ9thk8n6eb2qhRsOvzz3TkPPkgdLxlL
laJgxo5Q7SVhfDA8tjW3f5aM/cduLdt5gQ+RocelYgbImFoSru5cw4eMAyrQ
[truncated: 1,102,883 more chars]
