# Supplementary material for: Method of Higher-order Operators for Quantum Optomechanics
Source: Sci Rep. 2018 Aug 1;8:11566. doi: 10.1038/s41598-018-30068-7 (PMC6070579; doi:10.1038/s41598-018-30068-7)
Supplement: Supplementary file 2 — Mathematical Codes [file 41598_2018_30068_MOESM2_ESM.zip › SuppleMath6.nb]

(* Content-type: application/vnd.wolfram.mathematica *)

(*** Wolfram Notebook File ***)
(* http://www.wolfram.com/nb *)

(* CreatedBy='Mathematica 11.1' *)

(*CacheID: 234*)
(* Internal cache information:
NotebookFileLineBreakTest
NotebookFileLineBreakTest
NotebookDataPosition[       158,          7]
NotebookDataLength[    591912,       9936]
NotebookOptionsPosition[    590008,       9890]
NotebookOutlinePosition[    590382,       9906]
CellTagsIndexPosition[    590339,       9903]
WindowFrame->Normal*)

(* Beginning of Notebook Content *)
Notebook[{
Cell[BoxData[
 GraphicsBox[
  TagBox[RasterBox[CompressedData["
1:eJzsvWtQXFeWLohQd8RE3GpL9+9Mt931/17bM78mpqv9ml8T0e1b1R3zr6/t
Mg/dG3EluepOjG1lYiEBdrUA6XYB8kQIkCzyhQRIQiC5LRIkm0SuNqTkBynk
MqCHAckSD5UFSIY8Z9Zea+919jknM4EUAqV0ltMoOZyzX+ecvb/9rdfP39z+
D8X5eXl5//1/gh//8Ou3X/7tb3/97j9uhl/+723//b9u2VZU+H9t+3+KthT9
9n9/cyMcvA3/F8AX8d18wsQwjJTfM5+py9TU1PDw8MDAhWi0Bz719Y0NDQfh
Z3n5+37/e76lPv6SnfSlvuHggfpGuLCz8zSUE4udHx0dHR8fX83eeuKJJ554
4oknnniSXjKjwSVlfPxGPH4xGu0BNFhTUwdQkD6A9Hb4Snz2LzoO5I/+V8dV
jpP5SGXVXgCQ3d1n+/v7R0ZG0vUlmUzycf4TH0x31QMOiCeeeOKJJ5544slj
L4SX3Khpenp6YGCg41RnfWMDADcLGYpfGAqW0kcHgfK7r6SkZCdfpX+oBMcH
ruJCdNzoOL+2dn9r67FY7PzY2JjebB0iunvniSeeeOKJJ5544skyJb02eQYw
WDAYLit/30EAZqYHAdo5YF55+fv1qFAmlfSBAw2kmGYNdVXVXh0EusvXy6Qv
dIRhJFQBRXV1dbOe2gF602FgDz164oknnnjiiSee6JIOL83NzSUSQ62txwRy
07CZ9iHa0IbWhG0hQr4oGihCCSMjV9IZFpIW2IHf9O9TU1MjKN3dZ6E0QKpQ
cllZhT8VNHUqtRFqwsmBQCgevwjdSVdLykHwxBNPPPHEE088eWLFjZcUPrwH
sArAlYPQc/N49KmpqWltbY1GowDnANelrGU53F26M1NeAqgP8Gdvb19n52nA
pdRU0minoDcVOVlbuz8WO0+N9OhETzzxxBNPPPHEk8zC6Ajw4cDABcCH6TxK
+EtV1V6yBgSo5igkw/fMtS8fJTpsDvnC8fFxaD80rKZ2v04wOjxidiBoBMTY
1/e5G9Yus9meeOKJJ5544oknT4iMjIy0tR2XsWsQH7q1zGXl77e0HvuiP54O
XDkFodZyENcyUVlKI8N0Nc/Oz32TGDzZcaqyaq+uKLeU1MoXBoDxwMDAchrg
iSeeeOKJJ554ktOyTL0tyezsfCx2vgqhVEr/FDhYW1sbjUazDl34INTcSkPW
pOMkAdnGYrFAIKDH7XGYXAIM7ug8vVwMvLz2eOLJWoj1GCYN04r7RI9nz+Xx
6OWJ7qGbM7P31MlJw+SfnnjiiXwXUkXHSC6qMy5em4oO3ewempCvkinfJlP+
cIZce6TFmgfwq+wIdcOg7wZ+Veck5bekPN1YeX/hEjnAaty4AeK4No+pvyb5
oEEHvTlrDYW0tK2trXr8GQdErKnd39vbNzU1w5esqPzMJwwPDweDQeL6oKKO
jo7p6enlRLDJQCpmNjik7/Pz9/v748FguMTuIq1/6usb9aiM7ko98eTREcNY
JNRnMmA0xIwavzb5euP5vKLmvIJAflEkrzCSVxR+sbLrWPy6qZ1veHOvJ0+8
0DugZng7fDLMKzf/9MbBz5/adjS/MLihqAneI/g8X9rZ2HdFgiUjG9S0jmJw
Z7GDBv4EPLwogJzAxaM3fyxt//pvK7teFJ/oq3Xn/kfX5em79wwJ9hhbZlu7
1YzFK7fu7DuTeKWyG6r7RXXXC3u64deZ2QVupFZX0tvdroosxztjZORKQ8NB
nxackH1AlK9HjIk1HSMth99Lh6b4+OzsbEvrMTdCKyt/v3/gwoqMG9PJkm2A
L3NzcwMDF2AcJFR2OelUVlbH4xfNNH33xJNHQ5L8M6lNqDvbv8wrBnB4OK84
lFcU3AALXGGYvsDxX9Z0z8zeQ7IgaXjPtieegAiARPE3CMEQj2ge6hvetK0t
rzAgXqiiIP4UQJE2Xy9XfjI5O48n5hJQNBkkql4j+pN/Kmn/Kr8oJGaMYgGM
4Qt2NrRpW+RQ3x+Z7stK1AirX3e1fy0HsygsQHhxM/yE2gGWfxQbNeXslFyw
Wv0gtXtiSQa2DaBRdfU+RxBCQkplZRWtrccc+uWVeitn/k4CKFFU7Ss5UN84
mBgaHrnSGzsPKJGg48TEROauAcodHb2KwXZuZByGtL1wNG96ejoajVLYRmZW
eXAqq/Z2RXtSBtVJV5EnnqyZGDx5ynVNoL+3IgMCEOJyRh/EhyH8jotdUfjZ
Xaen7v3kPbCeeCKFda9SJyvIq8bzw+KtKQjRW5NfHEBGsRnfLwSNhaHnd/3r
j3fnkrlFKqZQ8oIAHEu+0XiedpcwVwj8VtyctwWnjmL4VXzZFonjhT9lMXng
ErmAmm0xWq8fjOUhELXmK6i6MCQGVnyCbzact9CskfRQ4kMShi4AEQkLOVAi
ALb9+/8/+Gs6LMT+xel8k+HCwUuJKGZzhg+gzXg8zqU5WjIyMkL1Qo16UXB+
be1+v1D71rurAJmdu3e0pa284gMHDxkIhKDM5TtWu49wBxOJISIY3VaagGMB
TM7OzqYrzRNP1kUIJerK45YLY7hDF/PtxsLIxkJChsgo0vxfHBIEY0HgrTBN
+N7E64knUoi/SiLVPnD9DgGY/AJ6d8JIy4fVEflawefFyqjCM7kiljGzaLYh
O672mDBLBASdWBjcWBRSO80gU3/H4tfY3CW7yg3SesitazNCbqRqhZ0MzF0B
agaM7cFeWN8Xk8qA0dM8PyQZHh6uqqrSA2IT/ikp2Yko68pynF8cmZE5Fndr
a6sEVDt2QoEcq7C8/P3u7rOOguEqgFtw2oH6RsdxkNHRUfK2JpCpA7n++ABR
jlIpbPNiFtUFAgE3NM0gGbTJU1MzLS1tFQqR6ogaOtXfH3cPTspfPfFkTURa
m/P8+fO3j6O2KEjbf7VJD+TDzC/n+RBOxWJaHr79o9qne+LJEyyG1MPqk/gr
/3xaMl2AkQoPI5Eo3iDCMPlFrImGX5t6EuM5Zetr2WGyxnnk9n3aSKp5I8IG
mXlbQnIoCgQw/tn2IzOz97PrL1GXV2/dxTkqoojKoJigipHDJC1/cVCg8aLw
pq1HJ2fvKb2JqTCtJ6smAALrlS2iI4QgALxluvem4+LGx28wmgIUFwyGu7q6
o9Ge1tZjFGOHzB0dtYyPjwOo03Pq6YCQSgNkq1/S2Xl6h8qugqlVpLvZ/Pz8
4OAgYE7qFPQoQy8A/vX29kUxTczo6NUlewqwEzAtdESPNO5HM87q6n1Eh6Yc
HE88WUuhvba0pTfM+LVJgoU4z8NPxIfFYjnbUBhRfEgzLwT/LfJvWMp6d8MT
T9ZXJGGVNJTrxJVbd6Q5YnGAwSGBRvwOCCoo6Xp8v16tO5dLZFdSbS8tjxbz
N5Hz3F+cIoJiOylwY5OAbUWIGxHCwWRyqHckG9Wz2tiWnByEwje8GcJpCkEp
gPBCgUs3FiEoLQhhpaL2w7E/am7p3nS1agLwjLg+DSKWKkB1zOGo4pAlPUFI
AC9ZHij2MwFldXScIjV3WVnZMuPqQCHU1BHlcQw1kl82eSIzRLQZGZpmV7SH
GD93RWyZaYuKg4RnR0fHklAZOgKFlym4qHtJ19fXczs98WT9RFh5k9oIvpS2
f42zK9lQhdGHJaixi0HrA7N0weGXqrpNcWUOqcw88WT1RfP9XyBI0hq/qlv5
0tukWEREUEW6GXBw0/aWHLJRJBc2x8L9YmUP4TRtrlBwEX9aSoqiptcbz2dZ
MY7SK1VRGkxUajcrYlarF6Gj2NtuCfynmk9NU5mAemEalpIMuM7i5RA4AbZB
VLNL81jxE4u4lA+vuBeUW1lX5jrOj8fjVDJhs5SlDQ+PIsQSAHVAcx9OJ7HY
eWon/QqwkKwWS0p2ArjN3OCamjo4MxrtcbeWrSIVVvTr+JkvSddTU7GLZWUV
OitLX1pa2ubn5z0dtCfrJQLhGcyHCHdFVIqFFFCkibeJdGTKYrxZHkdywPC2
6J488cJhWBQMWSALOs3JgvZfwpROKmSFrS/aciDDBmdmAxSNFN+xnAXDsP/V
si5JprxqxTWjaaJWTJJcSKTeoVB6PUvkhnOFNCBEoPjynmjW0waM9l/tOCk4
Q9RoM1urmEy2CBWYPL+w6YWqqGlbWLMA5EnrakWiktWNvPFa0MgcnQ6XtCHk
EwAUsf0eWfSR3aDOIi5ZLOCisrIyuKqu7sN09QJwgioOHGjQy3G7hwCMpFR6
xGS6jQ/5J7R8NyIxQLNwYHz8RmVl9XvvlQK0AwC51AiZ9ZjoORrtcfers7OT
Fe6kMoa6fl9TRwcrKj5wl5ZyZObn70cVAtfNIwFA9vX1pWyVhxg9ediiT57w
rfTElzYahMEhzPMFAfmriJkTEfY/W8SfTA8neuKJhT0QLRiLpSe/kpAJQIt4
d0KkeFWbL4Q3W9BFV/KN4SwAjKH9o0MUCxNaX9R3oS9OLpjogYKux1mpgK3C
2VhRAjOKVEOuJQqwSaceaUAoMPOLlV0rrxbnK0MEa3z67WMbiwI8esIehpyd
i3h42Rw0/IuqqJrokm4idJkdxoFa0AfcEfE7yUOZS05JNllybObn51lLS+pR
ItAaGg46TP5Mu2cKlNzV1RUMhsfGZFwaQHccMCdddd3d3ehCElqyeXNz9+A0
KhCwH1v38YUgsVjMB4KRt8fGb4goi0gkQgMos57uYa0xeMqv3zBrAY76SqLR
Hndknvr6eg4ROYsBr9DJ+h4ZUjY1BR3nZx5q1Okfc3pG+0pgnDMosj3E6MlD
FLFXxnwHRnJX+1fIb4Q3Fh2mkImsxFFR4JBRxJAUeUVN/+ee7pyLFeyJJw9D
1KKCTJ6x2Ba/rjAh2fQ2SYcOZVMnbBSL+Ht40/ajWVW7YKMKlb8G/kbrhpZE
SYW5Tmrua0a2EWN0LSQWu/jynih1WdCG0hSTiFMV5LAgLLtfEHr9YCxLYIzV
kpobJyIJDtHD7vDGohD5sCiAGskvDrxa18MBY/HuZNFdKwaj4TiqEYxJCb9z
UpZkFBOJoXKN6SJTOkRlKfIXOwi9kZERYUy4ww9Qx5RK5yuAherrGzNcDtAO
rqqq2uv4KwC5GIqjzXAEWliCCJYSRsMRqKi/P97YeMinWk70I30A+7ltDgnd
tbUdn5yc5IPj4zcIB+o+MvwlFIpA7ygPS1e0h/964EADHHQA0Qzf9YMwaHV1
H7pdhKJYfsoR88SThyKsNMGvF67NoEFRUx5GAxbG4VtCAhzKrXqTZZOP6qSt
4X7iT9a7G554sq5CtnOEGXDGvvLDj5ppIgX3E7/+WeFHecR0CZY+nC+jx4Rf
/fDTB0AYSZ3fk5DG0kRbb2j30IQwDjS0Ux9geSF2jqIUQn1vRb4gYMb6X0Eh
FgQoXD91ecObIXI2aYiNZF+xmazu+pbi7aDTSsQK94ooUXrNKFvrQyLyNmeS
yp5CNWkjQHMmergviF8XFd8oqui5fGPvmaEH6Nq6ic50OWAMALNAIORTThaU
aQW+R7UY0ZmF+UMAlhho0U+/oqb4HhQyPDzsBmwTEzfFab5SZggnJ6e7u88K
N2GETO6K4AQo04rSw94leD5hSOpFZdVeB/HIAvCMzveJDNT7oZunTn1cVlYB
R2pq6sxUqAyKIkaR6k0kEnS8trYWusqhEaemZqLR6MhK/FP6+j4nTbQeuhya
MT19h05wK+U98WR1BcMCky+KXGv++t0TSlUkbBE3IBMiNWVsCFTcROFxrt66
q/K6euLJEywEFJOsqxLySuXHSvUcIhcPpNoUqpGaaApMGo5eWpbPZuqqJUAl
ukvs+wzTcjCD46O3Z6vOXH7mneOk71Z84oKuPF15f1VPVRDFkVt3KdSq8OYW
BoRBNsIUW87iJvTvFp39i+0tM3Nz2dSbpNkmKZzKpeNMUPO8CysvIXZsadq8
9cjU3H078smmYlNlJ8TI3RbexAb9BDNh6YmvnnmnHaNiZqNVX19JF52GAg9W
KYtEhohIxN1Id23KkkdGrpB2uEogtAEAS6RdhaLgOFk5Upl6gaxQhqvgTA6i
WC5iU/ekqx3wWCx2Hq6tr2+EM6ur9zU0HITvBw40wE+4MJFIAeb1KDrx+EXA
tIwzS0pkpYBm0xGA5OpCKLS8vJxxr+6JU4aEJ0DHsbGx5QwaCQDpYDDszEVY
VtHb25fyfE88WV2x1FL4BX5vG7gq8xqIIDkiLhlO8hH2IiTLK1jyfhP+wzq2
3BNPHh0hly5DoS/i2fqvzajo080yyLZM3hei0ILyZ3H4V7U9RlazvcNBQ9NB
05/N9oErr9Z9JuPkF31EzN5qhJ22NLmskAUU9VZkALFii8rlxCkLyTiziTah
xy6MGw+QdpmQsAjRUNSMgxlQVpER/K573oUbP78qGb8HWEwJQCyq6iVeRYje
EBv5h/0xykRDCnfyncld0Qequ/usw1IOoA7jk5UKoDXAWhx/xkQfZCbi4Mvw
8KijDXByvXAh8ZMfMZxZUfFBV1f3/Px8umav9EZnOB/AbTTaAyCttbW1r6+P
iUE27NAFAKGumoeBYjTIqFuqj98rYVIxsw5aJ3gTiYQecZGoUQDD+nh64snD
EEUMiHlPTdsqvYLEis15hdasy5/nSk+buBp60SY88cS0J8E0KOwUJnpmdzB0
dpbhXBRqEq/S86Unp+bum9lqRFNeNXLr7rbmL/6Xd07kU3h8K0QPAkVUFmev
h7WJ5i+T/An++XV9b57ItizJUpHgiRpQSNvPSOnJryQX92Bab6jx143/Jp3s
0JHc6qzImQjgPPiGCMKzkHTaDWbjXW4p2cW35OjtuzBPbt52FDt1GLniEIYA
an5hT+4xim6ZmppCtaktjHaNCG09w+esFJKltK+rBKnae6C+8WhLm71Yy6AC
MNjw6MjwyJXvxzMRcaYdWT2gpA9HYzPrjcVibMoIwFKFQBThemrrPnTA1y70
aG4KBlZaOwnA44BGLZLJYlXV3mXGkPTEkyxF5SlImos6OVB64ktpUySWucjG
osOWcqeo6Ze15ybnFrRSPNWzJ0+2SFtfDZBI/aTAipu2H+XMzqR7lf4XhUEA
FZN3f1LXZPceJSXFZpjTd+cb+0ZfrOySOE1t8YSLR1FE5kwpDloXWj4aWXaa
tLGshKV/Stq/EXbOhAwVOoX+PrXtaFt8jO05s+cTLQcS872TX0tTmS3NBBfJ
WmbT1qMw8tpOmPbBC2bWgBznSRjhQ7HR53b9K82NmsNOmDz+oPZcVD2zUDeH
h4cdEVp8vpLu7u4lL0wpAwMDZeW/q2/4iEPH6FJTU0cBcJbTsMwVLb95D0gv
8/fBxBBmjm7k4xR2m40J7a46ycxVz83N1TccpNQwGRrgphbhTqUM7+OppD15
yJIcvnUX9uP5SmdETi4vVXWfvXRTTfIcN8wDip54kkoQFI3cnn2j8TNknyiL
uiDBnt11+lDfHy1rt+RPDzanJ/uvzfzF9jadP0z1CWIcHuuqB6ozfWOGb/+4
78zQS3v+9W+qzr1SdeaXtZ8d6v1ucvae0ssbWVZtOH8DnPr9zcnqM9+98s+d
gNBerPrk7/bH9p1JIEm7ur1LDlyf+dm2Vk7YrUX5DudZibyDOQcUHRgsiomS
dRBCnJWbrANgo2lj0xbe0NDAaJMwFcvU1AzRjFzqciwe052z0uPLOTnzr0db
2ig6kP5X4fijgGJnZ6d+rUPRPD09rZOBIyNXyATUMUpumZychEptSF56Bs2l
bKcnnjxUgactfv0GgMOey+PKLsciIjQdgSeeeJJCGAjCjy+v3T57aaJ7aGL6
7j3aYhkaufaANhznhsY3koXeegLFpOrFAmlpsfuatkJbwB58JbOZDrIiXg3s
qguMsAqWHuHxzFGg6ACH9DOl0wTAHndaEEwj0lNe/j6AE3MpNAVgiTxByHsF
flKkQcBItbX7y8oqEomh+fn7DwLnVnqhjtnScZVLRrABqRQe3MKVW4/yLQI2
Ku0z5YZ2XK2FDPLr6vjp6TsUD7yz87S7anfzurvP6tGKSNmth/Tx4KInD1mS
tH5J1ZJh2NY1XF+k7tl7Ej3xJIMog0A9Xg1imwXDsNl7POCbBBDUin26TkCR
4/AYjHuV34fBeNnq58rjKKqVz7l62sZOsxddVelJfK+l2tHdq3MPKJquMQSo
wwEGidfCfCUx94Wx2Pmy8vc54HbKIDOOwgEUUV4/woocrwbKofQlABfdcPRB
OpXyTxMTE9SS5V+od8TRKY75Q1HBuVhiFHf45ADCyadOfVxf3zg4eEkvuaur
iyL2HKhvhNPgBPgEguEv+uPupqSDi6Ojo5T1D29HqcOJxhNPHqrQs6i26tYy
p3RGSffJnnjiiVNsEUZtDLxlPYdnPXiYqZ7LN9xOZ+ukelZipfmzgeHVJzoU
EFW2iKtfhSBwhiaknSfF985ZoOjmygBalFWU66pMgB+6VpQvaUFlK4fKAZyT
OWiMo7qRkSstrcc6O093d58FwHl3dh4zNQusNZImuuCS/in6nwAKDg8PJxKJ
qJQeCcACIRHkBxtMVoXwJ2gD/BwYGBhGyVBsSgFoDR3xa9Eaa2rqRJRIXymN
JLp4zyFz+B5xqnp3AFg2oEWiTwVshFbBl/KKD74ZvBTtPru7rELXXKcbDXQ7
skKIE8J3h/j2xJNVF3wWJSWwyEf0SVhp05Bw9AJue+JJaiEawrDjJfwDn4J5
hLOnFCXYEzBmCZS4dkBR31Hqs4PqZZbxG5fjiCopxoewQlojXByy4v/kIFA0
7XhjcHAQwIkjnrM7/gxIa+sxMl+sra0dHLyUSAwBRIHzOzo6TDMF/nQIUXBw
eTBoPYQAFxG51a8U1SSTSYCdAwMXAK0B4sI43u/JqNoq/bQj4LYt8rb9CH8I
VUajPdBBjhWZrkfYqRtCXw+jRyjUVwof+t7fH7d6DQiwvFy/kAqsx/zRo6Oj
dJBQnwTPGHERoO9yIKukajE1DN3Evr7PVzSenniyUmFrH4vxpn9UwFvDeaon
nnjiFMvPS70jGN6e0+cxaso+sKGhWDvkuyIyQcl6qZ7FZ0EP5W1zb1YdNqzN
ZnaSotm6K7REQavXOyqw5/INyzSxIJDTNoqm6pTDSxfwTDqzQwAzPgQhNbX7
2WlidnY2M3ml2wQKbg2RTL3dWSODR7ODQIN6E4kEIEMogXMrcwwfFZrGwku6
Jr28/P2urm5MHdhKR/Rz6FcH1KSsfFDXyY5TiUuXJyen07VzevoOjENLSwtA
Vvh0dnbqtoKxWCwa7QHI57iWfXn0omCc+Y4AtnS4C2UAjX19fRL6qk+Lijjk
iScPR6xMBKbOD9gNgozVsK3yxJPHWSxtM8MYQlBS4ayTjVlVkLSAoh7Qe10Y
RcPUeuQ4bKHiB6oh3UJpmNYcxUB8VYVHWKZlzHGgaCqU6FeeFwxaUg5yR8cp
v5bLOLOkYxcBcdU3HNSYumTK0xwCCBOgV21tLYM6HQHu8O302eM96vCPz+S0
eibGM3SciYWUui93eItUVu2FlkBRjtyFK3K4Jr1zNBrt7u5GnfsVxwlwsLv7
7PDIlZQZEjMwt/H4RZFqsMQaEPKm8cSThydK0Szg4iK+0MqSSudJHnTm98ST
x1qSAhMa7P5s+/mApokaz69gTHGK8PhrySjKL4Zhc+NOsZ/MZt5g4tVGNGlK
fFnV6u9dRck4wjJvtfIbymGg2NHR4ci6Yg/6J4WhiLCgkzlHfgcIE+ANaX6j
0Z4o2vvFYud1Gs1xeRYyOHipre046WEdONBv/3AyFGhkMBjGJkWhO4OXEj7p
bOKMcc15CeFkQFP19fWkRqfs0kJ9vENARwKQbhQKR5oCIahimdmuHQNSibVT
sf3KG0h5Fd1LGZl8mVaalCBGB9ItWtgcT3JJ3CZJyuTPZJ1vpus9YPZ4iWE5
DKVjaJU2jSWZixDdkPuOJLumJuVew9Y37qrNwmH5ykQLT1gqX30AXYOpThZ/
ePD0dusjmo3iugHFlYtbSZHq+dcV1ipqsXbmGvWCgKIa4WDuMorofdyqZ10B
iDU4OMh/5Z/6kd7ePr8WXzHlxxFiekV+KPwraoePlZVVlNi1wzpc1P1H+vr6
Rkav3p2dN+xlwpf++IAf9cgjLk8ZgLVU4PT0Hb0Z09PTw8OjUYEej9VoTiLp
+utHk0sdMbJ/tFulzl/YVRkQI3x0IEfuQo5W6cp3aHlDw0FonsPfnM8ZH79R
Xb1PH7pazVrAk1wQtee1T4najJdkoyPljW9BAvv06MljIEnXr1YsETs/Yyr+
ieecNWvkqokWJ0WIYdh+tUM0NnXQHv6l+yxj91njpF4lW7Eu08HlFP2IS24C
RVLB228Tw0I6Q5sl7bNfUjeiXgPJUaDoBmNtbcd1tENuy0sWMj8/D2f67YCN
aSsdOLlR2ZJ+LqYwd5zv7j5bWVnNniYODTKpyMmGsKpqbzQaJQITIC7FM4xG
exxVdEV7yDXbPXtAI6lwTjCtXwvALxgM9vf3w/fvRoah5EAglLL7OmoFjOfQ
I6frbCKRALA3OHhpdPQqOUR3dJyCHtXX15Mj+YEDDe78LIAAhWaZOE+sEcaB
/LV5D0UCsJAIUm5kXd2HegCi3J/wHmfRNsXaR5EqhrZgpd1Ze0jx8RNtX+Dg
DC2IyGcyDNLhVo6J5qPKHTIXrT8xzWgqsl0zl10Gr5hMWYtpozgcfGwy1533
cxEoGny7bZEmNbs1/keb+tbrgc85oJgSFbS2tuoAzBEGhwQAkjsWn4FxCAHD
CC8SF9fHln4AThobD6WzzXO3x0T848CuPhceYzAG+Epn0gBcsfOyG6AeQHW5
ShGYdNRL5UejPe5WwUHyZwG4NT+Pqdjxj2NjE52dp9nDms0ada4VUGssFls+
g0d+01igv6qqqr8/zj41jlbp2I/BM4eyNOwzmAiMiTEq+QO/6q3KwYXjCRUH
qWjHiDqd4sUtfEzFBftJM+ug2kz1Ui/KY/YZL3ceCKcTvSQVF2yHpIjn3/IQ
1njFjDUkLV22aVqI0Q6t8ZjBdoN2Imv9SbbsJBeBomlxv/ojrVPLSd4xGdbd
l37iD5jLZqWSc0DRdGEz3S4RkMbuVCiRYgOWl5enfNcAaQCS6erq7u4+S3EI
E4mhkZErcBW6UezagYFiHLW720MC0A6An1vFrKNEdkaur2/UoSC5hJDvM2av
u+euhYAiVKETbrxbVDaKUUfD4Ov09B3oEVGIUK+7F4DN2MoxpUqaSMLMRpvU
BSinbPcHMIxMexIap7iLfObExE3FZ+4sK3//m8FL8YsXJMFoYUXb7YYxUSEW
S5WtZsjDh7ki+nQnj4gflOokyTMn/dWaNHlDvZZt9eShSipWkLcLuuuQRYIp
r9JcVCIolEsITcJA5pHUXxfd1Dp1X26ZM3U3uWjaXhOdg6cik8mkdtABKU03
7ZArkpNA0bAebOtJcOyf7QeSpt1PxrXVeniSi0CRRKlTL+iRZAAlAvZwnMmZ
UygGoLuQdEfge19fn1ANI3Jzn+OGiPX19W7lNRlMClVyyc53d/iJWAOoRvES
4/G4XloUeT83kGNpwiQpAJbcbQDES1Vz9hm3jl5iM19JOtU8IOTKymoG3ilV
0i0tLdPT0+5rVRei0EnuBR2cnJyGrnGqFzbd9GGQc5/mnD4xMSHU9KiJZl9y
fcwZK3J8xba24+7OevJIib5gGdbvtr+ayrafFzL7XJh7LgyepBPtjmv3NKn2
EYYN5Nj4Zo1qzjWNqWL5LEznpAqt18JYoEzBGhGZ8eGnE5IWcSnfMhfecDaG
gUrOKqBzESjiE7Bg7Ya1DIAaf2gzMVV0kPUwrNmCl3NAUXep0OMl+lyJV0wE
TpR7jj6x2PnMVsHuPw0ODkoVpwJmKS8BwENEn8PQkS7sjZ1vkinwhOa3pqYO
zgfARp68gC31AqMIFLuiPel63dUd9SHSM12P0+joKFUKkDUdBoaf9RgQm8Ak
Hzx16lRHxynOTz0wMMBpXxxqaO5dS0ubGy4aFFvSL6I1wui5kare7BEVhdKH
DCqfVi8GU+DzjlOd7m6CzM/PS4dudbkXX/ERF2v7rD0D5L1CC5VhneOaCXVy
xJPHRGyeSqZ+91H0FZOpNrv5ornuy/1KRD3Ykj107pJseyWCkuLoomGdnKmz
XKr14qirNBNQG8bWYoG6LEJzSnIRKOINUgmekCW8ePVW9PJEz+XxnsR4z9Dt
6NCtc5fGRm7dlepp/do1f/5zCyjqS8zg4CU9jIzDewV5p7lau4cvnKwHHnQL
YCdKyEIyNTVVWVlJ1w4mhlJeAucwi+j4tLQeGx65kkgMscMIQFm2RSSbQICR
DleRaDRK16ZrJIfHYZ9uls7O01R1ZmPChoaDfgmbrYNlZWWkXAbsp5S8c93d
Zx3hetyWlp2dnbpzNA/L1NRMugZQjmyqgqlXqJovJw3472vqZufn0gF74hX1
MOOkcPfkERXUGzKXOHLrx7b49dITX/6y9twvqrte3hPNL/wor/jIhsLgpu1H
YcJ5sTIKf3rv5ODh2OWL124vyFJyciHzJJWoVdIUKybc3y+vT7dduPbeya9f
O/iHl/ecfqXy4+d3ncoXkfGO5Bc2/fttzf9H9Wev7PnkjcbzO098BQ8PPEI5
9Dwkpdqce70wObdwqPe71xv6Xqzu/vnbx2mpfXbX6ZcrP9kWiV+8NqVIJx6l
zFslpVY2Fs8N3djbldjZ/uULVV0v7fnX/7j74z8raMorisBgPvNO+y+qel6u
7IKXq/TEV4dio58OjVPhC9TMHJRcBIoXrt3Z+8kgPMww0W3e3kzN0xuMvwpU
tqGoadO2theqom9FBk7Er9ye/Ulcv7a75kcfKLrZJPgCmLBMBtYT8QDLNJTI
pxGSrKreB3/VY+Y4WEcN28yw3eBA/OLJjlOqCsBCp90NA5BzsrNDoaZS6QMi
jA/9ra2tgIVm5+4FgmEGVK0q9B/UCG0jgz03ohtRaZQZ046j6PWyC4zqgphI
oLoyRKSklU7JKMJkNX5jgtrjGAcAtIRd6xsb9OOIhBv9qZCwrljv7e1LcfNc
g2wiZaqj3BoEe+T6TSgaWuJHUO02hnQUJXxbtL0ADKkjuk7KcXh0BFq2+8SF
TdtbflF1DlYHmAdgBYQPwKeSk4Pbw/2vVJ56obJn87aja/ICsq+l+AKrBiC3
53d9DGvNi1WflLR/U3ryovjZ/vXu41/+/f7PoEn/YZdYgHou/8BkCOsKNW8U
25QWvzb5m1D8mXfbcHrB2K00GYqA/xHKw0UzD0yP9D2/OJBXHPzZtqO/rOuB
hfXO3ftcpkaSkCxYqm34vvIhgEn72V2dL1bCSvox3Ihd7V+XtH8Jvd7VfhFq
R/jak1fUBBt/k7f5shHQZWKBRGMOxr77i+0tLyPcfbXu3M72C7Bq7zzxDXyB
At8Kx/FPXU+/2w59v/LDXWE+Jq3yLBotuQQwWDVhg0Cq7viF7zdtFY8coHfx
NOIgwBf4Fbrz1LYjF67RHlB23/rJ9lOuKDemPGxqFYmf8avT+84kYLR5DcKg
vmHxMBSGZErZYrkqwSNBSxI9G/lFzYCvAFV+FBudvjvPZJr9p6kZ/2eDDQyx
St6EdwFu/S+qoq819sJQwICUnhD31N+egIEC+PrMu530kjrfBR5j9nI1zAvX
p15vPI+9w2QixUGZP7cYuomvQHHgrcgXdDkTSjoZaXVQPYMAm/eeGXphzxkR
dxrGpxDfJgqMLEqGL3h8S0i+dMUYNrkwsrEoAH96bnfHtsjAsfh1p8mHuJXZ
jBvMGwBK8ZXp2tX+VcmJBGwBYOqA0YO+w3QHyAd6KmCqsbiEzhtbI3pURKGe
m3G4aNDgkRDd3FBwiGeP1J/iIKJlQjVNdCS/KO0lFLv7ZXFPk/rrmT7wdVK7
O2xIyBOgODIze7/x/PDrB2Mw58vY4BQkHB71LfAwNOGU6GyGPJNuXCGg/aZn
Sz/e1/XHmbvz1pMmm6X20yu/ZdAPiqftwH7yWYLvhYdh5LHNzfmFCiviTeEX
c4lbkOoDG5aVNlVrs7wFKRWXAA92l5fpQIWcJtzlxGLn5+buTU7NlGnhmsvK
yggjuS+hHM2cK5kV1o6T4TvUyGXKTHlox9jS0kZmeOPjNyqr9gqLRIwr2G8H
MFEES4w/HT1tagqSwvf3NXX1DQd9mFJZz4/c0tJCLNyAFte6pfUY+chw1Mdk
UjwtAIABkULDRkev9vV9TtEODygbSL3eyclp6jV1Qf9TLBbj0d5dVlFb9yGT
tPylsrIaUG7KgeW6RjCAjw4Uhf2AcnauVzaNHR2nAEtnKIoLFLG4Kz7gmwvj
Rm1wn5mhnPUSaFXpya/EYlEIEzhPg5RyHd/ZYvnmrtlOjSAWWTpBvX9W+BFN
GriaiOVbILpCMXXwlNJz+YaaGC1HS2VrJhEjrOOHekdg4aDpJb/4cF7xEdlT
URTOS2LZCmDfA7gK2KdKmctV/Ppaw+fXbv0pKRGKLboE8paGtABbOdACICTn
6mJaQKlVRxSgxQEpxC7b9UGMUuQAmuYz7xwnAEy92FgUkvNtsZqKi5pondp3
ZkjDVLZId8YamI1xR+TNWgBkKzqLCxNnYVDrWuhFWjoNdthU7VZbg0VrrZTL
liGQQJJs8+hPV374EcDD028fg2Hhm5tXgKMtxqeJwSHCxYi1gBaoxUjmhlB7
jcLAr+v7ANEZmuLV0F98fjBWLMlzQyLR7Z/Dw1l0BOrNt9J/BHEXA48KrKFh
gEbWi0A95YdQjRN0/LWD58VVRUc2vnlYARU7VyNy6Qb3ffKt9VSQn7KxaEMg
iqLvHpqA1ZbA80YYN8ASYs8Fz1soH1lEgQbxhRWgtPAIjmGIGSEcQHqj4dfm
zf/t6H9u/Bw2C6b2VGch8JyI8SkkJrOJ7xfDCZwEjp69NJbZqgT7KQbzZVGg
gNAEqnEqiNCkhDiqGfq1MX0KP3qpceTVnrQ4pA17yk8Y5mfe/VmPUqrVRL1G
8H9STU2W4cSxC9//58Y+rJqeZ7pNIQVZ9UQnDqaOID1iM3Uajmdww5YwPEuj
t++SSYa0600ycF2pLDy3+2NuDIJSmo0jFoAsCNEA2psatFaugkDG8UzxgY1D
Fm21hj2NiZ1OIpF3cDx+MaV3if6dGEgCJHAVQBooJyUKDQRCjBUBt7iJSkBT
AN6IBGO1KTqn1Et8BbCq73MCLeSTC/AMoFoCldfC2MYwotEe+GtrGv3y/Px9
UiKzUrWh4aBOrwmojHiPiEooDU6gXxlr4YnCVy6KoFQHwBiq2uZPzb0j8lDX
hvOfAPqyKh8QbEfn6UoVUcevJadubW1106RUCIwPIF5iIPW++Ahmo/cKe7uY
ad5Ht+h5W0iFPTY24a79URNqkwCKxSGcTullDKr5nCaxCFErawsUaU03YHaS
a7SYzYJqZgvKiU5tHmGdsu1zbAhNTFuHYqObth5RkCmAkzzgEFrOEDjRsiX2
1GIOV7XAIByWKKIwou92xZ8KBOUyM3tPX2VsC46B1OgK7zwARTXpKRaL6i0O
0Hok5snCCGJjd5UYj05xa7DQy5VIMmNhNZFa6wJSZ6Fnd500NHdGNZT2kHoP
TQxsNkFrqHD67j2r+wIChZRSTDa4+/IPjP9NjXciszpD+qEkrWeAnge1jsLQ
wYopBrNAW5IEZg7hCOM6KBdTmVXWYsDEX5vlJkUOaVhetQUHuTj8cuUnEnuo
26G1IpsFFBoNbRZEn0DOEUlkaUiVOgIj82JlD3dTGxaTWab6vu82bW9R20AN
ElBf8NlQz1uz6IVpDbLWfou3jw7dhP7K3LvFakzUNlPHIQgzoHwaJTWqhfg8
0xZGQkfJ3MIX2NYd7B1JmlnOnoLbLFIsU6HqF1aB9xqqOwxPV/fQ2BLlq/kE
3k1BCYoGR3T+Kl/QXPAABN3aW9uH8LPCNjTHCrCaDsMUhmCr6G//ht9BpSgx
+b6kaKlMvmOSdmNm9j7MfjCS+bwb0u6U2iLBuxDAG4ETfoHKWK1Ba3rk1GOv
tDBFEn6Xtn8Nry1u0JDzzGKHjI1/ac8ZOSxyhPl+QQvFy0UNo3unBjMo9ibq
Mc4vTDOYDw0oysa7HtJW5M2YxeruPpsSHDqcJkAmJm7uQI9jutaR10P3kqiq
2gvoTo9ZzaXFYudZ5U2giwJlU4BoE2FPS+sxnwrnCCAWQBfhKGX9KG7l4OCg
X9pVcoZoYZ04OnpVN/MbGRkZHR11uyfDGWPjNxj6+pSPMCFA98YHyoFxAxDY
2HhID4fohsqE/aBSRo+JRKKrq4t714q9U0r8G729fWyByci2/P2KwUsJ973r
7Owk3g9q0Y83IGtKXWA+cEXoDhqpK6AxuOK9pS9bZxEvdEn7V1KlUqTtjnme
LwR8ImAVkhUPV3gJUq/QogKrYvoSa01BmElF4hVp+tJVz3w5zu4LF69NPb/z
tGTSJP1yVBRbEOKpL1/XthSLGSmfdGT0q6XLsOgIOcEWN//7bc3RSzdSdAbn
zCwWOASKQr2yQSK6kGxboVpiEC0gc2Uy+7dgKv7KJLgkjMqmZhc2bzsq5/+C
AGMbnGYlH4s3V3Rt5q7lwqMP5poARVkPkn7mvjMJImpssBwBEnx5YU+39Ni1
QKyd0bVENzwQI3Tlhx9frPqEH3UJyAVrEVGET0hbQYg/DNBwIYuCxNeWZrlz
KcQHkm6QxnmKX7dAO8+QjZ9LM5jN+ACYofUdl3upr5QNLg7xrdR3c3J8eL9u
mq819DEvjQ95M+4gmrQtiQLJ+Ovk7D3b7VHvFY724p25+7+q+5SutcNmYmhp
2xWxVIRixAh+W8y89UAWhqSmAHlIwc6pG/FGIynUVszF/m3lGWLtCM8o4ld7
o4vhVoYB62beENGLtkjvJr6G+XLzYoENseEqCFvDm/oTlKpbGiKEQ3kFmbSi
cBpgMC0wUdJItWhqv1EoS2H0MjO7UNL+zaZtbdgqxOGyriYJaIs1WkC9aDhW
ClLSTSlCrXSxIhKhVVuaJe611MTB53d9fOH6lPaIZ6F6NmCE88kEqMDayIi3
zHpJI3msrGfLkAJeJjIMftoPvFwrbWqqkbcdiaKjB6NEdnRdJqgA2KYHlAZY
NTs7m+Fa/U9wZjAY1qMjEtKLag4UcA6HbYEvFKiHPEfcsf7oOJTQ2Xk6SpQg
Is+UYWfGxsYoAzWcVp/KYpDDWUMhAFzhHGIaAaZmiEcNuBfAGx+EKrAov35J
fX29305UwlUclwaGFHoNhTiwog+7TGiNy4dimfrTsyJSaG4yU9THc0nR9wWy
8aL2nTAOUPvyy1k3EUDxSwKESukW1AgH2oyL6QJe4YfeFm2/TFtjsfEnIgKb
QTtHnuIUfApHL1mGHFQIbWxLT3yp9sVNhHjz5GY5IjlJa8GSdCKzBHA+zery
ZFHCYTU4QaVck4vdwdh3qgs2xGKY5krNq0j1nFfEG/ygBhcJuh/+cwEUJxRL
Zuq2SRZ6xMAXv2mOK4oswmpcxMBSM4g6VrEKNH32rVyJYUnUF+U1Uj3jv1jX
fyztkAQy3aP/EsYlVS5hbWTDZixKuz87QjQUC4qsCvkpw8/k5N1FWHCtxZpJ
QrkTCVqstVSrRf6msrv05FfvnRzsGho/NzTec/kGgHMo5K3IwAt7uugxIP2d
KEogxoCGspAGKZRkBdKfP0k0mwXTYhgCKIotTJNiONUWBoHuhi3UkSaplDcJ
zi0ojjg5M3sP1nHLdoJuekHA2vKox0yOTGEAdkD2VqjkLVjkl9enN209ioZh
uKwjfNqos+5Y1/O7Tm1Ds+dzQzc+HRqPXp7wt3/zal3P5u3HmFe07wXkbCPa
VhghNaJ4u7NitvFVssaKcTWjYmotbDOXdVMM8+XKT4SOQ6qbEWlbODmiz0gZ
sCI+derVFpA4YN1K50eMya72ryxSd0mYYRCpbh7uHX5q21EFXJs0bCxGmNhF
mhOUhUBI7T7kNkptfwL4hPM+iFoVIIpY4/fEFAqPRDu+nk6LveUJvCYvVkfV
4DTpjKV6OOXmXSnEtU7xvq8o3WCm/cBrvvLGugZe6/EIenmwNZo71e/U1MyS
A2RZxCGeYediR1GOkYaqKyo+8NkjCpKumc8cG5uort7H7jCs2qYjbhdgTkjH
H6hC98UYHx/v6+trkGpu2WCO1G1rjDqY7lNZWd3WdjyRGGKejcws2SkmGu05
cKCBqnBANYCFpEMnaEedAnzIRCLFgRwfv1FX9+EOFRQRUJ/iWkf1UZ2YmCCP
G78y/gQoq4oSJC2RmRnuRbpfyUoTB2oXjdKKMOd6SUn7V5auWXvj1IQv58A1
YBSFGKaurGVYKLfwuMBhw5r1LfA59JrUN7Mzs/f/fv9nf15IVnlNpDuWW3jS
I8Mah3b1OLcfof5Kc7UiZWZv0URBy66PLKkEdg2oqUmsOId6vzWVl4Q9NHFW
QHGLToNoVoXIVsFcKpxZ7Pbqi8Z9S3dsShfXKz/c3YhaVNx0H+Htv+KNpa0d
1PV3H/aY5kLS3ua1MpmwYlcO//An5HmC8kYTWiiUC/3P3z4uG2ZBYpNBskCG
crPAxJdwz7xwdfJ/232aLT8JbxNIsKrABRS+v9bQd2xgTLGUi5xqRLG1P1GD
AYWfGLj2q9oe2mJQ4TiqAXw4j0hsv6X52dL2q7f/xCx3NmIII0BVvk3prBb6
wMbCZvjy0j936bpmGpmp2eRzpZ2yv+wXoNZZTSFrI2Re2HNGlqPsbVEE+Gzs
G80jZat8PtlUQz5XP3+nrfGzEfT5kpSvZbaGN2ry7k+wt3r6nVNy54XtVwRy
s0RQiOjgHKo7i+2KtFEssmnDqUbqNTF7lhVHpjsgPsLot5jU1hHL10k+AGJm
2Eg77vT0IOMc+V3sPS0Fq+sjSOw3Gs8bjpao19KpvsSh/vTSjZ+/LSyxNypm
GD8BOeMVhpVyNkJ2Hc+WfvxKVRT2Pi9Xdr1QRe7PbLUozSmVUiOkALYqlpeM
LQE1TQVx15ydGiK5aesRonnFLFcQsKzH1fZN0ptkgVMUllM6topoBLTrXpnq
GbZ+WbXWKWzepjsvu/2FW1raOJtJ5gm2o+OUTwuIfbSlrauru6IiRT4Xkqiy
8fOpjCq7d5cDhNPPITM5KpMsD7kNfiHvOcokNxPkwQYAz3R2dgJqIjAJPzGh
XpWDMySNLYA6TKDcA/AM4Ot3w6O9sfPwK3wAZALoou/BYJgYS9aP8/dAIARn
EmKUgSjRnJLI0g7Nv0YfgR3CYtMW7xGAMXmR6ClU+vo+B7jrt1OdcLnDXlTX
VvsUEeqzR8hZ0o0l5a+1tbU7fHIj4E+VofvRETJLe+/k17x/3FBI20xpkicX
JmEcEoI5ZC3alLQNvqUNF3NUs9wOq1VeeaSGzl5SblZoEjY1d//5XR+zlYuk
0ZSXonRRVAAMO45uHcJJhJSMQUmVFLItU5hnSLRea0YkSVzK4Txl6tMWFyoM
Tcf4IKrniAXaFfuBk3Yz3azuoZumRlCx7fqCrTDRgNcO/kGyqUyHUrEFkhag
1RlOgHFj/bWh1p4s1aUrkUXlFgHy2+bPNWWcROli8sf7Xt83ykCI0gMzXDS1
1hrqBPjZEBuVILA4xFQJPtis3JQrUUHj58O3f9R46QXHcqxVYSnlR279+Mva
zxRTpKgYqeIMUF2btx6JX5tk4jeLIQKgaHmdaH4HyuBfLuUv7+GXNEmQDHZM
iBJt3Gme5ZvDaDOiFwtfftMcN5ghlyk8FuDpOtT7nW7pJwmrInI6CAPMgAFX
FmrWtkXeMtGin3gXMzl7763IHxQ1F5RqYtLvF5MWuxkp2YXsxu2lqm7RF2E8
EFH8ITJ+BcpaAHEO7LmWVT7C9bOXxqJDN+FL97c3zg0Jkhk+MP/sPfOtujVN
GRlFYVANn3OXbtPPc4mbdCTVZ6z78g/45JiKU03xOtKrKkxN5u6/fjCmnLCa
895sIu9szb5X/Hz63fa3Il8ci1+/cusOXr+oKz7IK+XitZnGz4bfaIwJ5CZh
tga5kWPcoFTYZEsgsCJB5aJmFZRghZI0zl0WXRYjMzQO4wy3Bsfh5rmhH/ad
GaJtHZPY1vRumdCE/8Ouj9OPZ+rPhetTS7dt2QIAQMceDlAHYI//VFNTlw7y
sbSo81lbmjIsIWBRUryqM0vJW0R3uDAl8imnc052nHL8FSAfs2cks7Oz1dXV
LS0tDqwL2E8P/Eio+EB9Y1RokEfEyZrqBI4EAgGHlwp8ACLq6AjaBigOsGtl
ZTXBRb9SmlMMn8nJSQC9UZTJ6amU69IIhsUG5Cl/VxlCyU7St2OnjhWhTD19
Mzn1NDQ06J0dH79RA+cI6m8nZ+Irs1tsZhCoZX5+HjA2jKRpX0qgljKF2H1I
0i4/P/V6SBKmYjUJsK5ToxeKaUe5Jqpn+b/lCaVtYIOaukfye2yJjahJ6jum
7957vrSTu6DUK5bNG2kwX6zsgXWEose8UCWii7xQeW7ztqMaPlFzOzopKGgh
h0VxlWE1d4mBemrbkSs//Mi7e9L9rZRFImcWaxfPahdyYSiUS7N09FY10XBZ
R6zjSRF/DCNaqNKalcJItb84RHaPgAGoHGw2N35No73BKkZejVr3pTP+M+8c
F0BY76zNOJFXOot82tb8hXhUGCMVfWRxEUUcqCT83K6TF6/RzLOgzXBJ96pM
/qeGdo8JY8AeYfO2FqnWp01EgfJxQMwDfz3UN5z1YAIssfY78nlQt09wL3IX
8GJlF/vgU8NeqOxR8QEkwtTtyrQvEUaPtAuDddmu2Re9PjFwXQOZuEtCfp4e
V9idAS411Yts6M++Ie0k7W9EkoZO+NdoSMaKi1IYBhxO9yWLQXthzxktlEGz
ZbLCmgLEpWTFscStse61ySBcuwTfsi3KnDi93hnjKLKhyFKbMEOjCq3xdPrH
EUr8/ubkpm1t+YXaLKEeEoR5zU9tO/p643kARRw41AKHprxBZLTDgdDJGBie
W3hBaFOgzAykalj3P5LGIfi2wg2lJ2HlYpvB9OdH+HPJ7jSRYS3dUM2SRLTq
JcmEr4MIExEM+8yrP+enI+noPM3KWYJMAMP4WkdR/L1Jy9hS7gquaCKY2aMy
2TGXaNdmipd3nMAS2td1dJyCogBJ6uVERT47ItaigLgGE0M1iKOqlEMHoB34
E9fFeA+AUDqQw4kLoSgAgd3d3VBCIBCiQIg+jNftIOTgV2gqcpV7rcg2vhKA
fw7aDbHlgM7s9Q9c2JEmq6B0J8ei9NTM3GsewMqqvY5BBmD8+9oaDDzph8Y7
4qWnZBTh0DeJQegduRT9vqYuVZNu6DC1QSbFfkSFgKJ9abZg0noEMrVmbJtj
ZkpVjlCqhj+9fBNehUW03yYtm5y7kNKh9sNKDRvk+r7RkduzSDxq4cWsegUD
0x6//k8H+2VUDQlapHYprzitXokmZFqprSnOWHEoRQSKaRcaXk/F6rbMkTTM
53afIu6UkFK6zy/regz7tVkzYFkI1NU+cI0fOctfoDC0YUt4w5uhvV0yrOtS
ceRIFgSVSsaHiuJTKi1pHUfg+fWGvum7P2WrFVY1m+bFK9MK8FAIQeUxDb8K
8lYglo8+G2GwRHy+wgBLDLIWbdi+lStWpqeA2QoD4iXFcSDnJhwBWFsPsYea
eJ4LAmrBjShfGI2oFJ62AmCcvXRTA3Xi1bhw7Q51MJ/hXKG1CwOUeGd2bsX8
M55/8dptCuun0f5CkfH8rlPyrKzmT1I9a5OYtvPSxnB5r9ISsu4Bt9E4IaJc
k6QyiMZzY2Hzb8JfTMJDbi5v98d41B6XVWyFeDyRn99IXu3SCFw8BhimSYQd
g8lEYlpjYVGWuuIQEI4Ouu/duq5TNoFHdHR0lEOvwE9AUDqKGMG4fD5McTI2
NjYxMdHa2kpWc5mVmFNTM4Q8y0Q0FZvfTTKZTCQSFG+QU9cBvnKcZiJMIk0r
UWoUWgddbm3+I6QWlwpWe6UAeoV/h8LAgKYw9mPadCSGCEV4hSjB0dGr7hNg
QABz+tMECScZHh1paWvd4fdRk8hMkULKjI9/T0fi8YtYnfAWh6HQSVFqG9wI
gs0AzEiVDKXpFolw46hrVrRzkZgmhUFChs7qQw3DyI7eXCa0wX05NJW5YmgA
w/tHEDHmLlBUlvzh6KUbtNT+sqZb6IULAqQfQS/p4F++K4Js4A53iZlZkXDi
Jk3N3d/V/vXPth+RunhSXBbYLfBTALnwob4/Mr7K4mavKlCU/YHuE/W6oeBw
BqAIkGZqDqP9yBQZDzi1L19kNI/XG/8g1zhNDUpY/altR+/ctei+TO8R3j4R
TdqK+BHOK+IAd02a63cYajSkql15Uj9Ahy9cv71p61GbDpes66W5aXjT9qMX
rk6anK5O7FZwqJdau9MBRYWBJXf00p4zTHXCyi79cFWcn3zpSdqcp3uUF2FU
nC0hbqRwOIUnYXZBjqYcH+P50pPSylG5xMq7Uxj4+dvtk3MLKw/PzowWoNAZ
xCFWzCuoC+1+rddyZWU/gUBRojXktAtIQRyETSLgcIRqwryW9ylL2nzaJzHx
MMzM3nu58hMK0IT+/vDgNUvz6eJQvozRRMY5orPH4+OGygHEm9asX69HEyjy
XhUgEzNgPvTn1UEUfCFbvrKK8nTkm2tOk49HbW0txZNxpP+A8wEjMXIjQFJf
3zg/P+8obQwBEsGq/n4BTcnMj92W9ZMBRh440AAnQI1HW1tm5+cAR0kCEEuA
KgYTQ4DKAAcODw9TISkZUTiTwkqn5twM4969ewTtVNeS1tzIp5nm3L35M13d
Anr5hBcJlEnJ+AJNEYK+0FQydFSBd6yRB5RLxwFzmsrs8N0d/vff/x3gRv32
UWt1swFHRCO9a/pxtk0FxFuJ0BfaucO3U7cv9bmMEFgEaFfnkK3CMq0f11hy
GCiq8NHdGOBCxPmhg3LVE0vkLgzwhcnBtKQt+i3gpH58T6xVKXn11uyzuzpJ
s8bhqdMDV2ER9Mw7HUnhV6Ibs61AVhMo4nJAPX367WOMjtJ/mgVrp1n6GVl1
YeUiKoTbBKhDhqCxAIM0/NOChOgMsKsc9HnfFhkgp07yT7E0tpwupEhQxG80
xkxHuMXUxS5D0NBrUZBjU5u3HuFQxsRpo0quidqzaXuLDDujHrqfllFpaqBY
qGmi0X6VDYkvXLuT919kKLx83amB9lbKj0Mq5TnKAf4V/gSwXPVLQui9Z4ZU
7WTXegTtMWT00bND37N3/IomNxyBBfrn2MCYZj8pwpxe/eFHk9nilcuTBhTR
IlFFPhRhV0OvNXyeCpvRcpweKhramVpcVto9vtHwB0VBh2SQKBk0g1x7OPro
kaffPW7tOg1JKT5OQFF/1AOaghiX+xv6QgOrP5GNDhcMwGAtLS2knQS0cECL
m82ntba21tU5qT8TFdm6iSA5yJguZSg717z3Xml/fz8dpEv00lA3Pe4AsfBr
E8IYETnQV1pTUwOob3T0agNGyGGWD7pA6NRxrV8l6TPTTAuMdaPRHsc55CkD
kBXwGwwLdBbQKcDF8ooPSLcOeK9/4AIcRwQrWgM/ycKQTdeoKApo2aSi0Hzz
TcLtjS6HtOOUrgv2aUOqNxvqrav7kLxsYHhjsfO6xaYyKthXowIQuctxGCvu
1jjhGteIPSJwMXeBovIcDJxLTHRf/oFdGmkB3fxW68D1KVrB7VOyDAmrwQOZ
9UChxaSM54yfqdmF1w7GZBjDglAGrMUquY9if2R/lpV2fnUZRY5psrP9Ai/r
GbAioGJtp5RN+7MW9DppViGIFXpBwL95W9vknFhuVCqWFLtXavAi6sjIT+HP
KM8a0ctStSp4RXIQfrXunGErIflg+QrZXBLjnDsxOXoEbJHWtmjum5REDV+X
se7UQFEL8UQa4VcQKM7M3hN+rxS08E1oxlGV4UIQs78+2Hfws8vxq9OsJoZ9
1luRLwShVyiT1FipAPGcmR/vCWdYywVVj0gfAeTArOPKxowHXFrHmW8BwlfO
IELvrCvoVy5PGlCkfFVMyR7sHTGs8SXMr9ylbQaWKSRlXFa+X3+//5xjSOnB
5sACGEFCBBODNmApi6re7Bn7RxAomuqZTySGfFoQmGi0R/+riZFV2P4NIBB8
BgYGBLqQjJPMv0xQgVLCZZajrS0WDVVi+Wg4GkaRbXxaPEA6TkccXF91dbXf
78dcJ+LZkApZZRtJGl4RiRq10oAVu7q6u7vPVlXtBSwEUNbhrzGCqnaHWtkN
fmZn5wFwAiBkvAr/Ql3ENBIgZBvC+oaDX/THVVpqMWJNaDEIdQ0PDzt8c9Sy
btDgY44V+cz3YnxFjmGoD0I8Hi/XnNZ9GAMTYLB+DiV9ho5z1CB1I3bB/YUu
T0xMwGiohH2lKTNl62NCLWSjBSjBPVDrDhdzHSjCOccujD/zzvH8AnI5FBbX
m7Ye5XTAjjL1imgmdBnKyweMMYmBkWDzMtOJRSpoSXHkb3msVn5vV9dGkesH
uEu4Ij+TmaWY6kdu3TXthvor7kM2svDSP3flSQ/3wwyBANbmFzW/0fgZs4WZ
VWYXrk4K5a/sTlOetnGwYsoVBP7y3Q5K2C3Eok8Xs8QkMjueemyS5ktV0TzL
VygibQhVvGX46T/xNT8b1K/M9aYEiioXufQXzhN5NntgJLeH+0UcTs6Kguc/
v7vjWPw6AW2LP8cUh4QBpu/eK23/WkSAKQj/JvwFdYxMD3af/FpATZmjmfxe
KU+QqOXspbQBqzNPbobqO9WFfrv3KMkmVLT7+JcKqyyBatLJkwYU9VmxITaC
j6XTUVpzw8ogaeOy0qwIOxG4TfrkrNhpGdhKGcEGXt4T5aSPhpalKNsOPlpA
kQYTUEQ5GqTRQg8owv3YA5IRnrwlu3z2CDAWB4WIYgfqK6E0gE96FY5KW1uP
+bV42nC+nslOv6pB5cuLRnvc/CfgHAp0Mzd3D+AQNAyjvojLRWI+zP3nRzSF
hGGSLBirq/dBdVwa5UBB68EGR5d1zOxuHpcAlVZpCVBGR6/6pD9OD+OrRCJB
CnE/+msPj1yprK6iX9EmU77CABehGQ4bxeHhUYLoehtEJEOsRffyNhWzWq5l
3CZjTqZMDeEuPVOu/GLoJ/yKl5QCHJ2dF22ORqNwq+m2Ap7W+5vynsKA6/eU
vKrdau51lNwFioKAQu3ec6WnLWgh/FaOXrx+x9AoQlpuLArR0OtSSNJ+stxI
q/b86cf5p989bjkCpPpY4SOKI6O372YHOlaXUcTnTPIJrzX0YSEZ2h/ZUBD4
H12XeXDWJDqOkKu3/wRju7EwIpWhW9C+VIanC8Ng6vfCIkacr17y2V2nyeWT
w2XkqTSFMnY6KoLd6X21SC4rzyihVlYFe5LRoZsqIpMKQCTwOTreFkj3KMqQ
q+whzMz+LGmdWTCOE/ksQO/gJRVV62uoCKwd2tf1R23Rl3S6xQEqromOH7/w
vcj7I3WTSfjvr9454dhNIPcobDz+nYjLnekhyTjLiQuVp4MkrA4Je1qx14ON
HgU4yi4fnPkEAkUJ4EOvHxTOtoahkn1jXbYbscR4po3LisWKnyL5eLHlUZVX
pMIN4dYMc6mQCVD4Km088YFbyO5GcgcfMaBIwqn64CfgBHfAapKqqiqyWNNC
PduUlcwQ7tjhB1zEGmTHG9Ta2qpfW+4K1cLnd3Scoora2o47isJcxpKpIw0p
k5nz8/frMaMKwLDdZRXfKHpzYOALTjnnfqmJW4tqrtYjGHUcMFJKgKR/p+ro
dzT1rHIQpGwmQSGvMfd0K+AxcskhJTicD0ViaG5/WVmFpvoX5YuI5W2teu16
FHF3rBvAirVIG/pU/HBH1mmAphVIGAL+pNTY1F/Sto+N39B10MS1prxHLNCe
SrZxdXlJPwpYMYeBoqWDk2niyXtFMCfW7jXJii2DJz7TtP+bNJRyRF7i2nIb
aqbKT59yK18FsoZmV58ZNFV+4RV1fhWBIq2ztOLDz4vXpmw5GlJj78hfvt1m
qePXyptFpU2xzAkYu75+8DONFk5NWxHeEFnLrXRyImCm0GKr+NIEqODWAGA2
eHhUsbykZtXdpDZispCXRGwW7Z1SxmMcM5DiTRlcQkZJBxQpqtVGitRU1PRy
5SfPlXaqoCXiXj+1tfXL65Nq06Sr19lKze1Qk9RjRQJuzMOsbfkUg1TcHZVI
pSj49/s/U7fB1uDlzWyCp0qykbBkrsxf1vW8/M9n6Ij1Iq/8xjxxQBEnwJ+/
fXz67j2ptU/CrdXjpSv6einonSYuq/aiGCL6ELHW/Jyr4DyKzUYNy94z32Jd
C9nFOLJ38JEDisPDw1aA65Kdvb196c6k8Cw6xiN9aEfnabJLhKLoBIA9jLhc
KPGYHk+7srKaQY4DhgltuHKyHkBxFDU9faf+wCHhHqJ04oAJJyZuMnyCC4kc
MxXc8vl8uquFXimRbD6R2EXqfwk4peuILqJkBRSjGKyGFNYpmTeFJElFLsPv
qKg+PXBBTV0tDWxnZyeUxt0Zmxh3tIScoH3+UvQ8uufA0lARGxmy9aCuQe7v
76eK2MccBpk4xrLy3+3wCcNOQrDpOu5oD9snEEBdztCtpeQyUOQFy9rY/qr2
HJfDakoc6YVUXKIVSSzVzVCeempvzktPxo+wFpNuBcaK7/Iq2ygmrY5AS16o
6srojyNtnEhrb0dTD1EM4WtzQmmHm5TjpOzphauTfHfkKuXC8BRHjkIASTaD
elQgQ4NiBHVx8Kltkem7bHftyGqtH1lJ+5U+z7C2GEkR9o13EEUqXjE6pcqA
foWHzw39wKrAzOOcEiiimp48u4+QRcHPtrXKcMSYGH0DpR0xLDpd7e1to2fY
vthMDuDI1sjnHOie3rh8K4hNeFf7V9JwNNWwLGfoqG4ew0VuiTIzMMSgrjjM
lPnkAUXy6+++/INpso+W3MJo9z2puMH0tWsbKOtX++MN/3966UZeEVvJckI9
jssto1FhYEPKV/VAXV53oJjyeeZ4gD7NcSOdAIjq6Oior69vaDjY0tKWSCRU
sXJYyD8FPYWvuC+nvG+IIkqJdEpn+caEYblgOOV3QG6uE5NQAhwndDcxMUHA
iZ0vdNldVoFmfm6RjadIL+wzohjFFI7DjseAfV4ArZEONyVpqVs/+rWKdATe
0tYKgLBGcy0hvbAbrVGXoc2AOeG0jlQheubn53UvFZ90qbbaBliuvLxc9z8i
7Twn6QYMnGrE0konPgA70AIB2empRwQlmjkNFGnrWoiMitKDXPnh7io2RQNL
gpk8e2lC+c9GODWw5XwqA9LKDCCakc8KZHW9nu2zfbLx/LBMTiH1RE1aFlcF
vIvCW5u/sGgHY/WWM0NbgjRA0j10c4NMqx0mtwvhgrFF/IpxKVXzNcouKVW1
NMLi22uNvemfkyN50p9aJF/WZ+aHKpRJjYLObVDZA/M4pk1RM/RumY9IGqBo
uTNv4MRqlKES8wrtO5NQEDQ7MkeMElKUlNm8SbP2DBNlVHriS9NUKOIRk8cV
KPK2QvmZL5C7/St7Pvmng/+m3pSkpdNfNbHsvYnpFRat6bfMiB6F1aJtJsy2
QesIFNNZl0W1lHk+uwYzOx8EwH6kTXZf6NA4C5R4bz5d4aRshYaNjo6OoK0g
GQGmOx8N827IlHYiHvWAqxcmQSZ3IfqvlQibCZECyPFjGr4MkI/ErwBVb2+f
P41Zo+NyGKI9ldV8BMBbDQ4dJcWG0gfiF092nILvsVhsenraUSNZIVJFgNvp
Qt0skIWwItsM+F3bAZcHjYl+2TvpfBj/JfuiV0pBlthYkYblEcGKOQwURbTt
gCJqxJHX7XlRH1wMCl6ipjeYe5/ddVptn4OSxrTS1svoIoQNzqEh3EopuVUE
irYsvYpUeOad9o1FgQ0FASsOiQxdGFLOs01//e4JAnUPEs4iVYOQkLCKlGPz
ZsN57h1l68N0jSKwjDAmFBzIorXWWM6blu4YTsvgja6ypQgXp9vzC6axRoaX
wodX+ZirNM1s0IVWlAWHB65TRpglmpQh4LYqX6UpV+r7vxEvbJKLzoYpxQVC
YGy4F2+GZN6ZwojG4QffOzm4JB26XvK4AkV5rWEqrb3ySpY8IhabbdSFJcVi
KI2kv/2bDEBRBf0WWQvpIXkQ/cS6M4oOIaZOeqYoeEMz0xxKyvXdcVCnBGN9
nxMDRkXp58fQS5dRokMH6hABt1BV2tnZaSLrRZDDgV3hCOMQDscNtVMMcNOF
Ycj/hd1GUvaLFMGAaekIw6ol6cFTpz6GI6QmnpycTjdcLPVo1qgfmZ+/D1iR
AhgebWnLvP+GPhLTaOJ93F1W4Ufzy5SVwlDX1X3ICmi/RrfqQ0q84gCmhqHb
ROOwZF8cx9lmgOpKyS2vi+QwULT2rch4FDWN3p5d7bnRKg3Ne5L7ui5bTI6s
Vx89AUs2oMPC3ugfsyCvVlX1vCCVTWpyB+hY0v6lzFIt2TYKfRamWMqYuUN8
b4tfxz6bqziePBoqurWEf5u3tSivySbLWbgoCJhW0YlS56W9UUldLf7qh+np
RALw6P8rwsopF+U1IBUvXJshD24abTG2yuVKZVRsFrEcrVB1aSUNULS/BQUB
+SgWNW3a3nL11l3t8VvIblsKCFwm/itqFgFPtkg6VBKkxUHJKK6V09OK5LEH
iqalpl8kB3abrfUDhXtKU6n8id4umFkyQ39pVoEdKAbqkcA16yY9akCxFRXB
REZVV+/TI/J1dXWVl5ePjo5mwIrwc2BggFSo0WgPcYBQGmASx5k69mCNZJpG
JQm+CueL/XVUQiKRcPv83p6axIR0AmsRvUbUaDx+MZ3LCTQjpUracbKIlrNj
B0XhdsM59/mELQEJEwPp5tBSjiHAvBqXu8fc3D0YPZ/KZE3HodjBwUFCcTqu
I5A/PDxsYrQczlmTsqmEFXVGt1VkHrRK6+vrIwBZrkJiprxNbp4ZHhX3c9LQ
cJBxaZX9xq2j5C5QVP6ektB7ta4H1aQPZDLtaIlkSyReEr9euXWHiTi1XKp4
xfo8Vhwhp4l1tFGUKItQonIcm5ld0LSHVgRmwi2IG0OAFV87eF41fhUBlZYl
GVc6uFUiaww/ZujDQqmH4efB2Hd6R7Ssi3RjFki9NnLrju7jnOIjcz2H2dzR
MFeXKk3bX9TNKVhFmZFt8DW8aeuRmdn7S7ZlSaCIBSpOVeC3rzgvtvIHyea9
aOy7kkfu8MLerAnZ+xAafMpbVtL+VRbFro08tkCRb6t6odTzY6X5Nmh7lVzN
99d6dy3E+JMtxU/qXXxop3gaH3QyeRSAosvvoJRoHw5kbQonkWkiBtPDOSmx
WExPMQyfiooPHOlXAOH4dJSI/rwZmkfYTOjBb8inGkAOmfAxtpmdnSUrvkAg
AOCK3T3i8XgGtTKIPYtK6tNgKEpKSlpaWky0uPPbozW6V0My6oPxBKxVonkD
ZVg3Afj500BW6FptbS3hagr8iIylHw46WkvGpQzSKKMKdHB+3pajnJsBJetY
EVAc3D7NL0aCbd47RKM9GUZJgWTYKfh1speEMDPvDhwBfNZLchcoiqxkynAa
fgpcsdrxXFjFqYoVbfvLd9tlTEKOh6OmRL3BnCZjRbKajKJaJmiK5r681vhv
KsJeU76yrsxTxopsTTcjnD6c0a0fWDTzeCEL/1jbTbdPqDUxUh/RiU+/267T
JppnrqnMJuU9EXlYNEY3zYYi/FxppwLMa2ZNl/xP+3vz2HK1mIlo8jch72zx
3C45yKnjKHKCFRtcjGzedlQk4JP3e1F7clfc/l3tX8kg86i7Vw6tQbbLfbFa
POTZGOM+fHlsgaK16CTZukBaJCoKXrcnXEWRQNSgCVH8/9zuj9P2V+VqeWnP
v5qmyZdkJ48CUDRZb4ucDwHFhoaD+gkULae84oMllYZQ1CgGtSadL+AQR47m
yclpitBIRmtlrkg4epMMzHLiV7nn9BNiijEDdAStJdZrd1kFVAe/iqwr/vcA
p5mokw0EQgBd4Hg02qNjXSifygkGw6ZLdCu7srIyckghyjSNP4sUQmjwBboP
XzirYLryTS0zYLoGVFXv80kTzauzs/M0vPrt6Ecas1zzzRmhQJf+97q6utPV
C1ixSotgAyeTOxIJMbeEEimBY7ou6+KX5Qw56opGe6ioHagidwfYWXvJXaBI
kAZZDsHVTM7eWzKB6cpETr9W7BT6/nd1nzIytM2KFAJF4cZNW49kMVGvKqOY
1CAiHRHY6+ylCUzGKgMV8hIm1L5C9RxCxBtsPD9srD5MlHOapGd/+FGqZYsk
MYuxMcVg7mz/UuuI6egFUygmaq7RlWkJZqPqzCW9uDWAi4si8923WsKgkNxN
CEs/sYCSq/KrdZ9ZPkdpJB1Q1FLPSJQIv74VGVA9VOOU5V1MlsLkUEyBH8O8
g+AHnhqAXuSPnCeL+fgCRUPbvsmNj7Wf0swApcXGamoETJXAiOqC738rBjk9
UBTPfPiFveceXDex7kCRx3x4eFhHC6S+NCXwu+rTaCWANHpYxZSzKSAKQGVI
7tmgxfz8vEPdSWmaTQ0ZOsoB7Adop6qqyl0dYDxphYgfQDKAOTs6T1OCEgC3
OrVIkIk+0DadEhR2gEpFm25xoOwtAMbSaZNZpqfv0Akq319thoEiAbznd3kT
OwZEBjkEaI0MISXmA7jVFe0ZHh2hXgP27lDqaRIiY+FCPV6ioxblGC7DTmJs
nAn+K1mZukt2tJB+AkqnGqExlVV7HR1mHpgKjEZ71t2lJXeBIoIKqX1+2Z50
bHXEsC21PD3uPjFAaApddMmDmBbrZjWSEi5m0ZZVDrgtGQaldjRkDO3/ddcp
hS6OqHQ2MvkvWXvmiXR+GMxq5V3IKEIdxgGfAUdZE74AIc306+ZtR2dEQmRp
X2da7bDCfRBwPBa/lkfmf5ltWYtDF65PmWrlXFwTAgyqOKds/PLYZEukEQzk
q/SC+YUird6SjUmXws/2tiJKhMKxpyaxwcqnIctlGuA6lhzEYDsaeb4Fow1g
Sl+RH/xRJBQfW6BIYhi8jVP2unYHNGMZtq8rrtTU3sSkAKm/CX+Rcb4Sz/mz
uzq1MrLs9boDRRYKne22VQM5cKBBh3bkJ9va2prOt0UXxwkON+cMERrp2mg0
SplfANe56CypV4I/fTcyPH5jQtkuCka0pk7AMwIt9SrZNGA8QIMUApoCG1KZ
ExM3OepOusbAn3wqZzGBz3TQSxgo+kqj0R7SJpP3TcrRoCMiKjUykMPDo1zX
0ZY2SpbnV54mgLGJzISDB+obZ+fuUe84pDl8DjcFHXUByCfY5uBjHSLSdmsp
VGpF0uc5NcpGa9txwuHu5Nf6+MDN9Qux7u9nrvtL4YboKcqcBHBtJHeBouJq
hBaspP0b01Qef6skksgypK5zkSCGYXZdvqlyYcjxkTpoYewX5pQcsKpevf2n
lVb6MFL4aR6R8vih3u+4qLziJr7LFLGco/1grKFVZSQM7btp/vX/e0LGNRIq
qqaNhdLXY2vzAJ9n50mSJoemxPiWrzeeR6Aezqh6Dj/zTrup62GXYvBWR4yF
6blF2Tu2YlVmilYAuqLgxWu3M5eUHigyEpYo8X/ecVojYFUfBTeeTX9LECiy
lYUyzRXJ+5gvemrbkZnZVTQMXjV5zIGi3YrDsawq7uKBsua5qsRtpsVeivIx
yn3q/tLek54cuuZBWJFHASiiB8oFtbgLlKUThpTsg9SOAFR0NWUZ0lmMlxz8
qntYRC1C7biT8jgDrsjgOExVE1giqo10xxq0cD5ps7Oz0CQAaWVlFYQJfZi+
2d1lyn2sB/cm08o6CZBS96IBUwcCpgLsB3gIcKDjBPpOqVXGJsZPdnbsENrh
1NpkFjqf+DqonQJLEnCFLsNf9wCMFI4kv4OmYtXiNvWijV+8fwBOgIYFg0E9
7bVeFym13apeR0u0Z0B8AsGwfkJdXZ1DK82jBG2ORnvKrbjrpT5liwi3w2Ee
aWK4Ia6lxeVqvcaSu0CRFkdahY+Rl+6aqMCu/nDHFhWHR0/6tDYzBjt7aWKl
TVpdRjGdGKSxFWU25bOjMcVyKcQoKNg7VGKy5l1lehEFZBMA2SFfXp9WPhFk
xWepNa/dWiIYJmOhTdtbZFjItIMmPm80ntfVc2vzptFysHnbUV4384oO0wjn
oW8yO0H/vmsws9VE+vA4ai2GEdjSDGW+3viH1etBsrR9kHyLyDSRYC3HRVe4
NyiScdsQi8z2Qk64hkQ1cre1yrR/enm8geKjIWickLG/9P3Ba3oUgKJJXr1p
4p+Q6NCxr+9zQGI+ld0Drk3nV6srJUUEabwKsz9T8ri0bBJdEkWTNspGBweI
W5ucnLSbvYno0ATGgsEwedyQdRxUAQBpcnLajZ1MjFIIEAsRVDm1X4TK8ZW4
3Un4kv7+OMXnGR0d9fl85Nvi7ixleTYwnUpK/2iH2Z5fhbyGXpSVlRF35xjS
oy1tPpnGeopiP+oOyG4VMElvby8MBem1oadw49wN0EX44JTsfHeHn1jKvr4+
ZvgBZF66dEm/ll1XCHITz+xXOR85jrrDPNJEW0rd4d0df3stQWMOA0XFz8Ca
NXJ7ds20X7DYyVBylMnXslSkoWuS41YcpCwJK5K1AYqmiPL3hRaLplla0DHl
JXTrgaffpqmA89fIQG2Gmd0qp1+T3Nb8BcInGT2GfGnzigIAdZbz/MMZF6/e
IqQkk8ymGTeRUbHrW4MhimFjVx+eUI1/W9ll0XFa2EMMASrJZ5GcN2N70ns9
R2QE9QLpuv4vnyQyFbRCEapnQfY2IxoPaSw0QcdmYR685QiM/74zQ8qx2pbO
wxoIHhTd5vdhigcUV1vYM07e6EW5fDzmQJGnI4rlwgpBgh+aDYDtZDoOsKG7
+yz5U9CFdXUfZvBzIVqSiabdZRXT03ccJbsvIQTCenACgY6rSP0KVRMcQq9n
kdxE6FKXkUOkv79fJDHxlUSjPXP35mv310ELO10JTZKYDGx+fh5zrJRD5fCl
ouIDBzYj3Te1GQ0U/dyAlN0cUO4nY+M38LsQAKIEoR2FNyHxCO3kpHjsgAMI
EzChIwR3LBYDcHjgQINJ8bfRGyXzaIA48r/o+VlIy9/Wdpx+HRy8RE7WjPr8
UqEv2w+wk5hMdy1S+68FxnTImmHFnAaKnI2CVatrMmpJiU+2hGQmEZVDGQ5u
1JR0PZfHV9qeNQCK4tEyzJFbP4pAyoxeijm/jLaYFh85Fr8mLqHA4yoGYbYr
PUEI6SO7eesRrVIy7BSj1z00ttQaKv8K8I/cKvUcJSk+xcFPh8a5yWqqyqL9
KxTE0wKuFFCyHsokyH5DSKKiB/TzO09n58ySJ1+QiHwgiyJIYq+a9Fz+QULQ
4hBnOZc7C7QZIKxLW4xtyD8vWj7QC6Y2zMRHa/n+HjpM8oDiags70Vg7xxcz
OLM8LkCRpbp6HyfpyMCnjSgZHh4eHR2FH/H4RV0TTXpehiv6Wg9ggGPo+ZQ/
rLsK/VcAosLJ11fKwJWuHdGcUCg7nh8jZhNoIcdkU9Cefej1/HnKLus1Ulxu
QaW2Hb89OU3eFpzGxXEymuGJ9lMAHF0VS6fRCQCi4BxHQhZHN8mbm1DiF/1x
+u4gEvVLyImGcJdUQKNeG87p7u72+XzRqC0gyfCoSF4DUM2g4JYi/3XpN4nB
lAOi16In7/69Pa4jAU4AqAcoYJF2T3fg3SfmmZrN7ur67VY8pNybCJV6WYVu
7bnGOugcBopI5cFS9XLlJ7gqrdEChKt/VMRMLgioAIAR5dWisuIi+jo39Cgy
ijg3ibH6Ze05ilgobM5lRkICXRL3wtj+3f4YdVldKUTL+LJSkVE7jsWvs8pb
ZGBUERRfqjq7TM2wYSxS8BlNH5ruOQkwBbpWWwlLSk9+hQ9JkwpyHpTcabEV
+xHGPHMhaYFiEXk9Q8khMosF/L+Kjb9wddKKUancnFUUI9ES8RbI7DNixwGz
xDUR6HtR20qQq8WCvAX4xQOKKLkHFE12llGbrr96p/UJAYojI1f09ByMykzS
/KL7sE9pFf1aaj9WPfOvdKaDtkKn6VG/Oh8ZpBQJiN3woAydnYkepL8eRcUo
K5oBk5C3MtQoXCSwkQy0hBdMxgwgDqwIxVKmPIBtZRjcOyVWBJDsR9Ly0qXL
8AXgogMVU1pn+EJeySNpDBTj8Tipg6HBX6BGu1yECRpPeTJ/YXQ6OztLsbV/
X1tjKv01c30oScCq/pJdlSonYHnZ7wAoth5rSznaeqXQNbpTdH+Z8SNG0bqV
GOWGziFsiWaQ0ttlbm6O7g6cRn40jkopqZ9PSwCU8tY8bMlhoIioBtasv9//
WcrLH5LAvflFdZfMySItFZsIq4jkJhIlChKmRMR4eeRsFPnpaotf1/wsJFDc
IFXnCoAVHJ6ZXdDDBHHs7pVXLBW/8Hm17pyoDmN9yxR74tfIwdi32MLlVJF8
5p32vKJghuR99HnmnQ67PnRxLbdipe1fYyObyUdetbZZIb0whSicvvtThkJS
q57VrkTSwgWh/MLgKvaMbve/2966oQBd42lfhgaKgl0sZk26yl6NQcU3bT8K
XZ758R5ZKVhWoYQVJanoqZ7NnAOKKrW0vHkwjcA+IqN58OMDFKGzDQ0H2d1V
t04EGCZRooYPddMy/k4mbQwjdWgE5c/PzwNW4YgoIpvzUo6u5FyjSrOQnsh9
LNyN/T6fjyPeAJ6EcyhuDOd/IZItHVB0AzBqZw2mP25pa/0mMahsI8fdoIWo
S2gMVA0f/U8iUZ1gZcUwkmd0yg6S8zLBWtFT7IVDyZuytQThCLlR+EckPy8I
ZTQit4kJ+dZz+HGiiOFawOd0F/TxT2ccKIKKa07Q+j1lv3UOYgkNGB+/QUYI
UCmcDDC4srKS71EsFnNXEY9f5I3GbkEqro/7cy4DReQ0iiLvnfzaCqS8Fhgg
+VJVVGj9ips32pSeQWthQoJx54lvVtqetbJRTJJbwV+/3aqnrmZezspNXBQW
5mcqXFtSMQlZOJgbpvRumJpdEPBGRNgmvCQhE5lEGkz/ZSxqQTweyGgVhjI7
s7xU1W0QOJSNT64NsUgLa5kIRUhaWs77bDmGoJlfYGNh5NzQeIaiUgJFpmQV
pyrw52rCD0NE7f7V/rOyUmFU2YzUZQAwqoK+QfXkRNCtJkKAf/O2FtglXb01
m7R8XZPq8cGEOobHKOYYUMQoW0l9qwg79A2FTwRQFBlSFOSDJVt3jgCAQVCB
AYMjFKHUPNoP1rtsAjs6TunEI8fWzswaERlF+ex0yg7gBACV8vJyqi4QCEAX
osh86uFlTArDglxWStDlboCBYWoIKx5taetHF2DAn45o4aai76B8MUQKRFFp
ZJVHjB98cY+GSUmr0RWF8JWw8dvhn5i4mWE0NFX7nF+ZHYJUVlf5VDo84ZGN
gwBtAJhHJgEU8Icuh44QsOS01xkEKtqzp6pE3XoKCkQyPT1N5UDhMBR8XMSZ
tGfkYTyZLuuf7kKVzh/qYUtuA0VhZRfGhLPS0HptuKIXqrpkaGi17uchw5Mv
Vm1Js2wsbNajRi9T1oxRREvFBQCBG7Y0k+aXTATzCsKUqU0cEemDw8+824YX
WCxfdoOs9nvJf/nkW8tVuTjEX9AhQlq4LVGFsfjp0DjBSz07T8rPm42fsnXi
KodkX1qS/vZvKLC25E71u1kYENQcWrp2X7qVoZRMqudiFdITU0hnz/e6hAat
8fwf1a5BD7gdwXTVlMtPkboU6ahAWe2Kfh3+Vd2nIiJBUl93SDHtAcUcA4o2
E18zuffMUB6z4o87UATQxSu1ruRlDaMtth565i5ZpkOl69OUmNFoz5KXmJi6
hQm3dKcZ2pHKymodldHBqamZEmn/tiSBuagjMSbiONGJI6UylEyBdMbGJupF
7HELBQF6pGEEMEYOMo6uURCeMrRLJG8dOI2y8qUcCofAJTCQKuBPsj8+4POX
+v1+uF8ATesprCJ80ByxUoQft+3Tq6v3wXFA13pdbn6VhAIwsqWBbgAZRW90
aoZ+FQ5dKYXH8VkX9qTrHZXjU8HSl+z+w5DcBorY7GMXvndc+LDljcbP8mQO
tYi9hQgGCiPEurx38uuVlrxWNoryy8zsAjJyFAGSV9WgMlmknClYncGmZUly
h8mmYrzuud2n8iSQiEi0UxjZvDUyNXdPD5OYthgMO9M68D3jQ+QV0wLF1xv/
7dzQje6hm2cvjX166YeziVs9l8ehRw/7c27oh57LN/7lkyGJh6m/MrCMVN2q
AEHhj2LDGUYuY67nCGcexxjpq/sWYAyirUd0oGvlCpcOXBHiFRWRTrc1rKN3
KOH1hr4TA9c160QPKOYYUGSBSeP1xj/Q9mfJ/uYuUNQ9Qfwa7aNraVtaWgB+
ADaQ7ipIVVFIlqgWOHGJiuwutIBSltlCSqYMMG9OifucART8coH04xTVUO9m
Z2cn/AkQnR7bZ0lh35be2Pl+0gtXlI9N2LBiA2YM5CPDw8Os8yWBoSspsSIo
8oWJRKK+vp7wG5zj8/lOnTrlQkdJ9bEJnDQQv+hTERep2HKMG1nf2GCoxkdR
7AEPpdDAOrTPbtEV0D6V0lG3X0WIWw5PiKMc+BVQKPPPVVVVFFEnnZAvEnPa
OiG8ZpLLQFH+aVWm+hWJzFiRYtW2HXk0GUXTtCAf/IOpn8MUYYbTtKFHbUA+
AMWhfzoUEwyQRHAcJSNjFWlOGL19V3ZHgIqPUIMJX5ooZqPmUJmx8YaMy6GS
U2f0euYnGZc2gr7q0Xq4HwZUFrhSt1KtsxQqJ1TS/lWGwUwbR9FajsX31X5J
pY7ef/JLrlTujESilohFaWZ0JhJIskCyvpu3HvmnQwOB3ssyG3WKDUeSf9Cv
kl5eOQP5xAFFQ7K1KsC+CFJg7el0ml5Zd+jzgCmtPtRGklIN4OVstnHx2u3f
hr7YtP2oHMBicud/PIEiCxm5EddXq+kWSdiVA0bp/Pk/qBCI71GQap0EcwtN
kv0qgDNVsXwYANCU3VjIJ8VBLZIFIyAuE00BAcykRKGGCj9YXvFBVOBbK1J3
5nkefVsEgIEunOw4hR40Tk8T7ikZQ1J7GBlCXbpdn34+f4dz4vF4Zr8Sx/nk
4k3qe3Y4Iuw3NTNN5zsgq17v2NgE3XEG1Tqp6G4JADnWDpNdgY54Jycn3Z0y
0W96BCVdv/SrWjHcoiPaj+fMQuIBxYcBFGl1UK9W8sK1GQ7boodS5EmeMMCd
ufumyvOKFy6djCPlY7y1eYBp2HxeZYoDACBlgj15UdpllBYy38kEoyyVQjEd
UFE0r/i1idyElYngQ/2obCzKRQgdhF2YqjC0sSiU+VFZF6C4SPGxjcWZu8mn
3z6GPkfNcgehkHl+kczNnek9pfMLA46X5dW6c/V9IwIxKg8XE58Zyn9kQ5BZ
EdhPGlDkqOb8kso33OSw506rDsP1xfJZky1MXrl159iF77dG+p5+97iKvBqm
tAKW1cFjChTZQoxNDd1KXscsR9k3dItEQGijo6NwGmUGcdihUVIVVlu3tLQt
s21kSucXpnQCiwJQ3IE6XL1tlHu6oaGBbPwc7hLWmfiJ9X2+G1FuednvOjpO
TU3NpFO26kcYK46MXm1BW0TK9uI4n3Trfs3pu62tLaW3CMAqaGRra2sgEABs
qbvJpFxQHAcBd1VXV/t8vs7OTv3uUMwcqL1LDRHAeLizjqbC5XALYLjIdtGR
ojGDiCA/WgAch3NQOl+YlAdh5OFu8uAoC4EpKp8eFUcI8TUQDyhmITkNFJlD
UGkyFlEXHM6z/LgxHeEWvPtifT8CNf7LJ0O0dljOj2kk7aOLLjA/f6dtA0A1
5cZC8cnfaPiDoezkJY7NvIwa5j/WditOY1mMolrRVFbrpc5fhQ8qmsngUyV5
FKZ9Wjwf5BWxC48gUGSTJEAa5y7dVrNEhPI8chdQpZ7R8VzD8CqtGz1jwjz1
qa0ib07P5RtIXv1kuqK6JxnvrFCeNKBIL6ay3FhUrxIdNfmd0qBikrOu68Qj
7BwPxYZKTiRgLkLy0AqyKml5Mi0QxrGZ36PcA4puTALIgYMfVlR84Eju5jiZ
ZXp6ugU5OumfgglWfJi0d35+Xj8/iuZnlK0DytcjSGcWin8IoAuaRHwdlFPf
cFC/thfzBR+ob+zoPC0cLnb4U+Yg1tEUusC8zxAXEKNi3lwaXkWvAVKlrgHC
gfNTZoIWPuNoX/fN4KV6FVqQuFCW2dl50vnqHkBE0LmTkjjaYAoseoN8ZAAl
Agp1nwzIU1gkYhgcuIRwo6M0ANVQb1/f50db2nbYQxhlcPAhgXay03pl1d50
N3FJ3EuKbD3lNJ0J9xEfJ5HRO13cy4cnHlDMQnIcKFq6J5TkR7HRPEuXJG76
xi2sepamdH/97glTOj2atjUoZfEpXwHTPNg7IgovCrEqFoFT+JwKiE2XSWox
o7yy5xNKN4xRWQKZHZ+ZKWXAprDlQycV8zDpjD2euQKuyq4SgNP/z97bRcVx
ZemCSO771lN2z+Os23bXndfpsnvN23RfuVzzetvLtdY8Ttu+zY/6xZLrzlrX
tjKRwIBdLZDtLoG9VpMpyYaExAIkIZDdEgmSDciuAiTL5ke2+JNLoD9AKgmQ
BBkx++x99o4TEZlBCiVIVuVeqVQQGXHinBMn4nxn/3y75OgjZ3rWmiWGEPt7
pvRFi2KSzVyzKhXE/1MgVoQabkYuevZjjDG7jopbR9wY//kbhw/0TlqGTsy2
OcDWWkvWxT83oGhYkPUtw75b9hoQ9bOvPUVPjV7e33sBhh90139+q02Gk84d
gM+Xun2aIl5zManFgqaLf2w1itRpra2HBSj6SbbtQFA3Nj5Zy+CBYlV6evrM
s+bnb0rmXyGdztCrJxKJwCkS2KsSrGBAjUCI8fFJYu0DuFiJSlExWZIA+kok
EhGUWCwGV5+YmLKVkvN2f39/XV1MlKJQSWj7wMAA4Ux/DZHHJixGZw+mmpm5
4mEEIms+EW7TMTolDYJDgGcAOAEpkWMh7AEYLMV6gNbs7CxgZuLYoXM9LOVm
JVVIS6iE6pnSCzGC6Z77+wcpoXNAJLJfSGlJd2GHO/TGf1aAknZoeLQYEz56
DqMq7QgpvWLlhoe05IDiGuQnDRS15sAiA989+Lp5++7Ptn2q2WYcZkX2V1Rg
oElPqeoUUl2sbnp2XVSZFC0YRUjBF9e55xBj/O3bnzvg0+KKBRZlY2o8J2J6
VfVgkZjJ1De5Ka5ySjY+kqTPmNrq9EZBvVInEsTNrw+Oe3o4PoqWZla3NGBL
HvjiBxf0KuKXxtaGPFdAt2/ceh0DtEJSyoHvJzAF9pOvHVRZCJO8YsAKrC05
958fUOSbpTedPXw9a3bhTvf5y8Vt516q/vJpBQs5aF1BwYYnCslvtgl9SmMc
3WbmUm9CHbj6STL1BLc37ycLFG0jiIAwg58Bxq8d8uEBZZQkHZ0/MRxpHc1o
1syFMBUgLrkuqQ1hf1lZhZjL91Z/eGn6cojt5lK9BNrHTcWd1KS+vgFADoE3
AFfwJwM2RcwYjUZ7e3tNvnF/b3j2dHZ2oX6y2vyJEkYLoyOlpClWEd8J0RAW
6yQ43pzaCwsLQ0NDHR2fET4M4YkAd4XQhnLiAC41HREB5VJLof5wieqaj4Q+
kYTil6G0+fl5aGDIly0lZRvN/VCacCj5b+iquA6wveoWXllIoA2dqKO/+TZ5
YszXW3JAcQ3y0waKamhhejWmQ4SJ+JX9vXlbDyo3RaZWZtpwUvuoqUEZiLWG
5z58xmQkn704J0QxhrNTY7TvAoYqJEV/tWrhcNg/VCV8OQeD5ixFZ5Rfn2cM
adJqrt/HUbhpnmpijKTUewRx45pPUgXIP3IaRd3V+g5ql4OPeyaf2nYQmxB3
2hIU0UBhL3FhoRfrMwXa802MiR0T9j/zVuvJkUuSCxAlZ3peTSyXtlAblTEm
5cjg+Lb44HOl/6EGZEEDYvJGYTYQV0O6rXka+cNP9RyVX6+WV2h0fmF34rX4
V5/0Tg1evHZq9OpjTI9jMZ01mYb9YSwpT0n5Z2XlnrARbmx6nUkEhBEUs/rL
FYAQqfs8vnCJRDcxydCvAKUA6/aw+k7s2kI+Aw2EA2APQKOh4dGj7ceq9ryv
SGPQzo7eelpJCKCrvb29pqbGoHNJSG2Dne4APkF9JAZZCqRawWM+O3eDyuzp
6ZED4FoKXtZ8JEo/OAUwZzS6X6A71DMS2QdoeXZ2HroCLgFwlB1Ew3QAADbp
ebJ6QwmwLWzhkej+RNdJaDuHisSo5mUI76FLV70v8hNUtQI9TsmfMEM+HzgL
mmBGzZMrQl1dnedECmkJF5fuQCfPdAWuh+SA4hrkJw0UDa1dUoJHxq7dxokD
zUxar8g6H80YqSb3Py2oBCKEHO7ngohF952mOUj7O+HlAHWwhpNsjdr3ftXy
n9+T4Ox1foWV67PzKL4lUHfKDpAbKaohJ0dmukavwF3rPn85MXoNvmnPqdHp
xOiVDzrPB6fee0imZ+axsRy4CN+TVxeV3b9Qop7jtI4IROkNPvcAndpbc3gW
YPpL1mLhT/Vw4yTkag3RLH92QNFFE6qA/YHe0Rc/+iKvkF0FnOiqRteDI24Y
W7XKnZ5QuDtPv9m+pep4ydFzhwZ/PHORuVPwIYVLwBgOfPR+qkBRpmbSehF+
MMNAALFkrs8hGhmAKJ79krmD1IkBiMsvfX19BCrcuzUfxfTlmbGJcdlJ/oFS
AQCoACbLXOHJLpIZ2A+AhDIDknclgFgNMm0F6gB5/m5vDaBQqe3S0lJ//yDs
gWvBuYlEN6rydJlR5LiGnWY9QUhhWFn1HrEDiQoOipUGXrqkHk+M6Q6LYReO
b+/4DOAfBk1PwhUJHhM1Ivx6sLkVsB9csb4uHtaKwWEuZyf1G7xT+gcHTFUq
lFwb2SdwujZyICU1uke4E3Sj4KLFTMCuPBXdB3tCwmEgUc5rj1I3xHv8sTbY
AwqFepLdrLfkgOIa5CcNFA1gZkxVyRW4xciTfJBjPeLsrYTfaFt8/8ToGiZu
QGY3FxbJ2SlPOG1wnoLh55kxM0GJcMDzVcclPiWPqWZSfkrbzmktpa5z0u2i
uX6STDqXdacNSt6jnSvOr0H1eVimZ9tdPWbzVtsH+saeefNwnpdHNMWHlxtx
o/J0imJ6d9jdDWP05kLM/FJY91JN9/ztO7mo50wFBzYs+rY1/eHJbYy9Xe8o
5096fMTJEJNMNT61rfml6lM7j357cuTKjYW7lqwXzGeHbwesdNx9+5gARZKF
haV0WTMqK/cAEgCsBYAkJRGfRwB7eGb8OdahkZGRwqIDSvD8iugiTLw3qwrx
+yUS3fSnCnsJuWIl0gngwwhzU6ObYgsAFR+gTfYPnCFnSFGIMfF4NRnrE2jm
rquLecoXgBTm9DG0H2AnFXiUlZCA2AFGAiAEcEh+ktCflFeFq1cO1YN74Wc+
BCQJyK287LdExaMM6IqKUPPWzs5eA/QI5yZ8nIqdUG0k/Fm9iw2Bq5QZBuJ+
DJOn7sJomp3jE1OLi3dg3VFp5Fsha3WISTibWw7BzQ2FQgmDvpvKUTHd6jB1
T9N5Y66H5IDiGuQnDRTTyf7eC4LfSH+o5/EiHb0L1wVs4FIAphENjzjbLxy7
p3NUD6eiTzABXAMpkSavBmnS0hUOxWJyHDPXcNpPpO+CR5G4sRrFLMhDND37
xbKX6f4Cavy49wdyFkUbZfyJwgadqKjIMGVqpVMc45i0W+YmndWFVVuwc2uD
vo8wPJQjnDaMPlf6OSPVpHaZ4HoEy6MHFFWHPPi1LNe2sWSz7NmFO6/s+9rQ
FpLysI4T0zeghzDtb8ojfwzsn3+s/uJ3J0bGr91arVNd4NY9LB8foEgvtwGD
3lDszvDTpUszOmUbWngBrnhOzETgLAEJMPUnk6uvGgjnoExS5j5AceiLNzHu
FnOPSn2iNaKnaQ9gLcCKq5KBm2wtFMss0SJQ1Pz8TfbKaxF4Q7pEgKDCH15e
8a6YdAVxSfYogHwA2KBKCRQBb8qnsXjX22UVC0suihh0m7wD96Wm5iMKcqEI
HcBLAbEhWEmdQxD2aRqilkMTE1P+7qI/ycWxHe+RT227eqd1ciIVT/hzT08P
tQuXHuGQW4W4QytvzxDWBSQMSNu/DDl69ChCyhKVbjtjMqUHlxxQXIM8lkAR
RvNT25rzCimYMY4brO2BDWXnVZc+OTKzikbO0UTZMrn//I3D5CKoQEL+J+TF
9/L+0/cbFCNXeKHyuMFyw1kIU31OjVyyrWWyO4sP5EbGiz24PFJAkdWzyxyM
vHzh6q3X4394ZseRPIUDJTyWwGGMgr71KJLE3EVN2sRZVCfJXDAtYIwgIlIz
YTqbwsZ/in5tC/2L+tI6YWbOSS2PK1BESeqwMid6Jfn+iVF8fqkbJcqeyPM/
1X279eM8ZL9Ev8Sml2q6Dw1O8hoqE5eMxxwomq8FCSsIKzaSPvmJ03Ao6AXT
Oim7jh07ZjL+zaGkKx+QAKAF0SD19/dnUrFxduoLGRkDTZWUH3iYRkzyWjSj
Re6rN2ykCoTGUmkVFe/aGG8iKkTJ6sKhKNOmYm135R4KqU5ZvmcDM+gpwkOz
AoBvY7GY7oEdu/b+7iPAwCmZGP0CiBTQNdy4CPo3UtRMiL/9fWgmZCSaIMDk
8IlG969qibZZqQiFvLUjHMaU1lKNkFGsZHIpK6sAKCtxN8F3Bw6TupnazvWe
0XJAcQ3yWAJF6HmY7slzTPV8vg5/3qQ90Fj58OGp1UzPSZpzJGa2dfBHaoIo
lGj+GpyaX5MBTjHC/eOHX0qMdl6gRnHn0W+JlM9lNM9eTuQNkEcQKFrefepN
dfbidRjzz5UeY11WPRO5G5mpdeA5+7YBRPxnos2JsQ06jl4KcVI84rBpODRw
iZSKiFG1BTz4zfjIAUUc9g9+LS28WLOslZu3775U06UvvZX6sMno9kYmI8L9
+Z88ub25uO2b8Ws3WVFjeAWvMts85kBRBHqm2Ig0MYN8ydzZzNGyzc2tgt8q
91Qd7WinBG1wOuCK/v5BP3Vhb2+v453oTpUSoBkDqCMXknAJD1ak/RJ4y/UP
i9dcKDMSHg+/jfkTdAXUX6JOkHNGo6mFBRdFJHJxg7xDV8QmjCsy7dbDtZF9
AiMBTe0FJBbdD4cBFhXmHGL8HkcGbFOf2dHRIblO0nWaZ7/FPISOkZfjfcJs
800JuUmjKJBS/BtXFRV1wveCYmeoGmacO3UajJB0iQLThQhVIZCm6qXMg7Me
kgOKa5DHEijCoIS5Q9PXYALoPM2jiNlPcKJRSG9rw9j1VezFTMpNjDdJ1agC
NmfrSbPhF6WfWWsNLIGTymDcasCJLm0FaelZStqG5Cw9M67lmg9THi2gyIbg
JC0FnC5NMqPOyo2F5WjfhZf39f/VtoME5iVEAu3UmoZxMyJJNIDG9fDIN9qI
9EfE4PfUtoPXVSAVR8fb9qo38pEDivirmYNm7dfjeDQoYnbp7rMlHdif5CvC
+SLzOXsOdSll1SmM/Y/GM/O375kOqIaCfXXfYF+rH0+gODQ0IhDCjHcWSsAh
dA9z6F8YtlHmZWWQRVwBf8Zi3tWBTPQhI+mex/fPD9UIKJImE82mkx5bM9lM
acNvj4bjQzpauft+eyN4rFJsOMEej4oPqjEzM0McO2bIBnSXH9ASHiNAKylR
VAhLqKSsrAIg1uXLV43LujLJBiBb6VgCigA1u7pOdmGoSwIN5bRBH7iV5h48
siuRSMBGhHFmJj0miWCoXUIYPj19mRpbV9+QCcZLGeLUztZ8043Tf1h2JQcU
1yCPJVCknn++shtRYgOSY+grov7HQWIlbd8GmIy1eZdH7eTVW3lkfKTMsJr1
uunj3h/kovcrlp0sOXoObdmUNDnmjqh1A8Uj32hcsQIoZln8J39C8mgBRcZp
GuerDycOdtFg6p1npmZL2879H6Wf020yKJq1jxwNNvWnuqFNm4WkpZCytyCd
S35DaZtDNSkx8gHj5xEEimR6fuD3+bIoAOdv3/lFaQfZ7vMoJ2YBu3pSVysF
fj0xXv5t2bHBi7NEiWma8JVQd65GpP9nAhThBgkhHnwDVJBb1omUgLDTMg5u
xoMBgQCMJAZpGzmlGQoOmIWPS6oXNB36jafpOHYEKEIJ/l8DTpRtalEi0Z15
P2R4ZEqsOD8/f/Bgi+Bt+uyt/rCjo6O3t5cwLQhsDA0NARgDRC2ZsqUb6YDg
GmZCXAMScUd/+w8IdnQErJgJULQsPfXFYo3SapMaCHrAzPEXXAHow76+PvOO
25g/WvSfezNgbcqK5IDiGuSxBIqY2Nc6dHaKu72JGUucmBGaev7mrSOBmsCk
noxw+9V9vQbjNOk3Yv/r9mbUY6zCrR0gzYMz5KIPBW4O5PF7PT4gdmeyhq8t
ivYhyqMFFEkswWlJc587wNzWTqqYJXzy6u09Jy78728ekluzWSLrKdeh2lkn
6kStzdbri/qfv3HYto17Z5GH4k8IKCok/ODXou4ljPdSTTcHqrBTonrWKPSs
cZMs7ooafl3TM3frrqzvLK32T3o0M6vJnwlQtFUqE9Z0mTzblD2EJmjknb5h
IeEeATAzJkWAosewKNEfO9ypXvwwTyAHaxQ1wvTABvPc4PsoGsW1LVUCUJml
EvkNEiaEnsFsxd0hhogUHv7d0EhABA01VoLBMzQu31fNIwaJ4hqKTXCISobH
C7D3OBP29/eHw2HiBl8V6AImhIP9lOMm83ZKb9isSw4orkEeS6CoAwQs+5k3
D2voJdnWHAa2OmJX/rg3YJXnWCTnFpaf3N5MdjGdDwXDYJVOMvkgD79KPWYk
TU6LEhE+JUjDaTR0Lbx8D1EeMaDoQoaWkyGOfQhpWzI2a2/VFbFyJs7PCIpD
GhwnzgV1YnGHM0fTpGv/2DM/ztlWktVhluWujEceNaBIvNakb38QsRTaU18f
nPgh1fun0QkgwmzjsPFypFffHb5VOD+5GM113sxV6vaYA0X91jK4a8qMKR7Q
S9jl+6c+ACnpSI0n+QkghVK9O2segEYBD1AOQ9BkAFQQLEFAEZVR4/4DMhFy
t0skujPphEx2eg7oHzjj8fSDzunndDA08pcWFicmpgBFJwyDL3woKJs8Ht9G
hsD7QnGZHByNfBysUQzen9BAsSSTyog7q+FjoBXLiygZ1jmRSIRCIT8fY11d
TJxOPSrrdZIcUFyDPJ5AkWeNkrYhRF9NyGHCvMr0IbaTIpWgIagcnsPfPzFK
Nacwak4GEZu4viCxq2utbBINl5qjb1P6FHJPv9XGVlHL0nVbhbfwUZNHCyii
Ks9Q63lUIY5hP9V7kDneLUVC/tzb7XlbD2LKjwYab3mcmBuXFQ06aYhO4NJE
D5QlfoqBHgSPGlCEhvzltkPcCQ8iqvU3bt35y+2fygoOu04rEh3DPT4Xz5Z0
3Fi468LwRhXMDsxgYn7MgSIJgBaJCqGgFRrjoiRM+alWOsbTFPy7uHiHAKFk
XiYZHDwr4a41NTX3hYWUhgrJloOBon7L+U6HPWEM3/BQ82Umbqrb9O6Ug4OD
FOyzQyFSnboFcBE0HHpSgeriMEeOlBgfV/BINLo/E1y66h7PTvJRJKCYIRg2
9ySQDTJDjSKdmFDYUrfOk2jbxkHiOZ6+xybGOxPdUFsn8rp41/U5l4pV5dbh
BQuR5Kyng6K6+92j1zcXsN2H7RfMkRvjbGt18ABaXqOSvdZYhLT1cVQESXWh
4BdvDihmV+RWjl+79UThJ4gJP05fmcazKlND0jmXEwLqfHy482/+5xFBMjii
VIDMPyu2kweEaupcjK71DoaU/UbUwXJisCbqEZRHCyhmTdQtgGcEQ1oanSxy
ae4j/PTfarroTLmDPyGgmLe14Ve7j8tbTrDufYs6a7mk7VtJgIgBaM7wENRE
kPvsxTnU6CqjM0eZrVmp+WcBFEkZSFjxD/06fTBMf8ReuLf6Q9IiekKPJVgD
DiNqHfh1dnbWnMGpBAIPAaw4ALFSEUePm5rMsJGpWQJyJR4k5D+GI20Fv2XS
FXNzc+lictOJ4p9ENnIAQkNDIxgAXiwUPSEOYDHBoRMIjFC2s7Mr+BKZ0E56
RIJZ9ux53x2xkki4g1kSGMMCG/Dp7j6V4KiWqE4dWGK7e28YxXMt2iDVdJhZ
N6UnKTmO6DZJXQxXIeO4K8CHu2jAyAZoI0mO/Hq/WcLvV+hN1X3+MjmhbZYU
tEXM509uQmj3+attTSlshVn29eKUYUm9JtKEzzmguCFAkUXdhf9W3SN8Gunq
80/7+lA1RKnxtHqQ/OFRcWcfGZyUGBMKYKHprGv0yopNE+aaTcCqkv+07yuG
FvFAA3Ss+7wTLsd+Pw/eURsnjylQVAID5kDvJDaknlMMp72Pvyj5XOuEMxg4
jxxQLIz9sqpLqr3mAUgn/kyFk8fYfI8E5lub4AUOD5qiJqAY56KDr+770qQg
YGPz2tX45h+PK1As8zmA0TsDMAZNyvDn9PR0e/sxJz+vA8ZKBAUBLDSLhaI0
JQt+pwNgAGLC4bAfe0xMTHiyvCk+wJ0lIffOkEAyz58MJhOJbv9FUyrTAOcg
ZWKF5EpOd4qpEFMsghiTUl72W4eChrIqR/YNDp4FUORxQSQu8aGR4WZklUmZ
NcavxvQ7+AWjXw3DDK4bAa4m5hfsmiIu2w0U2b5cVVHx7sKCiwRJqgdjQDDw
wMCA1JAIfxS1I4NDP82RiaibDXdWEgn8MdMGZeitel9CEzs+gJ/S4nTT1kam
MmskoJjn5AmNW6kqsG4Kz+T49XnfSz4HFNcbKGIcStI6cvaPDPDSxok8uf3g
/O17HrMjK4TVpPRC5XEixKNCCMv9l7fElLN2nR6Nun87PqxGZn79quPk9fgf
bFZD0bDPAcVHQpgR8b0TowreBN5HZYYuqPMV8ZPxUYSftlQlHnzcQQmH+6e0
XV6FhlGqPo0SCT3+Rb4mthq7tojU6CuOOTIHFANlfn5epmyPrgZeO4JwGCrA
8Td7e09TkIsHyJHdWUBFX1+fhAD789mRXLp0CVBiLBYTpCECYCCRSABgIG4Z
D4Bx6eUIDrkxpHKnrNwDGMxjuZYaippOrquoxfn0fqbxsdNM+iZ2am1tVVAn
VALVABCVQIJED0ZNAU1t+8L4GFKCd9uZSTqwmvIYaA7cJuocs9PEzSCYebuy
6r3ayL5aQw1IG9CfIXZR8F+avC7pKpKj0Dbo3OmnHYaiVX/j8Gtubo2gIrTS
pzY0CeEH2BF0PYTmza7RKxQolycp2wpjkpZXPYOwVkXfoclrN6X5KUFjNuqD
dcKXWtfopfSvoBxQXB/Ts6U3LAxpeaIwSMMDo+Lfjo964kSkrLHrt+gYZmVU
H0CMkZ4xUiQqFr414jXt8DB+fYnouwPVzurzXOkxx1i5jr4c6yWPJVAk6KKy
q2Dw+0vVX+YFmp7zUC9NSwyLSwiQRw4oFjX8cveJB78WyKv7f0+mH3Ln0AZo
FQGEFSjSasYXa07R8azkt/RK0F6zQvPxB4rmzN6SavZPJ4Awe3t7RYMUUux5
yl9RXjhk+iS25zNnvkmpCotG9/vVU6aMY36WRKIbYA9gKsASCTSYCp9PM+bR
g89B5nZuaT18orMLSq6tjRolpX0Zys5/r41Cbb/s6QthUM/ExBRcpaysglMz
N0g8uKec4eHhECYcAVxKilM4d9U4Ggvd80yNYoZaqUy0i/QngTooHzoHumtv
9Yed2FeU449UfAnZgyixveOzTuy9lJWnYglRQ+H+GgK8N5O8LCws0H7T31X0
h7IBN1GUhNSZHuW2bdC2U7WDu+hBBEtc/mJ02mBRiHMkqfHSg6VrYd1mACdo
v0sKoMh2jWgqX+EtpS8qNH1vckBx3TWKHKQANzlZ3HaOaJADJr5n3myz9Rwk
3k9aXmsacLgNtd4v9uRrB8Vd8EHWGlo9YiWffuuwA0TTAVrkCZm4ftvWbDzL
yz8tfeJjChRNP9WkRXybq6Tt3pzfyOPTCZlJJ48cUCxs/FXVf7gWVmtbKFn2
02+15eEqTFSIvLqnq+v82h90nocHc8VxJb9fMhy/PP5Asf1Yh8zgMJubP/m0
fKmjlXswt0i1m+AOEIKp3BO7s1kCJSXxXNRTAYI6NsdWhDl3XguGisDnYEsz
lVkXq6c9dfUNMACQMjriv6infPNPQrYWtijE5mMhZqFEfim5Wfr6vgLMA0jG
3INN6wUcTh6AIJ2dnYCu4aIJdM+rjUb2osYP/jRLg77KZMQKBkvXHFvD7LDN
0A7QL6WTht6D+0XIlo6sr6+HKpE61Eav0YAgoMXFO4DYq4y0ziZwJeJEAoFi
xJ+enpbxUImaw4GBM/PzN0l/aIZQQfND7rhpm50fQuwc63FyWA+ZW0jmbW0w
4ovJNZGyPtVTHjea63cdOef0w3oRjHA8S9J6OfoVvwZzQHGDgCJLUqsE06Mv
9UGP1tYzF7W3oe3M3DduLzy5/eAmYk5mTyo4+NXo19roTHkl1mqA5lGY3P7p
7zUQLfgkCGAUxt/v/MFRp2R/lbO+8pgCRdsV02TZL9Z8GbwwySts0sc6b6K0
qRgfOaBYFN9S1Wk7mG3tQFFdpSCuH64CiUDUvbS5wHkxmuZmZ/CTl+da5HEG
ijSmIvuiIY43IVZkc9LPxC8OIFAoFBK8RwcMjQyLrTMa3e+/7sLCEmAw+ikA
FwHUKS7eVVcXK1Y+b2cA3lC0tUoWMzSEtHs7e/u+akYV2TgKAQ+AItFoVAoH
mEHsfAEWWwIttE2xzPX1DRFJhIfJASW9iFkCWUUl+bWcDpi2vb2dXRaVEGAO
YayHwJ5EotusSQS9+DwxO6bro2cP9AycMj192X+nqPcoTQx0GiDD1tbWnp4+
7KtJuC7cgqGhkRbde5ODg2ehZEC57e3HUgJFKZ/0foAz/V6CPaw89ATRl5f9
1t9YAM8enwc4mFwa/PptHRkUKoFG+euWNeHXFLKgaARCj5umvDMX+AWN/1hD
C4Qk/lt5MF+XtFWiS8D/P3/jMOLVXDDLBgFFS9/QJKuLky9VfxlgCtyMmcK2
7D5hOSXoIXWgb0zHsTJZN3F3S6A0G4IfKPAZCjnz49wTRgaZdCgxr7Dur988
oiuptda5qOeHL5Z2ddAawgM93+cVpV+Y5NfDm8r0jkD5CfkoNj6z4whr9zJJ
rBxwLdEfMh9+kcSMxygIGp6+i1cX5FkWXeKDGaceZ6BIIjELIYMIJcOICVEB
IRe3o2qDvQdbmgUt+HWGFuaCCSsyxrSjcXBwECCo8HVHovs72b5MVtQE2qCF
u6+m5qMEWlFJo0U+ivAnlZZQCsnwOPoreloE+DMSiQjuIigI31BtUsQpSu35
m+Y5nhKgDsI/CT8BfAozPwyUAygOoBrgLlE5EmwDQBXB5ClSSZIo7gRQR82B
OlDFELw5ufagWIqdgZ6kUBHAxvPz81IOXFGnYMawGugrFd4Ogi1SNuiuk2+X
VZDFmfqTeo96OKKsz4lxn4enSG3kAFzXYyC2fcpD2U94Fb7NQgjYUyuiiiZI
KJXU7fNcMYqB2OQLGlCxBxb9fn7mzcN5+Y1PqFe0x/SsE9nTElVnRpCJ3gpa
zq9BqEzq36mr82RSDI5mzQHF7Ith1Dsy8GOwUpFo7qau/wlZlyXXg/30G0d0
7Dxpp9G34bm32y13+faaNXtiIsdrreajqD24To1cEsPlT0seU6B4z61SS569
OKcTE6e5j8+WdHgszgF38pEDishq6ABdbvV9X+v7y4IJ+RmMO3u2xjh8rI6u
ZEAc+npQWiqnJo8dUJyeviwBKaR/I4HZHCZlv5JKZFVvuqqqKiq2mHm23Vji
cthQGaUszVGs3f9HTtyBZmubLddjYxPm5RYX79TCVYpLQwYLUE9PD/06i2Qv
AAKD+aIpzbEEfVB2P0BQnkhnU8KsvEXT8M76urj5a4SjlaF/lpbuSplQQzIc
i0CjQsjM0z9wppNN8y3K309Z59fQby43wlBJMAslNbzF0BmKIHrXjJGCJMlF
wUzaAsi5ElWv8kEoWyxGf7Nk2NCYGd0aAU+uq/s9zJoqOpWeuAIdQ5oGFTRO
XL+dZC4uetllt2YWf7/HRM25qOeNBYrLlqwCkOrtmTfbYNLRIU54O/DDblEY
A/XKvtP6ziGvUdfoJX0MTVgcO7+/9wIdRAq9pEyZ9yninED2tA86z+NCpk66
CMeMSvqmQl2UK9fHNHq3VB23KV2I66LswGUZ39kTKm/ZeFS0Oca2jQ5YBbs+
LKAoaFx8Qh4MZqSQpC1KLkX0l0e5WlQAr05bbLLub9ndaTNdpzAypSt53YEi
jT+1sdJ1/ipCwYag9xUGc3GjvSumzAXejY6teWsDKfb5Ek06fAxbZwWqv+5f
kubLwaZhGegalBWgSFdMnJ/BV0q9TmydfgFrDFpb7CMZjltCIIQNmpubZT9h
Fb8XnKueqfzTSAhCEN4wgYEIoNCysgpiYE6pvYQNUqytASiGmaOGDN9UYAJx
FFwxYXA2dnR0UPmkYQMkMzQ8KtVIYLLj/v5Bv3XVlJGR84Bt4HQ6ANoLn5mZ
K+maZiugGDaBIkCycSMwBDofPu3tx4TcxsS9JvmPxwCNxm1Ny2MbQFGTXhbv
emtH2GTF8aNrKZYuivE4QXTl1IGES01p1oFFJYjoBsX6T2VCj9laq9yigG5Z
BeDD3t7TsHwYGhqprv6wq+skbPu7nSgrqbYSz7IeQk5iu458l6e5/YNXxA3v
HdepusX0k8XXkLyC4OvZks9IH2XQ9eSA4joDxRSammRp2znxMKQxwNti/FIv
bYfR2kqqJsABW3FEcZKIn207iD8viyLlgUaOM0fb1xfu/WzbpwbfY0zHQWOE
yxMFOhchTabd5y+TfZxipiyZ9BQd8Xqka0kuq0stK0u3sapKyqU1QlqlMx4O
UNRdk7R1X2ffWM8Oq463KiYWQe4F5XQaU3H3bFSF4RRuP6/RtaWXCQ9do0iw
5IvR6WCjswxCgTFrdtCFR5IgIt99YzAUxM3UCbQmy5ronl8Ro9Kp0elgi0+W
NIpqhHSNXtHXKiB69rS0Xeol40xOAhQzkgTCJ4o7MCEBTeh79rwP6BH2Dw8P
A5LxEyGmQ1CCP8PoIOc5AGAkFG66t6UstrY2GvZloMtcVNMQFJH7AbQijD51
gKUmJia011x5ubj8Efoijz7Ak9AEMsISokvZaudCRkJqCs1OeYqcWF9fT8dr
oFi8q7q6WvSWBBRtvAuwkdAs2YnKqg8k6JsItOm7snIPsWrjUd1wjAkUpf6r
snabzaJqFLtHhV+gzoCKPc6EliLJOSP4kxKpkMDBUCYgQyj82LFjs7OzZOj3
9E+6NYiZTnrNA2N14YngQO/E5oI6rYfZGmTFe67kqO3uvfWo1OS1m6TCCg6B
zAHFLAuhF/YzpBcs3AvKwLuJVM1FDYTBVNo1XFzAn5sLYtBSGgqHB6cpWx/P
Vo3kt/B646Dj/chzDV/mvoXpUagcDNDOrxeXSNSxKMWU47vIo/qZt1oZoi1z
BRR2TYrdPHsjWk9TlpSaZFAk03eSdT6rYNSHAhRFw2qJ56q9xvsVdBUdiq4L
RvY/tWLVowiZu2iMwfaR/gk51KKapa/PegNF88rj124zQksPnPKV/8PUtdtG
Z64FyO08+q2KMcQhvdkhsFJKdXHzUOzlRQ2DU/POOH9gwYdXHltV88ToleD3
c7aAoqUSQ0yT3kCtHQInKVl/kU1EhnEmQlq7kJFSGR7PhaVFUQe5PoijItrj
rru/fxAQlwc90hRJJkIqVpL6yexJgScpYadHowhXXDMeIEdBQ6OYQDDcDW0Y
GxujnQDYAAkDDF5aWoKdg4ODlErG1GROTEx56u8R0r4KzCNPvAGDhtFzOoKr
cupt4iYqK38H6iYejNBwwKgWAkUTTsN+uJY/yCjqJgISnElKQkGwGYqp2EQ8
3xV8MPmazs7Om/tnZmaErRFArGBUFfXjWJbLzVPomFUhlmgUU2qqsyhQD8VH
x2vegHUxMW+f+XHOnOWzumSlvPRW/r6+NBgsBxTX1/RsvGMd+XV1F9pwyY4c
41jmOOMTNTH9/I12uHNTV26jcq9Oa/BICYnv9vFrt/RQSTL3r7XGOcywIsGz
pBi/ZxfuPLWtGfNOxjjXLXr1F9TJqNY5hooaS9u+5fdv0rQII2jL2qyq6+mk
RVbFr9iGtdGyby7es3lP8AvhIZmekw5yXofYH+l4WzpBm54bBN1t2trIMbwK
N84tLGeOfNZfo+j0yQpB3FVfWQX1p0Yv286DllyDYr3k6DlpiABFfNya+BFA
r0V1ravZzbFKvgeMvZKY1SttjvVsmp5t+8bCMi0ZPCX7P12jl/RpDBedUlaT
mpqPBBFJNIoi91MYz2WjhEnfY/E0DJQhT7GcuU/Hhpjwj8hPTMe2dO6OBMAe
SKPIQJECTFQ6ZtQoCiT2v4WgegBsyCGQuL77Oaehp3oigFiIKIZ+IiWhKBXT
vejIrE/h0kPDoyEjKXOEGWM8cS4RFH+BggzNP+EwwvYCFDNUc5m4NNhHkYT0
w8eOfe4pvqLiXRk8gMNpJ4BhKLa9/RgAaVOXGFwf8xiJXVrfwGetykg+/Vab
etWkd1DM41xpr+w7LUv5lLjiQSoDhY1du80+ZnGd4z4HFDcKKAowYA2Y2tjf
e4HyfRMMwwwaniYrQLi/Z/zZtz83VMExchHMQ9cyRE3avMuvcCO1931XMSk+
aljJZOmhs5icAp2XCj7JKzpIAAM1n0o9pRKaU6BEfuPZi3OOvsxQnWU3zEXr
ZrlEp0vxMf+494ctu7t0gx5RH0VtLr+xcLdr9IqG+tnVuMo1cHPq+p9oASLm
1E35n2xGp4JNhXV/V3oMu27ZrSN6qD6KqB8muzxlQglCiYVKs73vyzFtal+r
j2K0d8JZiGmfPTLQ48poa5OsjIrbzmVxIa+1c+Tli4P20MClDTA961nGstkJ
Qcd0p7tua/+08ZKxDXeX1SXE2VXCPO2i3XAgjD5gNEcD0hgaGgHAcLC5NRLd
X17xLvn+SSYUk4WGvk0WF88VyQQ8N3cjnf+eyAMCxc7OLtJo8XW7oaqdGP0x
bjgE+i9NjnDV1R/Ozt3YgRvpjsTOmfRH8lI+FAqckSN91lXtyVlVVWXhjQAE
RT9pNa+POSeCGkV/S2EnnWtxEJBoFKGQiQlXNdL2V6piMwGKUGYs1lhWVuE/
XZSKbtolb2WCXUBT1Ioy9ax2Hx9EyAoGb4BXon3a66MgACvGUK3UcHaSwpdw
aZ/VFSvU5v+p6ebpnugc0/qi5IDiOohD70bAhmINntx+UMcX6CVDo6HHIGDW
wNGXGrfwwbDRdKDne0smGltjshXrrnPF+xRZobCrmtp++q3D6MlPkyYpPHk+
za93+EOK6p55s2124Y7r0qhOtLLtprii9Z/y0RLtu6DydFQlTKQaIA8vmOUe
VJuSNz1b8pkdZOld4wX0kgHt7/u//EG3EVXWlHaH71os2qtUARhMRwxdjDTT
yEb4KCrtml7vIAl2TJxyU35g2bK98feyMlnbQunU6GWdjSW/QbyFVflFTRJN
gzmVGl+qPpVF07OjoEOsePP23edKP3eIdtcNKIrdCjWKTbqx6a3PO4+ec7xc
eI7LZJ4ioFKMU/m/1zpgD6AFwAPOQuKQbANwSnSd3F25x0wKbHqLmTEL9Ikq
whPXVC4edLZ7cvdrFyNo+qyp+Wj8PmVsQn0rZhiX6VkBxROdXdBeMT2nQxdk
9f4dJZ1RGWfm0h2pDK+hkmEMgREhF00BfiJ1dTFCcbW1UcDhgK8EiREkFqQH
5zY3t0JVKyv30J/wXVb+zttlFbRtfih8BvZHlewXdkpqfk9PH+A09yd9143B
zcfuG58kbXMAUJQ+ITZLUb3SfjhR9NLEj5SyD/36ZHMPVGN2dt7cA/1G+BOu
KPnBs+4TKKvyQ2emibI4wEmYn/o6mo9W8G2dzKrxGZao5I/NDIp1OcLtDQaK
bh9FPSm/Hv9aqeZ47iZWHCZmb8Ix8wlZnDdrvzJOEV4Ue2rbwbnFu+aEtWzL
HL+m8Zy0xEtBB4JgMYBnCKkSajXmqZhSs1CSSlS8QCv+rvTY/OKKTCLLWdeO
21Qwa2iNR3dbfIBS3qgYXqcPHjkfRW6CvevId+p25zeUtn2b3T7iXlFth1Hx
4od9uLJoMDXY1LSfbft09jZb6jN7DW5MMEuSrcfIHRELXNgqKsh/qOpOGmuc
NfTn7OLyXxR8TCn8eAA444FUbeppRT782aW7D9I6l0i8uaUMwX/79ucYdhS0
kM8OUNT9ZW+pPKXvppODJsXnBXwKcJys3FfvjnPIbQjZXdIoZ5J0pPAZhtx5
lptbDhGLjsjg4KAARU9o6tDQUIj999KNao/pk2p4X58d7AVnRj1H0J7b6Q48
SSdmMDi2oiPdkUolWPmBdBRbnydJJWjmaqH9VcwGE0F9HZ0LZ+3Z8z4p5aAA
QpK68Kr3BBkCSgSs6EGJ8CvshE+tgRsjolF0xURzi9L1Wzhk5nomepxVfRRp
g+pp7udMfIokx4xnAdQ9rgKjbptTQMrBQPgzkeg2dxL+pHatqu1cq+hlF1mU
ntrWHPSK068gUtE0FLedy3ptLl678bNtB51XX76JTnNAcYOAIg9XV+aIH2Zv
biYd3VbyiaIQ4zoGjXEOYJEwBMT5So8Xf2Xf14Yi0TZw0Zo5hwkp0grF8VcH
+U0jYLAmdkeMkUelweejftqsbXbxX5R2AFbkgIK1EyCnFVXassUVtlUWpGVA
L4quB/VOO49+S0xBj6pGUfPPvFjTraMnCuKHBn/M6iWUENK/eO1PDu0/rDjQ
0WUTf5ccPefcHcsbApNSNsJHkd6gWBnA/8HE72JVx3UTnn6fSEau+/Sbx/id
zG7DFBheoF/UtNCG7497x9bautQCU9iNhbvPlh514Oh6A0UU6Kz/vv8rjJ6L
68Rhafu5Ce+KEYGVmQAckmS7iUS37ZuviUl7d+UeP5UKABs4JWU+uwTq7uhD
SEmKra9vKCv/rf9CKUVIsBWlHwfXUG640Gq0OTtCRCkTFtt3BC2hmERmda5m
1LWGAX2dQPu1365KAsAvhDzYvv3jgqgvuVG0SC0CRcLMBCyJoNs2bMcMk5Ke
/R6Juk3ScpjCy+rmlpBaT/BzQL95VgE0MDK5WQm06RPdNx1/6dIlwepm9cj3
wENoKSJ7pqen25HtvLPT9ZIn/EltWS+GHGPihi/AfuRgRmStWvdS6CSApgef
WOngmEjfuPbrcjmE6D1JjTHchg+OMHXpT/DQ+dt3FCVOEeujCuu2Nw2u4hme
A4obIgQXtlR1ovUZR0VRMICv0/wVqH78dmou6+R76WoKFVXmMHJdKIq5HN4k
R4yeUtVPz5Z04KxNKHGFTYHCKiLoMWk8K7YbovD4t2hop0rNho9HYvTKk699
qqdyrJICP1Je4Lvn4RJuP6WXb+oDS7mzF+cMF+UkkgvZpNpNOtiYlaiW2VG6
tXiu01e0RyUH50Yph1KCPXjXYA07hxRz9yUbRbiNnrdJcuVlpXqhE/DFWm4d
2AXHHOidsG22uacs0nifSi8Zlpvka7Ag2tqgta96NeRWZqK7xROF9f/bjs+4
PBnDrjVaigCGFCpuyaYEL+p76hFTl6gnlwDjvcQqhaJPNlGGQTIJFcQNjG/4
YDi1WI2oBF9Cezq/NxSJaacGqIZazhgPqfZqNq/q7mo6LGEgOtg2jwLoQtGs
YQM8kFYK8MzQ0Ii3wh6TMRfrgWTV1dUejWIACAGoMI7GUECbYa1BUkQxAPYS
mjGmO+UHg1BKSXMoMctao9jZGVaBzBPpIIrsb2lpkbZDw8XKaR7MTobvefb3
9fWRzyHG9r4jWf/kAGKPIRXc0tJd8mmUvsoWUIRmXrgwToUjr45I6n5LIPEO
LAFCmEwZug6q5KENT3m/FhYW6CqeXpIOLHelrekiu3yCb6JoR6kQM+p8hwqT
OWZeV0D4g/ivBovMffQGmbx6i6NIkNEUUEFBndsHRt4GTfScHuij5SreuKSm
pxPbJYm8Co13BQ9Cnl7Hrt989u3P9dJYLYTj//mtNngj6XdRDig+VKCoxFJZ
+YwQy+DUipptG+YydGzLvkk3XSVtFXlxBwaPIlQpjDsQkWO02YvSuWVPv9l+
ZoqoDJCQwL3mcftVICZEc7wzgN3okQ+Up0qhpvmle9sb+8kQj08TXb1JDw+M
Ig32JHt4Uc+KPj2PlFT5n+QVwRIgjljxugaENM0n9eyP3bXMPYCizfoaWK7w
Iy/LSOpJuAXYM/UccKRxPrXu8Jkf1zCGNgAomoNl/Bq+P1UsCUfm0nK7oAGT
XunLAQDeUpVgjwRmTJKXoaWRmxSbtAzndt75zdScPIZavcZLbGecMFbU1h9G
RBxHQ7cPVdp0R/DG6cB8vd9UeKqRD+/kvyvr2FT48aaCOC+4WAksXb01Lo7u
EqTselQ0akuSOUB6IG0n6wklOYiDZHW+38LGl2q6k5j3Bx2jTZTofmbdAqhA
EJ05xQNIKDZomUnlWFb+Dkzq4q0XAPBMoOhROS4uLu6t/hAKn06jZ0sp45iw
WHSDTi+lkbHxyR2oUTR3RjH7G2kUxUcxpbD5WNnly8oqKK80qfv8F42gIyWA
amH7GRgYILbA2dl5pAkKl5eXC161EV6+XVZBnnuDg2fJGE15qKXMrABF8XiE
cmoNH9RgoeNN59IMTomkZASSCOWwZrNUUwl5JgiLeJjN00LHJCEwNPY8TYbe
E5XyugFF5fPDva60KK/sO00aGPE0I39pfDabNDzIb9Bgcqt6mZNWhF4pltYt
6IWiuJGRkQX/p9eji0fuyMBFtHpLqKwKUO0+fxXO/svtnzItWA4oPkSgqO7k
7O17T24/SBqSQPTuqvB7J763TR3CutaSp8Kzk7NPbkNCRVzREFczosQmnrzo
zwYxQ5cozhyYJdlcZagj9Dwlk6yhGdNfPNSVEZm1MSt82P6e8b9+8xA8LE8o
51s0iOurx3cdOWcUFQQVH1owi7WiPCrVsrFeIpXgA1jxzMUb2CMcCY0PvgAB
/E/YMuVbmFUM3GInb9y6g0oqak6cYlrhrqn4+oJPf/1hd9qpPVDWnUeRIwGl
yc+82Ua+De4HJKYDwdDFl8DVye+vJI3xY5QpW/QfBViJFcZhDNBqPRhU+dro
o2Ebx20JVoQKHBq8aMktouu64yZWdE2IL4quZlm6bfrPsxfnnNSchWpS2FQg
AWtGmButg4oaOBuj6mpLM89Ty8h7bYWcRlYNSuKzFPBDnTwlXQr2jYxNXr3l
jDVrRa7tRooG24+dJOxE0+44q7MUQDIc1eDz77VRwDPSdWYl29vbE4lu9yCx
TO8+cz9tLC7eqazcU1Hxrp9HMZ1MTEyENdjI6PgxZREuAShi1haQEjSK3N6k
sbZvYJjlEISDCsPGjh1hM42yyNLSEh0WYrdDgkBiFdXJX0LFra2Hh4ZGYD/A
SCF4CaG6ErrRLDNbQJFaFMk4eJxaT4pQz/FmjImnx2D5EOJ03p4OdJYMTvB1
ElA6LkO8LJ0wKuDStRizEzKGkL/mND7D60elqIneJIwrOX/7zlPbDuplYD4n
RFCTaX0eR4wSBa56jetHtenZ0qOI6+7x24aI8pLyPDrPpTlN2MmJ639S7k9F
YjfRr+4POs/juyv595Vdm52MGzmg+NA0inTf/mnfV0xqFwsMehIyt4a5xbu0
grj/eX6NlVzBaw38eOOp1z4VkKChQkGDDsMp+FSbOFUrDpCXBczyZLGyjEnT
tgUfLtOctsIvENKDuMAk7hZgeWr08n+tPEErHVp/aTu45n2K6eGBz0KwN9VD
TOH3N//zKObZ0TmStOm8qP4vtx3sGlVpuZYJaHiJFmltyNDRcsgzCWwzkE7O
Li7DC4TsFE5mOtUo9UJ47u322YU7K2vBiRvFo+gMEvv1+B8QIzVJK7RuTQcj
x3idopJWy3y3rIsS5/+kQcluG+pFbbih4QcLEExbE9ck2xxi5l3E4X5Y4ml2
QU/lZQlvazU4/6TdU2Wm29M5qhzIFfLEpSKO6lf2nYZ1hPZURH8PciDczGwD
5FIIM4WjOZTlg55zVo+FFDAJ/16Nfq1XEwGmZ3R92VLZbay/DMJUk+3fdjQb
SXuF5nGadmdmZqjtFG9CWkTR6lRXfxjBFCGABwBlkS11YWEJfvrd3hpP/QUo
7uWfPErIiYkpQA4BESIeIV5HnXuuOGwqo1J+tEMjayBFsRZSrnFj6CA3ZpuL
FD7MB4OPkaKMlIqEhTyn2KgmTWA+lDA2mfSxXV0n5TDAh8qeq0DhLlHVJrpO
dqoEK11k2zVhWPaAYtJmVarzMbL+peg6dAGFrv53g8E7pVB3AXiGU8S70iMU
AEW2e9HiAmKEU6C7AM/DnTWPX1hYILpyQYkABSWiXLpIop5TrkQeXCzX9l36
D94/eYYpIY9dE7UK0Zih6IWgAUN+w/9Z0h7tHYd1nC5aGxd423LUCSCtgz++
WPMlvcc4g0YjhUi8vL9XXpsvVB7fFETtmAOKGySkajs7dROZcHhIpKsnm8Be
qj4lC4SsB+ynkqQtgCS5cvbiHMVnocqF9YocLylAl7WOmPusqP650mMHesZt
9qBz4I1XX2bLfGq5HyXAxvAgPPt2u86nVmD63sfy/kVnWPvZtk9bBy8xPLCD
NSoPKzPLmalZ6r28AqZCciMQUoqSbcIyOseh48T/tdpRq7O0Syd831y4ozqK
0v2oMvFhR03UZgVvmsdVHpNluR33JRtgek466illuoUhR0CF3mabxSCLeInt
sHGMwW98veEr6SpLjwDuNC6Vyk8ydaFBHao2VAPV81jvdVDUN8i5WZvy1aJJ
Ba0bCnPH3GMAQqMWusPPTF3bUvkf+JjUERbFIdH06oEe+PVAzwWD89bB+Xx1
clKKKU1CUmufpa0mc37A/aVYIQKUJ0dm+EKBLkmK7rWhGF6//Mw6LWXkabmh
kYW8fIIfZH/CcFzU2IyhhStylrWOUIhZ+XHOSbfDnVTF5wF4KHOl4oXxMSfO
Qge2rP4hc6cUQkCRqkcaxZRvaPOUubkbIeTngY0wxu+kPIybpv+krDSJhDcg
Fy6aUNJN3RjQ3uwBRSW1hidAKDCYxVQje26rR6T51FjK9eyZ8rSykS8qMJtu
AdXQPAX2Ayw0ISvmUkyR96e65qMdTPkeUMkHEHonLDurSnygXt3Xm+foi4iG
Tvjw0dIBLz1Nv9CkTcPOayr2128e+XV1d2nb2fc6h+El3Hn+GrwlWgYulrad
+03T7/+hKpG3VWM/hJoNvOhW893L+0+bHs7PVx2n5XkOKD5UoOh4v/+Xtw6Z
PZ/2g/HOrUpBt8wquI2JZ8Fq8nQ6dfXWL0o/I0sZjuSmTTrQpgFnPVKMqAGM
ypkYaUJgbD/52sFX950+NHDp5u27NGc706t3RtV/zC7cOTJw8eVo31Pbm9QD
4jCWsCESbdybVKrBOEzxU9f/ZPnM3OnkYeV6fj3+B9VdYunDLMwaDzDqfmF3
Yvz6ktYQagWRKBLZbKn+QPOfzn2j9nwzNff0W4edhgB8gs5RcRCqRU9tOwgw
Fft+jXytGxTM4owNVU/1ytLhwI3aXUdDF/KF0G4PtPQuZidVLkvhpaSpRHRW
K0nbOVR/j12/9b+8fjAPUxF5Fm6cPYGbiWYgQOB/89bRaN8FKkNjJ4apDpDn
UKXxa7de2XeaItBVgVtJT0gv6q+p7bAsYtiGE8FWZiuVrDFohHo9PuBcTvuy
shkdNZmBNgcXMz+/IVd5BVGHfJD4DrtvxSzBthnbu1IoJslTjmygMmUfbG4N
IY3M+PhkItENSADmdEpWAvOyBo2GCxkcaVadYADpfPwpgGV7enoaihoYGKA/
Z2fn4eDq6g9TOkCOT05Qgel7zCVjE+OkxfKYngUo9vX1rZr4mITCKwAIkabL
DEsxG+VBpCZQ9BwgzDnpTrezDRQjbtPzqhoMMj2jj6Ls08r/wcGzUE57+zFo
BZVTVlaRznvTxjwsEqGMDdEVGGelNAmgQShT8v6Qa6hkfvT0EnwT9CW8LTlf
si/8cmD7mj1/e+nvSo9tJgVCft0T9LwjKxfmRItp8EZWD2I7RBXNJsc9JsaJ
R/V7UogUaFmtvI/cbLFwuf9XvXySeqGH3fzC7u68ooC3QQ4obow4erOqE+cD
mdMa8VYqH37AWqQ4ooQs9z/P37/gjGBraKGR7dxCEiBfHgcaP6E5+nBMoroP
m1NPVrO8QonilN6OP1d6DNYvJUfOtA5MfTE63Tn6x8ToNej/U+cvJc7PwS0G
NIX6w3oGBhJt3chzNPWJcuF4cvvBCMzUMl1qJdFyMBB6KEAR7tkzb7YROw05
eeoKOC5wMUkR8nL0q/FrN9lG7OQyNpVgAkgmrt54Zd/XeRQYS6FGWluliZWe
Lem4sSAEgK5Mi5nLRvgoGiCfGo7pj2N5nBJIUFOeEUKFr01KGNS0pSoxdf2G
oWqzTcUXrXng38VrNzTqZnRFR1KIGQ8AR69oqt2c3ILaTt0I+BwG7aEz0/O3
OZacET7csvHr89He8S1VneyNHOPAojrytHytsV8dyfbgl/Z24U2s59SZEsPC
4x+XYHuOj1A3SeDz5LWb5L0QfG/NdwdsfjFyVT9Q6SAirf44MOrFmm7Mr+1c
xaXy4j4HVOzokQzNTHvHZ2Xl74gmxwwsunTpEkzxXV0nE4nuKJMcegyyQ0ND
jnU10R3QTEJTc3Nzzc3Nxay6NC22IuMYzBKshTMFgGKYg1+47SumRpFQnECb
lCCHdgI0Qiv5Z5SuRUJOPKdAKwAU1dfXUySLJ/7XNCuTFdsEcikDZNYBKEbw
r1X85y2VYjtqHE/PqXpYMEW1SlZIcA6KpbZIDItled0qoLfFTIwNcV2INiYm
pqqqqmRxEUJKzwCGc1t0pLgWGEflcNZFzAzkWCXs2bPKJHSMwOEmn1ua4VLI
2XV1WHQc0SC+KwoO0gGpcy0RpGS/aJjEtzchjbmTdF7VDl71AamackBxY0SU
G7DxJ6VAWC2eBeeLbfEBAQYbWE/W0RnTLvx/aPDiUw5Fp0zf6G0rPvlFDRpJ
crCtnvIKKLGLzhZkzJ6sPEHvLGGxc9vleTCoS9SXHD03f0veHqZ59lFM4Xf2
4vVN1HD9pHOSlELyGGkQvC0emAD/DvdPmYEDggpoMLQO/gi4XQzNUL4Brcl7
M/5q9GtAiUxpkhEheUrZCNOzY9TU1mNLsdMPiMVZ0dHjinuzuTwplATWddSf
L37U88F/DHWfvzy7qNY4s7fvwfahwR93Hj0HL4Qntzf/8l87ffZi3cnwkqE1
jpAS5BnxyNixBi93Aeq6CyT2X33+oSrxQuXxLZXd0GMqB5PTP7r39KqnqOGv
XmtV+XEYqdJKENZNxmGSWJAhawEqG/GK8AxCc16o7AR4nMf8A9icVRZK1FLp
9ZeqT6V/STIUJ4JHbTWIvVhz6v0To4BLcQGiezjSN15y9Cy9cqHtIeZVNgle
nOuvpnoi/hzKziaSQJY8BooJjy7IPBIOI5UmwA/AioANIkgWvYjEUCbqGGdG
FH8d4BQJtHEfX+I5nvASA8Xu4KaRQIWXlpbg+Mqq96DqgJ/Ly34rEBoegaHh
0aPtx6r2vE9KM/gmdkQMgfFb1dUQqquLhTnVdcor2mwlvzR9GbCQacKOcKo+
82DbDRRNF0ez4SkRZkpJdbyqeYK5yqFpiIfLyaacEqpJ5LjYsiXLoQwG6Fvy
ApVjoIdNRaKNpm2zyVJD8X9YJ6CYUuhFBFgRniCTQRHXyPWSel5ePuyTg17E
sm0eIN5NQuCgw/TUEw2vpkMDl2SNzLVAJxy047iQqnrhNOkC8V30RGE9vKls
Y0G0AVJy5ButJtXh4U15hv+bRsIAFJUHV8AEl9SaBPoLNxQhs4YcsmRmOgii
B8TJ5eTIFSxgo9psOdqhf/zwlMAkeS27oVHj5vz42Ys3pO0bihf9dUfNz/zt
e2hHY5dXB/80PlFg8oo0cSvYIZ+XReIJBvddxjnMg6i4IONpAxlnDXxCgWAx
uLRy311bJ6i4mKt5bMtzQrkLGCUy9eiv/jWRxW5+78T3TKZKkIPBsO6TpjwN
HR3gjXnAG2na/U3jH4rbvitp+1Z9HzmjAA+GFzGLAncaY04yN2eR0BtfXw4m
fIK8XIoaNus1gv7pi5H7YCbJRGAt8FwpEmIXNDgMh5oWW/HS/6fCT1zZCR29
H0NHzIkpfErQP1t2n9CAyraZtQY5aXFI0bqVfSqcDe8HcTgPyxgarGNGNRqZ
4dwJV9HlYKDxc6Wfq1B3fpydh9qyUWlfp2GhPE1wCXFrJ/YeZuc2SLNjGY1Y
c7FgrcwvrvyitIMXdzFpNcdDMSSW0J4iThWh0WODMxPpPo/DaBGgaMIMc8MP
8MwDOjo6AC14CHA8QDFl4+bmbsRijSGk1+vqOimYSuEKZY8+I2334A1/UbW1
Ub8SUoCiWf8E45zMgSIJpQIcGhkGTBjasYvM5d999135OxWmr2Zv72my2kNn
+oliRCoq3g0jqyEcZppfxRQuccp0pFnViDucWb79yDAToAgV9qSoTn+8qlsZ
Zg+Ui8Jdo5VCdXX1wsKCHGqOEBW3woPBA3FnZmYoF2TIyPZIvo6mRDGXIpRj
7pTkjKEMkuxkU5zQg2T4yLfyojNVJfQkGmQI/BKQDaYvQHTH7BCst9HvyaI4
LPTGrt/Elanz/tFXt2x4PbITY8yYs2JO+VirxPlLBAZca+117B5759EhBAZq
Ztws4LCQLXQFlG5YAcXVXoPCZCseOJ3Uh85CPl+rI8g8h90Y7z5/1c0iu67C
pDHK3mQdGbjIMRqOUoJnBK1q+/kbh1dcD+9aghGyKJZ9jypw9uLcC0rRJDfL
GbHm8oduHzazgTRmzgA2caYknCWvjIIGA1KqogD5bIsPTFxfsJ1JdQ2VV2SG
nIqdvdE0b15cfD/y0PUxq9223Hn+yvOV3Y5CbGsDa4fq/iKfSAIJ8FDKm49d
ak8KUQHkjG4n1IF6u4D0k6TOpebUvx4fmFvIXmJi2/5lVcKpTGFMq4XFUbDo
U8xKWd85cjXrixgk/DlGymevEwIOKgeeORS17lghJ0JfHfDC7oS52mLnnKR8
7+ubeHJ7s46fKiKbjiA9100ROlw92un1QpfTsKqOHFDx0fiEmHCYyokzDfEE
obUKi8vPlnRoFw41NdR7G47vcAe5bcXhgQtt7rNACyBdm1/xFmJFRb2bX+/w
tpGTUhFHDHGrNYzUrqEx16pWe0+p2+RoFDMgzQswznrEBIr+SRwQRaLrZHHx
rnLFytjNykNdDmCwYubN84Q5pASKaCdVvM2e/X6NIgZWpAaKqylOkxQG3txy
iFR8UD1AyMXFxaFQqLm5eWh4tBlxS0/vafHHS1csNVAigwhSmhpROgsaVQkg
Cq2rAIokOzOFVI+7ZWxsrLr6w5qaj8bGnBzNmQDFzs6ulGrGlEBxaGgEKgyw
3LMuGBwcLEehzOCehQagQQmQMW+r8l00AmfocsPDownN+51oaWmJRCIAQamv
PLyXCYy3IpC5oRpFww0D/k1cv62U8/DGKNDkipTLjziN81idsmlrk2gLXfqH
AvpJzRebNMlYIz2YJ0f/yCxstvmiEDX7lqqEflsyMlSvGuUqQ5TgmuBRq9fQ
zpXNmSatJEvbvlU8uoWfaFYKNeM0cGwO5TtW00FpYKJDoYzAumufOrSXuYz7
LkUlp8zrGp1xv7HXUSy34hK2f7btUzZd6fBhrddiiFvZ+b1lrcWvbD2EPOdt
Q7F5ZmqWKUPNyUUvRhwtUKGoI2IGeowLhtdujYWshCE9Gz4az5Z89knP2I2F
ZbbTJTXN4/3fr6S9cmp0WnQ+myWWhMCtTgiocO8L2SfcVuOz+/xlFeBWRA+4
EErjymVrk7YjFMWo4fTg44a2Kcu6idCLXlxsbdikNVr1/7TvK/IiW9Vl6L5E
VgTUOZs4K6jCM/QOwSp9MTptuRlpHlCIAWb+1so/fvilbnWRimDa7HBTc88U
1UsCLFIU65enXoMTTlMbL1QeFyWerKNNcmxoweDFWeUvJNCogGEhran/pZHQ
moGURK/L11VYGo/H61IMy6v7fz9+7ZYTd2WJSlOiYNQgublwR3GdsZ6QorwF
mKkpgOBxkXqB65dkfuM/R0/bTKeZvkcp3Ntjnk7CFbdUHYeraHeRIq/xnTfM
VWFKbyjttiHTdG0aLpQ1PLweoOgJYCEG5lisUeJkiWIFlZPvhEKhkBGEIt8B
GkUAGF1dJz34RHHgFJfuMHwUbc4xR6Zk2M64aeo2vV1WUV7x7uKdJYptAayL
nVZLR6jgaDSbkiGVMB4Zlz0q2d7e04QPqRz4kxwa4RTJVkPulIAV+/sHBVVC
v4SV7OSIjzDtwW8dI4zcO8WinTO7yA8ULZUh5aTfqpvueGoafsIRt8oUbmsZ
9I87AQ23xQqzw6oHu5rKWPFONOOvKWbqrR1htC9Pem6l4E+PsnGdJcn5Z5el
PqdGr75y4PeK6l+5bGmvJHifmK7U5syrtrVTcQOxDQuoeLHmVEL5MBsOPjpk
Uth7NXx6Ht4DkiUKcwfzJbR9gR55YueWRe4G9A+anh03rTyxjOdrHRS9FXcd
+S6oGEtquyy98QK6ZXrNT6KeVW+/T6EfoMmW44a3/kJVZY5g5osjjFTPq3JH
TTFx/U/qSKL0cBSSD1GcAAGLlyazt+993PvDcyVH84oUi+8TdNf+hc2FoofR
QVhx4147g1CGIqndflH62f+I/35cO8/fswSm6pl1ZS2aVZX+75qLdaRIsiHz
nIgriL9XQDFr49+pOVb+xsLd/T3jCgw4+DkuarpNHMigFlBbtRHfcNo0c8zp
xxaw9PuJkblbdx3skdW1xZbdnZsltRNp83BV+0RBk2M9L4pD30pYStaE/L2t
5QM9F55583CeLCiKGrQBlDWKbIRl27TOtBKXw16qPgWj1Ik6Qa4qi1+SpGRj
Jka4bvLj3jF1RULp6l3UxOCzgTWcprOrofHTC736PG2eVjSJk9ducoNsm+C0
UBxZzgjBe6ccabpGr/y65gvH3COLrHxxPVIlwzGR3h9uLgqlQJCPrjEhOF46
3BX2nhNDmAggpv0KCpu0JkF41YpixqgzPFSVcrserVpf7u+9AMPb1Cjq66Ck
qNIDaxRnZmbKysoATnjS/42MjBA+BPRICrGQLxdzMFDs7OzyVAnAww7Mbmzu
TyAvjYV84M3Nrenqn7KNlHT4DwP9AwMDUD3405N0rxmNznAJm4EW6RUvXZpJ
aNE58gBA1tc3DA6e7ej47LuhEQCZlCvQwGbJCPsiUlWhT6BFcC24KHxIc0h7
4Bv+pP2seJzcu7cmE41iAnPneVqa7vgImrPn529CSyj2xIl2UVjxMtzZ8vJy
uMue3nP4djxAkaPm0yLGUPGOcIj+lOh4kk4jo5Dcgg3RINnaxMDcFhZfF56m
aO/ESzXdysxR+KmzNBMeLcd6QhoGWqgqR0TAhwf6fkBvbWdGsARDWPxl6dU9
bB/oG9t15NypERVeOqYm3yTZXO4hm3HX6AwcUHL03Nj1Ww4U2RBEcmp4BiqW
GIE6XJm6PieI11KI+jLAYKhYcdu5L0Z/zLA6fFgSXln/dnw4MToL5ZDfNc0C
swt3oL0wqf3uxEjJkTPKmunTxK6juGfw8Wu3oHUtA3/8YnRa6IIBHHZ9fzna
9/37xy8w+E/ye3ZDGLfTiB5MQvabtNxdl5xdugtz8SvRnudKP2ds06SBDaxN
tKpcK8nFjiboEeblV/edhudi8upt0Y2I9tJ2P7NrM8FPXr1VcuQc9C2MNwoU
lSaMX7t5cmQGPnBHPu6ZDCrlfsXSDiHUFkEFAFqODFx8PT7wq8qTLiOmYbXX
21uZIlW7o9Q/+dqnv64+9d6JCxevLvBFzL7KpkbxQO/ErrZvoLu6z1+Gt4fl
vM+UjvTk6B/V66XtG6Uus7O75tLoWvBbtO/CSwpgE3xqolclDh6OKFeU5k1/
UfAxaV+ffrPl5f2nP+mZgKde1jXCEWpgF+GtEvIcTct5oOf7Z98+xsZl8ptt
0gSV2pkn7lanx1ntFoelE7yCFFW+ZRl3xHSSSQq3Iz/ammeAmKlu3F7qOn/1
g87zbx/+ZufRoXDbMIzemuPfdY5cPXPxBlcST04abi0BYi07S01OCmlzhWzV
3gsIUJHltajJWNmJxd/5E7rl6bfaXt7/9aHBixxcr4o3DX9y5QTa/mzjKQ4I
SPHPziZQNC2GlZWVe/bsEcOlnLi4uNjR0QEIhHYC5Aj7Zv9goAgV9lRvXAXb
7iI6HVMNReDNo3ALEDoX6lxX30DUggsLCxTbAvAM3fM+lGMwVZ+KxCH7MqkK
yc+QlIEpP+TdNzs7SwRE5K4J1SOu8rDKOeh4YBJa8/d5xO2UCKebKuIMgWLw
8dBSgLhy6f7+/sHBQfOA6elpskF74uUF+5kF9vV9BZWED6DlhEow3dnX1yfo
14wD6unpC/ucXRMG1WdwNsYsC7b+Hm26HHeZQgEn34mrc/C+hfcAvGx/Xd39
95Vdz1cmfrX7+K+qEv+1svOFys7fNA3uOny2dfDHsz9elTeMpdWUtvFmSIoy
AS/hsR5L1ipdNW2xTZrYxbDAbgggESjrtmm6qirv7bSFGFuWYSG1eTpwjksa
wFoQ9QZq6uiyy+QbZWI/rhUZmrnK3OqHrkckkcGW3vJr8QdaBXPcocFJWAgU
t30Hg/n/3n3s/6qCsd35q92dFBn63/f3lRz5BiD9yZFLyq3OSvK9SyL1tNzE
ezw8khabcdfWI84EbctjotPE4D7F9uxo47MlekgnHYUbJ++gAU8QAZ7u5jM/
lradgx6jLoJveBVAR23ZfeKXVV3wfth59NvE+Zkp0jNzQTSqNaTCB2ptGVhW
E3Mluiw9mTTGKiOirAm/DOjRxruPjBIKPh3/FjoE+ucfqrqfrzq+pfI/Xtjd
/cK/nvhN/ExJ27cA+GkN6MFOmiWH77vz/qHdNnstmg+gpRZ0758Yfan6FNKf
KiJE8tUkBx5xGX1q20F4XW+LD3785QVanIry3cWUbunVFr+NjNRF1GryRqZp
Qt5e/icOe2fFGM/m8el6c0XegpZMEMu2TAd8WPf5q7CODh0dhr59HqchGIQw
K8H09FrTYPmRQVg4zC4K9DUWJpbt0ShSzQnYOHVxNwcm8XEUmKDhe3h4OCCY
RfDeOPLbDA0NeRuaCnyiTbY3Ex9FG4NZEgmvHdk0PRsV6yYixPsiFeztPV1W
VoEqL4V2kMynFVMBjhKgEg9DUgySvpScJ0NoPx0YOIMdNomawEncGKMwEDMD
XT1gUaVKVStfgE/QXUTIYxrWBRB6qh1xR0P7/0wHFFP6pqY8HmoCx6fsIimB
bNAAKU2kJ6ZkfwUy0QHOzMzALZaBJDV/SFHPnL/JlrcAzRCWnqSspJNjwcjK
xCjO9mzTBC2uNbiOXHbKZ7WTZRaSZDSoSzALk/80+ZejMtoQnGjpFq3wtfiN
R68ceI8lM6uP7kGEE+iBs8Kdb6zlk7ZzIWMiYMeeDdAwo2ie5BUNS1yiCdXY
KdFs9Qqd+3ABo9ZDO7oLrqGnIUmz6q4qq/0rMlcmBRFbjnrHNdqllyxnDFtG
F92X4BO3bHDo2TLyZZgx4PE36gHEiMfHJ3zFub48yvKXZf6UdP3kLtBJ+u7k
yNaNMr6zUn3budfyHlPPJptuk4RsjMpn6cKSRcUyH15jbeteQiUJwTpLMNvV
wxb9avMrxbnLDl8lN9GBQPLGxt9UNc5OXev6/nKnsoPMdI9eh8/ZyVnPE+H8
qU7V1p8V7j9jACf5VrrmCMPV03gg/J1rvButjN7bSf2SlGfUGGGWMxcknUZI
TShHrWWuCJK254p4XojZtiORiIlGYA+ZL+kTYhrkkJH9TdznAuhxZBJfXLxD
8M/VJayLQxx1AT/jExNTBs+hrtJ4eqAYNYJZzON3uE3PIF3oWAg/VVS8G0kF
t/wyMDAQDpXApzYaweiYEqgYZYsGXEfpWiKo4iNHSlMBCIiRWAehevBTBMEb
eRuWl5dTZZiCMokKSdWlkouEdJgeZVokPVCMGDAs6qNVTAkUoQ7+nemOZyO4
I6YqT+qjwK3Kc+0kZ0wX9ezZ8IjHrc6zsE0A5ucUk+NuP9j1F0e1pckVjQdT
v570/Kt/TFW9FO98ehExLYxchZ9/y9kv8NE40fumkonbuOC6m2L5Ze56J8uL
ccV5Xa/y+pMfjcxmSf+vZtvMTF6W57h1E1GX6dew7fAMpxmTjq5YXuMbcF+C
hAYLO8I5u3DDNrigzfZ4jU1mk13H2TL18CNhZNDw3sj77ge5qCTl5fonXUAx
2yNBKs8axWWjQY4Ox/2EOrDYV52k2SEWYzRplZX6rAcRIycedpSZQs4yD8uu
8DvRbeYwHgrfRT2qeNc4lFvsvB9YHeqc5fHhk00aISnAm9wO51oOcYToBvnS
5iNsVA5HoJGLx3Kgo/lw2axmNF4XAviSqw9do2nO2NO3lbQMotngO+4qMOD+
Oupxy2V6jkhtI56Mb+g/FkYWnR2GX5mcmw4o7nC7Gu6t/nB35Z6FpUVP0xOo
6JNACdow2artVYBitLPTG9E2nopHMYFqqHGF2SKVyBsZ7Hi5sLBQVv5boysU
UCTCSQrJWVi8U139oYTeXLp0KYRWacJpEQzjLa/4VzqL2rV3716osFInYh8C
YqRrkYKxrPwdKmF6+o8AF8kNsrMrIUNUEGCwRjFDoAh3KqJQrrcHUh6vLOmA
mU27eajE33u2Uod2mIo+WTX4K5Cu51PuNH9NGKZnutDGYsWc5CQnOclJTv4s
hFCfqMVsnHBNoFhZuYdACH23d3wmWf80aAzvnJm5YpYJsC2ljyKgJrjW0fZj
zjrS0ChOqKAMZcumZB8CM1b1Uaytre3q6vLgBDg+XFyaDigCVAu500CnFIV4
i3cdbG4dGh6lYBZKCzg9PS36QAJ4MzMzjj+eAaUGBs6UYXfFYjHbDWaaWw7t
wIQvNmc8gc/8/Hxzc7OYpBcWlmpqPpLIDiXh0tCOXfBtojXGbyLqYGijXCsQ
KEbMfg44HslqPiQfQpbU/uFLS0shVoSSpjQdUEzpeJDuJ8dEmwoo5iQnOclJ
TnKSk6yLaAtlEheg+N3QiMfWAADpd3trTGVjlYrpcIUSWCq4OBFi6pLBwUFz
fm9uboUr9jMPDH17XBwp6hkASYY+ikNDQ2Sr9R2vNYpSgYShUfSnjfZgEgJv
APMoysYmMzRiRcB4ZHQG4EShFpLE0I94APvVRiNwaXPn8PBwbWRfO6JEm3Ww
ckw9Gp3pulANgNY7OFedIGr6JmgNAucODp6FP6Fk6EBURTpepumAIgBsM3I5
+Hg4UsAn9dUiil/jR2zYhN/G0RxPGNvUeZpdbW7In7D6qK2NApDu7Owy/WDp
ANgvMTI5oJiTnOQkJznJyTqJmI8rK/fYPAsroFIcFqjGKMsxKNM3TNZmPg4R
gB9h5jkx/euoHMAwISM7sI3R0LATcM7CwpLNnoRy6VU1iqa4jy8Jo1HYo4aC
nzo6OjwUi2ZLBVV6Io5hf0tLSwgNxDajKah2GCkTFxfvUKAKNA3OhRNhJxwT
izWS6k/pBjGnNlmlw5zVDuBTeXk5/Lm0dNcEtEgIo/wEWg8dQa+/z7AOHByB
RwJ0hyu+XVZRHC4lnSQ5OgK+LTaQcErgR8ifTPwekJbyeKhASHeaDWOjubkZ
rkKsNS5NaXMrHNbc2kI7JzAzC61HTK21pyb++4gIMyxusR56HFVDZtTJmZ5z
kpOc5CQnOVknEaAYTo/BSEOFwK+UIGJV1XtidvQo4myGlKTtSXCuZzkA4JDC
iqHivr6v6Jfe3l5iqCbEBdtwgK8OaTOz+CtsaYJub2YWAG9kDVc6z8AMxTYD
WgFvIirzIAJd+FCFww4JtkN8LaZh1bSQcm6EAsmCD+CQzt27t4ahXTEyz5iN
LcF4EIUJa1HB66nh9PRl8mAk07MySbNmmPwhzVzS6TSK6Tow5fH9/YOw89ix
z+lmQc1bWw8D1BTsNzMzAy0yLw07JxShZTGtGjo7u6S0aDRq6jylJmZ9hoaG
dBt9Nyti5HomnXYOKOYkJznJSU5yknUxHeo8PyGoW6J8HKi6UWgH0AjALdhv
+2Z22RhHJpyQketZ1HpssrxTX18POKGlpQWKEuUY/InJWYrhop7KBGgU4RKU
PM6sOWEtPz3ODjRqE1AEgJEyUIL+pCbs3bu3t/e0afe8dGmGQp5tjO+oqHgX
ahtBB84ESl9fH5mGJU2JUr6Vv3NpZpos2nBKSLHrDLuv6GoUAUu6IpQM1YY/
oSazs7M2MxZihpQIXLFeSQNcF37NHPiZjV31eBoMNBKqaz7q7+83CXDI3wBp
JMsHBgbMe/3ll19KeDL0v1wL0Cb0sCezs/92jI1PBgNFKHZ+fj6HEnOSk5zk
JCc5WQ8RG6hgKplzJyamlO7ICHAGrELgR44BhBaNRk07sk2gjn0UCVCZJetv
2/73SG0YSXjMXB6dnV1+/GCnB4qAyEIIolId7/go0s4EmnQBwqnsKquZLDEA
uUSisBGn9RI6IpUdwF3ljBcqNjM1+xqrtqmHa6MRm0yxqPrDABwdMQ84D9Aj
pb0m2YuaNDg9imSMEs8CPVaGlDumY6R5RXeLdPB7OqAIt4+YLT2dkO741tbD
cPWFJRMiKoVz1Z73Q5gFEjCbp0oAICXXHjRZriURLtCiyqr3yBwP/ZlAsveR
kRFyv7wwNkGHEUI2ayjD0l//nOQkJznJSU5ykhURHAKzuZgRMVXKZ+KLGDLY
/Dx2ZGIU7Ex0m2Wid5k+Ma0Wy7YBHgAcIs86wjwAM8KcXM8j6YDinj3vE6rp
7x/0HL/Dx6NIFH+k7gv5OL3NdgH4AQBTVx+fm5uDuu1FMzSx2UAvUVx2T+/p
S5hEJl0bRaqqqgBztnd8RlzlZICenr4sB5Cx3jQWtx/rIN4hANKxWKynr3do
ZBhuCvHnYE3eGR4e9V8LKlxdXe35KR3wo0x8ly7N2O47m86nUcUZhXdC3WgP
tCUC4wfr850rLaPDztTe3i7uDaIVtCyHXFHH3YdKTPO9fPQxxS4jtW3gzFXd
VnOSk5zkJCc5ycmaxdTMyDw+MDAgWiDSKMZijZ2dXYlEd3PLodrIPvwcgA/9
WutDIOKjKPZTzwHjaFKECxGwge26uhhUBpBYSvspubp5UAHlTJmbuwEVgw3T
GJoSWNLOcRQMtOkO6JYw80MKeAbME96p3O06UTMJ6NEiV8ZQMdQBD0uRDGJx
8Q5ciDSr8B12Z2PhY3SEtewZGDyrbwEGDSUwOgbgHxxJATXwK4BGulhXV5co
dQEGo3tAl1k+NccTdAw4GS4K9TcA4SoaSBvN6KTMpGPKysooWodwr0E+rwXG
hlAGiV8rHCxqUh5pJfyRnc6ffr8I2U+dmXWNouUiO+UcZ6aHgOXNSSfk25wT
ZEOIlF2U2pZl8hhbWHMjz4PfndjTho0Qy7YNSl+kmk1y+jD/717CbbFHuGtt
sAfLnqwmyZMudu6pQYquf/IkSjZSk7iYeC25RXSYyaqcNO6JJyWEvzL3XX8Z
Ch7uX8tIeCE8wL5e1oTGktdYbozvSiZft96gw/m5sB3+YZ20QlMEm8e7652T
nOTkoUlKmhFBWWaoi0vDwx+a5f1AsRgjUgkhyE5PbCymRdbQLsGc257ULSJ+
4AcADEogPScBrWPHPg843jaA4vT0dMigo/FUjyoTScVr/YeBftLpUaddmr5M
2kUuygsM4HTiz0Fym8kI57jxHxbFpC30p2JfLH+Honop2kU+pHr9bmgkhLzc
dLwJ6sZ1dhgXUKTCTeC3tLQEmByqTZhteHh4VY2ieSIhNDgd/qTc3GJ/9/RY
JTKTU4yP7KRlApSgLM7R/Xs5YoU6h6KB9DauOGpqPjLLhNsdcjIKraLOXaM4
Od2TArecH/BGa5BDEIXmR+2Lu/bEtfcrBurQ1RPItEy19c31lnz0bxsBaC1G
I5y3ywXk3ADPNkCIN4WfwEQsx6z2MjeK84Jl/QaYIJA2TPjnTuXAd8XVzKSt
KQv4JrnyyBggXiBcErET53HEJA5rbZYn3cYypwXnBlnOwJYjV7ghlpHsRmor
99GpLY43y/KWo4uyLL53llkli4t1bah0cssbtNrKSU5yEigJJi7eodRQmgpm
HBVuHpRoRvLKLE/Ocn5MRVHSdLrpekdC2Zbh0qZb3czMDDPAODvlG3M37zI5
beBguLrw8yi3Q63Z001IBxQJW6b0nwQEAggWWkomZn81bOXXN0PgByrTrgiC
VIjHnj3ve9oox/f19ZEhniBfa+vhALdAm5Fe+TsVnZ2dc3Nz0C1QYWgdnAUl
SK8a6NQ28ZLqKJVv2pVTmxwMTI3iwZbmqqoqAuotLS2w7a+MB4OZwUoARE0G
xSp0MrRTCVWYBo9ZAvzpCVmieBlyDID2UmRQxIC45umibvWoSbMrFk9m+LVs
eX5VE9+Kg7gke59tmyn8NkSStiSppzowjZIgW41gdQbqDdfRMIoyekrn3XN+
Zzji6jojBy79lLRdWmvLMkA5Z8E2YEy2qu9OhayB7z2L1giWu9JJ+8zFG13n
r+/vmSg7cm7XkXMlR8/tavumuO1cads5+D41erlr9BIleoY7pSE9J/MyKq7S
fsvldDV8SvsMG4AfGQxUf6ebuWH+DGjSk8uyCCK0y3jQuZsT128nzs980Dm0
8+i3Jarh35Uc+QbaDk0+0PM9tPrM1LUVY5GC/0RDa6btXqZHz9Fe5iQnOXl4
Qm579BH2EprHKyv3EIcz/EnfnnMxhvdOOFUO3wjS3IXcBkeRanRNFHWi3yLm
/5NMz8KSTVBzCP3i5JiICj2O0p8BQJHSuISMZDQkADIpH1+VyqDnQokeGR4e
DTH2s4l20p2s0MSWs7OziUR3XX2cdGVm4I9ZOEBN5S44fbkM8aQgPfMYqBXp
M6HmZgQNFCv+jb29vWFfnE4Ek3fX1kZpJ5SzQ2kRtR8j6mOVdlEKTAkUzfok
k0lzTwJ1sDMzVzzdpW4TM7rT1el4gPcABeGe+sv3SB0a62WAUfnkYkqji9Dm
+iAf1mYw8IC5Hqa/A31jXaMzXaNXzvw4RwfAdvf5q93nL79/4rvidpgiv5m6
dpuw5TrUKpVwKlJCTa1nLgI+OTlyJTF6BWo4du32yZFLe4+fD7eNzi0s60Tw
pj19/SuICiU17UPXQTfu770AndalqmdfvHYbdh4a/BEA1XvHh/zncvWScNbO
I2frTk9Au6BFk9duwm83F++dHFG3Y3/v91ACYBLs/GzanakSpDjTOI3tzviH
QjVnpmbfOzH6Yk33028c2lwY31RYt7moPq8wllfYmLe1SX0XNm4qaKSNvKLY
5sKGvKL4X7956JV9X3/cOzF1/U8OstXJl20eQmjtVQg/RSbcjCVZ3PbNzqND
0b4LavSOXINegp3j125CT3Z9f/lA78QudcC3jq+CqKMBwlmuhY/W9OJh307N
Qbe/UNmZV1gHLXoC2lXwyaYCaGATNBN7IL65ILapIA6/5hU1QMOf2/XZ6/GB
IwM/3li4y+pHWYUll20H+SN83aiHKCc5yUkaGTeszKJhI6AoOCFdxAdtAEQR
8CMA6dixz0X35YmJVslZfKmcM68n/ZkgqkbTJq7QSFio+dIBRWTzU4mhd2Nq
QqnwImZtpogSD4u4R6NoY5ByCLPSEFhVqQndoSimVFVVKX1a8S4A3nCKJy6Y
hHK+QH2qMWFfItFtXlo2qFF7jRBvC/PamNpFYjuHI1OakmlnbW1txK2Ig/4s
K6tYWrrrOT5li/xCpn//8RRdTjkiqX8yR3QIaC+TGlZaJ7UNcTpFz09ZlSTb
wPSc+XxlAif6GEx5MBVuyv8EJkEEADG9n7//7fioMd1tjAB215378zcOqzka
5uVCmKAJn+g/jwxctN36Ot3S9a8eKbFeqj6lOyq/XoEl1WP1eYCpCuLwJwAV
HvFSq2UxbiIagRPxrK0NGnQVNCAgwbtQ0AjwDHCjhcg5mzcgydovS/5QH8C3
r+7//ZOvfZoHuCi/AbFQXEEmhIUIkGKqhg5QxBtRENcHFDYRboQ9f1fy+Z7j
5wm/aUM2wTPSWtNlH2BQ0ShVCBYHbV5BPQ0JvAuI6IpUPdk4bnpOslbT6FFY
cbx/YvSZN9vUvYMT9e1owtuqyt9cpOAiXI4aS4Wr56UoTr2BUDn28v6vYYWF
PWx7r8ijIKdQzElOHq7MzMzQnCsZ1hA1LY6NjZmsNfc1v9vIciNeZIlEt4Eq
VSBGs0HIvGpRJISRPLyINmpEE4pQpZsYdUzrZIDpGQ6rVYEz73j8ElvcFUun
6iStXV1dDFpHRNkUPkxGdnZU01JR8S5UG0BiQEsjkUiIbdPQRZ5ekcqQ1tGj
oVXRKwaUokTbHmVdBH0j9+07YCMlDsDpkBtjQ0NM0BUMFP13zdI8it5FQUIy
MoeKxfs05el+SGyuAkTXzcUmdJgVa2izrlGUGcqyxaSb/PjLCxp35TcorZHa
jgEY4Iky9hf5+GtR7BelRzdGUye1lan8m6k5pcJCKAsQBeGBBmbw/ZumQQm5
IPWjggQbUFG8xNziHYANqosKGlD1FN/0zwpcIbSI/eX2T28s3CEslJQvm83T
FgD1ToUuFDJsgm9U2dUxAqGeV78qoIjXXJONNp0YQUF2cv7WCmDap99qM67O
/VwU14CwkPWHhMEKdEs3F9TRYYTWNiNIVmNJtUUd//K+3w9OzpnaRVK40Thc
81AHFIeKPoSpUB/45MPwoHES35wfx76NE0xlBbXonJ34lNmFO79p/MNT25oJ
ARLaV0+BeiLocaCmxalzcA/cr3pooGvZkk93UGlff1mVOPn9jF4UiKA60cq5
KeYkJw9byAhLHzPq1k4FltKV4N9JPCqERky80dHRIbmePacHGKBtw9oov5IO
sLy8XCniUBnY3t5uVGAVH8Va9gm0kVKG7Mh+d8qUVYLjQ0jeWFX1HmwsLS2p
drlhEh0/jdEukej+cTZM+9tLKsGwZmusTpkVEWRk5HzKdMncKI3GCbCJ6Zwk
ip5+YvylxH9Q2/r6BtjZ1/cVJh8cl+PTAcXge0SJZkwDdARj6neEdoV9jNnB
48oEitDD5C0gJ0ajUQGKAomzjBVZiSPu+qSvQ2wQ03BFqU3qSamIcx/qTxge
3FhYzrr9M3U9nf9VVf+/xv4nCj8hoKJ1VlTVQgUaf1H6GcEnfrodhLkBNY30
jCFWQfhaUI8b2HUAYosOlrad07ZdQ8/J7VICQDGvqI7UpOoswB4FuF1Exk2t
tjo5ckWflb12CUyaW1gubjv31OvNGt0ViC7OVN7W6eWD2hnTFueiBq151suK
+rx/aaQDtIatoI6boNr4Ys0p7cCAxm5yOpW7fL/1h5M1hCuIy+iVz6bCj/MY
phodzr6THIUEvfDeie+f3H5QF0KLEd2ierw1jYT5BTlv0hdtZGysgDF1yBNw
Obx3pBCGz/amwfnFFTHuL2/c2MxJTnKyiuyu3ENJTGBSTodS7ncWnpu7IUAR
0JQzyyOVdFn5Ox7i7lWFgllM4Ef4UEIqyHo7xGx+qwLFltbDIdZPKg1h8a4T
brWVKX7PSYJSRHdDJD/k1dnS0hJBCWvZKZpVgT3QIYDciFwaYCQmqVFIDz7k
t5myW+rqG0Kp0g4OjQyHFDnkBP1JkNVzDNVWgKLNiZuhJkTvA/UxyYWCNYqp
uiWJRvAbsNaAj5jXKfomXFyK6lZdPumrU/aq/xKUQZuGpRxQzbSWZrFZF5ml
nNhP2y5u+4bgDU6UTdrIiKoSrU1iW9v+nnFrozQhBjOP/WzJZzjjEwKpY+xa
h7VVNZy6LGmGSEd1b0MmY9UVz5MnWyH3lcYSavupbQfnFu+a7mkr3CJpmjod
IQqDq7jp+IcQRbkFoikzaQCerMn7J4ahnnTHndVBgdRBw0LZA6Do6TeObKns
fqHyOFR+S1XihcrOv37jKGE2wsyO60KR2KPj4tKgbfHsryjQ7f5lGc3cMQ3k
UO2pe5L0fqgPhJ2OLtFeprh+utzE9YXnSo8pJ8N87PmtDdgJDIPlvhTFWYPd
yCA5phW/+Q2bGRVr5w36swDuWhM9Vr8o7QCsyPw9JmlPTnKSk4cpEU7OEkoV
eOKRdPpDvzLt7bIK0VWaszmFTrytaA/vZA4UPcAP7ac7PeZmgF6mm6Wfd1GU
bzZr3qi9RM9CeQkzbDUUAvhqz5734SrkNEjdWBwuVcmXkUCS0GBX18mECmZp
qMU0f/ChNIUS5UGATa7ivlaSO00FDQkfjqcmpr4uYmhKRTzAD24WAFfAt3Q5
FSNTVpFhbugAATgHd1aCqRXxDvPb7K2plsMoFKi55dAaZgDqHBmu/paut8wt
3tmkTWlxhF4xNnqSdrGRJ8rYy9GvbJ7lkg7qXC/oSObCi9dukwXQ1Be5P7H9
PRMG2Mj2XGytSIQyl6y3J6/eYldJtEuycRa1i5+WHD27qsMk+4imbpcosrpG
Z9KVkIEYNImGQ+DZi3MKJml3uzjDQlIAxhBoNbHVNf7Mm22vxwdOjRKjvnS1
E68BXXRyZGZbfPBv3jpKXoKkoGNfwbgeY0oJ2fjs28fOTM3KiTYrgc076A5V
Ti0eN1rXBy9EINC2eGVk20K42Hrm4pPbtGulgZPVAsQ12Io89vdGQZJPaLfM
GJna097H/Pontx88OzlP1m6L7eA5yUlOHq4kEPPQzNvT05f5iUNDQ9XV1SGm
U/Yk/41ghmJCax49GCCTiop3f/e7apNiJVg8QJFMk/6GiGU2pUaR+PfgMNsA
isqOzMTgfklnbE0gPAsx4x9A1sHBs+RhGFCC+Sfaf8fdNIxONDEfpv8EaKcO
Y/4is5yEGyhGDT5GEdoJ33QWIMDW1sPmARSPI3dwVaCY8q6hA0BYrN7QNFkp
NLe2yFmAnIlZyJwAMl8yKA5MHq73C2WzIi/v/1p76Tv4BCEKR2eQKg8mVjxc
3L0M9prsiUyjFmo+9xwfEeiS8gN1+/WHJy2Jks4+5bbBjugQuSiO5z0nLrDG
jHtJQ6MmwAbzt5dWBTsbABRlTDIl9Qr5pv5s26d5Wyn0I66CmKiTiwAmoYNl
QQMZ0LfsPqH0mXRHeN1HPcz/yZpBh8ecGr2q2lVEdmdlpd0kMcI68qXhqe2H
AKph7VhTat2DbZNnfFU4lQ4oOsEs+Ce+c+7hGRrZ7u9l11ylFaxH3WPcNJqL
bvD/Z+9tw+K6snNBJGX+3bGcO/9mbux0fs+0nd932m73/+7bPX9vYjtXgPIj
lpw7zxPbqsJCAuyMACtpwM4TUSCZKigkCn0BciyqkNMUktsCyY74kNuAJDcg
WwLkbgGyUdWZtdfae519PvlQgSV5v08ZF6fO2WefXSXOW2ut911YfZrklDRp
ebbIaDZHTd8P/yJTtKP9qTdOzN+9p/765TahgsPAwCAcFy9eJH9suPN2d5/x
LRpk6BuHhob2RCN4yxb914YdTdw0IYPK9uoAkgmkIqQkzwUifi57HG4JTbNK
pY4zc/AlihbaJ8LE8th8EPgGzHlCdWkJoSqupQBCdehQjHgmRee6RXu+e9SO
cGbmKyr5A4yPj6cRmUwGiBNsn5y8PjtrC5/Hxyddql4vsQTo3U8s7R5EVx3V
SjcbUbfimj9t5MWJCDMfR+gYDoW3gzLC1ko+ir4fDPKfhM8Sb4nHW6XyHbYP
DfJ2WDrSJdXUHmyJt9KyuM5CP+GzoTfHIcAp+HO1ViV1QQA8hFWiiu1I8kN1
d/J+V3z03Njv8ZLouu7LW17BbQxtqpf78b4zXCQWdCPe/soxy9I5emFFHxbf
3/NOf+8fvXZCq0h0cIkXm5XQyT7cB5sUUSQWp0oldyUHpQCHdBnFWoK4VJGi
0sT/8cbxE5euS/vKvM0P5UrI58vK6drSVOri5ROXfv/krmMkNlE8qgVZImqK
i9+H8x4eGOc10v0W5YfK4/PpQgBRbNc+tOKklqq1ILX1y03nOUJIi7BFTkxF
BSmLTZxQViS2cmidKKVWrRH/k9Kgd9AefGvp+8/u61HUet0e4wYGBgUDRefo
3s3cQL+XASujNKWFygt4DjdoyjCOT06MT1yrwFI0sstmDGP3ENXxudF7XnHH
j0QaGt4LkZDok3SlkuvqGurr311aIicuMZouJ5kIUElzRJGuGp7TyGQ2Hq6s
gXUYGBhoVJl6il6S4Tbljo91dIq8M6aelWOPs6ONtoVy1iSH4UbVQRQC+Gd1
da3vS0RZ+VfKbrsuhPbhNxfWrbu7W79AoK9AFOHNpS2rST3rUyXLI2rSjdtz
NGe2beeR5faI3Z6P09O/rmuAEYaGLnPP8Ww2C4ujf8sgeXVEdcbhAPimcUUi
Pz/e1y3KtHbERUKtmJOGXMbfRtRid/sljSrkmCFsyLTy1rVb3wj2ssMvt6gT
quLkR2PTdFTepioFh6PxyqUv57gokbgElxrCz/Fbd5Fd5SguGjSdzSCK9qnF
2/RXzRfl1wFJeNpRnnxEhs5U/eevGv5dGFTm1JcC+V/O2Z5Pi/wp9TRvh/fh
+q27P953WrrrlKqQXSlTOCETbjo/bgcknVPNyzBgIPyJYnFcRkRljLSV4pw0
yb0nrwgXRCF+iaPhEopWcDLADH9yIFN+8tLJwRvpq1Pzd5dgGuiuJeooP/1y
Pj12q+LkZ79s6CONDLroHOOS1DCuiMQbnpSf/NTonQ0MHh5EVWvmqNY+Y2pq
CgmhcAuEm3tvbwaey8Z8mG/ldCfsJvz96hosLSK0tLQU0WrJfDXUwDmJAnGs
LAgTqlmMRttuwoEVFVXAi7BbdFSPL4VEFIngcXcYZS/jjnnSecbHJwcGLrS0
JPRWetVC/mNbRFJMT0QRBd0SpDGTyVAUkcKJIyNjMB+42N50HzziibZ/PRQD
UC88ylx7zm4vFEUdU36eQvAcWJ/OIfXIIe/T6BSzwFVXanoieKewotKWuniJ
ov726W7bePkpmp7GTu/PzMwwPdZLK1ni7SKK3EeSfXtgtrTm/DHjufEhK5bU
bgjy1uGBcbLHIQ9hoYNGLkFZNlmxX5r48384Ln1/bJ5gFfbexyG4PAptJE0t
DSaK4nbfvrvtAolnVT1hwW/H2oDoFP1q8hORf9yBkt4dTFEEP3kpppW7CGa1
HJRE3ZSIoqSpMI+XGi/YXi47k6TdEOfaSURXlhS+mhzUtTPqi5Le0c/+VZHz
nPbBsHnxnYV7+B1EeUUiC91CEuMS6dEdG/jCsoeS/RBX0zMyIKKYoNCoNO0p
aeMWNHAiukBpqkPhvh2tz+7rgc//vMgEqevVTy5V0rZLNlDow/1fPP36CXjf
txVjDvpvW4PeR+bk9OsE6r43OWVgYGDgC73jHtsnZjLn6F5fUflWd/eZnp4P
OPAIt36d2wAFIl2Gq9mKqGBUNib67d4VrqSMLec9fTHp7MxCWFy8p3wU05OT
1/WXQogi8x/iQjRyd3c3cyEYs6Ojs6HhPd3KD2YYj7fCS3Thw8PDVVVvR9DH
b3h4lONptbUHYSPLfmFwYLCnVa86ZKdRJqVwLhrZSxR1wOJHgy3K9f59MKBv
++NG5aPIK98pRN+ReDwOFw4TAHI7Ozur7x+SetZBsUSv2XgaCw+I+x2zI42y
zoFa/lVil5moahDJ4dY9qgTRV66CvWnK6XOo64826W6C98T5u0vbd3dsVapb
lYyzi7U4zCg6bmht/vKFn6W4I1N46qnXU8haw8I16O3c+sx++kDKnOgGLJz0
AOTCuf/8d0mVpm/RyhQFUbkhLKb1XO33SRTz6udLTedJfSy1vTJdLlmW/C5Q
nDx4dkzyPUn9lPmhRhPzTrGJHUnUUxjq552Fb3+874xK3bbZEUUM6FFlLF6g
3Z/RoR4Khj9RFOMnpU8RXiBx10vXZ/FVVmSL5X369VN9V6fzFhNUrcIVnyxr
lym7W3Iq37LKT1/GrwnSkTuAKIopCY9NIWBve6np4w2KdxsYGKwVIiaG93QU
w8rsLXUNFgqX7Hn4ewbkZ25urqurh270+h0POAbduInM8EtdXV0yWORprqED
qGl1dTXsk82eD9rHlUoGnhaLNQPZUI9GegJcjiOKXtWz5SSKEbSFgf0rkKkS
5YNLY9ICewJJg+2+Ac+pqSniiuPjk/CEmhLCJcDh+oVQMZ5aqPmoszF0GpVE
dXUNQaoZeE5EOsgHZs+eqN602htRtPzscSxRYnr59OnTcawSdGX/Q4iiPjeK
JBMPdIFazNBDp7jo3hPl7oHAnGEa8KGiM8qVx4pZevuArlOVJu9PxoxCf4Qv
WZ4I58ZCVfS93JQt0gq08JbaJvOGxa2y0qw0WfvhqFPf4RNXfzDIcOKl6/O2
I1/ojZjU2eNf/1FGjiyr4ExRyVhke5HOoS+l2+ROVdWJ7t/AT4CP5bVwa16R
LF9sFlHMlZ/8lPKtHGej+CEGxKi04GjRzgRMnlPA9+XFysSy9o6rNLRsindf
ncbupGNDcKvlyzfmnth1bFtJXFX96dofMZntu49N3v6DOrUUxawYVPQliviZ
SW5DVkanED5Xi98+QS5AxYlt5KpUIi72DvZ/dPB48V1AT3nntLAq67gs9UUp
d+nGnT/d3aHFSwMegpZL954J8T3CdPEzMPieAf+EWaAadQoEqIVH/0BW7ZsT
hC0Sgd0oaAbsBbYIUz4M8uhliiQY4UBlkKyYAOMAY7no7OuhY8IpZiHXRLIi
RP8ZQB8QME7CTgTXKDL/gSe0/0XR8NqumoOZ6F1pPMjx30NyeqmsepsCa2io
eCci7G7sPiyNsWYq0iO6A7QKftXFHcSRKMzopRB8pUHLwiScrWPoVwanninn
DjOBC4Qth0T6W5BtRbkbOerrSxR1wPtFJue+LjckJOfAoB5nzuOcg9TuEygD
hzGra96RcmknC6WegPROdWhrsvnJKWn2gq3KsONGK5fx69V3z+77AOcnfqiw
UkEjJGKsZRhxV/snZJRXxBnS4KAiUJ13ekdYa1HQCenqW5ly/VX9R9LvRfSP
a7db2pW0ZMa+yqvd7ChZwLu5Oannk4M3MFoYVzG9pDQ2lNqlFkrFPlfzodjb
4VjOXkP6N5ccJ5lV9PC+XaMoIYiQLikqO/WZFr2khoAJ6buI7ZKfr+6VZ1RL
tWJcMYAoas0QcQ1hz1829JEFIpYvwjq0H+7/3A4+O94cXXjt0LnbJNa5Ppdv
3BES8pCIt/TqkST5xdjHIRdlYGCwaaBATUQpLHg72apQwIr/elN+MJ5o+3Vd
g1ZmJu7dfCztDHyAa8+iqsPd+sCtXngLUR3tEm7q+dkVU8950eCjWe2QQ7rb
TQV1C/Y8Vy7f6urqKivb2xJPwrGHxMi5ODpjj6vyuf7+gYiqZsyjaaHGwcTg
wC3JmNpWfGh/iquxLjSohlMsi9YdD36Neuot6Ur5pORjCe8UEWwspOyDOQvd
+ugIr20QUcxjd2mqHnQ17ONPiBChqO8d8Xhcf4m5qHdY10+yBPc2Co8oA/OQ
+POGQsWLll84kJat0IJZGdzs5hbv8R1Whl8KR8xkrCZvPf1GpxZ3Um7bmBbf
ukPNp/h9nhWQAc0Zp8Blk3ktBXn9629kBhMZl26NAsRvTSMXlihqfPa+isbl
7ix8izRGtfMudlg+FsmMcGL7K6m5B/hrFjglyr9j8A3bKLdqRp2qqkE1fHnn
7FieSalSW4cgkCiWJpQkObF1RxJ5MmmO4qRZbu6fcNLaNV6UZXHc28p/Bz/7
Rm6iL71SgQlmqBZZhk/xA4Pp/u27O/T8Nl+jKVw0MNhk5LGRH4eAFpZkCCid
7oM7MuU9R0dHu7p66rApBkta9HIyeayyu6F/yMAnmTOQtnd9/8CZ+GmU45rT
PzCma6tXJIqW4Hg9cAlYHyj/BopqwLK92PDF/y7gnfzS0tL+/ZUVlW+Rwfj8
/PyVKyMwCCdkKQkOK8kjUCxOFwJTRBc4lZ5mtbBMFMhSUDjRwp7a+iL4EkXL
Q/xgB71fIZyQgopB+3svH6bqagWuT7tefUhg8kNDQ7ydSHIi0eY7pmttaQ56
L0LYoUZFGrGY9iv9kE2rUeRA2ZHffKHbbgcRGHQ1yXGgqbCzRM6au3RDkTFu
vcGOPSXJIpU9pBCNTKcWt87fW8pp4aCCYjmvwkkHz45hKIzm0M76iKKd8XOj
awv9FZQoyuilK6n5q/o+ybeLW3XqUiQaebdQVnTLzrbD/ROFrZ2j3jo59S0E
nhzpvwZvHBUlciNpu6N0ScuTuzq+Wbinkt0C4fPxJYriw1AqfcKLdopY5VOv
nVTa5IRMr+fy675Y/Ui2poQN0VNX5ElVXxix4MXv23n2Etm5G1bg5NA11F3J
kXxS9gYGBhsMusM2yra8gvhxZIkym1KOSm1ElJmJix9GlCTBVabYryW1uYBw
HdBTyTwIMCjKHcNJy8rKdFIRQhQpA2sp52eXcvbQoVgZckVvEM938uSjSGuy
J7J3YED04wDSiK1nFvP5+5OiS3V5Ot2nH+Klc+STo3c2FJ1NsAO17rvomkka
Sxz5wkkfzQFGRkwZbuun4xoDkUCPOFbPlygGMTq9RJDijXrnFPjioL9fvtWq
Xr5HzNMlUKK0Pn1Eq6re/v7uFjkuMHti11HNg87vUZz8RcNHMi3IwZACziUv
yt5eTX6iXJpl7hvvucktsnFGgtKL0goPIznwUiw74ZdMfLDpWJSg/I6py4/+
IQWn3oYBqz8pOVq0s4WY6lOvBX79CUKBiSJOEW3QpXb4+OAUrl671K2UoieM
SJcnVSGf0OT+9MDZPKVZC0sVtcGI+/3o9U46o/TELm6147GlJBjv54Pwn0NY
LZ8vUUS21r6lmNspJiSZxyLSp18/MbuwZClu9mAtUnL2l8n8d3cWloUO2m4C
GC/SrL/VZconVAuqeKbFJL+wkXADA4Nw5IU9XR/f31mla6E4wk0IVSARfqIj
3xlgGouL94aGLkdQPqyPDDd33hkI1bqzz77EDzhJReVb2ex5oD0dHR0r7m+h
tIT5z/Dw8B4R8rrskhhQwWEEw4AuCYmLI0lheCSSSqUo/07E9XR3V1TKgrCq
UxFF4j9kvUhuQgzYWQ8eTk3fBKqpp3d9aarInmt1mPQWADV1XRGxX87Uw3b8
ChClDtFEGvXxwyOK3pnoW9Lyg1Qe0b4a0E+SObdo0hvfiwraSFfHdaTefTYB
HNPAH/d3H70Y5kWjYiOyzQS5KRae3+a27z5GN30pwbbjYO1FzBVl3Eb25IXn
L8c+toM0BYQSVQCVyoxN4RyUN+COVhlHKmk73P/FWo2+C0gUJaHFmjo5jZz1
Z68f3yryrSonW5LgPC93lC4qbc+MfbUhFCVvLx1NqLZ3TIqApJWQnriX8eGJ
2wuKfa2g+Aggioki27BRBqL5LDLka09sfVfNjE5wRe6c3pz9QpVJtEnZtd7B
kAKeePlPvXHKcnxRvV/YbzcGBgarBKUFI8r4jv9VUiGf/SiL1r/b0NXTfWVk
2NUceXZ2Np1Os1syj0CJSOKKcK9f3/QmnGIWApyiF2kJi4L1WjhfoggjcGCN
9untzXhPB/SsquptGLmiogqYMOypR8boWGB6wL5gB8r8dnX1ADuKRspHRkam
ZkTNJxIzB1FkEBMDFq2PWVt7EDbCOHBGNIF500tiXYC1ZQ01sf2I04lIPx1d
OA9FUnE4pAKDn86XwmoUQ7Zo2eFyVtDTDhRHpW8NukQlKFDp3S5E1oooDgwM
eE/tu0QFBudq8cnErT9KjUMoVzxx6fdUSSjnWdAIXmrwBpaZSRdr6fsnbffa
icdimSJHb1owHtX25N9hi5YCd75w6Bf+uumCPSURpMIJ7Gh9+vUTYWMEoJAR
RewjjPOV/0VPf8pskDQj5KAuJeQYwYMdflLdK5u2FNRWSHYD1z/DeWvy9h+2
FiPP1/Qm+ocNnr9MyutVnMI/9ex4d2SPafqu8bxQ69gSZmulzi/+16UCgPdz
6kLlxVl37i5gMxoKgDttnUR1YkJaleInGf6haRHN1bS2NjAwKCT4r1MFVtlF
nK000miItx/50sjIGJDDoDt70EaSNhBDCNc+h2BCGW57T9HQ8B6cwrUxJPXM
/IcqMzk25RphYWEJmIkIgmntVBpRI4zPo+RYSDFSmABl3uml6toaYHplogBy
joRCPT0f6Geh/V1yjDSSXu7kMjg4uCL5iWraHEuVLHodKVnMog/I3tde0rWm
1LMOIMlclgAfJ/2lRqxt0FfSoYZ28mHfU8CAnOXXE+XfC0hxAI/nDvSqIkB/
AgO3uf8RO69CWEw0CzWN+y81fYyONwnyvZENYsgfb0cbShKIKGLDi2LZcg4J
ZPvxoWuFvt0ql5h8fv7ud9tfObqFCWopixeS2HRjzetQaNVzTsl5lmfvfidI
S8kR4oTET2STwR0ae9l59OTQtbwKDhc6Envf0j1z8vKS7doG2yfHLuSDFf7m
7vJqwn3+EUWqHZWfivZt0lBRvEcfjX2tvhAtM1dc55W532jZ3vHl2MdFKtFv
l1/KvD/1xKS0e9uR7O+0KKLNNg0MDDYZQJk4qMgchvQRHIXTb+XhNIZfXVhY
4IhiRPnqrBVEFL12NxaSE1dAjFKrvkTxENot8q9A52Jawzs+XJv80ujo1bq6
Bmq5QilpKmKk3tZAFGFAkvyMCIyJZVRVnel0H4wU8Yh/KX7b4syfzs7O0zgw
eSbqvutMW4R9pbNzYhqpptdx0UX8eEA41pUB993fe2rXr7wxobRLrpaOREqr
a96BS6NQLenrl5a+DR+fQStGFbN6q5dNCiTy6egdEc9y9/GGdXjgdyHhRLrZ
bd/dwSGsQpfi54DhqOo1zRCvpO1nB3pVl5Z25VyXwCdoBrhDFDG+2Fxg7xEO
9cCjuX+CSQ4+oSxq8oldR9GRb82DFzaiiD/QfjAnpooUpU1WdWK1Jwo9ZG6U
VNtPvXZcUkvh/lLgfL1onMexMvEZEazsn3qvemQsevZZCMkP939OlZbhZ/Al
iirDzh+bFtF3BqsTLbu5zLK2Zmu/LgnJq3N2FjvXOfSlq6ujXqDIs4Ut0VMj
HMWlIY0Nt4HBpkG/z+rJQb0GLBpcEua9TQ8ODtbX17u4CjnGwC0eHl1dXeuY
54RmoO06aWNjYzqdXmVEUSOKOfrV1fvDOY68F9TU1LC9D3VXAaIIFBrlw5Xk
Eql3V/n91AyNHI2Uw25TM9Ne8lYhBC9vu07a0pJwSX290NPrLpcYInjeNyWm
2ePogDlPT9/07h9CFF1z0H8F4spfNMqknNzeAbjiMPpswxMWLwPl816sb7Yd
lppjrR2a1WfQlDYIfBbie/AfcJ7tu0J71wpK1gr3RDVGIQkGMRzVT5AaxAhu
89QbJ2YX7m3ffYxyzXYnlNIWrSSsDUimVeDUs6UoQe6Z/T1MctTdv2VrcWJ3
+xDXB64JBbfH4Y8MLBcsyDa5SiroKqKIbUUyTgscu6381H8UtnLAMRl07VZ0
SH5ILt+YI1uhrZxxFl8KmDcKTqv67KzwDSQgotgio9DSJTJJ9asHP/xccbGc
FgVf10dXjqL/JikfXC2TQ5n3l/aJSVJgMWl84cAZO93MpPr707MZGPzQwP/c
gMyoG325NzClcm1BkC91oLJVmqKof8dkTE1Mr6LyrQWnpGU1/96DiJ+FrCad
7lvl/kCZODoqZtvR4aI0HuTIoVE3daHuxhHV39BrR0MgcxtvHI9A5NnFpmDd
RNlk+iN9z6CIYhrjhxNaRSIRQu9RQcQPRvBlgysSRS/gdGREie9yuW5V5AJ8
rvSqV+w6fXPFm2+dqnSNqAZA3y/0LskvNWcxwXq0iM1MlABZCo1Lki/GLuTV
bW69N7gcnzqPfe5glJ+/24diZ9VdrpRuuInm7BdANqgPneRpO12SUhmryXyu
iDolGS2Le3ysY5ZM/y59OUdtr7U2MVIrgfVmJDde2+AFFrOoAFff1ZvEvkIs
Mcns+trXd50jbDjgLLJMsdS2c0TZOMuxxZaJ2bsrzieAKCqDayKN6ovG77+a
ve+9xgJfs1j/56t7iR9u1VrPeB/P7uvhQ1RbQJN6NjDYbNDNix3wqM+I69Wg
XxnAAOOJtmjZXldCE3bnXhvw+OTikO/hISggUdSZWyZDPoTXrEDk0sjHXM7P
1GOaJCe6kY5TXiEZF4zvrb4DeklyFX3YhYUFsXr1/+KahK9qo7PzBAyuS4oa
Va8ZV1Buo4kinAimQaJmCh0Dlwvit2zH3YJUmSyAXAWZrmOpRyTVHsDOq5zV
hkDFNSgtR3GSSzfu2MlB0myyOxzJSIXr3TFVv7eu+xvfGcUQy8Tl7ix8S6RU
NoIRadMk5naP4Ulyg1/OSQ6AslkVtGlVAUYx291tFyi+JyNsmBrMK9K4LmD5
WdN5TaHAacQkdu+lq/nue65RzNNUcy829UtzoZD6gdLkM+VnnLGxTfJmea4m
va2Ymv5oypoSu5aySJTwucuSvQhMPZfa0bwiNDJ66rXj92XEdeO4mKxlLT/9
GZolHuFr8SfqJS2W+senvmIYexwDg+8H2ex5brrnMkbW4f0DMjU105E6XoEd
Ruierke6LCWKcamqV589LBRRhJ11pkHZW+/h+mQalUJZf5V0LrBclHdeWFjy
jmCpCs8araZOPzVpnF3bKXTmO5p7z7oG/Vpgwi6zRMYmRBSlU5Dn/QWkUqma
mhqqusxjG2guZuAm4xHVhMX3M8B6KNg55GO5echzoZqMvz27vwvzd0l2SNZv
vsQehXLEUoc9EGRE5R3hZY3KXEVNaQJlpz61VDu5p17vEWxNyFrbZDHYzlbN
xjn59BtCge5U2ZBn3XrmSVHT+btLJGjdslOFLkUnjrZtpW2ZsSlctDXnna0N
aOGXx0LAJ15JqVBwMFEsadvdfon0Jir7vBmpTzjDK+2DRXb/7paiv22nN5rN
1anPDjpqhs0nIKLIXjSShcI7Jcm887ttwXkjEe7DA+OS+rLDuf8jiZNQ7aMp
c21CigYGmwU2TM573JK9lXWW88/F4uI9uL+zAQ4LGeCG7uonAkNVoDEg7aNn
D31JowsFjCjqRYkiDRra+gQATJJbSPMkeRziVL4jzM7OS22Lsx0zn5p007yF
XsXG2W9OTk5awWtC212HW2h66Zvp3miiqIcT9zj77sFLFDOk6UxN36R49QjW
KwJ+gy0O6eGlzYQ6rVnkxYsXVzmrjQA7dKiYomxB8s8fjuC9G32DixMqlZnA
UB7lhYFpDFEYcj0nzmt3ahlOWX5m/wcoxY0XqUAT3PSf3NWBto003fyvz47i
LbhFNQtOyjKw4qQy305cvnFHP4skiusNfMIcDw9cVbwrzm37tpa0Pncgo9/d
13qGQqeeBWRn5xLlPxnwgKtIDV1XV7ipEqp/PnulaIcsIJRpaBXklPHhHW3/
5Y2VC7/9iWIxdnMmmTycZWc7/Ho4O7nxl0XIpUenJUssbSeXb//HzuRvRqby
8gNGdH093zUMDAweBPynjxrMRTxN96ampqjtCGF6eprdYxxGiypFqDd3phHI
yJpCjo0Y+Fr939sCRhTLnGaMcAmUKPedzMzMDFwg+f7pO0SV1c/S0rekiQZC
SNc7PDwcj8dhfRKJNspZk9Ojd3zYWKNZVhIoeqbn/XXwzuPj464uJ1RiSlpj
j95no4iiXS2JSiVXahheFd0J8cPQiDIiqkBgoyGxMdaMGfxy+uTAUruE3pR3
jtie7T5fXjYNFFshNmXJyJggj3f+eE9oSTDmI9tblKoSfXEjbofnf/GadI9c
VzxNRghlL8C8NXF7we6jIUsiRY0ZFkPKXoEU3FOugG00DRVLVPyquPXv2z6x
XC1a8kxH1z7PvIUyFkmPyeWbKM3h/s+RYOd4AdeEAhJFYsLwMduVHFLHhplh
bitpnV0Q/7pX8HrYAJwbnUL+hnFgV368lGi/uOrrt/8QPo4vUdT6R9ufik9v
3KZDNlIvluP2kUqzH2pGuuOwsOtZ/8fSwMDgQaFnGYANMp3T85i1tbWwfXh4
VIYQqaOf6vjM7nnHOjqHVRhNF+Tq4UoanCoDV/nHp4ARxYjy2KFTu7a45kM0
D9bEtV3nUUBd6uvrI9inBvjhwMAAPK+qeps4kugagwIflwQDBmzUNNceBpjW
t3tXiZwYYXq6CDoa4B++oRFFuHy9OhHG1CfM0eYomkxyBayUMNvfMso5js0k
mUOse1TnvlQqtZopbSxkKCOn2JSkji81nacuJCp2pxxppC+c2H7p+q31ntTt
q7MrOYgRoTh3D6F7/eTtBYvnhbnxn7/7kUsnK2YoG7gIhvnUaye1m2+Oz7ie
O3IeKza5OrE4qQzA255+/RTFG7W47NpQyIiiSF4KqvJsebcMJ0pBkP/jx/vO
WPllJ79/sI52q0UuPfYVvstJurotJbIHogq1SXfK3qtfhQ8URBRlc/DSJLVZ
3Foa90vpFpyb5VTZxjL8q+Gmk4Hvb2krEGZa/7y99IYxGhhsKvjODnTOpn/K
eTuvun4wzeMID/kKVlfXAi/iaM/s7CwwGVdE0UK9MHODXyvBy2aqnhs9BjK9
vaRnmfCdRloqi6+5plqmdXixUIRC3JioGhxFTVsaY82wSkCeIyLWZzc3pHHi
8TjsBmulb5+cnEQDRreS2qX16OzsdFVOElFkTrtpqWch7tY04LAU/NLU1ExU
lSJw7WuZ1gIyKi3KJUUkgu2KGcJHi7+GDA8Pr2ZKG4zlvB1UVJ7NlnVy6JoQ
+RJFhNs3Jp2LZPWXFJL8fftv7QPWAme+VozxF6+f3CJlqu/jHV+c6+fv/kbd
Pe0OKScHv8SQo00SlMJXbSlODn75jUWmgg9W+QXHvtjUz23guHsvLEXN2au8
D9/x14SC1yjOLtzbQn1qZIPsQKLyclMWpntfce9NU1JQFxiqMsWI4tEiTjrb
NoNi8vtOrFCS4UsUMd7bqsoDRKXE/7X/33wvrbCRVPbQgCV96rXT6qMSSNTh
rem7etMxA+l5bmBgsKngPwXAeWSQUGMswEmidn65fE9kL7nopFLHJ5y6laBh
LafVXkiC1YuCRxSZTY2MjGHwM+t7XkofEx9zpJ4j5XBeFyXrz56vxIYs8BPo
DTwhikjyXj+elo5o/jY0DmWQQ+xlCPX19S79L8UYqX2zCxtHFPWi1ohHGy6a
7kXfrKk9COuQzpzrSB2nBDTwZ3qQrSWnoeEnTEkfAZih7kRkFfqGtWaIyN79
vEoEq3StJFdPv36K779UDUgWMUwXn3rjlPLVWfN57ThK3uoc+pIIg5PytQEn
tHJ2GSSv1JO7OlTUMWGrXGXDFLF9d9tvtWUlycB67sJzi99uf+Wompt9oid2
Hftm8VtLXfv3nnomtt539WsmWkWOjLz7UXbqMzxuWb0D1uZpKYAoynbM/A7a
wWr6XMGvu46uYCXhSxSLZHNnzkEnn6/utahHoSedsRFtyuHxAjnklITZEykn
0mUukFjX9y0DA4OCAfgb3/p1xS5a/8kUIYYQsyuqXbzoQPJAAaXa2oMcgFq3
mOXQoUPEZvU/a0H7n+7ucjlsE9UJ0rMcOhTzOHKLsrTom2XHUh08c9poIc1L
K2toIIoHqg9WVP4jhV69vAupXRQdpx03TdibdvZbkxx60XwLY7r0v2ln8FNH
MFFMx0RjGst1rtUTxRRm1enhFXdXVlauZFO5AlriSf4o6q1eHj6Iu+iryU+w
UrFdlpORKx2JBZTK+PKN26rUkEVk8OFZDteP5PM6/cvtiGWLbPGFHPxHr52w
vINgonz30YtbHJaG7sePXjvFU8pLvXNY0Ew/CVk6Enc63P/Flh1HVUcYSnDD
edthZWiVtMPXrBoueAu/slNXpMnMztbwiNZx9EtX0yXh8yalnvPCSlFLFqv3
XZPVC677QvWH4dw7iCiqQeQyyu6KG39dllrPFw6kw7ul02Pvyc82ZWIGBgY+
8P1zTUY3lBmk4rq86It3TSpPnYGjIAc8b8mfhUHF/aqpNJwik8m4fBh8EUT8
4JCmpiZXRV/I/r2ZtKv1CRxSWfmWqwm17Y2jepoMDl7SCc+V4dGR0as6T9Yn
D2dPp/vq6hrKVM7UN0gIh0xNzUwoTE5ehxUmR50gokhav+Hh0QgqWfQdKPft
O58Qouh7oqD9Xe+UXGSkwWw1qQ81MzOji5TDiYH3UwQcHgPX8qPijes+RMAA
x+TtP6jaPyxTLI2jkNNxE9yVHPT0lVA3zZWvTNCGuYXlJ3Ydw2GVq15pW1Fx
26/PXkU7RJst8HiDX94JC9cgQxCpPRVKIuFzqOTGUcqYk8TS+vE+WfKHqfCj
0pmnpG3i9oK8XtYwrL3Gr7BEEU7/N80DQONtq+3gGrlzozMUwsrbXeQ2I6KI
58r9n/vOEPfeKjp3q7wzaYSpg3Zx63+t7QsfKoAoYkCyVBUklCT2ntoMoqgH
Bp+v7jVE0cDgUYF+Cz7d1UMCBKABXIwHO1Rjv2O+ZQdRxKBhlUg2zWEiIGmr
IQAhEUUYzdsGLpwocraX0KhEJV6V3++nZg5U13LQrBJ7Q8NP1mIAw+zuPgMc
aWbmK/1AegLbU6njQOGQZ87xDouL94B+p1IpGioSiUhlhxJ6cM9E32URFjqR
MtdV+AU/Fd0NIH69vb28cR0RRSHhUeKUmNYyG57Aauj1hKtnd2zWZDk/J8Eh
1ocHosZPWNYUsyFMUtyFd8SZL8GvT/7dMbcmYlVJWKZVuSPZySKWIVDnNZRa
31n4Fu+/31la7ItLFn/0D6lwrvhSbAAPE419768i3Jdnrx7VBPCyMB6XhI3K
NYk0/qLhIyzs1AeUufs1obC9nvOyLQhSFFSLhNCV67fuymmrOW/eRzEv5knV
nrLmUzbaUwlopLj/26628An5EkWuDcDPkkhkH85ObkKoVPt8wtX1Fa1kT2SI
ooHBwwP+6zc/P89yZqABs7PztD2bPd/Y2DgzM+MX7FrVnxfYbXFxsab2IEeK
NEISeMcMIYq+Zw/a/2y610sUySzaV4Wdy4vgaqXo0yfK+USTYhQyw3Ngaw3o
HR3RZLz0UiLRBmOSqgUe8Bx+0q/AAKUBkTgqur+iCsah3SiNC+fqTfcR9Q3i
4TCCt0EJbNGp3WqIH5DVtKdNdsj+OtKY6RZ1qvhtwsXVf43R1AfUnlRX10bs
PkGXdCL6IMNuECjKdCQ7ThVlIpxYcpTucY4SuOLkyaFr6kpW32c5p2TIuecO
UE2XVDqLExXHX2o6n/eujKqIsIQ79+doqOh/F4ZB/tOulOUQ6azIYG2hNAW6
X27KKpKMvZJl0+Q4MDfmxvdpdymcWRsKnnp+6o1TWjDNLyerHv93TRrY2k8P
nH2huve5A2fh+aY9Xqj+8H/d3UF+1FK+VKq1YlTkf1tJfB1EET+QmHYnj5od
8b6rN0OHKRDy4mNA9bqwnk6jAEMUDQweUvixhUYWq7pK+MIDia4SaN/b+jB2
f+YH2y8HIYQo+k4maH/SFJNvD+9MepZ0ui9onr4VjJx3npy8DgOmUKnB6l1O
yFKxIv+kx6FDMeCHos8d6jVka2xa8+ib42EtBWVRJYcceTIwvmsjY8VUsuvX
EKJI+8zOzipLnHJd0E2vCl+g6JsHtGaC6wAwQz3s7JVyP1RgFefswj3JDEs1
azjOEqIj3183XVB9NFbb1I/2gRvrxO0l7MPCEaFk0U5xlo/GbnIylMmeKoYU
/12//YfwiA3cqYUWRqaF12BnTO3/5u/e2767g7sEYmtpsQ5PvXZcJmrtIdnQ
e216lkITxWXliiOtCENSz1RfypHhzXuItDJ910jaBj48jdKkdM7Bj1b41QYS
xZI2ZWckqFrfiDs7sxHg9D18ZN88/R+rWVVDFA0MHkIAgdHv1KtRnXjv5kFb
LGQjlN1+Y0/Ua4riwooRxVXuPzU1BYQKSJo2sdzi4r2gbC9Jb+Aoy5lqj8fj
lZWVvqcGIgdnB0Y6Pj4OT4AE0hMCvDo8PJpItPH1IjmM0q+wcyQS8fJSfUrZ
bBYuQfdCh59wOtjY25sJWuo1dVpZcX+xgwo4w2dDf+9gMeHdpO8XsM7Uinr1
0WZ+Xqe1+0mn+1Y58+8Py0jKBGV6KdbPd3MWkxb9j4SyNW578pUkXeeyCuGt
hjLRzv9v20W8rcdt07/S1qdf7+JcHq+g9nGV2efnDpwNvBEDlS0WjZgdiumw
N03ljlnGohLiIhsuCNgxImCHfzOJ0g81ILXVWGFwfxSWKMI82JxQtj4JZikY
H5ZVfJT/pSCYZta9MY8d8W0cZ5PBQ2WAKQme6KhC174OMctWosfF0uoTTpe5
OrcZTU/y/MPae+qScgE1RNHA4CFFUFgJUF1bw1EjICGufVZkjAwgmcBkXFQQ
KFOl6g0dCWhSzCgUUbSwz51edUl/XWuq/4n79OmXUFH5VkVFlWu7aPyHHY19
T11TU1NdXc0jAJ8EVmlpa5LJZPQKw56enohoezdI+9TWHoQzMr/yBmYpc+3y
qBT9XCJlemB2HTWHK+5PY/b3D0Q1F0RXLSJRa3Y+PFBdS7NaE1fkt48esOAP
bSxRIm8ztONDNzhCwtm0baUcIBIvnbikYneyT8mKRFEmgp967SQ5H8qRUbT7
ztnPZSyRKFmeErxqYvgrvPJ+9nfBkavWLTviT+46NrewbFnWquirIqF5JF1/
ua9na7EzH7qz9clXjt75o/igKnaoD/h92uMAPr1xW4XjkhrlCxufZC+08xa+
2I2OKJYk/qT4CLktoW69XUuUq1nhr+HX60sU5VWoboAw1L8Pf7nW92VdsH0+
RURR1iiGrachigYGDyfIJ2cPWiZy4Ihu2YsI7yH06szMDByLotpGYEp0u+/s
7HTtTDlK1gXrnVxcKCBRJBbEk6fbaLwlye7i+iC+zjmUFe3yc2uZnr4JhyQS
CcWlLS/jGhq6rF8sHcLxzO7uM942LmqqeTKi9KaYu7q6ysr2Tk3RLdJu3q1f
8oqpZ0YIsZyenqa+jUQFXWFYkdl39nOkIkNg5q61DQd8bPjwDrX+DzNXzCuS
Rnj69RNbd8hmKOSpyKSCbs0vNv3WlkWIHzLoF36W45e/3CK79XE4S3DRO/Bh
9il3ZEEK2blYtxe+C74RJ2nMpvPj2nxWuGQKc8LOn16fw1kpFQ9de2ni1eSg
ogTLVPeIpjI5O8a4FhSUKObSY7eUMTjVUoaJWXR+5dxto4OKxBXbqUYR6Xdc
ak9KqA5Wuh4B0Qq/YF+iKDVWstWLWARrBbV7YcABcPiv7NRnnlU1RNHA4FEC
NeeluF9vuo82UomaTlfGJyf6B7IdnalG7EXC3M/FGbwufzH0n2E66tUvE76Y
GKcB04je3l5SiAQ9ZFzLjygODFzACJ50+JFRsgHRYXl4eFRnI2nUa7hMpC1l
ROM71S6kebqROJzrUONhfR/inzA4b6nBRV5YWpSvRsqpu7TlYUcwPuzJNY38
al39v/ixYkkVqNwU3so0ampClg7e4nTm3IHqg/BeOImiZA71De+xl2aFM+ks
plHXQNu5T43+RQDGX1ikhrn3dSrCAWoOJ6qPUHk0Gl0Tw/z+kLOzaXnrVdFf
j1hckm/HupZk++5jdyh257AWXM6zf4z9xud46BdjA9ShYyuVzMEpdra+FOtn
aod7LofM8ufvZTjBJ27NxUm0sqGolNBK/LL+IzxVLpzI5Z33+peaszSsmNsO
pJ0oErl+624BJbSFjSiK1ngyV74iRdwEQpiQZoYyG25fUVCkUcxZ9O9L8PeR
8LfenyjaZ5GrV6D3apUQH569pz4NjyUaomhg8JADmAO3ct5fUUXEQMiWUf9b
X/+u6LAWjfrGkaJavz/BHyqqvOSKOwXjWfbpFtwERR6uAX0SD6UHCX/QGcvK
9uqD0E8qU1RxQtmNC4huVDoT2qemtiys+GbAhL3m0gRS++r0qarq7TqnSaOI
dkbKeno+4FmJKGLZ3ovKh9DVH5ApA1Am4GCulDenwv/1UMy7bvRElIOq3tzU
dTFw3cqi9Eb4FgPAnB0SpNGr+uk4PjyMuWa4zBrtWwa9HTW1B/VUNaytt/Kh
EYtXH6LmzqtA3vlkUipHEq6bu/ZrS3P2C8suBRSU/j5RaHs9ZLoZyyPy3yzc
Q4UIZkuxRSDmoFulTFXR1HBalhq8IeWlxZjsk9w1ycFAGPzOwrccKgy7YElo
7wPjLcJGeBRFlDRmx+Ff1v9G0d3CtForrD3OudGpItU92RUz9D5gzA19nBu5
dW70q8zVrw/3f15+ajB6+rOyU5/tP3kJ2JHvo+LkZ//t3X8nCfbPqjOwMvAk
/K03RNHAwGAjkBdNQJaAnHDJWTrdRy/B7V6X8bKvIDkNAvMZGrp8uquHJQ9w
LHkve9UWIyMjksZgT0AOZOl7jo9PAkuM7BEM6tChWEx1fGtUPeBcjzos5PN1
R7TQd4UqD3UCGYlEXCld2MdLCEnj09HR4TrcIj2ypwMLTJJjfbwnN2pR3HUG
9jmmoogiLod9Bl0g38LBwUHXeWlKAwMDrv311DM1FgxaLu0BaAJy630j4Cw6
7SemzacAslqBhN91+b29mcqqtyliDPyTPgxwDqCI8JLLQiePpu56HPIRCSdK
YDDwOwrqPbvvA1n9ZXfmdcSIfln/kV1KKOsJLc0Gx8rrGy2r9sNRdMJJKsvl
9i0lR55+/QTHHrWawWDkre2vHMNsY0LLhrdxqRv8rDl79b4zk+43jD3l2g+v
itwoh09LZKcPZLCrSqmvEoVs4ZfPfzR2k/bHVW0Nj+AVZP5h82GGv7r4a14l
C/KO7wbr6MxiiKKBgcGDAv4ckfiCSAJVKtLfKHJ4JleWdLpveHh0ft4Ovk1N
TQEpYF1DV1dXyFnIQTqqhDPeskBK1wZ1HvGC+IZ3f/qZxpyySycyPT2t0xJR
DVi2N5Fw/+Wk5C/XELr0yBFPpaVYJRXYZHgcqkWKv0JZIyYSbWVlZTAB7Ygc
bk90d3d7L/xYqgNOMT3tb4AG+8eww7VvzaF3Z5qzi8rC4lRgP509+EloaHhP
K/IUO3SkjhMJZEENh4Ij+Mlhq6WI+lpRphkw8kU1NR3WwonHvVqehxpyjoL8
vXN2TAsh6hnGJNGSrTva5u+SImmZo3M6s5KxOEXInnrjhLJzaSPzmSLZg9ih
dF6Rlf1N8wUp4hBNSRJbVYUeu688u68nZ91fTQ0hxT//4vWT2LhQsk1U2cT/
/I3TksHmCvbOFTj1/PlteeHFsrlJSIvDAl1BILzywDwVAATvr3FLasezQqcY
QxQNDAw2Dpwd5koz2g60iu71c3N3XPdxOKQK40gkjOWuxCG3+0YUUHD9G6uA
6VUnUVw5QMH7Ly7eC5F1u37VX7ki2+SlXSMfQBdo/UB+ksZOInodZl50GDwc
8QQ2a2reYcds2n6sozOinMDT6T5Y1cnJyXB1uXzVsuBAakEYtLqNq1Y905gx
1biQNi4sLNQrsxqgcFVv/SP5BTHgkxBRfXwGBi5QNnxpaQkGI4020GBYTyWi
V/WrWv6dTg0kk4gofWyYt+vtWh5SaLlnuqJvFhbRTdEVTrRviPDqO2dF9plv
8Ph2akoCeI6Og/Bf39WbeEg7sDuhjtkhDVsmbv1RHakqGVfgZbmTn9zA0sQj
MiwpyFKLdHImmXZxfPL2H/RrCrnqvpHfF5VyTR0JV1tghgfPjhHVXA13XSUK
SxRh5tt2OvhJiD1LQeYfhjyHjm05MLZ6DEFOD+zq3cN9YYiigYHBBkG5r8jy
s2ikHJvuyTs49TRxyT2AmyGvKBcPjD65yg59oY6yiYTeO5jELETDJtGiEABP
JgLQnz1PDo3pdB+xEZizb7KVs9gxrTefyn6WTygTG8Ls7Cxw40MBjIuIIsxL
3wiD79HyyEpd0uRKLnd1n9mDnjlAigYGBuDUsBquSbqewKOuriGqyv+isslg
pasQlC4c9gmathf6/jIgqZUakoUjXws9gZlTe8doNDqBra6pCIECxZxfpu00
Vfgq4fpg1NYeJJYIP12p7YcdfHtH9THN+lf1HxXtiJO1oIMlKj+WH++TRuWS
Heaw+559yTk18PLLsY+LWJ2qpDEvHEhzkjpvaWqakEgUPp5+/VQRthfEabST
N7iSvrYAX3o1+QmqWUKIB1mF3/+r5o+pk2DRjlaW325/JTW7uJwv9NtXWKI4
t5RHOU+rCqiGWSkW8Cp8kXN/ycs5Usq+oE+a9d2yfawhigYGBpsKV6itVjbd
K8ebuJQYLC0tuahULmelUHGMvAJYZSVHn4LiY7xF5DdV6JLpIgUt1ZZyGpl4
kbbd50EToCfxeOv09E27R/OevbouRvwajVZX1+pkDGdS7kqMTmJjF6DHvisG
Z9kj4qtzro0RhxuPJIqu+slGrZRxQnj7uGU7rEBhTggT1qs0FeONzc/Pc8GA
V3ge8VOj6y9F7dVz748ioJT340EA1gcrQx6S8Xicj3Jpebq6eugsLgsg+jLC
Ra28jPrH5mHmjTZRy5P6NHd4YJzImM1AHHoWQSCvf/2NrvggfkAUS1KFvDW3
+O2Tu47p9/QtGLU7dGFSxZNUYEkOFaJ+hTMsAw+UFtPc7EM8kmwJ/tRrJ1ez
0DB5kQTfEZcpdUFfRUzypabzHODKF+49K3RnFotCvurdiYewFFa9bdxjHVUW
so5UOWeGG2UbomhgYLBB4L9aqqVaOTKH6Pj4uOX3Ny2dTu+JRphjuGjkipia
vllhi6D3+hI/vdptpUe5mrCorsQQpcvy1zYn4VstbTkUa4x4DGcmMKPd25vx
nTwF4lxrkk73edeBiSLjEPY64bPAIb0Zd9Z7Tejo6CyL7gtYkPIQohiwjOLJ
IaewOhwTE9fQW4l6/EnPSSpjiHok1Xp5g77/IwMZUeSWfPJz9Z92pQQb2RG3
e66h6APpWcuW4uSryUHKONtBIdnEZJnZ4+H+L2RiVIT+kiL0V5rc/srRb+5+
K3ZRKUueSxjPwJ0v3bhDLYPJQZo6DNrGjDtEDeTxwamQYRDLe09eIbk06UGY
El/68raeDX8IU880L6V3TsqGMt9j6lk1q1kLqeavA7JLTkhNo2WIooGBwaaA
bJCJpNVrYaLp6WlgPr3pvouqP290JQNtHS5mRS7fzGqi2Eo4jS5/ZADotAEU
yGQyaX/0sUUPFb/V1LwDs6K+JyF/l/OqhZxrO2lkYFjfo2CeXHnIoOw88Wq+
XioC1K+dsrTqLIIoes+yGku62dlZOJB8aYhpA7tL40LBKmn+kw7gdp81rNBq
U+EdD2+z6AsYFtakq/tMDvlPC8ZXIx45M0mEiFV67RkfXbzYnBXu06ICEG+F
kjEmVCfoY0+/forjh5w/toNL+Him/Aw5zwi9s5A8C3rzYvPH65qRLGx7+o1O
pZ6WxZOyiZuKfL7YfF7OQBk05qliMmcp4pd76rXTW6UlTjsFFWGePzmQsc8l
DswVysC5sIbbYmH3f1BkdzYJc1OUtaCKz62R0T0UMETRwMBgQ6EUrBN6oGlg
4AK9KmxhtGAUOSh6lcuu0UJw8eJFTkGSOnht6RgNEWdkkp5Tc5PBwUt6rxnv
gfsrqrq6ekicwi+OjIxQZV1IDl0H0K2oJ6KYSqUikYi+paOj4913JfcWvoju
PoM+2hn9+fz8fDabFSWL6mKJHuu01vfAcBzCGGkE47GchQ+aT9CY8PEA1l3f
8N6/HopFpMlSWt8ZRtY/V3AhD3OKeU0Q7fyK7ZRukewU3EYNkYmZdA6Jpmns
lW0nEHENPhqdQoFJUvVQFh3c4MBzozPritRJqrMrOQi8bqudE28lV0Y411a0
Ftyys+3O3SXFiHKqiG4ZiB+x2dTg73FiqOAmUYxIPcffz/7OQ6Ueuogi4acH
zlKZ4tbilhDJcxH6KNploPYVPfQaKw2GKBoYGBQWQSyoo6OTY3T7VUtiSxnO
cPRJF7Cs5qbvJRuDQ5e96c4gTuJ7CtrIswLKRz6ETBfpKoALAeN1FVJayOW4
PrCiogotgNIuvudjauGZCbA+vdCRfsLGmZkZeD4+Pglnh9Xr7j4DV0qlhhFk
2t4+fXpOk5TFIyNjcF2/xn4oOj+kuBwTxdWsm+8akgMSs8SgRWb4ypOBxNbU
1PAbcaC6VufnFnav5sm7ChofdcAVPr3ntGxsV4KcCtXKSPwEudpWEv/rpgvM
rGS6WVU7Av6q+bdFJbJbB4e8/ssbpx6QpVy+cYeKJJkwUB52K7ZroZjnwd7f
0XxsiiRopsyy/6S6V7WuhlnFiWFuf+XoxsXcCkgUKb4tKIpWNcqNub2PwwPj
WhWhlCw9WjBE0cDAYHMgfJXRT48eiUQbM5/a2oNMqxYX7611ZBeZgZ9daK7o
KmZb0THGRX5YhQEcj8S5Hanj+7VLiGhqEeBFmUxmZGSEeBFcxeDgJeDG1IaG
eSPqkRu7uroonwuY8IAV2erJNSKE8AAGCIQQO9qoskBnqxQgSx0dHV6vaVjk
8cmJdF/mWKqDWytyxSax34qqyq6e7qnpm+nMOQrtwhlDVjt89Yi1esU7Iczc
FzBzWCX65JDRIu/Mgnq6FleOPmjARwb53O623ypKhi3zihPOG3QSqOPskqg2
5KvNKx/F2bvfCTlMSQvsoytiXk1+sr6lsTu/5EVD6iLpko0hREo9Kz+frcUt
Py7/gFhhTmN+NLeJrxdV57h2mUwXE2vbJZo7L+tEV3/ygChwRDH/XdPApKzM
tF2M/McXfpV0Uc6qgEcIhigaGBhsGoR5iwpbwc19dHSUtg8Pjyo169gq07IW
Uoj+/n5XpI6Qxihlo9PUJSTR6XsKpoKuU8BsU6njQkAh2JTWgpA4G5Ku+ob3
WuKtvem+/uz5QWw0093zgczGerrg8ZaIs00eiZR5C2+nPimnu7suXrwIc6MA
o7wQzMbCxsHBwd5MuiURp5pGXWmyR3sLYLZAZbu6eoDi8iBAYumksIwh6xNO
vBuxpQuNsEpyHgQKgV50OilR03B+j6jfTchsHzkAxULlCJsotvOt2XanKWk7
0v+57omXV/IE4dqN6WDZdw99toHCXfv6brhyIRjLSk0tss+c1KbYIOZh41t2
0iTbtpXEL9+YUx2pKVIoM9fAVKWrjAx1Si3M5O0FS9Pw6jHwB0dhW/jBxD65
fnsrEvVwlgiP52rSlsM63G6g86jAEEUDA4PNhOAtVOyHjeFYetCIYl6XKDi8
hi0eb0UqFdWZEiGNRJEIVUzzD+QWfq5fY46+fo20A5MQeO7ruAKUDDjVIfTD
2aP5yejC6j3O3iJ19e82xpr3YBEjPBHtAima5+yRp88Hxu9IHQfOmc6cg5/6
E3jABeCEG6urq/VySk36XY797/aSNSUHNoHrDg1d9nZMtlBZQ9fCLjoxtF6M
OR11ON+tNjbyPvCzoqIqRLwzOHgJ3h1Kka+pjpQXP4bLGFHM2ZWSfjyQw6Yq
mg1LQjorFis/ltLWZ/f1EAGTB1BEMWf9+Z7jttoCk7zw/C/39aDD4TpZisxu
W5ZgsDgBnNhRZSRIsUEZ/3wp1m8plxumf3cWvn1iV9JO16LHDjAuIHLEcmVE
lDxb1OkeHIUlilgJuvzkrs4t5BNeGlajCPvINyfHwvaCXdfmwBBFAwODjYOX
A5B6hdXEcZWAxl4tZYlEIuhePzIyBgyEzU9Y/xuJRLxBxTQSRd+HK3wX9Uvg
0oN5CD2AWSlxik95IZBVID+ZzDmYFeV2vRFCGR500jl+/saeqEtO4nq4Nqo4
YTkaVO4llTfHHvU9yb+6q6snmz0/OXmd5+xd5PHxcVcE0mcBtWik2zJRs6nU
Y5JLS0swMvZbkUtXqcogXe9dUJTStUUPTcMgHJoOuq5HE4LRvXniUyaKVKlY
RNWAaMmyBesVB7/EbzGaTcqJS18iOUzKu3lxciu6ZNecvYpcZV3TISKnegX+
6PXOop2itnBriUofo/2OslhMbN/dcXvhO5yT3TSkuX9C6a+lH862UmEAHhv4
XKu0tIhYFvCNLHhEEX78sv4jyrNjNDWYqOxMpkdvqqtSAzxSMETRwMBggxD0
lz6tqVcimnmys0OxG2x5DdQCWCX8BNoTj7d2d3d7TwecrdGviwo8VMr4TYrv
cYVeTe3BQxi+0x+u/YEXVQuTnKy3CNDbLhVmODk52dvbC9crJtB4pKb6n6KR
8ojGk/38HoOZoYrEOomi/eCGLL3Csebc8PCob17e+wZNT093dXWJ0kdtPiLI
GWs+xM1cGo80xo7U1f8LT+xAda1ucl5X1+Bac3hQi5z6+noMY9bzSSlgC4cv
LCyFzNC1xHQ4LL4IVyqaysWujyWu31pgvTPSQnVbLH6/CJs+F5W0YHVfzo6/
5a2fv9u3tZhz1gmVqm4Zv3V3/apblTClE72aHGSeQBJmroQUp8ZM95Hs7/Rq
Q3ibnqk4VVTaIqZNKXX0Y3xyF5UNLGs52QJLgwutehYTq+39XMV1kyFiFhj8
fyaHXMeaiOIDwxBFA4PHHHWa2Bb7+t0J39+OH0bLKV5HdAWYxjAKHIg3+gph
XJLhsjLBLmAQ4qXc0gWm5HvqhYWFNDaPc8X3YH/YDlTQey6E+0agkxmYxgRi
fHwcZ55N2+6OtuujergxIXGN/rciTfLdgYTPHanjrG1h8gkXC2fxGhLCODBV
Cl1ymxWSeMNGarHtC47Qjk9c6+hMAUsEhn8s1bE+z0Og98yx4b3jQOVjCUGu
9n+AJortRaVx1Swvsa2YXK8FV3xi1zFZdoip5/Hb3xSR93UpSWBkjvj/afDv
CrTqqVjkdUOnufTlHFl/q2pDrYmMZLaJZ8u78Y1ZpjcIaFhRiZJ+lCa2kuF2
SevutosPvE4roOCG27AI176+iyWa8kKCxodXn379FB1CnVAeDjELdfKxuwaE
wBBFAwODzYF+N5+f/4blw3DHb3SqTizLJwUJhA2IDRADkkgAQRodvVpf/y4w
EKFxLotGVJPfkFMDr6MonK6MON3VE8WEqe9U1dmXsgMX3LoV9YSCeDA9n0ij
34Dro3arOTD8EKLTsEo1imy78suwnoODl9i5yHvGeDxO+/MW4dyoHA6D5sCt
97hwVEygLAozmZqagefwCHLR8Q6lx1qvDI8+riyR5Unv9I4USSvFNplNlq1A
qF5RhPKOoAOhhWnlXe2foMxE0jDMBYuoV3P/hEVv6HoXbNm6j1RHJlD/7PXj
KsKZkJIZFWHjLZdu3GG59EtN54tEA8F2ppcYGj18/dbCRr+FBY8o0iIIDl9K
pkDBRAVjp5mxryTNzhWy9nIdcJ6dA9GmM4uBgcFDh/7+gTLMHlJ0KJ3uo+1e
AQs/GRoaAmIGP3nL4uK96uraiPKxaWnx+WPlYkpEFHvF6ajgykod7yQpStBU
aYTh4eFoNNrd3d3V1QXERi965FrHMlToUEEgEKfx8fGZmRnXOMFnCWxDoXsM
rkwy8efU1BTFKjOZzKFDsWqNGbrKC4kfAoHkuG5IiaCw+8ajOBg4OztLW+BE
IXMbH5+kOk82yST2WFX1Nq1hOt3ne0b9V/H2aTqdjo7O8P0fccg88sTteRmv
K24VcUXih6Wq/hAZ13M1adSx5O8sUHNnSV2UNbfQXMBLD6KkoApIqUwRz5d3
H71oE4Ydcd+oGpBD4iHzd+/J+QiWeEw1AUw+X92XD/3wFwQFrVGUwVuY9sGz
Y0ph1B40PlH6F5s/zmm5+/UKzwsCqamhZc9ZrBsKhCGKBgYG3xfi8daopukI
L6ij/WtrD7pudsBwYISO1HF4dcWoFMkoopiyBOIHW/oHshHl6xh+bFr0SYny
KeAJFUlKyXOoDiWC7tyNseYWYb5NmWU9gyweXu22C0DJJpwYHByEcbCDXh+X
BdIcdBGN3uqaKxvr6t89gBx7Tflf1bb7TbgQIJbwaGh4j7bQegYBFgrYtWuj
mC1OEmZ75cpI0LEsd5ISGFxq+ILweCeduewVfgIPLFJ97jQGgk7XwiZRPJ+4
9Y1F1IXKF4WmuFV1l2v/RcNHHKJcmRn4QRwhQ4PYBcbKXbo+q3Xu8xTpFSdx
esm5xW+BwZZ1/QcZ6WiOPTC3ZCy7wr/6gqDgnVlo/eYWlsUVFR8JST0XSUPy
xLVb3ygl0fdeoJjDeoD7/DEwRNHAwOAhgStIuLh4T+8sDDTAV88CDAF2g1cr
9r9dX/cvarOUNgBbAyKU98tW+7KIdLpPKnP1CBvWHAaVStI4adTgwGTcwSvL
mpqZvjh4qav7TJ3WKIRjXy7fwiABC7PNIKoZ8iqrY/Rssq1BRmV0ff272COm
jwXIIyNj8OrFixe9F+u7gAsLS7FYM5+Cueibb5b7VnjS4fAGkbYohh0Vne+F
6FE4PX1Tb0AThHosTeSz66HaxxVSX5u3jmTHiSUyIcHn0otmG6Y+X02KDs5/
9tppMvcT7LEEu8uhBc1hkXdeJqKyXm6tlCx2jV3uqTdOucxh7Hw33cGL48Bd
pUd3cSvlyqUTeEnrE7uSBVmoFVHYGkWlyBaR0hdjF2yFkf9Ddtl+uUn2r899
r0WK+A6KOknt+4JJPRsYGDyMYCtCl27Xu2daed2URfdFI+Uc02P9bHXNO9J3
ItR3kTdS0pOCbMQ9iFBVVFSxBNs7ArAd2IdkvEGUBkeOkuU1EKRM5lyjMhVk
45ogHkh0zksgXcTS9auXK1ZUvoUOh40YaUwPD49WVb0d1N6uoqIipLO2jqGh
y2SNaHNaRUThGpewP4h3qbPZLCfliUzqS9fR0VFTUxOyngyYpM6oYW1XM+dH
HZKN5K3bC99ttY0K0XuwNG7fCtH4evvuDsyEqi14B6ej4KU7f7z34NxE2hvK
rKXIQb/SdhGFNlpcEXPQW6RtzmGY55+9fvLUxS+BTZEARwiii6WI+9XkJ0i8
vnukahRlXR/9nLx9Fw8PLFMUb1axHP/S9VvSFP37DISz7mmZ8/3h/wANUTQw
MNhkeDzxLugBMS9vAd5F+eI0qo/hMTFxDW1S7nR0dAoNS+eJqZmwpLM3SjY7
OwtkAwakakOdcSUSbVxHpwNOFw2gsjx+fX19IuH/BxP2WVpaSmPTExhE1zXD
czgpiXmFEbfT0odUP3VofUPVj9T7j46txMT3yOhV8nj0nRixNebAvJ205I0B
/Wv4+fz8POzjavkHdJQuITzdD9cbUWY7EUWzCVPTN2EpqKNKSGGqRfluZteR
Mm8n68cUOfyPWgPnftHwGxILKxvthOQnSnRctEO4GlIoT+yw0/arebn5ghiD
v0ytn6XkSLSbU2NcunFnW0ncwRVV5STKrmF6cWCtT4iyyWN29rz4KLWH/vTL
eY+t1Iag4KlnBPA9kYV/MTag1Oh+j1Jizsmiv20VXVq+/1oJqhwQxZby74DY
aCKKBgYGDwt8HZU7O0+okJqIPgGxcR21uLhIguKpqalqp2K3DoXP0WiUVbch
3469L8HIpOTVq/iqqt7WPZz5wFQqVVbmll3oiPqJf3Xy09jYCNR0aelb70yA
PVZWVuqt9JSIZhTYoC9BtZBFUwO7kKteXLznnRjHY4ErWp6VYTchyg576y2D
Khtd48BuHZ2pjtTxuwtL9E4Bt0+n+wTDj74JSwFnh1UNqZMEAsw+lhRz1kXZ
Qed9TCBzz+Ln4YHxLcVJ/bZIXEtVKiZlFLH4fdUVmrvLJY4PTqkoFntfr6dM
jvmhlrK0/vc9ZzxcsU329Ss5gnFFkWUWOyiCQQruZ8q7Oby20eKOwhNFnDe9
PxOzd1fiKqg52pnYVtL6/ZMWfO+OZCcv3fhGM8YMgyGKBgYG3zuAJ9QrTQTl
NAedjX0JZLbc1X2Gau3I+DqTOUcsAvie7+AhSk9mrTCU5pQo879xoddwdO6D
eQK3KSvbS6lPqQDVKAowPTYY9GJ2dhZpsJ025WMvanlty0F7xLSFe6FYE3+j
Qmo8bQWTpTTm7r2hv8Wlbysq39Im7ChV6s+er/C4R8KJmMavlZsBX+1N91Vg
cLgSzwszp3e8tzfjewjMGUg7lwfAUdPTN9d39kcUXEg2t3hvi8xgck5TOl1T
TaCKIkoOuY08uktatr9yVPXFsyzJ9AoZxpO9m5Gs6iWUocQMmGT7kd98ofu0
FG5GPii0j2JO5/DwUdzdPrRFrkAbG6QXlbaqZjoYUcTTAakeuj6vBuNONznJ
5NfxxmiCFJIwW3bMOKcTez5Fc/ZzmFvm82nSbsujgmGIooGBwcMAIFGCQpAA
BImEb06TOhqjqOQOH0hlivr+qzdLYa44Ozsfk57edjWg13oaziIEOE7Pxnxe
lrd3dnZGo1GXKIZPMTk5CQfCT++rLSgKDhGSwKu+KVfYDagyDBt0vRRyPHQo
5j32aMexCIrNXecaGhpi0yH9gcw5TO8TDkELcd14X8qJo+XRZe/+S0tLNA3Z
kib65vj45IpneXygvGjUb9Yv6rOYYo7rN8etsjquneyvuaGe5JOlyRebP/Yk
9AvJytJjt0TidWd7EbvxoA110F2bkuMwz7k/LlmbpeooeAs/fk652/m794Ra
R4zTjhWYiS16Uz/VCxvZuygZnbx9V4VS5Qj3eew1Ar8FLFuahFluxy15ex95
upebzpNEHa0dV2XqaIiigYHBQ4Kpqamok6TBFn0HuM3V1NRQcMmlk13NH1jl
xXct2BZbSHSZr7Jqo7b2oB7hBN7Y0PAe1SsCcdI5EowciUQomesF8JyI5gLE
9BJ+VFW93dXVEzJ5eBWmoV8Io6UlAfPxpWoYAq2prKxkrsuhUeC0cHGnu7v0
nYGwASN1CbHhJ2zkaTtn7oh8hoPFL/qBgwjfkgCRqlZC76izvtG7CI8jKP5z
Xz63rMMDv9tKEtpSW/KstVrm5/LW+b+IPdtODV7jwJcdDSvc4sFI23cfoxbP
JGYJ7WdHdtxtLzfJuDSFTDf6vSxs6pmjstz5Gn5+NHpbWlzuFEWJW7kkoJTD
iS10oq0l7c/sOz23eE+77GUO9q710vIUFuS31P3mSjdO8V144d5zNb34Tgnj
RyKKyhUzLKhoiKKBgcHDA+AMekwPqJGuK4G/dTMzM8CLfANQLjCZ0QF0i7iK
lyvyzvBSY2NTmbOxMjx+XV+nk6Xu7m7YZ39FlctomqJkmcw578ii3M4pKmG4
HKe9lZzwKocNXQEiYNS69bQOdKqM6tTUQjOfuob6PdFIT4+kpqiy6aMkLxv4
EF2EjZwrfxBuBscKx8VIWVCrRNf4jejDQzQVNS+d+j6+la6PHXJcDEA0YnZh
iSwTZWhux/uKkrVwpA5/TUpNdHHrf/67ZE5jIDlLpxQFm+dLTefVrFpESK0k
EcIVac/OwRuKw2xG7+PCRhRVhWbe8SNv7Tv1mQrztqO4OylDu6UJEnpj6aZw
TQcO+eN93Zevzee9zG7tUO+vyF8jfZXxSUX+xNpevnHnqdeO0xyoUOGjsWn+
OIRPwBBFAwODhwoD2CmPg1r19e/6Nh32fe7a5+bNm73YWU8X+ZIywsWdvBge
Hq3Rmkpz9vPQoRgfe+XKlcqqt2FAILQ6hyQjcd+SQtb5utCIMuegNQGwPNnF
kcgL0cucYYdU6ji8NDAwwFuAEPb29pIGmXpkT09Pi9CiUovoxLgSdc3cPtt3
oUSn7Ioq2NOX/XpB0uwV3z5YIj3lzVl+X0304wpKTQqFqqKLOev+rxr6RZ5X
tn7WhMayM0gLtTsRff12Cjby35s+cTExTehaqIne7xyaktY3IoCmUwj/x1Nv
iN7HWgwr9wh1ZiHZOMdmFUlbpiX9Wc1ZFewVduKcdBbkUDxJbitpRYm0OOP2
3e1pbO2HaeL1UuW85fgGIL8YqFyzmG6u/OSnItqsuucIx56SJFysiiXmwv9B
GaJoYGDw/cIbIyJJLBtWBwldrQDCwBurq2vJxG9mhpIsglZRi73ViHaRVmVI
5KI3vIuiXFckTC1rYWmxu/tMRHV8JiIE5IqaUHv5G3BIGJDOrp8LLpm3ewEz
AT4GJ/K+BCdyFTcSUqlU1NnkbnDwEi1IY6x5avrmxcFLdXUNUWdHP/qJlZl9
vpOZnJzUa0FhfShCG5439yKEK4qZq3AuzKeh4T3XTH4ILNGypLGz+k0ygeND
NwTZKBVG1qhubpM5X3XvtkXQ+Bz2t4fjkQu6gkROZHfpkhaeRtBdG5jSK20X
VfGcYCkbyxERhfVRVJJnLA7EaKJKoItOhc9UnCraoZQs8DYJhZFYGRkB3tEm
w62oYYfnwHZ0+claL40pKzopLavwIHHv5b6r08/uPSODvfJzQiZFbXn+ArLS
p8EQRQMDg4cQwBZ06lLnF1f0hX4PrK09KPz30HkPyA91EgE6R7xxbm7OXejo
d/+cnZ0VDY5VUzydNBKhok52MCzpMpqaDo+PTwJXJDcYl0H3xMQEHOilfBPY
hNprrUMg90WWcvBoME40GqVonpY6vwMMkEOX8Gsa7RYjSBG7us+QqMRrekOJ
Zpd4R0cmkyGePILRSEvwxuu0MquMKK6Ijs4UrzBVgfp6Wv5QQos2T8yT3gE2
PPnKUaRbcUkR0XYG+AY2YZEaCjJUfHJ3u6UoJgcSN2DFBN/4ef2/F5XElf7a
KeVwPmBu47fuukZ4lGoURZhO492S8eK7g9sFV9z3byL7Xywdihwuixh6hTcL
fSapZDH5l/t6esemZfx4rXBqnHOkfrasa1//8efv/kY684iGOPTuyGaLf7Kj
BYiiZvxtfBQNDAwePZB3Cj/0HHT4zY5fnZ6+mQaOVPGPUbTRzmbPd3X1kGW3
MJzBYYmbBaikc9yKAlglzKfM7sdXztHFKMqBB4cuD4+MARPbo6KL8CtxRTip
HhHtwIywNzFNVNOlGYE5IIeM6nlnAnWKcSWy4bpIjAOvwoHxeJwJYXXNO2R3
I/v62Q1ixLXUN7zna0mkTwYuk/bvAD6XOt6IHoywsCu22F4NYHwvS1xTH+rH
ETLmI01y8NP4YvN5UtcSUZTahOKkU2krYkcvyZ5xuXyes5IWqxsKi8PZSQ+R
8H88s79Hm8w6FRxrRcHtcXIaP1NfWlg2cv/OwrfP7P9AUEHtLCRLt8kVxvck
eRMVjO3P13z40djXa7+4nPoOIHPhl27ceak5KyXY4iwtRVIdj4FNEYVue+KV
lG7IY2oUDQwMHkUIc0XVOlmSGcEc7un7rBgeITalS0tEWR3yJcpsxmKxFQfR
dS5AzMoCmujBsEAC4cEdn39d10D+kEBNmYYBaayrq4NB+vsHtFPcp87XFRVV
bBXIs/VSpi4RSxT9qXm7yCxjUSWcHV6F595mf74toYGejU+uULHJkwFmSGdB
I8TjVI0JM5yavtkYOxL1C5auEiJsK+fG7/Wqvhf80HD80u8pLldEDZ0phCjU
K6h6Lm3lMsXjg1Ob5D6TtyZvLxQpocqWkiOypV1xUpqElybV9BL//OEYERv8
mUOWs1z4aeYdGfafHvi3ImUZxIIg/Vd63nf15vpXzCa+gt4jV+xhEiX5PMl8
drTRUiiWiO8aZe2Lk8/u++Cds2PXbn1Do0pb7wAurbLM4v/zd+/FBr54dl+P
rIpElx4sXrWZ8Fa0UXq2/LTwcuQlWknNohedasuVUBWYku6GS6cLCbXIwADF
rEqTDi/64lbVcFwSxfJT/6Fn9h9cPWRgYPDwgIxobEWJxh9WE1SEH2xGraO7
5wMY7VBjU23tweHhYe9o3gq6vAI8X1hYSKveebrUhY19iDTyqzW1B6uxUWB1
dS1QVjgcLoHih0C09C4tQBFhWOCKdI3wE55XOF2mgazSmlD9IRyezZ4n3Q3s
CScS+hpnt2i9bTTPFvgkHOirVfEmdnkRYEr7K6rq0BeIXuJeORSlBAK84rvj
hUu9ortoGpboRt7avrsD74BxbJAX31qSJHKobt+CJT75aora7W3CfOgsf7mv
SyRbuaUgGVBLfY0d7Zz4mvi/ZD4YLC3wPFkawzzouZo0TGkbC23sar1WIU9W
4vHM2FTowCtCRBpttpS3Xmr6LeagkzKmJ96auKLNrZLLCR30MXwTE7LKFNnX
j8s/+J9tHx/OTvaNTFNK+b4sHmCPbuvGV990Xrqx9+SVZ/Z/YNeFFr+PcpVW
dG7E9HcpKmhKk0/sOlrW9R+KL32n6ZqCg7p5S5ExLohtV7Q/qWw8xcxlUHNT
QJIiEVEsjvOHTYtzJmxyuyNeftoTUVy3dMjAwODhA8bfGqIazwGWEuKtbSk+
AxwMyBgwqEalJuY9Lw4NRtDNz3XUmiYG+w8NXW5EIx1KQHPwc09kL7d3occb
e6L1De/J6GLV28c6Omfn7lBPGZQMj/EE4NKAbNXV1VkoVOGOKnRRaeyxAuxx
cPASUDWgwRQdhZ/0cEQLlbcMT49kON3dZ6amfFJsIWyZAbwaxhkeHnVuHI3g
rOBcK/XHcT8XnBmdcDjCWa/eX0MRfZEXnslZzYLGDvUwSQNW8N/qzm1OVpch
wjuiZlIkvrnrdJEUsLxPHo+/rDunVSRSKCxnFbZGMU/Wgo4qwucOnMXYmk3S
iJhh4+nkNiFJFplZEVFcb4tDGfqTccXvWBDdOfTlk7uOkemlJHKlLbJjC5YL
IpN8XwUeqXCR95Q9d0gO88z+HriQn9ZkfnIg86diTK43kHntP0G7b8lIBYtr
3bqDW/kk/nvTheu37ooortsWJ3z9c8rVR0aJFW/E+e+gCLago5ZG0TcW6rtJ
GRBF+shJzx8/FVVpUqaeV5dnNzAweISgR7EoxcnRMGBEMzMzIURiYGBA5x4u
18TOzs4KT5jRdeqJiYl0Oj0/P+99yfVkdnY+mz1PpE5L8jp0xFG7uNFmce+3
JNKZcxSOa4m3wmXSmIODg1VVVfCkquptSljDS8AqiQfCUly8OEQLwhFCDmlG
NYsb7nxHBj5dXV2waL6XEGIxxD+HR0fO9mZasExR2yWHQc47EayuXE2xoktX
zml66rLtihj/UEQra0GetM8ikEI37rhkicWtnBMEqnB4YHwzlywvnPrmhNs2
36mRq6gbt4x2Nme/kLdrnlxeKDgK+P4q8il5AcXffnbgQ8GfS+MaheAWNgkV
9kTHGFWfvJ5z55RzTp65F+pKbn3zi4aPlLZFlgtKN6ESDtNJ3qiigio+hhFI
WWNQmhQiJhU9kz0cSxKyD44kcq3qi0OSo5Qv/H9nz41+pRZIZ0qqC2HoZdnR
ueL4tlJsMl6qOomX4rUgjVzPiq0dtkN73irH1LOMqDvrTpUrkViTN08Pq78j
hiYaGDy2gL/enZ0n9CwqkCiX2lfH+Pg4ECgiYEQ/5udlzc/AwAUhMPGU0rk4
SUdHBwXiOjo6w/mPXsEIjJGYj+5ZrdNF70t6vhVooTfyls1mgTc6SCYLUrTi
Q3Z6tJ+js1A63RcegA3fTpidndUnQC5ADIooTqAMZ/V3fJiVsOvR/L1dpZiG
HAZA+CqLW6HsgYJFYtKaL6HSl23zd1E/tXkBRUE2/nTXMZmLLE0obkPleVjM
Vtw6t/itpaZ1f8Nu2lKDxhPL54WYhVirKJtEflXK0ScOyUoxy/o+eDlJQnLY
tlnPP9P/7p8bnfnLfT1aPFN4KjpshYrJYjG5tfiIZIPiLU4Wac13OLnvzLRK
ZRMciNvj6hrbnq/uzYzekjFSNUM1XVLBrCy15mJOxbS5ukDFFfGitD41GwrV
+jCfLz81rAhzUjFGqk60Ld/h+b5TXjGLST0bGDyeIH9FnXpdvDhkBaQ1p6am
iLoMDV0mk5xYrLkGawWBZGJBXYQKFH0BrI/duffsicJzdoAJN2+0MFAGO6dS
x9nI0etF44r7UQVmOt1nqXpI7apt+Qz3wo56RuPt1TXvwKmBvIVIhl2XALwa
Tk3Jes2OJsd/Tufn59lAshLFNazjpjpSKgT1LQPwnQC8NVXOWkoYhE8d4rJo
YOGd8pcNfTKSUyINT7ZIcat4/qv6vvu04yZNR/wP+NFfxz6WRo4c5lLRTiAw
djYcixJzmvi5sG+yTP8Sb0FS8V9r+zRyxf2miUvIFC08Pzc6RXNb73Q4bW13
1eGx6B05PjjzXHWfqlGM63xGxRXjWqfs9qIdrVhaSZwwKXzUFb+lQ9AoiXRD
ksLB48m/O/ZiU//kLdVNW16U4Mx6px47yR5ywfnvFDWlD1s7h2FFeWcp0d33
YXv4MAWDHarNvXn6M6fQRit4KG1X/yiSQsyiSKyJKRoYPH5wBfrS6TRbuxDB
OIaajhAtxsLCEnDFRKINWBBQzcHBS2ms9EPJc7PvuQhdXT1OGhbt7OwM2d93
C5AfoKMwbaapUaX7cFNHRRRdQ6WxeZ8jMukkiuTG09PzAbBT4m+uvK3vJLno
kWbFZNVlEs47w+CZTGZ6+ia1WayoqDrd1dPVfQYoIhFIuED2/HFxXdcVkRSd
jb6BBgOzNRrn1QLp1aHsRBEpnYtbbCUv3BzRz7lpYFLtvSkRHnWWwwPj5PSi
SX0F+RF9W0riJ4Yosq1ib8QTVZliwaajm1erkrmfVX9AbEpaGmJaVlQnCq2H
nfPV7HHWMR9lmaN9fu8rGoavMTezBr+88zeN/dt3daK1URyDgUBvjjLnobCY
U52hcyHBvaU2p1R0bKTu0jAasPEj2fHZhSV7efP2FOwlUgl6SzX+C1lPm1QX
t+oEW3YCKpYTWPuKPQBwyntPfapkXI6CB1zSVrYWd6qeN8QeysDA4PuFizkQ
zdApVn19fVDrFkv4EzYCx6usrORKxenpafhViDKUcbQTOTopmVTTAxgRkDFO
uQ4ifE+6Ym53YmJiZGQsne7rhjFjzYcam6Rdj9ZuT0cvEEVnHBIOaYm3wvYr
w6PA3MJpof6Svg9MgzievpJCo13zzoqXA+sQT7TtR0U2zCSbPR9V2fMV5+Cy
+3a1j1nx1AYW3uW+ufvtcwfOvnAg/fftQ3C7LDv1afTUlb9v+/iF6t6f1aTv
EOvOb8b9UGV5Bd+YuPXH56t74VF++jN4wJT2nfpsV3Lwueq+52s+dB5nx9xc
5OpBwRrqPFtQLos51KSBLr55ehiW602Y3slPo12jMD2Y5wtizmmY4eUbc3aQ
bf3IaTTMsomxHsRT/zs+dOPV5OCz5aeZE9o64lJlnsO+Q5Ii2ryIqPj2V46+
1HQ+NvDF/N3vLHUOGVbVZmWpvn7aTHiGYQno52szPz3wbz89cLbs9HDFqaGy
U1eAepXhm7vv1GVYWHjAm47n2/AvJjhtMVt4Z5uzXzx3IPNc9b+92jYEk9l7
8jOY1d4Tn1acugxPXm7+LcwZ3tnD/V9QSQBd7EbP0MDA4GEAkRy0v94bLdsH
P3UPGRekFrgsSploHSGkDugo1/4B1XQdUl1dS+lgoEkXBy/pFje+1joh51px
SjDt8fHxCcTq5r/yX0JgekzVgAADcR0fn0xjoDXqETW7cAUrEvdrfo+zs7NA
vOHAWCwWMj0g6vX177qaIYa7fBsYPK7gJDWV2wHzz4x9BfT1r5sGgLhu331M
0cWE5phNHtpHnt37ARAzIL3N2c9//9WsT7Wn+Y5lYGDwg8fU1Aw1qtNr/LLZ
8949gYo0NR3u7u5ekarpO1TXvMOUxtWfDvOwYy7O09l5YmpqyjvU6sN93o1B
nPPBIXwXcfKpzhP6dszsR72BTf3shxqbIqqpjSb9np2cnLx719WazQawXJd7
D1B9b1NCA4MfCGQcNe9QZxN7xJdUnxfL+vexqXOjXw3duGVZ0j9Q7gaH2OaK
5l+QgYGBgRuLi/fYJYa1IXHhM3MvhKetxi1wAjsy00NPxeo7U4dBlpAAvxoa
GqKXcjlHTC+kWm/16o+1bgfals1mvUFICzPvlPyFRbuiBQ9pKJeVkOVZw+HR
kUgkUlVVtZpO2YSurh6HJ7lmlhh+oIHBYwtMAees+1w7aLNEFWZUNZZql5yU
KOe5HjLn+LeZV1aO5t+UgYGBAUPKW7Qqvv0VVRMT19YaxNNfjSkLaOCBLO5w
HVVRUSXJT6RsevrmKoUk3jkEkdi1csiZmZnBwUvd3WfI0ZEeqVTKu+f4+CSZ
K5J7uW+nG1fSXJ/tmu5BQDvJL8juX4NWkF5Ftrm1GfywoGKJCFWuSdoTWemX
sxRHVCFE/neIL5l/MQYGBgarwwR6rbha6QFlWr0/jP4r2UdHgtUZsPPo6GhU
aZCB9gQNDsyNaBv7KAJrSiTa0um+kZGxycnJdVxsEKOrr69nfkiqalgBrwMk
7AmEVpddwzXCJWQy57LZ88AhXYu2Io8NIXj9/f2VlZV7kJHyW+MtD2Dyabii
wQ8SUnfsFLygZZB4fEf73Ndqj/FfC/q95Pz/GZp/SgYGBj9k+P4NBHoTQ9tD
282mbG91zTsua+jwMB0978CcMjUKSaf7fE/X0dHJljLsCePeB8dxaYp1HQcl
rNPptPdYoL7AJ0l2HX1TmEDCczgpd1j2XgKMk8lkhNdN2T46y+zsvO8FAoAZ
lmnNXLjNHz2HV6emZvJ+UcSQikodcOpGbGatd4qprq6l1jD6Ud6gpYHBDw55
yw4vCtW2Fiy0w45OG8C8FfAvxqh6DQwMDAR8KZ+ehmZW1t19ZmEhzMdGHwoI
p92mOVLmG5OE/YVZNI5f4TGapufZbJb5IezT1X0GKOvIyBjQJ54YkLr6+nq9
jJCO9fr/cDEk0EXfNs0M4Io0f6BnIeJl1Cm/5XCJ1H7SnFfTj89y8j3CwMAF
zsvzxQLL1VPz3hEMDH5gYLMal0Y5pxq7YI8X+2WHyEUqpv16K5t/UAYGBgYh
fwmB3tRpemTiKtU171wZCWzCoo8JVBOIFvElV4EfY2RkhC2vO1LHvYPklQcj
TUOngji+fyM8OhY4Ldsb9qb7vhifHJ+41otWinTSWKw5ZBHgXBRRhFN39XT7
TV8GHBYX7wF9pU7TjminCgDW1NT4LlHQ0lm0+HV1LpYLnJMkM7L+KhjmBmfw
wwHFBr1M0f5Xktd2tf+vHHUsx26u72umfNHAwMAgBIuLi93dZ7QeeVIT3djY
5JX0EpaWlsgRcX9FlUrIRmFnJ3WRFCueaJNFd5Ey375+1PuYInu6ByOAZDKU
1/adycDAANG27m4HzYvH45wpdl2FK2/LDO1QY1PIKvGdZW7u9gQikzlHKemo
faI7rv2dI9itXRcWFoB2qlOXC7KNIyQSbbC2hgEaGBgYGBgYPFSYnr7567oG
PVym+imn9YQycZj+/v6oSsLSIRS486an4VhO0bqkLrxPt6RM5ajdyOr7VFfX
hshkLBVyhPHHx8f17b29vawaJhVMUPk6X3VE46IriqwZKvEtmB7HPF31hK4R
4BpFFFTrXk1Z8tHRUVN8aGBgYGBgYPAwwJcCAe+qcBbjEUnzam+BIOm9mNnC
RQ0lzSu4Y0tEM59xcaFGZUm9RzjnONwCy1TlXlPTYZfdIk9YJaYnLI2bDQ4O
cqNnPZftPXtKiWj0sweBVDPK+FpktWCLbHkTfXNx8Z73RPrPkZGx2tqDWiBR
2uB0dHSEqKe9vxoYGBgYGBgYbDR86cfc3BwpcF3yEKCFQ0NDrlAb0CTaGchS
fX29d/AE5p1phOFhn7pH2C2qhTH1Y6enb7Iuu6urx/KjXr29vUwU9csZHx/n
1DMTRd/rBQ7MhK2/vz98fYT8J1IOZI8o5cjICDXjK4vu6+4+E3QUbJmYuAZc
N6IbJOKjrv5dVyzUwMDAwMDAwODhgW/wCogNpX11jxqgbUAXBwcvuQ4BbtnR
0aHTyMXFxfn5+dnZeVujUVEVdEYmpdXY1YV54MjIGHNIPaSpH57JZN7YE414
woYT2CyGsrqwT8glz8x8xWdJObU2+p5KO7MgdDd2fxm5LMCH4ZKD9DLEpV1y
6QoRp816T2RgYGBgYGBg8DDAG6BzldUBPdP0yOWcLa2tPei1Q9SpDrwaFbCV
1N3dZ4JsoqMq0/2vh2L6UJnMOR7BVf7HECE+pF4uNjihugpSmaXvJF0TEPG9
ugZLZa7hwtPpPu8hQCalj2KkHB4u5qw/gTnEYjFm2swS4XCyNzf5ZQMDAwMD
A4OHFqshKgsLC0C0mC7qaVOgi/ASq3R1jjQ0NFRTU6Pnr+PxVhjKdxq8W2Os
WZ+D3pma3LC9gAlQKxMgii6SputxQi7Q0ookI6LOcNFSjQ6BE3qXaH5+PoI1
k11dPdPTN/XXeeeLF4caGt7THYeYtaZSqaD20AYGBgYGBgYGjw7shqpAn4Dh
uKoWiflUVFR1dp7wWtBYWGTI3oNRJJa+p2GepqeeAdTOz6VHdoFVz66OLRxR
BFLnbeYyOzsLl9PR0UG/kuyaXRzhWqjBH0wgfIG8KXgm1dpDGpID7fS1G/Jl
iYY6GhgYGBgYGDxaAJ7T3d1dobwTHYyxbO+hxqbBwUu+zVmGh4eBmLmsbxh6
a5X+/gFL0SQ90kh7eunTwMAFInjpdJ++fWLiGs/N9RKBBh+fuAYjDo+McdCv
wqZ55SEE1XuBLfGk7luucekoRRGDMu8GBgYGBgYGBo8BiOQsLt7LZM6x1bZe
g0deOqnUcZdZjbUSQeKgYlnZXniezZ4nXx1ia9TPJUgqQgf29vaqbTnYc3p6
mhPl6XRfyBldjWn4ARcSj7eGz3x2dra7+0x1da2eZNdH6/CLIhquaGBgYGBg
YPCYwUVvFhcXyUpRU2rs2xPZywHG6tqarp5uspEJoUb80umuHureEkG5hx7W
84qRGRQ5hAN7ej7QtwtrHcXWEok2r2kkK2WikfIyPC/8PHQolslkhoeHid35
2m5byA+z2WwdOnW76jYpyU5CGG9w1dcK0sDAwMDAwMDgccX4+CQwMVYuE7tj
xgiPA9W13d1nfE0UCUzDkICdj8WaKyqquD10RLnQuAxw5ubupNN9QO247Utj
Y9PQ0GULG/+pli7lwjwHSSBVKvK5xsfHoxhOBBYKjHdm5it9Mr4dUoB8whnh
kEhA/DCKfQ9ZBB2kFTIRRQMDAwMDA4MfApjzzM3NDQxcIN2K4k42XSRPGKB/
8Xhrf38/N0DRI2zeiOXk5GQ2m02n+4B91dS8o3d+gZ8LC0suM0Nkg33wKj2P
qnAfKW6Av1l+efBw/gbXBQd2dHQCEbXFy6pnjV7ZCGTYFYcMGtPAwMDAwMDA
4HFFOPkBEtjZ2ekKCXpdYqgCELjl1NRU0OC+5oT6r4ODg+OIiYkJYJXwJLwg
kJ6uyBXhEoAcplLHRWLdkQe3L4Rip/BSKpXSg6WrKcg07NHAwMDAwMDg8cOK
zE2nQMPDoxSIszPIKhDnepCApbv7TDZ7fsLTbi/EPWY1pY8hW3jjzMwMcM5M
5hxMo6rqbaK4eszQMe1IGdDgRKLt4sWLXIVoFM0GBgYGBgYGBkH8LYTXTU9P
Awl0iYtdjDHqjDfW1NTEYrHu7u50Oj0yMkLehuueqkIOeB2FH9MIymg78td+
tj/8vLrmnWMdnTCfNZ7XwMDAwMDAwMBgBWC93yCldDVWVs7NAUMeTNiAcALB
w0djKpUCvpfJZNIO9MEDqKnaTTy89jVRT0LZ91FR+VYi0ZbN/v/t3TEKwzAM
heGDN1uv0NXkFB67upPo5tG+SpUITEwjMCSBDP+HxuD5IdnRp92rBAAAwKUs
NMYYX/0jYq92RsDOOLutVB458LFpJ7bSHKtpNqVk9yfpEAIAAJxuMGLpZ7VW
ka+1AZcVeOuO5qkfSXtj68H6D4StQgi2OKaUsrtZBgAAACc62IjTzJZzfq9z
5GV8HOZnv0PZS31ev9F+tGivZvRMESEWAgCAm/gB/jOEVg==
    "], {{0, 236}, {867, 0}}, {0, 255},
    ColorFunction->RGBColor],
   BoxForm`ImageTag[
   "Byte", ColorSpace -> "RGB", ImageResolution -> {300, 300}, Interleaving -> 
    True, MetaInformation -> 
    Association[
     "XMP" -> Association[
       "DublinCoreSchema" -> 
        Association["Format" -> "image/jpeg", "Title" -> "Druck"], 
        "BasicSchema" -> 
        Association[
         "CreateDate" -> 
          DateObject[{2009, 9, 15, 10, 50, 23.}, "Instant", "Gregorian", 2.], 
          "CreatorTool" -> "Adobe Illustrator CS4", "MetadataDate" -> 
          DateObject[{2009, 9, 15, 10, 50, 23.}, "Instant", "Gregorian", 2.], 
          "ModifyDate" -> 
          DateObject[{2009, 9, 15, 8, 50, 27.}, "Instant", "Gregorian", 2.], 
          "Thumbnail" -> 
          Association[
           "Thumbnails[1]" -> 
            Association[
             "Width" -> "256", "HeigHt" -> "72", "Format" -> "JPEG", "Image" -> 
              "/9j/4AAQSkZJRgABAgEBLAEsAAD/7QAsUGhvdG9zaG9wIDMuMAA4QklNA+\
0AAAAAABABLAAAAAEA\n\
AQEsAAAAAQAB/+IMWElDQ19QUk9GSUxFAAEBAAAMSExpbm8CEAAAbW50clJHQiBYWVogB84AAgAJ\n\
AAYAMQAAYWNzcE1TRlQAAAAASUVDIHNSR0IAAAAAAAAAAAAAAAAAAPbWAAEAAAAA0y1IUCAgAAAA\n\
AAAAAAAAAAAAAAAAAAAAAAAAAAAAAAAAAAAAAAAAAAAAAAAAAAAAAAAAAAARY3BydAAAAVAAAAAz\n\
ZGVzYwAAAYQAAABsd3RwdAAAAfAAAAAUYmtwdAAAAgQAAAAUclhZWgAAAhgAAAAUZ1hZWgAAAiwA\n\
AAAUYlhZWgAAAkAAAAAUZG1uZAAAAlQAAABwZG1kZAAAAsQAAACIdnVlZAAAA0wAAACGdmlldwAA\n\
A9QAAAAkbHVtaQAAA/gAAAAUbWVhcwAABAwAAAAkdGVjaAAABDAAAAAMclRSQwAABDwAAAgMZ1RS\n\
QwAABDwAAAgMYlRSQwAABDwAAAgMdGV4dAAAAABDb3B5cmlnaHQgKGMpIDE5OTggSGV3bGV0dC1Q\n\
YWNrYXJkIENvbXBhbnkAAGRlc2MAAAAAAAAAEnNSR0IgSUVDNjE5NjYtMi4xAAAAAAAAAAAAAAAS\n\
c1JHQiBJRUM2MTk2Ni0yLjEAAAAAAAAAAAAAAAAAAAAAAAAAAAAAAAAAAAAAAAAAAAAAAAAAAAAA\n\
AAAAAAAAAAAAAFhZWiAAAAAAAADzUQABAAAAARbMWFlaIAAAAAAAAAAAAAAAAAAAAABYWVogAAAA\n\
AAAAb6IAADj1AAADkFhZWiAAAAAAAABimQAAt4UAABjaWFlaIAAAAAAAACSgAAAPhAAAts9kZXNj\n\
AAAAAAAAABZJRUMgaHR0cDovL3d3dy5pZWMuY2gAAAAAAAAAAAAAABZJRUMgaHR0cDovL3d3dy5p\n\
ZWMuY2gAAAAAAAAAAAAAAAAAAAAAAAAAAAAAAAAAAAAAAAAAAAAAAAAAAAAAAAAAAAAAZGVzYwAA\n\
AAAAAAAuSUVDIDYxOTY2LTIuMSBEZWZhdWx0IFJHQiBjb2xvdXIgc3BhY2UgLSBzUkdCAAAAAAAA\n\
AAAAAAAuSUVDIDYxOTY2LTIuMSBEZWZhdWx0IFJHQiBjb2xvdXIgc3BhY2UgLSBzUkdCAAAAAAAA\n\
AAAAAAAAAAAAAAAAAAAAAGRlc2MAAAAAAAAALFJlZmVyZW5jZSBWaWV3aW5nIENvbmRpdGlvbiBp\n\
biBJRUM2MTk2Ni0yLjEAAAAAAAAAAAAAACxSZWZlcmVuY2UgVmlld2luZyBDb25kaXRpb24gaW4g\n\
SUVDNjE5NjYtMi4xAAAAAAAAAAAAAAAAAAAAAAAAAAAAAAAAAAB2aWV3AAAAAAATpP4AFF8uABDP\n\
FAAD7cwABBMLAANcngAAAAFYWVogAAAAAABMCVYAUAAAAFcf521lYXMAAAAAAAAAAQAAAAAAAAAA\n\
AAAAAAAAAAAAAAKPAAAAAnNpZyAAAAAAQ1JUIGN1cnYAAAAAAAAEAAAAAAUACgAPABQAGQAeACMA\n\
KAAtADIANwA7AEAARQBKAE8AVABZAF4AYwBoAG0AcgB3AHwAgQCGAIsAkACVAJoAnwCkAKkArgCy\n\
ALcAvADBAMYAywDQANUA2wDgAOUA6wDwAPYA+wEBAQcBDQETARkBHwElASsBMgE4AT4BRQFMAVIB\n\
WQFgAWcBbgF1AXwBgwGLAZIBmgGhAakBsQG5AcEByQHRAdkB4QHpAfIB+gIDAgwCFAIdAiYCLwI4\n\
AkECSwJUAl0CZwJxAnoChAKOApgCogKsArYCwQLLAtUC4ALrAvUDAAMLAxYDIQMtAzgDQwNPA1oD\n\
ZgNyA34DigOWA6IDrgO6A8cD0wPgA+wD+QQGBBMEIAQtBDsESARVBGMEcQR+BIwEmgSoBLYExATT\n\
BOEE8AT+BQ0FHAUrBToFSQVYBWcFdwWGBZYFpgW1BcUF1QXlBfYGBgYWBicGNwZIBlkGagZ7BowG\n\
nQavBsAG0QbjBvUHBwcZBysHPQdPB2EHdAeGB5kHrAe/B9IH5Qf4CAsIHwgyCEYIWghuCIIIlgiq\n\
CL4I0gjnCPsJEAklCToJTwlkCXkJjwmkCboJzwnlCfsKEQonCj0KVApqCoEKmAquCsUK3ArzCwsL\n\
Igs5C1ELaQuAC5gLsAvIC+EL+QwSDCoMQwxcDHUMjgynDMAM2QzzDQ0NJg1ADVoNdA2ODakNww3e\n\
DfgOEw4uDkkOZA5/DpsOtg7SDu4PCQ8lD0EPXg96D5YPsw/PD+wQCRAmEEMQYRB+EJsQuRDXEPUR\n\
ExExEU8RbRGMEaoRyRHoEgcSJhJFEmQShBKjEsMS4xMDEyMTQxNjE4MTpBPFE+UUBhQnFEkUahSL\n\
FK0UzhTwFRIVNBVWFXgVmxW9FeAWAxYmFkkWbBaPFrIW1hb6Fx0XQRdlF4kXrhfSF/cYGxhAGGUY\n\
ihivGNUY+hkgGUUZaxmRGbcZ3RoEGioaURp3Gp4axRrsGxQbOxtjG4obshvaHAIcKhxSHHscoxzM\n\
HPUdHh1HHXAdmR3DHeweFh5AHmoelB6+HukfEx8+H2kflB+/H+ogFSBBIGwgmCDEIPAhHCFIIXUh\n\
oSHOIfsiJyJVIoIiryLdIwojOCNmI5QjwiPwJB8kTSR8JKsk2iUJJTglaCWXJccl9yYnJlcmhya3\n\
JugnGCdJJ3onqyfcKA0oPyhxKKIo1CkGKTgpaymdKdAqAio1KmgqmyrPKwIrNitpK50r0SwFLDks\n\
biyiLNctDC1BLXYtqy3hLhYuTC6CLrcu7i8kL1ovkS/HL/4wNTBsMKQw2zESMUoxgjG6MfIyKjJj\n\
Mpsy1DMNM0YzfzO4M/E0KzRlNJ402DUTNU01hzXCNf02NzZyNq426TckN2A3nDfXOBQ4UDiMOMg5\n\
BTlCOX85vDn5OjY6dDqyOu87LTtrO6o76DwnPGU8pDzjPSI9YT2hPeA+ID5gPqA+4D8hP2E/oj/i\n\
QCNAZECmQOdBKUFqQaxB7kIwQnJCtUL3QzpDfUPARANER0SKRM5FEkVVRZpF3kYiRmdGq0bwRzVH\n\
e0fASAVIS0iRSNdJHUljSalJ8Eo3Sn1KxEsMS1NLmkviTCpMcky6TQJNSk2TTdxOJU5uTrdPAE9J\n\
T5NP3VAnUHFQu1EGUVBRm1HmUjFSfFLHUxNTX1OqU/ZUQlSPVNtVKFV1VcJWD1ZcVqlW91dEV5JX\n\
4FgvWH1Yy1kaWWlZuFoHWlZaplr1W0VblVvlXDVchlzWXSddeF3JXhpebF69Xw9fYV+zYAVgV2Cq\n\
YPxhT2GiYfViSWKcYvBjQ2OXY+tkQGSUZOllPWWSZedmPWaSZuhnPWeTZ+loP2iWaOxpQ2maafFq\n\
SGqfavdrT2una/9sV2yvbQhtYG25bhJua27Ebx5veG/RcCtwhnDgcTpxlXHwcktypnMBc11zuHQU\n\
dHB0zHUodYV14XY+dpt2+HdWd7N4EXhueMx5KnmJeed6RnqlewR7Y3vCfCF8gXzhfUF9oX4BfmJ+\n\
wn8jf4R/5YBHgKiBCoFrgc2CMIKSgvSDV4O6hB2EgITjhUeFq4YOhnKG14c7h5+IBIhpiM6JM4mZ\n\
if6KZIrKizCLlov8jGOMyo0xjZiN/45mjs6PNo+ekAaQbpDWkT+RqJIRknqS45NNk7aUIJSKlPSV\n\
X5XJljSWn5cKl3WX4JhMmLiZJJmQmfyaaJrVm0Kbr5wcnImc951kndKeQJ6unx2fi5/6oGmg2KFH\n\
obaiJqKWowajdqPmpFakx6U4pammGqaLpv2nbqfgqFKoxKk3qamqHKqPqwKrdavprFys0K1Erbiu\n\
La6hrxavi7AAsHWw6rFgsdayS7LCszizrrQltJy1E7WKtgG2ebbwt2i34LhZuNG5SrnCuju6tbsu\n\
u6e8IbybvRW9j74KvoS+/796v/XAcMDswWfB48JfwtvDWMPUxFHEzsVLxcjGRsbDx0HHv8g9yLzJ\n\
Osm5yjjKt8s2y7bMNcy1zTXNtc42zrbPN8+40DnQutE80b7SP9LB00TTxtRJ1MvVTtXR1lXW2Ndc\n\
1+DYZNjo2WzZ8dp22vvbgNwF3IrdEN2W3hzeot8p36/gNuC94UThzOJT4tvjY+Pr5HPk/OWE5g3m\n\
lucf56noMui86Ubp0Opb6uXrcOv77IbtEe2c7ijutO9A78zwWPDl8XLx//KM8xnzp/Q09ML1UPXe\n\
9m32+/eK+Bn4qPk4+cf6V/rn+3f8B/yY/Sn9uv5L/tz/bf///+4ADkFkb2JlAGTAAAAAAf/bAIQA\n\
BgQEBAUEBgUFBgkGBQYJCwgGBggLDAoKCwoKDBAMDAwMDAwQDA4PEA8ODBMTFBQTExwbGxscHx8f\n\
Hx8fHx8fHwEHBwcNDA0YEBAYGhURFRofHx8fHx8fHx8fHx8fHx8fHx8fHx8fHx8fHx8fHx8fHx8f\n\
Hx8fHx8fHx8fHx8fHx8f/8AAEQgASAEAAwERAAIRAQMRAf/EAaIAAAAHAQEBAQEAAAAAAAAAAAQF\n\
AwIGAQAHCAkKCwEAAgIDAQEBAQEAAAAAAAAAAQACAwQFBgcICQoLEAACAQMDAgQCBgcDBAIGAnMB\n\
AgMRBAAFIRIxQVEGE2EicYEUMpGhBxWxQiPBUtHhMxZi8CRygvElQzRTkqKyY3PCNUQnk6OzNhdU\n\
ZHTD0uIIJoMJChgZhJRFRqS0VtNVKBry4/PE1OT0ZXWFlaW1xdXl9WZ2hpamtsbW5vY3R1dnd4eX\n\
p7fH1+f3OEhYaHiImKi4yNjo+Ck5SVlpeYmZqbnJ2en5KjpKWmp6ipqqusra6voRAAICAQIDBQUE\n\
BQYECAMDbQEAAhEDBCESMUEFURNhIgZxgZEyobHwFMHR4SNCFVJicvEzJDRDghaSUyWiY7LCB3PS\n\
NeJEgxdUkwgJChgZJjZFGidkdFU38qOzwygp0+PzhJSktMTU5PRldYWVpbXF1eX1RlZmdoaWprbG\n\
1ub2R1dnd4eXp7fH1+f3OEhYaHiImKi4yNjo+DlJWWl5iZmpucnZ6fkqOkpaanqKmqq6ytrq+v/a\n\
AAwDAQACEQMRAD8A9U4qhNU1aw0y2NzeyiNKhUUAs7ueiIgqzMfAYqxrU9b16Sz+uzuNC0xzwiWi\n\
TX8rEEhQGPpRE0O3xEd6YqoTaJaS3MS/o+41mOSFZ/Wv5rhjIGqSqhgLeNlAHwtxqT2G+FCGj8v2\n\
5luo/wDDNsY04ul0bYRcNzyRER3klZfhoRxrvv0BVbkSOyu9NtLBr7TLy6RnlihnaeKMoORX6vOJ\n\
eRKVfgArcRtuKYqnUfmPUdMJXXI45rNSAdWswTGlen1iE8nhr41K/LAlkcckcsayROHjcBkdSCpB\n\
3BBHUYquxV2KuxV2KuxV2KsV/MzX/MWheU59Q0C0+t36uiEcDJ6cbGjScF3am331OwzK0eKE8lTN\n\
BxNblnjxmUBZRH5e6zrus+UrHUdctfqmpTB/Vj4NHUK5CPwbdeSgH+zI6vHGGQiJsMtJknPGJTFS\n\
ZFmO5LsVdirsVdirsVdirsVdirzLyF548/6x541TS9a0r6rpVuJSj+i8folHCxr6rfDJzX7+o2zZ\n\
6rTYoYhKJuTq9Lqs080ozjURfT9LM/MvnLy15ajibWb1LZrgkW8VGeSQggHiiBm7jfpmFh088n0i\n\
3NzamGL6zSdZS3vOfy485+fdb8yaxY+YNI+pWFoGME3pPHwkDhVh5MSJOSEtUeHgRmx1enxQhEwl\n\
ZLrdHqc05yE41EfivN3nrzp570jzro2laLpP1vSrv0/Xm9KR+ZeQrIvqKQsfBAG36dTtjptPinil\n\
KUqkF1WpzQyxjCNxPl5s/vr6zsLSW8vZkt7WBS800hCoqjuScwIxMjQ5uwlIRFnYIPy95k0fzDYH\n\
UNIn+s2YkeITcWQFk2agcKafRk8uGWM1LYsMWaOSPFE2ERq2qWul2Et7ck+nGBRFFWd2NFRB3ZmN\n\
BlTawZL6ae+fVZ3S91W2eVLzSYyfWt7anBlsqkcnib+8cLVmHEEDqVQiapLoul31haIt/aQSgxeu\n\
vKGBo6y8KIkTSzfDydB8KUqz9cUID61ePOLXWdTmnu6mK3022Y21shjkKqo9P00KsicVf4gK7jah\n\
VVvqMcct0Bo9xarGtwILr1zHRvWDEvIknxfVqcOKFi3t1CqyDUJDcNqujPHqxir6lrqEazTCJWjV\n\
KT/FKjlmPBGdthXr8OKou21OQRFNID2NzdtHJfy3LwsIYXm+2GlB9SNhJvJv9njRSQMVTfTdX07S\n\
J3l0y7W88vK6R6kkQb07OaX7MsJNV9Fz9tFJ4dRtilnIIIqNwcCpX5o1ltE8u6jq6RCdrG3knEJP\n\
EMUWtK0NMtw4+OYj3lqz5OCBl3C0n/LTzvL5y8vPq0totkyXD2/pK5kBCKjcqkL/AD5drNN4M+G7\n\
2aNFqvHhxVW9In8wfNknlPyvca3HbC7eB4kEDMUB9Rwn2gG6V8MjpcHizEbpnq9R4OMzq6Yjpn5z\n\
ahrWj2jaB5fk1XXpkeS8s4ZKQWiiV44/VmZR8ThOQXbbvmXPs8QkeOXDHv7/AIOHj7SOSI4I8U+o\n\
7veUAv55a3o2tw6b508utpUc1D9YjctxQmnMKQRIoPXi23udsn/JsZx4sUuJr/lSUJiOWHCzzz/5\n\
vbyt5Un12CBb30miCRF+CsJXC15AN/NXMHS6fxcnATTsNXqPCxmdXSSz/mRqn/KsIPOtrpSTSN8d\n\
zY+q1EiErRF1YISaEAnbpXwy4aOPjnET8Wg62X5fxRH4fGk88gecIvNvli31lIhbySM8dxbhufpy\n\
RsRTlQVqtG+nKNVp/CmYt+k1AzYxPkmPmLWrfQ9Cv9XuBWKxheYpWnIqPhQHxZqKMrw4zOYiOrbm\n\
yjHAyPQMa0f8yYP8Bp5v8yQLpVtMzfVrdGMryLXjGFBCEu5ViB/LvWlcycmjPi+HA8RcXHrR4Piz\n\
HCEBo/nj8w/Mlr+ktB8uW1vpTk/VZdSuWSSZQftKkamg/DwJyzJpsOM8M5ky8gwxarNlHFCAEeln\n\
n9iYeVfzKi1PXZ/LOt2DaJ5ktxUWUkiyxzKF5coZQFDfD8VKdOhNDSvPo+GHHE8UO9ng1olM45jg\n\
n3d/uS/zH+ba6H+YEHlm5tIksXWOSfUpJSvpoyF2Yrxp8NPHLMOg48XGDv3MM3aAx5hjI277QGk/\n\
nXc6l5ngt/0O9j5Zkjnm/S92HUmG3heVpQAvCnwUoCcnk7OEYXxXPbYebVj7SMsgHDWPf1HyFo/T\n\
vP3njzJbS6l5V8vwNo6s6W1xqFwYpLkoaExxqKLuKfE1K9+uQnpcWM8OSR4vIcm3Hq8uUGWOI4el\n\
nmn3kHzbqfmXT7yfUdKbSbmxunspYWk9SskQBcj4VpQtTv8APKNVgjjIAPECLb9JqJZYkyjwkGkj\n\
8kfmpceZfOuq+W5NOS2j01Lh1uVlLl/QnSEVUqtK869cu1OiGPEJ3d191tGm1/i5ZY6rhv7DTzL8\n\
+L/zLca/pQ1XS47FIHnXTmSdZvXj9RKOwX7HRdj45s+zIwEDwm+V7cnVdrTmZx4o1V1vze2eWNW8\n\
73t5LH5g0GLSrVY+UU0d2lwWk5AceKjbaprmlzY8UR6JcR91O9wZMsj648I99pB/ysPzdrgmk8me\n\
WzeafEzxpql/MttFK6VB9KIkOw5Cla/OmX/lMcP72dHuG7jDWZMn91C495NIDRvzi1W280QeWfOm\n\
i/oe+uSiQ3Mb84i0h4oafEODNUc1cgHY9yLMnZ8TAzxS4gGvF2lIZBjyx4ZFHfnVfeY4fKWoW9jp\n\
iXOlTWzfX75p1jaD4xTjEd3+jK+zowOQEmpXsO9t7SnMYyIxuNbm+TEvyW1fz1b+U7e30rQIb7Sz\n\
dSc757tIWHJhz/dnf4fxzL7Rx4jkJlKpVypw+zMmUYwIwuN87/QzrzPLqWp6vLDp0RuRo6j04o5U\n\
hc3cq1aRWkV1JgiYU+E0Z80jvUDaRX2r3lpGyR2usXKSPfXlqJYjFaBijOUlSIi4lblGGodqkYUK\n\
OsKI544dOC2dvE7WOnOPUQW8SloriYOAUbkRL6nJgaKrA1xVdZyW+nW8MNoy3tzAJBqumTIsU0kN\n\
wP35iekaSf3YYK3xUFKj7OKqg1SOzNlBqNx6ltpk11dFzyZrkECaChUHkyiZXcDoN+gNFUBqVxHM\n\
YL9byx/Tgke7kt4VRjGoBkVPVkqpk5KqqCgPI/61VUfpWmwaqk1hHII7mNDc6bcHlIY5VpHcxyFl\n\
USJLySSRKUPqdBtiqhaTarFpxVPqdlpn1yQ62l1IPWeRn/0qOUtQcFDcVpVmXhirKfJV+j2c2mCY\n\
zrYcDZznrLZTr6ls5rTfhVD/AKuBK38y/wDyX/mD/mBn/wCIHMnR/wB9H3hxtb/cz/qliP8Azjl/\n\
ygM//bQm/wCTcWZfa/8Aej+r+twexf7k/wBY/oTH8+//ACWmof8AGW3/AOTy5X2X/fD4/c3dq/4v\n\
L4fet/IPTra1/LayuYlAlv5biadu5ZJmhH/CxDD2pMnMR3V+tHZMAMAI6399JJ/zkvZwP5S0u9ZQ\n\
biG/EMb9wk0MjOPpMK5d2PI+IR5fpcftuI8OJ68X6D+pv8wZHk/5x+06Rzyd7LS2Zj3JERJx0o/w\n\
s++X6U6s3oh/Vj+hkX5S2dtfflLpVldIJLa5t7iGeM9GR5pVYfSDmPr5GOoJHMEfcHJ7PiJaaIPI\n\
g/eWGfkndXHlnzpr/kO/f/djTWZbYO8WxKj/AItgKv8AJczO0YjJjjlHx/HkXB7MkcWWWGXw/HmN\n\
2SfnDJPrVzoXkSzcrNrdyJr8qRVLO3+JiQfEjkvumY3Z4EBLKf4Rt7z+PtcrtEmZjhH8Z39w/H2M\n\
G/5yFuFj1ny75Zt0aPTrS1WSO3gFTSRzAqqmwJVIaL88zuyh6ZTPMn9v6XX9sH1wxj6QOny5fB6L\n\
bfmdBa20Vtb+S/M0cECLHDGum7KiDiqj952AzXS0ZJs5Mf8ApnZx1wAoY8n+l/a84/MHXNT1rzto\n\
Wv6L5e1mzu9MZFuPrVm0bERy80HwGTajMDXNjpcUYYpQlKJEu4ut1eWU8sJwhMGPeF35i6Xb6r+f\n\
WmafcoJLadrITxt0aMfE6n/WUUx0kzHSkjnunW4xPWRieWz2D8xdGvdW8javpmnD/SprekEa7Fij\n\
B/TH+uF4/Tmo0mQQyxlLlbudZjM8Uox508g/LT86rXyvpMXlnzHYTxpYu6RXES/GgdyxWaJ+B+Fm\n\
O43p28dvrOzjllxwPN0uh7TGKPh5Advxu9u8ueZvL/mKxN9ol3Hd2/KkhSqsreDowVlPzGaTNhnj\n\
NSFO+w54ZBcDYeL/AJMf+Tk80f8AGK+/6jos3PaH+LQ+H+5Lo+zv8an/AJ3+6Cr/AM5I/wDHa8s/\n\
6s3/ACcjwdj/AEzT239UPj+h7xmiegYzqHnzyB5eK6fPqdratB+7Wxtx6jR06J6MAdl+VMyYaXLk\n\
3AJ8/wC1xZ6vDj2MgK6fsDxL8+PNtnrWoaJNp9nd24tVmZL66ge3E3JoyvpCQKzBONa0/azddmYD\n\
ASBIN9AbdF2tqBMxoEVe5Fdz2b82f/Jc69/zDH/iS5p9D/fR97vNf/cS9yRf849/+S6i/wCYqf8A\n\
WMv7V/vvgHH7I/uB7yl6fo/UpICxvE1S9kkuoZrUQXES/WpWZTNAayqvp8AWoBQdc1zsmU+WayT3\n\
0sZLLcPLzY/E7Wtpys7eNSf5mjeQn/mrFLBbSKSza0uZP0fJBayxSpBBaGK7P1dxIFM5tY/iHD94\n\
eQqAcUM5n1S51TW7G0vbGBdH1G2aa2NwokldVjDSBGRh6b0kG1DsK1rgSxG3gsbcW8pu2nke/tml\n\
sqhmKyqsziqqQxYcl+18RqOophQnEnm+4GmXFsuiJBZ3Ba1k+riVW5TKVVh+59Mmvi334ql3la0u\n\
Br+mc5tOeNpOSmwszBKQqFgfUNtFVNhy+LfFUdrgmi1trkPbQ3LrzkurhI2iSe2cWskimUhU5pNC\n\
x8ONNztiqZeWrh11ywlfUIdTluobqzurq3cSoZImS6iXmqxqSqTONloBtgSnfn2yuL3yTrtrbrzn\n\
lsZxEg6s3pkhR7npl+lkI5Yk94cfVRMsUgOfCXm//ONvmDT20G+0J5UTUIrprmOEmjPFJGi1UHrx\n\
ZDWnTbNl2viPGJ9Kp1nYuaPAYX6rtMf+chdesLfya2j8xJf3ssT+gpqyQxuGMrgdF5cVFepOVdlY\n\
icnF0Db2xlAxcPU/i06/I7/yVuif9HX/AFFzZT2l/fy+H3Bu7L/xePx+8pF/zkp/ygtj/wBtSL/q\n\
Hny/sf8AvT/V/SHH7b/uR/W/QUP59/8AWetM/wCYHSv+IxZLS/42ffL9KNV/iQ/qx/Qyv8l//JZa\n\
H/xjl/6iJMxe0f7+X46OV2Z/i8fx1LB/zxs7ny75q0Dz5p6/vI5FgulGwZ4qsgYj/fkXND7DM3s2\n\
QyY5Yi4PakTiyQzR93494tP/AMr5D5q80a75+mjdLeRhpuiRy9Ut4gGdqbgFzTodjyFco1o8KEcQ\n\
959/4/Q5GhPjZJZj/Vj7vx+lj3/ORmgX0c+kebLNCy2dLe5elRHxk9SBj/klmYfOnjmR2TlFSxnr\n\
+C43bOIgxyjpt+p6r5R82aR5o0WDU9OmVxIq/WIAwLwyEfFHIOoIP39Rtmqz4JYpcMnb6fURywEo\n\
/wBiI1LzHounX1lYXd0iX2oSCK0tQayOTXfiNwopux2yMMMpAkDYM55oxIiTvLk8a82f+tF6P87X\n\
/iDZucH+Jy+Lpc/+PR+H6Xtuq6pY6VptzqV9J6VnaRtLPJQmiqKnYVJ+QzSwgZSERzLu5zEImR5B\n\
LtS8u+UPNNkk19Y2up29xGDDdcVZjG4qDHMvxrUd1bLIZsmI0CYn8dGvJhx5RuBIH8bF5X+R2kix\n\
8++bI9Llaby/alraKatVdhMfR36OVRX+IfxzadpZOLFDi+s/qdT2Xj4c2Th+gbfagfyY/wDJyeaP\n\
+MV9/wBR0WT7Q/xaHw/3Ja+zv8an/nf7oKv/ADkqfT1Xy1KwIjC3HxU2+F4icHY/0z+H6U9t84fH\n\
9D038zNUvLP8vNZv9MkIn+rAwzRE1CSMqs6svgjEgj55rNHAHNES73a66ZjhkY86YZ/zjlpeg/4X\n\
uNTijjk1k3LxXU7AGWNAq8EUndVYGu3U/LbN7XnPjEf4acHsbHDw+IfVbFv+cldTsLjXNJsoJ1lu\n\
rOGU3Uampj9VlKBqbAkKTTrT5jMrseBEZE8i4nbeSJlGIO4u3rn5qxvJ+XWvqiliLRmIHgpDE/QB\n\
mo0J/fR97udcP3M/cxv/AJx2uYZfy/aJGrJb3kySr3BYI4/Bsye1okZfg4vY8gcNdxKl5eN3I+ix\n\
jSbee0jFk0uoPYyvLGypEAFuEcfGrDclaKv832c1rtEbo8OpTQaPHaF5JbaSshRvhhQXkizCQVWv\n\
qtFUE1+ww2/aVbv302atoi0uleT1SEA2eO8qQ3WpDLXb76GiqzzTdXsvlXTJdK5KdJt4ZpruPdon\n\
aJUWPnyUr8LktxVj0rQGuKoCJNbs723ePUY47S1jOoiYky+ml4SlZHZC0rVoeJarDpTsqs06PWpZ\n\
I7V/Ut44LuCadLoNHXiVIWOivybg4J5caVHjiqa2zQ3FlaQ6VwN+lo6EIgDfFZxgqCONasr0364q\n\
smjne5sLZorkiGK7rFbsDeITJbrKy1Bpylb1ELGtN6jaiqt5ejgi1vTbW0S4ggtL65T0rooZNrFS\n\
1VRVC/FKCetTvWpxV6HgS8ok/LT8nvN+rT3OkX3G8B9a5i0y5QAFm+3wZZONT/LQZtRrNRhjUht5\n\
h1B0OmzyuJ3/AKJZHa/lB5IttCvNHjtZDFqAjF7dtIWuZBFIsqgyH7I5INlAGY8tflMxK+XLucmP\n\
Z2IQMa58+9M/IyeVLTRV0fy1eJd2Wms8bBJRMyNI7SEOw/ymOVanxDLimKJbtMMcY8OM2IqvnDyf\n\
ofmrTI7DWQ5tIJhcr6b+mQ6Iybt4cXODT6iWKVx5p1Gnhljwz5c0kv0/LjVvII02bU4pPK9iLe0a\n\
6ScBVNuE9JGlH7X2cuic0MvEB6zZ5d7RIYJ4eEkeGKHPu80+8nWWg2XluytdAmFxpEasLSYP6oYG\n\
Ri3x9/iJyjUSnKZM/qcjTxhGAEPpS/8AMGXyLcaO+k+bL+C2trgpIsbyiOYlGBDRgfH1FCQMs0oy\n\
iXFjBJa9WcRjw5CAD5rfIeq+QY9Ng0LyvqVvPFaK3p26ygzEFi7sVNGbdtzTHVQy8RnkB3RpcmER\n\
EMZG3mnPmHU/L1hpzHX57eDT7k/V3+tlRFIXUn0yH2NVU7ZTihOUvRdjubs04Rj6yOE7bvONX/Lb\n\
8o9OWHXRq8ug294oltZLW9ESSK1HBi5iRyCCDRc2WPWaiXo4eKu8OtyaLTR9fFwX3STj8v8ASfym\n\
jvmn8uXUGpawFJe5nmM93xGxZRIar1oWRRlOqyagipgiPyDdpMenErgRKfvsp5ffl75cvfNkHmmd\n\
JTq1twMTCQiP92CFqn05RHVzjjOMfSXIlpISyDIfqCca1oum61pc+l6nD9YsbkBZoeTLUKwYfEhV\n\
hRlB2OU48koSEo8w25cUZxMZCwWHWv5M+XrOF7W01XWLfTZK+ppsV6yW7BvtAoqgkHvvmZLtGZ3M\n\
Y331u4UezYDYSmI93Fsy/Q9B0fQtOj07SbVLSzjqViSu5PVmYkszHxY1zEyZZTPFI2XNxYo448MR\n\
QSfy/wDlz5a0HzBea9p6SrqF+sq3DPIWQiaVZXotNviUZbl1c8kBA8g04tHjxzM4/UUV5v8AJWge\n\
bdOWx1iFnSJucE0bcJY2IoSjb9R1BBGR0+pniNxZajTQzRqSB8tflxougI0UV3f39s0LWy2l9cNN\n\
brC/2kWEBY6U2+zk82slk6AHyG/zYYNHHGKuUhy3Nj5ckjH5DeT4b+S80691PS/U+1BZ3IjTjWvG\n\
rI8lP9nl/wDKeQipCMveHH/krGJXEyj7imt5+UPkK70aLSX07hDDIZluEdhcGRxR3eUks5am/Ko+\n\
4ZVHX5RLiv8AU3S7PwmPCR+v5p/pXlzTdN0c6RGJLizdWSUXUj3DOrjiwZpC2xG1OmUTzSlLi6+W\n\
zkwxRjHh5jz3YlYfkl5T069luNNvNUsYpyPWtLa8eKJlBqEYqBKV+b5ly7SySFSET8HCh2ZjhK4m\n\
Q8gfwftS25trmK4udLk1SaygtJ5YbeyghnuZZebPPEUjjIj+xcLQsCap2pmA7BkvlX0xql1bTxSW\n\
t0SdRtI2BjYwXnxTRutTX07jlUdtqYEpXc2DrMs4kL+tK3GHiuxaO7U0IHI/3Q/jWi0KFG6tJLXR\n\
Ht0JuoLr60gsHma3CFZCvJSlBIGDp8Em2/2qdFUs0DT44ZGpKst/pbxKwPrRqJSks6GVZFSnxxCP\n\
psKkeyrK7qJTdacvISyypLPcSUIq9x+/Wm+wAtWC17CmKoPyvYNb32mzGXl68Y4igHH/AEON+v8A\n\
z0p9HviqU6rcW36SuLpLe5v7ZZVtR6HrevMLd+VzMJYAOLesycakKRHxFBSirI9Bt45vMitDNcXN\n\
tp9nzD3jO0yy37K4Q8/iBWKEbH+bAll2KvCYbYeSPz+RR+70zzEGCHt/pZrwHYUukA/1c3hPjaT+\n\
lD9H7HQCPgaz+jP9P/Hnqf5ieYx5d8mapqitxnjhMdqR19eX93GR/qs3I+wzV6TD4mQRdtrM3h4p\n\
S8vteRfke2peVfPt75W1dPQn1O0imWMn/dqRidF+fpSPy9xTNv2lw5cQyR/hP7HTdlcWHMcctjIf\n\
telfnB5hl0fyTdRWtW1HVmGnWSJuxe4BDcab1EfKnvTNboMXHlF8o7n4O07RzGGI19UvSPixT8wf\n\
K8Plj8iv0OlDJA1s1zIP253nVpG+XI0HtTMrS5jl1XF7/ucTV4Bi0nB3V96O8o+ZB5a/IW11oKGk\n\
tbaX0FPQyyXLxx19ubCvtkM+HxNWY95/Qz02fwtGJ9w/Sl/5G+VINVtLrztr4GpavfzuttNcgScE\n\
jorOobYMWqvsBQUyztLOYkYobRAauytPxg5p+qRKZfnh5V04eVn8y2ES2WtaNJDLDeW4EUhRpFjK\n\
llpXjyDL3FNupyvs3OfE4DvGXRt7VwR8PxBtOPUMU/M7zLL5l/JLy9q84AuptQjS5p0MsUNzG7U7\n\
civKnvmVosPh6mURy4f1OJrs/i6WEjz4v1sn/LD8vdG1Pypp2teZbddW1C6to47dboc47e0hHpwR\n\
RIfhHwKGJp1OYut1co5DGB4QD06nq5eh0cZYxLIOKRHXoOgYR+cnliy8jeZtE8weWk+o+uzyCGMn\n\
gk1uUJKg9FdZKFenXM7s/Mc8JQnv+1wO0sIwZIzx7fsfRMMqywpKtQsihlB60YVzniKelBX4Fdir\n\
sVdirsVdirsVdirsVdirEPOttdWFwmv2cjxKEW31ExFVbgG5RSVZZAArEo7cTRWr2xVBm2ngt7FH\n\
1B5fNqE3ds8pMkQ9dTW0LV3idY+OxrUc8KpVPd+YEuDa27/WdR05/rj6dLbssYWSoYkiRiVVZyRx\n\
rXpihDpryKLeO9gS4iCxlo1aFHpWAOwjuJhI3KKDjXgn2ie+yqy+udKaJvT0uRFlcszyC1iUAmV+\n\
I4SvtVkAHSgpiqMj8w6tcNE1okV/qAjVWjRVkHJIjFs1vPckBfVY/GqCrGtNsVWwPqrsLW31Jl/R\n\
S/Vr2c25X6vG6+k8gIdvjCx0WgO+Ko2Sy/RS2+vaJqLR6UONu9ou8jrGQsdusbeojuZOSj4VYM7M\n\
SemKsv8ALemXFjp5e84nUbyRrq/Zenqyfsr/AJKKAg+WBKa4q8p/5yF0CS48tWfmC1ql7olwrGVd\n\
mEUxCk7d1kCEeG+bXsrLUzA8pB1HbGK8YmOcD+PtpB3XmOD8xte8maRAQ9nHEuua5GvxKskPwLCd\n\
u0nJT4hhk44Tp4ZJHn9Mf1sJZhqZ44jl9cvh0+al+e9rcaJrvlzzzZLWazmW2uBWgbgTLGp2/aX1\n\
FY/LD2ZIThLEev4/UjtUHHOGYcxt+n9aZwXtr57/ADUsZrVhPoHle0S8V9ij3l2oeLoeqrxI8GQ5\n\
UYnBgIP1zNfAfj7W0SGo1AreGMX8Ty/HkmX59/8AktNQ/wCMtv8A8nlyvsv++Hx+5t7V/wAXl8Pv\n\
YhdWk9z/AM4zwCFeTQoJmUdeCXxLH6BvmYJAa3f8elwjEnQbfj1Lvyg/Ln8uvM3km3vtQ00XWpxS\n\
zQ3souLhDyDlkqsciKP3TL0GDX6vNjykA1HpsF7O0WDLiBkLlve5/X3Mxl/Ir8sHWi6S0RrXktzc\n\
k/L4pGGYY7Tz/wA77A5x7K0/837T+tiX54+XNK8u/lhpmlaVGYrKLVUZEZmcgvDcM3xMSepzL7Nz\n\
SyZzKXPh/SHC7Vwxx6eMY8uL9Bemfl+iJ5E8uhRQHTbRqe7QIT+JzWao/vZf1j97tdJ/cw/qj7nl\n\
3/OT3+8nl7/jJdfqizadjc5fD9Lqe3OUPj+h7Rp/+8Ft/wAYk/4iM00+Zd7HkiMil2KuxV2KuxV2\n\
KuxV2KuxV2KrZI45Y3ikUPG4KujCoKkUIIPY4qxFrVfLN0slzB9b0WMEWV6QzyWIJr6coAJMP8sg\n\
3UbHamKoa+ill0qC91E/XNRmnhi0e4s5UjuKykKxjmQcKUBcrx406+OFCRSjWbSAyQava3GniVra\n\
GHUU9BybKXb02T1EZI5P2tloeOw2CqYT2mr+rHBYwaUb0RtPdwmQc4w0v1hgyoGkcV4UIUEKfFqh\n\
VDwCYXGmSatrLyxavy9IWIWzhKu6KxM8xSQ8hxAVADxX4dsVT6H0tDivLTVIobbRGLRWNpAvKSVy\n\
wZfT48ZXkIbrxJqOopVglF6Jok09xDqOoW62cFtU6VpC0K2/PdpZKbGU12A2QbDfFWS4q7FUFrml\n\
W+r6Pe6Xcf3N7BJA560EileQ9xWoyeOZhISHRhlxicTE9Q88/Jb8stV8ofpO71lYvr11whg9J+YE\n\
KVZjWg+0xH/A5sO0dZHLQjyDrezNDLDZlzLK/wAx/K8nmfydqGkQhfrcirJaFjQCaJg679uVOP05\n\
i6TN4WQSPJy9Zg8XEYjmln5Q+Rbnyh5Ye1vwn6Uu53muyhDAAfBGgYAVAVeXzJy3X6kZp2PpDV2d\n\
pDhx0fqJ3Rf5qeWtU8y+TLrSNMCNeTSQsgkbgtEkVmqfkMhos0ceQSlyZ67BLLiMY8zX3qnkHyxc\n\
aX5BsfL+sxRvIkM0N5ACJI2WWRyVJ6EFX3warMJZTOKdJgMMIhL4sEg/LTz/AOR9auL/AMh3MF9p\n\
d1T1NKvW4kjegapRW4V+Fw6t2+ecdZhzxAyipDqHXjRZsEicJBiehZA8351azH9TNpp/lqJ9pr/1\n\
PrU4U9TCilk5f633jMetNDe5T8uXzconVT2qOPz5n4KX5m/l7rms+QtK8vaTL9du7C5heW5u5OLy\n\
LHBLGzsxrVizjJaPVxhlM5bAjp7wx12jnkwxhE2QRz9xZr5V0+503yvo+nXQAubKxtrecKagSRQq\n\
jUPfcZhZ5iU5EciS52CBjjjE8wAGDfnZ5B8w+b4NITRkiZrNp2m9WQR7SBONK9fsHM7s7VQxGXF1\n\
pwO09HPMI8PS3pFpG0VpDE/2kjVWp4gAHNbI2XZjkq4EuxV2KuxV2KuxV2KuxV2KuxV2KuIBFDuD\n\
irG73yPZGcXWkynTLlGMioiLJb82FC4ianBiNuUbKcVSO98qeZFtbS2W1t50s1aJJLecoXieVJmV\n\
47hW6vENxLWld98KFb6p5sOryXyaW8Z5zvH+9tgQbiJItn9R/sekrbp9GKt2HlHzK9hDYXE0FtaR\n\
SetF6jNeSo1PsqoW2h49+LK4xSyTTPLen2Nx9ccyXmoleLX903qS0/lXoqL7IBgVNcVdirsVdirs\n\
VdirsVdirsVdirsVdirsVdirsVdirsVdirsVdirsVdirsVdirsVf/9k="]]], 
        "BasicJobTicketSchema" -> 
        Association[
         "Thumbnail" -> 
          Association[
           "Thumbnails[1]" -> 
            Association[
             "Width" -> "256", "HeigHt" -> "72", "Format" -> "JPEG", "Image" -> 
              "/9j/4AAQSkZJRgABAgEBLAEsAAD/7QAsUGhvdG9zaG9wIDMuMAA4QklNA+\
0AAAAAABABLAAAAAEA\n\
AQEsAAAAAQAB/+IMWElDQ19QUk9GSUxFAAEBAAAMSExpbm8CEAAAbW50clJHQiBYWVogB84AAgAJ\n\
AAYAMQAAYWNzcE1TRlQAAAAASUVDIHNSR0IAAAAAAAAAAAAAAAAAAPbWAAEAAAAA0y1IUCAgAAAA\n\
AAAAAAAAAAAAAAAAAAAAAAAAAAAAAAAAAAAAAAAAAAAAAAAAAAAAAAAAAAARY3BydAAAAVAAAAAz\n\
ZGVzYwAAAYQAAABsd3RwdAAAAfAAAAAUYmtwdAAAAgQAAAAUclhZWgAAAhgAAAAUZ1hZWgAAAiwA\n\
AAAUYlhZWgAAAkAAAAAUZG1uZAAAAlQAAABwZG1kZAAAAsQAAACIdnVlZAAAA0wAAACGdmlldwAA\n\
A9QAAAAkbHVtaQAAA/gAAAAUbWVhcwAABAwAAAAkdGVjaAAABDAAAAAMclRSQwAABDwAAAgMZ1RS\n\
QwAABDwAAAgMYlRSQwAABDwAAAgMdGV4dAAAAABDb3B5cmlnaHQgKGMpIDE5OTggSGV3bGV0dC1Q\n\
YWNrYXJkIENvbXBhbnkAAGRlc2MAAAAAAAAAEnNSR0IgSUVDNjE5NjYtMi4xAAAAAAAAAAAAAAAS\n\
c1JHQiBJRUM2MTk2Ni0yLjEAAAAAAAAAAAAAAAAAAAAAAAAAAAAAAAAAAAAAAAAAAAAAAAAAAAAA\n\
AAAAAAAAAAAAAFhZWiAAAAAAAADzUQABAAAAARbMWFlaIAAAAAAAAAAAAAAAAAAAAABYWVogAAAA\n\
AAAAb6IAADj1AAADkFhZWiAAAAAAAABimQAAt4UAABjaWFlaIAAAAAAAACSgAAAPhAAAts9kZXNj\n\
AAAAAAAAABZJRUMgaHR0cDovL3d3dy5pZWMuY2gAAAAAAAAAAAAAABZJRUMgaHR0cDovL3d3dy5p\n\
ZWMuY2gAAAAAAAAAAAAAAAAAAAAAAAAAAAAAAAAAAAAAAAAAAAAAAAAAAAAAAAAAAAAAZGVzYwAA\n\
AAAAAAAuSUVDIDYxOTY2LTIuMSBEZWZhdWx0IFJHQiBjb2xvdXIgc3BhY2UgLSBzUkdCAAAAAAAA\n\
AAAAAAAuSUVDIDYxOTY2LTIuMSBEZWZhdWx0IFJHQiBjb2xvdXIgc3BhY2UgLSBzUkdCAAAAAAAA\n\
AAAAAAAAAAAAAAAAAAAAAGRlc2MAAAAAAAAALFJlZmVyZW5jZSBWaWV3aW5nIENvbmRpdGlvbiBp\n\
biBJRUM2MTk2Ni0yLjEAAAAAAAAAAAAAACxSZWZlcmVuY2UgVmlld2luZyBDb25kaXRpb24gaW4g\n\
SUVDNjE5NjYtMi4xAAAAAAAAAAAAAAAAAAAAAAAAAAAAAAAAAAB2aWV3AAAAAAATpP4AFF8uABDP\n\
FAAD7cwABBMLAANcngAAAAFYWVogAAAAAABMCVYAUAAAAFcf521lYXMAAAAAAAAAAQAAAAAAAAAA\n\
AAAAAAAAAAAAAAKPAAAAAnNpZyAAAAAAQ1JUIGN1cnYAAAAAAAAEAAAAAAUACgAPABQAGQAeACMA\n\
KAAtADIANwA7AEAARQBKAE8AVABZAF4AYwBoAG0AcgB3AHwAgQCGAIsAkACVAJoAnwCkAKkArgCy\n\
ALcAvADBAMYAywDQANUA2wDgAOUA6wDwAPYA+wEBAQcBDQETARkBHwElASsBMgE4AT4BRQFMAVIB\n\
WQFgAWcBbgF1AXwBgwGLAZIBmgGhAakBsQG5AcEByQHRAdkB4QHpAfIB+gIDAgwCFAIdAiYCLwI4\n\
AkECSwJUAl0CZwJxAnoChAKOApgCogKsArYCwQLLAtUC4ALrAvUDAAMLAxYDIQMtAzgDQwNPA1oD\n\
ZgNyA34DigOWA6IDrgO6A8cD0wPgA+wD+QQGBBMEIAQtBDsESARVBGMEcQR+BIwEmgSoBLYExATT\n\
BOEE8AT+BQ0FHAUrBToFSQVYBWcFdwWGBZYFpgW1BcUF1QXlBfYGBgYWBicGNwZIBlkGagZ7BowG\n\
nQavBsAG0QbjBvUHBwcZBysHPQdPB2EHdAeGB5kHrAe/B9IH5Qf4CAsIHwgyCEYIWghuCIIIlgiq\n\
CL4I0gjnCPsJEAklCToJTwlkCXkJjwmkCboJzwnlCfsKEQonCj0KVApqCoEKmAquCsUK3ArzCwsL\n\
Igs5C1ELaQuAC5gLsAvIC+EL+QwSDCoMQwxcDHUMjgynDMAM2QzzDQ0NJg1ADVoNdA2ODakNww3e\n\
DfgOEw4uDkkOZA5/DpsOtg7SDu4PCQ8lD0EPXg96D5YPsw/PD+wQCRAmEEMQYRB+EJsQuRDXEPUR\n\
ExExEU8RbRGMEaoRyRHoEgcSJhJFEmQShBKjEsMS4xMDEyMTQxNjE4MTpBPFE+UUBhQnFEkUahSL\n\
FK0UzhTwFRIVNBVWFXgVmxW9FeAWAxYmFkkWbBaPFrIW1hb6Fx0XQRdlF4kXrhfSF/cYGxhAGGUY\n\
ihivGNUY+hkgGUUZaxmRGbcZ3RoEGioaURp3Gp4axRrsGxQbOxtjG4obshvaHAIcKhxSHHscoxzM\n\
HPUdHh1HHXAdmR3DHeweFh5AHmoelB6+HukfEx8+H2kflB+/H+ogFSBBIGwgmCDEIPAhHCFIIXUh\n\
oSHOIfsiJyJVIoIiryLdIwojOCNmI5QjwiPwJB8kTSR8JKsk2iUJJTglaCWXJccl9yYnJlcmhya3\n\
JugnGCdJJ3onqyfcKA0oPyhxKKIo1CkGKTgpaymdKdAqAio1KmgqmyrPKwIrNitpK50r0SwFLDks\n\
biyiLNctDC1BLXYtqy3hLhYuTC6CLrcu7i8kL1ovkS/HL/4wNTBsMKQw2zESMUoxgjG6MfIyKjJj\n\
Mpsy1DMNM0YzfzO4M/E0KzRlNJ402DUTNU01hzXCNf02NzZyNq426TckN2A3nDfXOBQ4UDiMOMg5\n\
BTlCOX85vDn5OjY6dDqyOu87LTtrO6o76DwnPGU8pDzjPSI9YT2hPeA+ID5gPqA+4D8hP2E/oj/i\n\
QCNAZECmQOdBKUFqQaxB7kIwQnJCtUL3QzpDfUPARANER0SKRM5FEkVVRZpF3kYiRmdGq0bwRzVH\n\
e0fASAVIS0iRSNdJHUljSalJ8Eo3Sn1KxEsMS1NLmkviTCpMcky6TQJNSk2TTdxOJU5uTrdPAE9J\n\
T5NP3VAnUHFQu1EGUVBRm1HmUjFSfFLHUxNTX1OqU/ZUQlSPVNtVKFV1VcJWD1ZcVqlW91dEV5JX\n\
4FgvWH1Yy1kaWWlZuFoHWlZaplr1W0VblVvlXDVchlzWXSddeF3JXhpebF69Xw9fYV+zYAVgV2Cq\n\
YPxhT2GiYfViSWKcYvBjQ2OXY+tkQGSUZOllPWWSZedmPWaSZuhnPWeTZ+loP2iWaOxpQ2maafFq\n\
SGqfavdrT2una/9sV2yvbQhtYG25bhJua27Ebx5veG/RcCtwhnDgcTpxlXHwcktypnMBc11zuHQU\n\
dHB0zHUodYV14XY+dpt2+HdWd7N4EXhueMx5KnmJeed6RnqlewR7Y3vCfCF8gXzhfUF9oX4BfmJ+\n\
wn8jf4R/5YBHgKiBCoFrgc2CMIKSgvSDV4O6hB2EgITjhUeFq4YOhnKG14c7h5+IBIhpiM6JM4mZ\n\
if6KZIrKizCLlov8jGOMyo0xjZiN/45mjs6PNo+ekAaQbpDWkT+RqJIRknqS45NNk7aUIJSKlPSV\n\
X5XJljSWn5cKl3WX4JhMmLiZJJmQmfyaaJrVm0Kbr5wcnImc951kndKeQJ6unx2fi5/6oGmg2KFH\n\
obaiJqKWowajdqPmpFakx6U4pammGqaLpv2nbqfgqFKoxKk3qamqHKqPqwKrdavprFys0K1Erbiu\n\
La6hrxavi7AAsHWw6rFgsdayS7LCszizrrQltJy1E7WKtgG2ebbwt2i34LhZuNG5SrnCuju6tbsu\n\
u6e8IbybvRW9j74KvoS+/796v/XAcMDswWfB48JfwtvDWMPUxFHEzsVLxcjGRsbDx0HHv8g9yLzJ\n\
Osm5yjjKt8s2y7bMNcy1zTXNtc42zrbPN8+40DnQutE80b7SP9LB00TTxtRJ1MvVTtXR1lXW2Ndc\n\
1+DYZNjo2WzZ8dp22vvbgNwF3IrdEN2W3hzeot8p36/gNuC94UThzOJT4tvjY+Pr5HPk/OWE5g3m\n\
lucf56noMui86Ubp0Opb6uXrcOv77IbtEe2c7ijutO9A78zwWPDl8XLx//KM8xnzp/Q09ML1UPXe\n\
9m32+/eK+Bn4qPk4+cf6V/rn+3f8B/yY/Sn9uv5L/tz/bf///+4ADkFkb2JlAGTAAAAAAf/bAIQA\n\
BgQEBAUEBgUFBgkGBQYJCwgGBggLDAoKCwoKDBAMDAwMDAwQDA4PEA8ODBMTFBQTExwbGxscHx8f\n\
Hx8fHx8fHwEHBwcNDA0YEBAYGhURFRofHx8fHx8fHx8fHx8fHx8fHx8fHx8fHx8fHx8fHx8fHx8f\n\
Hx8fHx8fHx8fHx8fHx8f/8AAEQgASAEAAwERAAIRAQMRAf/EAaIAAAAHAQEBAQEAAAAAAAAAAAQF\n\
AwIGAQAHCAkKCwEAAgIDAQEBAQEAAAAAAAAAAQACAwQFBgcICQoLEAACAQMDAgQCBgcDBAIGAnMB\n\
AgMRBAAFIRIxQVEGE2EicYEUMpGhBxWxQiPBUtHhMxZi8CRygvElQzRTkqKyY3PCNUQnk6OzNhdU\n\
ZHTD0uIIJoMJChgZhJRFRqS0VtNVKBry4/PE1OT0ZXWFlaW1xdXl9WZ2hpamtsbW5vY3R1dnd4eX\n\
p7fH1+f3OEhYaHiImKi4yNjo+Ck5SVlpeYmZqbnJ2en5KjpKWmp6ipqqusra6voRAAICAQIDBQUE\n\
BQYECAMDbQEAAhEDBCESMUEFURNhIgZxgZEyobHwFMHR4SNCFVJicvEzJDRDghaSUyWiY7LCB3PS\n\
NeJEgxdUkwgJChgZJjZFGidkdFU38qOzwygp0+PzhJSktMTU5PRldYWVpbXF1eX1RlZmdoaWprbG\n\
1ub2R1dnd4eXp7fH1+f3OEhYaHiImKi4yNjo+DlJWWl5iZmpucnZ6fkqOkpaanqKmqq6ytrq+v/a\n\
AAwDAQACEQMRAD8A9U4qhNU1aw0y2NzeyiNKhUUAs7ueiIgqzMfAYqxrU9b16Sz+uzuNC0xzwiWi\n\
TX8rEEhQGPpRE0O3xEd6YqoTaJaS3MS/o+41mOSFZ/Wv5rhjIGqSqhgLeNlAHwtxqT2G+FCGj8v2\n\
5luo/wDDNsY04ul0bYRcNzyRER3klZfhoRxrvv0BVbkSOyu9NtLBr7TLy6RnlihnaeKMoORX6vOJ\n\
eRKVfgArcRtuKYqnUfmPUdMJXXI45rNSAdWswTGlen1iE8nhr41K/LAlkcckcsayROHjcBkdSCpB\n\
3BBHUYquxV2KuxV2KuxV2KsV/MzX/MWheU59Q0C0+t36uiEcDJ6cbGjScF3am331OwzK0eKE8lTN\n\
BxNblnjxmUBZRH5e6zrus+UrHUdctfqmpTB/Vj4NHUK5CPwbdeSgH+zI6vHGGQiJsMtJknPGJTFS\n\
ZFmO5LsVdirsVdirsVdirsVdirzLyF548/6x541TS9a0r6rpVuJSj+i8folHCxr6rfDJzX7+o2zZ\n\
6rTYoYhKJuTq9Lqs080ozjURfT9LM/MvnLy15ajibWb1LZrgkW8VGeSQggHiiBm7jfpmFh088n0i\n\
3NzamGL6zSdZS3vOfy485+fdb8yaxY+YNI+pWFoGME3pPHwkDhVh5MSJOSEtUeHgRmx1enxQhEwl\n\
ZLrdHqc05yE41EfivN3nrzp570jzro2laLpP1vSrv0/Xm9KR+ZeQrIvqKQsfBAG36dTtjptPinil\n\
KUqkF1WpzQyxjCNxPl5s/vr6zsLSW8vZkt7WBS800hCoqjuScwIxMjQ5uwlIRFnYIPy95k0fzDYH\n\
UNIn+s2YkeITcWQFk2agcKafRk8uGWM1LYsMWaOSPFE2ERq2qWul2Et7ck+nGBRFFWd2NFRB3ZmN\n\
BlTawZL6ae+fVZ3S91W2eVLzSYyfWt7anBlsqkcnib+8cLVmHEEDqVQiapLoul31haIt/aQSgxeu\n\
vKGBo6y8KIkTSzfDydB8KUqz9cUID61ePOLXWdTmnu6mK3022Y21shjkKqo9P00KsicVf4gK7jah\n\
VVvqMcct0Bo9xarGtwILr1zHRvWDEvIknxfVqcOKFi3t1CqyDUJDcNqujPHqxir6lrqEazTCJWjV\n\
KT/FKjlmPBGdthXr8OKou21OQRFNID2NzdtHJfy3LwsIYXm+2GlB9SNhJvJv9njRSQMVTfTdX07S\n\
J3l0y7W88vK6R6kkQb07OaX7MsJNV9Fz9tFJ4dRtilnIIIqNwcCpX5o1ltE8u6jq6RCdrG3knEJP\n\
EMUWtK0NMtw4+OYj3lqz5OCBl3C0n/LTzvL5y8vPq0totkyXD2/pK5kBCKjcqkL/AD5drNN4M+G7\n\
2aNFqvHhxVW9In8wfNknlPyvca3HbC7eB4kEDMUB9Rwn2gG6V8MjpcHizEbpnq9R4OMzq6Yjpn5z\n\
ahrWj2jaB5fk1XXpkeS8s4ZKQWiiV44/VmZR8ThOQXbbvmXPs8QkeOXDHv7/AIOHj7SOSI4I8U+o\n\
7veUAv55a3o2tw6b508utpUc1D9YjctxQmnMKQRIoPXi23udsn/JsZx4sUuJr/lSUJiOWHCzzz/5\n\
vbyt5Un12CBb30miCRF+CsJXC15AN/NXMHS6fxcnATTsNXqPCxmdXSSz/mRqn/KsIPOtrpSTSN8d\n\
zY+q1EiErRF1YISaEAnbpXwy4aOPjnET8Wg62X5fxRH4fGk88gecIvNvli31lIhbySM8dxbhufpy\n\
RsRTlQVqtG+nKNVp/CmYt+k1AzYxPkmPmLWrfQ9Cv9XuBWKxheYpWnIqPhQHxZqKMrw4zOYiOrbm\n\
yjHAyPQMa0f8yYP8Bp5v8yQLpVtMzfVrdGMryLXjGFBCEu5ViB/LvWlcycmjPi+HA8RcXHrR4Piz\n\
HCEBo/nj8w/Mlr+ktB8uW1vpTk/VZdSuWSSZQftKkamg/DwJyzJpsOM8M5ky8gwxarNlHFCAEeln\n\
n9iYeVfzKi1PXZ/LOt2DaJ5ktxUWUkiyxzKF5coZQFDfD8VKdOhNDSvPo+GHHE8UO9ng1olM45jg\n\
n3d/uS/zH+ba6H+YEHlm5tIksXWOSfUpJSvpoyF2Yrxp8NPHLMOg48XGDv3MM3aAx5hjI277QGk/\n\
nXc6l5ngt/0O9j5Zkjnm/S92HUmG3heVpQAvCnwUoCcnk7OEYXxXPbYebVj7SMsgHDWPf1HyFo/T\n\
vP3njzJbS6l5V8vwNo6s6W1xqFwYpLkoaExxqKLuKfE1K9+uQnpcWM8OSR4vIcm3Hq8uUGWOI4el\n\
nmn3kHzbqfmXT7yfUdKbSbmxunspYWk9SskQBcj4VpQtTv8APKNVgjjIAPECLb9JqJZYkyjwkGkj\n\
8kfmpceZfOuq+W5NOS2j01Lh1uVlLl/QnSEVUqtK869cu1OiGPEJ3d191tGm1/i5ZY6rhv7DTzL8\n\
+L/zLca/pQ1XS47FIHnXTmSdZvXj9RKOwX7HRdj45s+zIwEDwm+V7cnVdrTmZx4o1V1vze2eWNW8\n\
73t5LH5g0GLSrVY+UU0d2lwWk5AceKjbaprmlzY8UR6JcR91O9wZMsj648I99pB/ysPzdrgmk8me\n\
WzeafEzxpql/MttFK6VB9KIkOw5Cla/OmX/lMcP72dHuG7jDWZMn91C495NIDRvzi1W280QeWfOm\n\
i/oe+uSiQ3Mb84i0h4oafEODNUc1cgHY9yLMnZ8TAzxS4gGvF2lIZBjyx4ZFHfnVfeY4fKWoW9jp\n\
iXOlTWzfX75p1jaD4xTjEd3+jK+zowOQEmpXsO9t7SnMYyIxuNbm+TEvyW1fz1b+U7e30rQIb7Sz\n\
dSc757tIWHJhz/dnf4fxzL7Rx4jkJlKpVypw+zMmUYwIwuN87/QzrzPLqWp6vLDp0RuRo6j04o5U\n\
hc3cq1aRWkV1JgiYU+E0Z80jvUDaRX2r3lpGyR2usXKSPfXlqJYjFaBijOUlSIi4lblGGodqkYUK\n\
OsKI544dOC2dvE7WOnOPUQW8SloriYOAUbkRL6nJgaKrA1xVdZyW+nW8MNoy3tzAJBqumTIsU0kN\n\
wP35iekaSf3YYK3xUFKj7OKqg1SOzNlBqNx6ltpk11dFzyZrkECaChUHkyiZXcDoN+gNFUBqVxHM\n\
YL9byx/Tgke7kt4VRjGoBkVPVkqpk5KqqCgPI/61VUfpWmwaqk1hHII7mNDc6bcHlIY5VpHcxyFl\n\
USJLySSRKUPqdBtiqhaTarFpxVPqdlpn1yQ62l1IPWeRn/0qOUtQcFDcVpVmXhirKfJV+j2c2mCY\n\
zrYcDZznrLZTr6ls5rTfhVD/AKuBK38y/wDyX/mD/mBn/wCIHMnR/wB9H3hxtb/cz/qliP8Azjl/\n\
ygM//bQm/wCTcWZfa/8Aej+r+twexf7k/wBY/oTH8+//ACWmof8AGW3/AOTy5X2X/fD4/c3dq/4v\n\
L4fet/IPTra1/LayuYlAlv5biadu5ZJmhH/CxDD2pMnMR3V+tHZMAMAI6399JJ/zkvZwP5S0u9ZQ\n\
biG/EMb9wk0MjOPpMK5d2PI+IR5fpcftuI8OJ68X6D+pv8wZHk/5x+06Rzyd7LS2Zj3JERJx0o/w\n\
s++X6U6s3oh/Vj+hkX5S2dtfflLpVldIJLa5t7iGeM9GR5pVYfSDmPr5GOoJHMEfcHJ7PiJaaIPI\n\
g/eWGfkndXHlnzpr/kO/f/djTWZbYO8WxKj/AItgKv8AJczO0YjJjjlHx/HkXB7MkcWWWGXw/HmN\n\
2SfnDJPrVzoXkSzcrNrdyJr8qRVLO3+JiQfEjkvumY3Z4EBLKf4Rt7z+PtcrtEmZjhH8Z39w/H2M\n\
G/5yFuFj1ny75Zt0aPTrS1WSO3gFTSRzAqqmwJVIaL88zuyh6ZTPMn9v6XX9sH1wxj6QOny5fB6L\n\
bfmdBa20Vtb+S/M0cECLHDGum7KiDiqj952AzXS0ZJs5Mf8ApnZx1wAoY8n+l/a84/MHXNT1rzto\n\
Wv6L5e1mzu9MZFuPrVm0bERy80HwGTajMDXNjpcUYYpQlKJEu4ut1eWU8sJwhMGPeF35i6Xb6r+f\n\
WmafcoJLadrITxt0aMfE6n/WUUx0kzHSkjnunW4xPWRieWz2D8xdGvdW8javpmnD/SprekEa7Fij\n\
B/TH+uF4/Tmo0mQQyxlLlbudZjM8Uox508g/LT86rXyvpMXlnzHYTxpYu6RXES/GgdyxWaJ+B+Fm\n\
O43p28dvrOzjllxwPN0uh7TGKPh5Advxu9u8ueZvL/mKxN9ol3Hd2/KkhSqsreDowVlPzGaTNhnj\n\
NSFO+w54ZBcDYeL/AJMf+Tk80f8AGK+/6jos3PaH+LQ+H+5Lo+zv8an/AJ3+6Cr/AM5I/wDHa8s/\n\
6s3/ACcjwdj/AEzT239UPj+h7xmiegYzqHnzyB5eK6fPqdratB+7Wxtx6jR06J6MAdl+VMyYaXLk\n\
3AJ8/wC1xZ6vDj2MgK6fsDxL8+PNtnrWoaJNp9nd24tVmZL66ge3E3JoyvpCQKzBONa0/azddmYD\n\
ASBIN9AbdF2tqBMxoEVe5Fdz2b82f/Jc69/zDH/iS5p9D/fR97vNf/cS9yRf849/+S6i/wCYqf8A\n\
WMv7V/vvgHH7I/uB7yl6fo/UpICxvE1S9kkuoZrUQXES/WpWZTNAayqvp8AWoBQdc1zsmU+WayT3\n\
0sZLLcPLzY/E7Wtpys7eNSf5mjeQn/mrFLBbSKSza0uZP0fJBayxSpBBaGK7P1dxIFM5tY/iHD94\n\
eQqAcUM5n1S51TW7G0vbGBdH1G2aa2NwokldVjDSBGRh6b0kG1DsK1rgSxG3gsbcW8pu2nke/tml\n\
sqhmKyqsziqqQxYcl+18RqOophQnEnm+4GmXFsuiJBZ3Ba1k+riVW5TKVVh+59Mmvi334ql3la0u\n\
Br+mc5tOeNpOSmwszBKQqFgfUNtFVNhy+LfFUdrgmi1trkPbQ3LrzkurhI2iSe2cWskimUhU5pNC\n\
x8ONNztiqZeWrh11ywlfUIdTluobqzurq3cSoZImS6iXmqxqSqTONloBtgSnfn2yuL3yTrtrbrzn\n\
lsZxEg6s3pkhR7npl+lkI5Yk94cfVRMsUgOfCXm//ONvmDT20G+0J5UTUIrprmOEmjPFJGi1UHrx\n\
ZDWnTbNl2viPGJ9Kp1nYuaPAYX6rtMf+chdesLfya2j8xJf3ssT+gpqyQxuGMrgdF5cVFepOVdlY\n\
icnF0Db2xlAxcPU/i06/I7/yVuif9HX/AFFzZT2l/fy+H3Bu7L/xePx+8pF/zkp/ygtj/wBtSL/q\n\
Hny/sf8AvT/V/SHH7b/uR/W/QUP59/8AWetM/wCYHSv+IxZLS/42ffL9KNV/iQ/qx/Qyv8l//JZa\n\
H/xjl/6iJMxe0f7+X46OV2Z/i8fx1LB/zxs7ny75q0Dz5p6/vI5FgulGwZ4qsgYj/fkXND7DM3s2\n\
QyY5Yi4PakTiyQzR93494tP/AMr5D5q80a75+mjdLeRhpuiRy9Ut4gGdqbgFzTodjyFco1o8KEcQ\n\
959/4/Q5GhPjZJZj/Vj7vx+lj3/ORmgX0c+kebLNCy2dLe5elRHxk9SBj/klmYfOnjmR2TlFSxnr\n\
+C43bOIgxyjpt+p6r5R82aR5o0WDU9OmVxIq/WIAwLwyEfFHIOoIP39Rtmqz4JYpcMnb6fURywEo\n\
/wBiI1LzHounX1lYXd0iX2oSCK0tQayOTXfiNwopux2yMMMpAkDYM55oxIiTvLk8a82f+tF6P87X\n\
/iDZucH+Jy+Lpc/+PR+H6Xtuq6pY6VptzqV9J6VnaRtLPJQmiqKnYVJ+QzSwgZSERzLu5zEImR5B\n\
LtS8u+UPNNkk19Y2up29xGDDdcVZjG4qDHMvxrUd1bLIZsmI0CYn8dGvJhx5RuBIH8bF5X+R2kix\n\
8++bI9Llaby/alraKatVdhMfR36OVRX+IfxzadpZOLFDi+s/qdT2Xj4c2Th+gbfagfyY/wDJyeaP\n\
+MV9/wBR0WT7Q/xaHw/3Ja+zv8an/nf7oKv/ADkqfT1Xy1KwIjC3HxU2+F4icHY/0z+H6U9t84fH\n\
9D038zNUvLP8vNZv9MkIn+rAwzRE1CSMqs6svgjEgj55rNHAHNES73a66ZjhkY86YZ/zjlpeg/4X\n\
uNTijjk1k3LxXU7AGWNAq8EUndVYGu3U/LbN7XnPjEf4acHsbHDw+IfVbFv+cldTsLjXNJsoJ1lu\n\
rOGU3Uampj9VlKBqbAkKTTrT5jMrseBEZE8i4nbeSJlGIO4u3rn5qxvJ+XWvqiliLRmIHgpDE/QB\n\
mo0J/fR97udcP3M/cxv/AJx2uYZfy/aJGrJb3kySr3BYI4/Bsye1okZfg4vY8gcNdxKl5eN3I+ix\n\
jSbee0jFk0uoPYyvLGypEAFuEcfGrDclaKv832c1rtEbo8OpTQaPHaF5JbaSshRvhhQXkizCQVWv\n\
qtFUE1+ww2/aVbv302atoi0uleT1SEA2eO8qQ3WpDLXb76GiqzzTdXsvlXTJdK5KdJt4ZpruPdon\n\
aJUWPnyUr8LktxVj0rQGuKoCJNbs723ePUY47S1jOoiYky+ml4SlZHZC0rVoeJarDpTsqs06PWpZ\n\
I7V/Ut44LuCadLoNHXiVIWOivybg4J5caVHjiqa2zQ3FlaQ6VwN+lo6EIgDfFZxgqCONasr0364q\n\
smjne5sLZorkiGK7rFbsDeITJbrKy1Bpylb1ELGtN6jaiqt5ejgi1vTbW0S4ggtL65T0rooZNrFS\n\
1VRVC/FKCetTvWpxV6HgS8ok/LT8nvN+rT3OkX3G8B9a5i0y5QAFm+3wZZONT/LQZtRrNRhjUht5\n\
h1B0OmzyuJ3/AKJZHa/lB5IttCvNHjtZDFqAjF7dtIWuZBFIsqgyH7I5INlAGY8tflMxK+XLucmP\n\
Z2IQMa58+9M/IyeVLTRV0fy1eJd2Wms8bBJRMyNI7SEOw/ymOVanxDLimKJbtMMcY8OM2IqvnDyf\n\
ofmrTI7DWQ5tIJhcr6b+mQ6Iybt4cXODT6iWKVx5p1Gnhljwz5c0kv0/LjVvII02bU4pPK9iLe0a\n\
6ScBVNuE9JGlH7X2cuic0MvEB6zZ5d7RIYJ4eEkeGKHPu80+8nWWg2XluytdAmFxpEasLSYP6oYG\n\
Ri3x9/iJyjUSnKZM/qcjTxhGAEPpS/8AMGXyLcaO+k+bL+C2trgpIsbyiOYlGBDRgfH1FCQMs0oy\n\
iXFjBJa9WcRjw5CAD5rfIeq+QY9Ng0LyvqVvPFaK3p26ygzEFi7sVNGbdtzTHVQy8RnkB3RpcmER\n\
EMZG3mnPmHU/L1hpzHX57eDT7k/V3+tlRFIXUn0yH2NVU7ZTihOUvRdjubs04Rj6yOE7bvONX/Lb\n\
8o9OWHXRq8ug294oltZLW9ESSK1HBi5iRyCCDRc2WPWaiXo4eKu8OtyaLTR9fFwX3STj8v8ASfym\n\
jvmn8uXUGpawFJe5nmM93xGxZRIar1oWRRlOqyagipgiPyDdpMenErgRKfvsp5ffl75cvfNkHmmd\n\
JTq1twMTCQiP92CFqn05RHVzjjOMfSXIlpISyDIfqCca1oum61pc+l6nD9YsbkBZoeTLUKwYfEhV\n\
hRlB2OU48koSEo8w25cUZxMZCwWHWv5M+XrOF7W01XWLfTZK+ppsV6yW7BvtAoqgkHvvmZLtGZ3M\n\
Y331u4UezYDYSmI93Fsy/Q9B0fQtOj07SbVLSzjqViSu5PVmYkszHxY1zEyZZTPFI2XNxYo448MR\n\
QSfy/wDlz5a0HzBea9p6SrqF+sq3DPIWQiaVZXotNviUZbl1c8kBA8g04tHjxzM4/UUV5v8AJWge\n\
bdOWx1iFnSJucE0bcJY2IoSjb9R1BBGR0+pniNxZajTQzRqSB8tflxougI0UV3f39s0LWy2l9cNN\n\
brC/2kWEBY6U2+zk82slk6AHyG/zYYNHHGKuUhy3Nj5ckjH5DeT4b+S80691PS/U+1BZ3IjTjWvG\n\
rI8lP9nl/wDKeQipCMveHH/krGJXEyj7imt5+UPkK70aLSX07hDDIZluEdhcGRxR3eUks5am/Ko+\n\
4ZVHX5RLiv8AU3S7PwmPCR+v5p/pXlzTdN0c6RGJLizdWSUXUj3DOrjiwZpC2xG1OmUTzSlLi6+W\n\
zkwxRjHh5jz3YlYfkl5T069luNNvNUsYpyPWtLa8eKJlBqEYqBKV+b5ly7SySFSET8HCh2ZjhK4m\n\
Q8gfwftS25trmK4udLk1SaygtJ5YbeyghnuZZebPPEUjjIj+xcLQsCap2pmA7BkvlX0xql1bTxSW\n\
t0SdRtI2BjYwXnxTRutTX07jlUdtqYEpXc2DrMs4kL+tK3GHiuxaO7U0IHI/3Q/jWi0KFG6tJLXR\n\
Ht0JuoLr60gsHma3CFZCvJSlBIGDp8Em2/2qdFUs0DT44ZGpKst/pbxKwPrRqJSks6GVZFSnxxCP\n\
psKkeyrK7qJTdacvISyypLPcSUIq9x+/Wm+wAtWC17CmKoPyvYNb32mzGXl68Y4igHH/AEON+v8A\n\
z0p9HviqU6rcW36SuLpLe5v7ZZVtR6HrevMLd+VzMJYAOLesycakKRHxFBSirI9Bt45vMitDNcXN\n\
tp9nzD3jO0yy37K4Q8/iBWKEbH+bAll2KvCYbYeSPz+RR+70zzEGCHt/pZrwHYUukA/1c3hPjaT+\n\
lD9H7HQCPgaz+jP9P/Hnqf5ieYx5d8mapqitxnjhMdqR19eX93GR/qs3I+wzV6TD4mQRdtrM3h4p\n\
S8vteRfke2peVfPt75W1dPQn1O0imWMn/dqRidF+fpSPy9xTNv2lw5cQyR/hP7HTdlcWHMcctjIf\n\
telfnB5hl0fyTdRWtW1HVmGnWSJuxe4BDcab1EfKnvTNboMXHlF8o7n4O07RzGGI19UvSPixT8wf\n\
K8Plj8iv0OlDJA1s1zIP253nVpG+XI0HtTMrS5jl1XF7/ucTV4Bi0nB3V96O8o+ZB5a/IW11oKGk\n\
tbaX0FPQyyXLxx19ubCvtkM+HxNWY95/Qz02fwtGJ9w/Sl/5G+VINVtLrztr4GpavfzuttNcgScE\n\
jorOobYMWqvsBQUyztLOYkYobRAauytPxg5p+qRKZfnh5V04eVn8y2ES2WtaNJDLDeW4EUhRpFjK\n\
llpXjyDL3FNupyvs3OfE4DvGXRt7VwR8PxBtOPUMU/M7zLL5l/JLy9q84AuptQjS5p0MsUNzG7U7\n\
civKnvmVosPh6mURy4f1OJrs/i6WEjz4v1sn/LD8vdG1Pypp2teZbddW1C6to47dboc47e0hHpwR\n\
RIfhHwKGJp1OYut1co5DGB4QD06nq5eh0cZYxLIOKRHXoOgYR+cnliy8jeZtE8weWk+o+uzyCGMn\n\
gk1uUJKg9FdZKFenXM7s/Mc8JQnv+1wO0sIwZIzx7fsfRMMqywpKtQsihlB60YVzniKelBX4Fdir\n\
sVdirsVdirsVdirsVdirEPOttdWFwmv2cjxKEW31ExFVbgG5RSVZZAArEo7cTRWr2xVBm2ngt7FH\n\
1B5fNqE3ds8pMkQ9dTW0LV3idY+OxrUc8KpVPd+YEuDa27/WdR05/rj6dLbssYWSoYkiRiVVZyRx\n\
rXpihDpryKLeO9gS4iCxlo1aFHpWAOwjuJhI3KKDjXgn2ie+yqy+udKaJvT0uRFlcszyC1iUAmV+\n\
I4SvtVkAHSgpiqMj8w6tcNE1okV/qAjVWjRVkHJIjFs1vPckBfVY/GqCrGtNsVWwPqrsLW31Jl/R\n\
S/Vr2c25X6vG6+k8gIdvjCx0WgO+Ko2Sy/RS2+vaJqLR6UONu9ou8jrGQsdusbeojuZOSj4VYM7M\n\
SemKsv8ALemXFjp5e84nUbyRrq/Zenqyfsr/AJKKAg+WBKa4q8p/5yF0CS48tWfmC1ql7olwrGVd\n\
mEUxCk7d1kCEeG+bXsrLUzA8pB1HbGK8YmOcD+PtpB3XmOD8xte8maRAQ9nHEuua5GvxKskPwLCd\n\
u0nJT4hhk44Tp4ZJHn9Mf1sJZhqZ44jl9cvh0+al+e9rcaJrvlzzzZLWazmW2uBWgbgTLGp2/aX1\n\
FY/LD2ZIThLEev4/UjtUHHOGYcxt+n9aZwXtr57/ADUsZrVhPoHle0S8V9ij3l2oeLoeqrxI8GQ5\n\
UYnBgIP1zNfAfj7W0SGo1AreGMX8Ty/HkmX59/8AktNQ/wCMtv8A8nlyvsv++Hx+5t7V/wAXl8Pv\n\
YhdWk9z/AM4zwCFeTQoJmUdeCXxLH6BvmYJAa3f8elwjEnQbfj1Lvyg/Ln8uvM3km3vtQ00XWpxS\n\
zQ3souLhDyDlkqsciKP3TL0GDX6vNjykA1HpsF7O0WDLiBkLlve5/X3Mxl/Ir8sHWi6S0RrXktzc\n\
k/L4pGGYY7Tz/wA77A5x7K0/837T+tiX54+XNK8u/lhpmlaVGYrKLVUZEZmcgvDcM3xMSepzL7Nz\n\
SyZzKXPh/SHC7Vwxx6eMY8uL9Bemfl+iJ5E8uhRQHTbRqe7QIT+JzWao/vZf1j97tdJ/cw/qj7nl\n\
3/OT3+8nl7/jJdfqizadjc5fD9Lqe3OUPj+h7Rp/+8Ft/wAYk/4iM00+Zd7HkiMil2KuxV2KuxV2\n\
KuxV2KuxV2KrZI45Y3ikUPG4KujCoKkUIIPY4qxFrVfLN0slzB9b0WMEWV6QzyWIJr6coAJMP8sg\n\
3UbHamKoa+ill0qC91E/XNRmnhi0e4s5UjuKykKxjmQcKUBcrx406+OFCRSjWbSAyQava3GniVra\n\
GHUU9BybKXb02T1EZI5P2tloeOw2CqYT2mr+rHBYwaUb0RtPdwmQc4w0v1hgyoGkcV4UIUEKfFqh\n\
VDwCYXGmSatrLyxavy9IWIWzhKu6KxM8xSQ8hxAVADxX4dsVT6H0tDivLTVIobbRGLRWNpAvKSVy\n\
wZfT48ZXkIbrxJqOopVglF6Jok09xDqOoW62cFtU6VpC0K2/PdpZKbGU12A2QbDfFWS4q7FUFrml\n\
W+r6Pe6Xcf3N7BJA560EileQ9xWoyeOZhISHRhlxicTE9Q88/Jb8stV8ofpO71lYvr11whg9J+YE\n\
KVZjWg+0xH/A5sO0dZHLQjyDrezNDLDZlzLK/wAx/K8nmfydqGkQhfrcirJaFjQCaJg679uVOP05\n\
i6TN4WQSPJy9Zg8XEYjmln5Q+Rbnyh5Ye1vwn6Uu53muyhDAAfBGgYAVAVeXzJy3X6kZp2PpDV2d\n\
pDhx0fqJ3Rf5qeWtU8y+TLrSNMCNeTSQsgkbgtEkVmqfkMhos0ceQSlyZ67BLLiMY8zX3qnkHyxc\n\
aX5BsfL+sxRvIkM0N5ACJI2WWRyVJ6EFX3warMJZTOKdJgMMIhL4sEg/LTz/AOR9auL/AMh3MF9p\n\
d1T1NKvW4kjegapRW4V+Fw6t2+ecdZhzxAyipDqHXjRZsEicJBiehZA8351azH9TNpp/lqJ9pr/1\n\
PrU4U9TCilk5f633jMetNDe5T8uXzconVT2qOPz5n4KX5m/l7rms+QtK8vaTL9du7C5heW5u5OLy\n\
LHBLGzsxrVizjJaPVxhlM5bAjp7wx12jnkwxhE2QRz9xZr5V0+503yvo+nXQAubKxtrecKagSRQq\n\
jUPfcZhZ5iU5EciS52CBjjjE8wAGDfnZ5B8w+b4NITRkiZrNp2m9WQR7SBONK9fsHM7s7VQxGXF1\n\
pwO09HPMI8PS3pFpG0VpDE/2kjVWp4gAHNbI2XZjkq4EuxV2KuxV2KuxV2KuxV2KuxV2KuIBFDuD\n\
irG73yPZGcXWkynTLlGMioiLJb82FC4ianBiNuUbKcVSO98qeZFtbS2W1t50s1aJJLecoXieVJmV\n\
47hW6vENxLWld98KFb6p5sOryXyaW8Z5zvH+9tgQbiJItn9R/sekrbp9GKt2HlHzK9hDYXE0FtaR\n\
SetF6jNeSo1PsqoW2h49+LK4xSyTTPLen2Nx9ccyXmoleLX903qS0/lXoqL7IBgVNcVdirsVdirs\n\
VdirsVdirsVdirsVdirsVdirsVdirsVdirsVdirsVdirsVdirsVf/9k="]]], 
        "MediaManagementSchema" -> 
        Association[
         "DerivedFrom" -> 
          Association[
           "DerivedFrom" -> 
            Association[
             "InstanceID" -> "uuid:29C04ADD293DDD119FC9D1852B267D7B", 
              "DocumentID" -> "uuid:28C04ADD293DDD119FC9D1852B267D7B", 
              "OriginalDOcumentID" -> 
              "uuid:28C04ADD293DDD119FC9D1852B267D7B"]], "DocumentID" -> 
          "xmp.did:EA8CA6B0D4A1DE1181C8EBBBA64FC08E", "History" -> 
          Association[
           "History[1]" -> 
            Association[
             "Action" -> "converted", "Parameters" -> 
              "from application/postscript to \
application/vnd.adobe.illustrator"], "History[2]" -> 
            Association[
             "Action" -> "saved", "InstanceID" -> 
              "xmp.iid:EA8CA6B0D4A1DE1181C8EBBBA64FC08E", "When" -> 
              DateObject[{2009, 9, 15, 10, 50, 23}, "Instant", "Gregorian", 
                2.], "SoftwareAgent" -> "Adobe Illustrator CS4", "Changed" -> 
              "/"]], "InstanceID" -> 
          "xmp.iid:EA8CA6B0D4A1DE1181C8EBBBA64FC08E", "OriginalDocumentID" -> 
          "uuid:28C04ADD293DDD119FC9D1852B267D7B", "Thumbnail" -> 
          Association[
           "Thumbnails[1]" -> 
            Association[
             "Width" -> "256", "HeigHt" -> "72", "Format" -> "JPEG", "Image" -> 
              "/9j/4AAQSkZJRgABAgEBLAEsAAD/7QAsUGhvdG9zaG9wIDMuMAA4QklNA+\
0AAAAAABABLAAAAAEA\n\
AQEsAAAAAQAB/+IMWElDQ19QUk9GSUxFAAEBAAAMSExpbm8CEAAAbW50clJHQiBYWVogB84AAgAJ\n\
AAYAMQAAYWNzcE1TRlQAAAAASUVDIHNSR0IAAAAAAAAAAAAAAAAAAPbWAAEAAAAA0y1IUCAgAAAA\n\
AAAAAAAAAAAAAAAAAAAAAAAAAAAAAAAAAAAAAAAAAAAAAAAAAAAAAAAAAAARY3BydAAAAVAAAAAz\n\
ZGVzYwAAAYQAAABsd3RwdAAAAfAAAAAUYmtwdAAAAgQAAAAUclhZWgAAAhgAAAAUZ1hZWgAAAiwA\n\
AAAUYlhZWgAAAkAAAAAUZG1uZAAAAlQAAABwZG1kZAAAAsQAAACIdnVlZAAAA0wAAACGdmlldwAA\n\
A9QAAAAkbHVtaQAAA/gAAAAUbWVhcwAABAwAAAAkdGVjaAAABDAAAAAMclRSQwAABDwAAAgMZ1RS\n\
QwAABDwAAAgMYlRSQwAABDwAAAgMdGV4dAAAAABDb3B5cmlnaHQgKGMpIDE5OTggSGV3bGV0dC1Q\n\
YWNrYXJkIENvbXBhbnkAAGRlc2MAAAAAAAAAEnNSR0IgSUVDNjE5NjYtMi4xAAAAAAAAAAAAAAAS\n\
c1JHQiBJRUM2MTk2Ni0yLjEAAAAAAAAAAAAAAAAAAAAAAAAAAAAAAAAAAAAAAAAAAAAAAAAAAAAA\n\
AAAAAAAAAAAAAFhZWiAAAAAAAADzUQABAAAAARbMWFlaIAAAAAAAAAAAAAAAAAAAAABYWVogAAAA\n\
AAAAb6IAADj1AAADkFhZWiAAAAAAAABimQAAt4UAABjaWFlaIAAAAAAAACSgAAAPhAAAts9kZXNj\n\
AAAAAAAAABZJRUMgaHR0cDovL3d3dy5pZWMuY2gAAAAAAAAAAAAAABZJRUMgaHR0cDovL3d3dy5p\n\
ZWMuY2gAAAAAAAAAAAAAAAAAAAAAAAAAAAAAAAAAAAAAAAAAAAAAAAAAAAAAAAAAAAAAZGVzYwAA\n\
AAAAAAAuSUVDIDYxOTY2LTIuMSBEZWZhdWx0IFJHQiBjb2xvdXIgc3BhY2UgLSBzUkdCAAAAAAAA\n\
AAAAAAAuSUVDIDYxOTY2LTIuMSBEZWZhdWx0IFJHQiBjb2xvdXIgc3BhY2UgLSBzUkdCAAAAAAAA\n\
AAAAAAAAAAAAAAAAAAAAAGRlc2MAAAAAAAAALFJlZmVyZW5jZSBWaWV3aW5nIENvbmRpdGlvbiBp\n\
biBJRUM2MTk2Ni0yLjEAAAAAAAAAAAAAACxSZWZlcmVuY2UgVmlld2luZyBDb25kaXRpb24gaW4g\n\
SUVDNjE5NjYtMi4xAAAAAAAAAAAAAAAAAAAAAAAAAAAAAAAAAAB2aWV3AAAAAAATpP4AFF8uABDP\n\
FAAD7cwABBMLAANcngAAAAFYWVogAAAAAABMCVYAUAAAAFcf521lYXMAAAAAAAAAAQAAAAAAAAAA\n\
AAAAAAAAAAAAAAKPAAAAAnNpZyAAAAAAQ1JUIGN1cnYAAAAAAAAEAAAAAAUACgAPABQAGQAeACMA\n\
KAAtADIANwA7AEAARQBKAE8AVABZAF4AYwBoAG0AcgB3AHwAgQCGAIsAkACVAJoAnwCkAKkArgCy\n\
ALcAvADBAMYAywDQANUA2wDgAOUA6wDwAPYA+wEBAQcBDQETARkBHwElASsBMgE4AT4BRQFMAVIB\n\
WQFgAWcBbgF1AXwBgwGLAZIBmgGhAakBsQG5AcEByQHRAdkB4QHpAfIB+gIDAgwCFAIdAiYCLwI4\n\
AkECSwJUAl0CZwJxAnoChAKOApgCogKsArYCwQLLAtUC4ALrAvUDAAMLAxYDIQMtAzgDQwNPA1oD\n\
ZgNyA34DigOWA6IDrgO6A8cD0wPgA+wD+QQGBBMEIAQtBDsESARVBGMEcQR+BIwEmgSoBLYExATT\n\
BOEE8AT+BQ0FHAUrBToFSQVYBWcFdwWGBZYFpgW1BcUF1QXlBfYGBgYWBicGNwZIBlkGagZ7BowG\n\
nQavBsAG0QbjBvUHBwcZBysHPQdPB2EHdAeGB5kHrAe/B9IH5Qf4CAsIHwgyCEYIWghuCIIIlgiq\n\
CL4I0gjnCPsJEAklCToJTwlkCXkJjwmkCboJzwnlCfsKEQonCj0KVApqCoEKmAquCsUK3ArzCwsL\n\
Igs5C1ELaQuAC5gLsAvIC+EL+QwSDCoMQwxcDHUMjgynDMAM2QzzDQ0NJg1ADVoNdA2ODakNww3e\n\
DfgOEw4uDkkOZA5/DpsOtg7SDu4PCQ8lD0EPXg96D5YPsw/PD+wQCRAmEEMQYRB+EJsQuRDXEPUR\n\
ExExEU8RbRGMEaoRyRHoEgcSJhJFEmQShBKjEsMS4xMDEyMTQxNjE4MTpBPFE+UUBhQnFEkUahSL\n\
FK0UzhTwFRIVNBVWFXgVmxW9FeAWAxYmFkkWbBaPFrIW1hb6Fx0XQRdlF4kXrhfSF/cYGxhAGGUY\n\
ihivGNUY+hkgGUUZaxmRGbcZ3RoEGioaURp3Gp4axRrsGxQbOxtjG4obshvaHAIcKhxSHHscoxzM\n\
HPUdHh1HHXAdmR3DHeweFh5AHmoelB6+HukfEx8+H2kflB+/H+ogFSBBIGwgmCDEIPAhHCFIIXUh\n\
oSHOIfsiJyJVIoIiryLdIwojOCNmI5QjwiPwJB8kTSR8JKsk2iUJJTglaCWXJccl9yYnJlcmhya3\n\
JugnGCdJJ3onqyfcKA0oPyhxKKIo1CkGKTgpaymdKdAqAio1KmgqmyrPKwIrNitpK50r0SwFLDks\n\
biyiLNctDC1BLXYtqy3hLhYuTC6CLrcu7i8kL1ovkS/HL/4wNTBsMKQw2zESMUoxgjG6MfIyKjJj\n\
Mpsy1DMNM0YzfzO4M/E0KzRlNJ402DUTNU01hzXCNf02NzZyNq426TckN2A3nDfXOBQ4UDiMOMg5\n\
BTlCOX85vDn5OjY6dDqyOu87LTtrO6o76DwnPGU8pDzjPSI9YT2hPeA+ID5gPqA+4D8hP2E/oj/i\n\
QCNAZECmQOdBKUFqQaxB7kIwQnJCtUL3QzpDfUPARANER0SKRM5FEkVVRZpF3kYiRmdGq0bwRzVH\n\
e0fASAVIS0iRSNdJHUljSalJ8Eo3Sn1KxEsMS1NLmkviTCpMcky6TQJNSk2TTdxOJU5uTrdPAE9J\n\
T5NP3VAnUHFQu1EGUVBRm1HmUjFSfFLHUxNTX1OqU/ZUQlSPVNtVKFV1VcJWD1ZcVqlW91dEV5JX\n\
4FgvWH1Yy1kaWWlZuFoHWlZaplr1W0VblVvlXDVchlzWXSddeF3JXhpebF69Xw9fYV+zYAVgV2Cq\n\
YPxhT2GiYfViSWKcYvBjQ2OXY+tkQGSUZOllPWWSZedmPWaSZuhnPWeTZ+loP2iWaOxpQ2maafFq\n\
SGqfavdrT2una/9sV2yvbQhtYG25bhJua27Ebx5veG/RcCtwhnDgcTpxlXHwcktypnMBc11zuHQU\n\
dHB0zHUodYV14XY+dpt2+HdWd7N4EXhueMx5KnmJeed6RnqlewR7Y3vCfCF8gXzhfUF9oX4BfmJ+\n\
wn8jf4R/5YBHgKiBCoFrgc2CMIKSgvSDV4O6hB2EgITjhUeFq4YOhnKG14c7h5+IBIhpiM6JM4mZ\n\
if6KZIrKizCLlov8jGOMyo0xjZiN/45mjs6PNo+ekAaQbpDWkT+RqJIRknqS45NNk7aUIJSKlPSV\n\
X5XJljSWn5cKl3WX4JhMmLiZJJmQmfyaaJrVm0Kbr5wcnImc951kndKeQJ6unx2fi5/6oGmg2KFH\n\
obaiJqKWowajdqPmpFakx6U4pammGqaLpv2nbqfgqFKoxKk3qamqHKqPqwKrdavprFys0K1Erbiu\n\
La6hrxavi7AAsHWw6rFgsdayS7LCszizrrQltJy1E7WKtgG2ebbwt2i34LhZuNG5SrnCuju6tbsu\n\
u6e8IbybvRW9j74KvoS+/796v/XAcMDswWfB48JfwtvDWMPUxFHEzsVLxcjGRsbDx0HHv8g9yLzJ\n\
Osm5yjjKt8s2y7bMNcy1zTXNtc42zrbPN8+40DnQutE80b7SP9LB00TTxtRJ1MvVTtXR1lXW2Ndc\n\
1+DYZNjo2WzZ8dp22vvbgNwF3IrdEN2W3hzeot8p36/gNuC94UThzOJT4tvjY+Pr5HPk/OWE5g3m\n\
lucf56noMui86Ubp0Opb6uXrcOv77IbtEe2c7ijutO9A78zwWPDl8XLx//KM8xnzp/Q09ML1UPXe\n\
9m32+/eK+Bn4qPk4+cf6V/rn+3f8B/yY/Sn9uv5L/tz/bf///+4ADkFkb2JlAGTAAAAAAf/bAIQA\n\
BgQEBAUEBgUFBgkGBQYJCwgGBggLDAoKCwoKDBAMDAwMDAwQDA4PEA8ODBMTFBQTExwbGxscHx8f\n\
Hx8fHx8fHwEHBwcNDA0YEBAYGhURFRofHx8fHx8fHx8fHx8fHx8fHx8fHx8fHx8fHx8fHx8fHx8f\n\
Hx8fHx8fHx8fHx8fHx8f/8AAEQgASAEAAwERAAIRAQMRAf/EAaIAAAAHAQEBAQEAAAAAAAAAAAQF\n\
AwIGAQAHCAkKCwEAAgIDAQEBAQEAAAAAAAAAAQACAwQFBgcICQoLEAACAQMDAgQCBgcDBAIGAnMB\n\
AgMRBAAFIRIxQVEGE2EicYEUMpGhBxWxQiPBUtHhMxZi8CRygvElQzRTkqKyY3PCNUQnk6OzNhdU\n\
ZHTD0uIIJoMJChgZhJRFRqS0VtNVKBry4/PE1OT0ZXWFlaW1xdXl9WZ2hpamtsbW5vY3R1dnd4eX\n\
p7fH1+f3OEhYaHiImKi4yNjo+Ck5SVlpeYmZqbnJ2en5KjpKWmp6ipqqusra6voRAAICAQIDBQUE\n\
BQYECAMDbQEAAhEDBCESMUEFURNhIgZxgZEyobHwFMHR4SNCFVJicvEzJDRDghaSUyWiY7LCB3PS\n\
NeJEgxdUkwgJChgZJjZFGidkdFU38qOzwygp0+PzhJSktMTU5PRldYWVpbXF1eX1RlZmdoaWprbG\n\
1ub2R1dnd4eXp7fH1+f3OEhYaHiImKi4yNjo+DlJWWl5iZmpucnZ6fkqOkpaanqKmqq6ytrq+v/a\n\
AAwDAQACEQMRAD8A9U4qhNU1aw0y2NzeyiNKhUUAs7ueiIgqzMfAYqxrU9b16Sz+uzuNC0xzwiWi\n\
TX8rEEhQGPpRE0O3xEd6YqoTaJaS3MS/o+41mOSFZ/Wv5rhjIGqSqhgLeNlAHwtxqT2G+FCGj8v2\n\
5luo/wDDNsY04ul0bYRcNzyRER3klZfhoRxrvv0BVbkSOyu9NtLBr7TLy6RnlihnaeKMoORX6vOJ\n\
eRKVfgArcRtuKYqnUfmPUdMJXXI45rNSAdWswTGlen1iE8nhr41K/LAlkcckcsayROHjcBkdSCpB\n\
3BBHUYquxV2KuxV2KuxV2KsV/MzX/MWheU59Q0C0+t36uiEcDJ6cbGjScF3am331OwzK0eKE8lTN\n\
BxNblnjxmUBZRH5e6zrus+UrHUdctfqmpTB/Vj4NHUK5CPwbdeSgH+zI6vHGGQiJsMtJknPGJTFS\n\
ZFmO5LsVdirsVdirsVdirsVdirzLyF548/6x541TS9a0r6rpVuJSj+i8folHCxr6rfDJzX7+o2zZ\n\
6rTYoYhKJuTq9Lqs080ozjURfT9LM/MvnLy15ajibWb1LZrgkW8VGeSQggHiiBm7jfpmFh088n0i\n\
3NzamGL6zSdZS3vOfy485+fdb8yaxY+YNI+pWFoGME3pPHwkDhVh5MSJOSEtUeHgRmx1enxQhEwl\n\
ZLrdHqc05yE41EfivN3nrzp570jzro2laLpP1vSrv0/Xm9KR+ZeQrIvqKQsfBAG36dTtjptPinil\n\
KUqkF1WpzQyxjCNxPl5s/vr6zsLSW8vZkt7WBS800hCoqjuScwIxMjQ5uwlIRFnYIPy95k0fzDYH\n\
UNIn+s2YkeITcWQFk2agcKafRk8uGWM1LYsMWaOSPFE2ERq2qWul2Et7ck+nGBRFFWd2NFRB3ZmN\n\
BlTawZL6ae+fVZ3S91W2eVLzSYyfWt7anBlsqkcnib+8cLVmHEEDqVQiapLoul31haIt/aQSgxeu\n\
vKGBo6y8KIkTSzfDydB8KUqz9cUID61ePOLXWdTmnu6mK3022Y21shjkKqo9P00KsicVf4gK7jah\n\
VVvqMcct0Bo9xarGtwILr1zHRvWDEvIknxfVqcOKFi3t1CqyDUJDcNqujPHqxir6lrqEazTCJWjV\n\
KT/FKjlmPBGdthXr8OKou21OQRFNID2NzdtHJfy3LwsIYXm+2GlB9SNhJvJv9njRSQMVTfTdX07S\n\
J3l0y7W88vK6R6kkQb07OaX7MsJNV9Fz9tFJ4dRtilnIIIqNwcCpX5o1ltE8u6jq6RCdrG3knEJP\n\
EMUWtK0NMtw4+OYj3lqz5OCBl3C0n/LTzvL5y8vPq0totkyXD2/pK5kBCKjcqkL/AD5drNN4M+G7\n\
2aNFqvHhxVW9In8wfNknlPyvca3HbC7eB4kEDMUB9Rwn2gG6V8MjpcHizEbpnq9R4OMzq6Yjpn5z\n\
ahrWj2jaB5fk1XXpkeS8s4ZKQWiiV44/VmZR8ThOQXbbvmXPs8QkeOXDHv7/AIOHj7SOSI4I8U+o\n\
7veUAv55a3o2tw6b508utpUc1D9YjctxQmnMKQRIoPXi23udsn/JsZx4sUuJr/lSUJiOWHCzzz/5\n\
vbyt5Un12CBb30miCRF+CsJXC15AN/NXMHS6fxcnATTsNXqPCxmdXSSz/mRqn/KsIPOtrpSTSN8d\n\
zY+q1EiErRF1YISaEAnbpXwy4aOPjnET8Wg62X5fxRH4fGk88gecIvNvli31lIhbySM8dxbhufpy\n\
RsRTlQVqtG+nKNVp/CmYt+k1AzYxPkmPmLWrfQ9Cv9XuBWKxheYpWnIqPhQHxZqKMrw4zOYiOrbm\n\
yjHAyPQMa0f8yYP8Bp5v8yQLpVtMzfVrdGMryLXjGFBCEu5ViB/LvWlcycmjPi+HA8RcXHrR4Piz\n\
HCEBo/nj8w/Mlr+ktB8uW1vpTk/VZdSuWSSZQftKkamg/DwJyzJpsOM8M5ky8gwxarNlHFCAEeln\n\
n9iYeVfzKi1PXZ/LOt2DaJ5ktxUWUkiyxzKF5coZQFDfD8VKdOhNDSvPo+GHHE8UO9ng1olM45jg\n\
n3d/uS/zH+ba6H+YEHlm5tIksXWOSfUpJSvpoyF2Yrxp8NPHLMOg48XGDv3MM3aAx5hjI277QGk/\n\
nXc6l5ngt/0O9j5Zkjnm/S92HUmG3heVpQAvCnwUoCcnk7OEYXxXPbYebVj7SMsgHDWPf1HyFo/T\n\
vP3njzJbS6l5V8vwNo6s6W1xqFwYpLkoaExxqKLuKfE1K9+uQnpcWM8OSR4vIcm3Hq8uUGWOI4el\n\
nmn3kHzbqfmXT7yfUdKbSbmxunspYWk9SskQBcj4VpQtTv8APKNVgjjIAPECLb9JqJZYkyjwkGkj\n\
8kfmpceZfOuq+W5NOS2j01Lh1uVlLl/QnSEVUqtK869cu1OiGPEJ3d191tGm1/i5ZY6rhv7DTzL8\n\
+L/zLca/pQ1XS47FIHnXTmSdZvXj9RKOwX7HRdj45s+zIwEDwm+V7cnVdrTmZx4o1V1vze2eWNW8\n\
73t5LH5g0GLSrVY+UU0d2lwWk5AceKjbaprmlzY8UR6JcR91O9wZMsj648I99pB/ysPzdrgmk8me\n\
WzeafEzxpql/MttFK6VB9KIkOw5Cla/OmX/lMcP72dHuG7jDWZMn91C495NIDRvzi1W280QeWfOm\n\
i/oe+uSiQ3Mb84i0h4oafEODNUc1cgHY9yLMnZ8TAzxS4gGvF2lIZBjyx4ZFHfnVfeY4fKWoW9jp\n\
iXOlTWzfX75p1jaD4xTjEd3+jK+zowOQEmpXsO9t7SnMYyIxuNbm+TEvyW1fz1b+U7e30rQIb7Sz\n\
dSc757tIWHJhz/dnf4fxzL7Rx4jkJlKpVypw+zMmUYwIwuN87/QzrzPLqWp6vLDp0RuRo6j04o5U\n\
hc3cq1aRWkV1JgiYU+E0Z80jvUDaRX2r3lpGyR2usXKSPfXlqJYjFaBijOUlSIi4lblGGodqkYUK\n\
OsKI544dOC2dvE7WOnOPUQW8SloriYOAUbkRL6nJgaKrA1xVdZyW+nW8MNoy3tzAJBqumTIsU0kN\n\
wP35iekaSf3YYK3xUFKj7OKqg1SOzNlBqNx6ltpk11dFzyZrkECaChUHkyiZXcDoN+gNFUBqVxHM\n\
YL9byx/Tgke7kt4VRjGoBkVPVkqpk5KqqCgPI/61VUfpWmwaqk1hHII7mNDc6bcHlIY5VpHcxyFl\n\
USJLySSRKUPqdBtiqhaTarFpxVPqdlpn1yQ62l1IPWeRn/0qOUtQcFDcVpVmXhirKfJV+j2c2mCY\n\
zrYcDZznrLZTr6ls5rTfhVD/AKuBK38y/wDyX/mD/mBn/wCIHMnR/wB9H3hxtb/cz/qliP8Azjl/\n\
ygM//bQm/wCTcWZfa/8Aej+r+twexf7k/wBY/oTH8+//ACWmof8AGW3/AOTy5X2X/fD4/c3dq/4v\n\
L4fet/IPTra1/LayuYlAlv5biadu5ZJmhH/CxDD2pMnMR3V+tHZMAMAI6399JJ/zkvZwP5S0u9ZQ\n\
biG/EMb9wk0MjOPpMK5d2PI+IR5fpcftuI8OJ68X6D+pv8wZHk/5x+06Rzyd7LS2Zj3JERJx0o/w\n\
s++X6U6s3oh/Vj+hkX5S2dtfflLpVldIJLa5t7iGeM9GR5pVYfSDmPr5GOoJHMEfcHJ7PiJaaIPI\n\
g/eWGfkndXHlnzpr/kO/f/djTWZbYO8WxKj/AItgKv8AJczO0YjJjjlHx/HkXB7MkcWWWGXw/HmN\n\
2SfnDJPrVzoXkSzcrNrdyJr8qRVLO3+JiQfEjkvumY3Z4EBLKf4Rt7z+PtcrtEmZjhH8Z39w/H2M\n\
G/5yFuFj1ny75Zt0aPTrS1WSO3gFTSRzAqqmwJVIaL88zuyh6ZTPMn9v6XX9sH1wxj6QOny5fB6L\n\
bfmdBa20Vtb+S/M0cECLHDGum7KiDiqj952AzXS0ZJs5Mf8ApnZx1wAoY8n+l/a84/MHXNT1rzto\n\
Wv6L5e1mzu9MZFuPrVm0bERy80HwGTajMDXNjpcUYYpQlKJEu4ut1eWU8sJwhMGPeF35i6Xb6r+f\n\
WmafcoJLadrITxt0aMfE6n/WUUx0kzHSkjnunW4xPWRieWz2D8xdGvdW8javpmnD/SprekEa7Fij\n\
B/TH+uF4/Tmo0mQQyxlLlbudZjM8Uox508g/LT86rXyvpMXlnzHYTxpYu6RXES/GgdyxWaJ+B+Fm\n\
O43p28dvrOzjllxwPN0uh7TGKPh5Advxu9u8ueZvL/mKxN9ol3Hd2/KkhSqsreDowVlPzGaTNhnj\n\
NSFO+w54ZBcDYeL/AJMf+Tk80f8AGK+/6jos3PaH+LQ+H+5Lo+zv8an/AJ3+6Cr/AM5I/wDHa8s/\n\
6s3/ACcjwdj/AEzT239UPj+h7xmiegYzqHnzyB5eK6fPqdratB+7Wxtx6jR06J6MAdl+VMyYaXLk\n\
3AJ8/wC1xZ6vDj2MgK6fsDxL8+PNtnrWoaJNp9nd24tVmZL66ge3E3JoyvpCQKzBONa0/azddmYD\n\
ASBIN9AbdF2tqBMxoEVe5Fdz2b82f/Jc69/zDH/iS5p9D/fR97vNf/cS9yRf849/+S6i/wCYqf8A\n\
WMv7V/vvgHH7I/uB7yl6fo/UpICxvE1S9kkuoZrUQXES/WpWZTNAayqvp8AWoBQdc1zsmU+WayT3\n\
0sZLLcPLzY/E7Wtpys7eNSf5mjeQn/mrFLBbSKSza0uZP0fJBayxSpBBaGK7P1dxIFM5tY/iHD94\n\
eQqAcUM5n1S51TW7G0vbGBdH1G2aa2NwokldVjDSBGRh6b0kG1DsK1rgSxG3gsbcW8pu2nke/tml\n\
sqhmKyqsziqqQxYcl+18RqOophQnEnm+4GmXFsuiJBZ3Ba1k+riVW5TKVVh+59Mmvi334ql3la0u\n\
Br+mc5tOeNpOSmwszBKQqFgfUNtFVNhy+LfFUdrgmi1trkPbQ3LrzkurhI2iSe2cWskimUhU5pNC\n\
x8ONNztiqZeWrh11ywlfUIdTluobqzurq3cSoZImS6iXmqxqSqTONloBtgSnfn2yuL3yTrtrbrzn\n\
lsZxEg6s3pkhR7npl+lkI5Yk94cfVRMsUgOfCXm//ONvmDT20G+0J5UTUIrprmOEmjPFJGi1UHrx\n\
ZDWnTbNl2viPGJ9Kp1nYuaPAYX6rtMf+chdesLfya2j8xJf3ssT+gpqyQxuGMrgdF5cVFepOVdlY\n\
icnF0Db2xlAxcPU/i06/I7/yVuif9HX/AFFzZT2l/fy+H3Bu7L/xePx+8pF/zkp/ygtj/wBtSL/q\n\
Hny/sf8AvT/V/SHH7b/uR/W/QUP59/8AWetM/wCYHSv+IxZLS/42ffL9KNV/iQ/qx/Qyv8l//JZa\n\
H/xjl/6iJMxe0f7+X46OV2Z/i8fx1LB/zxs7ny75q0Dz5p6/vI5FgulGwZ4qsgYj/fkXND7DM3s2\n\
QyY5Yi4PakTiyQzR93494tP/AMr5D5q80a75+mjdLeRhpuiRy9Ut4gGdqbgFzTodjyFco1o8KEcQ\n\
959/4/Q5GhPjZJZj/Vj7vx+lj3/ORmgX0c+kebLNCy2dLe5elRHxk9SBj/klmYfOnjmR2TlFSxnr\n\
+C43bOIgxyjpt+p6r5R82aR5o0WDU9OmVxIq/WIAwLwyEfFHIOoIP39Rtmqz4JYpcMnb6fURywEo\n\
/wBiI1LzHounX1lYXd0iX2oSCK0tQayOTXfiNwopux2yMMMpAkDYM55oxIiTvLk8a82f+tF6P87X\n\
/iDZucH+Jy+Lpc/+PR+H6Xtuq6pY6VptzqV9J6VnaRtLPJQmiqKnYVJ+QzSwgZSERzLu5zEImR5B\n\
LtS8u+UPNNkk19Y2up29xGDDdcVZjG4qDHMvxrUd1bLIZsmI0CYn8dGvJhx5RuBIH8bF5X+R2kix\n\
8++bI9Llaby/alraKatVdhMfR36OVRX+IfxzadpZOLFDi+s/qdT2Xj4c2Th+gbfagfyY/wDJyeaP\n\
+MV9/wBR0WT7Q/xaHw/3Ja+zv8an/nf7oKv/ADkqfT1Xy1KwIjC3HxU2+F4icHY/0z+H6U9t84fH\n\
9D038zNUvLP8vNZv9MkIn+rAwzRE1CSMqs6svgjEgj55rNHAHNES73a66ZjhkY86YZ/zjlpeg/4X\n\
uNTijjk1k3LxXU7AGWNAq8EUndVYGu3U/LbN7XnPjEf4acHsbHDw+IfVbFv+cldTsLjXNJsoJ1lu\n\
rOGU3Uampj9VlKBqbAkKTTrT5jMrseBEZE8i4nbeSJlGIO4u3rn5qxvJ+XWvqiliLRmIHgpDE/QB\n\
mo0J/fR97udcP3M/cxv/AJx2uYZfy/aJGrJb3kySr3BYI4/Bsye1okZfg4vY8gcNdxKl5eN3I+ix\n\
jSbee0jFk0uoPYyvLGypEAFuEcfGrDclaKv832c1rtEbo8OpTQaPHaF5JbaSshRvhhQXkizCQVWv\n\
qtFUE1+ww2/aVbv302atoi0uleT1SEA2eO8qQ3WpDLXb76GiqzzTdXsvlXTJdK5KdJt4ZpruPdon\n\
aJUWPnyUr8LktxVj0rQGuKoCJNbs723ePUY47S1jOoiYky+ml4SlZHZC0rVoeJarDpTsqs06PWpZ\n\
I7V/Ut44LuCadLoNHXiVIWOivybg4J5caVHjiqa2zQ3FlaQ6VwN+lo6EIgDfFZxgqCONasr0364q\n\
smjne5sLZorkiGK7rFbsDeITJbrKy1Bpylb1ELGtN6jaiqt5ejgi1vTbW0S4ggtL65T0rooZNrFS\n\
1VRVC/FKCetTvWpxV6HgS8ok/LT8nvN+rT3OkX3G8B9a5i0y5QAFm+3wZZONT/LQZtRrNRhjUht5\n\
h1B0OmzyuJ3/AKJZHa/lB5IttCvNHjtZDFqAjF7dtIWuZBFIsqgyH7I5INlAGY8tflMxK+XLucmP\n\
Z2IQMa58+9M/IyeVLTRV0fy1eJd2Wms8bBJRMyNI7SEOw/ymOVanxDLimKJbtMMcY8OM2IqvnDyf\n\
ofmrTI7DWQ5tIJhcr6b+mQ6Iybt4cXODT6iWKVx5p1Gnhljwz5c0kv0/LjVvII02bU4pPK9iLe0a\n\
6ScBVNuE9JGlH7X2cuic0MvEB6zZ5d7RIYJ4eEkeGKHPu80+8nWWg2XluytdAmFxpEasLSYP6oYG\n\
Ri3x9/iJyjUSnKZM/qcjTxhGAEPpS/8AMGXyLcaO+k+bL+C2trgpIsbyiOYlGBDRgfH1FCQMs0oy\n\
iXFjBJa9WcRjw5CAD5rfIeq+QY9Ng0LyvqVvPFaK3p26ygzEFi7sVNGbdtzTHVQy8RnkB3RpcmER\n\
EMZG3mnPmHU/L1hpzHX57eDT7k/V3+tlRFIXUn0yH2NVU7ZTihOUvRdjubs04Rj6yOE7bvONX/Lb\n\
8o9OWHXRq8ug294oltZLW9ESSK1HBi5iRyCCDRc2WPWaiXo4eKu8OtyaLTR9fFwX3STj8v8ASfym\n\
jvmn8uXUGpawFJe5nmM93xGxZRIar1oWRRlOqyagipgiPyDdpMenErgRKfvsp5ffl75cvfNkHmmd\n\
JTq1twMTCQiP92CFqn05RHVzjjOMfSXIlpISyDIfqCca1oum61pc+l6nD9YsbkBZoeTLUKwYfEhV\n\
hRlB2OU48koSEo8w25cUZxMZCwWHWv5M+XrOF7W01XWLfTZK+ppsV6yW7BvtAoqgkHvvmZLtGZ3M\n\
Y331u4UezYDYSmI93Fsy/Q9B0fQtOj07SbVLSzjqViSu5PVmYkszHxY1zEyZZTPFI2XNxYo448MR\n\
QSfy/wDlz5a0HzBea9p6SrqF+sq3DPIWQiaVZXotNviUZbl1c8kBA8g04tHjxzM4/UUV5v8AJWge\n\
bdOWx1iFnSJucE0bcJY2IoSjb9R1BBGR0+pniNxZajTQzRqSB8tflxougI0UV3f39s0LWy2l9cNN\n\
brC/2kWEBY6U2+zk82slk6AHyG/zYYNHHGKuUhy3Nj5ckjH5DeT4b+S80691PS/U+1BZ3IjTjWvG\n\
rI8lP9nl/wDKeQipCMveHH/krGJXEyj7imt5+UPkK70aLSX07hDDIZluEdhcGRxR3eUks5am/Ko+\n\
4ZVHX5RLiv8AU3S7PwmPCR+v5p/pXlzTdN0c6RGJLizdWSUXUj3DOrjiwZpC2xG1OmUTzSlLi6+W\n\
zkwxRjHh5jz3YlYfkl5T069luNNvNUsYpyPWtLa8eKJlBqEYqBKV+b5ly7SySFSET8HCh2ZjhK4m\n\
Q8gfwftS25trmK4udLk1SaygtJ5YbeyghnuZZebPPEUjjIj+xcLQsCap2pmA7BkvlX0xql1bTxSW\n\
t0SdRtI2BjYwXnxTRutTX07jlUdtqYEpXc2DrMs4kL+tK3GHiuxaO7U0IHI/3Q/jWi0KFG6tJLXR\n\
Ht0JuoLr60gsHma3CFZCvJSlBIGDp8Em2/2qdFUs0DT44ZGpKst/pbxKwPrRqJSks6GVZFSnxxCP\n\
psKkeyrK7qJTdacvISyypLPcSUIq9x+/Wm+wAtWC17CmKoPyvYNb32mzGXl68Y4igHH/AEON+v8A\n\
z0p9HviqU6rcW36SuLpLe5v7ZZVtR6HrevMLd+VzMJYAOLesycakKRHxFBSirI9Bt45vMitDNcXN\n\
tp9nzD3jO0yy37K4Q8/iBWKEbH+bAll2KvCYbYeSPz+RR+70zzEGCHt/pZrwHYUukA/1c3hPjaT+\n\
lD9H7HQCPgaz+jP9P/Hnqf5ieYx5d8mapqitxnjhMdqR19eX93GR/qs3I+wzV6TD4mQRdtrM3h4p\n\
S8vteRfke2peVfPt75W1dPQn1O0imWMn/dqRidF+fpSPy9xTNv2lw5cQyR/hP7HTdlcWHMcctjIf\n\
telfnB5hl0fyTdRWtW1HVmGnWSJuxe4BDcab1EfKnvTNboMXHlF8o7n4O07RzGGI19UvSPixT8wf\n\
K8Plj8iv0OlDJA1s1zIP253nVpG+XI0HtTMrS5jl1XF7/ucTV4Bi0nB3V96O8o+ZB5a/IW11oKGk\n\
tbaX0FPQyyXLxx19ubCvtkM+HxNWY95/Qz02fwtGJ9w/Sl/5G+VINVtLrztr4GpavfzuttNcgScE\n\
jorOobYMWqvsBQUyztLOYkYobRAauytPxg5p+qRKZfnh5V04eVn8y2ES2WtaNJDLDeW4EUhRpFjK\n\
llpXjyDL3FNupyvs3OfE4DvGXRt7VwR8PxBtOPUMU/M7zLL5l/JLy9q84AuptQjS5p0MsUNzG7U7\n\
civKnvmVosPh6mURy4f1OJrs/i6WEjz4v1sn/LD8vdG1Pypp2teZbddW1C6to47dboc47e0hHpwR\n\
RIfhHwKGJp1OYut1co5DGB4QD06nq5eh0cZYxLIOKRHXoOgYR+cnliy8jeZtE8weWk+o+uzyCGMn\n\
gk1uUJKg9FdZKFenXM7s/Mc8JQnv+1wO0sIwZIzx7fsfRMMqywpKtQsihlB60YVzniKelBX4Fdir\n\
sVdirsVdirsVdirsVdirEPOttdWFwmv2cjxKEW31ExFVbgG5RSVZZAArEo7cTRWr2xVBm2ngt7FH\n\
1B5fNqE3ds8pMkQ9dTW0LV3idY+OxrUc8KpVPd+YEuDa27/WdR05/rj6dLbssYWSoYkiRiVVZyRx\n\
rXpihDpryKLeO9gS4iCxlo1aFHpWAOwjuJhI3KKDjXgn2ie+yqy+udKaJvT0uRFlcszyC1iUAmV+\n\
I4SvtVkAHSgpiqMj8w6tcNE1okV/qAjVWjRVkHJIjFs1vPckBfVY/GqCrGtNsVWwPqrsLW31Jl/R\n\
S/Vr2c25X6vG6+k8gIdvjCx0WgO+Ko2Sy/RS2+vaJqLR6UONu9ou8jrGQsdusbeojuZOSj4VYM7M\n\
SemKsv8ALemXFjp5e84nUbyRrq/Zenqyfsr/AJKKAg+WBKa4q8p/5yF0CS48tWfmC1ql7olwrGVd\n\
mEUxCk7d1kCEeG+bXsrLUzA8pB1HbGK8YmOcD+PtpB3XmOD8xte8maRAQ9nHEuua5GvxKskPwLCd\n\
u0nJT4hhk44Tp4ZJHn9Mf1sJZhqZ44jl9cvh0+al+e9rcaJrvlzzzZLWazmW2uBWgbgTLGp2/aX1\n\
FY/LD2ZIThLEev4/UjtUHHOGYcxt+n9aZwXtr57/ADUsZrVhPoHle0S8V9ij3l2oeLoeqrxI8GQ5\n\
UYnBgIP1zNfAfj7W0SGo1AreGMX8Ty/HkmX59/8AktNQ/wCMtv8A8nlyvsv++Hx+5t7V/wAXl8Pv\n\
YhdWk9z/AM4zwCFeTQoJmUdeCXxLH6BvmYJAa3f8elwjEnQbfj1Lvyg/Ln8uvM3km3vtQ00XWpxS\n\
zQ3souLhDyDlkqsciKP3TL0GDX6vNjykA1HpsF7O0WDLiBkLlve5/X3Mxl/Ir8sHWi6S0RrXktzc\n\
k/L4pGGYY7Tz/wA77A5x7K0/837T+tiX54+XNK8u/lhpmlaVGYrKLVUZEZmcgvDcM3xMSepzL7Nz\n\
SyZzKXPh/SHC7Vwxx6eMY8uL9Bemfl+iJ5E8uhRQHTbRqe7QIT+JzWao/vZf1j97tdJ/cw/qj7nl\n\
3/OT3+8nl7/jJdfqizadjc5fD9Lqe3OUPj+h7Rp/+8Ft/wAYk/4iM00+Zd7HkiMil2KuxV2KuxV2\n\
KuxV2KuxV2KrZI45Y3ikUPG4KujCoKkUIIPY4qxFrVfLN0slzB9b0WMEWV6QzyWIJr6coAJMP8sg\n\
3UbHamKoa+ill0qC91E/XNRmnhi0e4s5UjuKykKxjmQcKUBcrx406+OFCRSjWbSAyQava3GniVra\n\
GHUU9BybKXb02T1EZI5P2tloeOw2CqYT2mr+rHBYwaUb0RtPdwmQc4w0v1hgyoGkcV4UIUEKfFqh\n\
VDwCYXGmSatrLyxavy9IWIWzhKu6KxM8xSQ8hxAVADxX4dsVT6H0tDivLTVIobbRGLRWNpAvKSVy\n\
wZfT48ZXkIbrxJqOopVglF6Jok09xDqOoW62cFtU6VpC0K2/PdpZKbGU12A2QbDfFWS4q7FUFrml\n\
W+r6Pe6Xcf3N7BJA560EileQ9xWoyeOZhISHRhlxicTE9Q88/Jb8stV8ofpO71lYvr11whg9J+YE\n\
KVZjWg+0xH/A5sO0dZHLQjyDrezNDLDZlzLK/wAx/K8nmfydqGkQhfrcirJaFjQCaJg679uVOP05\n\
i6TN4WQSPJy9Zg8XEYjmln5Q+Rbnyh5Ye1vwn6Uu53muyhDAAfBGgYAVAVeXzJy3X6kZp2PpDV2d\n\
pDhx0fqJ3Rf5qeWtU8y+TLrSNMCNeTSQsgkbgtEkVmqfkMhos0ceQSlyZ67BLLiMY8zX3qnkHyxc\n\
aX5BsfL+sxRvIkM0N5ACJI2WWRyVJ6EFX3warMJZTOKdJgMMIhL4sEg/LTz/AOR9auL/AMh3MF9p\n\
d1T1NKvW4kjegapRW4V+Fw6t2+ecdZhzxAyipDqHXjRZsEicJBiehZA8351azH9TNpp/lqJ9pr/1\n\
PrU4U9TCilk5f633jMetNDe5T8uXzconVT2qOPz5n4KX5m/l7rms+QtK8vaTL9du7C5heW5u5OLy\n\
LHBLGzsxrVizjJaPVxhlM5bAjp7wx12jnkwxhE2QRz9xZr5V0+503yvo+nXQAubKxtrecKagSRQq\n\
jUPfcZhZ5iU5EciS52CBjjjE8wAGDfnZ5B8w+b4NITRkiZrNp2m9WQR7SBONK9fsHM7s7VQxGXF1\n\
pwO09HPMI8PS3pFpG0VpDE/2kjVWp4gAHNbI2XZjkq4EuxV2KuxV2KuxV2KuxV2KuxV2KuIBFDuD\n\
irG73yPZGcXWkynTLlGMioiLJb82FC4ianBiNuUbKcVSO98qeZFtbS2W1t50s1aJJLecoXieVJmV\n\
47hW6vENxLWld98KFb6p5sOryXyaW8Z5zvH+9tgQbiJItn9R/sekrbp9GKt2HlHzK9hDYXE0FtaR\n\
SetF6jNeSo1PsqoW2h49+LK4xSyTTPLen2Nx9ccyXmoleLX903qS0/lXoqL7IBgVNcVdirsVdirs\n\
VdirsVdirsVdirsVdirsVdirsVdirsVdirsVdirsVdirsVdirsVf/9k="]]], 
        "RightsManagementSchema" -> 
        Association[
         "DerivedFrom" -> 
          Association[
           "DerivedFrom" -> 
            Association[
             "InstanceID" -> "uuid:29C04ADD293DDD119FC9D1852B267D7B", 
              "DocumentID" -> "uuid:28C04ADD293DDD119FC9D1852B267D7B", 
              "OriginalDOcumentID" -> 
              "uuid:28C04ADD293DDD119FC9D1852B267D7B"]], "History" -> 
          Association[
           "History[1]" -> 
            Association[
             "Action" -> "converted", "Parameters" -> 
              "from application/postscript to \
application/vnd.adobe.illustrator"], "History[2]" -> 
            Association[
             "Action" -> "saved", "InstanceID" -> 
              "xmp.iid:EA8CA6B0D4A1DE1181C8EBBBA64FC08E", "When" -> 
              DateObject[{2009, 9, 15, 10, 50, 23}, "Instant", "Gregorian", 
                2.], "SoftwareAgent" -> "Adobe Illustrator CS4", "Changed" -> 
              "/"]], "Thumbnail" -> 
          Association[
           "Thumbnails[1]" -> 
            Association[
             "Width" -> "256", "HeigHt" -> "72", "Format" -> "JPEG", "Image" -> 
              "/9j/4AAQSkZJRgABAgEBLAEsAAD/7QAsUGhvdG9zaG9wIDMuMAA4QklNA+\
0AAAAAABABLAAAAAEA\n\
AQEsAAAAAQAB/+IMWElDQ19QUk9GSUxFAAEBAAAMSExpbm8CEAAAbW50clJHQiBYWVogB84AAgAJ\n\
AAYAMQAAYWNzcE1TRlQAAAAASUVDIHNSR0IAAAAAAAAAAAAAAAAAAPbWAAEAAAAA0y1IUCAgAAAA\n\
AAAAAAAAAAAAAAAAAAAAAAAAAAAAAAAAAAAAAAAAAAAAAAAAAAAAAAAAAAARY3BydAAAAVAAAAAz\n\
ZGVzYwAAAYQAAABsd3RwdAAAAfAAAAAUYmtwdAAAAgQAAAAUclhZWgAAAhgAAAAUZ1hZWgAAAiwA\n\
AAAUYlhZWgAAAkAAAAAUZG1uZAAAAlQAAABwZG1kZAAAAsQAAACIdnVlZAAAA0wAAACGdmlldwAA\n\
A9QAAAAkbHVtaQAAA/gAAAAUbWVhcwAABAwAAAAkdGVjaAAABDAAAAAMclRSQwAABDwAAAgMZ1RS\n\
QwAABDwAAAgMYlRSQwAABDwAAAgMdGV4dAAAAABDb3B5cmlnaHQgKGMpIDE5OTggSGV3bGV0dC1Q\n\
YWNrYXJkIENvbXBhbnkAAGRlc2MAAAAAAAAAEnNSR0IgSUVDNjE5NjYtMi4xAAAAAAAAAAAAAAAS\n\
c1JHQiBJRUM2MTk2Ni0yLjEAAAAAAAAAAAAAAAAAAAAAAAAAAAAAAAAAAAAAAAAAAAAAAAAAAAAA\n\
AAAAAAAAAAAAAFhZWiAAAAAAAADzUQABAAAAARbMWFlaIAAAAAAAAAAAAAAAAAAAAABYWVogAAAA\n\
AAAAb6IAADj1AAADkFhZWiAAAAAAAABimQAAt4UAABjaWFlaIAAAAAAAACSgAAAPhAAAts9kZXNj\n\
AAAAAAAAABZJRUMgaHR0cDovL3d3dy5pZWMuY2gAAAAAAAAAAAAAABZJRUMgaHR0cDovL3d3dy5p\n\
ZWMuY2gAAAAAAAAAAAAAAAAAAAAAAAAAAAAAAAAAAAAAAAAAAAAAAAAAAAAAAAAAAAAAZGVzYwAA\n\
AAAAAAAuSUVDIDYxOTY2LTIuMSBEZWZhdWx0IFJHQiBjb2xvdXIgc3BhY2UgLSBzUkdCAAAAAAAA\n\
AAAAAAAuSUVDIDYxOTY2LTIuMSBEZWZhdWx0IFJHQiBjb2xvdXIgc3BhY2UgLSBzUkdCAAAAAAAA\n\
AAAAAAAAAAAAAAAAAAAAAGRlc2MAAAAAAAAALFJlZmVyZW5jZSBWaWV3aW5nIENvbmRpdGlvbiBp\n\
biBJRUM2MTk2Ni0yLjEAAAAAAAAAAAAAACxSZWZlcmVuY2UgVmlld2luZyBDb25kaXRpb24gaW4g\n\
SUVDNjE5NjYtMi4xAAAAAAAAAAAAAAAAAAAAAAAAAAAAAAAAAAB2aWV3AAAAAAATpP4AFF8uABDP\n\
FAAD7cwABBMLAANcngAAAAFYWVogAAAAAABMCVYAUAAAAFcf521lYXMAAAAAAAAAAQAAAAAAAAAA\n\
AAAAAAAAAAAAAAKPAAAAAnNpZyAAAAAAQ1JUIGN1cnYAAAAAAAAEAAAAAAUACgAPABQAGQAeACMA\n\
KAAtADIANwA7AEAARQBKAE8AVABZAF4AYwBoAG0AcgB3AHwAgQCGAIsAkACVAJoAnwCkAKkArgCy\n\
ALcAvADBAMYAywDQANUA2wDgAOUA6wDwAPYA+wEBAQcBDQETARkBHwElASsBMgE4AT4BRQFMAVIB\n\
WQFgAWcBbgF1AXwBgwGLAZIBmgGhAakBsQG5AcEByQHRAdkB4QHpAfIB+gIDAgwCFAIdAiYCLwI4\n\
AkECSwJUAl0CZwJxAnoChAKOApgCogKsArYCwQLLAtUC4ALrAvUDAAMLAxYDIQMtAzgDQwNPA1oD\n\
ZgNyA34DigOWA6IDrgO6A8cD0wPgA+wD+QQGBBMEIAQtBDsESARVBGMEcQR+BIwEmgSoBLYExATT\n\
BOEE8AT+BQ0FHAUrBToFSQVYBWcFdwWGBZYFpgW1BcUF1QXlBfYGBgYWBicGNwZIBlkGagZ7BowG\n\
nQavBsAG0QbjBvUHBwcZBysHPQdPB2EHdAeGB5kHrAe/B9IH5Qf4CAsIHwgyCEYIWghuCIIIlgiq\n\
CL4I0gjnCPsJEAklCToJTwlkCXkJjwmkCboJzwnlCfsKEQonCj0KVApqCoEKmAquCsUK3ArzCwsL\n\
Igs5C1ELaQuAC5gLsAvIC+EL+QwSDCoMQwxcDHUMjgynDMAM2QzzDQ0NJg1ADVoNdA2ODakNww3e\n\
DfgOEw4uDkkOZA5/DpsOtg7SDu4PCQ8lD0EPXg96D5YPsw/PD+wQCRAmEEMQYRB+EJsQuRDXEPUR\n\
ExExEU8RbRGMEaoRyRHoEgcSJhJFEmQShBKjEsMS4xMDEyMTQxNjE4MTpBPFE+UUBhQnFEkUahSL\n\
FK0UzhTwFRIVNBVWFXgVmxW9FeAWAxYmFkkWbBaPFrIW1hb6Fx0XQRdlF4kXrhfSF/cYGxhAGGUY\n\
ihivGNUY+hkgGUUZaxmRGbcZ3RoEGioaURp3Gp4axRrsGxQbOxtjG4obshvaHAIcKhxSHHscoxzM\n\
HPUdHh1HHXAdmR3DHeweFh5AHmoelB6+HukfEx8+H2kflB+/H+ogFSBBIGwgmCDEIPAhHCFIIXUh\n\
oSHOIfsiJyJVIoIiryLdIwojOCNmI5QjwiPwJB8kTSR8JKsk2iUJJTglaCWXJccl9yYnJlcmhya3\n\
JugnGCdJJ3onqyfcKA0oPyhxKKIo1CkGKTgpaymdKdAqAio1KmgqmyrPKwIrNitpK50r0SwFLDks\n\
biyiLNctDC1BLXYtqy3hLhYuTC6CLrcu7i8kL1ovkS/HL/4wNTBsMKQw2zESMUoxgjG6MfIyKjJj\n\
Mpsy1DMNM0YzfzO4M/E0KzRlNJ402DUTNU01hzXCNf02NzZyNq426TckN2A3nDfXOBQ4UDiMOMg5\n\
BTlCOX85vDn5OjY6dDqyOu87LTtrO6o76DwnPGU8pDzjPSI9YT2hPeA+ID5gPqA+4D8hP2E/oj/i\n\
QCNAZECmQOdBKUFqQaxB7kIwQnJCtUL3QzpDfUPARANER0SKRM5FEkVVRZpF3kYiRmdGq0bwRzVH\n\
e0fASAVIS0iRSNdJHUljSalJ8Eo3Sn1KxEsMS1NLmkviTCpMcky6TQJNSk2TTdxOJU5uTrdPAE9J\n\
T5NP3VAnUHFQu1EGUVBRm1HmUjFSfFLHUxNTX1OqU/ZUQlSPVNtVKFV1VcJWD1ZcVqlW91dEV5JX\n\
4FgvWH1Yy1kaWWlZuFoHWlZaplr1W0VblVvlXDVchlzWXSddeF3JXhpebF69Xw9fYV+zYAVgV2Cq\n\
YPxhT2GiYfViSWKcYvBjQ2OXY+tkQGSUZOllPWWSZedmPWaSZuhnPWeTZ+loP2iWaOxpQ2maafFq\n\
SGqfavdrT2una/9sV2yvbQhtYG25bhJua27Ebx5veG/RcCtwhnDgcTpxlXHwcktypnMBc11zuHQU\n\
dHB0zHUodYV14XY+dpt2+HdWd7N4EXhueMx5KnmJeed6RnqlewR7Y3vCfCF8gXzhfUF9oX4BfmJ+\n\
wn8jf4R/5YBHgKiBCoFrgc2CMIKSgvSDV4O6hB2EgITjhUeFq4YOhnKG14c7h5+IBIhpiM6JM4mZ\n\
if6KZIrKizCLlov8jGOMyo0xjZiN/45mjs6PNo+ekAaQbpDWkT+RqJIRknqS45NNk7aUIJSKlPSV\n\
X5XJljSWn5cKl3WX4JhMmLiZJJmQmfyaaJrVm0Kbr5wcnImc951kndKeQJ6unx2fi5/6oGmg2KFH\n\
obaiJqKWowajdqPmpFakx6U4pammGqaLpv2nbqfgqFKoxKk3qamqHKqPqwKrdavprFys0K1Erbiu\n\
La6hrxavi7AAsHWw6rFgsdayS7LCszizrrQltJy1E7WKtgG2ebbwt2i34LhZuNG5SrnCuju6tbsu\n\
u6e8IbybvRW9j74KvoS+/796v/XAcMDswWfB48JfwtvDWMPUxFHEzsVLxcjGRsbDx0HHv8g9yLzJ\n\
Osm5yjjKt8s2y7bMNcy1zTXNtc42zrbPN8+40DnQutE80b7SP9LB00TTxtRJ1MvVTtXR1lXW2Ndc\n\
1+DYZNjo2WzZ8dp22vvbgNwF3IrdEN2W3hzeot8p36/gNuC94UThzOJT4tvjY+Pr5HPk/OWE5g3m\n\
lucf56noMui86Ubp0Opb6uXrcOv77IbtEe2c7ijutO9A78zwWPDl8XLx//KM8xnzp/Q09ML1UPXe\n\
9m32+/eK+Bn4qPk4+cf6V/rn+3f8B/yY/Sn9uv5L/tz/bf///+4ADkFkb2JlAGTAAAAAAf/bAIQA\n\
BgQEBAUEBgUFBgkGBQYJCwgGBggLDAoKCwoKDBAMDAwMDAwQDA4PEA8ODBMTFBQTExwbGxscHx8f\n\
Hx8fHx8fHwEHBwcNDA0YEBAYGhURFRofHx8fHx8fHx8fHx8fHx8fHx8fHx8fHx8fHx8fHx8fHx8f\n\
Hx8fHx8fHx8fHx8fHx8f/8AAEQgASAEAAwERAAIRAQMRAf/EAaIAAAAHAQEBAQEAAAAAAAAAAAQF\n\
AwIGAQAHCAkKCwEAAgIDAQEBAQEAAAAAAAAAAQACAwQFBgcICQoLEAACAQMDAgQCBgcDBAIGAnMB\n\
AgMRBAAFIRIxQVEGE2EicYEUMpGhBxWxQiPBUtHhMxZi8CRygvElQzRTkqKyY3PCNUQnk6OzNhdU\n\
ZHTD0uIIJoMJChgZhJRFRqS0VtNVKBry4/PE1OT0ZXWFlaW1xdXl9WZ2hpamtsbW5vY3R1dnd4eX\n\
p7fH1+f3OEhYaHiImKi4yNjo+Ck5SVlpeYmZqbnJ2en5KjpKWmp6ipqqusra6voRAAICAQIDBQUE\n\
BQYECAMDbQEAAhEDBCESMUEFURNhIgZxgZEyobHwFMHR4SNCFVJicvEzJDRDghaSUyWiY7LCB3PS\n\
NeJEgxdUkwgJChgZJjZFGidkdFU38qOzwygp0+PzhJSktMTU5PRldYWVpbXF1eX1RlZmdoaWprbG\n\
1ub2R1dnd4eXp7fH1+f3OEhYaHiImKi4yNjo+DlJWWl5iZmpucnZ6fkqOkpaanqKmqq6ytrq+v/a\n\
AAwDAQACEQMRAD8A9U4qhNU1aw0y2NzeyiNKhUUAs7ueiIgqzMfAYqxrU9b16Sz+uzuNC0xzwiWi\n\
TX8rEEhQGPpRE0O3xEd6YqoTaJaS3MS/o+41mOSFZ/Wv5rhjIGqSqhgLeNlAHwtxqT2G+FCGj8v2\n\
5luo/wDDNsY04ul0bYRcNzyRER3klZfhoRxrvv0BVbkSOyu9NtLBr7TLy6RnlihnaeKMoORX6vOJ\n\
eRKVfgArcRtuKYqnUfmPUdMJXXI45rNSAdWswTGlen1iE8nhr41K/LAlkcckcsayROHjcBkdSCpB\n\
3BBHUYquxV2KuxV2KuxV2KsV/MzX/MWheU59Q0C0+t36uiEcDJ6cbGjScF3am331OwzK0eKE8lTN\n\
BxNblnjxmUBZRH5e6zrus+UrHUdctfqmpTB/Vj4NHUK5CPwbdeSgH+zI6vHGGQiJsMtJknPGJTFS\n\
ZFmO5LsVdirsVdirsVdirsVdirzLyF548/6x541TS9a0r6rpVuJSj+i8folHCxr6rfDJzX7+o2zZ\n\
6rTYoYhKJuTq9Lqs080ozjURfT9LM/MvnLy15ajibWb1LZrgkW8VGeSQggHiiBm7jfpmFh088n0i\n\
3NzamGL6zSdZS3vOfy485+fdb8yaxY+YNI+pWFoGME3pPHwkDhVh5MSJOSEtUeHgRmx1enxQhEwl\n\
ZLrdHqc05yE41EfivN3nrzp570jzro2laLpP1vSrv0/Xm9KR+ZeQrIvqKQsfBAG36dTtjptPinil\n\
KUqkF1WpzQyxjCNxPl5s/vr6zsLSW8vZkt7WBS800hCoqjuScwIxMjQ5uwlIRFnYIPy95k0fzDYH\n\
UNIn+s2YkeITcWQFk2agcKafRk8uGWM1LYsMWaOSPFE2ERq2qWul2Et7ck+nGBRFFWd2NFRB3ZmN\n\
BlTawZL6ae+fVZ3S91W2eVLzSYyfWt7anBlsqkcnib+8cLVmHEEDqVQiapLoul31haIt/aQSgxeu\n\
vKGBo6y8KIkTSzfDydB8KUqz9cUID61ePOLXWdTmnu6mK3022Y21shjkKqo9P00KsicVf4gK7jah\n\
VVvqMcct0Bo9xarGtwILr1zHRvWDEvIknxfVqcOKFi3t1CqyDUJDcNqujPHqxir6lrqEazTCJWjV\n\
KT/FKjlmPBGdthXr8OKou21OQRFNID2NzdtHJfy3LwsIYXm+2GlB9SNhJvJv9njRSQMVTfTdX07S\n\
J3l0y7W88vK6R6kkQb07OaX7MsJNV9Fz9tFJ4dRtilnIIIqNwcCpX5o1ltE8u6jq6RCdrG3knEJP\n\
EMUWtK0NMtw4+OYj3lqz5OCBl3C0n/LTzvL5y8vPq0totkyXD2/pK5kBCKjcqkL/AD5drNN4M+G7\n\
2aNFqvHhxVW9In8wfNknlPyvca3HbC7eB4kEDMUB9Rwn2gG6V8MjpcHizEbpnq9R4OMzq6Yjpn5z\n\
ahrWj2jaB5fk1XXpkeS8s4ZKQWiiV44/VmZR8ThOQXbbvmXPs8QkeOXDHv7/AIOHj7SOSI4I8U+o\n\
7veUAv55a3o2tw6b508utpUc1D9YjctxQmnMKQRIoPXi23udsn/JsZx4sUuJr/lSUJiOWHCzzz/5\n\
vbyt5Un12CBb30miCRF+CsJXC15AN/NXMHS6fxcnATTsNXqPCxmdXSSz/mRqn/KsIPOtrpSTSN8d\n\
zY+q1EiErRF1YISaEAnbpXwy4aOPjnET8Wg62X5fxRH4fGk88gecIvNvli31lIhbySM8dxbhufpy\n\
RsRTlQVqtG+nKNVp/CmYt+k1AzYxPkmPmLWrfQ9Cv9XuBWKxheYpWnIqPhQHxZqKMrw4zOYiOrbm\n\
yjHAyPQMa0f8yYP8Bp5v8yQLpVtMzfVrdGMryLXjGFBCEu5ViB/LvWlcycmjPi+HA8RcXHrR4Piz\n\
HCEBo/nj8w/Mlr+ktB8uW1vpTk/VZdSuWSSZQftKkamg/DwJyzJpsOM8M5ky8gwxarNlHFCAEeln\n\
n9iYeVfzKi1PXZ/LOt2DaJ5ktxUWUkiyxzKF5coZQFDfD8VKdOhNDSvPo+GHHE8UO9ng1olM45jg\n\
n3d/uS/zH+ba6H+YEHlm5tIksXWOSfUpJSvpoyF2Yrxp8NPHLMOg48XGDv3MM3aAx5hjI277QGk/\n\
nXc6l5ngt/0O9j5Zkjnm/S92HUmG3heVpQAvCnwUoCcnk7OEYXxXPbYebVj7SMsgHDWPf1HyFo/T\n\
vP3njzJbS6l5V8vwNo6s6W1xqFwYpLkoaExxqKLuKfE1K9+uQnpcWM8OSR4vIcm3Hq8uUGWOI4el\n\
nmn3kHzbqfmXT7yfUdKbSbmxunspYWk9SskQBcj4VpQtTv8APKNVgjjIAPECLb9JqJZYkyjwkGkj\n\
8kfmpceZfOuq+W5NOS2j01Lh1uVlLl/QnSEVUqtK869cu1OiGPEJ3d191tGm1/i5ZY6rhv7DTzL8\n\
+L/zLca/pQ1XS47FIHnXTmSdZvXj9RKOwX7HRdj45s+zIwEDwm+V7cnVdrTmZx4o1V1vze2eWNW8\n\
73t5LH5g0GLSrVY+UU0d2lwWk5AceKjbaprmlzY8UR6JcR91O9wZMsj648I99pB/ysPzdrgmk8me\n\
WzeafEzxpql/MttFK6VB9KIkOw5Cla/OmX/lMcP72dHuG7jDWZMn91C495NIDRvzi1W280QeWfOm\n\
i/oe+uSiQ3Mb84i0h4oafEODNUc1cgHY9yLMnZ8TAzxS4gGvF2lIZBjyx4ZFHfnVfeY4fKWoW9jp\n\
iXOlTWzfX75p1jaD4xTjEd3+jK+zowOQEmpXsO9t7SnMYyIxuNbm+TEvyW1fz1b+U7e30rQIb7Sz\n\
dSc757tIWHJhz/dnf4fxzL7Rx4jkJlKpVypw+zMmUYwIwuN87/QzrzPLqWp6vLDp0RuRo6j04o5U\n\
hc3cq1aRWkV1JgiYU+E0Z80jvUDaRX2r3lpGyR2usXKSPfXlqJYjFaBijOUlSIi4lblGGodqkYUK\n\
OsKI544dOC2dvE7WOnOPUQW8SloriYOAUbkRL6nJgaKrA1xVdZyW+nW8MNoy3tzAJBqumTIsU0kN\n\
wP35iekaSf3YYK3xUFKj7OKqg1SOzNlBqNx6ltpk11dFzyZrkECaChUHkyiZXcDoN+gNFUBqVxHM\n\
YL9byx/Tgke7kt4VRjGoBkVPVkqpk5KqqCgPI/61VUfpWmwaqk1hHII7mNDc6bcHlIY5VpHcxyFl\n\
USJLySSRKUPqdBtiqhaTarFpxVPqdlpn1yQ62l1IPWeRn/0qOUtQcFDcVpVmXhirKfJV+j2c2mCY\n\
zrYcDZznrLZTr6ls5rTfhVD/AKuBK38y/wDyX/mD/mBn/wCIHMnR/wB9H3hxtb/cz/qliP8Azjl/\n\
ygM//bQm/wCTcWZfa/8Aej+r+twexf7k/wBY/oTH8+//ACWmof8AGW3/AOTy5X2X/fD4/c3dq/4v\n\
L4fet/IPTra1/LayuYlAlv5biadu5ZJmhH/CxDD2pMnMR3V+tHZMAMAI6399JJ/zkvZwP5S0u9ZQ\n\
biG/EMb9wk0MjOPpMK5d2PI+IR5fpcftuI8OJ68X6D+pv8wZHk/5x+06Rzyd7LS2Zj3JERJx0o/w\n\
s++X6U6s3oh/Vj+hkX5S2dtfflLpVldIJLa5t7iGeM9GR5pVYfSDmPr5GOoJHMEfcHJ7PiJaaIPI\n\
g/eWGfkndXHlnzpr/kO/f/djTWZbYO8WxKj/AItgKv8AJczO0YjJjjlHx/HkXB7MkcWWWGXw/HmN\n\
2SfnDJPrVzoXkSzcrNrdyJr8qRVLO3+JiQfEjkvumY3Z4EBLKf4Rt7z+PtcrtEmZjhH8Z39w/H2M\n\
G/5yFuFj1ny75Zt0aPTrS1WSO3gFTSRzAqqmwJVIaL88zuyh6ZTPMn9v6XX9sH1wxj6QOny5fB6L\n\
bfmdBa20Vtb+S/M0cECLHDGum7KiDiqj952AzXS0ZJs5Mf8ApnZx1wAoY8n+l/a84/MHXNT1rzto\n\
Wv6L5e1mzu9MZFuPrVm0bERy80HwGTajMDXNjpcUYYpQlKJEu4ut1eWU8sJwhMGPeF35i6Xb6r+f\n\
WmafcoJLadrITxt0aMfE6n/WUUx0kzHSkjnunW4xPWRieWz2D8xdGvdW8javpmnD/SprekEa7Fij\n\
B/TH+uF4/Tmo0mQQyxlLlbudZjM8Uox508g/LT86rXyvpMXlnzHYTxpYu6RXES/GgdyxWaJ+B+Fm\n\
O43p28dvrOzjllxwPN0uh7TGKPh5Advxu9u8ueZvL/mKxN9ol3Hd2/KkhSqsreDowVlPzGaTNhnj\n\
NSFO+w54ZBcDYeL/AJMf+Tk80f8AGK+/6jos3PaH+LQ+H+5Lo+zv8an/AJ3+6Cr/AM5I/wDHa8s/\n\
6s3/ACcjwdj/AEzT239UPj+h7xmiegYzqHnzyB5eK6fPqdratB+7Wxtx6jR06J6MAdl+VMyYaXLk\n\
3AJ8/wC1xZ6vDj2MgK6fsDxL8+PNtnrWoaJNp9nd24tVmZL66ge3E3JoyvpCQKzBONa0/azddmYD\n\
ASBIN9AbdF2tqBMxoEVe5Fdz2b82f/Jc69/zDH/iS5p9D/fR97vNf/cS9yRf849/+S6i/wCYqf8A\n\
WMv7V/vvgHH7I/uB7yl6fo/UpICxvE1S9kkuoZrUQXES/WpWZTNAayqvp8AWoBQdc1zsmU+WayT3\n\
0sZLLcPLzY/E7Wtpys7eNSf5mjeQn/mrFLBbSKSza0uZP0fJBayxSpBBaGK7P1dxIFM5tY/iHD94\n\
eQqAcUM5n1S51TW7G0vbGBdH1G2aa2NwokldVjDSBGRh6b0kG1DsK1rgSxG3gsbcW8pu2nke/tml\n\
sqhmKyqsziqqQxYcl+18RqOophQnEnm+4GmXFsuiJBZ3Ba1k+riVW5TKVVh+59Mmvi334ql3la0u\n\
Br+mc5tOeNpOSmwszBKQqFgfUNtFVNhy+LfFUdrgmi1trkPbQ3LrzkurhI2iSe2cWskimUhU5pNC\n\
x8ONNztiqZeWrh11ywlfUIdTluobqzurq3cSoZImS6iXmqxqSqTONloBtgSnfn2yuL3yTrtrbrzn\n\
lsZxEg6s3pkhR7npl+lkI5Yk94cfVRMsUgOfCXm//ONvmDT20G+0J5UTUIrprmOEmjPFJGi1UHrx\n\
ZDWnTbNl2viPGJ9Kp1nYuaPAYX6rtMf+chdesLfya2j8xJf3ssT+gpqyQxuGMrgdF5cVFepOVdlY\n\
icnF0Db2xlAxcPU/i06/I7/yVuif9HX/AFFzZT2l/fy+H3Bu7L/xePx+8pF/zkp/ygtj/wBtSL/q\n\
Hny/sf8AvT/V/SHH7b/uR/W/QUP59/8AWetM/wCYHSv+IxZLS/42ffL9KNV/iQ/qx/Qyv8l//JZa\n\
H/xjl/6iJMxe0f7+X46OV2Z/i8fx1LB/zxs7ny75q0Dz5p6/vI5FgulGwZ4qsgYj/fkXND7DM3s2\n\
QyY5Yi4PakTiyQzR93494tP/AMr5D5q80a75+mjdLeRhpuiRy9Ut4gGdqbgFzTodjyFco1o8KEcQ\n\
959/4/Q5GhPjZJZj/Vj7vx+lj3/ORmgX0c+kebLNCy2dLe5elRHxk9SBj/klmYfOnjmR2TlFSxnr\n\
+C43bOIgxyjpt+p6r5R82aR5o0WDU9OmVxIq/WIAwLwyEfFHIOoIP39Rtmqz4JYpcMnb6fURywEo\n\
/wBiI1LzHounX1lYXd0iX2oSCK0tQayOTXfiNwopux2yMMMpAkDYM55oxIiTvLk8a82f+tF6P87X\n\
/iDZucH+Jy+Lpc/+PR+H6Xtuq6pY6VptzqV9J6VnaRtLPJQmiqKnYVJ+QzSwgZSERzLu5zEImR5B\n\
LtS8u+UPNNkk19Y2up29xGDDdcVZjG4qDHMvxrUd1bLIZsmI0CYn8dGvJhx5RuBIH8bF5X+R2kix\n\
8++bI9Llaby/alraKatVdhMfR36OVRX+IfxzadpZOLFDi+s/qdT2Xj4c2Th+gbfagfyY/wDJyeaP\n\
+MV9/wBR0WT7Q/xaHw/3Ja+zv8an/nf7oKv/ADkqfT1Xy1KwIjC3HxU2+F4icHY/0z+H6U9t84fH\n\
9D038zNUvLP8vNZv9MkIn+rAwzRE1CSMqs6svgjEgj55rNHAHNES73a66ZjhkY86YZ/zjlpeg/4X\n\
uNTijjk1k3LxXU7AGWNAq8EUndVYGu3U/LbN7XnPjEf4acHsbHDw+IfVbFv+cldTsLjXNJsoJ1lu\n\
rOGU3Uampj9VlKBqbAkKTTrT5jMrseBEZE8i4nbeSJlGIO4u3rn5qxvJ+XWvqiliLRmIHgpDE/QB\n\
mo0J/fR97udcP3M/cxv/AJx2uYZfy/aJGrJb3kySr3BYI4/Bsye1okZfg4vY8gcNdxKl5eN3I+ix\n\
jSbee0jFk0uoPYyvLGypEAFuEcfGrDclaKv832c1rtEbo8OpTQaPHaF5JbaSshRvhhQXkizCQVWv\n\
qtFUE1+ww2/aVbv302atoi0uleT1SEA2eO8qQ3WpDLXb76GiqzzTdXsvlXTJdK5KdJt4ZpruPdon\n\
aJUWPnyUr8LktxVj0rQGuKoCJNbs723ePUY47S1jOoiYky+ml4SlZHZC0rVoeJarDpTsqs06PWpZ\n\
I7V/Ut44LuCadLoNHXiVIWOivybg4J5caVHjiqa2zQ3FlaQ6VwN+lo6EIgDfFZxgqCONasr0364q\n\
smjne5sLZorkiGK7rFbsDeITJbrKy1Bpylb1ELGtN6jaiqt5ejgi1vTbW0S4ggtL65T0rooZNrFS\n\
1VRVC/FKCetTvWpxV6HgS8ok/LT8nvN+rT3OkX3G8B9a5i0y5QAFm+3wZZONT/LQZtRrNRhjUht5\n\
h1B0OmzyuJ3/AKJZHa/lB5IttCvNHjtZDFqAjF7dtIWuZBFIsqgyH7I5INlAGY8tflMxK+XLucmP\n\
Z2IQMa58+9M/IyeVLTRV0fy1eJd2Wms8bBJRMyNI7SEOw/ymOVanxDLimKJbtMMcY8OM2IqvnDyf\n\
ofmrTI7DWQ5tIJhcr6b+mQ6Iybt4cXODT6iWKVx5p1Gnhljwz5c0kv0/LjVvII02bU4pPK9iLe0a\n\
6ScBVNuE9JGlH7X2cuic0MvEB6zZ5d7RIYJ4eEkeGKHPu80+8nWWg2XluytdAmFxpEasLSYP6oYG\n\
Ri3x9/iJyjUSnKZM/qcjTxhGAEPpS/8AMGXyLcaO+k+bL+C2trgpIsbyiOYlGBDRgfH1FCQMs0oy\n\
iXFjBJa9WcRjw5CAD5rfIeq+QY9Ng0LyvqVvPFaK3p26ygzEFi7sVNGbdtzTHVQy8RnkB3RpcmER\n\
EMZG3mnPmHU/L1hpzHX57eDT7k/V3+tlRFIXUn0yH2NVU7ZTihOUvRdjubs04Rj6yOE7bvONX/Lb\n\
8o9OWHXRq8ug294oltZLW9ESSK1HBi5iRyCCDRc2WPWaiXo4eKu8OtyaLTR9fFwX3STj8v8ASfym\n\
jvmn8uXUGpawFJe5nmM93xGxZRIar1oWRRlOqyagipgiPyDdpMenErgRKfvsp5ffl75cvfNkHmmd\n\
JTq1twMTCQiP92CFqn05RHVzjjOMfSXIlpISyDIfqCca1oum61pc+l6nD9YsbkBZoeTLUKwYfEhV\n\
hRlB2OU48koSEo8w25cUZxMZCwWHWv5M+XrOF7W01XWLfTZK+ppsV6yW7BvtAoqgkHvvmZLtGZ3M\n\
Y331u4UezYDYSmI93Fsy/Q9B0fQtOj07SbVLSzjqViSu5PVmYkszHxY1zEyZZTPFI2XNxYo448MR\n\
QSfy/wDlz5a0HzBea9p6SrqF+sq3DPIWQiaVZXotNviUZbl1c8kBA8g04tHjxzM4/UUV5v8AJWge\n\
bdOWx1iFnSJucE0bcJY2IoSjb9R1BBGR0+pniNxZajTQzRqSB8tflxougI0UV3f39s0LWy2l9cNN\n\
brC/2kWEBY6U2+zk82slk6AHyG/zYYNHHGKuUhy3Nj5ckjH5DeT4b+S80691PS/U+1BZ3IjTjWvG\n\
rI8lP9nl/wDKeQipCMveHH/krGJXEyj7imt5+UPkK70aLSX07hDDIZluEdhcGRxR3eUks5am/Ko+\n\
4ZVHX5RLiv8AU3S7PwmPCR+v5p/pXlzTdN0c6RGJLizdWSUXUj3DOrjiwZpC2xG1OmUTzSlLi6+W\n\
zkwxRjHh5jz3YlYfkl5T069luNNvNUsYpyPWtLa8eKJlBqEYqBKV+b5ly7SySFSET8HCh2ZjhK4m\n\
Q8gfwftS25trmK4udLk1SaygtJ5YbeyghnuZZebPPEUjjIj+xcLQsCap2pmA7BkvlX0xql1bTxSW\n\
t0SdRtI2BjYwXnxTRutTX07jlUdtqYEpXc2DrMs4kL+tK3GHiuxaO7U0IHI/3Q/jWi0KFG6tJLXR\n\
Ht0JuoLr60gsHma3CFZCvJSlBIGDp8Em2/2qdFUs0DT44ZGpKst/pbxKwPrRqJSks6GVZFSnxxCP\n\
psKkeyrK7qJTdacvISyypLPcSUIq9x+/Wm+wAtWC17CmKoPyvYNb32mzGXl68Y4igHH/AEON+v8A\n\
z0p9HviqU6rcW36SuLpLe5v7ZZVtR6HrevMLd+VzMJYAOLesycakKRHxFBSirI9Bt45vMitDNcXN\n\
tp9nzD3jO0yy37K4Q8/iBWKEbH+bAll2KvCYbYeSPz+RR+70zzEGCHt/pZrwHYUukA/1c3hPjaT+\n\
lD9H7HQCPgaz+jP9P/Hnqf5ieYx5d8mapqitxnjhMdqR19eX93GR/qs3I+wzV6TD4mQRdtrM3h4p\n\
S8vteRfke2peVfPt75W1dPQn1O0imWMn/dqRidF+fpSPy9xTNv2lw5cQyR/hP7HTdlcWHMcctjIf\n\
telfnB5hl0fyTdRWtW1HVmGnWSJuxe4BDcab1EfKnvTNboMXHlF8o7n4O07RzGGI19UvSPixT8wf\n\
K8Plj8iv0OlDJA1s1zIP253nVpG+XI0HtTMrS5jl1XF7/ucTV4Bi0nB3V96O8o+ZB5a/IW11oKGk\n\
tbaX0FPQyyXLxx19ubCvtkM+HxNWY95/Qz02fwtGJ9w/Sl/5G+VINVtLrztr4GpavfzuttNcgScE\n\
jorOobYMWqvsBQUyztLOYkYobRAauytPxg5p+qRKZfnh5V04eVn8y2ES2WtaNJDLDeW4EUhRpFjK\n\
llpXjyDL3FNupyvs3OfE4DvGXRt7VwR8PxBtOPUMU/M7zLL5l/JLy9q84AuptQjS5p0MsUNzG7U7\n\
civKnvmVosPh6mURy4f1OJrs/i6WEjz4v1sn/LD8vdG1Pypp2teZbddW1C6to47dboc47e0hHpwR\n\
RIfhHwKGJp1OYut1co5DGB4QD06nq5eh0cZYxLIOKRHXoOgYR+cnliy8jeZtE8weWk+o+uzyCGMn\n\
gk1uUJKg9FdZKFenXM7s/Mc8JQnv+1wO0sIwZIzx7fsfRMMqywpKtQsihlB60YVzniKelBX4Fdir\n\
sVdirsVdirsVdirsVdirEPOttdWFwmv2cjxKEW31ExFVbgG5RSVZZAArEo7cTRWr2xVBm2ngt7FH\n\
1B5fNqE3ds8pMkQ9dTW0LV3idY+OxrUc8KpVPd+YEuDa27/WdR05/rj6dLbssYWSoYkiRiVVZyRx\n\
rXpihDpryKLeO9gS4iCxlo1aFHpWAOwjuJhI3KKDjXgn2ie+yqy+udKaJvT0uRFlcszyC1iUAmV+\n\
I4SvtVkAHSgpiqMj8w6tcNE1okV/qAjVWjRVkHJIjFs1vPckBfVY/GqCrGtNsVWwPqrsLW31Jl/R\n\
S/Vr2c25X6vG6+k8gIdvjCx0WgO+Ko2Sy/RS2+vaJqLR6UONu9ou8jrGQsdusbeojuZOSj4VYM7M\n\
SemKsv8ALemXFjp5e84nUbyRrq/Zenqyfsr/AJKKAg+WBKa4q8p/5yF0CS48tWfmC1ql7olwrGVd\n\
mEUxCk7d1kCEeG+bXsrLUzA8pB1HbGK8YmOcD+PtpB3XmOD8xte8maRAQ9nHEuua5GvxKskPwLCd\n\
u0nJT4hhk44Tp4ZJHn9Mf1sJZhqZ44jl9cvh0+al+e9rcaJrvlzzzZLWazmW2uBWgbgTLGp2/aX1\n\
FY/LD2ZIThLEev4/UjtUHHOGYcxt+n9aZwXtr57/ADUsZrVhPoHle0S8V9ij3l2oeLoeqrxI8GQ5\n\
UYnBgIP1zNfAfj7W0SGo1AreGMX8Ty/HkmX59/8AktNQ/wCMtv8A8nlyvsv++Hx+5t7V/wAXl8Pv\n\
YhdWk9z/AM4zwCFeTQoJmUdeCXxLH6BvmYJAa3f8elwjEnQbfj1Lvyg/Ln8uvM3km3vtQ00XWpxS\n\
zQ3souLhDyDlkqsciKP3TL0GDX6vNjykA1HpsF7O0WDLiBkLlve5/X3Mxl/Ir8sHWi6S0RrXktzc\n\
k/L4pGGYY7Tz/wA77A5x7K0/837T+tiX54+XNK8u/lhpmlaVGYrKLVUZEZmcgvDcM3xMSepzL7Nz\n\
SyZzKXPh/SHC7Vwxx6eMY8uL9Bemfl+iJ5E8uhRQHTbRqe7QIT+JzWao/vZf1j97tdJ/cw/qj7nl\n\
3/OT3+8nl7/jJdfqizadjc5fD9Lqe3OUPj+h7Rp/+8Ft/wAYk/4iM00+Zd7HkiMil2KuxV2KuxV2\n\
KuxV2KuxV2KrZI45Y3ikUPG4KujCoKkUIIPY4qxFrVfLN0slzB9b0WMEWV6QzyWIJr6coAJMP8sg\n\
3UbHamKoa+ill0qC91E/XNRmnhi0e4s5UjuKykKxjmQcKUBcrx406+OFCRSjWbSAyQava3GniVra\n\
GHUU9BybKXb02T1EZI5P2tloeOw2CqYT2mr+rHBYwaUb0RtPdwmQc4w0v1hgyoGkcV4UIUEKfFqh\n\
VDwCYXGmSatrLyxavy9IWIWzhKu6KxM8xSQ8hxAVADxX4dsVT6H0tDivLTVIobbRGLRWNpAvKSVy\n\
wZfT48ZXkIbrxJqOopVglF6Jok09xDqOoW62cFtU6VpC0K2/PdpZKbGU12A2QbDfFWS4q7FUFrml\n\
W+r6Pe6Xcf3N7BJA560EileQ9xWoyeOZhISHRhlxicTE9Q88/Jb8stV8ofpO71lYvr11whg9J+YE\n\
KVZjWg+0xH/A5sO0dZHLQjyDrezNDLDZlzLK/wAx/K8nmfydqGkQhfrcirJaFjQCaJg679uVOP05\n\
i6TN4WQSPJy9Zg8XEYjmln5Q+Rbnyh5Ye1vwn6Uu53muyhDAAfBGgYAVAVeXzJy3X6kZp2PpDV2d\n\
pDhx0fqJ3Rf5qeWtU8y+TLrSNMCNeTSQsgkbgtEkVmqfkMhos0ceQSlyZ67BLLiMY8zX3qnkHyxc\n\
aX5BsfL+sxRvIkM0N5ACJI2WWRyVJ6EFX3warMJZTOKdJgMMIhL4sEg/LTz/AOR9auL/AMh3MF9p\n\
d1T1NKvW4kjegapRW4V+Fw6t2+ecdZhzxAyipDqHXjRZsEicJBiehZA8351azH9TNpp/lqJ9pr/1\n\
PrU4U9TCilk5f633jMetNDe5T8uXzconVT2qOPz5n4KX5m/l7rms+QtK8vaTL9du7C5heW5u5OLy\n\
LHBLGzsxrVizjJaPVxhlM5bAjp7wx12jnkwxhE2QRz9xZr5V0+503yvo+nXQAubKxtrecKagSRQq\n\
jUPfcZhZ5iU5EciS52CBjjjE8wAGDfnZ5B8w+b4NITRkiZrNp2m9WQR7SBONK9fsHM7s7VQxGXF1\n\
pwO09HPMI8PS3pFpG0VpDE/2kjVWp4gAHNbI2XZjkq4EuxV2KuxV2KuxV2KuxV2KuxV2KuIBFDuD\n\
irG73yPZGcXWkynTLlGMioiLJb82FC4ianBiNuUbKcVSO98qeZFtbS2W1t50s1aJJLecoXieVJmV\n\
47hW6vENxLWld98KFb6p5sOryXyaW8Z5zvH+9tgQbiJItn9R/sekrbp9GKt2HlHzK9hDYXE0FtaR\n\
SetF6jNeSo1PsqoW2h49+LK4xSyTTPLen2Nx9ccyXmoleLX903qS0/lXoqL7IBgVNcVdirsVdirs\n\
VdirsVdirsVdirsVdirsVdirsVdirsVdirsVdirsVdirsVdirsVf/9k="]]], 
        "PagedTextSchema" -> 
        Association[
         "DerivedFrom" -> 
          Association[
           "DerivedFrom" -> 
            Association[
             "InstanceID" -> "uuid:29C04ADD293DDD119FC9D1852B267D7B", 
              "DocumentID" -> "uuid:28C04ADD293DDD119FC9D1852B267D7B", 
              "OriginalDOcumentID" -> 
              "uuid:28C04ADD293DDD119FC9D1852B267D7B"]], "History" -> 
          Association[
           "History[1]" -> 
            Association[
             "Action" -> "converted", "Parameters" -> 
              "from application/postscript to \
application/vnd.adobe.illustrator"], "History[2]" -> 
            Association[
             "Action" -> "saved", "InstanceID" -> 
              "xmp.iid:EA8CA6B0D4A1DE1181C8EBBBA64FC08E", "When" -> 
              DateObject[{2009, 9, 15, 10, 50, 23}, "Instant", "Gregorian", 
                2.], "SoftwareAgent" -> "Adobe Illustrator CS4", "Changed" -> 
              "/"]], "MaxPageSize/stDim:h" -> "2.500000", 
          "MaxPageSize/stDim:unit" -> "Centimeters", "MaxPageSize/stDim:w" -> 
          "8.000000", "NPages" -> "1", "PlateNames" -> "Cyan, Magenta, Black",
           "SwatchGroups" -> 
          Association[
           "SwatchGroups[1]" -> Association["GroupType" -> "0"], 
            "SwatchGroups[2]" -> Association["GroupType" -> "1"], 
            "SwatchGroups[3]" -> Association["GroupType" -> "1"]], 
          "Thumbnail" -> 
          Association[
           "Thumbnails[1]" -> 
            Association[
             "Width" -> "256", "HeigHt" -> "72", "Format" -> "JPEG", "Image" -> 
              "/9j/4AAQSkZJRgABAgEBLAEsAAD/7QAsUGhvdG9zaG9wIDMuMAA4QklNA+\
0AAAAAABABLAAAAAEA\n\
AQEsAAAAAQAB/+IMWElDQ19QUk9GSUxFAAEBAAAMSExpbm8CEAAAbW50clJHQiBYWVogB84AAgAJ\n\
AAYAMQAAYWNzcE1TRlQAAAAASUVDIHNSR0IAAAAAAAAAAAAAAAAAAPbWAAEAAAAA0y1IUCAgAAAA\n\
AAAAAAAAAAAAAAAAAAAAAAAAAAAAAAAAAAAAAAAAAAAAAAAAAAAAAAAAAAARY3BydAAAAVAAAAAz\n\
ZGVzYwAAAYQAAABsd3RwdAAAAfAAAAAUYmtwdAAAAgQAAAAUclhZWgAAAhgAAAAUZ1hZWgAAAiwA\n\
AAAUYlhZWgAAAkAAAAAUZG1uZAAAAlQAAABwZG1kZAAAAsQAAACIdnVlZAAAA0wAAACGdmlldwAA\n\
A9QAAAAkbHVtaQAAA/gAAAAUbWVhcwAABAwAAAAkdGVjaAAABDAAAAAMclRSQwAABDwAAAgMZ1RS\n\
QwAABDwAAAgMYlRSQwAABDwAAAgMdGV4dAAAAABDb3B5cmlnaHQgKGMpIDE5OTggSGV3bGV0dC1Q\n\
YWNrYXJkIENvbXBhbnkAAGRlc2MAAAAAAAAAEnNSR0IgSUVDNjE5NjYtMi4xAAAAAAAAAAAAAAAS\n\
c1JHQiBJRUM2MTk2Ni0yLjEAAAAAAAAAAAAAAAAAAAAAAAAAAAAAAAAAAAAAAAAAAAAAAAAAAAAA\n\
AAAAAAAAAAAAAFhZWiAAAAAAAADzUQABAAAAARbMWFlaIAAAAAAAAAAAAAAAAAAAAABYWVogAAAA\n\
AAAAb6IAADj1AAADkFhZWiAAAAAAAABimQAAt4UAABjaWFlaIAAAAAAAACSgAAAPhAAAts9kZXNj\n\
AAAAAAAAABZJRUMgaHR0cDovL3d3dy5pZWMuY2gAAAAAAAAAAAAAABZJRUMgaHR0cDovL3d3dy5p\n\
ZWMuY2gAAAAAAAAAAAAAAAAAAAAAAAAAAAAAAAAAAAAAAAAAAAAAAAAAAAAAAAAAAAAAZGVzYwAA\n\
AAAAAAAuSUVDIDYxOTY2LTIuMSBEZWZhdWx0IFJHQiBjb2xvdXIgc3BhY2UgLSBzUkdCAAAAAAAA\n\
AAAAAAAuSUVDIDYxOTY2LTIuMSBEZWZhdWx0IFJHQiBjb2xvdXIgc3BhY2UgLSBzUkdCAAAAAAAA\n\
AAAAAAAAAAAAAAAAAAAAAGRlc2MAAAAAAAAALFJlZmVyZW5jZSBWaWV3aW5nIENvbmRpdGlvbiBp\n\
biBJRUM2MTk2Ni0yLjEAAAAAAAAAAAAAACxSZWZlcmVuY2UgVmlld2luZyBDb25kaXRpb24gaW4g\n\
SUVDNjE5NjYtMi4xAAAAAAAAAAAAAAAAAAAAAAAAAAAAAAAAAAB2aWV3AAAAAAATpP4AFF8uABDP\n\
FAAD7cwABBMLAANcngAAAAFYWVogAAAAAABMCVYAUAAAAFcf521lYXMAAAAAAAAAAQAAAAAAAAAA\n\
AAAAAAAAAAAAAAKPAAAAAnNpZyAAAAAAQ1JUIGN1cnYAAAAAAAAEAAAAAAUACgAPABQAGQAeACMA\n\
KAAtADIANwA7AEAARQBKAE8AVABZAF4AYwBoAG0AcgB3AHwAgQCGAIsAkACVAJoAnwCkAKkArgCy\n\
ALcAvADBAMYAywDQANUA2wDgAOUA6wDwAPYA+wEBAQcBDQETARkBHwElASsBMgE4AT4BRQFMAVIB\n\
WQFgAWcBbgF1AXwBgwGLAZIBmgGhAakBsQG5AcEByQHRAdkB4QHpAfIB+gIDAgwCFAIdAiYCLwI4\n\
AkECSwJUAl0CZwJxAnoChAKOApgCogKsArYCwQLLAtUC4ALrAvUDAAMLAxYDIQMtAzgDQwNPA1oD\n\
ZgNyA34DigOWA6IDrgO6A8cD0wPgA+wD+QQGBBMEIAQtBDsESARVBGMEcQR+BIwEmgSoBLYExATT\n\
BOEE8AT+BQ0FHAUrBToFSQVYBWcFdwWGBZYFpgW1BcUF1QXlBfYGBgYWBicGNwZIBlkGagZ7BowG\n\
nQavBsAG0QbjBvUHBwcZBysHPQdPB2EHdAeGB5kHrAe/B9IH5Qf4CAsIHwgyCEYIWghuCIIIlgiq\n\
CL4I0gjnCPsJEAklCToJTwlkCXkJjwmkCboJzwnlCfsKEQonCj0KVApqCoEKmAquCsUK3ArzCwsL\n\
Igs5C1ELaQuAC5gLsAvIC+EL+QwSDCoMQwxcDHUMjgynDMAM2QzzDQ0NJg1ADVoNdA2ODakNww3e\n\
DfgOEw4uDkkOZA5/DpsOtg7SDu4PCQ8lD0EPXg96D5YPsw/PD+wQCRAmEEMQYRB+EJsQuRDXEPUR\n\
ExExEU8RbRGMEaoRyRHoEgcSJhJFEmQShBKjEsMS4xMDEyMTQxNjE4MTpBPFE+UUBhQnFEkUahSL\n\
FK0UzhTwFRIVNBVWFXgVmxW9FeAWAxYmFkkWbBaPFrIW1hb6Fx0XQRdlF4kXrhfSF/cYGxhAGGUY\n\
ihivGNUY+hkgGUUZaxmRGbcZ3RoEGioaURp3Gp4axRrsGxQbOxtjG4obshvaHAIcKhxSHHscoxzM\n\
HPUdHh1HHXAdmR3DHeweFh5AHmoelB6+HukfEx8+H2kflB+/H+ogFSBBIGwgmCDEIPAhHCFIIXUh\n\
oSHOIfsiJyJVIoIiryLdIwojOCNmI5QjwiPwJB8kTSR8JKsk2iUJJTglaCWXJccl9yYnJlcmhya3\n\
JugnGCdJJ3onqyfcKA0oPyhxKKIo1CkGKTgpaymdKdAqAio1KmgqmyrPKwIrNitpK50r0SwFLDks\n\
biyiLNctDC1BLXYtqy3hLhYuTC6CLrcu7i8kL1ovkS/HL/4wNTBsMKQw2zESMUoxgjG6MfIyKjJj\n\
Mpsy1DMNM0YzfzO4M/E0KzRlNJ402DUTNU01hzXCNf02NzZyNq426TckN2A3nDfXOBQ4UDiMOMg5\n\
BTlCOX85vDn5OjY6dDqyOu87LTtrO6o76DwnPGU8pDzjPSI9YT2hPeA+ID5gPqA+4D8hP2E/oj/i\n\
QCNAZECmQOdBKUFqQaxB7kIwQnJCtUL3QzpDfUPARANER0SKRM5FEkVVRZpF3kYiRmdGq0bwRzVH\n\
e0fASAVIS0iRSNdJHUljSalJ8Eo3Sn1KxEsMS1NLmkviTCpMcky6TQJNSk2TTdxOJU5uTrdPAE9J\n\
T5NP3VAnUHFQu1EGUVBRm1HmUjFSfFLHUxNTX1OqU/ZUQlSPVNtVKFV1VcJWD1ZcVqlW91dEV5JX\n\
4FgvWH1Yy1kaWWlZuFoHWlZaplr1W0VblVvlXDVchlzWXSddeF3JXhpebF69Xw9fYV+zYAVgV2Cq\n\
YPxhT2GiYfViSWKcYvBjQ2OXY+tkQGSUZOllPWWSZedmPWaSZuhnPWeTZ+loP2iWaOxpQ2maafFq\n\
SGqfavdrT2una/9sV2yvbQhtYG25bhJua27Ebx5veG/RcCtwhnDgcTpxlXHwcktypnMBc11zuHQU\n\
dHB0zHUodYV14XY+dpt2+HdWd7N4EXhueMx5KnmJeed6RnqlewR7Y3vCfCF8gXzhfUF9oX4BfmJ+\n\
wn8jf4R/5YBHgKiBCoFrgc2CMIKSgvSDV4O6hB2EgITjhUeFq4YOhnKG14c7h5+IBIhpiM6JM4mZ\n\
if6KZIrKizCLlov8jGOMyo0xjZiN/45mjs6PNo+ekAaQbpDWkT+RqJIRknqS45NNk7aUIJSKlPSV\n\
X5XJljSWn5cKl3WX4JhMmLiZJJmQmfyaaJrVm0Kbr5wcnImc951kndKeQJ6unx2fi5/6oGmg2KFH\n\
obaiJqKWowajdqPmpFakx6U4pammGqaLpv2nbqfgqFKoxKk3qamqHKqPqwKrdavprFys0K1Erbiu\n\
La6hrxavi7AAsHWw6rFgsdayS7LCszizrrQltJy1E7WKtgG2ebbwt2i34LhZuNG5SrnCuju6tbsu\n\
u6e8IbybvRW9j74KvoS+/796v/XAcMDswWfB48JfwtvDWMPUxFHEzsVLxcjGRsbDx0HHv8g9yLzJ\n\
Osm5yjjKt8s2y7bMNcy1zTXNtc42zrbPN8+40DnQutE80b7SP9LB00TTxtRJ1MvVTtXR1lXW2Ndc\n\
1+DYZNjo2WzZ8dp22vvbgNwF3IrdEN2W3hzeot8p36/gNuC94UThzOJT4tvjY+Pr5HPk/OWE5g3m\n\
lucf56noMui86Ubp0Opb6uXrcOv77IbtEe2c7ijutO9A78zwWPDl8XLx//KM8xnzp/Q09ML1UPXe\n\
9m32+/eK+Bn4qPk4+cf6V/rn+3f8B/yY/Sn9uv5L/tz/bf///+4ADkFkb2JlAGTAAAAAAf/bAIQA\n\
BgQEBAUEBgUFBgkGBQYJCwgGBggLDAoKCwoKDBAMDAwMDAwQDA4PEA8ODBMTFBQTExwbGxscHx8f\n\
Hx8fHx8fHwEHBwcNDA0YEBAYGhURFRofHx8fHx8fHx8fHx8fHx8fHx8fHx8fHx8fHx8fHx8fHx8f\n\
Hx8fHx8fHx8fHx8fHx8f/8AAEQgASAEAAwERAAIRAQMRAf/EAaIAAAAHAQEBAQEAAAAAAAAAAAQF\n\
AwIGAQAHCAkKCwEAAgIDAQEBAQEAAAAAAAAAAQACAwQFBgcICQoLEAACAQMDAgQCBgcDBAIGAnMB\n\
AgMRBAAFIRIxQVEGE2EicYEUMpGhBxWxQiPBUtHhMxZi8CRygvElQzRTkqKyY3PCNUQnk6OzNhdU\n\
ZHTD0uIIJoMJChgZhJRFRqS0VtNVKBry4/PE1OT0ZXWFlaW1xdXl9WZ2hpamtsbW5vY3R1dnd4eX\n\
p7fH1+f3OEhYaHiImKi4yNjo+Ck5SVlpeYmZqbnJ2en5KjpKWmp6ipqqusra6voRAAICAQIDBQUE\n\
BQYECAMDbQEAAhEDBCESMUEFURNhIgZxgZEyobHwFMHR4SNCFVJicvEzJDRDghaSUyWiY7LCB3PS\n\
NeJEgxdUkwgJChgZJjZFGidkdFU38qOzwygp0+PzhJSktMTU5PRldYWVpbXF1eX1RlZmdoaWprbG\n\
1ub2R1dnd4eXp7fH1+f3OEhYaHiImKi4yNjo+DlJWWl5iZmpucnZ6fkqOkpaanqKmqq6ytrq+v/a\n\
AAwDAQACEQMRAD8A9U4qhNU1aw0y2NzeyiNKhUUAs7ueiIgqzMfAYqxrU9b16Sz+uzuNC0xzwiWi\n\
TX8rEEhQGPpRE0O3xEd6YqoTaJaS3MS/o+41mOSFZ/Wv5rhjIGqSqhgLeNlAHwtxqT2G+FCGj8v2\n\
5luo/wDDNsY04ul0bYRcNzyRER3klZfhoRxrvv0BVbkSOyu9NtLBr7TLy6RnlihnaeKMoORX6vOJ\n\
eRKVfgArcRtuKYqnUfmPUdMJXXI45rNSAdWswTGlen1iE8nhr41K/LAlkcckcsayROHjcBkdSCpB\n\
3BBHUYquxV2KuxV2KuxV2KsV/MzX/MWheU59Q0C0+t36uiEcDJ6cbGjScF3am331OwzK0eKE8lTN\n\
BxNblnjxmUBZRH5e6zrus+UrHUdctfqmpTB/Vj4NHUK5CPwbdeSgH+zI6vHGGQiJsMtJknPGJTFS\n\
ZFmO5LsVdirsVdirsVdirsVdirzLyF548/6x541TS9a0r6rpVuJSj+i8folHCxr6rfDJzX7+o2zZ\n\
6rTYoYhKJuTq9Lqs080ozjURfT9LM/MvnLy15ajibWb1LZrgkW8VGeSQggHiiBm7jfpmFh088n0i\n\
3NzamGL6zSdZS3vOfy485+fdb8yaxY+YNI+pWFoGME3pPHwkDhVh5MSJOSEtUeHgRmx1enxQhEwl\n\
ZLrdHqc05yE41EfivN3nrzp570jzro2laLpP1vSrv0/Xm9KR+ZeQrIvqKQsfBAG36dTtjptPinil\n\
KUqkF1WpzQyxjCNxPl5s/vr6zsLSW8vZkt7WBS800hCoqjuScwIxMjQ5uwlIRFnYIPy95k0fzDYH\n\
UNIn+s2YkeITcWQFk2agcKafRk8uGWM1LYsMWaOSPFE2ERq2qWul2Et7ck+nGBRFFWd2NFRB3ZmN\n\
BlTawZL6ae+fVZ3S91W2eVLzSYyfWt7anBlsqkcnib+8cLVmHEEDqVQiapLoul31haIt/aQSgxeu\n\
vKGBo6y8KIkTSzfDydB8KUqz9cUID61ePOLXWdTmnu6mK3022Y21shjkKqo9P00KsicVf4gK7jah\n\
VVvqMcct0Bo9xarGtwILr1zHRvWDEvIknxfVqcOKFi3t1CqyDUJDcNqujPHqxir6lrqEazTCJWjV\n\
KT/FKjlmPBGdthXr8OKou21OQRFNID2NzdtHJfy3LwsIYXm+2GlB9SNhJvJv9njRSQMVTfTdX07S\n\
J3l0y7W88vK6R6kkQb07OaX7MsJNV9Fz9tFJ4dRtilnIIIqNwcCpX5o1ltE8u6jq6RCdrG3knEJP\n\
EMUWtK0NMtw4+OYj3lqz5OCBl3C0n/LTzvL5y8vPq0totkyXD2/pK5kBCKjcqkL/AD5drNN4M+G7\n\
2aNFqvHhxVW9In8wfNknlPyvca3HbC7eB4kEDMUB9Rwn2gG6V8MjpcHizEbpnq9R4OMzq6Yjpn5z\n\
ahrWj2jaB5fk1XXpkeS8s4ZKQWiiV44/VmZR8ThOQXbbvmXPs8QkeOXDHv7/AIOHj7SOSI4I8U+o\n\
7veUAv55a3o2tw6b508utpUc1D9YjctxQmnMKQRIoPXi23udsn/JsZx4sUuJr/lSUJiOWHCzzz/5\n\
vbyt5Un12CBb30miCRF+CsJXC15AN/NXMHS6fxcnATTsNXqPCxmdXSSz/mRqn/KsIPOtrpSTSN8d\n\
zY+q1EiErRF1YISaEAnbpXwy4aOPjnET8Wg62X5fxRH4fGk88gecIvNvli31lIhbySM8dxbhufpy\n\
RsRTlQVqtG+nKNVp/CmYt+k1AzYxPkmPmLWrfQ9Cv9XuBWKxheYpWnIqPhQHxZqKMrw4zOYiOrbm\n\
yjHAyPQMa0f8yYP8Bp5v8yQLpVtMzfVrdGMryLXjGFBCEu5ViB/LvWlcycmjPi+HA8RcXHrR4Piz\n\
HCEBo/nj8w/Mlr+ktB8uW1vpTk/VZdSuWSSZQftKkamg/DwJyzJpsOM8M5ky8gwxarNlHFCAEeln\n\
n9iYeVfzKi1PXZ/LOt2DaJ5ktxUWUkiyxzKF5coZQFDfD8VKdOhNDSvPo+GHHE8UO9ng1olM45jg\n\
n3d/uS/zH+ba6H+YEHlm5tIksXWOSfUpJSvpoyF2Yrxp8NPHLMOg48XGDv3MM3aAx5hjI277QGk/\n\
nXc6l5ngt/0O9j5Zkjnm/S92HUmG3heVpQAvCnwUoCcnk7OEYXxXPbYebVj7SMsgHDWPf1HyFo/T\n\
vP3njzJbS6l5V8vwNo6s6W1xqFwYpLkoaExxqKLuKfE1K9+uQnpcWM8OSR4vIcm3Hq8uUGWOI4el\n\
nmn3kHzbqfmXT7yfUdKbSbmxunspYWk9SskQBcj4VpQtTv8APKNVgjjIAPECLb9JqJZYkyjwkGkj\n\
8kfmpceZfOuq+W5NOS2j01Lh1uVlLl/QnSEVUqtK869cu1OiGPEJ3d191tGm1/i5ZY6rhv7DTzL8\n\
+L/zLca/pQ1XS47FIHnXTmSdZvXj9RKOwX7HRdj45s+zIwEDwm+V7cnVdrTmZx4o1V1vze2eWNW8\n\
73t5LH5g0GLSrVY+UU0d2lwWk5AceKjbaprmlzY8UR6JcR91O9wZMsj648I99pB/ysPzdrgmk8me\n\
WzeafEzxpql/MttFK6VB9KIkOw5Cla/OmX/lMcP72dHuG7jDWZMn91C495NIDRvzi1W280QeWfOm\n\
i/oe+uSiQ3Mb84i0h4oafEODNUc1cgHY9yLMnZ8TAzxS4gGvF2lIZBjyx4ZFHfnVfeY4fKWoW9jp\n\
iXOlTWzfX75p1jaD4xTjEd3+jK+zowOQEmpXsO9t7SnMYyIxuNbm+TEvyW1fz1b+U7e30rQIb7Sz\n\
dSc757tIWHJhz/dnf4fxzL7Rx4jkJlKpVypw+zMmUYwIwuN87/QzrzPLqWp6vLDp0RuRo6j04o5U\n\
hc3cq1aRWkV1JgiYU+E0Z80jvUDaRX2r3lpGyR2usXKSPfXlqJYjFaBijOUlSIi4lblGGodqkYUK\n\
OsKI544dOC2dvE7WOnOPUQW8SloriYOAUbkRL6nJgaKrA1xVdZyW+nW8MNoy3tzAJBqumTIsU0kN\n\
wP35iekaSf3YYK3xUFKj7OKqg1SOzNlBqNx6ltpk11dFzyZrkECaChUHkyiZXcDoN+gNFUBqVxHM\n\
YL9byx/Tgke7kt4VRjGoBkVPVkqpk5KqqCgPI/61VUfpWmwaqk1hHII7mNDc6bcHlIY5VpHcxyFl\n\
USJLySSRKUPqdBtiqhaTarFpxVPqdlpn1yQ62l1IPWeRn/0qOUtQcFDcVpVmXhirKfJV+j2c2mCY\n\
zrYcDZznrLZTr6ls5rTfhVD/AKuBK38y/wDyX/mD/mBn/wCIHMnR/wB9H3hxtb/cz/qliP8Azjl/\n\
ygM//bQm/wCTcWZfa/8Aej+r+twexf7k/wBY/oTH8+//ACWmof8AGW3/AOTy5X2X/fD4/c3dq/4v\n\
L4fet/IPTra1/LayuYlAlv5biadu5ZJmhH/CxDD2pMnMR3V+tHZMAMAI6399JJ/zkvZwP5S0u9ZQ\n\
biG/EMb9wk0MjOPpMK5d2PI+IR5fpcftuI8OJ68X6D+pv8wZHk/5x+06Rzyd7LS2Zj3JERJx0o/w\n\
s++X6U6s3oh/Vj+hkX5S2dtfflLpVldIJLa5t7iGeM9GR5pVYfSDmPr5GOoJHMEfcHJ7PiJaaIPI\n\
g/eWGfkndXHlnzpr/kO/f/djTWZbYO8WxKj/AItgKv8AJczO0YjJjjlHx/HkXB7MkcWWWGXw/HmN\n\
2SfnDJPrVzoXkSzcrNrdyJr8qRVLO3+JiQfEjkvumY3Z4EBLKf4Rt7z+PtcrtEmZjhH8Z39w/H2M\n\
G/5yFuFj1ny75Zt0aPTrS1WSO3gFTSRzAqqmwJVIaL88zuyh6ZTPMn9v6XX9sH1wxj6QOny5fB6L\n\
bfmdBa20Vtb+S/M0cECLHDGum7KiDiqj952AzXS0ZJs5Mf8ApnZx1wAoY8n+l/a84/MHXNT1rzto\n\
Wv6L5e1mzu9MZFuPrVm0bERy80HwGTajMDXNjpcUYYpQlKJEu4ut1eWU8sJwhMGPeF35i6Xb6r+f\n\
WmafcoJLadrITxt0aMfE6n/WUUx0kzHSkjnunW4xPWRieWz2D8xdGvdW8javpmnD/SprekEa7Fij\n\
B/TH+uF4/Tmo0mQQyxlLlbudZjM8Uox508g/LT86rXyvpMXlnzHYTxpYu6RXES/GgdyxWaJ+B+Fm\n\
O43p28dvrOzjllxwPN0uh7TGKPh5Advxu9u8ueZvL/mKxN9ol3Hd2/KkhSqsreDowVlPzGaTNhnj\n\
NSFO+w54ZBcDYeL/AJMf+Tk80f8AGK+/6jos3PaH+LQ+H+5Lo+zv8an/AJ3+6Cr/AM5I/wDHa8s/\n\
6s3/ACcjwdj/AEzT239UPj+h7xmiegYzqHnzyB5eK6fPqdratB+7Wxtx6jR06J6MAdl+VMyYaXLk\n\
3AJ8/wC1xZ6vDj2MgK6fsDxL8+PNtnrWoaJNp9nd24tVmZL66ge3E3JoyvpCQKzBONa0/azddmYD\n\
ASBIN9AbdF2tqBMxoEVe5Fdz2b82f/Jc69/zDH/iS5p9D/fR97vNf/cS9yRf849/+S6i/wCYqf8A\n\
WMv7V/vvgHH7I/uB7yl6fo/UpICxvE1S9kkuoZrUQXES/WpWZTNAayqvp8AWoBQdc1zsmU+WayT3\n\
0sZLLcPLzY/E7Wtpys7eNSf5mjeQn/mrFLBbSKSza0uZP0fJBayxSpBBaGK7P1dxIFM5tY/iHD94\n\
eQqAcUM5n1S51TW7G0vbGBdH1G2aa2NwokldVjDSBGRh6b0kG1DsK1rgSxG3gsbcW8pu2nke/tml\n\
sqhmKyqsziqqQxYcl+18RqOophQnEnm+4GmXFsuiJBZ3Ba1k+riVW5TKVVh+59Mmvi334ql3la0u\n\
Br+mc5tOeNpOSmwszBKQqFgfUNtFVNhy+LfFUdrgmi1trkPbQ3LrzkurhI2iSe2cWskimUhU5pNC\n\
x8ONNztiqZeWrh11ywlfUIdTluobqzurq3cSoZImS6iXmqxqSqTONloBtgSnfn2yuL3yTrtrbrzn\n\
lsZxEg6s3pkhR7npl+lkI5Yk94cfVRMsUgOfCXm//ONvmDT20G+0J5UTUIrprmOEmjPFJGi1UHrx\n\
ZDWnTbNl2viPGJ9Kp1nYuaPAYX6rtMf+chdesLfya2j8xJf3ssT+gpqyQxuGMrgdF5cVFepOVdlY\n\
icnF0Db2xlAxcPU/i06/I7/yVuif9HX/AFFzZT2l/fy+H3Bu7L/xePx+8pF/zkp/ygtj/wBtSL/q\n\
Hny/sf8AvT/V/SHH7b/uR/W/QUP59/8AWetM/wCYHSv+IxZLS/42ffL9KNV/iQ/qx/Qyv8l//JZa\n\
H/xjl/6iJMxe0f7+X46OV2Z/i8fx1LB/zxs7ny75q0Dz5p6/vI5FgulGwZ4qsgYj/fkXND7DM3s2\n\
QyY5Yi4PakTiyQzR93494tP/AMr5D5q80a75+mjdLeRhpuiRy9Ut4gGdqbgFzTodjyFco1o8KEcQ\n\
959/4/Q5GhPjZJZj/Vj7vx+lj3/ORmgX0c+kebLNCy2dLe5elRHxk9SBj/klmYfOnjmR2TlFSxnr\n\
+C43bOIgxyjpt+p6r5R82aR5o0WDU9OmVxIq/WIAwLwyEfFHIOoIP39Rtmqz4JYpcMnb6fURywEo\n\
/wBiI1LzHounX1lYXd0iX2oSCK0tQayOTXfiNwopux2yMMMpAkDYM55oxIiTvLk8a82f+tF6P87X\n\
/iDZucH+Jy+Lpc/+PR+H6Xtuq6pY6VptzqV9J6VnaRtLPJQmiqKnYVJ+QzSwgZSERzLu5zEImR5B\n\
LtS8u+UPNNkk19Y2up29xGDDdcVZjG4qDHMvxrUd1bLIZsmI0CYn8dGvJhx5RuBIH8bF5X+R2kix\n\
8++bI9Llaby/alraKatVdhMfR36OVRX+IfxzadpZOLFDi+s/qdT2Xj4c2Th+gbfagfyY/wDJyeaP\n\
+MV9/wBR0WT7Q/xaHw/3Ja+zv8an/nf7oKv/ADkqfT1Xy1KwIjC3HxU2+F4icHY/0z+H6U9t84fH\n\
9D038zNUvLP8vNZv9MkIn+rAwzRE1CSMqs6svgjEgj55rNHAHNES73a66ZjhkY86YZ/zjlpeg/4X\n\
uNTijjk1k3LxXU7AGWNAq8EUndVYGu3U/LbN7XnPjEf4acHsbHDw+IfVbFv+cldTsLjXNJsoJ1lu\n\
rOGU3Uampj9VlKBqbAkKTTrT5jMrseBEZE8i4nbeSJlGIO4u3rn5qxvJ+XWvqiliLRmIHgpDE/QB\n\
mo0J/fR97udcP3M/cxv/AJx2uYZfy/aJGrJb3kySr3BYI4/Bsye1okZfg4vY8gcNdxKl5eN3I+ix\n\
jSbee0jFk0uoPYyvLGypEAFuEcfGrDclaKv832c1rtEbo8OpTQaPHaF5JbaSshRvhhQXkizCQVWv\n\
qtFUE1+ww2/aVbv302atoi0uleT1SEA2eO8qQ3WpDLXb76GiqzzTdXsvlXTJdK5KdJt4ZpruPdon\n\
aJUWPnyUr8LktxVj0rQGuKoCJNbs723ePUY47S1jOoiYky+ml4SlZHZC0rVoeJarDpTsqs06PWpZ\n\
I7V/Ut44LuCadLoNHXiVIWOivybg4J5caVHjiqa2zQ3FlaQ6VwN+lo6EIgDfFZxgqCONasr0364q\n\
smjne5sLZorkiGK7rFbsDeITJbrKy1Bpylb1ELGtN6jaiqt5ejgi1vTbW0S4ggtL65T0rooZNrFS\n\
1VRVC/FKCetTvWpxV6HgS8ok/LT8nvN+rT3OkX3G8B9a5i0y5QAFm+3wZZONT/LQZtRrNRhjUht5\n\
h1B0OmzyuJ3/AKJZHa/lB5IttCvNHjtZDFqAjF7dtIWuZBFIsqgyH7I5INlAGY8tflMxK+XLucmP\n\
Z2IQMa58+9M/IyeVLTRV0fy1eJd2Wms8bBJRMyNI7SEOw/ymOVanxDLimKJbtMMcY8OM2IqvnDyf\n\
ofmrTI7DWQ5tIJhcr6b+mQ6Iybt4cXODT6iWKVx5p1Gnhljwz5c0kv0/LjVvII02bU4pPK9iLe0a\n\
6ScBVNuE9JGlH7X2cuic0MvEB6zZ5d7RIYJ4eEkeGKHPu80+8nWWg2XluytdAmFxpEasLSYP6oYG\n\
Ri3x9/iJyjUSnKZM/qcjTxhGAEPpS/8AMGXyLcaO+k+bL+C2trgpIsbyiOYlGBDRgfH1FCQMs0oy\n\
iXFjBJa9WcRjw5CAD5rfIeq+QY9Ng0LyvqVvPFaK3p26ygzEFi7sVNGbdtzTHVQy8RnkB3RpcmER\n\
EMZG3mnPmHU/L1hpzHX57eDT7k/V3+tlRFIXUn0yH2NVU7ZTihOUvRdjubs04Rj6yOE7bvONX/Lb\n\
8o9OWHXRq8ug294oltZLW9ESSK1HBi5iRyCCDRc2WPWaiXo4eKu8OtyaLTR9fFwX3STj8v8ASfym\n\
jvmn8uXUGpawFJe5nmM93xGxZRIar1oWRRlOqyagipgiPyDdpMenErgRKfvsp5ffl75cvfNkHmmd\n\
JTq1twMTCQiP92CFqn05RHVzjjOMfSXIlpISyDIfqCca1oum61pc+l6nD9YsbkBZoeTLUKwYfEhV\n\
hRlB2OU48koSEo8w25cUZxMZCwWHWv5M+XrOF7W01XWLfTZK+ppsV6yW7BvtAoqgkHvvmZLtGZ3M\n\
Y331u4UezYDYSmI93Fsy/Q9B0fQtOj07SbVLSzjqViSu5PVmYkszHxY1zEyZZTPFI2XNxYo448MR\n\
QSfy/wDlz5a0HzBea9p6SrqF+sq3DPIWQiaVZXotNviUZbl1c8kBA8g04tHjxzM4/UUV5v8AJWge\n\
bdOWx1iFnSJucE0bcJY2IoSjb9R1BBGR0+pniNxZajTQzRqSB8tflxougI0UV3f39s0LWy2l9cNN\n\
brC/2kWEBY6U2+zk82slk6AHyG/zYYNHHGKuUhy3Nj5ckjH5DeT4b+S80691PS/U+1BZ3IjTjWvG\n\
rI8lP9nl/wDKeQipCMveHH/krGJXEyj7imt5+UPkK70aLSX07hDDIZluEdhcGRxR3eUks5am/Ko+\n\
4ZVHX5RLiv8AU3S7PwmPCR+v5p/pXlzTdN0c6RGJLizdWSUXUj3DOrjiwZpC2xG1OmUTzSlLi6+W\n\
zkwxRjHh5jz3YlYfkl5T069luNNvNUsYpyPWtLa8eKJlBqEYqBKV+b5ly7SySFSET8HCh2ZjhK4m\n\
Q8gfwftS25trmK4udLk1SaygtJ5YbeyghnuZZebPPEUjjIj+xcLQsCap2pmA7BkvlX0xql1bTxSW\n\
t0SdRtI2BjYwXnxTRutTX07jlUdtqYEpXc2DrMs4kL+tK3GHiuxaO7U0IHI/3Q/jWi0KFG6tJLXR\n\
Ht0JuoLr60gsHma3CFZCvJSlBIGDp8Em2/2qdFUs0DT44ZGpKst/pbxKwPrRqJSks6GVZFSnxxCP\n\
psKkeyrK7qJTdacvISyypLPcSUIq9x+/Wm+wAtWC17CmKoPyvYNb32mzGXl68Y4igHH/AEON+v8A\n\
z0p9HviqU6rcW36SuLpLe5v7ZZVtR6HrevMLd+VzMJYAOLesycakKRHxFBSirI9Bt45vMitDNcXN\n\
tp9nzD3jO0yy37K4Q8/iBWKEbH+bAll2KvCYbYeSPz+RR+70zzEGCHt/pZrwHYUukA/1c3hPjaT+\n\
lD9H7HQCPgaz+jP9P/Hnqf5ieYx5d8mapqitxnjhMdqR19eX93GR/qs3I+wzV6TD4mQRdtrM3h4p\n\
S8vteRfke2peVfPt75W1dPQn1O0imWMn/dqRidF+fpSPy9xTNv2lw5cQyR/hP7HTdlcWHMcctjIf\n\
telfnB5hl0fyTdRWtW1HVmGnWSJuxe4BDcab1EfKnvTNboMXHlF8o7n4O07RzGGI19UvSPixT8wf\n\
K8Plj8iv0OlDJA1s1zIP253nVpG+XI0HtTMrS5jl1XF7/ucTV4Bi0nB3V96O8o+ZB5a/IW11oKGk\n\
tbaX0FPQyyXLxx19ubCvtkM+HxNWY95/Qz02fwtGJ9w/Sl/5G+VINVtLrztr4GpavfzuttNcgScE\n\
jorOobYMWqvsBQUyztLOYkYobRAauytPxg5p+qRKZfnh5V04eVn8y2ES2WtaNJDLDeW4EUhRpFjK\n\
llpXjyDL3FNupyvs3OfE4DvGXRt7VwR8PxBtOPUMU/M7zLL5l/JLy9q84AuptQjS5p0MsUNzG7U7\n\
civKnvmVosPh6mURy4f1OJrs/i6WEjz4v1sn/LD8vdG1Pypp2teZbddW1C6to47dboc47e0hHpwR\n\
RIfhHwKGJp1OYut1co5DGB4QD06nq5eh0cZYxLIOKRHXoOgYR+cnliy8jeZtE8weWk+o+uzyCGMn\n\
gk1uUJKg9FdZKFenXM7s/Mc8JQnv+1wO0sIwZIzx7fsfRMMqywpKtQsihlB60YVzniKelBX4Fdir\n\
sVdirsVdirsVdirsVdirEPOttdWFwmv2cjxKEW31ExFVbgG5RSVZZAArEo7cTRWr2xVBm2ngt7FH\n\
1B5fNqE3ds8pMkQ9dTW0LV3idY+OxrUc8KpVPd+YEuDa27/WdR05/rj6dLbssYWSoYkiRiVVZyRx\n\
rXpihDpryKLeO9gS4iCxlo1aFHpWAOwjuJhI3KKDjXgn2ie+yqy+udKaJvT0uRFlcszyC1iUAmV+\n\
I4SvtVkAHSgpiqMj8w6tcNE1okV/qAjVWjRVkHJIjFs1vPckBfVY/GqCrGtNsVWwPqrsLW31Jl/R\n\
S/Vr2c25X6vG6+k8gIdvjCx0WgO+Ko2Sy/RS2+vaJqLR6UONu9ou8jrGQsdusbeojuZOSj4VYM7M\n\
SemKsv8ALemXFjp5e84nUbyRrq/Zenqyfsr/AJKKAg+WBKa4q8p/5yF0CS48tWfmC1ql7olwrGVd\n\
mEUxCk7d1kCEeG+bXsrLUzA8pB1HbGK8YmOcD+PtpB3XmOD8xte8maRAQ9nHEuua5GvxKskPwLCd\n\
u0nJT4hhk44Tp4ZJHn9Mf1sJZhqZ44jl9cvh0+al+e9rcaJrvlzzzZLWazmW2uBWgbgTLGp2/aX1\n\
FY/LD2ZIThLEev4/UjtUHHOGYcxt+n9aZwXtr57/ADUsZrVhPoHle0S8V9ij3l2oeLoeqrxI8GQ5\n\
UYnBgIP1zNfAfj7W0SGo1AreGMX8Ty/HkmX59/8AktNQ/wCMtv8A8nlyvsv++Hx+5t7V/wAXl8Pv\n\
YhdWk9z/AM4zwCFeTQoJmUdeCXxLH6BvmYJAa3f8elwjEnQbfj1Lvyg/Ln8uvM3km3vtQ00XWpxS\n\
zQ3souLhDyDlkqsciKP3TL0GDX6vNjykA1HpsF7O0WDLiBkLlve5/X3Mxl/Ir8sHWi6S0RrXktzc\n\
k/L4pGGYY7Tz/wA77A5x7K0/837T+tiX54+XNK8u/lhpmlaVGYrKLVUZEZmcgvDcM3xMSepzL7Nz\n\
SyZzKXPh/SHC7Vwxx6eMY8uL9Bemfl+iJ5E8uhRQHTbRqe7QIT+JzWao/vZf1j97tdJ/cw/qj7nl\n\
3/OT3+8nl7/jJdfqizadjc5fD9Lqe3OUPj+h7Rp/+8Ft/wAYk/4iM00+Zd7HkiMil2KuxV2KuxV2\n\
KuxV2KuxV2KrZI45Y3ikUPG4KujCoKkUIIPY4qxFrVfLN0slzB9b0WMEWV6QzyWIJr6coAJMP8sg\n\
3UbHamKoa+ill0qC91E/XNRmnhi0e4s5UjuKykKxjmQcKUBcrx406+OFCRSjWbSAyQava3GniVra\n\
GHUU9BybKXb02T1EZI5P2tloeOw2CqYT2mr+rHBYwaUb0RtPdwmQc4w0v1hgyoGkcV4UIUEKfFqh\n\
VDwCYXGmSatrLyxavy9IWIWzhKu6KxM8xSQ8hxAVADxX4dsVT6H0tDivLTVIobbRGLRWNpAvKSVy\n\
wZfT48ZXkIbrxJqOopVglF6Jok09xDqOoW62cFtU6VpC0K2/PdpZKbGU12A2QbDfFWS4q7FUFrml\n\
W+r6Pe6Xcf3N7BJA560EileQ9xWoyeOZhISHRhlxicTE9Q88/Jb8stV8ofpO71lYvr11whg9J+YE\n\
KVZjWg+0xH/A5sO0dZHLQjyDrezNDLDZlzLK/wAx/K8nmfydqGkQhfrcirJaFjQCaJg679uVOP05\n\
i6TN4WQSPJy9Zg8XEYjmln5Q+Rbnyh5Ye1vwn6Uu53muyhDAAfBGgYAVAVeXzJy3X6kZp2PpDV2d\n\
pDhx0fqJ3Rf5qeWtU8y+TLrSNMCNeTSQsgkbgtEkVmqfkMhos0ceQSlyZ67BLLiMY8zX3qnkHyxc\n\
aX5BsfL+sxRvIkM0N5ACJI2WWRyVJ6EFX3warMJZTOKdJgMMIhL4sEg/LTz/AOR9auL/AMh3MF9p\n\
d1T1NKvW4kjegapRW4V+Fw6t2+ecdZhzxAyipDqHXjRZsEicJBiehZA8351azH9TNpp/lqJ9pr/1\n\
PrU4U9TCilk5f633jMetNDe5T8uXzconVT2qOPz5n4KX5m/l7rms+QtK8vaTL9du7C5heW5u5OLy\n\
LHBLGzsxrVizjJaPVxhlM5bAjp7wx12jnkwxhE2QRz9xZr5V0+503yvo+nXQAubKxtrecKagSRQq\n\
jUPfcZhZ5iU5EciS52CBjjjE8wAGDfnZ5B8w+b4NITRkiZrNp2m9WQR7SBONK9fsHM7s7VQxGXF1\n\
pwO09HPMI8PS3pFpG0VpDE/2kjVWp4gAHNbI2XZjkq4EuxV2KuxV2KuxV2KuxV2KuxV2KuIBFDuD\n\
irG73yPZGcXWkynTLlGMioiLJb82FC4ianBiNuUbKcVSO98qeZFtbS2W1t50s1aJJLecoXieVJmV\n\
47hW6vENxLWld98KFb6p5sOryXyaW8Z5zvH+9tgQbiJItn9R/sekrbp9GKt2HlHzK9hDYXE0FtaR\n\
SetF6jNeSo1PsqoW2h49+LK4xSyTTPLen2Nx9ccyXmoleLX903qS0/lXoqL7IBgVNcVdirsVdirs\n\
VdirsVdirsVdirsVdirsVdirsVdirsVdirsVdirsVdirsVdirsVf/9k="]]]]]],
   Selectable->False],
  DefaultBaseStyle->"ImageGraphics",
  ImageSize->{340.57142857143094`, Automatic},
  ImageSizeRaw->{867, 236},
  PlotRange->{{0, 867}, {0, 236}}]], "Input",
 Evaluatable->False,
 CellChangeTimes->{{3.7381366853360243`*^9, 3.7381367052729826`*^9}, {
  3.738136743209589*^9, 3.738136755130842*^9}},
 TextAlignment->Center,ExpressionUUID->"3d0f6ac9-4940-4116-9aff-753253274976"],

Cell[BoxData[
 RowBox[{"\[IndentingNewLine]", 
  RowBox[{"(*", "               ", 
   StyleBox[
    RowBox[{
     RowBox[{"Method", " ", "of", " ", "Higher"}], "-", 
     RowBox[{"Order", " ", "Operators"}]}],
    FontFamily->"Anastasia",
    FontSize->21,
    FontWeight->"Bold",
    FontColor->GrayLevel[1]], 
   StyleBox["               ",
    FontFamily->"Anastasia",
    FontSize->21,
    FontWeight->"Bold"], "*)"}], "\[IndentingNewLine]"}]], "Input",
 CellChangeTimes->{{3.7313050896715584`*^9, 3.7313051685211544`*^9}, {
   3.731305246135953*^9, 3.7313052565582037`*^9}, {3.7313057174924407`*^9, 
   3.7313057207739687`*^9}, 3.7381367491935225`*^9},
 TextAlignment->Center,
 Background->RGBColor[
  1., 0., 0.],ExpressionUUID->"4368ca08-6e2f-41be-b340-5317d5cf6397"],

Cell[BoxData[
 RowBox[{
  RowBox[{"(*", "\[IndentingNewLine]", " ", 
   RowBox[{
    RowBox[{
     StyleBox["Supplementary",
      FontWeight->"Plain"], 
     StyleBox[" ",
      FontWeight->"Plain"], 
     StyleBox["Code",
      FontWeight->"Plain"], 
     StyleBox[" ",
      FontWeight->"Plain"], 
     StyleBox["to",
      FontWeight->"Plain"], 
     StyleBox[" ",
      FontWeight->"Plain"], 
     StyleBox["the",
      FontWeight->"Plain"], 
     StyleBox[" ",
      FontWeight->"Plain"], 
     StyleBox["article",
      FontWeight->"Plain"], 
     StyleBox[" ",
      FontWeight->"Plain"], "\[IndentingNewLine]", "Method", " ", "of", " ", 
     "Higher"}], "-", 
    RowBox[{
    "order", " ", "Operators", " ", "for", " ", "Quantum", " ", 
     "Optomechanics"}]}], 
   StyleBox["\[IndentingNewLine]",
    FontWeight->"Bold"], 
   StyleBox["*)",
    FontWeight->"Bold"]}], 
  StyleBox["\[IndentingNewLine]",
   FontWeight->"Bold"], 
  RowBox[{
   StyleBox["(*",
    FontWeight->"Bold"], "\n", 
   RowBox[{
    RowBox[{
     StyleBox["Reference",
      FontWeight->"Plain"], 
     StyleBox[" ",
      FontWeight->"Plain"], 
     StyleBox["\[IndentingNewLine]",
      FontWeight->"Plain"], "SREP"}], "-", "18", "-", "10377"}], 
   "\[IndentingNewLine]", "*)"}], "\[IndentingNewLine]", 
  RowBox[{"(*", "\[IndentingNewLine]", 
   RowBox[{
    StyleBox["Journal",
     FontWeight->"Plain"], 
    StyleBox["\[IndentingNewLine]",
     FontWeight->"Plain"], 
    StyleBox["Scientific",
     FontSlant->"Italic"], 
    StyleBox[" ",
     FontSlant->"Italic"], 
    StyleBox["Reports",
     FontSlant->"Italic"]}], "\n", "*)"}], "\[IndentingNewLine]", 
  RowBox[{"(*", "\[IndentingNewLine]", 
   RowBox[{
    StyleBox["Author",
     FontWeight->"Plain"], 
    StyleBox["\[IndentingNewLine]",
     FontWeight->"Plain"], "Sina", " ", "Khorasani"}], "\n", "*)"}], 
  "\[IndentingNewLine]"}]], "Input",
 CellChangeTimes->{{3.738136455241258*^9, 3.738136541465562*^9}, {
   3.738136953247366*^9, 3.7381369587471714`*^9}, 3.7403091175154*^9},
 Background->RGBColor[
  1, 0.925, 0.925],ExpressionUUID->"1d53926e-270c-4675-85ba-d184c4396b43"],

Cell[BoxData[
 RowBox[{"(*", "\[IndentingNewLine]", " ", 
  StyleBox[
   RowBox[{
    RowBox[{
    "Mathematica", " ", "Code", " ", "for", " ", "Generation", " ", "of", " ",
      "Higher"}], "-", 
    RowBox[{"order", " ", "Optical", " ", "Spring", " ", "Effect"}]}],
   FontFamily->"Cooper Black",
   FontWeight->"Plain"], 
  StyleBox[" ",
   FontFamily->"Cooper Black",
   FontWeight->"Plain"], 
  StyleBox["\[IndentingNewLine]",
   FontFamily->"Cooper Black",
   FontWeight->"Plain"], "*)"}]], "Input",
 CellChangeTimes->{{3.73130415903319*^9, 3.7313042712785945`*^9}, {
   3.7313044183825703`*^9, 3.73130444071229*^9}, {3.73130466532016*^9, 
   3.7313048345078154`*^9}, {3.731304924854148*^9, 3.7313049303859143`*^9}, {
   3.731305030311468*^9, 3.73130504585929*^9}, 3.731305086111961*^9, {
   3.7313052681997023`*^9, 3.731305287498064*^9}, {3.7313054120490255`*^9, 
   3.731305426456279*^9}, {3.731307413728625*^9, 3.731307495844961*^9}, {
   3.7381360680879183`*^9, 3.7381360690720577`*^9}, {3.738136295243236*^9, 
   3.738136391459115*^9}, {3.7381365662929564`*^9, 3.738136578730114*^9}, {
   3.7381369300291595`*^9, 3.738137001046481*^9}, {3.7381370792785535`*^9, 
   3.738137089200137*^9}, {3.7381371208554544`*^9, 3.738137134089326*^9}, {
   3.7381373182099333`*^9, 3.7381373251629267`*^9}},
 Background->RGBColor[
  1, 0.9, 1],ExpressionUUID->"70a81c73-2cdb-4ba4-ac71-39e02c8b02fc"],

Cell[BoxData[
 RowBox[{
  RowBox[{"(*", "\[IndentingNewLine]", " ", 
   RowBox[{
    RowBox[{"Copyright", " ", 
     RowBox[{"(", "C", ")"}], " ", "2018", " ", "by", " ", "Sina", " ", 
     "Khorasani", "\[IndentingNewLine]", "Vienna", " ", "Center", " ", "for", 
     " ", "Quantum", " ", "Science", " ", "and", " ", "Technology", 
     "\[IndentingNewLine]", "University", " ", "of", " ", "Vienna", 
     "\[IndentingNewLine]", "Vienna"}], ",", " ", 
    RowBox[{"Austria", "\[IndentingNewLine]", 
     RowBox[{"Email", ":", " ", 
      RowBox[{"sina", ".", 
       RowBox[{"khorasani", "@", "ieee"}], ".", "org"}]}]}]}], 
   "\[IndentingNewLine]", "*)"}], "\[IndentingNewLine]", 
  RowBox[{"(*", "\[IndentingNewLine]", "  ", 
   RowBox[{
   "Distributed", " ", "under", " ", "the", " ", "terms", " ", "and", " ", 
    "conditions", " ", "of", " ", "the", " ", "Creative", " ", "Commons", " ",
     "Attribution", " ", 
    RowBox[{"(", 
     RowBox[{"CC", " ", "BY"}], ")"}], " ", "license"}], " ", 
   "\[IndentingNewLine]", "*)"}]}]], "Input",
 CellChangeTimes->{
  3.731305433800541*^9, {3.738137127698843*^9, 3.7381371300581045`*^9}, 
   3.7381372368687334`*^9},ExpressionUUID->"c0e4ed09-e810-4dc2-b53e-\
f6fb26694054"],

Cell[BoxData[{
 RowBox[{
  RowBox[{
   RowBox[{"Clear", "[", "\"\<Global`*\>\"", "]"}], ";"}], 
  "\[IndentingNewLine]"}], "\[IndentingNewLine]", 
 RowBox[{
  RowBox[{"Off", "[", 
   RowBox[{"General", "::", "obspkg"}], "]"}], ";"}], "\[IndentingNewLine]", 
 RowBox[{
  RowBox[{"Off", "[", 
   StyleBox[
    RowBox[{"ReplaceAll", "::", "reps"}], "MessageName"], "]"}], 
  ";"}], "\[IndentingNewLine]", 
 RowBox[{
  RowBox[{
   RowBox[{"Off", "[", 
    StyleBox[
     RowBox[{"Part", "::", "partw"}], "MessageName"], 
    StyleBox["]", "MessageName"]}], 
   StyleBox[";", "MessageName"]}], 
  "\[IndentingNewLine]"}], "\[IndentingNewLine]", 
 RowBox[{
  RowBox[{"<<", "PhysicalConstants`"}], 
  "\[IndentingNewLine]"}], "\[IndentingNewLine]", 
 RowBox[{
  RowBox[{"Micron", "=", 
   RowBox[{"10", "^", 
    RowBox[{"-", "6"}]}]}], ";"}], "\[IndentingNewLine]", 
 RowBox[{
  RowBox[{"Mega", "=", 
   RowBox[{"10", "^", "6"}]}], ";"}], "\[IndentingNewLine]", 
 RowBox[{
  RowBox[{"Kilo", " ", "=", " ", 
   RowBox[{"10", "^", "3"}]}], ";"}], "\[IndentingNewLine]", 
 RowBox[{
  RowBox[{"Giga", "=", 
   RowBox[{"10", "^", "9"}]}], ";"}], "\[IndentingNewLine]", 
 RowBox[{
  RowBox[{
   RowBox[{"Milli", "=", 
    RowBox[{"10", "^", 
     RowBox[{"-", "3"}]}]}], ";"}], 
  "\[IndentingNewLine]"}], "\[IndentingNewLine]", 
 RowBox[{
  RowBox[{"c", "=", " ", 
   RowBox[{"SpeedOfLight", "/", 
    RowBox[{"(", 
     RowBox[{"Meter", "/", "Second"}], ")"}]}]}], 
  ";"}], "\[IndentingNewLine]", 
 RowBox[{
  RowBox[{"hbar", "=", 
   RowBox[{
    RowBox[{"PlanckConstant", "/", 
     RowBox[{"(", 
      RowBox[{"Joule", " ", "Second"}], ")"}]}], "/", 
    RowBox[{"(", 
     RowBox[{"2", " ", "Pi"}], ")"}]}]}], ";"}], "\[IndentingNewLine]", 
 RowBox[{
  RowBox[{
   RowBox[{"kB", "=", 
    RowBox[{"BoltzmannConstant", "/", 
     RowBox[{"(", 
      RowBox[{"Joule", "/", "Kelvin"}], ")"}]}]}], ";"}], 
  "\[IndentingNewLine]", " "}], "\[IndentingNewLine]", 
 RowBox[{
  RowBox[{
   RowBox[{"T", "=", "1"}], ";"}], 
  "\[IndentingNewLine]"}], "\[IndentingNewLine]", 
 RowBox[{
  RowBox[{"Lambda", "=", 
   RowBox[{"1", "Micron"}]}], ";"}], "\[IndentingNewLine]", 
 RowBox[{
  RowBox[{"wOpt", "=", 
   RowBox[{"2", "Pi", " ", 
    RowBox[{"c", "/", "Lambda"}]}]}], ";"}], "\[IndentingNewLine]", 
 RowBox[{
  RowBox[{"wMech", "=", 
   RowBox[{"2", "Pi", " ", "1", " ", "Giga"}]}], ";"}], "\[IndentingNewLine]", 
 RowBox[{
  RowBox[{
   RowBox[{"gg0", "=", 
    RowBox[{"1", " ", 
     RowBox[{"Mega", "/", 
      RowBox[{"(", 
       RowBox[{"2", "Pi"}], ")"}]}]}]}], ";"}], 
  "\[IndentingNewLine]"}], "\[IndentingNewLine]", 
 RowBox[{
  RowBox[{"QOpt", "=", 
   RowBox[{"10", "^", "6"}]}], ";"}], "\[IndentingNewLine]", 
 RowBox[{
  RowBox[{"QMech", "=", 
   RowBox[{"10", "^", "5"}]}], ";"}], "\[IndentingNewLine]", 
 RowBox[{
  RowBox[{
   RowBox[{"a", "=", 
    RowBox[{"10", "^", "11"}]}], ";"}], 
  "\[IndentingNewLine]"}], "\[IndentingNewLine]", 
 RowBox[{
  RowBox[{"k", "=", 
   RowBox[{"wOpt", "/", "QOpt"}]}], ";"}], "\[IndentingNewLine]", 
 RowBox[{
  RowBox[{"Gam", "=", 
   RowBox[{"wMech", "/", "QMech"}]}], ";"}], "\[IndentingNewLine]", 
 RowBox[{
  RowBox[{
   RowBox[{"v", "=", 
    RowBox[{"k", "+", "Gam"}]}], ";"}], "\[IndentingNewLine]", 
  "\[IndentingNewLine]"}], "\[IndentingNewLine]", 
 RowBox[{
  RowBox[{
   RowBox[{
    RowBox[{"nCav", "[", 
     RowBox[{"d_", ",", "A_"}], "]"}], ":=", 
    RowBox[{"Module", "[", "\[IndentingNewLine]", 
     RowBox[{
      RowBox[{"{", 
       RowBox[{"Eq", ",", "nn", ",", "ww", ",", "mm"}], "}"}], ",", 
      "\[IndentingNewLine]", 
      RowBox[{
       RowBox[{"Eq", "=", 
        RowBox[{"nn", "\[Equal]", 
         RowBox[{
          RowBox[{"A", "^", "2"}], "/", 
          RowBox[{"(", 
           RowBox[{
            RowBox[{
             RowBox[{"k", "^", "2"}], "/", "4"}], "+", 
            RowBox[{
             RowBox[{"(", 
              RowBox[{"d", "+", 
               RowBox[{"2", " ", 
                RowBox[{"gg0", "^", "2"}], " ", "wMech", " ", 
                RowBox[{"nn", "/", 
                 RowBox[{"(", 
                  RowBox[{
                   RowBox[{"wMech", "^", "2"}], "+", 
                   RowBox[{
                    RowBox[{"Gam", "^", "2"}], "/", "4"}]}], ")"}]}]}]}], 
              ")"}], "^", "2"}]}], ")"}]}]}]}], ";", "\[IndentingNewLine]", 
       RowBox[{"sol", "=", 
        RowBox[{
         RowBox[{"NSolve", "[", 
          RowBox[{"Eq", ",", "nn"}], "]"}], "//", "Flatten"}]}], ";", 
       "\[IndentingNewLine]", 
       RowBox[{"ww", "=", 
        RowBox[{"{", 
         RowBox[{
          RowBox[{"(", 
           RowBox[{
            RowBox[{
             RowBox[{"Re", "[", "nn", "]"}], "+", 
             RowBox[{"I", " ", 
              RowBox[{"Abs", "[", 
               RowBox[{"Im", "[", "nn", "]"}], "]"}]}]}], "/.", 
            RowBox[{"sol", "[", 
             RowBox[{"[", "1", "]"}], "]"}]}], ")"}], ",", 
          RowBox[{"(", 
           RowBox[{
            RowBox[{
             RowBox[{"Re", "[", "nn", "]"}], "+", 
             RowBox[{"I", " ", 
              RowBox[{"Abs", "[", 
               RowBox[{"Im", "[", "nn", "]"}], "]"}]}]}], "/.", 
            RowBox[{"sol", "[", 
             RowBox[{"[", "2", "]"}], "]"}]}], ")"}], ",", 
          RowBox[{"(", 
           RowBox[{
            RowBox[{
             RowBox[{"Re", "[", "nn", "]"}], "+", 
             RowBox[{"I", " ", 
              RowBox[{"Abs", "[", 
               RowBox[{"Im", "[", "nn", "]"}], "]"}]}]}], "/.", 
            RowBox[{"sol", "[", 
             RowBox[{"[", "3", "]"}], "]"}]}], ")"}]}], "}"}]}], ";", 
       "\[IndentingNewLine]", 
       RowBox[{"mm", "=", 
        RowBox[{"SortBy", "[", 
         RowBox[{"ww", ",", 
          RowBox[{
           RowBox[{"Im", "[", "#", "]"}], "&"}]}], "]"}]}], ";", 
       "\[IndentingNewLine]", 
       RowBox[{"mm", "[", 
        RowBox[{"[", "1", "]"}], "]"}]}]}], "\[IndentingNewLine]", "]"}]}], 
   ";"}], "\[IndentingNewLine]"}], "\[IndentingNewLine]", 
 RowBox[{
  RowBox[{
   RowBox[{
    RowBox[{"m", "[", "T_", "]"}], ":=", 
    RowBox[{"1", "/", 
     RowBox[{"(", 
      RowBox[{
       RowBox[{"Exp", "[", 
        RowBox[{"hbar", " ", 
         RowBox[{"wMech", "/", 
          RowBox[{"(", 
           RowBox[{"kB", " ", "T"}], ")"}]}]}], "]"}], "-", "1"}], ")"}]}]}], 
   ";"}], "\[IndentingNewLine]", "\[IndentingNewLine]", 
  "\[IndentingNewLine]"}], "\[IndentingNewLine]", 
 RowBox[{
  RowBox[{"\[Kappa]", "=", "k"}], ";"}], "\[IndentingNewLine]", 
 RowBox[{
  RowBox[{"\[CapitalGamma]", "=", "Gam"}], ";"}], "\[IndentingNewLine]", 
 RowBox[{
  RowBox[{"\[Gamma]", "=", "v"}], ";"}], "\[IndentingNewLine]", 
 RowBox[{
  RowBox[{"\[CapitalOmega]", "=", "wMech"}], ";"}], "\[IndentingNewLine]", 
 RowBox[{
  RowBox[{"\[Alpha]", "=", "a"}], ";"}], "\[IndentingNewLine]", 
 RowBox[{
  RowBox[{
   RowBox[{
    SubscriptBox["g", "0"], "=", 
    RowBox[{"2", "\[Pi]", " ", "gg0"}]}], ";"}], 
  "\[IndentingNewLine]"}], "\[IndentingNewLine]", 
 RowBox[{
  RowBox[{
   RowBox[{"n", "[", "\[CapitalDelta]_", "]"}], ":=", 
   RowBox[{"nCav", "[", 
    RowBox[{"\[CapitalDelta]", ",", "\[Alpha]"}], "]"}]}], 
  ";"}], "\[IndentingNewLine]", 
 RowBox[{
  RowBox[{
   RowBox[{"\[CapitalSigma]\[CapitalSigma]1", "[", 
    RowBox[{"w_", ",", "\[CapitalDelta]_"}], "]"}], ":=", 
   RowBox[{"2", 
    SuperscriptBox[
     SubscriptBox["g", "0"], "2"], 
    RowBox[{"n", "[", "\[CapitalDelta]", "]"}], "\[CapitalOmega]", 
    RowBox[{"(", 
     RowBox[{
      FractionBox["1", 
       RowBox[{"\[CapitalDelta]", "+", "w", "+", 
        RowBox[{
         FractionBox["I", "2"], "\[Kappa]"}]}]], "+", 
      FractionBox["1", 
       RowBox[{"\[CapitalDelta]", "-", "w", "-", 
        RowBox[{
         FractionBox["I", "2"], "\[Kappa]"}]}]]}], ")"}]}]}], 
  ";"}], "\[IndentingNewLine]", 
 RowBox[{
  RowBox[{
   RowBox[{"\[Delta]\[CapitalOmega]1", "[", 
    RowBox[{"w_", ",", "\[CapitalDelta]_"}], "]"}], ":=", 
   RowBox[{
    FractionBox["1", 
     RowBox[{"2", "w"}]], 
    RowBox[{"Re", "[", 
     RowBox[{"\[CapitalSigma]\[CapitalSigma]1", "[", 
      RowBox[{"w", ",", "\[CapitalDelta]"}], "]"}], "]"}]}]}], 
  ";"}], "\[IndentingNewLine]", 
 RowBox[{
  RowBox[{
   RowBox[{
    RowBox[{"\[Delta]\[CapitalGamma]1", "[", 
     RowBox[{"w_", ",", "\[CapitalDelta]_"}], "]"}], ":=", 
    RowBox[{
     RowBox[{"-", 
      FractionBox["1", "w"]}], 
     RowBox[{"Im", "[", 
      RowBox[{"\[CapitalSigma]\[CapitalSigma]1", "[", 
       RowBox[{"w", ",", "\[CapitalDelta]"}], "]"}], "]"}]}]}], ";"}], 
  "\[IndentingNewLine]"}], "\[IndentingNewLine]", 
 RowBox[{
  RowBox[{
   RowBox[{"HigherOrderSpring", "[", 
    RowBox[{"w_", ",", "T_"}], "]"}], ":=", 
   RowBox[{
    FractionBox["1", "2"], "+", 
    RowBox[{
     FractionBox["1", "\[CapitalOmega]"], 
     RowBox[{"(", 
      RowBox[{"w", "+", 
       RowBox[{"I", 
        FractionBox["\[CapitalGamma]", "2"]}]}], ")"}], 
     RowBox[{"(", 
      RowBox[{
       RowBox[{"m", "[", "T", "]"}], "+", 
       FractionBox["1", "2"]}], ")"}]}]}]}], ";"}], "\[IndentingNewLine]", 
 RowBox[{
  RowBox[{
   RowBox[{"\[CapitalSigma]\[CapitalSigma]2", "[", 
    RowBox[{"w_", ",", "\[CapitalDelta]_", ",", "T_"}], "]"}], ":=", 
   RowBox[{"2", 
    SuperscriptBox[
     SubscriptBox["g", "0"], "2"], 
    RowBox[{"(", 
     RowBox[{
      RowBox[{"n", "[", "\[CapitalDelta]", "]"}], "+", 
      RowBox[{"HigherOrderSpring", "[", 
       RowBox[{"w", ",", "T"}], "]"}]}], ")"}], "\[CapitalOmega]", 
    RowBox[{"(", 
     RowBox[{
      FractionBox["1", 
       RowBox[{"\[CapitalDelta]", "+", "w", "+", 
        RowBox[{
         FractionBox["I", "2"], "\[Kappa]"}]}]], "+", 
      FractionBox["1", 
       RowBox[{"\[CapitalDelta]", "-", "w", "-", 
        RowBox[{
         FractionBox["I", "2"], "\[Kappa]"}]}]]}], ")"}]}]}], 
  ";"}], "\[IndentingNewLine]", 
 RowBox[{
  RowBox[{
   RowBox[{"\[Delta]\[CapitalOmega]", "[", 
    RowBox[{"w_", ",", "\[CapitalDelta]_", ",", "T_"}], "]"}], ":=", 
   RowBox[{
    FractionBox["1", 
     RowBox[{"2", "w"}]], 
    RowBox[{"Re", "[", 
     RowBox[{"\[CapitalSigma]\[CapitalSigma]2", "[", 
      RowBox[{"w", ",", "\[CapitalDelta]", ",", "T"}], "]"}], "]"}]}]}], 
  ";"}], "\[IndentingNewLine]", 
 RowBox[{
  RowBox[{
   RowBox[{
    RowBox[{"\[Delta]\[CapitalGamma]", "[", 
     RowBox[{"w_", ",", "\[CapitalDelta]_", ",", "T_"}], "]"}], ":=", 
    RowBox[{
     RowBox[{"-", 
      FractionBox["1", "w"]}], 
     RowBox[{"Im", "[", 
      RowBox[{"\[CapitalSigma]\[CapitalSigma]2", "[", 
       RowBox[{"w", ",", "\[CapitalDelta]", ",", "T"}], "]"}], "]"}]}]}], 
   ";"}], "\[IndentingNewLine]"}], "\[IndentingNewLine]", 
 RowBox[{
  RowBox[{
   RowBox[{"\[Delta]\[CapitalOmega]2", "[", 
    RowBox[{"w_", ",", "\[CapitalDelta]_"}], "]"}], ":=", 
   RowBox[{
    SuperscriptBox[
     SubscriptBox["g", "0"], "2"], 
    RowBox[{"n", "[", "\[CapitalDelta]", "]"}], 
    FractionBox["\[CapitalOmega]", "w"], 
    RowBox[{"(", 
     RowBox[{
      FractionBox[
       RowBox[{"\[CapitalDelta]", "+", "w"}], 
       RowBox[{
        SuperscriptBox[
         RowBox[{"(", 
          RowBox[{"\[CapitalDelta]", "+", "w"}], ")"}], "2"], "+", 
        FractionBox[
         SuperscriptBox["\[Kappa]", "2"], "4"]}]], "+", 
      FractionBox[
       RowBox[{"\[CapitalDelta]", "-", "w"}], 
       RowBox[{
        SuperscriptBox[
         RowBox[{"(", 
          RowBox[{"\[CapitalDelta]", "-", "w"}], ")"}], "2"], "+", 
        FractionBox[
         SuperscriptBox["\[Kappa]", "2"], "4"]}]]}], ")"}]}]}], 
  ";"}], "\[IndentingNewLine]", 
 RowBox[{
  RowBox[{
   RowBox[{
    RowBox[{"\[Delta]\[CapitalGamma]2", "[", 
     RowBox[{"w_", ",", "\[CapitalDelta]_"}], "]"}], ":=", 
    RowBox[{
     SuperscriptBox[
      SubscriptBox["g", "0"], "2"], 
     RowBox[{"n", "[", "\[CapitalDelta]", "]"}], 
     FractionBox["\[CapitalOmega]", "w"], 
     RowBox[{"(", 
      RowBox[{
       FractionBox["\[Kappa]", 
        RowBox[{
         SuperscriptBox[
          RowBox[{"(", 
           RowBox[{"\[CapitalDelta]", "+", "w"}], ")"}], "2"], "+", 
         FractionBox[
          SuperscriptBox["\[Kappa]", "2"], "4"]}]], "-", 
       FractionBox["\[Kappa]", 
        RowBox[{
         SuperscriptBox[
          RowBox[{"(", 
           RowBox[{"\[CapitalDelta]", "-", "w"}], ")"}], "2"], "+", 
         FractionBox[
          SuperscriptBox["\[Kappa]", "2"], "4"]}]]}], ")"}]}]}], ";"}], 
  "\[IndentingNewLine]"}], "\[IndentingNewLine]"}], "Input",
 CellChangeTimes->{{3.7244015985199804`*^9, 3.7244016110209303`*^9}, {
   3.724401701574447*^9, 3.7244017023556376`*^9}, {3.724404990418648*^9, 
   3.724405617359047*^9}, {3.724405675753856*^9, 3.724405879881153*^9}, {
   3.724405995196356*^9, 3.7244063851878223`*^9}, {3.7244064389102182`*^9, 
   3.7244066512635794`*^9}, {3.724406718615529*^9, 3.724406732038574*^9}, {
   3.7244067768228273`*^9, 3.724406910949477*^9}, {3.7244069712194214`*^9, 
   3.724407009112764*^9}, {3.7244070620083594`*^9, 3.7244071057302446`*^9}, {
   3.7244071399985676`*^9, 3.724407140545479*^9}, {3.7244072035864644`*^9, 
   3.7244073683981295`*^9}, {3.724407411666854*^9, 3.7244074550295196`*^9}, 
   3.724408236431183*^9, 3.724408293888427*^9, {3.7244107802750463`*^9, 
   3.7244108405296907`*^9}, {3.724411477826584*^9, 3.7244115527102885`*^9}, 
   3.7244121226897182`*^9, {3.724412169532513*^9, 3.724412217820902*^9}, {
   3.724412398566766*^9, 3.724412399691847*^9}, {3.7244124332723827`*^9, 
   3.724412433788092*^9}, {3.7244127527681627`*^9, 3.724412777895014*^9}, {
   3.7244130121306252`*^9, 3.724413012583865*^9}, {3.7244142141361823`*^9, 
   3.7244142674371433`*^9}, {3.7244143171751394`*^9, 3.724414331363296*^9}, {
   3.724414391012599*^9, 3.7244143912625847`*^9}, {3.7244149937154894`*^9, 
   3.7244150014348445`*^9}, {3.7244150683771276`*^9, 
   3.7244150821593294`*^9}, {3.724415315472928*^9, 3.7244153245517044`*^9}, {
   3.7244154699725037`*^9, 3.724415497724391*^9}, {3.72441565384496*^9, 
   3.724415672174395*^9}, {3.724415714833705*^9, 3.7244157246937857`*^9}, {
   3.724415784291809*^9, 3.724415786885743*^9}, {3.7244158776267743`*^9, 
   3.7244158779860244`*^9}, {3.724422432613431*^9, 3.724422535323652*^9}, {
   3.7244227049139333`*^9, 3.724422711117508*^9}, {3.7244231365645604`*^9, 
   3.724423145768339*^9}, {3.7244241841469617`*^9, 3.7244243240638614`*^9}, {
   3.7244243582066903`*^9, 3.72442436056623*^9}, {3.7244245855198536`*^9, 
   3.724424635523511*^9}, {3.724424762336813*^9, 3.7244247675556927`*^9}, {
   3.7244747231202717`*^9, 3.724474723229471*^9}, {3.7244753760282393`*^9, 
   3.7244753768880377`*^9}, 3.724475699217248*^9, 3.724475756877631*^9, {
   3.724476008505211*^9, 3.724476009333366*^9}, {3.7244766698336935`*^9, 
   3.724476672521428*^9}, 3.7244959894322953`*^9, {3.724496371054043*^9, 
   3.724496372319756*^9}, {3.7244964165506988`*^9, 3.7244964176033363`*^9}, {
   3.7244971124844646`*^9, 3.724497112578223*^9}, {3.7244977925163383`*^9, 
   3.7244978065485935`*^9}, {3.7244978557239933`*^9, 
   3.7244978573959885`*^9}, {3.7244980094179087`*^9, 3.72449800974606*^9}, {
   3.7244981779741535`*^9, 3.7244981780208287`*^9}, {3.7244983894586625`*^9, 
   3.7244983910525246`*^9}, {3.7244989229868746`*^9, 3.724498930003*^9}, {
   3.725606721374971*^9, 3.7256067242972636`*^9}, {3.725606778699319*^9, 
   3.7256067788243275`*^9}, 
   3.7256070265585318`*^9},ExpressionUUID->"11508d9b-348b-4d69-ad50-\
7a96b65688e4"],

Cell[CellGroupData[{

Cell[BoxData[{
 RowBox[{
  RowBox[{
   RowBox[{
    RowBox[{"PlotSpring", "[", 
     RowBox[{"w_", ",", "T_", ",", "t_"}], "]"}], ":=", 
    RowBox[{"Module", "[", 
     RowBox[{
      RowBox[{"{", 
       RowBox[{"p1", ",", "p2"}], "}"}], ",", "\[IndentingNewLine]", 
      RowBox[{
       RowBox[{"p1", "=", 
        RowBox[{"Plot", "[", 
         RowBox[{
          RowBox[{"{", 
           RowBox[{
            RowBox[{
             RowBox[{"\[Delta]\[CapitalOmega]", "[", 
              RowBox[{"w", ",", 
               RowBox[{"d", " ", "\[Kappa]"}], ",", "T"}], "]"}], "/", 
             "\[CapitalOmega]"}], ",", 
            RowBox[{
             RowBox[{"\[Delta]\[CapitalOmega]1", "[", 
              RowBox[{"w", ",", 
               RowBox[{"d", " ", "\[Kappa]"}]}], "]"}], "/", 
             "\[CapitalOmega]"}]}], "}"}], ",", 
          RowBox[{"{", 
           RowBox[{"d", ",", 
            RowBox[{"-", "10"}], ",", "10"}], "}"}], ",", 
          RowBox[{"AxesLabel", "\[Rule]", 
           RowBox[{"{", 
            RowBox[{
            "\"\<\!\(\*FractionBox[\(\[CapitalDelta]\), \(\[Kappa]\)]\)\>\"", 
             ",", "\"\<\!\(\*FractionBox[\(\[Delta]\[CapitalOmega]\), \(\
\[CapitalOmega]\)]\)\>\""}], "}"}]}], ",", 
          RowBox[{"PlotRange", "\[Rule]", "All"}], ",", 
          RowBox[{"PlotPoints", "\[Rule]", "50"}], ",", 
          RowBox[{"PlotStyle", "\[Rule]", 
           RowBox[{"{", 
            RowBox[{"Black", ",", "Dashed"}], "}"}]}], ",", 
          RowBox[{"PlotLabel", "\[Rule]", "t"}]}], "]"}]}], ";", 
       "\[IndentingNewLine]", 
       RowBox[{"p2", "=", 
        RowBox[{"Plot", "[", 
         RowBox[{
          RowBox[{"{", 
           RowBox[{
            RowBox[{
             RowBox[{"\[Delta]\[CapitalGamma]", "[", 
              RowBox[{"w", ",", 
               RowBox[{"d", " ", "\[Kappa]"}], ",", "T"}], "]"}], "/", 
             "\[CapitalGamma]"}], ",", 
            RowBox[{
             RowBox[{"\[Delta]\[CapitalGamma]1", "[", 
              RowBox[{"w", ",", 
               RowBox[{"d", " ", "\[Kappa]"}]}], "]"}], "/", 
             "\[CapitalGamma]"}]}], "}"}], ",", 
          RowBox[{"{", 
           RowBox[{"d", ",", 
            RowBox[{"-", "10"}], ",", "10"}], "}"}], ",", 
          RowBox[{"AxesLabel", "\[Rule]", 
           RowBox[{"{", 
            RowBox[{
            "\"\<\!\(\*FractionBox[\(\[CapitalDelta]\), \(\[Kappa]\)]\)\>\"", 
             ",", "\"\<\!\(\*FractionBox[\(\[Delta]\[CapitalGamma]\), \(\
\[CapitalGamma]\)]\)\>\""}], "}"}]}], ",", 
          RowBox[{"PlotRange", "\[Rule]", "All"}], ",", 
          RowBox[{"PlotPoints", "\[Rule]", "50"}], ",", 
          RowBox[{"PlotStyle", "\[Rule]", 
           RowBox[{"{", 
            RowBox[{"Black", ",", "Dashed"}], "}"}]}], ",", 
          RowBox[{"PlotLabel", "\[Rule]", "t"}]}], "]"}]}], ";", 
       "\[IndentingNewLine]", 
       RowBox[{"{", 
        RowBox[{"p1", ",", "p2"}], "}"}]}]}], "\[IndentingNewLine]", "]"}]}], 
   ";"}], "\[IndentingNewLine]"}], "\[IndentingNewLine]", 
 RowBox[{
  RowBox[{
   RowBox[{"{", 
    RowBox[{"p1", ",", "p2"}], "}"}], "=", 
   RowBox[{"PlotSpring", "[", 
    RowBox[{
     RowBox[{"-", "\[CapitalOmega]"}], ",", "T", ",", 
     "\"\<w=-\[CapitalOmega]\>\""}], "]"}]}], ";"}], "\[IndentingNewLine]", 
 RowBox[{"Show", "[", "p1", "]"}], "\[IndentingNewLine]", 
 RowBox[{
  RowBox[{"Show", "[", "p2", "]"}], 
  "\[IndentingNewLine]"}], "\[IndentingNewLine]", 
 RowBox[{
  RowBox[{
   RowBox[{"{", 
    RowBox[{"p1", ",", "p2"}], "}"}], "=", 
   RowBox[{"PlotSpring", "[", 
    RowBox[{
     RowBox[{
      RowBox[{"-", "\[CapitalOmega]"}], "/", "2"}], ",", "T", ",", 
     "\"\<w=-\[CapitalOmega]/2\>\""}], "]"}]}], ";"}], "\[IndentingNewLine]", 
 RowBox[{"Show", "[", "p1", "]"}], "\[IndentingNewLine]", 
 RowBox[{
  RowBox[{"Show", "[", "p2", "]"}], 
  "\[IndentingNewLine]"}], "\[IndentingNewLine]", 
 RowBox[{
  RowBox[{
   RowBox[{"{", 
    RowBox[{"p1", ",", "p2"}], "}"}], "=", 
   RowBox[{"PlotSpring", "[", 
    RowBox[{
     RowBox[{"\[CapitalOmega]", "/", "2"}], ",", "T", ",", 
     "\"\<w=\[CapitalOmega]/2\>\""}], "]"}]}], ";"}], "\[IndentingNewLine]", 
 RowBox[{"Show", "[", "p1", "]"}], "\[IndentingNewLine]", 
 RowBox[{
  RowBox[{"Show", "[", "p2", "]"}], 
  "\[IndentingNewLine]"}], "\[IndentingNewLine]", 
 RowBox[{
  RowBox[{
   RowBox[{"{", 
    RowBox[{"p1", ",", "p2"}], "}"}], "=", 
   RowBox[{"PlotSpring", "[", 
    RowBox[{"\[CapitalOmega]", ",", "T", ",", "\"\<w=\[CapitalOmega]\>\""}], 
    "]"}]}], ";"}], "\[IndentingNewLine]", 
 RowBox[{"Show", "[", "p1", "]"}], "\[IndentingNewLine]", 
 RowBox[{
  RowBox[{"Show", "[", "p2", "]"}], 
  "\[IndentingNewLine]"}], "\[IndentingNewLine]"}], "Input",
 CellChangeTimes->{{3.724407548641569*^9, 3.7244076437111945`*^9}, {
  3.7244077065125113`*^9, 3.7244078216016865`*^9}, {3.7244078517914257`*^9, 
  3.724407865432953*^9}, {3.7244079169524918`*^9, 3.7244079425009737`*^9}, {
  3.724410984120247*^9, 3.7244109997933207`*^9}, {3.7244111235341763`*^9, 
  3.724411146395327*^9}, {3.7244227679497046`*^9, 3.7244227730073767`*^9}, {
  3.7244231862162995`*^9, 3.724423273331917*^9}, {3.7244235056922665`*^9, 
  3.724423569697066*^9}, {3.7244236339827175`*^9, 3.7244236347641354`*^9}, {
  3.724424649399589*^9, 3.724424668963336*^9}, {3.724495845775627*^9, 
  3.7244959165677557`*^9}, {3.724497093029945*^9, 3.724497102608757*^9}, {
  3.7244984547792635`*^9, 3.724498460232779*^9}, {3.7256070341840196`*^9, 
  3.7256070391687455`*^9}},ExpressionUUID->"caadae3d-005b-4d20-9b8a-\
b4d603d2329e"],

Cell[BoxData[
 GraphicsBox[{{{{}, {}, 
     TagBox[{
       {GrayLevel[0], AbsoluteThickness[1.6], Opacity[1.], 
        LineBox[CompressedData["
1:eJwVkmk0FAwXx1W2mBkMw9jHkiKiKJW6RJESUihPlhCSJEqSJBFPdqlsJbss
2SVZri2yL1HWUGR7mCmRsrzeD/fc8zu/e+6He/8S1teMLm1mYmKib9T/+93v
p36sr0uhWKfQ4x58ABN3+H8NrEhhYjBLAXXgAehzf1l6syyFaNxb6PLrAdAO
uKxe+ymFh4x8cizl/KDmUST7yIQUnmlZiVV74gfsuz6JYasUmsDv4hVnf4i6
YXXSJ04KZc+QQVk5ALI2uaUwqUqh8K9Lbge3BMH+M5msMcpSGGJM3UWWCYL3
KaMOu5WksFpefZ1dNwhGdAwVrGWlkMXKx/5sWBDwhyqU1ApLoWH0xPQl0WDw
FZpseMgkhdqr0uIR6iFwTtl8htAkiVlDRkor8WHAcklnj6C5JOqVSbbuso6E
LovdpjPnJdHrpoN/tHskvDgn7FVhIokjTJsXeYMiYZ/efP1FQ0ks1XLU1SiK
BDvlZ+cztSTxVk58pQvbY2jc9N1HTU4SLV2mzY7kP4bgFw/bzZck8B5n21Y5
3ifA+7neKSlCAidTmswK+aIBdyYG+oVK4LWGazWZCtHgdM8rxS5IAgs4h0xL
taPhvYzyoJy/BNbdbnTkvx0Nnjdfniz0kMDCxti2keFoGCPfkauzlECTd/Oj
ta9joOCU0uS4ggQejz/hdsMqDiwTOZkb5SSw5bBly0WvOCD8mhDP3C6BRzjd
HzpEx4Fd/HNTZwkJbOPiDqnpiAOhGY6GRT4JfN7WvZSlGQ++geOpbCs0tHsg
Y3F153Mwqo21kW2iIWlNTPcOTwJIf/w23PCeho199j7uygmw+G2XmV0tDY/9
tmCPMk6AGNZaw+RyGrZ2+RXsi02AEd2Zw6K5NJQb0wkKI7+Eqx1qVJ4oGrLr
r5A7X76EwKHBlt/mNKTrbU8zbU4EszmZ48/MaHgtnOiSOpwI8usutXtNafjc
47Im249EaKexlLkabszXjl9iE0wCfluF9FlNGoobKbiv2CdB8vTd+yPbaXiU
OySvY2sy3Jk/7BT+VRxbXbvLRs1TIP6i6qTGkDiudHNMX3FNgfJuJVtGrziO
xXZGcASkwNobqQtGTeJ4pm1Trn9eCvj6bNXjyxfHO2OlX28yp8Ijnp6d0d7i
mCGs3Xk2LxVilZ1mEgTF0UbJOe8DNR3epV6yN+QVxxao3s+vlA6DApZfmYgb
vjMjxVMnHcRWTg9cZBLHqNayhCD3dEiqU22W+i6GmWK5Hp096fDKeEtWepEY
2t+5sM4WkwGlt2Idcw3EcKrKr4tZORMkba+nfj4uhkbHxKPqDTIhxPD4yCZN
MVT8MaaZ7pQJ1rKLxmdVxHC2SEOyLS0TOAdOH1mmiqGtshM5VyQLLGArVWtM
FBeub6VOkrJhC4tHfe8NURSoYfeJI70GZ4Y+E5OzKDoORzj1K76Gz0Pb1GTt
RdH66JVKjdOvIbukO+/OeVFsFem87Rf1GkwcFONpIIpKnr7lcyK5kNE84erI
JornRTPjq4XyQD/SmLYWI4IFE4YlRVr54LmHS1fnsQhWSUsdzzbJh7Suxuvh
wSIoQqgsK7ucD2vkQ7WS90SwPHWsWSQ8H3IeS9rp2IrgMbYu5+WhfCA8mc8K
3yWCmocF+FS8C6Dp2b+qUrXCGE2h9LzpLIRFVS0rp3JhFNHt5ev+XgiSn1cC
i4uFUVGuhpljrRA8qS79Ohkb3rQwqVmuCGRjTO46hQija7JjRpJ/EQTGStUW
mwrjjK6ET4NGMeg8r9A/PiuEE39jJQ61lQA9ZHCFeUIIhacOLjlMlECs99/M
6i9CKP6oUbFwrQRmLQ+wqXVvsInE3ZeKbyBSsrhKoUwIbfaZPvga+QaG07OV
eAOFsHp/sIKKZSm4F8SRh6WE0Cdq/3Yz7jKgJZdhrKgQbh8V7Q2XL4MPj/uc
TQWEkCNGZffM8TIQuSnQ3MEhhDW8uu2cvmVQo/r4QS1DEENz4v5sXiwDUsWj
hYwqQfTjOLZp9ds7SGu43ev2jyA+fa+p8nmkAmL2uGu9OiuIJFHj7kbmSgh+
7po3fEoQ6wzffpzdUQmublce6WoI4lD8yPWO65VwWNwcxLcJ4tHoUEdu1ir4
6K6R1jRHxSuKS2Ybb4HNMmzuEr5U3Dboy//Hthp+hW/5anKHitpGFfGPPKth
8u+6QfANKgaoxtxWC6+Gts7fskt2VFT4/VN+/V01xNydHmo5ScXZn5mnKZQa
UOppPeZBoeJ9wafKxa01YOEXRWnPEED6JbuKDLM6aFNfZPNIEsDsf1um2d3q
QP2v6R9avACev0f8ExxUBzRX4S+uYQI4asjWtKmiDsYskzL43QWwrsMrJVWi
HuzU8tQstARQVDFjlvdHPTj/aL743xA/MqPVrdj8BhjOUTj79BM/PtV+lMHc
3gAGl8O01Tv58cOwvln8bAMojRjtjKjjx3uKbinGOxrhR2vfgkoWP+5MmaxZ
TmwE91ffA7w8+PEfLl83sxcfwNtqy2tOXn40eWjXrl7ZDHntOqEfCfzoSM8P
sB5thjEIdn7Oyo/iB/LMKphbQFuUoqj4h4KtrGcponotQOqXyTMapaDsyRce
EUMt8OLMiYKYXAqaPPF3KuFsgyrtiJLtehQcqP9OPKDXAT+Ke57Sj1GwzPmp
Y93FDpDeJnTrrToFrTiZmW/c6oDALcmqJ5Up2GQXL3YkuQMMsajUWYiCXJOq
7nErHTBy4HNZ8SQf3ndyO/qspBOYFMSrtPz5MFcQCRwnusGL/4iFvzcfmqt0
C7HZd8PSuvXq+1t8+L7z+jc1v26Y60pTO+HIhz3ac2X6Vd0w4LGr1NCAD/W6
effu2P8RSuoO55sL8uGtq1cY0nt7YM9rS8MEMh8uZM4EDBv3QM6z+/MjnHwY
R6yv/OzeAymO9Qq2a7w4o9p6O+JtD0Ryn8p0/MqLepmbr2/T7IWrFy4k38rh
xYRzy6N2Vp9g8pi35ts0Xlzu0bRz9/8EtoovR/8k8OKLlGRGR+YnMNv8Tdw7
khcXZELnLy9+guMZV+L9bvFijoZqonrEZ5Be8HwScYQXt6UXE2i9fdAfFBOQ
1UPG65OUVrWkQeiup2VbtZOxRHLel942CC3r6R2UD2TktEhqXvk7CJVuJYI+
5WTc73RyTcx0CJL+6c46m0xGeX3VGy94hsFxJ7Fj1YWMSg8pekrRX8DmUtRC
gSMZZ9wslkqavsCFBGFBB9sNf05+W+LqF9DnlbPuMiXjl7aCwNN7RmDPX+2F
NCDjoVBx5bdxI/C3yYdqSNhgskelm8coLDCzH2ZhJWNOUJIJ05NRmIOwi2Xr
PDiqkJ9alz8KIwXPM6V/8mCo9p/OXzOjUBdbdmi5jwel+v5jZ7bZSKPjglVS
Og/OrY54US98BREOh1cLmjxoeTvWnnFnHCwqW4IlD/HgI4eLARzJ45DoutvF
cC8PTt7TPHS1aRxkBv7sy96+sY/Hn8QlNAGK2SF1NgQebJkazqkqnwBN/cIv
XT3cSOPXEg3gmoTLkWuUfAdubBnX3Y7fpiFb22Z5+CI3mv/HVlTPOwNzfxoG
Cf9wY7X5/Bu65gy42kQkO5zixqwCokBW4gx4qUjvpu3hxrAfUeFGVrMglvM4
WmyJC8X8DQwbhv+DZIq5pecUF+oFFaA+aQ52eMvI9A5wYdaw5fmCw3Ow2+Bt
YQhyYUdStsGPuDk4yhhuW/mXC9eP2sj5GM/Dlb1yLAMiXGiZPFLlZkYHV5a3
6e5cXPjufqpwiTMdPHt0TpA3c6HP5OxsnC8dHt28FKb7nYR2fW+rVV/RIfLY
wu7xPhLGeXtyjLyjQyzlwUefFhKKr8gYcrfRIbP4pWBpPglrX51zmqbTocBf
sfxMCgnLQ8rN/TYxoMy40mL+KQlDd+2795CHAU2/BpJlvEjolmBt/lKRAV31
jto1ziRUUu4fTT3MgP4ny5PmF0loonFAev4EA6b2Cux6ok3CC7PhYttsGEBn
SetQOkBCg3lTpdWrDPjdo+LWspOEufY6hfO3GMCUVktxECPhjbMlYQwfBrC7
G5Vu4SHh7jsfLZcCGcCtPWqWsIWE0gtnXX6FMYDK77J6cJGIaWY21V+eMIA2
sZbQO0nE9BdTbJmxDNhREqLpOkDEjET5XJ0XDFB6KDJObCMiN72+P+slA/ab
ZAW8QiIeZd10+UMiAzRkDsodKyRidVrSr8gNPr7Y2DKSSkStTtrQnwQGGL43
veYVTcTkqdMaP+MZcO7pBA81iIi8oTHsztEMsLK7WVR4l4iVd2NmL0QywH4f
s6mBCxHD0Olm/iMGOLM+Xp62JuLWNVdm8/sMcO+ViH9oTES1mPw+Q3cGeKfl
geRxIsaVtgt5X2bAQ3f10YqDRCT35/f3mDEgVLvtwXkFIr5jlErobtz3Kb+5
zC9xIqobZyw2qjLgxcRMYziZiL/7VRy0pRiQVuJ5RZ6FiP3x8KyAwIDXD7eS
GpcIqFdSXL32kw4lJtF5NtMEXBaV1Rfpo0OlzPYz64MEfGa7+mllIy/vF4t/
xbYTUDZL51BkPB3a3h+N3ldDQJYQnfQ2Tzr0Pu0+2FVEQD7W20kpJnQY38e4
tzWWgFHv+mKmWOkwy+ojmRpMQH+X+s0+JfOw0Euq17hHwLcZU8Or5+eB+ZY8
h4ctAcNKSWrUiDkg6LzL5jUl4GuHC8dCpeeAT+CEQa4uAQumPhUFFvwH0m/s
oyZ2EZB5XNeus2IW5AMW9/lKEFA/MYefXW0WVEz9+0T5CDi7/P5EVMEMHF1K
EjNe5sRcXbrxs/BpsFEdzqit5cR/d01ra7BPgl2Gqon2G06U7x2Rp9p+B0fB
iC0fMjnRvqJ5iPpuAlz+alm0RXDipsOFCc1m4+BV9Yq3z5IT87ZTAletxyBK
56b33F8OfDVKbZcz/wTPStt2Xp/nwLmpbbHJ4T0QK7uj7+cYB3K3+TDUK7vh
JeeA8vIHDtQJjhy8tLUDTsg67LlRzoETvaFdz9ab4X/dQmAh
         "]], LineBox[CompressedData["
1:eJwVjnk41Hsbh2fG7CK0WY42vLYW5K1ExaEcQoVDqyItVNMqO3EkOlFIuzaV
FqGTQnWe70NIUlJyyNohZQsTZn6/GTNv7x/39fnnvj7XPStgn+d2FoPBuPCT
/2/CvHNN3jeEuD/x3ddkdvmySt8J3jrWQqzNjvX/ZPA3vKrazrxsLETZnMIH
goQyqLEhedP1hLjeI9o39HAlvNc7KDBkCfFl3mjhuNtbaG//B+a9E6D9ry/M
/TobQLoz29RpjwCH+k64Lnj3L8ga5Q2VWwQITFnCioJOULj4JLh4CXDOgc8H
vFK6gD1H0O6xRIA6reeTxpd2g+aQ6Mx6vgD92jb424T2wGT/KocWGR93RY14
vrLrBe33swb9Bvlo6F9dA4pemF5Y7xLYwEebo1esHoX2g1nYEqXoJh/79FIj
1ZcOArZ6mHWe5ePrGjw3+ccg+Dhu+903mY/L+6iz6z2HIF795P3lIj6GNDT5
bxsfgqabrb4ai/noMxk+RNuIQSQUxyeY8bFFrj9v4R9iYO/n5kl/4WMt+/7Q
p2oxWNjOZ39m8jHMcLEDx/sHJNUdLXj4modzxVcNHnuMwPRFmc1GwMNGa0rr
VtIIFF6+y71YwEPrJiO1MhyBjp3vN8Vn8nBzsYXojvkoHHnTfXzsOA8txa4f
E/xGYcIC2V/BETxU3zC2uPDUKCxSGAi8tvCQ3ajaYzUwCjXbFlu/XMvDPxPL
KjJ1xiDgldsWWyce2uvsKzzoNAapZ0IeG5jyMDNH0FiaOQbdZi/9R8RcNC/V
fP7CWAJRp5tP7vrCxX6Tdc85LhLQGhssavmHi1o5acbqQRJYVqqtXvGciyc0
bkWfvSWB+v/MtbHJ52J6C8vSpEwCwScdAh9c/+m/lbZkt0og0zf4aWYiFz/P
8ZsYqSkFs79jvgjCuTjquN70q6kUcHaGRsxuLsrilvv7OUihf+DZjh1ruHix
xOhYyl4pOCWoTVqky0XVZJM7+EwKn3pmLbs/gYusnOPd695IYf/qhUEzlBxs
XuuQsbBNCpd0txBeFwfDr1qat4xLweLood7IBg4adOreLphAQeWX41OGqjho
3Jed36lLgbigYHfjAw5mVaZWRP2XgqSpFWfdrnHwQ1Os9ncHCqZHNZViOgcd
9u1NqnenwNWZpX03lIManhOvTAmkoCN3qqN+MAeLtnV4R4goOKJlLkrbxEGJ
9ka3XWEUXG/1Kg93+Pm3J/y0+AQFVl1WdL01B1+8ykvmZVBQ3qtpYWHCwbuS
m0HlFynoltRe6lbnoPyOs4fjXQpCFXl1DiwOrlb2v1UtoIDPSeVljbJxT7vf
/OQnFJhpuR3yamGj+9aNJ/LKKHimbX43r5aN77eHrtpURYHbDGG74AUbV3Rm
RlS/oUA0p8oV77LR9HBMtfgfCpRWOUf1stgois9S+6uFgtM2iU+OnGbj+Pp9
bLvPFPy10mn23FA2SlQ1/yjpocDR3WBdUjAbo8iGCw8HKKj3YqV2bmbjpF77
uOhhCsa2InXBiY2GKvtNL0gpOL7z6vzRRWz8pCz80S+jQFsUs32NORuH7Q7e
/EVJgW2kXR1Xi423K4uNp3FoqInT4wVw2OiylE75wqPBL4m2+1uqgs7fRljn
hDQczSy+c6hdBXvVZz+4O5GG8nzrox25KtgtLVtXok3D708mPbG9poJVfck9
r3Vp6H4u7juboYJqmB/+5hca+NUFvu4RKrhqKBJuzKTBvWvO/KfOKvitaqyy
yJiGBm2jtox/Waj6ZKpvjDUNO2ewJw9+ZGFRlfl9/kIapEadLq6vWNh6aPH9
9EU06C64/phRwELvk1+b7iz52euun7I3moX1FZ4fxfY0fI2bYueszcKahblT
MzxoEEbnD2YIWRjeFd+fsYaGeWEu2R1yJl6sy0m+5knDEVG0MOIzEx2EyVnt
PjRwN35pzL3HRMbvYcDZSoOZT+xJ6jIT6ejBYyEBNHis1bFfeYqJHn8M3h4N
pCHT2T2n/RATPwxOHzYJpsHQ+nGI1lImRqfale8KoeG3+atNt8xnoolENW1X
GA17zHpa7s9i4s5N5b5RkTQUztR3WsFl4i3H5qDPcTQ4qh3TCqtl4OXkd5a5
p2jYwZ9RWV7KQPtE4SGfDBpOqJSEaxYycEJQ4OVp52h4T/V33DvPwN/Wvxxp
v0JDQLd3fqs/AzdJKg6k5dOQ+Pl7gJk3A89MYhbLHtFwryVpauhKBoZlCb1i
i2kQv38erWHOQJemzqsfSmlgxbqcT/ymJKcMc0eLPtLgGhKtnPFGSforit1H
PtGQtvvhjpKHSnJ2WqPQrYOGmet0/tsfoSTb94fmePTRsNyyp26tmpL46De3
3mbJINFY36ZvWEG+Vvk0lfNl8FZ/7bWEBgXZ2KYmZEyUgZ+wRFR0VUFwmdGX
t3oyiOpMUtW3UhALsxKf+oUyeJppsuKbzziJK0+3un9QBvyNX7cx7cbJROOU
JaciZOAz83a87qxxIj0fHJUeLwPxPQN065OTYhthoCRdBqY43fZhrJzcaO0t
XP5YBud7J1tG3JGRpKsOicNKGXTnf1idkSIjK/Hm8jaBHKxD0kW5B2UkYIOj
on+SHGqVE3Pb7GTkvKGx3QETOXCnqBo71tGkTedEmo6XHEKWM/Un0BS5qVW+
WyNfDmVstDVqp0jJyZGlVs/koFEds2FZOUX2esU0h72UQ663/Nz+VIocEc0w
D+mQQ1eQROvjbIoY16oq500eB88zA/wrq6TEUk07+W38OFj0NI3Mzxoj7x7U
lwxHK+Dw0FzTaQljxHWi65SWFAUUS+I2K4LHiNneQNO+LAU4cM0qaxaPkch/
t0lDQQGeBhHngupHyVBtY+xqphJCNusuyVYdJXqqKbnqqUp4WrchdmrED6K3
5HWPZQCDKBrzHo1v/UFaT2tWJu9hkF87WN+6nH+Qw74XdEaPMMjr7/fWPJry
g9Rej5/GPckgLaqyWWseikln6axSjSIGUa64VJ78bZjMeB74GDSYxOlps2Dc
Z4gsM1z0orqOSfLu3bJ5aTv0s/fYnch2JtG+tC8obeYQObMlJmvZAJM0SLjp
q+oHSfCznVMoPosYRfpoZNHficXN4PAFDixSFjc6wd55gOQsPX/VvpBFzgYk
76nXGCBuu+eu/VDGIkGO+jW7PvWTouyCJaI6FtHgrPgzbW8/Wapxg1HynUVk
qUeyjfr6SINZ18CApgr5H0o9Jvk=
         "]], LineBox[CompressedData["
1:eJwVlHdczd8fx+/4fFrS+CISokiJ0FAZ55xkRRoKhYrcQpJKpY2WloiUFA0p
ITRk5R6lpaWp0t5Dcpu3e7vV7/7+Oo/n43Her9f79T5jnfXVYzY0CoVyhEqh
/H/teqaKXvj9wTgqpEpFhY55EWoCQZ1D+Ol0ocHIUzquvlpis/LlED4fy9B3
z6DjZ0ani95cG8J1S//Zs7/Q8eH//AMaBYYw42ntzZImOo59WEtT2jKI8yiK
a10lCWzvZmv9dXoAs5Z+GTgrS2B0kptv/G0Acx/MnlbZQuDBFXK3PE0G8HMl
1w/nDxF4R7zTQrlHP36vXPdvwJvAIj6k1Vndfjxq1RUYGULgNotY5qRoP07c
2vqYiCZwgGy+z+rEPrwz0oWp9YbAZpTjbZmX+nCLu8y28U8E3tw1uPuAWh+W
NHfotSkicF2yBM+huBcHbX2/9XILgVP9U07T7/XiQN+skYk+AnsytL7EmPfi
vjaOxgYWgeUUznp+G+nBNr+cmq7QSTwtMNlsmtuDX0t7THiKkvjHwG3toRs9
uPjkpMyqZSR2TH87I7mkB2tsr6UQG0i8TczBf29nNw4dJZRLlUk85rxZ7FpG
N07tjBRaqUrirMbhR888u7FUUCFjUpPEzrvT5esPduP5FwWdxntIrJZ04Q2x
rBtP3swb37yXxJOkgrZGdxfmBcr33ThA4hy73u82b7uw0/qhhn2HSez6M9kg
2rsLC8QWv3c9SuId6ueai/W6sIXp3YOiRvz+H8ky2FJdeN3Zu7K0YyTOnWsb
3djbiUvM2MlGJiS+bh3vYZbZiadenRQc47NWySkixLcTiw1uPtbK5xll6buf
jnRiffKG2SI+f7rXKD28ohMrZj5kuhmTeGJYWU+jogPLFnxnSxmS2CXnhWW0
bQd+KK1/oPcI399ngwub0oHvmVt/+XWQ73cwOcQsrh2vmNTT7Ofnm5GQTfik
0Y47tKIvifDze/yOy1lZ3YbDN0bU7NxBYu6zFWVedm04ZyiX6aBCYq8rDzta
iTacz75t/IQ/b96O/6b2JLRiGyF9768yJPah3BVJ0G7FraQqUSxB4vkfi9ZS
6lsw0yLSL4Mg8c0HwRrnHFpw13IbWzs2gakW5JECoRZ8TJ06PT5IYD8Fv7Py
z35j1y7SeE8zgQnWvGvAnt9YUzHKGZYSWMB/JvGAczOmW3oY7E0m8G1919w0
0WY8stbgrModAgtJjZcLpTXhdDGp0Rdu/Puc/me6rKURy61YrSy7n8BhzhdF
N7s14kyL6lByE4FFd/etuyPRiFk9/tWGiwks/rNd33D/L6ykN7+5r4qO7z06
bf2uowGnPB/vWMl/j/9ZN12X9GzAUVleX0NC6HjpVE1y3Zt6nGPSzBrcTccP
mQYf1fXqseBbh/uFS+hYKri88mFPHU7QiCffDdLwCpmimZMr6nDoOUHa3XAa
ju3VEfuUVYtvxif5Xj1NwyvfMOVXHq3FO2Z1i7UVaXi1zkeD1ls1mGoSqXnp
CxU/FdFg7FlVg2eGhDYyb1GxbH2mx9PcaryxONKvdT8V61ad0Mv/9RMbO5Q6
nSqh4APnjFz8F/3EYnJXJzICKPjQpF7CflSF82RgfRakYP2Ve6Z+pFfgdppG
+w2LBeYJW/mkWu8feNfgnt7dXTxmqNO14PvvS/H79OglRdo85lfv71ePjZbg
Dwxj15I7s8z1D86DWqtirKBcVW6syGWO42ctNXu/45gSkbh7imzmGrVDm5Ml
P2OzC+rrg21YzEC9Qe46/484f77fPZMzyhyxCv6RNJmLgy7p63LW/WV+Di+1
TWrMxsPD93cWnh1iZlRE7tXZ9QpvkKxWkUrqYrIexTLGYp3x5jBZwzvmL5je
tKiiA1rmUCMr87yI3z2g8vh8ydIdN+BbVhLRYp8DTNSa8oJ0oiDKZytLe5YB
J9vLQ4VRqXD6ZcTIoRNtIFlbWb8oMx3Kn9jhZJLWCepF/7wpqnoNXyud9+5M
6Abx5ho7zwdkQtLiVqV7QD+gUN4vnGd+gBsoRmHikqMgdmjp9l79T7DCP7o4
tO8fUK1zsWa0fIaDXnvOFDSzACNVvYgx8xVWCdi+ufBkHDAUThWpShfA59Kf
3JvZU2CbjEi7c2cBlKptiPMunAZz4p+ns9K+w8Ahnd2T4WwQzZFWVNtRBO2T
eXVSkhxQUtEcqmZSCjN2xcY97Z0FF91/l5xW/gGvJi374RnPA0LrW4gAehks
ux0hSTOcA4e9Wn3rs8thnaVumnDKPBhWaPvCC6uARbzLk2EHFkBYbdvMekYl
XJHMWPe1ZwFUKHU4uy79CVUnwo3W36ZA+4aOt09GfsLWD3eWtVRSYBBynLa2
roYLFsPneJJUuHHEUS1sZw08cmXbibj7VDijM2ackMrnTtPdSj+psDTGyTH7
v1rILjwluFeYBi/qOme0DNdCK2WRl7vcaFArdrz834k6OH5kp9v2dBoU+uc8
TP9eB5eoeUy2NNNg+uNrGzfH1cPQKulzPup06Mma2I8EG+BL3197wi3p8PAB
F4bptQbYI18YeSOIDofHXJK8j/yCjkqZv/ZX0+Hng1P43odfsCJARVN1nA5D
n7i2p8g3wqgoeovGfwQ8NTHF+3i3EdqfPplisY2AynpuMpWzjbDe+Pz1XH0C
8p5Oa3ddaIJibEm1oxcIWDHpZjZV1wSF9ZRfqtwkoH3i9YerXzdDWanWbCKD
gLun2dnbV/yG1h6mHv/lE1BU3712f8BvaKU0cvxJHQFbk2ZY5qzfsJwXEpbZ
S8AMtru4w5kWWPczcfvpSQL6HuVs8Sttgc+dPmxPpZHQ4JmHfrR6KzT/cHzf
U3ESruFw7F4mtkLqCuNRAxkSjhp4hjBF22CKzjXf7xtIyEzhptW6t8HPm1wX
CW4lYQTXs7i/tw2WAj3n9ZoktDSa7eUatUMjm7emCoCEW1O96OJf2+H30sUr
lu8jIYU3u05eqQMudwjppeiRsNrYG2k+7IAlzeYpf/X5bOL79jmlE6ZtM6EP
GJLwoy+T+XZHJ/x3Ldlh2piEienzlZ/sO2HVqw9LN5iQMLgetH1P7oRSgqf6
vPjsuOA7UtnUCUOVuyPpfDbbhGcbxbpg1IaYO4X8enR8QaR7XxfUebxJrISv
r3gTrhzx7IIBEsaiS46SUOLVDaXpd13witm1fe/4/XEasBZloAu2HXTTTN1P
wm4K5ZDI6m5otT1amYdIWKaMTi416YbP0022fNpFwqwTN23XhHRDTbOrEr0a
JHx865urIu6Gf/LGHf358/J7TQlUneqGahzdnCeKJLRrRFG7lXvg+rq9Itrr
SLhzS36WUUwPdD8kki4iSUKN+l/RzB898CvbSaFPiITbvEY8N/N6oJxZYhyD
QkKFH8t1hc71wqvBQnrnRwm4xMahDm/qg09fz22sKiagmGjAhy0WffAbvbgd
5hFQJDs2Lu5uH/wXodPukklACrXo/PXJPng4oSZCI46AI/EykyrMfhieVR1k
Y0/AAd3tTfGsfhj5+63CgbME7B4+kCciPwA/vIF0qikBm7WcA/pvD8BrH+4v
Fd9FwOL60qVPjQchL/MSKhckYIKom8biviH4OV16h/sTOnycHSbttXwY6uyS
yJi4S4fRp5LmBvWGYZb03tUX/Ogw/EVFUeGbYZhb9Hz1rgt06L5P/oS3+x+Y
9kgMfNpGh8e8q93+LPoLHRol9059p0Ga27JWhjQLem65upfJosJTZ1/WflRn
QXkLc+pgNxVmHYY/RI1Y0DHS57d8AxVay17KzQliQZXATTZ1n6iwoDTvHjHJ
gkL3zBxlAqjQX4axP6VqDBp8u8cIX0WFrSRn18zQGNwQ+evDrDgVqrPuqOqT
4/BKxNGtt+hU2Fv4QXZy1zj0kJsW+TlMgfscFnF108eh2Ii3hcdnCiTys970
+E9AM9nQoeWWFHjm1cHnmgkT0E7b7/LEMQrMedgaF/Z5Aooc/kP0H6RAhp1A
iNrYBCxlLvGSUKXAoiWnzvtbTsLkSZ3lnoL8/9GWukJeewru5m5aUL2yAARF
jW5Zj07DDT12N0yOzAOzjae+7RBmwy0enHPTO+fBy72MBZH1bChvGuZSsGke
GHi4+2Sbs+FHq0WBDSLzILo/0YMoYsPhuWHcXTEHFPLHnFLjZmDwMsYmF7M5
4N46+84zdwb+KgxRiT48B8rYJMugZgbOLQ7Nbt89BxxUVjqwBTiQ4XTtbve6
OZAbt9fukDOfT+/8+O4vD+x3e2A9fIgLM8VeiaNwHoiOfJLEPM+F2o+DGO9v
8sDg67TO+75ceGzdMzcDVx4I7/liuSuHC4U/Wsv9seSBeqPeU+Gys3CrrVjp
DzUeYChrmKhMz8Jl+HDHVM8syD0A79MkeZCdGXHl/u9ZIGStV/NLmQfP6Wzg
GtbMgtePLAxvnOPB2FeyllvwLJgkg45UV/Dgv3eK3vbxs8C/85eu87M56CPq
L9xwZha0fzpyxT1vDmbI5e37c3wW7HzwLdq3YQ66/9tdJGM4C1j7Xw6FCs7D
JdcvzZfpzALLVz53n12eh+EUy9WWirPgc8D4x/SAeZihrGG0V24WLLO80P32
yTzcsKgqEq6aBRUSxhp5P+dhQURTQoAEX99tfUu92gK8TcbZqnO5INowlmjR
X4BCD5UjWye5YExRTKXLZgEe4Vzyjv/HBS9a2Df/xvD30272WvdxgZROuYIA
bwGWfzUXIGu5gENqf5KxpiBZfVayy1suSHWeqHzqQEFVygLFfq+4wLQjo3ud
FwXtOZ0W9TyNC959lBNVjKKgqPgcQ8VELrC9LGqlXkxBpWedP8nc54KlTcXX
PtRSEEc5Kq80ggsK9t0K3tlBQQeevr4VHMYFq9dMZ6IZCgqhyOnCQC6or+4g
jm6iIqCzoveWBxf47XksXb2DimJe5Ol8deOCbS9NVUx0qSjg9GppYRcuCPP/
cdL8DBXdKTAZrXbggr07sl/aRFCR1kmtyuU2XMBKvoIHH1PRR+2wxEprLngq
rlh/OY2K7IXHFCLP8vMOxs85faMiu0ufv8Az/DxxQUa+43w/q1bHraZcUL4k
aECcQkPqxU5xa45xQX9YoG/SYho6tjBbKW3EBau8A14XKtLQutmE8u36XBB8
xk9okRUN7Wz2iGzYxwVnV/t+iymnoTEjn4p9mlzg9dDnpFIzDZU53qc/1eCf
12Kf0c/9NOSg5RM/rcYFFXNeq9qpdPTsVV1N0jYu0Gr3cF+vRUdHGCcu5itx
gckJD/Hc/XSkIl5IZ2/kAocq99SDJnS0321DuZwCF6Qwr9fbOdDRsbaBmyfl
uEAiwXVbZgodFRkmXFm8kguUl7uW7M2iI+H3TjEVy7ngwF0Xy3pMR14uu6dd
l3GB941r4ezfdHSqJsz8pgQXxLCd5UMG6UjJVCCvbTEXZF11/rxymo4mqRfE
1izigkErp8E9kgSKzJa/C0kuoDc53vi5hkCPj4jErqJxwRojR6lzmwlUxqw5
VD/PAabo6r6AgwQS0n8QUsbmgKsfHVqWHSdQx2HCmpjkgNBtDs5p1gQ6bSDq
IM7igG9rrySW+RCoP3+wMmKAA1oe2WueCSPQdaG0/LluDpiWsK/6+4hAwQVe
G9XaOWAz9TJPIodAOZXeoX11HHDQw+5Bcj6BtvcW2p2p4gDrsUub1H8SaI3L
yK07pRzwqOui2clhAkEflTmJPA7INr/4b5BNIHvvHMcz7zmgquZCkCdJokHF
K1qmbziAKLDNebKWRFyWVYp2AgfI7rQ9slWFRAY35exlYzhgZ5ZN97ddJIqQ
elSZFMHPl8yQ6D1BomtBvrqXvTkgwiM2PuI8idRFJ7aaXOOAN0ZVitqOJFIJ
8tVruMQBo/OaOhEhJNLfTGE8Os4BYr/sK7WiSTSsdtWw5jAHbMlIMu9JJtED
t+ZdUZAD7E8vctbKI1FMk9Tb1I0cEK6K5rtLSbQkmL3j70oOeC3sGnqngUSH
Ain5rxZzwJ8P7cndoyRq994f5jM2A+yWZtWFrxNApqzsmr7MGRD6p99KU0UA
1VW2ylglzoCXBTIjXTsFUPLxDH+FiBkw5BhIaJoKIAZRfjj4wgwQOvT5XtdZ
ART4RjdVymQGKMr+WxV+RQBVnfy9vGXPDLhYaabRFSSAFikYl41IzIDglDv5
YQ8E0EKgEWULhw1eeBUc3ZHIr/f20QzpZIMBpc22YZ8EEMU4V9PzNRvYBi1E
a4wIoJUn87qva7FBkIW6fOeMAKoUK7WrXcEGqeqX3oaSgohp9VtZfGYa9HXX
lnSsEUQDPZ6xEtnTgPgsaBqqLIistj7LLYqYBusjd3eqawmi5Bd+43suTQMG
TJ0JMRZEKeaiwmYrp0GAVEuAuqUgWu7KGR1iTYGUv+KSHXaCKPe+u4Rs8RTo
ifNQUg8QRGbK/TQT+ylgPaN/qj1XEP3QNdOjp00Cv5+3+oO/C6Km5ruN1U6T
IDk111mtWhA9KOZN0HZNgi7TtWHBQ4LId87zxvXSCXA2c+KL6ioh5A++f+mo
Ggc3gxUPtSkKocmykm9i4eMg0cqi/raGEHKQj8m+cnAcdCwuGWk1EEKGgqoL
qR/HgKXd49W3bwkhr0337SMDWGC2Wbhq7I4QuvBEu/6iOgs80vPwPfNYCOUY
vvKrKvwHahTNOrZn8/VNze+8dhoF+waWJbX2CiGGEdi/OuEPUGJErlc9JIwE
9WNv0w37QHEdpSHeVBhlN7Zuprr1Amtdx0DBc8Lo2WmN1yOxPSBezrC/1UMY
xYTJr5tq6gJiXaIvbr8SRulnIjTXO7SCSYtg5TYxEfREMtc/2rAM3KtktxyU
EUHTlXMq3heKwZY9F8KzNoogl4a7lGHvAmC76sDf20gEfbl8VAEefA+af9Pf
qjqLoMLD7sYha1OY/ioxzabJIig8yHpNMFHI/B9R2QF/
         "]], LineBox[CompressedData["
1:eJwVjnk4FAoXh10pyyzM2MYIw2RNRF3KklM3IYmIi5JSliyViEo3FFK2yB5Z
kr2yb9WJrNkjRZHKkL2Z5JLc+nx/nOc87/O8v3N+sk5nLZ25ubi4Ztfm/9tE
2U3T96kAhER42CX87sBlrWN3HOYFYNOKKj3fbQA1xPS/a/IS4IRXgp7p0iDm
vF6pHNlBAFb6uoKAplGEve4uxoYEOPZGUyun7COOlA+JlR8iwPPfsSJCgZ9Q
7E6Nf7g7AUQy3rdfJozhzUN+O7elEaCj/uPKw6/jGNep4llcQICbNsFxvUUT
mGY0ek++mgCBG2VGTzh9wRJ9Yx5aHwEk+eslY3ES62pWtWJHCfBIi0dN/NQU
Nm0rPS0wR4DgEqQNr5vGQWV6zyovEf6x1hsW1pzBzzndf/iJEmEDq/lSWP0M
zspc3/5VjgiBddJ/aZvMIpfYbMonfSIsKPhmnzWZQ4HYzE57UyJ0WfMZExrm
UIRo/bvflgjKWY7/ErfNoxI3nmrxIcJDRtGL4A1fUfOf80kGwURQ9+OSk3D7
inrLCu010UQ4MifSeqzpK+7zeb+qkUaEK6+MXSpIbLSYj1EvKiBCwXslqzwt
Ntqf3uu0qZoItIIPgSIObDzFWo5PbyJCctu5Lr5gNvq/O7ESM0qE3B2G+U8b
2BhkLbaFf44Ie/bclkv+wMZbve2O11aI0K3tcVnzBxvjTQPjfvKS4JRZ38lU
CgfvtWxr9hUlAa+iScsHRQ7m755cmpMjga+/awlZj4NlT9NUXLeSwPOwyIGd
Bzn4VPuQw0d9EsTB+X6vYxxsKVt/2850zb91JeyJJwd7t9S96LMlQchx6yyN
Sxx8l39m0dSFBG7De6xGr3OQxWQqNfuQwG+/bVV/JAfn77213xVMgq2iba1S
8RxcloiMqo4mgeR/Q8c7UzjInQD1W9NIYHY/aOt8OgeJQovfCgpIsDAeXhmb
yUGxiAJ5ZjUJdjAcdjZncZCx4ZhtWhMJ+vlsOhLXWCWYGiHaR4LOgjg9kTV/
+2rLs+jRtTxabDRdu7fLP4DNO0cC5kOsMF77Z/xNnRm8QgKLncBHX+tj6cWy
XuElg5WSTE9HFAePTiaH+4iSIYwr64J7GAedT5o9mZUjA2tXAJ37KgfPfPhj
3nkrGY5fyIi658vBi3ZVjFF9Mlz4Zmtu6s7Ba6/drWxNyXCmsTJG2JGDkeYy
Ya9syfBM4k81bisOJrb31+x3IQOXTWWt7D4OZhqGzzT6kEFSJ+3clR0crNDl
WFRFk0Hh3I52AUkOYtWD6+ppZHi9GH3kEIGDbRr2VfkFZPhRIr+0vMLGYcVG
ybtNZEhqkh6IGmQjj0jCROAKGZYD6AmPo9hInb9KpvIKgvLZqNodAWyUbXPT
yhEWhNFc7xZPNzbuuqIX1qYqCDwHLeKmd7PxEmtMnuIoCN2rpaW3xr7ifIWm
c3ajIDgHNXrZxM7jrMqkt9M+IXhxPoSV3jeD38VHQosOCMHVIU3b7twZ/MnT
l/LdUggsE7yMxAJmUGD0SUOY45rv4730L3MGFe/EUIouCsHuP5aI+v7T6PRT
q3ShUAhmN6kWhMtP4duOUHaIIAU2OSxpviuYwPhd6YbWYhRQ1W1hzQZNoGVp
Raq8FAU6XevEjG0nsDtxbG+LCgU2O6dyDfFOYMuJ3Sm8+yigkrol/bT7OFYt
re6+dYUCX+WPqBzQZ6Gvu0iS/XUKjOfNDbJpLNQc2TyrcosCjhsorJHvY/jo
hX1iRxIFbDPNqLcfjmFuVM00sZwC/jvNRw7IjWEi0/dOzBQFjhRLGQ7TPuPh
xIhJRzYF8vUsGz8uf0Iq/339rUsUYMw5/lIc+oTR86++9PJQgTVKn76S+gnD
atX1qAwqaCeS1m1nfEI/8xlWvA0VrGjGO89qf0TrACet1EYq8L23MwhhjmBi
usiGpZdU+C4RpVa4OIxvnrcMWPVSIf1n8n6VtmG04dl8gTRChUr/Wn6tM8No
G7VQHvQvFbadt/vggu/RPiNEw1VZGPorFDQizrzD4425qttjhOFWft7CBv5B
zBy3Xb2dIAyPCU5dwuNv8RMvoXPurjAocNQJzg1v0enAWY+8fGFIfdpwsO/y
Wzw5oF1IfyEMmj+iglrZb9DlS5viH4vCkBJYKpU+OYCehBm5bnsRaK0SD9Dl
eY0zl+p4CCdEoH9RP8Zysh/dJ29OGLmKgEuoifHdzn50bVYqbPARgd5PMivP
E/rRKdBFozJSBP5OXt+5X6Uf7RY+GaShCBzXt+ojHu3Dfe8Hj7rLiQL18Rax
/NFebDbJ35WnJArK2pHj21/24t4afwZLTRT6V37mfCnrxd0JYiwHXVHgLFRU
PgvrRT3zwx6HDouCTdH0HebWXtRs7Lm0I0wURn+YpisJ96BMUUvihmlRsPge
Xq9b2ImHM2pq29mi0BlmdCb7WifeulM4HL0kCoTO2l9mRzrxe0C0nPh6Megr
e3TWm9SJ7QdsHikyxKC+wvWfId8O9Jsfbza2EQMvhwqnMvN27NJYv3jrhRj8
uixI/arRhtwKS+LmL8XAptFiYIrShjvoUzrCvWLw2FX+kMS3Vszm7gq6OyIG
9/upKFLeihf744nFy2KwcDW+xlu7FTdd2LSpS00cSIaPPp42acGAmr+sBO+K
A4+5t1FZTBNqHu1lO2aJA8fA/hf4N+H076PRJXniENPbZrdwrAntjfxeHqoQ
hxbhW8sNak2o8ybfIL5LHH7QznT97mnE5QWSqgQXDfbVXHNopTWin/ogD9OZ
BlbU6INzDQ2o1n8q28eDBk2iX18HPGzACT+OQZM3DV7++7VLIaUBrVEgwPkq
DS4M5Vu8OteA2830OXlJNCAfGdL3kW3ABffsEdV2GvQ0Fqg23KjHc7meVVrq
EtCaGuyX0o34oUcygawlAYFFTalQgGj2o91nQk8Capoep0iFIKocUNZI3C8B
yikpWf46iCzOeNGiswRYhUo7ZhU8w7/1HbMq0iTAbsDpxOXYp7jr9aFITQE6
6IwVv/kYUofF/3F5CFDooOtwWyfBuQ4lFUtMPovTQdE/+5nvvjpcvkTmjZOn
Q01w51I5Xx2WyXQEc4AOcg+u6W6OqUV5j73+Jf50UE+pmsT7NUjk1nZSG6dD
pI28dt5UFdb6r7OamKFD9YchpcqeKnSZ6/nr3jc6mCRnPWFVVmH9oJs8mUsS
NBvfTOddq0Kfx6mTc3RJmJqjxddIVeG7o7/OPLSQhEGloBsDdpWYX90coPpU
ErwnmKUPJsvRekucJ+uFJBSuHuwO7StH7vvHHNJeSoIne2dA8NNyPBq9tIv4
VhIOnwwbar9djoLOytyzHEmo8lglZemUox81KrxIcSOUZX0J1b5ThoZehxNU
7myELRFjh/6zKUXfuCdcZ1M2QrL34rSRYSnmVMt5lmdshOwnjX/nbitFbm7O
Hr3iNTaN3nVPqBTrE6PYZs0bQdfvhbF/Rwnq1LeYei9thKXeHLnqvSWoJryT
u+aIFEwpGzy4fPMROuzI9Fo9IQVqVT7Fme6PMNKBdwjcpMBJ7LP0pOkjnMkb
ePzSVwpaDAvj3pEfYb7eeYf3UVJg8sPls3HiQ2S6FNX8ei4FtOdzXvJFxUir
lTpruEkanDYHH8eZQvx1Mk+SslkasK5EOKC7EFlkjbZhDWkAvwZhu9JCLDm1
V9bXQBrO9SjBRf9CNBLy6M+2l4asuYo9u9YXop9rjTZX7JqvX/a4QaEAB0St
uJ78Jw3kVcetAUF5WFc/XBzGIwPG47/ria55mOnhYmdJkIGofPe/68zy0LPh
UtkUTQa6Ez1/uUnmIY9X5inadhnItlRgCNXk4vamubYL7jIQWujR4/zvA4w7
Hx679a0MGMw8CNENy8GVzuKa8BEZeNO+LjjYOwedFF+NfhyTgQg695bhozm4
bVhCLZYtAxe3/6nesy0Hp7Otx5d5GEAIH2IWfL6PkcQvwXbSDEhoSAgU33sf
u0f5n9APMUDk9J8PdESz0TLMfEt6FQOMgmxGet9mYK4d26S2lgGjXML5i9UZ
+EM11mXgKQMK0k6u35GcgZn9fRmkRgYYzAosiNhl4BzDhnq1hwHsE3rrVIfv
YfiTo0vHJhnQ/urPrrIv6Yjs0w0MuizUdig77BdOQ5UjIdY5/8hCtUaw19Gq
ZLTzrqLyBMtCfJPhsf7UZAy/MdlzMkQWfrZXNJ8KTMbx8gP7mRGy8GzhydU3
xsmYSRQ1yE6WhXbz52bfhpNQFB8oZZbLwpLo93AOfxJyybb+vDslC8qBz4aM
/BLwzQR/9h1rOZjuMVdPiovDlsM302pt5YBKaV02uhqHVS/4kkaPyMEF6Ull
Afc4TLzHG7nZSQ5a0tyvvNgdh9Y26/0az8gBc3RxietbLL5u5tq/cEMO4r3s
dHKtY7EvZ4ljWScHtz/ey5JSvo3dTuO7qTJMaD4HfDUrEfiJJ285QY4JV95W
9P83EIHfc90eSygwIW7c+IxzaQRKzMxslN3CBL6CuqspbhF4yufbkrouE9Jj
z9JiB2/hyvXfD83+ZkLrOmtmBt5EhQcS9JsxTPguyLIwyr6BO43e9xLvMMGC
rzTuevANPDCVduN2IhMO5+W7jhy/gd5bGItJ6UxY3xV2cErmBj6tVOjNLWIC
Sye85FhGGFq2bAtramVC0VtFowf3Q9HZbVHPuIMJgrm/vItDQvGiQPVCRzcT
BvmWD/Y4h2L6QZ0T/QNMYD+XLHZVCsXJN6D3eYwJQgLur0cfheDKRe4F5y9M
COJPO9dwOwRJkk0FU9NMMHUXH352PgQ1HY3EORwmJBlTyjZoh6DhH/zdvotM
4Le4OG4pEYK299tDlpeZsOz+41Ltz+vobhipe2WVCdeEHA7rfLiO/3wx+/b7
NxN2kqPsBuqv4/8A4opHHQ==
         "]]}},
      Annotation[#, "Charting`Private`Tag$162270#1"]& ], 
     TagBox[{
       {RGBColor[0.880722, 0.611041, 0.142051], AbsoluteThickness[1.6], 
        Opacity[1.], Dashing[{Small, Small}], LineBox[CompressedData["
1:eJwVkFk8FAwbxUW0mBnr2I1hopCixRT1VCpLsqSkvNlFSbJkiRKFCNkKjVKW
7BViLEkPE4myE1lCkaXITJJIX9/F+Z2Lc/7n4sjbXzA7zc3FxTXxT//3K1+M
2H//0pCpkkcP6k+DsQCxub4lGg4KWN26PZoGxoIf58sWaPh5tEjl6XQaUHe6
/7nAoWGIpMWhea50qL0Zv3pojIbL9RdrOhTTYfWm9xR8R8OR4aXgWvd0uH3R
1jAohYZcggWqD/kzIH+FVyYXnYaTQacmyo9nwo6jeXx3t9JwyTmi0dc+E+oz
h89oqNOQO9bqyx63TBjSM1WzV6bhk29rFqZCM0HslhqTJU3D2G3m10pKM+Ga
1PjrMC4a+nN/DBYQfwQntlpNERoV0P/CdfMtw4+A97TeFkkrBTw/FcgKvJMN
7dYaFlMnFdDgmqPKRHo2pJ6QvvziuAJSZuIWrAqzQfPwTJ2dqQIKfCL+dmrK
BqetSSfz9ivg0D6j7PkVOdCw4kuQtooC9vdzLcp45EBUaliL1bw83vy9cPWV
RS6I9NS5psfJ40pXn2uyBvmAqmnhIbfksTTryA3lk/ngevVyplOkPPJEPvbQ
OZsP9Upb+1VC/+XaXBtTIvLB3/uh4TM/eZQOdX0y0ZgPI8IBKq9s5HF+2WmA
z7QAio3Ux0fV5PFFjSv1keNjMGMxHJQbqWgV8Gf8TeVTWNf5efB1PRXPf9CT
UW99Cj8/b7J0YlGxdZ25aN7oU7jLxzLNqKLiBuPdPa6rC2HIYGq37FMqerOs
JcjbCuF8q7aE0G0qDspvrDGLLoTwgf63v6yo6JBI3dGnVwSW00r6SZZUpOuT
H40cLYKNf91Z2y2ouHeP1q05myJoofJWeppS0bzVgwh+RSDmqJb9VYeK/EJN
xv/lFkHG5JXgofVUlN59OLWDWAwBM7tdYz/JocfWBkWloWK4Z0cf3zsgh1q8
xbltX4uhqkPdcbZbDvnZXP3hC8WwXEY7ZdYoh2ZC9OtSIs/gWtCaw6JFcrhB
xMzxre4zuCnUpZocKIcz6tnzPoXPgLHVdeqBpBxaTSWsNI0ugeePTjubisih
jKVOVXRKCfSL23ziIsrhoP0bvt7cEqAsHemz45JDZsPKpOT6Ekh/RW+ifaGg
oOPmyy+4SiHXnCc/u4SCZmUr3B77lkK5L8PlqQkFKwXLZDPdmaDg6PGoR5+C
tsGHkwWuMSHaVH9ohQ4Fz+k6lkQnMMFe+af5sW0UnBEcodcymcDfd2TfggQF
mxMpBwWWmWANayT2j8gixUi30zS2DHh4/eq6L8qiX9yJI5qvysFt1piLy00W
X8ed26jaUw49A4rays6yuDdCbafm13IoYHYUBpyUxR336M4xohVw/Mzme1SQ
Rfq0WOoRpwrIaRrzdFkli+7eBgFbSJVgHG9OXb4rg8zwinRL9+fgv0XAQC9B
Bl1WNBt8DXsOWe0NHrFRMvie2Z2SdP85LAvvYilclcHfasz32k3P4XGCgpOe
owz66hgOVq+vAsKdmfzYTTI4ZKwa2TZaBY1JEXQaSxrz7CvrDX2r4Sd9v61r
lTTaR244YBdXDQo9S+GlpdJ4dhur6E5+NfhLuH/Qy5FGiuBF6VND1aB89/gV
12hpFNXUdnM0fAnhDBqr1EIai8taNF+LIOjdf2Gs/1UKM8ePnu1bQvge3b+0
ckwKtZaN5Vbw1wAjcDGv5qMU8g+mb6ZL1sBXm52rtDukMClFp6Zzew3EK5S+
VKuUwnnPtzY9F2pgMLtAXSRcCj3LdQbFv9SAT3GK8CBNCqNKXyZt+1QL1IxK
ZMhK4VDQ6vhkTi28Seh1sxCXQpor66jgShbIeIs3ta6VQuqcUa62Igtq6QnX
WbOSaBrylz/0DAtIL27+yHkpiWs/k34ss1mQ9fpSt9d/kij+R/hNoEQd3N3i
sz/3mCSm7+PV0lKrg6j7noWDRpLIJeVBEtapA0+vczcN9kqitYdNvrhrHeyW
swI5RUl8wOd6JKimDjp99mY1Tktge0xixpxHPXArrfKRvyaB1wxLFhcnX8Nc
LM+n4wESmHNSVecJTwOML/41iboogasXVeVDZBqgue2X8ryTBLLpn4pTjBvg
7pXJgbeGEthXYx4dXNIA6l3vDvqRJfB8xaLT6RtvwDrkNrklRxyTDDxSGIZN
0Lzn5yq/dHHcZcHrbObcBHsWLX5T74ljlPKuSI3rTUD1lP7oGSOO14+9XnZ6
3gQjNuk5Yj7iGMZ1MpWp9hactAu1rfeLY/PzSF1VqXfgxm6y+zYghh12OQoZ
oi0w+FjtWOJ7Mfz68M3k4PYWMDkbo7unTQy7qnhdDlu0gPqQmWrcKzEMcUZi
NaMF2O96f2zLF8P9XdeNeIRbwSf3y43LfmKosyE7S+dhKwTa8jzhFxHD9cu/
ZsTb26CwRe9WJ0EMVdLSrrSNtsEIRLnd5xNDf4fzt3MX2kBXlrx5828yWk4Q
TJny7UD6oFRoNkzG1jDtGn2vdkg9eqj47lMyKq43DI6Q6YCXunHM9YfJWNul
kWAZ0Qns0q7E7wfJ6MUjRnVK64R1ilK+FXvIuGpww6/kik4I58mgG24lY33G
ilbvyU4wxZJyNykyXroWv41s3AVDO3sqS8dFUUQoVkpTthu41ORe7g8VxUQv
7oywgfdwWWyfdWigKK6RCd9e+Oc9zP+1/1PvK4oNkeZzZEoPTLdnaR9yEcWp
2W9qyTY90Oe3qdzURBRXjfUq3xjtAear3UVWkqK4eLJrd9yfXtjyxMb0gbAo
foh8Z10r/wEeJwXPDPGLYvGlDMmduh8g06VOzXFZBD9ixdeFmA8QL2iU5/JJ
BNnsgyZ9Sn1w/tSpDN/HIliZleZXYt8P4wcDdSqyRDB9Pu9UTGQ/OG5+OPz7
gQgedLbtqCzpB0vuz3KB8SI4/lrCnW/1AOjnnLsX4iuCTG+LsNDiAVj3w/9O
3D4R7HkeGdkm/hE+RN69kd8ljJHHQ2glosPQUUctsG0RRiePMuYmtWF4+ze7
lfxGGHcdMvj9/uAwVHsxJYOqhPGTvIVIue8wpP/XkX8sQxhzJs8rVQwMg4sq
sfWPuzCyYtKCRJ+NwGJjkIQpQRgfJdtKD4d+hh8rV+/m5RNGYujkqpnMzzAN
MXaVf4UwNWzxJf3VZxgqvp+3jiOEuX61c/48o/CKUblroVcIxT+pDLWFjEKU
yw/b9GwhVLF7vmNVwhjIrD2T+0NHCOMks+fVP46DdfXbKIVdQpgeENxju2YC
0jw13E23C2HB/L2i/q0ToNT3W7NgvRBGEC7FlUVMwOaC6FcOBCFUc64xY++Y
BB3jZx/buwRRcGS3reCjKTgbv0wuOiOImi95FDMLpqFA12Fh0E4QG5ai7pcP
TsP079f9hP8EUeaFDn4TnAFPh7iMM0aCqPPrmFaB9wxc3rZOg7pFED34rkqs
on4HyuOEZMq8AF5JHeCmTX6HDLKVjf+EAGaraNlt4JmFDYFKSt19AiiRUlEm
KjMLGiYVz6JRADvXpHbEG83CgdnB5qUIAexXc/j1+MksnNuuwtsnI4DOHX/a
FhzZ4Mlbke0jIIBejmd+tVxig3+X3iFhbgF82RAZo3WLDTe9T8cYfCEhUd5t
V2EpG+IP/tAY7SXhAO8SvaCBDQzy9c6gtySsTCpzpfSxIa/0oWR5EQld8xi0
A8tsKA7dXHU0k4SbfczoYyQOVJpXW88kkjD/4ovMPgoHahWNVkRGkHB0Jn5G
ahMHGuf6MpQuk7AkqPoQYxcH2utcdGvdSJjdHZBkcogDH+4sjFvZkdDn1V1H
dQsOjJwOj1w4SsLzQhPfNBw4MLFdfNMdXRJe7uiTNnDjwHferFb1nSScPmF5
3cWPA7+6tnm9VSWh21T76ZvBHODKYpHPUEjYPB9RdC+CA6t9zMp5hEjIc1qd
+04sBwR1hy0f8JDwrHx9mlMiByTE3P9o/SSiilJLxMoUDlDHlh90jxOx0mHY
0S6VAxuY0TqefUQ8vSM+9sJDDqiHyYwSm4kYRW+Uk0/jwI7j+TdykYgsxbAB
53/5XiUtlYPP/vFUgun2f7z+z4a3Q4+IuHM2pcqfwQHTeosLl5OJOBmYpqp8
hwMnEseEJCKJ2KPnfl7jFgdsnbxLnl0h4vvEW3IhoRxw1lxpYeJOxC8LicVC
ARxw40tYmLQnYrMK073x3x8+3fL3wsyJ6K3ZFJJqy4HArEJQ0CfigPpm7kBT
DoT57Bl+oUVEmorytxPAgVu6zddPqv3bdxA+IKfCgUQxK6U5uX/9WbU1NSIc
SB2baogVJmLX8najTYtsyGL6n9vIS8T2ngdaFkNseBK2htQwT8D1pYnyG1ls
YB5PLnSYJKAJKz/kfgYbqpXWH/3bT8DbBTuU7gWzof5n6RyjhYDpPO5iklZs
aK4/kKxZS8D5s+RaXk02dCd2aLWXEPCbedeKYwQ2jGrOXl3DIGDU/iXpj4Wz
8JUvSOFRFAGFbPaZc1+dhR/dpLq9VwmYX5TPfezQLKz03bjWz5GATVyUvRY9
34Gg97xAxIKAgwzBrXOM7yAqfsjkqQEB834eDWFYfod1Zc63xzYRsCGc0fYi
bQY23vipeU2egNmG9vqjpBnYZhHaKytKwDnibftp72k4MJ9OMV/gR6V2sx8J
Gt/AgT6Yw2LxY7iSV8QRm0lwyqEf1y3jx7tpUat+50yAi2Qcz5s8fsxxXVvn
9W0c3Bf3WzfH8WP7aPMuGecvcPllrkivDT9+H7H5xpD7DLf1vAOnF9eiT+bY
xOrgXkgqb1b1mFmL37v3d1mHvweG8oZezshaVA+xO5UZ0QUP+fu2LrxZiwtJ
DxpzAtrgkPKZLRer1qKi5NnbJteb4X8MzyQ2
         "]], LineBox[CompressedData["
1:eJwV1Gs4lGsXB/CZZ8YYp0LIIdnIriSplEQ6OZSoREhbKIdQUhRRol2inUoK
ldo6bURKB0pa9yqHFIqSkmOSCiGKmXnGzPu8H+5rXb8Pa90f/uta+lt3bQig
WCxWPfP+X4+YZjS7XZXHOrVhHV5dpU2Vh6Kblrk8NpisLWy7QeBFdQA7a7o8
9h09OnmzdgXUWpLCqTryWO2but7Opxre6OyRm0bJo/m6tNncXfXQ0fEeTOvl
MIfa3vm65gN0rZ+7o6hcDtnZPXZZzR+h5+lxLfMSOTygskHwtasV+q8tibS8
LIfLE+X71kV0giDo2kzbHXLYvPOV86hbN9AfxE1VPnK4kTc3e7/dF5Csdj+y
2lUOW/ogNn1eD3BN5DrWLpbDzfntCfOpb6AyFHZ2E18O++nN1Wcj+0DNr3p5
K81Hs1TPgDCHftB8oz+4ZZCPQxMVpjto/ICp9xtX+zfxsXVMNPg6ZwCMoxdL
w67z8TeW9dbWDgG2rTX+nM7HV4pXTzjP/gnuK7dt9EjmY1aAirffPz/h8IQT
+UvD+PjWskTRadkwaEZmN93z5aNFdnLXzIxhKGy+z57hysfw04YluX3D0Hy9
zUN5ER+naN+r/jdlBMLkhw8fMeajW7t117SWEeCG8woFU/j4MjQp0//PX2Bm
NYf7ic1Hzt7A4vnFvyCpIf5OUY0s7i4evC9b9humWpxrMQJZVFL2fOom+A33
s/J4F+7I4pyezSM35o1CZ9Cbvw6fk8Vcq4RLcVdGYV9dz7HRY7JouN/aQ6dp
FBTn03dDYmTxQ4gwr4c/BhYSQzlXH1mUBplFmQePQe22RebPXWTRc8anwtr0
Mdj6wsnHylYWVy5RGYBnY3Dy7N4HhjNlUV259lmrugB6jJ/7/RrmYUJkQ/qM
mwI4cLrlxPYvPGw5f0C2rEYAqqODJa3veVhP5T0e7xOAzVPNCZVlPNTvvlJ2
b4YQGv+cbWl5m4epzu3/WNkJIeTEcv9bV3iYksvPzvQVwjmPkNJziTy0hnsw
liYE4ydxX+T28zAjamOvQoEQ0CBNOS6Uh9r24Re1yoXQ/+NxYOB6HsZaeD1f
OSCEw671qR9X8NBhrvhLOCUCzUfdZWsX8HCP0tqGh+oisD2iNMlCm4d1xS9t
HlqK4ON3fZt8RR72q6t1xjmKIHzdwmA9qQxOiik/EeclgovaPkS2WwaVKuQs
7KJFYBYf0RvbJIMdx62atBJFUPXlmPpQtQz2pOpWrkgTwfCdO6EfbsmgTZlH
y818ESRpVKY7Zcugrm+lxWixCKYeaH6KZ2RQGPX3usKnInB0oDTzomTQ4Z7O
sth3Iugs0FipGyKDJ09fFVxoF8E+1VlhqX/J4JbIg7OXfBXBlTbXiv3LZXDt
hBg13TERzOueJ2o0l8EPFi3ZfeMiqOhVMTObIYPXd3v5enNp6Bl7fbFnggwm
Tvg5sEiZhihJYcNySgbXWOiX5KnTwJc5KXvpNxfZj9tu1GjTYKzqFOHaysXt
8ZK3c6bR8FhzVl7hay42XpbaRc+gwUlPvkOunIurxoS2cSY0tBl9Vwso5mJ1
kmyRrRkNYSbVjpjHRdfrYW6v5tMgnZcTr3OJix615t26FjSctkws3neai5mb
b7MWLqbhrr2twewoLhp3CMUvltKw0tnQMymEi4tTBKWOK2hodKVOfvbmYtBW
rfJLtjQEeH0qt3HhomJioHulPQ2jvig8b8tFbnDI9fJVNBwL+nfObwsu1jwu
rLngSINmWFzA+llcHL276KOTEw03I70v5k/l4vwM6lWLMw1WsdYNPFUuFl7e
c271OhpqE3Rkt8pw0Vv59cTM9TRsSRJZPxFwMPvubaUXLjQMnmzeo9nPwZSk
HS7tG2iIP/cwN6KDgz8/JZ9qdqVBJSuj/dUbDt4t199V5kbD1av71IyrOPip
0PF40kYa5udtdDz6iINNdbFhS91pqLhtHt9ZwMGnpwayuhhvLJ5UbJXNwe+l
48cjPJj8yob70tM4iNKEqyOMo8ob9IcTOThfw2SFvyeT38s7Hs4xHOzb1fqk
ivH5+lMpuTs5uOa4YMuUTUye78PKOX4cNO174h/IuKzNWbjFjZn39gz3P8bO
3SZzSh04uP2BW0gr4/ZehQB1Kw4qRF5/KO9FQ/jP3gvhphzsTjCTm8eYLXhR
X6PPwfed4h2ujM9IcnnT1TlopZ7Xv4uxoUyS9WE+Bw007iclMb6vELSnjaZw
qwNYXmZsp2qfu2iQwtakF0NFjJs0jdrTuihMDorKqGAcpMdVG3xHYVasnfJ7
xgKjz6sdX1D4Qfp8YS/jZJNnh26UUbjlVleHhLH2/CsPWHcorPsqbVbfTEO+
ZXzf5msUnre1/zGHsfUyH/2SdAon769tcWZcZ2/joXqcwimlNX7hjLc466bs
PEhhV0b9gkzGg67iZ9XhFEp9e/lVjOO9WgSG/hS+02hOFDFW8Ss1PeRBoc+4
pfvCv5h8g877f3SkcKT+rmYM4/lh0RcW2FC4Ll8ntIpxRaRH/em5FN67kvNF
x5sG99iFvP5pFCYZKU6JZfw1Qd3aQZPC/WY5l7oZyx+8PZgmT+HfQ4Vm27bQ
YBq9+lqnmI2Vr97MGGS8IeKz++xBNvol+pgk+9CwL+ygfMwnNoZKdrXO9aXh
QvBkqHrLxpXPdN99Zwz+RbsnVbHxaMvtW0V+NPA2f/lQcJONc7pO2kZsY/bD
/dAJYRYbTUPbtMP8aVjrorXM/hQb/74fyI4NoGGP072RMwlsNOR07L8QSMM5
B+ecjgg2amkYUHVBNDxc8dXLJJCNNiqeapOCaWhdkjBhvycbFWZpTd8ZQsM0
8wd7VZewcfKti5N9dtKwas66mT5z2Ji1d6BhLIyGHcbfW/P12Zi729T+v3Bm
X/7QtbXjsZGyT/hlF0nDB52SsVQBC21K80Ys9tEg1nDJb+9loed7fYvl0cy9
UDqqGv2ahb8nDAkuHKAhkK9XVfGUhbMMN87oj6PhOOfRfpX7LPSmPCUbE2h4
I+zvvJnJwnqXjd8iE2nY2uN2u82PhV+4h5y/pdKQ+Glgq7EbCw2WxHnJnmPu
RWuSRpQ9Cw3lm3cvz6Rh+E3ZQeVZzPzHXQ2y/9JAHVqdmfhNSibHP07uvkWD
496DUr06KXF2pf/8XERDamhR4KMiKbm+h66XPKDhD0+tBf0xUlJgun3hSaBh
6dzvDS5KUlKiujJ+UgPz/3Rdy76fEhLcF1jBaqLhla5L9pEmCUk5uKtRsYXZ
V/lHYSX/SkjWQdbMw19oOPA5SUF3noQsro21+ErTUHpuht0393Hi4k2aK03F
wN/8dRvbepycrYk+lb5ADO5//HdYW3+c/Gf36tMxazEM3zREpz4xgZ88uTpH
MczEqVZFh8Tkqp2iSs92Mew72rbppb+YiPTS/sJwMVQ4ZkV/Xi0m9vrTLpRF
i8H3nVaxupqY8B6NpOkkiyGzV21uTC5Nvq7/qR2dL4ae22/XpaXQ5MFytdOB
98VgvvdMWMEemvxSM3WIfiKG19KJBe3WNCnLaTXg1YuBp64wfWWDiJRNEBvV
j4ph71K2rqJISFKCBvRXrBmHZ1y0MuoQkk3ObwKj3cdB+WWcl02FkNifdz7V
6DcOBW7ijPCTQrLNs9JcGj0O3cFjqu8MhERvnW+UQd44bDj7g395jYA4KVlM
qFKWQPamguklZgIyrcF4X9hUCQxMDbWvVxeQHnb09qUmEjie9+1vqnOMvBe8
Ttu8SgJP4bMkMHKMaEgDziQcloDZ9+Zfcy6NktyHBu9yJBKIHJo9c/KRUaJn
SLu/VZLCw7EEb0nIKGk6G+s8TVcKy3nGVbWLRsmwSeREC2spbDCMyQhu/E0U
dkxUMjwghb3e2ouvKfwmdvVr1NPZLFLqHxZ2fPgX4a460OYtzyKS0GdXdzf/
InHjPTMtJ7FIYkyIwrKcX2ThMpMIYyMWycwobW1d8YuMGZdlC1Yz/Q1ehzRi
RoieZuoPhwym/0PhvXHfEVK2pfK54xUWWdFJfet2GCE71wj9/PJZpGbg5vp7
6iMkd4N65QvCIq0KtP76omEyV107KfE7i0jtLlYkf/tJihcrhd5Yxia2pS1y
4+5DpPRFzt5nYjYpvHnD8rnVELn79VGXnjxFNC/uCk79Y4iYJtzMPjWZIk1j
vDNrGgeJ7MS80OvzKGIU6658STRAHCS7g9ODKfIs4bfiMocfJMJAXWnqR4qk
b03e0aj8gwT+lFH1+0aR4JW6tds/9hMy7WFiwShFlGXs/knd2U9S9NbwN03i
EPrkvmtGfX1EfnLZjoYFHPI/anbtCQ==
         "]], LineBox[CompressedData["
1:eJwV1Xk4Vc8fB/C7nIMkUlpUovRFkcquMjMlolREhcq+FBJC9rIkW7SgSAuK
9iJaVHdaSMruyr5c+1bZL87F7/7+Os/rmWc+M/M+cz5nnd3Zw44MGo3mTafR
/v/kZKqgR2GD+LF1zJogEybmxasKRLb346XDC//0YiauPFvsuOpJP6a2PA6Q
L2fiTOPjRS/O9eMh93hLy2Ym3rckPKJOoB/rftTxvz7FxClJ1YyNm/twiPBD
4yVbCezm62T3abIXLx7fvuy1DoHRsZkvJp97ca7mUI76fgL3rVwfGmDai3vX
Z7fWOhJYI81z/pd/D34uVfx8WwqBhYNJaxvdHvyolJFw7SGBW06msMZFevCS
wN/LP+QQOEL6S7DU/W4MGw8knSghsDntSEvO6W7cMCX+t5RNYCVO30591W68
5f7xl9w2AtdkLOa5f+/CcddMIlwnCJwV/uA482oXvrpG9tPTeQIHOGh9uGnR
hb9IGGclLiDxejmbgM9DnbgpkBwzWkPiSYHxBrM3nVhK7NKKJf+RuKT3snb/
hU58b+Cnq+tmEns8fjklvrQTz7cELircSeKtou7hu9s7cJ81L1xPl8QjXkqi
55534Dq/fT/NDEmcWzdwKzOgAw+ct3g6dJDEXjsfy7L3duBTltxiQTMSq6Y7
vyCWdeDDQ7yk++YkHifltNU7OHhlaoR1zgkS57l0fXN8ycF6sht3q9mQ2Kci
42ByEAcr+xxQlrUnsYaabcN3Qw62WXS257wjf/+3pB24yzn4xMmIOUVnEr+Z
bfkr39WOd3471aR1isTn7dL8zXPaccX3Y7k3+dYqtiSiQ9oxx9k/ahffU4qS
Ce/3t2Ntp1CVLfz576/WSQ6sbMevYu3NLPj1xwYUDdVL2zB7rbTtOzsSe+c9
skp2asMp3zJT91jz1w/+z5tLa8O/tlSLT1ry19ubEW1+uxXbad/OKjzCr79Y
+t579VY82AGFHh0isX/j7bxVlS34jlJ+/k0DEs9krvwZ6NKCd11RnotBJA48
k9TWTLTgpmXVdH9NEvM0lkzo3GvGdJuUXHP++wimJQjf027G3FC7Wpn1JJ4r
WShDYzdhy5NqzB/LSHzxRpS6rXsTbsh7/2SPEInpJ8n9X4WasFz0pPiVaQKH
yYXZyGY24uoDO8xv9hOYGJ7zidBpxOGJFn4W9QQWCJ+6r+/VgOeGxWOa+ffx
spHPm2yRBhyuGlcdlUZgoeWjv4Sy63G1lujjb5f49/nx4OTPpjp8Oy3+WYEp
gWO9Toko+dbhV2cco221CCyys3vdlcV1uDlL8qTbagKLVbQaHdL7jbMprkA4
/3u7euu43au2Wjz7JN/Pv4CJl9jVnxcPqMUXTuRseJzMxBITVRk1L9g45ANr
fYwhEyexDr5TM2TjxpEpLCfDxMujfpUlddbgZLk9OjXjDLxyddHUsZU1uLhS
zk/tFgOndO0SfZ9bjcvlIxR+OzHwqhcs2VUHqnHAQvUcW1UGltr17mBzaBUu
1Tz6a+l3Or4rrO6gs6YKZ9TMrtsUR8fS7Bz/u28qsXpk3fACYzrWLT9q+OV3
BS6/1N8vXEXD+rbG3uELK/Dku0i6TDwNG4wb3tND5fjYnF54jwENG63SmSh5
XIqlpi/P/3GfZx11kk2vDirBv7S2Bbwf5rFiPM9FXc//gVOZat3FBjzWp6Bv
Zw//LcY20QduGKdRrA037EG19XesToTn9qrPsEZxZlPV7m84PUmlEKlxWWtV
DZQyxAvwxckI6bNnhlmXDPtm1oW/wzqCU8FXhP6xhqyjStLH3+C7mXrOnVv+
sArifjil173Gpbeul/x062c9L722e9eOpzj00XHFo485rOFbKQ4jKV742duv
zGqHR6wgRmKRvpYFXL3Ifvh59FWgnGpfLKFxAQ5bnJY/5JsHTFXrP0buSoQL
P9VetYr8CTydXPsLE7PgudbnZlz7FpChrWhUlPMY7s0+qLTmZTtgiwy+KCp/
BiPw+uLURx0gzUJ9u31EDqxbm3pkeUIPoNHy5+1Zb+EDsWRZb+m/IKVfYluX
0Xt43WejAWf8H1Cp8bZzaCqAL25vTu3hDAOHLLUih6lP0MMEMEKyRoGDnGWR
iuRX+Pt6rA+bMQm2rhZu9Wr/CsNXibYPV0yCWbGCydzsb3CAuMXm3OKC5GlJ
BVWNIpglVbuTKzUNiksbYlRNf0Dxfs8jjmMUOOXXWHxcsQQqp4kmFj3lAaEN
TUQE8yfk+L6iV1nNgn2BzSHs179g/qp4GU7eHBiQa/nAiy2FKlXLanqPzYPY
6papDQ5lMPyDWtCdiXlQurHNy0eiAoZIZUulXKVBt9q2l3eGKmBhA3fP9Toa
jEQek3Z2lTBkgQttcjUdyg95qMZur4IfBxNmJO/Q4dSuEZN7WVVwudI2v4EG
Ovxx09Pj9ZJqWB7Q2qcnwYCndL2eNw1Uw39t3xhFoQyolTL669/RGrijVCN9
No8Bhf55DTC/1cC7cfvpg90M+Dj1nLzSbTYMnflgu2QXEwYMj+khwVooWaBg
4uDKhPv0vR3MztXCz0+LfqTeYMKBEe/0oP2/YdR4cHRvCxMW7J3AV9/+httO
V+xeQSNgzB2f1geydVBuRZ+JlQwBLccmeO8S6uCFL/tTSgABFQ19V5dRdXCo
/+qs43EC8u5OanOc6+GY3fxJ5EvA0nFf84maeuhZ8vGKYwIB3e6fT5J61gDn
LzTqfftIwJ2T3NfbVjZCteB6+rIqAooY+VXrRTTCokTTgc5OAjanTw1bDDdC
x9Jru3ZOEPA510/M/UQTLAl3lN5EkjDkwPTmsB9NMMk+/8z7pSQ8mOlvlKzW
DP95nu6ekCHh2ulplyf3myHz1duFg0ok/HswIJol0gIvvvq55YEmCVkPZrKr
/VrgqycfTyntImH8TMD3nq4WmPqIcyPekIRWxlTXjHErDEw4blprTMItWYFM
sU+t0KxvVGThMRLSeNQ62Y1tUNh/S7/2CRJWmgQhzaQ2KDj4tNrVhm/TkJcP
ae0w/c89nyf2JHwXwmK91GiHb8+lwXlHEt5/PFf23q0dctt8rM85kzCKDVq+
ZbTDRXLmRWKnSOgxHzJUVt8OX6+hy7bwx803YapOlAPH3aWGOp1IiI7MC3fs
4cDKisKjSvx6ChfhqqEADtyht+QEy46Ei59e2Dj5igOHrta+S7cm4XQt1qL1
cmDxX8u/LcdJ2EGjGQhLdUCvK/q6Afzz/FRExyRMO6D3kdDC4MMkzD160Wlt
dAd88kFN/58RCVNDP/so4A7oFlXjUKtPwrBntEsqEx0wM2NzpAYioUsdStyp
2AljJK40rtQm4fbNX3KNb3ZCx6Af9X4bSajO/p3MKumE5KO9o0nrSLg1cChA
idcJ1XUU1plLklCuZIWukG0XhKLyac2CJFzq6F6DN3XDRx/qosw4BBQViXi7
+WQ3/MQ9VL2gjoDCr1Nu307ohkHLuiPCSglIoxfZnx/v5udmNvfzDQGH0laP
K7N64PcHf9aIRBOwV3dbfdpwD5SV+ntiWzABOwb0PwrL9sJa9XHeVk8CNmh5
RfRc7oVie3NoJeYE/M7+IXHXpA+OXu0qSZUj4D0RX/VF3f3wss0rlQAWE6a+
jpUMXDEAzYRnn+3MYcJky/TZPsMBaHhv8T5uJhPGPSotKnwxALvPB663jGZC
vz2yR4P8BuGd0Sgu15QJDwdV+g4u/AP9Kk/XBvYzIMN3WbOD5DCcCSu1nl7F
gJY2T6rfqQ3Dbcp/7/suYsDcfbBExHgY5st16wjQGNBO+vSbvMhhaPYyboVV
Nx1+/fHxKjE+DBnl9f+mX9Fh+GoHvQflIzBvxLJM2ogOm8npHVP9I/BfkYFw
L6RDteErKkbkKCyuTXpbqEqHXYVvpcd3jMK9g7o93/j9ao/7whndx6Ow4cXm
q+whGiS+5L7oDB+Dc2EH1Q7doMETT/c+1Lw3BpU2V72/HEWDeUnNt2MLxmD4
1p8v6oJp0MFFIFp1ZAzOAsPeT6dosGippX241TiUcLfenwn5/dGJvlJWewLC
F7mLb3XOA0ER41C7v5NQ99MHJb/yOWAub/lZYwEXZujvCB1gzYEnux3mhTdw
oUrC8+7Il3PgoL9f8GsLLrywR2OXzrU5kNxz358o4kKDZMOu20fngNyXEc+s
21OQFqyxarZvFvg1U68C3kxBn3xR39mmWfCTSw4frJqCNTzy8H8Vs8BdeZU7
V2AaFv79wxnInwVvbu92MfCahqONPkUGl2aBnu8NuwGDGdg7Zvhhk+IsSL52
J51lPwNf/95mmSAzC/qeZbdfD5mB/4kz6lcunwVxnR+sduTNwG2KK0tS6LOA
bdxlGSdNQTYvbPhgIw/Iuf1NsdlOQcPXXyZqK3nA7/JUvdoRCgpvtIy7WMwD
a1gix1piKJhw0rIY5vOAg6K6qfIkBafW7u23vc4Db/ThdYY4D47LVPyhxfD/
Z3aGVb8VeTBFTl7zaygPPLt18tAFWx5ckRc18sSTB8bJyP2VpTy4r2ih12JT
Hghv/63rlTkLU64dfSawhgda3+8/4/dxFqJOp/l1y3lg+43PySG1s3DHgzNs
88U8MKz3pD9GcA5OLNb0XknygNXT4IRM1zn4R7MipukfBQoiRt89jpiD19my
/8oHKLDMyrnj5Z05WFaf87y5mwKli03UP1bMwYS1Gvf0mymw3XdDE1t1Hk6z
TQjjnxRIPpRCNBnNw7KWE3/Ev1NgREFUmeM4Dz2y7YeHvlDgURP34p+b89BS
xTv1z3sKLN/1S06ANw+t6ex8iacU0FokoxApTENNavmPU7Mp0OPfuHPBChpK
jnU9rPWAArtNDzmJbaWh0E/h9II7FJgmtd+vtqOhmbHzVlXXKJDlNVZ2152G
qkBspFgCBczannesC6QhmS/mJfZxFHj1br2IQiINzfmvZR24TAGr/1pknt6n
IcXfCbyOCAosvH5TXfk5DUVRie5Xwijg5CpirfadhkLKxrkyIRSQqP9+7m01
Df3nvfzagiAKfN0TGrW9jYbs2Tq2AgEUkFo7mYOmaMigxTdlhy8Ffsa8+v6N
oKMLcc2+57wp4Md1adIXpyP2nkoflhcF2JVtxIFNdOTRmv0y7iwFwnRSJSs1
6Ig47mEi5k6BrU/MlE116UhnnVtHphsFYsNLjlmcoCOFiyei6S78vIbD3ZpP
0VG8euREySl+XidAqLUPHRm92jCb4czPS+P1E8d4OqoMMva85EiB4YwzuC+V
joKKf8vEO1DgrpgC2zWbjnZlJI08tKeAUVBH39/XdHRQ2iSk1I6fb1/arOdn
OkphjljR+c46cmzJRCkdiYo4K+yx5ef7VVzer4GOXO0S3RJt+PnejjQOGeXX
T0lPO25NgV9LI3vFaAxktMU75LsVf3+xl0LSFzFQ32ZDOuSbTlxaprqagUSe
OocVnqTAmqCIZ4UKDGQu0WxxlG/N8XDdoxoMVOuo3zh2ggKH3cIbe3UZ6OiL
LOM0vs90hXn6mzCQMFueOMR31IkwoYXWDOQY06e+kO9Mdui9NDcG+ujyVaby
OAVYRqEaygEM5CMjNp3Gd0PhxTJ8mYF4t1yHPPge33nRwSSJgRLl/dft51ss
/wLVkcFAbXFpbzfxvWnzheverxhIo6rguyjfeg9DNgqw+OPtY1aTlhSwkQr5
fPMXA7HrLaPa+Q5MCj62sYGBto0+3V3Kd/Ki4L8FPQwUMzMf8Y7vnEtBl4zG
GeimfrDOA75LZwPXtNKZCIsImMTz3esT+PqsGBP5S3Sl+vDN+Buwjy7FRF+z
PYfM+ZZyCuBc38REjblYRJNvrVZ/vw1aTHR8XuudKN+mR/3F3ugxUaTv7vut
FhRwL/fL2mvKRJeP1bs85Dta30+nwYaJ7h5QyLXl+wHrPNvFnYnyDysQS/jG
GuddeYFMdG3fpo48cwo0vvBlxEczkbyu22cDvifkfFOkbzJRlf5DsvQYBRbf
89ma84CJXJ7HC+vwrbjCp3h3LhOlNpyWTD1KAf0Ebys2ZiJj47AznCMUsBX0
nnAsY6Kalc9UxPkOunAujtvIRG/NWBHyZhS4yfWSje5jogvzC86uN6VA7lmv
glWTTBRQXDo4b0KBsl5Pk2dMAp0dudf5yZgCfdaefTriBFLY0alkeYgCzHqP
CxVrCfQ0Rza2+gAF1hp7LLdVIlCrZ8iLDUYU0P5x9vmoNoGuG82rHNzHv8/o
7J6IvQS6akDdMzKgwNl37k3LjhDIgObsLKVPgZit7l7ZdgQSb1Lo/qRLgc8y
Z+7/DCbQs0XVNHtAgaZbbponYgkUcb2fY7uDApOL3cr/3CJQsBuc26BFAfFo
V8cLWQR6JJyv9ViNAkp0V97iPAKpvs23GNxKgb3+LjcyvhDImHFGtE+JAnYj
pzepVRAoK3m697YCBW5xTpkfGyCQ2mz3x1XSFHhtcepfH5dA30+26LdKUqC8
yjkygCTRQJ6C+D4JCvQbOkuJLCWRmexWCUtRChBfnfLuyJDoYSGUFxaigPR2
p/1blEnU+CZ7/gid389zHTs+7yCRUHHjFu2ZGXA2w2Fx11ESXdMs2/x6YAbE
+6ekxduTyD3RVJTdMQNeGJcraHvw653OsIhunAF/5zR3xUeTaJ5z2ez+jxkg
+tutTCuZREMjIYbTrBmw+Xm6RWcGiQQkf6nU5s0At+MLvbQ+kijsoL4Y894M
iFNBcx0/SFRG+envvzEDni3wiblSS6KkG6NTjMszYPBta0bHXxIVN97hPHWb
AcIJS7dcoUj0OxIaXreaAZucDD5oCgkgAUHF+OpDM8BFIrcmbp0AMqmuijLc
OgNiBnusNZUF0P53Xw95S8+AJ19XD3G2C6Dnld3LOItmQL/HJULTTAA5FLMU
nfumgZBBwVWOjQDSHvVzOMeeBgrS/9bEnRFAQrMe7tl4GpwqM1fnRAogsx7J
ra43pkHUgytfYm8IINOYpY+HAqfBo8CvBzTuCyBHjzRff/tp0LtRySn2PX9+
ORa8uWUaOEXOJ6sPCaBYNTMroQ9TIPKkmmz7FH+/BapNC29PgSy10y9jSEFk
FIH3NflPge6O6uK2tYLoS2y63EfVKUAUCJrFKAqihE1Drh9Fp8CGazvb1bQE
Uat0iKVTHxc4wKypaBNB9NZAZG3iTS6IWN4UoWYliJY+wYYCZ7jgwR8x8TYX
QbTtfHP1HOKCztv+G9UiBJHerc9nrbsmgd2UkWXrG0GkJUgo9a6YBGEVoT1R
3wRRkv/XhsT2CZCR9cZLtVIQLT9w6l9Y9gTgmMnERvULooNv9+nOb5kANjlj
H1TWCKFtFk430zaNg4tRCgYtCkIo+skNlkfXGLhvfZJ9WV0IrZM45myYNgba
FhUPNR8UQrq0RT7D5BiwckmVuhwqhLx0+iyjP48AqmFB+cgVIURbPfzqmesI
uGXoH3IiVQjF3/0YXiwxAqoUzNu2vRZC8m+JuFabYbCnd1l6c5cQSj2nHaf8
5Q/Y6HBtg4rBAnTNZnCBBqMXfK+h1aaZLUCSmbYZiZI9wE7X45Kg7QJU8UNd
8MLmbpC2/lBPs/8CdMS4cNh+fycQ5Yg8uvx0AQrLVFv9tagVjJ+MUmwRFUai
sjH17nGl4GoZt2nvamGEvdYIqpv8AJt1nONy5YVR8s8KuYwlhcBpjf6fy0gY
WV2T3zYo9RY0NDJfqngJI8VpxoHIroescOWbDWYZwqhfIuIwUVbE+h8EF1b4

         "]], LineBox[CompressedData["
1:eJwVkmk41IsfxSWui5lhLIMZ64wlKluuFts3Ua6lIlyJ3IRK3RaEUjdSElKE
FksMWUsou76VrZB9vSIUY1/GL5fo1r//i/OcF+fz4jzPOUruZ+w8eXl4eMZ/
6v/+u/pxXb8qIShvNmfYhLbgiv7hu65zQjBdlt8X69KLOjSjL7oCwvAxw3Os
zvQDZnStFg9uE4ZK3z6+OtcRBDNvLwtzYYhmGtBUdn3Cwef/0J7bCgPpztUh
W+XPSLtbFhDuLQxXhble1/4ZxZu2/tu3JAnDoCCjYFV4AmPfa5x6kiMMxY+0
VUMGJjBpz1CKSqkwsBOV2OJZk1hgZMEn3SEMTy+Sm0U1prGi7Jt+zJAw8K8p
yR3+NI21WwpPCM0KQx+VHncpbgb71Omt3wRI0Hmx6RCNM4ufMlrW+UuS4MTm
ctno63M4oxCqN88kgfyA3pNW+Xnkoc08GDEiwYK1gIOHwgIKxaS+d7Yiwfg/
iqca3BdQguTwo9OJBK5r0gKq6Qu4gRc96n1JsOXC70fG6FzUvexzzySEBIXZ
ehed7bhouKLaWBZNAiYPJ2M6jIu7fT9800kigaKYzZ6MMi7un7utlZdDgu4P
kTfvjHPR+YSZu3IpCdT+q9n1UnwRPUZX4pJrSbBkYzqz1WgRA/qPrN4eIsHn
03vv7AtfxGAH2mbBWRIQpmeWBHMXMaKt0e3qKgkq7q+uWTcsYpzVldg1ATKk
dO3ZuoGziCn1W+r8JMlwk6R5IY+HwOydE8uzTDI4DLjWcqQJLKpK0jimTYZX
68+bTGkSWLXV1nXYiAypgS0b6k0JrC/iv3PQigy7JESbIuwJbNtcUd3hRIb+
tPM+Fh4E9mefXrLyIkNwb6+7iA+BoyzWhjpfMnByTrXMXyZwLqXX2TiEDN2+
Rs1fbxC4IhN1qzSaDGt39zoY3SGQNx5eayeRYfCU75bGBAJJokuLOTlk0Jdp
4CtIJJAWmaPCKiWDTk679vcUAhV/OeyUVEuGFif10ZpUAjVCxCIlO8hg/blF
WDSNQL1v9S+jh8gAw8v7uY8INA4IWhCYJcMn4oSkfzKBFotarJBVMszctD37
5AGBdn+NOqwKUEC1LXojO45Al4n74b6SFAgpPPfGI5pAz6M2lTNMCiTlDDqv
+9n/9Md1c57aFKj2bmm+9jeBgQdLFIeMKLAxSD9pzY/Aq13eB5ysKFCooEOc
8yYwap9CWLsTBUiskFziMIEJjZ1lll4UeGHmaBZlR2Cqefh0jS8Fvh06MLvb
nMAXBtz9JdEU8Hxtfd5mA4FY8jhUK4kCAx4K/Pk/93qn41ySnUOB7Tkg4Pwr
gQNqNYzEWgpYGkRsqRhbRD6JeM6VVQrUK+V5xD5YRLG5vyliAiKAm8/fzwpb
RKV3x/UzxEVgaNNzWWffRTS+ZBj2bpMIvGjP0sm3WsQLo59VqG4iIMezTM5Z
4eLcC11Pdo0IpHKkyLwWXJzRmDjnvlsU7mu5v8jPmccvUoPX86xFIY0eupUZ
NI9rfB0PvtiJwhHtViLLeh6FhirfhLmJwtxC5tTS/Byq3b1NzQsUBdU/BvM5
W+fQfU2/kMgVhThucqZg6wz2Nl1fuCZCBeWlKo1E5SmMM042d6BRQfSPh/oR
K5NoV/jioYocFXgGn9+seT+JLQmfzeo1qLDLuCWM5j+J9Ud2PhDYTYW08Q8P
zd9PYMnyt50Rl6jgobz1xKewcfTzlrjnHEqFdTGaNyPdxlF3cOOMRsTPvNlK
OXjbOOZXOyc03aNCv8mBH5bTHMy8VTZFek6F2zs3hv5pz8EElt/d25NUOF5U
/NVcbwztEyIn3BaooPgyhnGdOoZigulG2stU2BjsdVtofhSj59rH2/jE4CJr
rYSTO4ph5VqGYopiIBPjk9WrMor++6ZH4xzFIJzF/1hvw2d0CHLXf1gjBpHG
XS0XD41gQrLEL8sNYmDps2mdu+kI9ryq7z7QJga/aFuZXVAfQUe+jefJg2Lw
skf8rP7KMDrdIp4H/ysGUdvjkobvDaPzo2s6x9TFwSqk6JnJqyH8syZzk95t
cXjm/ePYDdlBTB1z+nYnXhxybPMNZr8M4IiA8PvZRHGgUy0Dk5oH0N36zMms
bHE4mx+d3XVlAI92b82lV4sDsywq7uH4B/Qaf6e2bkkcmo7nOf9b04+nhKeZ
Lc4S4LOcUvg9rw+nL1TwCR+RAOdOy3mRW33oPXGTs+eYBJjZrkPH0314rG5D
7htfCfjU52keqtOH7le8dIqjJOBIV0exVUUvHiRGTJJQAlTkEncYdPfg7g99
Lt5MSeii9yu0be7Gut+zjbM2SELcy8bUdxLdaFYWoDiqKQkD2oXGU2tduDOe
NupqIAmd33IvZzV2oeE++5O29pIwFr93ise7C3VrWi9sC5OEB60B5MlnnaiQ
V5/wy5Qk/Da5NyXYsQPtH5WVNy5IwtJ4RbwVdGDE3dyB6GVJGF8W/cVQowO/
BEUzpfhpYDU5IRL1vR0brR3z1RRp0KOZpj6c3Y7+c2N1Fo40qGpn89L42rFZ
h38popoG+SV3YuMetyKv6rLUvgYanNv1Rf2vkFbcRp/cId5Gg2NS5X9ccW1F
Nm9zcOIgDUiab1L30loxsDOO9GSFBp/29+yLimhB5fPKys2aUpCRs36MebkZ
g8p2HRBJlIKEuKu/TtxoQl2XtgW3NCmIsIsPkj/VhFM/XKILsqSAP7Zv/aX9
Tei8x7/B9oUUTM+c3J4n04Q7erJN4pqloF+sN7XjaSOuEORNMjzSEG7xX4TQ
YAP6a/XxsTylYU7feM7D4R1qdnqwfU9Kw+Nnoh9/GL1Djj/XpPacNOyz72dU
qL5DBxQK8vxbGs56FuRErrxFPRsjbtY9abCTvb8zOfktEt7swU2N0vCj3Nbd
ZrYez2aeKtHXkoFjoeSb0Wl1+LGVEU/Rl4H86h1eQlF1aPO10ZdjKAO+Ywye
DP861LBW10mwlAHN3Q4JWtZ1OMody1vylIEzVluS2Cu1+IeRW9qLJBmg71H7
t8mxFo27bKN0hegg42NwZ1i1Bp/8x3NSiEoH0xjxc8USNchQK/j9kxQdIk46
bmfz1uDKBYpArAodONUbPlZ/rMYihaYQLtBB/zxbTvZ+NaqcNAsoCKBD6wO1
dJJINZJ4t7prjtEhcC2Q4JDeYHnA+gOcaTqEcw3pZf+9Rq/Z1l0pi3Qo9rFY
SZx7ja/7jqtQeBjwL9fvaGLba/R99nBils6AlPKzNefjX2O/y/fTT/czfv6x
oukK8zVml9YFbapigKsupfFgLKLD5thTo9UMoOhojBoHIvKmH3ZNamDAn/aa
TaaHEV2il41JvQzgJKw3z9RAFPFU553hMqB51vNjT+1L9Be7FZ6nJgtnz1ad
Lf1eheZ/2cdr3JWFh25Or6xvVKJfbCXPmQeykOxeFbrDpxIzSpmnnj+SBUPL
gBvGrpXIy8s1NXwiC70yv3WFb6nE1wm3FmzqZGF3QBKwRipwx+t6q3PLstCQ
1kg4QAVqim/nLTskB37ts28XyOXoui31r29H5MDxwb/BZ9bKMMpV4B84Lgex
s5GkdZNlOJ3V/azBTw6Srwptd6ktw2xDH9cPt+TgjFuhyUJQGbK88sq+v5ID
t74dZhfnSlG6XO6MubI8HKRnFwYMl+D3o1kM6kZ5iNKaNa5tKcFRis67AR15
yDBYSmW9LMECDzMlPxN5eDYceYn+sAT3iJ7sZDvLw8lDI01j9iXof6xsK0+M
PHTfe6482FyM3ZIHeCr/kwcdg6aSnPcvMNYnPEa7VwFOlHRuE/xahKvvn5SF
DypAg5CR3M6ZInRXax8a/qwA9/Zcar02VIRbBmQ0YxYU4NyjJ55a9UU4xXYY
W+FThCn+6B6RuCKMIo2HHJRXBKu/21e4OkXYMiRYSbdVhE/XX8YNny9Eu7B9
m5NLFCHd4bBME6MAMw8u/F5erggD2etPvaUW4NdNMV7dVYqgpC5o+l6gAFM7
Ox6RaxRhb93ZzI/jz3BW0VHs71ZFcCGGxPUePMPwSpflwxOK8FlvcoD4no+4
cOKNIl0Jnr4s3bm35ylqHLrmkHFZCQ7oOD6eLcjDg+dKxPhClGAk9+uM6aM8
DL8x0Xr0mhJ0dx2Nz7qVh2PPrS1ZkUpQo29Wm+Kdh6kkSRP2fSWgelm+MVXJ
Q0l8vCH1uRJIBx2qtEvORR6lt2uJk0pwyNXTmHU/B3s4guy7DkzQL3mkZ1Oc
hfX2N5PKnZhwyE97YikrC0uqf703dIgJ9ZeCu7IfZmFCikDURncmeLy9qLU5
OAsdHPn9a04z4U8T/f58qyzsquOxJG4wgU9sOvTWaCZ2ZCxz7SqYYBSmHuwv
l4kt7mM7xRRYkHjAxJOUm4EjfFkr8UwWVM/rlhYlZ+CXzOPPZFRZUH/VnXo0
JgNlpqdllTazIMGFv3gkMAM9fBeXtQxYwBBSeuhgkYGroT+e2vzxk7/VKiwy
mY6qj2XoN2+zINKqM+6aTjpu3/OhjXSXBR8X375zUk1H68mkG3cSWFAT/6Pt
N0Y6ntusuHQvmQXal6t3CPGnY1WxaltmHgtSjry6zPiHjXb1W8Jq37KgtK74
t76rbPQ8vmRo0cSCdd91kn4LZGOgUCnR1MICT/EJm8S/2Ji8d8eRzm4WDMip
+VxxYuNEDxh++syCwxsV+nM02bgayEt4jrNg/LRdiYUyG8mM2pzJKRbo+wsm
z8uwUddtjxSXy4L+u27eDvxsNF8n2OK3xIL8N2Y7JdbS0Cm98drKCgtc3m5f
/2EhDb3NowwufWMBR/1Cdg4nDS+P2yz++MGC7+W71YMH0vB//8wn3Q==
         "]]}},
      Annotation[#, 
       "Charting`Private`Tag$162270#2"]& ], {}}, {{}, {}, {}, {}}}, {}, {}},
  AspectRatio->NCache[GoldenRatio^(-1), 0.6180339887498948],
  Axes->{True, True},
  AxesLabel->{
    FormBox[
    "\"\\!\\(\\*FractionBox[\\(\[CapitalDelta]\\), \\(\[Kappa]\\)]\\)\"", 
     TraditionalForm], 
    FormBox[
    "\"\\!\\(\\*FractionBox[\\(\[Delta]\[CapitalOmega]\\), \\(\[CapitalOmega]\
\\)]\\)\"", TraditionalForm]},
  AxesOrigin->{0, 0},
  DisplayFunction->Identity,
  Frame->{{False, False}, {False, False}},
  FrameLabel->{{None, None}, {None, None}},
  FrameTicks->{{Automatic, 
     Charting`ScaledFrameTicks[{Identity, Identity}]}, {Automatic, 
     Charting`ScaledFrameTicks[{Identity, Identity}]}},
  GridLines->{None, None},
  GridLinesStyle->Directive[
    GrayLevel[0.5, 0.4]],
  ImagePadding->All,
  Method->{
   "DefaultBoundaryStyle" -> Automatic, "DefaultMeshStyle" -> 
    AbsolutePointSize[6], "ScalingFunctions" -> None, 
    "CoordinatesToolOptions" -> {"DisplayFunction" -> ({
        (Identity[#]& )[
         Part[#, 1]], 
        (Identity[#]& )[
         Part[#, 2]]}& ), "CopiedValueFunction" -> ({
        (Identity[#]& )[
         Part[#, 1]], 
        (Identity[#]& )[
         Part[#, 2]]}& )}},
  PlotLabel->FormBox["\"w=-\[CapitalOmega]\"", TraditionalForm],
  PlotRange->{All, All},
  PlotRangeClipping->True,
  PlotRangePadding->{{
     Scaled[0.02], 
     Scaled[0.02]}, {
     Scaled[0.05], 
     Scaled[0.05]}},
  Ticks->{Automatic, Automatic}]], "Output",
 CellChangeTimes->{
  3.72441292478057*^9, 3.72441308461201*^9, 3.7244158152472258`*^9, 
   3.7244226124231224`*^9, 3.7244227242122655`*^9, 3.724423172543434*^9, 
   3.7244233543064623`*^9, {3.7244235845729237`*^9, 3.724423594417569*^9}, 
   3.7244237189576225`*^9, 3.7244248916850853`*^9, 3.724474780514824*^9, 
   3.7244754425954447`*^9, 3.7244757924424725`*^9, 3.724476057492772*^9, 
   3.7244767279783907`*^9, 3.724496058584474*^9, 3.7244966084546394`*^9, 
   3.7244972019104767`*^9, 3.724497994132762*^9, 3.7244980680991955`*^9, 
   3.7244982348057423`*^9, 3.72449846243606*^9, 3.7244985110465207`*^9, 
   3.7256067864654875`*^9, 3.7256069342691565`*^9, 
   3.72560712210793*^9},ExpressionUUID->"f9eeb43a-b692-4586-8047-\
081ef5a34cd0"],

Cell[BoxData[
 GraphicsBox[{{{{}, {}, 
     TagBox[{
       {GrayLevel[0], AbsoluteThickness[1.6], Opacity[1.], 
        LineBox[CompressedData["
1:eJwVlmc81Y0bxmWWeRzn2OMcRzKyRajuXykakhQeCpnJSjyRyApJIimyk7LT
UPKI3LJTyCqRqMxkJSPr3//V9bnefL9vrhcX3f6sqRMzExOTyAYmpv/npZHD
s+vrDPzhoFXFxmUKwwGCv3tXGNgjtMpwkzcFY9KXhRdLDLz59gN90dAUaDpe
q2d/MfDDUmrN1QhTeB19c+PAMANfeEc9jGc+BhuVP0jiOwa6FG7JcWI9Drf+
PXUoJJWBp3nPfquQM4fVjfLGJ+8wsDEj8XuEkTk4p8+YbL/NwHgLPqYgL3PQ
rg8zn45lYHHM/riVMnP4JPTA7lQYAw37F511jSyA9nLMjzjDwJgOYdHfAf9A
4Qaf+0zaDCSm3CxsmE/A9mMF7MkaDAx5yZkmrXoC6u8PuqipMlCjuHhFzuYE
DBiaKNnLM/Do6Obi1fITIBirVFojxkC3Pp5d7X4nIUx0tCGSiYHscvltEWvW
8I+G9Q/uN9JYuCNCNTHrFAyH3zr8oF4aFVvSP7NWngKf7uZHO2ukUe+DW3Xq
x1MQ66/7r2eFNNaVP1HSJ9lBTZXQamuxNOoXtD4PDrUDZaN23oQEaVwbejA5
5mYPbE6G6iLW0jhfrVRx1t4R2m3ULH5YSqMWT+I5nVBHyPhHLLDSXBp1bYZW
lO46gpbRVJ2diTQOxF5PudPvCM4aSZYF+n/9M6MqAdZO0LhhJERPQRp5tR4p
PnFwhpiMyFbrBTp6fJ716ExwgX/ueM2pzNHRNfCmYkiZC8jctBJhnqGjT1tG
q+1nF6iMUHbIGadj4RtDvootZ2DSvXt+8jMdNw1ud515dQZM9GQlQ2rpOEq2
P5G84AoCH+vc78XTkdo8qGR0ywNQMSsqPJaOfbkcB4kqD3APDrzvfI2OW5cs
JM+Ne0C9rEafQsRfvm63e/RuT7h4/u6hkgt09DrAopkz6wlfyQEKtbZ0pHza
nOGu6gVPD6uODinRcdJQJZO17BzYZnGxNirQkXfXoc0P358D7t/DUgVb6Mi5
zCi8+OMcOKelW3jS6TjoH34/QsobRH9wNsxT6GjKp/XD7qo3hEUNPeBYoSHt
yjTd1dEHTGtSHOTf0FDysZZauM55kOn83t9QT0OLk0w2w1bnYf67spVzDQ23
1wyOXgo8D8nsNSbZFTS0k4i8Y4znYeDAj50Sj2i4dDSBI/SgL3i06Qnz36Jh
1MOZtdAzfhD1ue/tojUNh7KPCHzp9AerSdn9SVY0zG8s31666g9b171qtlnQ
sNVJ92ib7EVopbGVe5vQUPtg76FW/4sg6KiUO7GHhjIb/2iwMwIge/xS6MAW
GnZsjClqCguEgKmd7je+SeFSbevmcwHBkGanPUp8lsLJAyobjxQEQ0WHquNM
txTOqurH+/YEw9oLxknTN1IIUVOmpuIhEBayyYjyRAqD62Qq9l0KgWj+LsU7
QVIo8JFXNsggFFI03H9kikjhzOPY7G2LYfDygdNpEwEprA8P2tREuQx9Qrbf
mHikMN1Q6la02mWQXDnaa8ckhZ5nmdyT3S7DvVrtZsaIJMpVZadPDV6GfDOW
wtxnksj6Mkn27YdwKPNLcX10RBLZBCn6X8YjQdrx3IOP+yXxZt8RsT7SFbhu
sn9gwx5JbChPPSOhfQXs5efNjmtK4niOZubZ8CvA1Xt095KwJKpZqWy3l44C
m12bhPW/SuAZn3MTzO5XoVFhwNS9VwL1VC7ZxSReBXWhF9dvd0pg0vGiBofq
q8Ax7cgyWv+3q+xeWhOKhsdZOBlTKIHO1MR9S43RwMJ2oa77XwmcPVzod1s3
BjxnjJmYPCWw2Sz8jLFrDHz8vFlP/rQE5mmoHj2VEgNFpR2PAywlMIujej1+
OQbMXVTSaLskcF+7lfqe19chr3nY25VDAslpy+xX7OLA+KYZbS1ZHA2umo01
+8bDRXW+A4YJ4vidbSrC91Y85LQ3nrsRI46LW4w9LZ/Gwxp5R410sDg2DVPI
bybj4WGCtLOhozh2t3P7O7reBO7bU4U3lMXR2d3w1rR7Amzflt/Zs0Uc2+Q6
c07GJoBjl/2qNF0cOUdnLDc9ToAKarfxcwFx3OC4eUR2LgHcEitmehbF8FCL
XVdY8C14k3RVm1EjhqbO4i17s2/DvLb+KfcKMXTf/16Vuek2SH9ciXr+XAy1
1Leubpq6DReFvT4Z5omhXMhQ0LJeIsgnm19yvy6Gro1Tu/x7EiEqhVHz3EIM
OSzbY4IYd8AwvdJ4/4Qo1lyZIEhLKTB9vW+FdVgUq10iL++TTYWUoOWC6i+i
6MNpb//+WCpM2Opw6HWIIuV17+rUo1S4Kf28SqlcFDkWfljauKdBf26RqkCU
KDJdzewpmU+HqDvN/a2houh6IVruqXwGqF0dj4kJEMXO39fkKNYZEO4qN8Z2
VhTLNjm0sNdlgILS/axFM1EcOnFAB5MzwfdpKrmfIYpLY/8sFRbeBVp2OaZI
iKJHU/XbkMa70JTQ42khJIrtO2RV4obugvh5oeY2TlEseKxbaUXLgtfaCZdr
ZkRwk62gYMWdLOCtjJ7LqxJB4Zyk05tv34OcBv9unxMi+FVj6FgX3odkdV/9
/OMieGylPG7z2H2ISfd+3H9YBGv3B3O/538A3j5u0QcIEUxfiLyz0/EB7JSy
3iW1WQTNzRuORPHkQKcvkfNmUhipBgMyTd650DC4Q4BpVBin6sOVDLJyodxI
J2TboDDqqTczVNpy4a60utXdDmE83H864IBKHri1MHh9y4SxKslSqHo2D5hl
OXzpYcIYspr5uT2uAH7fYPlmHiCMHOXLdVl1BTC6vH4k5l9hTNFWnZpeLoCW
94vyC87CKGjsVEx1LYTkS+Of3x4S/rtf77gsoyJQ7Xq37wJVGHe6nYkW3loM
NuG3qK15QmifbVYpq/oEWmCe48I9IeTZ4yOrYfoEYNniDy1NCCfr39yP+/cJ
0LzFvnjHCWHNZnn7HeVP4KvtvTxBXyGMWffdGHTgKTjrPdaz0RfCNed7Oucv
lED3PL8yx04hTDt0bP9sZgkYPvWhPdYSwt2XpTtaGkpATl6bjVlBCPPEnxQU
CD+DccFXLQ9IQrjI5neYu+oZeM422/38LIhpwSxWAVKl0P9Q6XjiB0FkjMRL
+h8uhSNn4gzgvSCGTOVbjAWUguqAqWJ8rSA6jHy5IPupFGbf9cxpFgpi0pUL
pTppL8A3f+RK4AVBlJfSUmbf/h8EnWIp5hIQxKEOm2aHngp43GoY28ktiAO9
jruchCrh664Yz3R2QZwd+ejHYV4JBhJUFZU/VLxi8pFbq6sSeD/JPjYdpCLm
8iz69L6CjGMHnyY/omKR0LtHOeEIba9jb9rnU1Ft4T8fhXwEZvUOb8VsKn5g
svnF14LgTDqpUZlIRZ3aJh42kWpQfufxbOASFV93dHG9LKmGKoP40i1GVAxX
3aMWuvoaZp93JU7vo2Jr08eJSrkakNks6vcfUNEg6Mte7+M1EMWSrX1Ig4ql
u8aZ9j+sARN8VuYpSsV7m6wudTrWwoDOx/LnoxSM5Esz+zlRB+R88dSgrxT8
SY7zcqPVw15huwDDPgpq+qovBh6vh7z5Mb2eVgq6LcXusH9VD14lyxUrpRS8
JhI67JncAExKUlX6ERSUcghX9fNsgkDB3TYRQRRcuedU5f2kCRbW7Vfr/SgY
+6pC0OB3E0y25+gddKUgk22jRmjwG+i9oFxmcuQvXy9pQ15GM5TW7nxiLUJB
Me2Wbd84W0C92NYkk0xBVQlue1brFniYFDo1wEXBFxVXWHUet8B91zolxzUB
fOp/hjRp2Qo3SYcLXL8JoJ1HQW2YdRt4nDyZ7fdQ4O9fZfcg972H0X1Be/7L
EUCOUUeFT7zt4Khyd/BPpgD6dzpdPranHayYv0sF3RRAvaWYMufCdtif55YW
7ieAfP6pio6RHSAzd/F2/G4BpC+pLt2274K7n9M0O3QFcN+UxvPfWV0g1vCq
g6IpgCHHRqd3fO0Ccgoz+Y6sAI6VKDTHO3XDOkTHZnAJoGxKcWWj3wf4dC35
SmEXGUlGwgpHW3qgo45WdKqVjO6EuXeb8Cd4u57bRm0iY/qEs4il4yd45VMq
ElJBxrNTbtvvrH2Ceyc6Co9nkzHkV6mvMdEHroo8bateZPx91X7250o/ODjd
mnvqSkYzcug2A6svcDJTTMTFkYz0hlG/pbIvYCygYN9uQcbWCM/wvTsHQH3Z
YC5nFxk3sCe9vMQxCMtvQoRNuMm4PtwlfbX6K8yxbtzJxk5Gxb2U5KSVrzC5
K86ufJ0faSzOete2f4OBp+kFMr/4MSpU/5J6yTeoTSnfsdTDj6nVbouLJd+h
snO3XXEHP6YLLOzNm/8OpbxNEQ7v+PHId80JW90hyAv70PIO+TFToTJtuXYI
YlznTt3L5ce9Y4km50aGIeJ+QIRFFj8+GvmUOKU+AkH9zAXcqfyYUxAUnBk8
Al6m/L98Y/nxOBE/VCA+Csd1lSMOnf/rU/E1ojqPgTinS/7cnr98e5JWs94E
2Lx6GyO9gx+Zi3+5xT2YgCxvNS+TbfwYShnfp83/E2R7/2gVbeHHY3wLjZaT
P0Gl6HqtAzc/DjFlRPNUT4H3qdnceDZ+VFjq9I2SmIZnFItrVWskLHrGaMw5
MQ3bL9FMxWZIuHy2dNKkdxr2GJd8ae8iYevbyGGOsRkIZxauYWolYUTYVssU
lVloKA3MUW4k4Z2Wg/yBfrNgJGXgEV1OwoHsOM0DXL/AfPrjn92ZJEzzrL7Y
pT8HZ26uUZ+4kFDy2oxYzPo8FBk4LPXbkVAWX+x+YLMAk38a+rhPkFD+T8D5
2KoF8HaIz3Y5TMIo3ZaM+chFCNSUUaOpk7Dac7BVSekPvBqNohgrkpDqVyjV
nfoHNqT/XAiQIaHzloSCdO5liGR78eqDIAm/ztl8fDa3DJIPE+5ILvBhdpDQ
qMbAKmRTrW0vjvGhzMPD/7DZrYFckKxsdy8fnt05L2P8fQ3UjvxXch35kKE7
u+Yzuw57Z/pbVq7yoc84B9dWoQ2E2zYFtl5xPtyZsU/KPYmF8Gb7L9eXjw+H
XzY0P5tgIS52GR4kM/NhGLGQdkWflYg+7xR3YIQXN7osnxz4zUoUPL8rUvaE
Fy9VfpEe9WAnnkaoVBy7z4sHyfcMudvYiXKzVzZTibxIirNSGNDgIN787s2W
DeT9+89O7shh2kiMbRNSvm3Ai+fqKhZZH20iptly2lR1ePHC3snxDVKcxGKX
ps9bxb+8n+/9a29wEht9TctY+HmxcnTjYLo/FyFXen2Pdy8P6rwtS007xUOc
1mK1OOLFg4GeXFmvkUR4sicsjdvzYJztu6kgdn7Ct5ueFmnGg7ksMxprRvxE
pC8MVuryoN3Lkn3KffxETulFt61sPPhwtWjlBrMAMaQ1E7wphRsdZdUct52m
EhPsIdIPYrgRVhoFaM+pxFw3bx0RzI2a+7+ZbmERJFj9tnJecOTGEo1wk4OZ
goTMi9O3hpW50VdNJPd3lxDhoN2fV1PDhabT04X3FEUJ5zxtc4MXXPhsQ6rM
aw9RwlUknqWpgAvfmFZ3fSsWJbyW9W1a4rnw9eJayHclMSKwKl+gx5YLtenH
x/rFxYlgVZbqE8e4UHHIN5piJk6EZZ307DfgQnOzvd8qr4kTUZf5mr4pceHD
ZSlfhTlx4tqci68znQv1ZA9btGyWIGKdXjPGKFzoYmFtlWsmQdwyPB80ucyJ
t3rmxvCRBJFU1qJ4booTbSbXLUZ6JIgUebmeX1850bbo5WteZkkiPSU00reb
E6/lP5PcKidJ3OXq1Vhq4sRFD8/d24wkiexAzcGASk6kbrIcp3lKEgflXdT/
reDEE/7mmZ1eksT/AG7qZiA=
         "]], LineBox[CompressedData["
1:eJwVknk81dkfxu/3e6+7yc2e9V43GTEJZUolPmUpFVH2sZWUKJWoaGyRIpRk
qTBRw4SyZCiZOafJNIZKhGTPVrImXNf6u78/zuu83n98zvN5nvPwD5864E1S
KJQXovP/O3p92ke7HDZ26j2ffaKYC2Ul301Z4WzsplVWQxFwoWK11bdrAWx8
oDChrUicB5XJuVmco2zsW2jjpMLlwZ80yr4kZzbWe/9U2nw9D3CQs1DGio2f
lN7u0zLiwcvB0txUYOORyoiCul08eOW4wk7RgI2nf9tkvc6WB//VeBMZmmws
bqD92NqJB6+3oMdcZTberfkud5MbD+rzFVyzOWyc50qnD3nwoFE5gLWGZGOP
27HRfp48aI6vK8+dZmHrH6//We3Og9bFNUe0hlh47NUtjQUXHnT4h0kVdrDw
Z7UQipI9D7q7P/y1/h0LP06ZddC04kGvjf6JkpcsrPc6YVjHlAeDL+IUDSpY
2CBjbL3hZh4Mbeh/VZ7PwqYPVhnYavFg5P72wC1ZLJzRL/kgWpEH47Jp/Kok
Fp73CS7pYvBg8vLEW+PLLLz7+rj4iSkuzB67r2V2goVTGcnX7Gu4MN+60PLK
g4XVE41WviniwpKlQ7TlQRZ2qZ2JepzCBdo6Vrf1VhZuL6ikDrlygZF5OL5B
R8S9+708jLnA5lRtseOz8ENnQ4sQLhekJvxvOTNZWDg7YvGxTRVkD9Xs6Jhn
4hmHWtNtFaqg0Mgfdx9n4pdn6v1Db6oCt6zJ8kgLE3u+fePRaa4K2he2Lvs/
YOLEidvj97JVAHdaa/elMvFGYf38aIAKOJh62TvGMvHT43sOnDJVgUuc+AIT
fyam/v4D2PYqw8cHnY6ShkzMvflpxx5FZbjaEFFcUsfAqn6nXphcUATu5pR2
jb8YeGLafyzbVBHKMh7S7xQzsJ4U8wN7pSL0HGt0vZTCwOv07rvJ5irA5iV1
1kEPBtYX7gkeaF4Fg9r/HpqapOM4tdZclZ3y8MuN9nifATqOsniyZqOUPEjP
jFd0fKDjqe7orUU9cmD8QoHzTxUdC4Y96P0RcpDi6FuZEkPHz1+e7o1+JQtm
0RIym5XoWLHSdl7GRwbahvjGBSvoONOD/+aUsQyc3r/pOG9ZDLNZo2q75WTg
rpIHYvSLYZeA42H+1dIwWVzs1/pIDKe7d+YnrJWG7M6D1cE7xPDLQ1VhjxhS
sKF/w1yTgRgWBj9yH/osCdVfpfT01ophL2MJt7gaSRgU1N8d5IjhZ7bywbNx
kqAtve/swQ4arvJocjspKwmlFmardc7TsCe5+3rnGQ6YWqk7XfWlYeOEnHgN
Yw40HSQT+9xoWGwgOV1JnAMznlh424yGY3XoqrQ8Cdh20aiBLk3DcRd3VmYN
roDqIoOInkIqPvhsy1OLKHGwL5cp33aPijX4DovBzuIwWDU5nJpMxQOlW3lG
euLArC12tAqhYlNbtTbvbjZY9a/TrdxFxe2WIzu5ZmxoUdDoSu4lsduTVdn5
Giw4xqPJjjeT+LVTpfsylQWzGn2We/4j8Yspx6SaXiYobcz+g1JMYnd+rHdp
NhPcrVQTToaSmFZha/N8DRM+R8oZ7VIgMVs9Jt7fmAHs0KLxZDaJDcuqXdbw
GbD+guX9ngUCNw7rR1jSGHDOP5Qd8onAPvZ5b9vr6ED/eaC1MJ/AgVJjrwQe
dNB2CI8XZhB4j3OL/7I5HaxtFcHiOoEf3Otn+q2jQ8ouq7zuswSeuXK+wWdO
DNYY/BEkvZ3AmmlX+e13xGC37n4tD10Cbw+qyeqKEoMT2kMdBXwC9+hsUzI6
KQZlaqpm5nQCh+83PE/ZIQamEpelL9RTcLTa9PvrIzQ4PGhX1HmIgmcT6nU+
HaBBzKexw9p2FByaarJJbAcN8juuyp+3oOBHoVSZs7o0mGysCpX8kYIp1Xda
10rQgAy3TI/5soxy9eucB+qosCcodJn3Zhn9VPTvI6iiQpJfydFnJcuoVi/H
qbuQCmpOij+NhCwjVUFgZV8iFUz0hxpsJZbRFc2EB1P2VIjRVN0y/G0J6dqp
xjvspsJbVdt70S1L6M9PJfozW6ngzn7mX/HrEnLUUVo7okaFX/quiqtuWEIG
1Oqo7HESKlPWmn9xWERR3ilnStJIYP782YswWkTG5YbvWhJIcFDLvaTEX0Qq
7+TkdaNJmMxXx/uGF5B6cvv1c2dI0MLcbSXhC2hac8zY3pqEc5c7nWuPLKCE
df21YhYkVO/JuNBnuYBkbFsHBraT4NmsWC4nu4DiPFeZblxPQvpXWf2Q3+fR
ik5zt1lJEgaL3u9PTphH0eez5ZTZJBgE3fQvDJhH/H8GI32pJNQvryzsMppH
hRU22okzBKj887ZWwJ9HXY0l1YcmCPCNSxiSZMyjvpXH6j2/EkCXE9c0bZhD
zXeotJ4uAuza/jN3LZ9D7DdD6R4fCcj59eqRoLtz6IiUbCCriQBjbXpOnvcc
WhdT1df2HwFBJoTqijkhyqd4WZysIOBvGt6m0S1EG1jt9zY/IUCyNszFuFqI
LjRpb9QuIqDQbiHtdKIQrTALk7qSR8Cc4vPy2LNCdMWkfGjiPgG7u4Obc5yE
yI6zWvrSPQL6jwukm1cLUcY+nWDFOwRs0C3XH2MI0XvFC1a8NAIipgJtGKOz
yGYJMvfeIuDts42n1Bpn0Z0htU1ZSQQoh08mbKmYRapheFD+OgE+ZiWFBzJm
EeVDQ9gf8QSUs07X+UXOord72fXBcQQcuDXKzNo7ixg3irsDYgi451yoWaE3
i+x6PS3yogkY4/pZvJObRSefFpdQoggw6tfyHpoTIMtDDEFYJAFxD79EkT0C
FBv1cIQfQUCrf16O8j8CFFBQenwojIAfDI6+MMgXoLN1HIvmUAIChWt6rK4L
0PtHZ10GfiHgxV99S0cDBSjX3iVCUcSc6BzVCGcB6rSaTTpzkQBXy0NGt40F
yLjf0Hc0hIB8jtrPpeoCtGhd3h8v4tn3XcF1TAFqrCzt3C9ii9uZ6f2jM4gD
Uhs2ifiWu2vFYuMMiqyyRiYi7lVXbpF/OoOu3AjxOiFivaGPU7qZM2jUSHfx
uYgDJ3S0VkXPoNys1DwNkf5TQaTbku8MCg78euWRiBeWmpMGbGfQYeqG6IOi
fXfQtV+9NpxBki7/Xlol8hcjETb3hDeDbO/Y+gpFXCvbuP4ufQaFayC+UJQH
R+UHr0uj0+hGvskNeVFeB9RD0o43TSNC1jjTVpRnqvbbOpvn08jAzkUv/xIB
7fqrKYY50yiR46WvJvoPtS3nDHix0yhAef/VJ5cJOAK1PvTT0+jawCbVI1cI
+H0XN3PUYRq5Zlm16scSMGId0NC0fRod2t2WrXJN1F83pa33xadRZ9JDwlLU
j8oj/v5xk1NoUTvDJ07UnyW/v3POfJxC5Fn78C/JIj8hvuKQN4X8gsZd59JF
fiL/MtFMnEINTRPfH90lYGWsdCAnaAp9NRpqC80iID2tsqNjp+g9V7HNAQ8I
6MjiSFVrTaHmpfyQVFH/1XIPmxdITqEzlwwLWvIJeFjGfhzc9R1duxt8Ir9E
tE+DS7h8yHckwfGLzcCifVofP1n0/I7ejZrZZFYTsLOH/NK/6zuy/d1F+1kN
AXVj+TZP5L6jFPz51x0NIj3xeb5NySR6mdajcLNPpCez32Fz+iS62BhI9/lC
gLfS/Thu+CTK/di+7Dgq6vfavd9H9k2ioAO1YZcFBCyb362O/fINyQt7QVqC
BDOr8dnT9d9QQ7/H2jJpEq7ameo4lX9DK34V1vgrkCDpNZzyQ/Q3lD46clJn
DQmrI7Yde8n7htZ9EPOuNRLNV7azFh0m0GLX55v7Akh4nP/bln+3TSCPYcUg
QTAJCndPHU9Sm0Bo3DaoMpKEFgH95t6mcVSXeXsqJokEjYsOkplzY8iw7Cj+
sZSEvyOnV8CuURTwY0kGV0BC6uHYE02SowjJf+AzKFQ4bqr62qdtBMm0YN9F
JhUkxcyvJZ0cQT+xXqWsVKbCfOK5+xrDw4jjeLBgXI8K/wM2XJ9J
         "]], LineBox[CompressedData["
1:eJwVl2lcTV8Xx++551S3QVJJ0iBFGtEk/mXvihJJpiYqDUgRrqRZk5JISErR
RDQoQiq0N80DmtM8j5JK8/jc59X5fF/stc7vt9fea21J20tHz9BpNNo5gkb7
/7crSRm+8v+Ncgtbb0brkHAxTIU9qHMI2UhmzpWHkLDqUskZkdQhpBr28CHj
IQmTjE8WZVwdQs2ncoJALAkP8AcENrIPoYuZB/UeZJAw+lENXVZxEOU9uHoj
ooaEF1zP2n6ZHkAZIa1vz7aQEJrOfz2CBxD7wROFkr0kHBTe5OdxbADdCGGP
3z9FQvXYKysV7v3okAEhyitEQS5vNuvTuv1ILTarpVWMgm2W0fmTPP3oiHBy
v/dmCgZKfPUWi+9DbT8Y1rKqFDSjnWh7e74PFTQF5Sr8R0GFrkFNPZU+tLCg
s3NSm4K1iXyLzsW9SDKqdQwZUTA54PlJMrwXHdJEs5+OU9DDXuPTY/NepKec
mutkQUGjfZUiClK9yGrgVHa5NQU3bTntgUd6kGB6rX6dPQWn2Sebjmf3oNec
krEB5ylYNhC8a+hGD6LX6n2ovUjB2NIN0d4GPejij9UO6AoFL6dkzq4R6EHj
I8MW2tcouJ3XOUCnsxvhtd32Um4UHGcq8F593Y3qZPmL4jwomNU4HJXk0Y1O
l23PeOtFQaZmilSdfjc6fO26wnEfCqoknMug1nYjY8E+af8bFJxk27JLrbsL
dT6+eVzdl4LvHXsLzmR2oeZGfNiJxdd+JhpFenWhcz/f+m1gsbqqTVOxQRcS
8w6W12atn46SsJ8R6kJf0ZhdgzcFs5faRmV6OxF7QoRQvScFr9vGupu97UTL
UVHkTncKapRYUCE+nejJJXU0xdIzK7/+Xu7BTnTf0+4tF5OCueGN64eFO5Ga
SOjaSyw//g3LG6hVdqBLZlbzGxwo6PL+lVXk2Q6k25mnzWXLyu+92WWG1oEm
T6XFK59k5dNPDDGLaUdKzwPi7h5jxeeTiMtVa0dFqzc8EThIQffmmPciVW1I
+L4M/sza3/kk4XJPxza0X+rzWr+dFFxU55/SimtFxUvPQnZvpKA37R5X3K5W
9MTJu1VcgILLZdwbaXUtSEhxS/kiRUHfh7fUbJxb0Hc//5AKVj0SlmwHvzFa
EPchUwX/PhL6b/E/LZXUjNIerUpYV0dCamz5WqBWM1oczn7v/5WE7AGz8XrM
JpQwfvD4+ygSBhtey37J04Tcd5kMnfMnIUNoooLx8heqlWKqVTiSkCvl93R5
SyNKKpUW8dhJwlCmA4+CayNaPmonlbWBhDyafZJ3+RpRuu7p78xlOlz9s93w
8L4GVERuTDmL6DA86qTtm456ZNB0dFfQUzrkt/11fY1HPVpsParM4UGHglPV
ibUZdeihXUcFuxIdCm8omjUVrkV3nj8cnvIlYHSvNm9uVg0qvLT76/ojBBTJ
yJcSOVSDPMu2bTaRIKCYdo5Rq1812nft3sDsBxp8xqVmryVajb6/PW9l7EOD
EnVv3Z9lV6GBH7wvE/fSoO4PE4OvDT/RwcyRRK3IFaBnY+wSwP0TlZ+jq3gK
rYD9kwZx++APNPFETs7/wTIwFNGaKkupRFg+58x37yVgclYqocarDGnf6EPV
GxfA7StXbz34UIpK72v+I/3nwRevgktHR0uQyYarNwQ75oD0Q7s9NdbFKMnZ
1KXvziyYQEkt1ToF6OVSWK52zhQQV9mvkLgmD7U3r/xJyBkFNw0G5yUDclD8
tAj8Rf4BI9a3yhIms1HPLW9hbYPfIO9O6dmExnfoRVX2q/qCAfC68r6O9n9p
6BTHrgM0v04wFhVtPx7NRMWpVkubypOBFz2iSE/DHHRtMufy7Q9DSk/sSgTV
bwCfIee99WLv0DGVX5+DtCPALNOkhygtRVfOOg0VRiSDhpGxYCPXFkSjfVix
y/8IeKNNNO7JjqDoIcEdvYa5QN7MyWZ71x+kXOtia9+SB1qngmM6HvxF9smq
RfazX0DO4zUbM66MI/stFkXK678BbzdVtm3Rk2j7Bq52Zuc3sPlKE+eE+RRa
Wp03nfWyAJy4szOuT2gaRc6t36qiXgQULyh2iNycQSWVTbdVjpWCuwl6yyd2
zCMHt+aSk/JlQPm/LSdjOuYRQ7qFCiTLQStNcoQIWUAHPFt96t5VAKsahpn8
90U0vKXt02JoJVi6OiM7dm4Jhda0zUrbfwefr7ANNi0toUrZDuY1wZ9gm4J2
sPqGFXShviPz6chPYFwktfFT4goKgpenbW2rgLOlwp8CfhqWGbmsErq7GlCj
Fw8/DqNhB13m65bhGqDS8G2ruhOBNaInKv6a1ILsdwuFY7EEZvxlDpMFteDR
fveIh5UETnlyVUYhpg6AsDnzz5vp2GPs3z7IUQ8k1Sz1zQ7T8QE9F/vjV+tB
6pyaNuM6HQ+PuyR4HWwAa8dpV2owHefpT6Hwjw0g4jf3CtlDx7efXmt/LtUI
NusFaLiRJJY3cN3wfaER7MgPXjAFJF58Nr2r69wvoPdYRK7FgsSVk65mU7W/
gMC1LdpVLiS+EH/9kVh6E6BtiuvZ85zEmtMz73YIN4O3fwPDf+aSmMfQrWZf
YDOYVnpuTftB4taE2THzsWbAplV6v7WTxK9n3FY7n2oBrwYn4aUJEvscmlP0
L20Bovq7LQvoFDZKcjeMVG0FvgJ9KT1rKDxq5BGSz9MGBMSN/mUpUDj/+fzL
Grc2kPRih7+rBoXD5j2K+3vbAK/5KdttuhS2Ml7onTduB1l3bc0GDCm8LdmT
XP2lHUh0vRt/eYLCtMUFSSnZDnCruSTAw5LCVUe84M5HHcAhwlfewZ7Fx3wy
X9A6gQdAle6OFM7xyc/PVO8E2j5b+HMuUTg+Zfl77oVOsLqE/aK8C4Vv1e1p
K0jsBJpyV9a2Xqfw5RWfke+/OkEG50WuGg8Km8mhhUbeLvDC5xD/Wm8KwxMr
XN17u4CzudSndB8Kb/UFIiMeXaC1fv/J+BsU5ku7ITv9pgvAgxT/DIvn6pEG
baALWBmC0o8s7qbR9nOJdQOl+sM7hljry+WhqeCxblBnVF1xnxU/y8T3rHhI
N6gwC+3+6EnhJ3742lbUDUIu2t+1caewfzrtpvJUN1gba5UV4Uphx0YYoSnf
AxbfxbKbXqXwUbpfkp5NDxCycV6dwdK7W/FrlvHjHvC0zkYqzonCanUNkfll
PaDK64OqzzkKb/cc8VBY7AHz64U5V9lReEvZOl2GTS8w1DgdbmBOYcnLijKu
D3uBeI5U/vIxCouu0+XuLeoFheF7k5lGFBY441yL5PrAiUnFQ891KMzLE/hR
0bIPdD759thBk8Jc76JjYu71AaNrDR9m1Vj7RxTZXZ/sAz6Z7aa3tlJ4JHbD
pFJ+P0jdWCn8jpvCA7o7fsWO9YNn/pteSFMsv4b1PnNJDYBDqllW1xdJ3KTB
DOwPHgDmeUFmZSMkLq4rFXx2ZBCITqZzWFSSOI7HVW1V3xCQ+etzqfQWiZ+8
C13vuW4YpPC43Fb1JXGkRcLSoMEw+Bps/fPpdRLfeVVZVJgxDLADrLpwlsRu
e6VMvNx+g9xi40nRvSQ+6lXl+pv7Dzj19NTQCxqJD0n1W5jv+QOg4etsu1k6
3l++sKfk8h8QwSk/qThGx3uEZTiS6v8AQfNOx+EOOpZ/7/3YIm4UeEwI3hFk
nWe669pW+/VjIFzadOl5AB1bnE6tyVEdA8uet/NqPek46wAo4zEeAwN8a1JF
XOjYVuJ89vugMYDws8EJezr+Vvo5nJocA710Notf+nQs8u5IsNnqceAcyrev
DtIx82m/d7rcODjgLeP7excdb2LyOR23GQc7NtXIXVSg44AN9vue/xgHdTRl
7yJ+Om5lm/tvdmgcZKgfVHzOQ8eqY3eVDdkmwJkuk3Px7HTcW/hRYvK/CfBa
r99uYp7Ae52553VTJoBLVieT3kfgWLP4sceFE8Cf78P12g4CT+qoDfzumACV
pMirgmYCP19nXfdQ6B/gGBHQpFcTmPqaldET8A9Ytlp8Wswn8Kk0/Rc74/6B
3Z/lsiryCPz+UWtMaN4/8KJQRehTNoHtHdlDVMb/gbr+yXcLGQT+fDzmRjDP
JPjvd6vyoTQCC4Ltri0ykyCUwzcFvSRwkYCFXYDVJKiMQQQjgcDiy6Pmje6T
4MqWNdLtTwnsOhhgLP9oEtT+eoHqnxB4y5fXWrUVk4A/k7tT9hGBfV7qqMoM
TALNkOnEoAcEbrjfKOdJnwKPLJkn2cIJHHSWEJbaNQWYIqky50MJ3G4cyXv9
+BS46hLqZhRCYPX/5NkqLk0BW8nTu0yCCRy2GS+Ih06BvL/fb/neJHD/6hMT
zOQp0Hs48ub3AALvmR8aLP46Be7Nxxtp+RM4stenQ6SNFd+YnazyJfDoD4EG
59kpgFzXf7t5g8B6ua8qvwlMgy8qzDQrHwI/S9IqENo2DRLDptstvAk8fbcm
1/HANChR6/Xy8CKwkdu5N/lnpoFuRtOLL54ETrZdTOb3mwZxhzs8pFm8bHj/
6dnYaYB4L4tlehDYZOeWiLyP08BMxD/TksUZkp9u89ZOg+qD945tZzEHj7Gf
7eg04Lj0VEGGxWYyFlidcwYoLkSGarM4Vcd+hUt6BlT2VAreYPGipfOejj0z
wNZ0/e8OFhu5u3m/M58BtR+mdtiz8sdH+H8OdpkBOgF+q3hY/zuReWfh5L0Z
sFcnJLGRxXsrIndvT50Ba3beFSph6Yvsj3enimaA49rSe80s/YNEWs6vjhmw
I0ZNjZ/l126xDzPp8zOgQzhaydmPwHc0kLrf2llQMxTwfJTlb/uxsmsnts+C
obaT+GEggbdfqn0ve3AWND6ySbcMIrD/7bZ/S2dmQV1t9kPDW6z6+Dp+JTlm
FpzfZsv25A6B3VoX3nhkz4Ll4ujh2TACl8+wjRlVzwKHPWO+3vcJ7Kwk4jzD
PgdWNT30m40kMDaQfl0hOQfm+AqN/kYTmP+M0kic5hxgxPQ94GHVY3aMjuN+
5hzgD3p15FMSa374aJgiencOrDP5t/MQq54takwGx17OAd2UsAvsrHpfZjid
jW6bA3y2y8//ZhF4n+tD2+H986Dtm3ZDUiHLn/tPE/Lt5sHojG2qaxnLn/SX
nQ985oHSZcds5g+WHz2frP57Pw+Mt1gFDvwicJ1xr8UdiQVwL2cxreIvS++F
0ejTuxfA+8KBob9TLL3Bs79UTyyAGKFziWCRwKL5PKZttxfAB5eqr7acdGwv
r3ZMaXoBZEaPfMes+SZbDzygr1kEO64IDRko0jHD1qC6QX4RRL+T20qo0XF6
lOXhGzaLINDV+tbCXjqeZAs6WFW5COyOGFyXO8e6nzobdJlJS8AWz1RXvqfj
9tyDF90+L4HzQbvKM/PpePdDHOlTvwQ25VV/xaV0PLYvdeg2xzJQPq9k6NxG
x1Zp3veSnJZB8aMOP5KTxHmBEzkpgctg6M0bUVtBEq+1Oted+XQZbLOy2zQh
wZqP+I6off65DM4fTTd4tZPEu12lW+pUVoBjqoiXx3lWvzgcTbUYrgDBSlh3
xZXE41t5lbrOrADVAZObzwJI/KplxvfP4xUQ/ve5wJNnJBbSrtjCvrgCmq1T
jWQbSTzHtit3gy0N+uYcq5dn9c9k5r/vz5xp8E/a77wvrH57vON1t6QnDa4b
XEkIY80jb3I28WyNoEEHlS6tsUgKn3XisVYtZr1rFmF9cTuF66o6qENyBFS8
wCF40ZMN+2s9WV+lTkA1iSZBg3A2vD31uNIxXQKmODxOu/yCDYcGlJmanyLg
nv36O5Or2LCO+rvUM2EEvDgq0lEox47fxAQZ+0wQUODUxb7Xo+y4QiBoYDWN
DsucXqeNcnHg/tCbPgmr6FBxPigwRoYDi3oFphdupcNtwmUngC0HvnXKn8Ft
TYcnNslvbm7lwEl1fnGxF+iQTJukkhc5cL6hn7oS691nceq4w7AoA09q+tof
eUSHmdvbHXusGPi0mA9+XEGHdWxkUvEgA3s+8jaVbaJDUGeRHcTDiSNXeY/m
9dPh1D4b8+/bOXHlkqdoO0FC0+iY6ikPTqzR7u4mrUFCE7vh8KG1XJgv7tr2
t89JmHJwNF7SgRvLr7tWopNFwlW7Ei/uesSN9e65WNUhEk7HnsiZ/caNvW5c
vTPTTMLayOs/XTfy4EHrK4NaayiYrn9mz9seHow3Xowv96bgCLsdUrjLi1ui
Luw8FUpBWs9ljdoiXjzNd+HHnygKKsykF+ut8GIFwmmR7z0FRcJx/DOX1Tiq
y8HMdJiC41q8V1JU+fClRHu+XhM2yJGUo2OzZw0Oc4+ODbNjg3lnjGL3W6/B
GcY/tu66zAbZuXUVo3zX4NHlndphIWwwvrQrglm4Bl84yc3U+MwGhS4cuiV9
hB87CmbV3pFkh443bf6r9hHAZ4NWItVG2OE6jRHJLFkhHGSpKtU5yw51Wvu+
RZsK4WTV85m32TjguhzuxfqbQrivu6akQ5wD8i+tqQc9QtgeJM+GHOGAQQyT
MpeEddh21tCiPZsD3gg7XWwhsx77//Trv1XAAelHulaFmq3HicnZTJUqDphc
m7vwJWQ97jq+MfTWEAdsevuhj3tkPT799t8nZVEGLNhU9OVYpgi2cnwiFuzH
gJ52GjxvZUTxQhPnj/G7DKg969jw4pgojjJw9zn1hAGVN+qVzPqI4uqtZh07
3jHg12YV6matKHaOKrkXixhw9JNYVNKiKOZi7IQclQx4u7br97C0GN47sDah
tZcBXx8wb/nEFMOdJjeP6I8zoO3fw+yyUWLYu3iSyFpiwLX002JBn8Vw9ota
22AhTpjrTCuuJ8TxsbW6AhObOKGZcwFn2iZxPBaYVXBqGyfs9f2dqaYjjmXt
70sr7+eE2lGRT7Z7i+PiWlp97HFOGBn+pzogShzb6l6+yWHDCfWd6s4ezRLH
K1kdasyLnDA0aHl3WLk4jt10uL/VnRPa7nF0lu0SxxoP8iP1gzhhT6aWk9C0
OK4nlPSzHnBCt7yGcX1OCcy88nRGNI4Tco0tS78VkcC8XTyvgtM44R0Olch9
chI4zdjLbOIjJ3xvOXJkbqcE3o9/MywLOaGxTPNvrCuBe7edzC2p4oRaO2Zu
3z8kgf3iys8rt3FCFSeHqdMnJLD46t0iT4dY8dn4YjeflMB5PinlHNOcsDQB
v2iwksCmo8KeTDoXLOdbnHM6LYEnLW/Jt/FyQYeNsgfbrSVw+PeZFv0NXNDa
TWGjjKUEVtQ6dydLhgsqLBu3QTMJXJ7eoCmmygVT+S9Wbjkigc+K6v0Jhlzw
5IqydL2+BCbvfHg6YcgFXbbG8hpoSuD4BWkjS3MuuG7V6QxfJQms6RSxXHKG
CxoUn5fyFJfATc1kpjKTC2qGwjANHgnseuCq9VMfLuiIzPnzZsQxf173akYo
F5RTOdRIsPzNlD2KmY+5YKd3P0OgVBwHKD1uOp7IBdXjFHvPvxHH/wNEpeFd

         "]], LineBox[CompressedData["
1:eJwVjnc0FYwfh5GS7V5cXOteN0RKSVriW5H0UrJC9spKtqQ3lUT2lsyM7Ixk
53vNQkZEIqmUlNwIGaV+7++vz3nOc85zPlTbS/oOLExMTCLMTEz/X205JyWf
Jg74FrbCeOEhQW8+F6QUNswBHc9vpM7KS9DPP2V8+PGeA25e029V3CxBX1Wx
TLBgcEBjvzvp0oQ4fQ/pyJISGyecEo9R5gwTp/eFlOZl8HPCpHn+RpCZON1l
WdRoK4UTCLnFY5I7xOl5L9cfTxzghJLR8Bbhp2J00HBxPKnJCUqhWwxj4sXo
E49ekx6d5QRNos2Cq7kYnZRQ5x/mwgnH7pMk7s6K0u+c9Tu4N50TDAb7lVPW
yPT45/JupUWcoDe69312NZmerjWZKV3LCUL51kuu7mR6xZGTrMKDnHClv8A/
560IfVSO3P+bjQvuTKTdI1QL07ezNNt3enOBTPDbUL4TJLrSv14p6je4gCt9
9MCtFUG66qpMd100F+ykRaxuKRKk6zFiFEuKuGBi05+DV7gE6f5jNusxk1xQ
YuLoVT3CT++s2hxr+g83CLidI3MHE+gDOxtaB024IaXpZljMYQJ9rNB9+R9H
btBhX2EaWuKjMzJfmand4Ia+Sob8I2c+OimiSJpWyw15YV03Shp46JQtlibp
7dzQbfn7Z9sBHrr8DWKE4CA3cLJ7f0uv46ar+QfOs81xA1PA19rMJ1x0Bzvd
xm9SPKB5XcxHYoKD7v6WmeGwmwdu5Lpb/+vMQb9sWkOZPMIDJ+oPyBSusNMj
z0jefmHCAxnPU8XMRdjp1YcX9GqieaA32GSW2YuNziqQNB20zgM7JOW6dH1Z
6UTGNR4iGy+oVqv8YUix0qnPnFTy+HmhZdM9K8aLTXS1q6q3nynwwlm1J5o/
926iB3yckiZY8QLpyvHUMjYWelhzr26uKy90sQ90tiEzPflure++y7wgujWN
KBDATK/WiegwjeOFowxPP73vTHRGtZJDThsvHG6qFbs49Bc3osWilAd4IbEh
58V+47/I5bzlcecbXjhxe2lcYfwPyomPsc4u8wJF6X2V5+wGVrXCoIgAH2zT
cw132/Ybv8nPeNqe4AOj07TzmfOruCQ0EVKiwwdVJ0MM1+JW8RfrYOqSPh8U
XvkZvKK8ihyTjS23rfjAUGtSG4NWUDYhhlBymQ8eHfgkUS77E3ddvyW9dI0P
wnmkHxoNL6PKxYCDR0L4YGen0KzDrWXU0LKz6Y/jA5ewi32F00to+0ulcrGY
D5513BZhbVxE55kdHaqVfMDwuit33HsRPYYpr0Nq+YBkYxRar7CIQeUczMLt
fEDb6Gbfl/sD0+3e6qlO8EFNFy9XT8YCvuoJmb/FS4AbGw0FPXe+Y6JahqYR
iQAHhU+94+P/jvqV1fekxQlweE+IlVcmA/uSpzQ65QnQKjY8Ytk4h502R1PZ
ThCg9/iJzgaub3jrpQnjlQ4BOp9cK3iSP4vHtDyOFxoQYAv96FAEzGKzQtbc
SRsC1G0YhDgEfsWald9Hw68S4E1rorfI5i/o4yKQYhZMgIy13PPXS2ZQaWLH
N/lwAli33HVwN5jBh61myT0pBNAS2SHfUvAZH0TVfeV6RAA5T5NUb5tpTKb5
JMR8IYDd4E5HMf6PaJgcMWM1TwCbwdPTZX1TSGTPPbJ7hQC767/zWkRMYTTj
xecBViIMrAcU/WGbwtv1iqpEChF+dVJNnnB/QA0FrbgPMkTY9taprOjFe2TJ
spyu2kmEkDZDakTye7x2KyrW4DARShTnyaK09+h3ZvZjojERQmuYMpZOvEPl
VpZDDhZEyJ7+G8BDfIc/lMkx++yJYPLQLPZn4yS6k7UPjngSoU37cOzV+bfo
+OlBlFAUEVocJR1Z3SbQKNBW5V4bET5cKa5hLRjD5AyBLStdRLC3GsuvMx3D
EewcNhgggvtjakcQ9xgas+7w5Z4gQpOCetC+y6/RJGrx0fWfRJi5ZM3aYTqK
Zlm39lyQ4wePQIbzZ+0RvNeiwtyuyA9ZiqtaY5wjOD41M0BR4Ydtpk1b7vcN
o/l2XY+xY/wwJr7Ukm48jBaVguW65vzQ4Pmx78ell2jd9kBBOYYf7NoZRb4d
g5j9yeR3bBI/sM8579ubMIjv2Tifz6Xxw7P71neSbAbRVueSa0EhP/h9qgpR
YxpEu+H9xeRWfmjaVSf2VuMFOn5+Jsu8zA9RmSGbKgf78QF74IrFr//+WLez
3L3ej5937HzawCwApFPlz28o9qOTR5yjD48APBqPTTsd24fOa6b5n2UFIGrj
caWjRS+6cc5K9ZkJQHPnwrkYqR6cDWhg5bQRgCFTy1Xdd93oMnNnWuvCfz7J
sP1FZjde6Nhe3OItAPFPGaviEt1oG+S453GkABzx3756TboLTRffq6c3C0CR
gF+TitFTHLWppL5uF4C3HQ3iQhJP0Xjg+iZSjwDMC6q3J33uRMMyyacxrwRg
OTDBw+FqJ+pdsDgdPC8AazJjmwTLOvDE+Ki5i5QgBAe8bmSVa8cO7UK1gu2C
IHfUtvHNehtq1PlTPu4SBHslnTbl3jY8mkT6aHFYEI4GpRpaereh6hlD17OG
gmDtfabGpaMVldr6Aw7cFoTUlapawaAWlCzpTN7yVRCOhz/759K1ZjTMqqvv
nheEiOTpy2z7mzE8ofhN9IogvIk7Nuo0/wSXAqOlhDaTwOtLZdlVhyfYrWP8
UJZCgtniH873TZrQj/Gp46QxCUK+i2u2Wzdg6YdXM1wWJGitSHz4bFsDvh/p
4nxhR4KH38WTPb7Uow6WnTX1JIGaGsf9HJ96lIr1nXCOJMGl92lZ5+LrsHfP
5uXwVhI8+Xn0q/mXGmSRWRE600WCVK8M+cqaGjxA/nKIf4AEfadH9kbcqsEc
lt7raRMkKJJyIndTa/DyUCJX6SoJnEq+DZ2wfYzbfLdt690lBMXK6bKza48w
sO64AW+aEPiUWpvbXqlEJfOBeav7QuAaHk8QNanEr3/NoysKhMAi4IkVTaUS
zbT8us5WC8FVXUMrycUKPDRSqJ7YKwR3csNKyzwqcHWRW0GESRj2WQTPTf14
iBUp97qctwhDaZ3/99u1D9HpsOyFBi5hmE/DfRVXH+LoTcg5LyIM5huuazFb
H2ItwVs4U0kYwr7aKlvKlKGf4igrzUEYxn9SiwkBJbhryD7H21UYmG0/rQZo
luC034J6u6cweG1Z5jIklqBRM0egwzVh+KtU8sWkrBiVdY8sFKQIg/CqwErI
TBEuuuRMKHQLA9v9HrjqVYgeD9xqVBRF4FxWAfd8bz6+7RdN4lERAfsDI3Kn
cvNRd63be1r1P76hbrk5IB/ldeT2JJ8SgTf7K1jTpPPx48KnkmUHEWh0UiqU
Dc7Dc0es7leni8D3OW+2xdO52OnIcz0yVwQEWpTjZuVyUTn2iaV9sQhIW7qb
q2zORb4pUTGBOhG4GGVlg0052B02muw9JAIFh+XOhSnmoNrLs5FKHGQIOiJr
pEW7j6UbTK4cBDL82aH3gXXTfRSVrdD+IESGg5q9rlunsnE1gIctXpoM3OOZ
5W9zs7FKsufGApBBvm83z+Pt2SjtquFf4U+GSynNu+avZiIXy37bXZ/IcCfV
r9FEIQ3r/TcZTM+SgVL/PW/g1z10nOs/nvmDDAZ3d7iU9NxD+qiTNA+TKPSH
XHsX4nYPvcvvzcyRRUHL2d37cVUqjpn/cS/TE4Wh0JImNb27GDrYbeVwThQk
1zowUPouKp9M0RO3FIWn4wX8PL9SMHrvbqUoV1Eg1Ty+q1iQgkc5bJfdbotC
KLCs6G1KwcLajkCFJlFo79LxcOlOQqOd8W4fW0WhmuC0LS8vCVlyLS3Su0Qh
g5JbKxuUhObRK2pcr0Sh98/BSfZ9ScjrIMfybUEUgshj/2zPS0Q/YlRYiawY
GMxdajgek4CaFw2T5BPEoERMPHE5MQ594huZLqWKQZlW8uzRgDjMq5Vye5Ql
BoqNYoxmizhkYVk4ploqBroebi7asnFIT46a1+0QA6Pe4tKkplg8RO/8x3NF
DJaiJSS9J2NwF/9Blrrz4nCxN20jaTYSLQ5kX/xtIw4L6nctfzVHYqQF22tw
EoeuM29iSuMjcbZguLzLRxyUA0UE5g9FYqGql8V4lDh0bnNsmY2OQJpjSd0f
FIdUik71IY1wFK4Xv6S5TQI2rv5JS38Xin/sCkQJOySAdJpl1qU+FD/y7Hn2
Zo8EpG1fOxwUH4oV9hpUH3UJqBR+WuivGYpafK5DOWYSUJgbbXr34W30u1C3
nylOAvp9J2OlokJwWNCAqXFDAsSJ8HLKPxgb6G9Kb7NKgs8tmUYfk2DMdnU0
1eeUhCdbrLhUDwajW0tA1RdhSZgpbT/q9usmsl7MthdWloTz9IzLWjdvonL7
3DNfF0mY/73OG5t6A+O9wuJ2v5KEcvsLTemvgnD9eWld2IQkTK8Etu8vDEJb
2ReT76YkYWvMnf3iAUG4943Irrh5SeDUUj/dIRqEX3OMPq2yUsBzN8uWq/bX
MJLr8w1TCQpExlXuFNz0L/ZNsjeSz1LAbsJ4tdrzCrJwp/edMKRAVoMGS8Wp
K6hyaNcHr3MUOMbh9myadgUzE/XZeywoUMTDwtj8KgAvaaedC3ShgHm5Sfhf
9QDke6SwNB5MgR49q893xC6j/u0zOzNqKNDh2iroseGLD0zntevrKWAg8Mq0
Z8IX1xTiHIebKDDvuonZqNkXs4cGs7jbKPAo1+DkjyBfnKMYE6/1UyC10StU
Z7MvhjWar1jOUCAhqo2hLuyDzfPOLRQyFU5qfzdTs/BCYjvHW1VxKlxryAp4
c8wLHVJK1k0oVHCwsvXK3u6FXGpze+NkqFClfIEpdckTTSM8HjDvpYL7N0WO
E9GeuCTtH/HhHyrIHNjPY/HMA+XP3zLK+5cKZYzr+esl7mjqWUNkvUEFYkEg
WfCqO4aFzvTb3aKCRuyXrMs67vjpkc4pWgQVwks3GMKMi5jNJaiec5cKJ47s
NapUvoiCzfnbsx9RwWv8yKfXfa7IRH36K+0LFa5smAb+2uuMivvX6n59o0J2
bHegKZczWuru8Ds/TwX/rhb6j49O2BgQM09eoYIPb3X8cLIT+g2e+5TKKgUm
KTMjZzcu4GzwTF+KpBTw9npJDr10xJFp9pwEIylIVzGrjyyxx07DO+n1JlLw
ijePNBxpjzWtW1Mmz0vB7GJ0tJa7PSZnskXusJWCgxdMBov22KOR8Wa/Nncp
WJdXmjBvsMOXHUynFkOl4AmdaU5ryBYH81YW9BukQL10+WYG1QZbif7fLj+R
gn/HWZJr2Gyw6vrP6Uy6FHRPMGf/mLPGePPl8a+dUmA1cOj5YIM1nhVY7Lg5
JAWj2al/dxpb40AwI7XqmxTEOT0205axwj7bT0eJkjQYsdu6mqBtju9ZC1aT
pGhgR8lzfCxsjksPnMpFZGggZs/rKTlzHkVmZ8WoO2nw+JvmnZ7Q82jv/WNF
8TANAlL6jvt3m+F68N8y3XM08NtVYdJobooy+SLkOzE0eFO+e52vyhgPao0P
cCXQ4MOSfqz3HWPU+ZIeGptMg5b1vHKCjTF67qQsp2T81//yVPAvnzE2PZYZ
eFBCg+cOLX6J3kao37n3dvtTGuyXkNM4f9wQHZyWVU/20KDMRp6sI2GIlzlq
F3v6aHBSbOq715oBZpw+ZDM0TIMfrtk6NhUGODMCqh+maPA7/0pXLcUA1y+z
LDp8poG9vlvKmQ195BZtL/rylQYr9LpX5DF9VLLSElpYoEH46JrXqUR91GRm
7/NZpgHDl3PPQ099NMntvrW6SgOP5nJZjTP66KIZefjqbxrcKm5h59qpj/9+
1v3x9y8N9Nyywjdz6uP/ADzTbEA=
         "]]}},
      Annotation[#, "Charting`Private`Tag$180475#1"]& ], 
     TagBox[{
       {RGBColor[0.880722, 0.611041, 0.142051], AbsoluteThickness[1.6], 
        Opacity[1.], Dashing[{Small, Small}], LineBox[CompressedData["
1:eJwVjWcg1Q0fho0o+yzrZJzjaCBbKdTvH08kJYk8qeyEJNkRiQgZWckqKyTK
KOuhfhFCRkRFmSVRSqQy8vZ+uj9c93XfTLuzpic52NjYqOxsbP/PwI8Hvq+u
svCl6XivlKk7TASI/BhcZqFC6ctgZRt3MCYN/6z6zcIn/B5zxm7uwNjhvnJ2
joXfbQ09a6PcoSEqYd3IBAvV2V0n9jx1h3VKr6Swg4X67u+0QescJHnZGAWn
//V/CQbpq3nAyjo54+M3WKis0ZVorusBjpmzJtuTWeh+eWnW29QDNJtDjnyL
ZeH089HhKQ8PGBC9bWsTwkL/27S5ggcewPjvky/hzMKD+dEzIdqecJfdM49N
k4XN1knS9hZesP1wEXeqOgvXnKRnmJ/2gua8USdVFRY2bMn8aX3RC0YMTBTt
5P7u2xn31hV4gUisYmXjehZ+ls0aTvvtBSH0yZZwNha6jPfS1+Z4w7/qJ6b5
22Qwf8z7Sw63L0xcTjpwu1kGoeuW9StJX/Dsb7+/s1EG509r2W7e6gux57W8
3OpkULZ2uIbh4AuNj0VXuu7J4O9KM7uzjb6gtL9HMDFRBiumh6OKrvgB10kD
NfETMqgZYdXyapM/9FipWkwflcHDx+5mbNrtDzf/XX+h/ogMGnaa2yVb+sO2
/V+bbE1kMEV9x6n2GH9wVE85WqQng6np19jzf/jDM/aPwdryMjgV7lyh3R4A
0TfDu078ZOImISpNPi4Q/r3hPq88z8QMLcpkbHEgyCZYinPMMpFzcEegaFsg
1Icp2edPMVF/lFybxBUEM679CzPvmDi57K21JygITLQ3SgU/ZaJu01ObEp+L
QH3d5JoTz0SRV6VfExqCARWyIy7HMvHMuZP3bHqDwfXihTzHq3/9EkcBvffB
0LxR/a18GBOzWbOy+tyXwN87y6jCj4nBLgNkQ6NLMEYJkH9qzcQCeH/gxJtL
UH5AZfKDIhOjXVLY87lDwTqbb80zeSaK+zRo6tNDgf/HhHTRJiZuoTzXWVUM
BceMTAs3JhPjE7gN68xDgT7N27JA+8u3msU55odCSMSH22uXGfjxzvRA5v7L
YNqYZi/XxsA/357uqCwJA9mX74damhm4a/jCl/LmMFh4r2Tp2MhAufj2Hz3D
YZDK3WiSW8fA5zL3vwdSwmHEcHqn5H0G2me91wk/Hw5nurXFyEkMPNYQln7d
+ApEvHv7/NcJBupxBPGHiUSC5czGvSmWDOztzSI7a0TCllX3xq0WDFTeE9nr
ZxoJXQyuWg8TBlZPxDyWiIsEEQfFgs+6DDzC+FAVxBsFuVOBl0Y2MdCtw01z
lucqBHzd6XptXBobqXdnxhVjIMNWc5J4J43bsimRvgdjoK5XxWG2XxpLlPhu
a52LgT9VrOOmbdLoeGRXrsnDGAgJ5tlPK5PGzVzB+U8hFqLIfQo3gqTRdX/3
IRGrOEhTd52+JS6Nc+N0ktPoNfjv9slTJlRpbNijLhz04xq8FbUeZxOQRtPu
e+FlPPEgtXxo0JZNGnOndgWeU4uHnKea7ayPUjg+RfY+FhYPd8w57xY8kMKZ
br033KoJUO2b5nL/oBQS5xKiD2QngozDuduv90ohhx8tJOy/RIgx2TvCriuF
U8otuZN9iWAnt2BupiGFO43qUZUvCfgGD+3+LSaFaWUaw699k8BqF4+Y3pgk
6qucIFqPJgMnl19Tv5ckVp748KNXNwXcZo3Z2Nwk8aDSgt5G+xR4/W6Dttwp
SXxCustdGpoCxZW9pQFHJfHCOG/F6aYUOOKknMHYJYmGCgn214xuQGH7hIfL
WklkL3Io+2WXCsYJ5ow/qRJ4ZbDhfPeTdPBXEzI0SJTAyWl1u72f0iG/59m5
a9ESuNXa6QEXOQP+UHQaZS5KoODVI6OmthlQkijjaOAggd0KHHUGXJnAn/z1
7jUlCQzzaDVgHbsJbSmRmqzG9bhDbvxTanYWLGjq2bjWrUe5+25gWJsFMq+X
Ix4+XI8Gsy8XN/Rmgb+Y+4BB4Xp0XXtuqzNXNsilHgl0jVmPUcUqc0zXbIhI
YzU+tFiPdtw2gzW6OWCQWW+89zMdQ17ocBSJ5sG3mLfLaybouJOnTK5RIw/S
gpaKngzT0d76cxbJNA8+W+9Yq91Lx48GZ/7ZF5MHCTIPHyvW0pHgYq3dw30b
hgqKVagRdFxYtE1+wpEPETfah7ou0dG5I+egBSsfVCOnoqMD6Khjqb24+Z98
uOyy+RPXWTpqZbdphITng7xiXvYvczoOvdtOXy9YAD7l6ZQhFh1tk1dYdnKF
wMitxTRJOiqsvFb6daAQWhPfuFmI0vHVNlVmr0chSHiLtnfz0rF/g7OyZX0h
NGgmhjbOimNGfYvnI/M7IFgfNV/4WBxNRK/vO5dUBPkt5/s9j4nj5OKFejfj
EkhV89G7YyaO298Mr4wHl0B0pkfp0AFx/KUsFdlUUQIenqejDAlxvM4X8uEF
/R7slD6xS3qDOGqWvdmuPHMPXvoQ+W0zYmgmqbF6ybwUWkZ1qGyTYki9ej/c
waMUavfvCN46KoaR14I7wuNKIUtGzTKrVwyjZOZ1Y9pK4XQnS9CnWgy79ipO
PtArA46Na32YIWIY2sO9TUivHH5c4xw/EiCGd81MmboO5TC5tHow2uvvH8XI
B8PKofPFL7mfjmJoObg9I6e1HFIDp949NxJDqYsOG2jmFaDS17HHT1gMJdIP
15wNeABWl5OEuwpF8eRFucQm/irohIW1fjmieKUnu2b7tiqAJYtFRoYoCpKz
dXhsqoDhsX7YI04U1XPqzJsfVMGYdU6hiI8oCvnV+HXYVYOjdqm2lZ4oqlkz
21Zf1ED/Allp7U5RjFwb4dDCXgsG5Z6M0m2i2NJTMryiWgub5TS5OORFsfKQ
7LG6xFqYEnnUeZskip02N4Nzjv8Hbt/bbb+8E8HUpSU3La56GCpRNLv+SgRV
ujb4X9Wph4POcfrwQgR/SkR9svGqB5URU4X4pyKoxJ29ePNDPXzveDOvcVcE
q6pANbHzEfjc+Xjlgp8ISgQaM9+fQAiy4bzHRxXBlWWmJUdEA5R2GcS+5BdB
Ey/J7qHiBhjbFe2Wyf2330eKE+1pAH1JYWXlRWF0fW90IEeyEQQHNpaajgrj
3JiGu05NI9w8vK889b4wXu/7d1csZxN0N8Qm2N0RRrny0br/lJqAQ63XQyFX
GGkp57mPWjaBI+m4ev11Ydxa7hQ4Wd4ESh1nHowECmObWWZJiHMzPNaPr9y0
XxjXVPAkz31pge8P+65/2yOML7a2aXYynoHsBrpvDQhj7OUiZVWzZxDBmatp
pC6Mn7V8aCl1z8AEH1S70YVxJdfwPS2pFUZ2vK59OEnDq77h6Zes24FyRyI9
aIyGrgrP5jC9Hf4Rsw0weEvD/SP7HhW8bofChU/ab7poGBI5Ee5l9hzcK5bq
litpmFdtP77PrAPYFKUf64XRsBkOF/L4dsEFkd1WYUE0fOf0cYS9qQt+rtqt
NPvSkO+JusJPnm6Y6cnX3udCw59F6XuOWnbDoJ9StclBGp7zNR3ezP4CKp/u
LDshTsMdTrGiNU49oHbP2uQWhYb8fj7lejd6oCTl0tcRPhpa252+6fysB/Jc
mhQd/lAx8pM5JV6+FxJIB4pcxqlob/g+LGmhF84cP57rW0LF12eVnJrv98Hk
niDdmnwqvtxHKyWm+sBBOWt08RYVm5R3h4Vs6AdLjvfSQQlUTGWmtDrf7Ie9
haczLvtS0Tfv2wvZtFcgO++fHL+bimcNztp5172BrHcZGr1aVDTKZIUJcQ3A
+pZHvTQNKrr2X+8qNh4AShoH5cZGKtpq3jrF8WEAViEq9iYfFYOMTlmmSr2F
gaupV+72UXB472xWQ+sQ9DYxim26KHjK9ZB+sdQwPF8t6BZupSDPl7Lpeq9h
eORZKR5cR8GsVD7LbZQRyDnWe9csl4Jp0ylzuq0j4KIg0L3iTsEDU94iGhZj
YH8yab7chYKfVzmsNkWPwfFb68WdHCi4kn8kdPDJGBhT5e16LCioUTyYlqg8
DmpL+vP5uyjYM63Ln0t7D0ttwWIm/BTU/LZn5fy6CZhfs24nFzcFz6YnxyoY
TcDMrjjb2lUyHhR/wTYYOwEj5ZlFsnNkVFdNj9kj/hGeptXq/H5Dxo2kwbDn
WpNQ/3K37b1eMqosWDd+DZuESsHWMPsOMg7Ju/2r2TMJhSGvOjuQjN5rVnL2
un2CaJd5m5wCMjan0M4IPJyCsLyAMItsMuokKzh+5pmGoCGOIv50Ml6/9aVR
wmYa3E3Jcz6xZJyUH3CMIn0GMy2lMCNvMj5ZJ37yQMgXkOB1ujOvS8Y11QOP
nlh8A6tHz6NldMioH/Hwn9mEb5DtoepuspWMv8kpDfJd32Dj4OK24k1kHPuo
aPxi3ywoF8c8tecnI5Rt7oo6+B08bL4XxHORkZ9H+HxB4nd4QLO4+vgPCTeo
XI5cfv0dtgcyTNfPkpCDIuDvfGoOdI0rhnv6SBh/E915kubhModYI1sXCeNC
SZA7Ng8tlRfylZ6R8PaYM1Gs9gP2S+ufiaolYXSc+5Lcqx9w5Nvrxd23SGjl
JFV4X+0nOCf8ES5zIqFhK+/v3dqLUKxv/3vIloSLcXb9hXmLMLPY8pb/GAlP
fDVO4iEtgYd9fK7TARJ+3MLGNfp5CS5oyKoy1P76uW//8OIKPJqMoBkrkPAl
1XnZTusPsGd++RkgS8IXj5m3eKr+QDhX1aNXIiQ0ojuIuletglRJ4g2pn0LI
U3VSYm6KjcgVPmHt/0kIzVuOH11SZSc2B23c2D8ohFE7al8e9WcnVA/WVMSg
EFYk0DjUhDiIf2aHOpcjhVCHJ8Bz2ZCTOL1VnmtQQghr5W94n+bhJjy4agp8
hISQekXeZ8mRm/DvM9hH4RBC4eYrNerN3ESU98k4w4+CmCE7bF0euZYoepgl
Xl0miJ8VTh/23sBDlIcp1x3OE0TXfRc1+q7xELXmj6y+XhfEVSI0i/MPD9H2
YzB34wVB5Ipt+DHwjpf4tFVUKVlfEKMTsm1aK/iJb1z53So7BDEn7Qz1h6IA
8atPw/O5giD+kvz6gLNIgFjnY1rNSRbE+2MZie0FgsTmyhhdj0EBrHqhPfbr
OIk4tW2NxUF3ATwzE6zVk0Yh3LgTf0/ZCWBi8dWLjhMUwqefmRFuLoAQ8pLc
pEYlwn1gtF5LAGmmr3ybO6hEfqX/6S1cAuiQ3FixzCdMfNg2e5EnjR93xYm4
C2WJEp+5g2VuR/Oj0NyOjmdzosR8v2ATcZEfvaiHuxIMxIg1vlt4/Rz4sUKH
ew35qxghW3UqaUKJHy8naXunatMJe82hwsZGPjwdcX6es1qCcCzUPKJfxYep
3z4Yif6RIFzE4zlbi/hQaV2TJ4+eJOG+pGfVGc+H48t/KNqtkoSnaybfoTA+
PDxjvf0wrxTh826hutePD2safAuXDKWIC4/vUN9Y8+FWwpVV9lSKuKjC+eTY
YT5095f7cGNVigjJPu42pM+HtC1sF5u3SxMRoUKt44p8mB/XWVtyW5q4Ou/k
48jkQ9N9bRT9N9JE7MkG1icaH05d8plw52IQSQbeQTNLvDgwa0rMqzOIlOpO
hXNfeXHDpQGuDEMGkSa3+c3cGC8KrbtKl7diEJlpl8J9+nnxyK1xvHGOQWTx
Dar/buXFUY2CqrFQBpF7QWM0oJ4X30lG7uJMZhD75JzUvOp40bGj2NX6OoP4
H44+Jsg=
         "]], LineBox[CompressedData["
1:eJwVlHk4lOsbx+d9Z4yZIXvWg1eK6ESL6sjSnTVCC4lIpIjkSChKWuTQdo4U
lZIoZUm0jArneZyIqEQI2YqU7OuYwfjN74/neq7Pdd339Xy/93V/H629f27f
T9JotFLR+f8da5DS4pLBwds73p7S41JQADeT4y6IuLc06OZ7Cp4VjluyYzhY
In0bVdRMQdEix9ELoRzsK9iw+sY3Cl4lZaVJ+XHwLs+40g39FJQyaA6J7hzc
wuv2zxmjAIe78+UdOXjVy6nAlmkKXvc+yUoGDg5WfXHp/RwFb3ZKuqgYcXC2
i5d2PKEFb6v2E7d0Odg67QFLgqEF74xRvoaaiC2S093EtKA2R9nzrhQHb9t3
/+MREderhbIXkxzcZBAzu0dU33ixhps1ycaBU2aEFqkFzXOL9+n1sfGdCxYr
ioUUtAWflM1rY2Ph6Ry71QIKOjs//2vwkY0T7hyOuDxBwbetK4MKX7Nx2Lid
Rf0gBb1l51WMiti43mztNUYvBX2ret5wc9jY03Msb1k7BQOZZmHGaWz8cPca
RadPFAwrpGiVJLLxttzm+6FVFIydG/lgfo6NLQ8PH04voWDaP1PPKoiNrVLc
jNZkUDDTPNv0Zg8byw4Ve+UmUSC0c421c2bjAntVyi6WAsbv7E6n9WxcYRi1
Q82XAtmR4KvuLDYe3ZKgJFSiQMGnamPbDAsbraPHJ9EpUK7XGvYaZmHvsiRj
7XZN0HjWYLeviYXDDr+kfTynCfrH1s8H32Ph1HPch89rNAC3O+l3J7PwbcWI
s0SKBrha+u7YmcDCjF0q1id8NOCM1MXcDcEsHFq9NcpmQh1a7rXvlPmDhTvM
nSfZ8uoQX3eqoLBGHOfd628JtlADjXXXviz5Vxxr07ruM1hq8OxWNvNmgTgu
MXH7mfteFbr86z3PXBPHOp/tU1zcVWGdUJvtvEccJ67Jc5sJVYFe/UqfiTEm
thb+sy7+uRKc+OfLxQPfmfimucXrRzFKIDc1XNT2mYn3hP8Zu8leCczLlKUq
Spg4FX8q6etShGs7A19di2Pi+YBGf0pBEaxiF8ivU2XiL0GqZGWSArT2aZnn
SjJx9CF/e30/BQjZsjZAc14M51W2DygbK0Cq6h4k3iOGte9v60npkoexgoKD
zY/EsK1jurLCWnm42+5cHrlRDDOTPU0jBbKwqmeVoMFIDKedemH97rMslP+S
XbFiqRhOl17+29/PZaGXV5vaKyWGP5CL9nqHyoK+nMMR5zYGNuHTzy0clYEn
NlaLlh9l4DFBW3YnIQOWjtpu8YEM/CBB9llAjTQ0OJOXu3czsJ7kVbn6JGmY
8sb8G1YMrK9gTjboSIPJcdM6phwDJ2aui9qzQwrKHxud6sqj4wXvnDSf1kvC
Dq481ySdju8OeGxef18SekvG+pOT6HhIJzNy9zFJYFUX7HSMouNCVmvvn5Qk
OPb8bvjKlo4NTCL8Lx+VgCblJR1J30hcSla8kAIO+GsyFIYbSWxSe0c3VI0D
00u67ezfkpimeNXQhccG1dV3n9MKSGzm5Rp2qYANXo7qlw5Fk/ijTsfIg6Vs
+HF6oamtMolPHllJLjVgASf68XASh8RtVmfk7KVYYHDMLrNrlsBLv5Zk9wyJ
Q0RwNCfqK4HDit2rTxSKA9Pje3NeDoGPCRf2SpiKg75rzEX+LQJfLziwoEJT
HJy2qYDN3wR+fdVg6S+6OFyzdXzQeYTAjOVEUOh7Jiw2eh4uZ0bgSmfBlPN+
Jmwy3KK3x5DAt0aOu1o7MCFIv68tV4vA69MTC1NWM+EZpW5lzSTw1hUOW3bR
mWC54JzcsVoa/i1ql/yaB2Kwt9flcbsPDaeO+JzdOM+AuK9De/VdaLhRTfMw
t58BOW3xikdtaLisZ+SfqGYGjNWXRMsso+G/w8XTBp4wgIyxux73cx4Flgr3
eh1kgH149Lzm+3m0Xf3q2tW7GJB4sNDvZeE8Cj++TGWrHQMoN5U1A1Hz6H67
cqXXUgZsWNlXt23BPLJ/7FHyso8Ocbrqxv2jQuTz15VvL1rp8EF9W3pskxCl
xAmG+TV08OK8DC66I0S/0iRHzB/T4UR3vIT6KiFK+JF9sewYHV5dW2r903UO
vTU0eK2mRAeWxw9fwnQOXTbgrtCUpIMrlXVGVWsOeeZ/yHYj6DCWo40d+meR
zrR31cEBEvSwhklhzCyqcb50UqyChIhz7e7V+2bR3jeNwtxiEsrtbx3rtptF
S7wXtMY+IcG7UYW7UGEWORR8H6tJJ+H6L4WVUQ9nkJdStue9GBJ6H3/aknRp
Br0sKnauP0qCUfiV4LzQGdTxW0C0YQgJtfPSeR2mM+jALIcf7kMCc6GErmWd
AP3artunZ0OCS+tba0+uAAWLX0eVG0jIuBO/LzxVgI6cd1K6YkyCuT4z48F+
AapQqJTNXU5C+AZCXVLARxrNRbPflUj4TxTVJZ18FH40J7VTjgSZ6pO7zMv5
qNOHFkqXIiHPZTYl5DIftdscLa5ikCBQKeYmHOEj7w+bHwXQSNjUGdmY4cZH
rWrtn1bPEtATwJNrXMRHXqzRaosJAlYZclcOifPRSHjI4r9GCDg1EbZVfHAa
1X69Xj4+QIBazNgl46JpZPmOM23VS8ABq8K87bem0ZOO1+p63QRw2SE1B09P
o/IKXr5RFwHbrw6y0jZPI/I416qslYB09zzdohXT6OZOp56NzQQMaRy0+bhw
Gj0tPbSkr5EA0x69/X0CHlrVotjM/UTA+eyfZ8kuHto9ZPY+p46A5uAHGWoV
PBSV8F9TeS0BOkZ+ZUY5PMTMPFDJ+EBAGH9xl+PfPFTMrQsNfEdA2b/dQr8w
HuLWhD+arCZAKjZD/ZQ7DwUF3XLIekuAp52P6Q1zHjK+uEPnRBUBOVKUxxNt
HlrpHip7tJKA6U8dkTUsHlo2Hf09+Q0BNjduX+8ZnEJ/6HGjvlQQcNXLs2iu
fgrdrafnWIn4m7Zak+KLKRQYMu5QX07Air6WCcPbU8jD75FZrIjDRpbrKcVO
IVvpJ2KeIn7BO71bGDiFWhsHdJ1FPCtsTPy+bQrZUMNxASLeyNR/8+6PKZQx
/1DsjojjFpwUPNWcQm6bfP8aF3G1Qr1BKnMK5Vx+Oewnel/qNx3fM4OTKFLs
6iK+iLdrR6UENEyicTMtRo5If7L+h5qtxZPI/03tsUiRvy8rF9H+yJhE97Ns
9/uL/FPGEUaaCZNI7YVv/hHRfPZB9QFmyCQa/axvnCaa30NbjduDrpNo/WjV
r94aAgacQusazCaRX/tfDx3fExC+W3V9psQkCrTnt4d9JODVvuDg82MTyOLG
FWpNPQHCg/9lHG6ZQIJ6jph8g8hPVKAEPJhAd36Cna5oH6pP/7tB9/IEOkG7
e2S3aF+kE+TCpMIn0I+N8o0FbQRcT3nV1mYxgQw0Wz7mfyWgLU1KtlxvAh0/
FGHk3iPSn7XXOldmAkVJZPlQPwjIfsbJj+wYR07/LXzIGBTpqdsVoxg1johN
Jq+0BCI9zflP57zHUcrM9o2P5wiw6CJ/9tiOI8p6/J4bQULNUM7WpwvH0c1u
j1NCFgltEjNaWwvHUOja+rorKiRQ8ltc110fQ03WZy/MqJOwXzXzvEbMGIrO
qmLFLCJhaOnm8QGHMeS36XB+4zIS5q1TyxN+jqKaTd5EqSj/Vo7D0yG1o6jq
kdV6nhUJ8S6Wy924o8jpi3KDvb0o377913RiR1FEWaiH2Q4SFp0y8X+tOYpK
pzMy7YJE/a++sOdcR1D7WjvVyjQS8nPuG1eajKBeswxpySwSlFP/DEikRlCk
b2xlwCMSmnjMK5sbhlE0PT/1UAkJS467ytwWDKHcvO6Q+C+i/+X0pCTYDiLr
zBLTs+p0SN6bENQgM4gKNJ8aS+vQIcBS/d2B1gFkUJd4OtuADjJi1hcSDw2g
eBsHYzGgw8zliMwl/f0oSTvUY8EOOvwP51+QAA==
         "]], LineBox[CompressedData["
1:eJwVlnk8lN8Xx2d5MDNJaLOkxpKIpOxt9yIkEilRtFjbvtIk2UuEEGmxFAkl
UhRSVJ6rkn0n69j3LctgrPOb31/P6/269znnfs4599wjaXv9hAOJQCA4EgmE
/3+7k/fC1Huj+E4BW8DvSIbL4Sq8gV3DuKza9vGkd2RYc73YQezdMF5YwsgO
zSbDZNOzRRk3h/Hiiefazt/J8Kiwf0AT7zBeudHZR7SKDGOf1ZHkdw3hWXcy
EmsnyfCam6Ptj7lBPGBq1OTEAhnC04uFZmgQF/iGwe9EDA6JSPl5mg/iDlN7
ONrCGFSPu8Ep9xjAxxdyv5TuwSDNh+f8Bd0BPD5BZtxQC4NMm9gCFv8Abp6Q
XBwHMRiwrdBH4lU/Lv+waPC9CQYtCaeYny73401vxUXsTmFQsXvogL5KP56Y
XoyYZzFYnyS47PynDx/T/1cmeAmDKf6vz5If9eFn+HbOof8w6Gmv+S3aqg8v
qWPv3H4TgyZ6FWKK0n24zN3VEU13DErJXvBEY734XgOJ8HlvDM7xslpO5vbi
yWtMta39MFg6GKQ1fKcXf2nnz2N7H4NxJeKxPoa9OEPjegb5AQZd0jLZQut7
cXziRvf+MAwqCzj763T14M+X2s1awjE4xVAUuPmhB79roX1aKBKDWU0jMcme
PbivpLd052MMMg6kSTcY9ODbKZOFB59iUCXRKQPb2IO3/vizSe4ZBlk8slpq
Pd34kTjNjhgu51zp++WQ2Y07uLelh3D5VnWSSZR3Nz7avDA8z/1fXfViyx/D
bpxeM9Pc+oSrJ2ab/fymbvxA3bvwXVx/uSvMiR19Xfj8wsLscAQGb9vGeVh+
6sJ/6x2ooj7EoGbxGeyBbxd+4mbPu0CuPraCaESeURdurCk2Y8XVn/eoSXRE
pAu3yAnu9r6LwZkRBUO1ik5cZINYwJAnBl1zUs9FOXbi0+5D3565cv37bHed
J3Ti504fOOjDzcdtg6QHli86cOfnqRHRDlz7gtsS8tQ68Nb5wwJMawx6tL7I
Eath4p0rlCE9cwwuJouUeV1h4uN3jtLLjmBwWV149mBCO+7U795L5taTDyGC
lqDVjltE+yWmSmNwtXQNndDQhrsevyhrsBGDd58Eq110bsO3rRqm/uXBINGG
x+gnpQ2fOnFU02SWDO/J3rsgndyKP9LY9Pt1Lxlik6u3Ag624ia714jU1pAh
rz/7lT6jBedECXy6/5YMg4xv5b7lb8H3ZDavLD4iQ8qm6XLK22Z8XYiMHN2D
DGlpo3NlbU24oEOFlrkeGYYyLvErujXh9vy3Hh2TJ0P+A/2SDwWb8H2dz9Jr
1pDhuuoO4+N6f/E3F7fWGVaQ4KOYs7YfOxvxl1uS9im+I0Fh2+bbQp6NuG8F
tsslkAQ3zNYm1Wc04F1gXHROiwRFxIvYp0Xq8Z4fwcdnQokwtk9bIC+rDp+p
ZrJazxKhWEaBtNixOvxc8WXdNnkilND+atLuV4sbFcsp8iICfElTsz+4pRY3
+PeAKRlMgNsaPnm8zK3Br3wU89Q0IUDdKgvDwr/VuLrMJkWvVA7Qv2jq6r+m
Gt//aYylLccBR1iGCXqwCj/4L/1EXfIqMBY7OFuaVoGXJ5G7lMNXgIWjdGKd
dym+oVyqymb3Egi5cTP48ecSXGtYoHHLo0Xww/vX9RMTxXiJWtzp/LEFIPPE
7lDd+T+4hPt03JtYNpjGk9tqdX7hbgO/pzV+zYKtKkcUk4TycfPwE7tdiifA
fcOhRUn/rzjc73/rl9A4GDsfXJrIysVdPwnZG1qMgvywEsfEpmzcuVrJV6R6
EHyoiNTR3p+OG4tWX8sL7gKTMbH2U7EM3I+/vyqjIQV4k54W6WtaASNjO7cK
Vjiu9NyueIP6HTD647Fxhmw2bq7S/D1Q+ymIlxNb41tfgt9wvDr8+2kKmJ1w
o0n4t+EEwmeOXcEXcCXNwpamMYbHDm/Y02ecB6Qb9geG/xvH99a72tq35YPb
LKsOetI/3D5Ftcie/QOYXHktstdzCreXPVO0V/QnsPlwLdMzmYUri9M6GF0/
gTU21p5pP4uvrMufy3r7C2iIB33eKDWHRy2IyqmoF4FO5/Dq3ZHzeHFFS4iK
eQkA5mcF1cEifsm9tfisQilIeXLMhD2+iFNk2rAAchl42LpmpC16CT/q1e7b
kF0OvghbTHDal/ERWea35dAKUM5XbqrjvoKH1jHZMvaV4ItMZ1WawCpeId/J
uLWhGnwK8L9H2sXBrzV2ZsaPVQP9p/kMns8cPBC6zNna1gBmV7213BYC2jHm
ohK6rxZcPsB86RlDQJd0GR/aRurAWCAxVsSNiDRjp8v/WdSDfgkXo/WpRET5
xxgh/6oHEfs6zOaaiCjt+c0dii8agBErYCRhDwl5Ts7oQb5GkGqXfsv7LAkd
1Xe1P3mzEWj4i+/5z5+ERqZcE72N/oKIyC8n8ipJKN9gFn/05S+o14gUVpwk
oZD4Wx2vpZtAzPfG192CZKRg6CZeudQEbLveRB4+RkbLL+e0up2aAZ3U+Jh6
mYwqWG6Ws/XNoFf7Swr0J6Nrr24/k3jfAp68rP+tkk1GB+bms/eItAITaaVp
3lIy4jd2r9MLaAWvhY2uezLJqD2RPWk12QpCPlf4xE6S0Yd593XO1m2gUzxC
8zoJQ77HFnbdK2kDEmyvR7zrMWSS7GEcpdoOcni+GV6RwtCEieeDAn4mODt/
n1R4EEMFrxff1rkzQYs561mJIYbCFz3/DPQxAZlfKLPoJIbOmS71LZp2gMmq
E+t/nsPQ7hQv8rofHWBUcq1ZsROGCMtLktLyncCWGl/QcR1DNWbeUONZJ1iT
X+4hdJvL5r6ZbwhdwFvazumSD4a++hYUZKp3AWfzyb1j9zD0Km21Mu9aF2B0
Zpq8CcJQcMMh5q+kLgCyX828CMWQC8d3rLK5C8xV50k2h2PIcie+1CTQDRTz
wauLkRiCpzi0nsPdoMRPfRU8wZDcXSA25tkNnvuOP/Z8iiHB9Dvycx+7wSAl
yVfkGYYWGnFNwmA3yEhUT6dzuYdAOEKT6AFC8ssVsdz9ZQrw9AbzHsAzGmIX
wrWXZXHXceuDHrD3Rlo+m+vvuR+6JYf3gHBlMDoSgaF77wn39872AI6RWbvj
QwxdaYJPDyj0gsulfIcZIRg6QfJL1r/YCwpy81KFufr27SrMMo3uBc7tqxeP
+WNIreFvVEFpL+gxsnC5cQdDyl5jnorLvSA7281fzwtDsqWbdSkX+4D3xk7T
tQwMSbrs2uH2pA8kMH8HUf7D0JbNumv6ivqAQaZ2wU9uPtY7ONfjO/vBkrBM
o581hgT4A77ssukHvwNkdB9aYIiWHfviRUQ/sGJ4VdqbcvNHLLK7zeoH1CYd
2QBdDI3FibOUCgaAQ9joYO0ODA3q7mmOmxwAN3Zms8Po3HiN6H+nSQ+CnP4d
QfKiGGrRZAQMBA0CYztRuiANQ38aSja8NBsCu77TOJUjZJTA76a2tn8YwN1/
3d6mkdHz7FBRr80jwGncOdY2kYyiziSuDBmOgJxbVw3EY8koLLWi6HfGCMj7
baYbEkxG7oelLbzdR4GoVZvkHScyOuFd4za6Zhw8CkrLeCNLRsekB85YHRoH
6u0DO/O2ktGRsqVDxS7jYNNSZFjLJjI6JLKDL7lxHLiaVH3U5ePezxyf6DMJ
E6DA+vZQ1RAJkdw2ttuLToJpn1e5WpkkdObCu7qvqpMgWT+AWPWWhLKOglJ+
00mQp7BdxusVCdluu5ybEzgJnuWcKZR8TEI/S74/wliToFcZ8b93IyGxbLMg
y3VTYFfMvVFhFxJixA/4vN85BYKda2ueXSYhKYbg1ZMXp0DzT5/lSWsS8he3
13tdNQXk5ZUO8+iRUDvPwn728BQ49re1/SQgIdXJh3uNeaYB7832kp9aJNT3
+8s21v5poOpyP2JRiYQOO69Z1E2bBpcv/re+S4yE4ixfTUb/ngYlT3OeyG0i
IZaO2uBo5zQ4ntQqESlEQq83n294smkG0NbarvlFISGsMCuj138GKOn+257J
JiLrdIM3GgkzoPuwbesyi4hynrW/CM2fAXc/xE1dnSIi+yu8D1SmZoDB/qqe
jBEi+n7yxZ0gfhaoXNSm+A8S0Qag7Na2gwVMqmN2ePQRUdH6M3b+51jAebGi
r7yDiLauTlg1ebDAB3G+Mrl2InIb8jdVeMYC6zWXNVJbiKiqTsTgzkcWkD0c
ZnaU269lf3w4WF/OApYnzmmtayQi37c6qjsGWWC78oTQfB0R/Y1s2ulFmgVO
8bErxFoiCnQkikhrzYLoBy7RfpVE1GEaJXD75Cx4zNkbMldOROr7FXjKr8+C
7V0WohFlRBS+HS1tDZ0FZXtsnIxKiWhg3alpRsosqG6YjFIoIaJDi8NDfwpn
QejlqbLdxUQU1efbKcacBVJTPrKWf4hoomr9X2f2LNBX5FS8LiIi/bzUip/r
58CNb3t6NnL5ZfLBX5t2z4E4snJI+m8imntYl3fl6BxobPUaduCyibvTxwKH
OWDB4duux+UU2+UUYb85cNta29aQy6vGkfGOcXOAvU2kmMFlCw3Zp/lfuOtJ
FM9CLmdIfgsRqJ8DrdtlktS4/vj4Tf1sJ+YA6ZqoUzWXLXecQerUedA1oywe
yj3vOx17Dk1mHqgkMGyucvUs2zgf6jw0D8CTk6dcuHpNPNx9sq3mweOUlZ3P
ufF49fTe9yDXeWCWbMw3zI3XdGbY0tmIeXCD0bnepoKIDpdH7VN+Nw8e7BHz
muPGO2rglQdWNA8oakqXPlcT0RAx/Wtz5zxIZdP5nnPzs0/i8/z7xXnwiFMX
8LqeiMI0cXW/jWywJoV3XSM3vx3mpbdOKbOB+oBjg0IzESlfr8+RN2IDa6Fw
LK2ViO6FMGdWHNiAcYe/xpjJrY/CqRspL9igOVifQO0lIvf2pY+euWwQm61Y
LjlARGXzPJMmtWxw6EbFysVhInJWEnOe510AsXdsGFaTRIQMZT6USy4A19E9
0kLcehd2UBpLOLAAwvSeiE7NE1HuC50rRxgL4DlPTuFOAglRvhinbXm4AMqi
ukcDMG6/qLMYmny7ADQy7htTqCS0SrnqGMtcAEOY1MdQYRLSc3tiO3JkEXjx
lB8O20FCUZHxiQV2i+Bl57CNxi4SGnr/tuux7yKIVoDVa1VIKKz327n9OYtg
FKcNHuTe/wbTvjNh25aAkqCYZ7YVCclem4i9sG8JFBjFtBReICH3IHaz6qkl
8BA2rl91IqEtBfynmSFLgLnnowfxNgnZK6iZK80tgZpd3ZsPRZNQrj54TBJa
BjtPWpgUJXD12BrW/lVYBsSKN2Y+qST0Psbm+J2Ly8Cbx93aL5/bP3gCjWoq
lsGUIVW/v4vbr7r+6jKSV4CedmaqnwYZdeQZ/ef+fQUI9BE7fXTIaN8TFOXb
uMKdN0I577jzz6Teu+EQvlWQ+PXQn1h7MjqX7hORfHUVPBWYNf77lIzyA6a/
pgWsgiPn1d45ct+DjeecejLjVwGPm8dnhQzuvCRopva9ehVETs50nSrh2neT
aWtQ4YBeq2pLLQ73/Tgei7UZc8DFhulen7UYmpITUOp24ADgWHZ9SRxDqW3z
d8ejOWDmnEl3shaGNmmXy/Iuc0DT7dPS37jzyQKPVp64LQGyOSFNTzgYSmHM
VL50JkDtXZLHcoR40MnODz2SXgTI8/SOrYgMD/r4VYpf7ikBqpZv8ckw5EGO
V/nPq/4hwOnnLS/lYnhQQ00ndmwnEfZxLGyEdHnRvYPPRWvUidCs+FJLlRUv
Un53Uslclwi37gisZLrwolD/0tNW1kSYeEFOhJXAi3TUs985hBPhq++Vc1tJ
fOjji0BT32kidHg8yLnYxIfK1wcOriOQYCAucIg+x4cGQu/7Jq4lwegv4jfN
N1LQFu+A97/lSLDxKtNg2ykKCra+R1lzngTtL8ASr1YKSm7wS4i7RoJ+B6fy
BVcoqMDYT13JkwRXGwYd5OhUxDpw197sGQkiE5ljg05UdEHCF0WXk6CyD29L
8woVeT3zOS3fQoLx4kb1X2VoKGqtz0T+AAn2/gnZrGBMQxUrXls6iGSos022
sSqOhjQ7PNxlNMnw97s6xeN6a5Bgwi3lT6/JMHbTaZbCZ36ksPlWsU4WGf5n
NKi0b4Af6Ue4nmvAyfDGplsOnM1rkfedm2HzrWTYbxze+9VnLRo6f2PooBAG
d5cKKimfEECI/t+rMh8Mqu4zK8UFBVFbzDUN61AMOj9RvfdityCaE7xWNR6D
wWE1vdFBE0GkSLy6LJiDwaESbY3mcEEU033J8vQIBmd0Vg4d2CCErifZC/ZZ
8MBxZ1sLFXVhFO4RGxduxwN7XGocpM4IowzTKjktFx5o7bl5LMBXGE2samiH
P+CBvdsSHr4tEUbXzq5haH7ngbyLhZtu265HVzZk1YdJ8sLzfpcnPr7fgBwD
OVFqY7zwl51l15vnm1Ggjap0F5sXtgC2mErlZpSiejkzhIcPVryOuC1FEEH9
PXXFnVv5oBfv7koxJxFkD1LYD8z4YAftUBJVSxTZso3PdOTywc+ma/e9HhJD
96r9BoJ/8cEv1N6qfdvEUVJKLkOlhg+qHUxWY54SR90n6aHBw3yQ+c7AVfqX
OLrwaebb3i0U2Phx3ZOPcVvQuSvPJYL8KPBDguIZHZ2taKmFWjX1kAKDmWIB
+M2tKMbQw9f6OQVm9iuIRL/eimrlLDv3ZFOg5PvrM1uwbejw4MbE9j4KnPEe
Vxn8ug11Wdw3M5iiwCspbv/ie7chnz8sYtYKBcouWgW84KWj3Df1tkGbqLBW
Pl73khIdmW/UXT8tRYUveiMcLbXpaDIg65f1biqUG3ucFGtOR/L2kTJ7j1Dh
tzKK6r9bdPSnntAYd5IKw0r6gmbu05Gtrst9vovcdTvdFblndMTJ6lRj/EeF
vW/lioKS6ShO6vhAuwcVZhV92E35REeajwuiDAKpcEDCNSvpBx01EpUMsh5T
Ycx6jX/HS+mIcSN+fksCFRrfdM2nNNCRQDd/alA6FZbHSUn9YdJRuqm35fQX
KkykXnX1G6CjI2iUYvObCu/rn9dXnaCjvt1n84prqPAT+aVnM4uO/BLKLu9l
UuFLf6bBpUU62rpun1j8MBUuXjIFHat0lO+bVsY3R4WdX1tOqJEk0ekJES8G
iQbPNWBtlzBJxLIJVmAK0GC6Zm6cK48kelQ532YgToNfVx9UneTyroNOYVk7
aPCSdaMEL3d/2fu/ByRUadCzFmbfJ0oixy3640GQBi32TqnXrtAROexz/LQx
DTpdVm8YYNPRqyUZExsrGowK/XKgaJqODlx9ulrsQIOfv29IvzpKRy2t5My9
DBoknmX3tfTQkdvRm+fjfWnQcSHygGALHQnn96yjhNKgwV+3yHVVdJQpfwIx
omlQJavPtKWQjvyVoltOJtFg4XcZKblcOvofHaHwrA==
         "]], LineBox[CompressedData["
1:eJwVVnc41Q0bRgdln+M4jn1GKJRIXkV6NIxQUUIZmVllRiV7RJFNIXklREPI
SHp+ZklJRENSZmW8hEiqr++v+7qv6x7X89dzMx29zV24ODg4xDg5OP6PRuvd
1AMe8oGKRQjVLpNBPLIMU4/r5QMioyDjtx+DOPp4eujbJz4oFTYwbrZnEEua
dmm203zgGPnPWU9jBqFG2z6vzssPzy5WMkLkGERnzK3Cq6L8MBhIk5/jZRAe
C1IWqxn8kF2t6tjxQY4ofLV8f0CLHxrXiXTWB8oRsNvD1XAPP7gcb3Yf2yFH
DFS+pVWa8cP6Zo04Q145gpZWGxTnwQ/asxl2S8myRLxZ4NbNuX/z/NOOcaXK
EKnPlLxu3eQHi2s+N6SMZIhcg8E8+Rp+2G3AZ9jxW5oo325Ionfzw+J7koSZ
qzTxZr3kixVeAVBQrJC4tU6KWMf1yLnNXwBOLtGMHJLohHqIX9aOCAEg3pCf
UrXphM6SwtPaSwIwLew+3D4mThyYTlItuykAkmk3ucN1xYmgdw7LSYMC4CzS
+Wt4Roxoq+BOtjYWBOWtPGX7TogSXRseNHVbCUJsGjt3WE6UeFdycsHYVRD2
K+u6QQ+FmM57fUQ3QhAufrIa8dChELSLN+XZNYIQN2ryL1WCTDB47KxyWwRB
fE2yRGi3CKEUQbko1i0Ix9Zqvu9JECF0g4JneKcEgaqYrm1KEiFcnEzrJ1lC
0NT13A5+CRInP3BOu2wSggeS3QuqYYLEaetqxuB2IbhVS+pevUqQSNgvF/vS
6i/X2lnlJyJAVGnPHqi+JAT8tMLRb3p8BImaMRa2LARv5hfS21Z4CMp0qBCF
VxiadgVsOVXAQzCfuGkWigrD+hzzwlwjHkL3nE7sExVhuOm9d25XLjdxZmRY
nmwvDMJmxm5+5iQi7tFz0+uewtAY8kPfdRWJyLxcc2rLaWGI0b3rfPv+KqLK
5GKrdYowqEeOf2DKriKmq9RdCpqFwVS0i0vqNyfx65J0okaXMNB5mrQYdZyE
gDvP/bb3wnCV80qV2SlOYr3MO9LEgjCoLioYKsxyEBVN0C1BFYElaroTa/IP
Tip99nXUF4EHl02s+hxWcF58IKbMRASKj5m9If/4iT9J3VfmzUWAmbwyJJb6
E/kG6xtj7UUgQM1I3bJ9GRXTkshlp0VAr2Hi1JDxD9wYHi0/HyoCP6xct8XM
LKHmiTNbt8eIwJYQantF5hLuNnByeJEiAmd+X/43ZXwRHX9q3psr/b9+9GBu
9nd0/6zcqnNPBApuFNzs3vsdfXoZb2NqROCTFl+c7coCht3l46S3iMA/xoOf
LZ0WMNfpwwGdARHYMP29WBPm8XVHzEy0MBku9hacKN/0DdN1r+6xoJFBRk3s
vMP0LJrfq8qWlyGD1a8YM+3bs9iZOby7TYkMj9KvB5ptnMU2B70rvPpkSMYG
FY/tMxj9ymr6tQkZdh07J9a0agZ3GvjsKjlIBmH69YANmf/hI5VrU4YOZPg2
dLxhd900Vi+u6F0497ff2ft5sNgUBnhQs45EkaHbRS1ionwS1QeUJ5UukMGv
VSyGb98k3mk6ktmRRYZt4rFrtiROYFFi7VeBSjLUUcILj8p+xUx2QFrSFzIo
83zZeypmHA9lXvxsP0MGUWOfc/pa40hZc337pkUy1FPvjB2cHMNL0y/Hu0gU
4P3ztIjfagxj61R1KAwKfHy4LXr/9lHcrWKQMqRAgac7mDscf4wg1zW7sYoN
FFiOOfAqunoEQ6MTkw9qUyAy4L+o0c0jGLh/YiT9MAUqOLiDLm0bRo0mrm0u
thRw1sl6dPn3EH7TkEza4kyBoL12bonNQ3hS0mhrny8FNKbCZ9ceGELX0aJE
8UQKuHy7QM7x/4QWwY6a2c0UeCm37205MYiZV6k8i+0UGEjNTyxwG8Q+bOs9
2EWBHpslhcfkQTxMUj4lOEABCb1ARsbxD2iVOFcZ/v2v/ub5hQbGAB65Fq12
fL0okApmXKxb32F2oyZni6ooFE+Hu5mHvsP+4c9dDE1R2JuzLkZL6x3arDP1
ebdTFBZbx3Y23HmLtvfE7praiMIs4fpzd9EbPNZcpKKRJArU2YRcx4d9mD9q
tZKcIQrJi/KDqZF9+ImX/9lUjii4cz9QOmfUh44m3p7FJaJwoM2x5eTbXnTq
/adUskkUWjpVVsVz9qLr+BNFzgVRSHB1dLP36cGiNcGLtj9FgVf7VfQE9OC4
8obHDzipIP3+zMk1lB5080lxDRCiwqXYZ/Dtfje6/7C+Ma5IBZKH5bIuqRu9
+CdYnUeoQNyplpeo68KJMw9I/A5U+FVXdzwntQs9PsePGRynwvuSeFaiVxce
b11X2uhPhZtrDWZrmV3oGOaqdj/hr5+byCezXqD13KcduY+ocINyqq+I9Bzf
ONxjvm2hwpG9rgX6Lc/wcFf4KloHFTZx5nJlRz/DQ7flHie9pkL1y3pRc95n
eOC47b6oGSp8/W0f85jagfr9b2w8WGKg93w0eMS0HVuNSnSL14lBEqce9b54
O+6uDWKMbBSDV2qHA8SHnqBeBm3EVlsM/otyUrpw+gnq7D/kaXZIDHauhBkt
lD1G9eYXZ7RixSA0NpNwVW5DubK2TJ6vYpAa4uxJjmzGQ9dq657OiIFq4W/V
SstmvJBW+v7Sohi4r0ybP9nQjPPBl1ji3DT4biTeod/fhE9NDt9RZNCgNyjW
0Uu7CQOnR1sND9NAtU3sspJwI94aev1ZwJYG6XeDlWwmCPzU187/0okGicsW
7yceE2iCt82sfWnA8t2xyIgkkJV8asA9gQYfHb90Ri8gPlfjXrjQRANutcmB
kcUG5FJYFN/fTgMhvtQO7voG1JL8sk20iwYdtE6nxtAGLOB6Hp4zQIPkxNub
OFc34OmedIFbSzT4ouMz78N8iGtPrV37fKM43PWMckg7+QCDa3cdFM4R//uf
1JZkj9eguk3XjP2/4tBTGrXgtr0Gv/6xuVReLA5bnpxrEKbW4BGDwHazKnH4
I3P2mXdTNW7rK9mR/lwcHDcFuduzq3FpTlBFgoMOOyFrk/pCFZZnZbe789Dh
+yfD+HddVeimrXj8gQAdGtgep17eqsI3kVBwVIIO+GnH62KXKqwh+9Pz1Okw
dM547uO7SgxUfUNiu9AhP6y/YqC7Ajf2OBf4e9JBSmbQkVpZgWOBsztafOnw
lOUxlZhWgRaP+IJdQungNx82rW9RgRqm22eLs+jg1WKY/qj/Hs55FAyoPKWD
UvUxhW3z5ehT5FWtqSoB/vu0wl7l3cEPL6QyhDQlYF92qX6G+x00/fHUf0xH
Ap7S1zLbNe6gksl6tcy9EnBTTdI15tltHJkdLVtwkYBRFUeLTZy30XK7/b9V
uRLwNmbv76OhZdjmKhSecF0Cxj17N7XvL0ON5AY751IJaOM5aXGZWYYiw1LS
1FoJ6MjWuWLVVopP495k+vdIQE7ZcIk+tRR1X5klqPNJgrBr7AOhxhK89YvD
k48sCfP5HX9ULpeglGK50ZC4JHhz0zmveZfg0hkh3lR5SUj/KMAVLFeCFXId
EbMgCdNfM7l/RRajvOfuoPIgSfAhT14ItypCAa5/HDeOSkJSTNrPMq1CrAta
dXBsQhIqr9kmeEsUouvUi1153yRBz+5D38nl60i8cZMX4pCC1uLoQNmG6+h/
N/vzlKQUSHZ56m7ecx3f2fw+efuAFMg5pNo02RdgSU1rsMpDKajP8xjQqM9H
iw2pXiNNUpB107k7rCAfua7b2ea2S4H5tMH7xfh8tLm0qCvwWgoEPf69ccI6
H4Vd1nNNzkpBtvevNR3z1zCQkhhXpigNjpWpZz3i8nDPiUMZSmnSILYmx3/2
Sw4GpNZzeF+RhqYr1VO01hwsrGF5VV6TBq7ytJOn83OQi2t2p84taRi9XHVv
yjIHiczEGdNWaThOqFWmt2fjNqLN2HdRGnjSn2X411zBjaJbuWqPysCEO6ng
6oMstNXKP7HiIAMdmvaiAblZmGDL+xbcZOBowQCeCc3CieLeu+0BMlBsEuxO
3pWFJTp+tv2JMpAnfzHKrTMT2a5ltb9RBnZlDlp4TWUgvU7Ge89aWUiSZ9kU
7E3H307FUmRlWQg/ZhJWppqOI0JqT96ryQLviF71R2o6ljvvZgbskAX3fftX
dw6moYGIZ0/BEVlQ35ZLKgtKw8Djtf9wpMjCcPRbLsW7qdgrdpCj/pcsvDAw
chHRTsEHxPtbsSQ5sD7hrbRKPgXzPV2tzfnloMT5ezZdOAW9Gs9UfKHL/d2z
xNnS4WQknch3pmvIAfD/o+N0KRk1WqaenPKQg8pyneDRniRM9YtL2fRaDjpi
TZLHvRNx+dmt2rgBOTio571jyTQRHRVfDn4cloPwJ9PTWiqJuPm9xMaUGTlY
SWQIGH1JwK8FFqNLJAZMGoQn5rgkYILAeIS1LAOUvZpF21wvYufgmnpJMwZc
kLJcpx4fj1yCuZ36hxiQUDV35p5XPGpu2zjkZ8mA7NKtTy0PxGNeuvmaDlsG
PL+r706nx6O3UY5lsAcDvAsZzx1vxqFIpcp8fxQDhlfu8Yx3n0fz2P0brlYz
wPDyRJUkxGKR9YxRXR0DeqKUDcPXxeIPlRTX3ocMyKdsiCaRYzG/p/uaYDMD
/LwctroNxeAU4zAl9AXj731nw7JiYzCu3mbR7jMDzm6+hydeReOjGfdGhiQT
Xmy/bdQRHYWUFr4POjJMUNplYFzuE4UuWWXLVgwm9Ce0FtyxiUIB3anNKQpM
4DuxVP9dIwqtL/oUcW5mAjPANKJ8LBLn5YMuDhkz4TuuPlu6LxKVjkZbFIYw
4WjnXFWragRa+1ZTSBFMsKd6BEnJRGDc+c8vnKKZIBSyleMCXwSOVprsZV9k
guMenvby0XDMFxDbUXCZCe1X2lcxr4aj2KMb6/IrmbDII+jsKRKOHMzHP3O+
MCEl3HDGTjgUVf/5UftzkgmMPs2VO/+FoJ2pcuDRGSa0RKp2K3aFYP2ZpBnJ
RSbkXk4eTk0JwcBuy9ErJBZ4fNw2bkALwYmoz51Zciyoiupb/0PhHPaNrSlI
s2DBrGGV5oTTWWw7FJ9bZ8UCioe8x729Z7G6aXXW4FEWhJc0r8lQO4uZebwJ
yo4s+M2gTFT+OYMWh7kDm0+y4MnsZLfx1TP4qpVj79x5FtBe8f3XOHAauwsX
Z80fsCBOhBnZ6BeETZSgydMNLLhgtlZ6wiYIK8K/j+URLBjnDYvcYBCEqTYL
/V/bWFDc/2fjilQQmlHnWiN7WGCTNXiioS0Qu6Kmr1RMsqDvu4ddJSMQOx1H
9ShybCBqGnoyRgPwE6l4KYPFBmM7aphbVwDOF7ndlVBgw7ff7gcs6gNQYmJC
mrmBDbsXfJ+dSwlAZ/9vi6rabJC/ms//RzcAl6P+3Da1ZINR77WI8jx/VLgh
IRmfxIbLe46e6Pb2w60G/V0CaWyw8t3lU2jrhyZfcs8nZ7LB6XihfoKxH/pu
YCxkXWXDsifpW66iHz68r9BVVMYGHu26iUcffdG8bXNsy2M2iFXSzCYO+6KL
24KOYQcbDNYl+Qjo++Jpvpq5jk42lK7Ou6C3xRev7tvm0NPLBg4CdcdFffFz
H+gMDbPB8EhFgUy3Dy6f5ppzGWfDqLN2Sn+jDwpKtdz88pUN/ZUu127d80F1
ewPx2Vk2FHI6l59P8cE9nGs6AxbY4FMRE5oS4YNW159GLy2xQc97mOuOrw96
7EnQPrfChlm/RPaAgw+GjJt++/OHDVPpDW2y5j74P76/QjQ=
         "]]}},
      Annotation[#, 
       "Charting`Private`Tag$180475#2"]& ], {}}, {{}, {}, {}, {}}}, {}, {}},
  AspectRatio->NCache[GoldenRatio^(-1), 0.6180339887498948],
  Axes->{True, True},
  AxesLabel->{
    FormBox[
    "\"\\!\\(\\*FractionBox[\\(\[CapitalDelta]\\), \\(\[Kappa]\\)]\\)\"", 
     TraditionalForm], 
    FormBox[
    "\"\\!\\(\\*FractionBox[\\(\[Delta]\[CapitalGamma]\\), \\(\[CapitalGamma]\
\\)]\\)\"", TraditionalForm]},
  AxesOrigin->{0, 0},
  DisplayFunction->Identity,
  Frame->{{False, False}, {False, False}},
  FrameLabel->{{None, None}, {None, None}},
  FrameTicks->{{Automatic, 
     Charting`ScaledFrameTicks[{Identity, Identity}]}, {Automatic, 
     Charting`ScaledFrameTicks[{Identity, Identity}]}},
  GridLines->{None, None},
  GridLinesStyle->Directive[
    GrayLevel[0.5, 0.4]],
  ImagePadding->All,
  Method->{
   "DefaultBoundaryStyle" -> Automatic, "DefaultMeshStyle" -> 
    AbsolutePointSize[6], "ScalingFunctions" -> None, 
    "CoordinatesToolOptions" -> {"DisplayFunction" -> ({
        (Identity[#]& )[
         Part[#, 1]], 
        (Identity[#]& )[
         Part[#, 2]]}& ), "CopiedValueFunction" -> ({
        (Identity[#]& )[
         Part[#, 1]], 
        (Identity[#]& )[
         Part[#, 2]]}& )}},
  PlotLabel->FormBox["\"w=-\[CapitalOmega]\"", TraditionalForm],
  PlotRange->{All, All},
  PlotRangeClipping->True,
  PlotRangePadding->{{
     Scaled[0.02], 
     Scaled[0.02]}, {
     Scaled[0.05], 
     Scaled[0.05]}},
  Ticks->{Automatic, Automatic}]], "Output",
 CellChangeTimes->{
  3.72441292478057*^9, 3.72441308461201*^9, 3.7244158152472258`*^9, 
   3.7244226124231224`*^9, 3.7244227242122655`*^9, 3.724423172543434*^9, 
   3.7244233543064623`*^9, {3.7244235845729237`*^9, 3.724423594417569*^9}, 
   3.7244237189576225`*^9, 3.7244248916850853`*^9, 3.724474780514824*^9, 
   3.7244754425954447`*^9, 3.7244757924424725`*^9, 3.724476057492772*^9, 
   3.7244767279783907`*^9, 3.724496058584474*^9, 3.7244966084546394`*^9, 
   3.7244972019104767`*^9, 3.724497994132762*^9, 3.7244980680991955`*^9, 
   3.7244982348057423`*^9, 3.72449846243606*^9, 3.7244985110465207`*^9, 
   3.7256067864654875`*^9, 3.7256069342691565`*^9, 
   3.7256071221390924`*^9},ExpressionUUID->"14c6d42c-1fc8-499d-bb03-\
b13873a1d0ab"],

Cell[BoxData[
 GraphicsBox[{{{{}, {}, 
     TagBox[{
       {GrayLevel[0], AbsoluteThickness[1.6], Opacity[1.], 
        LineBox[CompressedData["
1:eJwVjWk8FOzbhgfZl8xgMsxqqPAnW6nkvisiFCpLklCRSvJQtpAkSSpC4VGk
kjVLIZK5ColskS3ZIkQiRNZ5n/fT+eE4fsfJOn7+oAsvgUCg8xAI/79BI/un
uVw2RMURow8rP0XDl8h/upfZ8M7/fApF9ykyl+ybL1lgg0ldvvSQ4VPE3Oa5
cn6GDbUR3y3inZ6id5F3hfqH2eB/eHHwdMJTJKTeQYcGNgxn2Hh/E05HcRec
zEL+ZcMfJ29r09l0lM3j/YSgy4bdzeeFvoxmoK2HsgQStdlwur7n6f3FDPT+
yYCbpgYbSA22Q8fFMlG/saXacWU2+Cno+SpoZCLybbXiSnk2xAy72Bv7ZaJQ
udGacAIbiPSsK9qiWeiwtsO4WJ0CCKcme8/oZSN+F2MtioMCoI8fsW59Lmo5
pmk7bqcAFa3J7KP9uejhYfnANzYK8MqxY130bC7asm+y2tlSASr3n3RToj1H
rtr37bIMFIBoyFITPP8cfeAZCdFTUYDmJOmYFzJ5KOpheJPDPAtMuQo5kbr5
SKqz2j0thgUf35xg5WcVIFB9FBF2mwXJF5JPphUXIPfLgU9cb7KAuKX/w4N3
Bej9eu2vKtdY8MErhZz/pQAFXEw1e+HHAnJ/fomBaCH6RrqkUuXIgifUm0Xq
HoWocL/G6Hc1FtS7P+g8qPcCHaxMOqFcxwQXdkTo1OxLpPh5qLfmPRM6ZWTl
8tcUobkh9SOulUyQF+w/FCRdhBIFKi0flzPBX2V+ZKdOEeo3Gden5THhrr2L
qseFInSuWU+WGMeEQ1tnlDzmi1BEz9f6vw5MuPzIh+YpVIIuTeq7Rw8yoDly
0lfhSClKdtYd3dnDAHZyw5Cfeykqb9U4+budAXae+4d6g0vRagn76ME6BtyU
2fW163EpCg0R3iddwIBRr/ZLt36Vokhim2pCMANSTAepi+FlKEnbfTyFwoDE
CObZ41Wv0eunLqcspRjgPpSF6ztfo6/rHAcJ4gzQINp1Gk+8RvTlA93OBAaU
3bBIu0AuR2lVuh/ZI3RQLDB9kX66HGVa82U/e0mH3xUwFST1Br3yTTqTZ0GH
R3vTXK9frEAKJ/952rmXDnZx483bblegW5Z7+3l202EToZ255lkFOq48Z22l
Q4e/h3IH+zsrkGj3gV0LsnRIlt1Kq9DnoGNIWNbgGw3+LnbHSgoA4uP3q26/
QIMeGxdXjV5AHr/NCQQPGlgM+qgp/QTU2aOkp3yKBrLiJ7s2LALKKW7Nv2RH
A6n/aSnakt8iG7dNyUxEg2mrptOOFm9RxsdhrzOCNPhXK1Z1fdVbZH7Xmrma
SAW3+LIa8dJ3KEBrrYlxLBUy3yZoJHx4h9JbPvwTHUWFrLg9SKvzHVol7ahU
uEyFK+589+Ln36HcWAVX45NUcHXZ5SivW4nE4iezo9WpwBN8Y1mntBLV3b+h
y66UB5bom1Htuio0p2vg5F4uD9m+e6a/dFchhc7liKIieSC/GzSLm6hCAbKe
X4wz5EHT4f5+RKxGyok2Qe635OGakcV6L7tqFJHEriyylQcN4YNXPSaqkfGD
N+Z7f8qBZvLAI3fFGjR16+vymmE58K89IaetW4OSgpey3vbJQa97v6WYaQ36
6bhNUK9VDsy786zmz9eguwpFHLUyOShSjDYpLK9Bvc9yNKQi5IBYQf/ZbPcB
+RT+S+ply4FEmmG90+NaxHxcBkk0OYi7ubHw+ataVBvb5WG7Tg6kHduukhpr
EfXiuo/NInLwy6PwCHWhFr3Tjb1a+ZsCPO2Sv/Us65DEm8jZDA4FNlr7ra/i
/YjSa/zbve0pcKqVfrLBvx4lavkYZFpRQLg34g0jrh5FPfDK791PgS2rKaei
n9cjL++zkSY7KaASWWrfMFiP9BkOiKFEAUroofgyiwb02Wdnet0vWag/ntZ1
Q60R8a4X9GGFysJxzmYbRZ5m9Ceab9DmkixUOa5JdJRsRqNLXIuoC7LgdJUh
nMtoRo2f/irPu8rCdctzPcGoGSUGjfXUm8nCnLu7DU9QM9Joa9jjJ/Nfv0BX
PWmlGR0Li5NpylgHbbJaJ8bFW1AjnhP0S1sHJ+UW7H3oLQgv2S4yk9dBrp7Q
BelNLYjpJd/ndWcdvNvq7Blp2YK+OaZlkH3WgdTytkynuBbkqpevd8xgHdxX
f6bbxGhFHtMfnSd6yGDeVXYgwugz6s1Vs7rXQYYau9oz+XafkcXpO0b4ExnE
BPX9J90/I43+g6oxVWSgvv/BLYz9jKYbumZ1sskg8EH22qFvn5FP5sj1QD8y
nKmWqqGEtaFgJ77nolJkOBWQWVn5pR3lNxnf/ixGhubbE56PptrRNxTl8UCA
DCW3dT4mCnQgI5rMpk2LMiBtX6LcrdWBJL6szz84IAMtCZelnkZ1oIeHTAsT
82RAakMsJ2BPJ+IYxRRv2CcD5NMXj59q6ELTRW33pvbIwPcwoUuTw11IUUnO
txTLgPeB4Jn7hC8ogu+xrpm2DJR7f/pkqvMFWcLLVx5yMpDrsbyg/+AL6t/W
WVY0Kg1jrM4/ERe7EUGNwTG4Jg0pVvuS8K4eFEjedexasDSYhCUWNTj3oHnu
8ZX3vtJQKnXCNzK0B/1qSdczPSMN37uG9WOqelC3n/orSwtpeFNFUu0x7UXF
VfoFDhRpkN8RGPfaqQ+dO3r0sW+uFDDC6teTvvSj0T3Bu0vTpWDDteeSyRP9
6OSm1IHFFCn47KBjZsAzgI7wDjGC70qBES/9ztjGAbQ342xymK8UcA+k+6X5
DyDF2YD4mF1SkGqZkj/G/Ia+3Ey8nt1GgtOqZ7dERwyi1mpmjlMTCbxVd7xJ
eziI6rnPmmVqSbDQyMlrezmIKryLKSHlJBCR0ql5MDCI0uxbs60ek0Bg+ym3
NzuG0BlV8eYVTxJs9qAE/7MwhJbqQmQtxUhwpcgq8OrtYTS7RkifX4AEd+d5
/7Ayh9EvdMe5jEsEjRul7j8qh1F/4YMsxRkiXCrMvje7MIyqksp2LHQRgW69
K3uN2wiKOjPrlPaMCOZH+Pis940iqohb5uxuIoTrsX4rbx1DxyrqoxR2EKHr
YliSmf0YeuSl6Wm5mQjq58omsoLH0PruxS05G4ig6d9UoPh+DG3KuVV1QowI
Pz/tHZA6PI52m7/oa2mTBNp5E13HiJ8ojFe2ktAkCXfkevY+zPuJaooD09U/
SAJHX01TseMn2scwOhdZJgkhhFQhwQ0TyGaqc3FXiiTYz2yr3l43gU7fXZUp
cJMELplvaJI+iXKMTiz0OkuCp62t3bjpJPq1WPNVzP6/3r2MkK2+k8jrRMxj
t/2SoNBs01fXPIkCdRQ1mVqSoF6oGTdtMIXoubEJ9Pm1INP1zwtLvt/o7GYV
/m7qWoipYP1lpE8jL/7SZz5r18IK5XTx1bfTKKDN2JTEuxYKDVne1J5pFHnR
5Y7JiATMSR/68Ut6BmUVpVJeFUhA48Rf9vrrM+jH5nXq8UYSYCB4PdXaZxZN
8ac3a2yTAAd64Y298bPob5uOd72qBBiKv9zg/3IWCfkcfMVHlIDzkT2j8TOz
aGPxrd1e3eJwqD6yoPHCH3RqyxpbC09x0KheXqy/Ooc8BGIXxo6Lww7DXt6R
9Dnk085KDrcWh9B9x7RM6uZQuA8eeLNdHLr/VI6NEudRenHA2f/xi4O9Rrp7
1pN59H3L78vCSWIw8mY8+FvnX3RCtzejslIUymPExsVDl5Brhq6NUYkolH16
2/csZwmdocTw1WaJwuXZwcyEjiXkuWRwrDFGFKo/jSiFqi+jQE6mVJejKAQx
j8rd6l9GccYXg38ticBFVe/N5jar6P6rRtV/JkVg10pqB4SvoiTljV0z30Qg
onxAJrFkFaWKdmsv1IqAm6K5b7AcF+U27fzBlyACI+jo8LbvXPTeVsyKoiMC
e3gLSC9qCLj2gwtP8gYReG+fb2c3SMD12zjP6fIi8LEzc6cel4Bb5L2EFXlF
oEDQzP6lLg/u6+uoUG8WhkSzEuqtbB7899RjZUN3YVjobTl9OoUXq/ht53o8
EYKwd2sGXpSvwdBjrjJ4TwiOjSvFbh5ag20MTljb3hCCC7r0S7Ji/DhUIiob
ewhBUePkLgEHftz1pMdWcqsQtE4aPU3lE8ARn0LyCz4KwsiJYwYtJwUxXTe+
W6lCEBSSTc5N3hXEL5MzBZLyBeH3phnfkLeCuP9Uy9HQeEHoVaPs5GMKYd1V
tvAhR0Ggr3+dnfdNCA+r1DjPTgvAfXopu+GyCA6M7o5y+y4A12N3tFcXiWDS
3GTJ1w4B8HuT3mX8UwSjt7IS1eUCUKa0OXjiiCiOtz1TFh8uAIxnfXtGkBg2
DBOX0pUTgA+iik2dChL4Uc+hKv9d/JBrUN3pokXEWkNai591+EHiYR59wIqI
q8aIGhob+YF6aV9qti8RD883/TsswQ9ZB8y0NCqIWIW0z/vQ1zVQF/2qlM+C
hAuNDBXUfNfA1MjxDKUQKVyVpxPSn8MHLmLvNZ1YZGxdLFWsl8oH5Lf8ctrm
ZDxcPj1+L5YPSD3zL6wvkbFQXb7t/gA+sJX3uBLeTsb7h/63qcyYD1qHqML+
0etwu6xSb+w3Xli5EzB3lEjBI1dkdhjL8kKvcY7Yzc1ULBKUNxkrwgvPjbh3
LrtTsbqfyeP+ZR5I/ctodXhMxT4eQSIBAzygm59U9VKShgXsv3fmZPHA/yBt
T8UoDavYXI5aSOaBcoeiJ39odGx+gLLT6A4PMB64u1YdpON44/3P+rx54NON
wOLZMjpW1Cm6SNLnAWi5OUMOY+C9myyUHTfxwPXuqZKrLxnYXeXH12wWD6C2
7mbJIQZ+yaQZ7hHggQfp6h0sJhN3ypfMx/wlQLSSYLnzFiZeJh/I7h0jgDP+
Xi+6j4kNxK+R/JoI8GObmdWFi0zsKsR4X/WWAC7+KlXUG0wcyVfqT3xJAM+Y
Vku+ZCZuWfjZn5VAgNw8N6cjHCaemw2Pm48kQN7ahqKCJiaWm2LuNQwigFLS
9gbpPiY+PmyV1+NMgO+z7NiaRSYOH/h1XMWKADnhNjOLAiyc9TWC7GtEAOOB
wEAeEgs3dijUVW4lgPpZZ0q9PAtPt5QHSaoSYKzQ54iZIguTG200HWj/+d6n
/c+rsvD22qmhzLUE2Lh7n8NGTRY+VhWZMMdDgJ0xLikum1mY97JJQvgolyN2
PiOavJWFTS8GcRkNXE6CQj9W2cbCMWcLXEsLuJxEs3shd/7jnc7fGw7e43Lo
qWXTOltYmHmYsvlnAJcj/pwkKqzFwm7m+5OvOXI5bZt8qYv//ecbXuFjGHI5
q9cGnefYLPx3e9GZVxu5HPO3R4R/UlgYa/74dECcyym3e4JrxVk4fANt2/jv
VU6J9sCOQC4TN9IOpIa1r3LYU/MHZn4xMVn6miD99SpHorBtjvqViY+JlHqU
pKxyqiODu0beM3E6YaLNMmyVM5YwPLE7j4kn5pj6Y26rnCcPIoNp8UysM2H1
5Or+VY71sXL9U35MHDgYIUrTWuX0P4yzlbRj4qqucq9i8iqn4qt/mLAuE4s1
T3VZLK1wrulvpBqSmNjqveKuH30rHJeavQdPtjHwv+WHM0KrVjjlOoSFqBAG
/lYYtZaaucIJomVd/aHEwCqZ4FN0a4Xz2+L5+hPVdFwWv3HPqM0KZy42qPbo
NA0L2Y+c4NmxwglLf2HWe4WGbZjpoXKsFc7ulo+3PEVpeDqLDfvGlzmvOKnm
KWJUvNPzW69L8zJnebuypXqYPL69+dFKcNEyxzuUffDFHzmsDHS9gsvLnKOh
Pucev6dgn2s9dnUnlzkvCsWosuspuMo02W/QZJkjk/5O/t5lWezURimWkV7m
OJzf3jPIXIcTxqQ1AzKWOMsK7QOzdGk8nNdqEXtrifNI4+3AR0sprHPxrkeO
1xJHd05Nxj2IhJu4a3N6dyxxjO8+0n5SI4kFZEQ3GHxa5Ogv14rnm4jg5+nN
vVdrFznMD7rPAyqE8f8BTGqaVA==
         "]], LineBox[CompressedData["
1:eJwB8QIO/SFib1JlAgAAAC4AAAACAAAAILEuLUWV+r+lgLz1bQMGP8IEwDsl
3/m/KmoyHXOc8D4Qyn5aPsT5v7pwakGJ2eg+rFT8l3CO+b/uTph8q+LPPuRp
9xLVIvm/LuAiTsoY6r5SlO0Inkv4vy0//rAlcwe/oFmsJ7cw+L9th2u3p4UJ
v+4ea0bQFfi/tz97XmqUC7+KqeiDAuD3vwGCMnBepQ+/wb7j/mZ097+OBTs2
ZMYTvzDp2fQvnfa/+8cn2tIfG7908C0pF4T2v7lZ/q+A7Ru/uPeBXf5q9r9C
5heKLbgcv0EGKsbMOPa/PJWF5m5EHr9SI3qXadT1vy8FbMkhnCC/lirOy1C7
9b+EcpA+yfYgv9sxIgA4ovW/48s/5OpPIb9kQMpoBnD1vx8u0lKk/SG/dV0a
OqML9b/Ob98KPEcjv7pkbm6K8vS/RyeU0v2VI7/+a8Kicdn0vyQEze5S4yO/
hnpqC0Cn9L+aRN2qyXkkv5iXutzcQvS/IQHqvXaWJb+60Vp/Fnrzv1OSvaa3
kye//tius/1g87+LWXZwMc4nv0LgAujkR/O/4uNO05gHKL/L7qpQsxXzv/r+
VNRIdyi/3Av7IVCx8r/qyg8u10opvyATT1Y3mPK/8jooNGd9Kb9lGqOKHn/y
vy4jKrMUrym/7ihL8+xM8r/l49zz3g8qv/9Fm8SJ6PG/Nhml38vHKr9ETe/4
cM/xv82fEojj8yq/iFRDLVi28b9iygkhRB8rvxBj65UmhPG/hwzuFPRzK78i
gDtnwx/xvzVUu7iUFSy/RLrbCf1W8L98QSD2qj0tv66qpTnHO/C/jxSqwlZj
Lb8Ym29pkSDwv6G3M5N6iC2/1vcGkkvU778zL7uGOtEtvyV7VhCd+u6/7/qu
1wRdLr/CgfUMQEftv440IIOIYC+/lmKJbNQQ7b8xLyOzSX8vv2lDHcxo2uy/
5/M707GdL78QBUWLkW3sv81ACyJ92S+/+452oyXr679K6rHWsg8wvyqnjjg=

         "]], LineBox[CompressedData["
1:eJwVk3k0FdoXx2/mp5sUZUqeCLmGe0yPkk0ylTxJJaWXsVKJW5lCA6UerzRQ
MmQoSqXMKdlk6Boqw0WmTNcsmafE7/7+OOusz1p77X329/s9sk5nbVy5KBRK
K+f8/+5K1jB8dnUYn5mpLQnQ6Lh4S5Pveucg+mx1Xoi5S8eas59cJdMG0bOM
Uu/2mI7J1ofL0s8N4vs+s40CL+m4a21wSBPfINplC5VUldIxOrKOa4vqAIpg
9JDRFB1Pe7s5fZjpR+H+pfgXy3Q0PLhQvLeoH612mqexBQkOiG+64r+vH7lj
vuzEPwnqxHotV/n1YdR5wdJBC4KCgbz/HDPuw2XmJfmkfQTbHaILp6h9KKGR
0SHlQDBEpjhQOqEXm1s6xXadJWhH2d+ecbIXx6TVoud9CKp0DeibavZi+B39
gGOXCdYnCS96lLMxv49n2DyCYErwk8PcEWw8nfb2cOkDgv4uuu8fHGJjyDG3
maF4glYm1ZIqcmysSOyzzH9KcJPCMf+ikR7kodQyaS8JzvBNNdvm9uCpD5Fp
BpkEK/pD9QYv9aCHf5TAaB7BWKZUdKBFD04lGHzR/kDQ8/nruTUiPRh1YsP7
NR8J0oU8gnd0duOJhJgu7XKC4wwVoXOvutFLRvLUVAXBzKahh8n+3aj6ca23
xWeCDP3nciyzbuzMW/+bXkNQM/F4Os+6bhyw0WlMqSM4xaugp93dhTNMj8wU
FsFsd3aJ6+subG+WllZpJHjha5JVVEAXxrsGXNRo4uit5dhcbtGFdUKy1BwO
zzyUcZld34W3JMP70jmc+7t9VJHdifysDwuSHPZxivWzy+jE6ZpvwlMNBHU/
2fPcDOrEpzdrmVqceXM0idv5uztRvEblUVMtwfyIJokh8U6sYH6pb/xCcHKI
ZqFd3YEOsm0xKlUEz2c/Oxrl1oG+h17/rOPsPxO4+fwspQONqOzkkmLOPLOk
m3Yx39Fqh7/L3HtOf2GZx/na31Hmh0iOew5Bv5aYbMmadswptxoXSSe4kCxe
edG9HVcN6u/5wfHr4pnIjjaedvx9Y6nhZyzBRZ2109sft2HWwUsM0XsEAym3
BR/rtSFLzp697wbBpYqVf1JYrah6opeZEkDw8r0b2o4erVgSeuoRryfBFQ68
uz8KtGJL6J2ME04ErypcPSaX3IJvN/80ZXLyyTO2dCFkewsmqbee37CTIF/w
XIIpoxlP+pT6XpUlGGp5ITeV2owrNnguBwsRFFg/USWQ+g2FnfWvHVqgo+Dz
4ZnK1ibcr5cs9s8XOoYxTlBVvJvQJlzBPCiXjlT9Xtn/hJvwutDv8r/j6Lj6
63fLv00akZuh9K7fjY4RDw87veloQG9jYf04Czqudfrms8a/AedVLEiPMh1F
p2uT6tNZGNVXYLpUq46RhVZvtSxYWECOuN8MU8f1N6o+R/bUY4TOka5JI3UU
lyqbOyhej3XTd2yVnqphNNtIKD+zDrmXHcVZe9VQMr1QTnJPHcbOtLRt+qWK
0kZvrdqu1GK+bX8Gw1gV4wW1XbZvqMXchlUC9t0qKMPK8IvPrUERvnPUjEAV
NP5ywKK48Stu9PS0DH5OQ1NH6/PBK7+iBe2m57AeDc2nLB6bGH7BB0eF9OLK
ldFScvt0xfNqdMrTtSlhbcEDbnKJdQEVyPwolJ1aooj/ep27cTeHiWvPlOTk
6Crih4CSszajn3BI/4KSbJoCyt9zNqj7pxxLB7TV5a5uxglMbq3dUYI7Fq55
ZfHL4UZNc5WkNe9wvc5ryfBhSbxmMbAgG/wWI3q8/uw8LYEj/9yoSJzKxTCd
iRVSg2L4LpzpltiUhY4KqaGW9aL4qvrODqNtL1Bqy4FtSyNUHHsY7TIezcDS
Rhdq8Vx9YQDX/TJT3UPAvzJW0lH0vYHaI+dPojqXIHJ7kWNeUafBPs1vBdeN
7sPki0LeiLxpAy+3U4Ol91NglMtAZFhYACiUnGXnwjzg7TbWTHwlDtGDooRt
mQ/HbiW5VatJgkb9eSeX1negpxLsWpgmBS4pWmUucx/go37aouDdjeCiYF+m
IfERvN/4f9pD3QR0KcHvjM6PsHlHgJB0zib4vfrdTGZqCYiUKrPu2stB1LyE
kqZOGeS3XBLXiZGHT9XN/2ruY0L6Td3YDRMKcMK35dNhWgUM/n3jbvS/iiAg
38oTwl0JtRqbfT9vVIJdF9uCWFlVIGxweMBm6xYYUmh/vxhWDWmVZpVPi7dA
WF37nLzLZzBMLZPM3KkM1Vs6GBdEv0Jd1a39qwxocLqh43XcyFdQa1zvcCqb
BtcNPWecnGpgyPpeS4KCCiiOeGqGba2Fc+Zhb3FJBU4YM161DtXB4a0Vxbsu
qYFu9ETVzwP1oCh4zvZbgxoI/GQMcZfUgxZfdn+mkjo8f3ROUSWGBSGdPg8f
lqiD/9ikiSF/A7g3mzeyeemwy/S8i+25BtidurPUQokOQ+PnEwN2N4JJPi3u
zxN0eGc2jRF5jTASlJ6Rco0O/8Zd+P5ErgkO5Sh6JCbSwX5yevHt7SZY/Uqe
X6qADjQLb6nPv5pAu3sgQ7qBDovxM3pdx7/BReuL8VkjdKie8rabrv8GS3s2
T/RxETid4BMp/bIZBgSUha1oBPRnZrOIeAtEvKooidxOgGrpW2cS0gJ5bwaf
JVkRaEucGzs01gIlWpKngo4SeDXru9rjSCs8F3p+V+MMgaA986pXma2gyPx6
helPwCrZzzJKqw3S3DUYFqEENs7Pu6cltAHjThqj8C6BUSv/m4XUdgjcZe9K
jyNQ+GQhtc63HaocuJZSUwjcWvAv72O3Q2rqgyLV1wSOWv9iL1h/h/g9IpTK
XALqKRe5V3/4DsVZfu0hHwhQFn/Jym3pANpWUTO3EgI1ewMM/4rsgInR5tkL
TA7vC3r9lNIJSqHcPu+rCbwNKix8rdMJRRKfxAxqCCQ8X/qcf7oTxA1153nq
CdxgGbSXJHWCzUkLPrEGAp7LQSOfv3VCwsHhaf9GAnbK+KtJqAu4Bsx2/9VE
wHD/smD3zi5w8lh3wIbDSpdBcsS/CwzEKZp1nHrhF5e2zLzpgsqfCtUFnH7z
DahL6e8CPsO0ZjEWgW4KxVxQuhsywKJ7oJZAJc3woOi+bpBatUpf+yuBzAOX
3Tbe7AYfxWUqF+f9j64UXVDCbpjPGtxty9nv6kvKNY3pbrBflCmmlxJwbzK8
r0/rgd1Ze/hjkYAN15VkU8ceyE7dHf7oHYGtqsWZ1g96wOjF3B16DgFtVmNU
YUUP5AqWhzI5etMvjvirLPZAkVOAATWNgEKFmLGAIxvuty+IJXP8kvVUVfS+
x4a1qvzci1EENogZr2SXsaHsHhpSIwiIuHrUo3IvWG+uXuFwhYAQNSRP1aEX
NvZHuyb5ERDMio6Jud0LTu+1vz/z4vi3oszZZ6oXWDarUlY4EhiJlZpSK+yD
D38cVJDg5LHfmHyLHeuDInQNidfk6DVkWiAo1w8/h8cTJrcQaNZlhPSF9sMP
fq6Xa9cTKGcxReP3DkBxzm2GKSf/j6ne2qt6B+Gk++X0/Xfo8CgrTOKi2BBU
mBVQbTn/K8o+8feAxRA8Eq/wUPejQ/iz6rLS9CEIt+FZE3SMDr475Q4E+A7D
9qfTswGqdLAJqPEeXvkDHOlLwwVX1GGPXJ/9IYMfcHYyaJ2FqzqYV/4y+OT5
AxprQ4JCzdU5OVDkT274Ad9HCidEhdSBlh34wP7xKITpjssbRaoBl/e6NheJ
MagJX2RP3lEF+2NpdW+1xsAT4sWrTqtC5i6ooFqPgemF/VqSZqrgJHMyN/v6
GLz0im8TWlCBj8yCCJ6pMQibjuOrsVMByay9oXarx6E4setNr5oKMOL6Al8q
j0OCm8N/ljwqsIkhfMrWcRzmUn0vzb6kQbCUi8mTL+OgJ/dETHpaGdp457fN
DY7DalJsJF6mDFpj/2lY8k7AQweecc37ysAuzZOZ2jYBMyaOzAx1ZdjpsXLB
+PkEJBSEXec6vAV4ijPTe4InQWcYdX0CFOHIC7Onfz2ehDOhz1rWblOE7Mi2
mLB3k5B/Xlv64JwCuLjz3dQcn4QkLBN456EAZSL2zsFHp0AgPj9ZeNdm2Lg0
eqjJbwo2fN4bIP5bHrwHgq1pkVOwbTHENjxdHhQ+vNpeXzUFJd3s17FUebju
tkJcTm8aRj8+OP4mexN8t44S8rGdBnmalN1x+02gs43GW3V2Gsq/Df88vCQL
fav3TzBSpuHyr11do4ayYJr/rPqjyAwMXil6xT4mA/xU6ytOozNQPppZtY4h
DnaK9kU6f8xCsvLo+OANMUjb4bIsKD8Lt70fO92KXQ9Wfr6BWYdmwdl6vVfU
O1GI6kvw4ymbBYas5ZAZSxgUise9UmLmoKJ63GW7zgrwbfv1xj93Diadc2gz
mksGlbO8Y1a1cyCwJs6ofnbewENN0mOWbx7Mj7CeqfqOG+TG7HA3Z8xDneEf
HkMWcQYm3vechswXoPf4mfZBRwpG3YlLLHReAIlrfIdXOnHhwMvUzrtBC2D7
2XdM8wgPymSoqZpELsDU2lOrHbn58H9RFNcg
         "]], LineBox[CompressedData["
1:eJwVlHk0FXwTx69ry861XsS9rr1SSCS5g0qSZIk2RJayVFLisZQSQjxZE1LK
TlEp0vP7lWTfQsia7JTsZLuv9685nzPf+Z45M3OG6nDZ3IlIIBCkmQiE/8eC
zOa+OzUr9Cnp/4bdEAeWd59KOqe9Sr+u6kzpfsWPfUKXO3efWKVrcN7w5f5X
AEsibuve8E3++7y2cJ8gdtymYaGyuEr/JOOVOGIhgt8eoscQBdbor2QqT5O5
RfEWB6Ov7dvW6L4ll32ikSjOf2hjetN+jf47XShxVYCMN167RFn4r9Hz19jD
216R8fEmzwaFxDW6ladJ3lsTcTzPGmLcXL9GP9ay0hPoKYEPUf8Nfz66Rt93
MSLj3IoEfqjzqMaHuE53Xf8+oB8giXW8XhhStdbpu9p8LaQ9t+KoqJKQBfN1
+pMjQee3/dyKf+SUf6nx2NQHmNudMZHCd360G1x9tk7f+cdmwZEkjftKjT18
PqzT81sTeoKcpbF27MeEwG+bfqTYXZ+LpXG8u8bH4Kl1+tvwvKdbCRQ8fTB3
PJx9g17MU9m8IUPBR6WlBR9QNugCBnf9ow0oOGs5Vidx7wa9yqvmZpc9Bdvm
BUQ/c9ug7zl3Wa8hkYLfB8+W5ARv0IUbOboiX1KwsK3Lz5epG/RK5h7nPV8o
+IpmD9fbtxv06QNiT9o7Kbie30zjQ9MGfWsx459/JihYceKLbfnYBt1Y0Uh6
5woF3/msHVbNxKD/Ji/2MG2h4r6Ul0WN4gz6zelHMgQhKtb2lu1uU2fQb8dK
XdOUouIE0ySW7qMMesWReftieSqeUeRVGXBi0L/2f70VuoOKjxLvWI8GMuhL
vIP2ZWpUnN29dOt3IoOuH/BPhO0eKmYpds+dK2TQM9LpVwO1qNguaqD1bw2D
7uHceVVxLxW/d7FaZ/xk0F0juOsvbuZF9Ork2dYYdNWAc0mmm/VaPBTFEE4C
KMTJNo5s+o/4dulwiBJg0W9hl44KFceNxJlF0ghwhDfX+qwiFetbmDrz7SIA
d07uMwsqFU9jDr8YHQJo1RXoqpCp+PH2imhhIwI8iPsmusy32X9S4POHJwjw
96nSwAdWKv7LurdUwoEAgjkXeMI255V5da7h8SUCvFHc0eg4RcGW/QU/qX4E
YL91jmQ7QMGFJTLcinEEuFOwENFcsbk/uV5K3hMCNG8rMLQtpmCumEQNlQIC
bGGCGNUMCnZ247bbXUkAsixzT+NtChbqrPR610IAnaExlbwrFFx+IChMu58A
qV5eJTM2FLxVarEIlglgXzIg1L+Hgtua+1lMlJlgG9tphkqlNL69/xG5eQ8T
pC01cR5+JI135VqqWBgwQTBDz+WFhzSOuFNjfeosE1SLrI3Hb96v/p7XuU5R
TJCS+q6dbCWFC5NDjgfOMsFDXaWQznpJXCcYMspHIMJOabkfiQmSeCTibuBT
HiK85Tu8rH1OEkv6B+dXKBIBPy35e3ROAoedvb2Fy44Io0KWCx5kCXxua+DH
xDoiqLtLLI+6krFffIC10nci/NKKFJrTIOMEnoCp9yNEUPyuz6PDRMb1636S
fUzMYD67cCruoRjW6vP1kdVihsakBef8WlHMn3Z9V9FzZkidSftipSuCt4le
r9J/xQwKipOLNrwi+FD0Nds2zAwZqRnK5X3C2P+mV+RSFzMY3lZ9//yWMB6z
8xzbL8ACxVauuwerhfBHiseT2gAWaCuLGL7nJogvpzvyD1mxwrNfrPYvl/lx
lG9SStR5Vhj5x2VoqZ0fvzjeqLj3CivcG+gVjCrmx1MbmnpR9zaZHZ956sWP
3c9wXdX6wAoB8ddeZY/wYVehV62RVDaIO+h0rovAi8MnR+w0VdjgoqvexeRK
HpxbLvFrQJsN/O/0xQxH8uDxK3dZNC3ZILl+OJhfggdfaDipMRDCBjXqz8LS
9nNj5xBGgsYvNsjPao96+IgTh9jspv1YZoNxb0crmwucOHP3xZfhrOzQRDZ2
ebiHEw//bKnql2IHA03aN/c2DuxIz1y+Z8YO97UUjl0W5sAOy0dP971lh53n
9skM5bFjW9dHW0ODtsDt4g7HAzRWvPqdo3Hm/hb4qpZsFLDBgh8a+QaefbQF
6mutr23pYsFfFU/2q77eAv5RjkdJMSz4wKjw056hLZD65u6xXlYWrOT4QFbt
MAek/rl56+kqEVe2Er6lWHLApOiLF2ndROxgcOUuuz0HMEqamgbLiDhFxnSk
x5cDuB06xPcFEDHvAHd2aB4HhDw+GUliJuJ5m7BtvbycsO6WktYszoT/bVjq
NpTgBKUvPBd7Nwh4x36XyFcKnPDZgvFObpCAnSUP/Q4FTjBfaQ51zifg713M
L9WuckJlza03D/UIGFnfVAv7xgn5HlZad39toHtm3nvVU7ig+qZ5pTLnGoqp
V3bPz+GCnwthez26V1GKYf9juXdcUDvxs0G4YBUV7j/MItbCBeHaKeR4s1XU
qSTetMbODQXPX+/YmbaCFInIsdKLG5RzP43MGv9FagFXE+lB3BDE+t1UivYX
6SzL15ZEcYP6KEP7ycoyOj4VvTMvhxvM/aoEn+cuoxtd9ivR/dyQps9aHcu7
jCpfsf57ypgHrKe0Dc4ML6LmHe/LW07yQEym2tPwT4uoK/vSgrEzDwxbK8cx
P15EU487TusG8cDAu1DTJutFJBKRI0d7xwPHVjJ2vW9cQE7nTcp+yfCCbrnZ
+oGaecQiFD9yc4UXhBsk3Rt+zSLSVCAviZ0P9BNFGVUts4hafWHPc0E+MM60
CZ8pmUW6/joh1dv5YPg+63DT3VnkOzQoJ2DHBwHhP5xeUGfR1Bs1p/TPfPDh
xcHvyfYz6JfymKfDIX44JOwk4Mb4g+ZFe+/mHeUHu179J/nf/qBVlpakeXN+
KD4bEq6R/wdx9pd9CrHjh3txHCSJ03+QQmy0QJ4PP0x8lsqULZ1CDqt7iuZy
+aGc383xzZ3fqKPu7nQwnwBIeKXXUwwnUZxu6sETIgKwzaM70U1mEpkXvXkk
t1UATswL/l5cn0CNCYMHKpUFoK/xD6O+eAJV2uslsR8SgOsM/MRFcQK9XVrT
C/cXAPX9KbI/xcZRAu1abPS4ANQlR94Kp40iy4SIMbtpATgultj8m3UUkTie
7d+1JAA6Cr3Xb4+NoKipr6PNLCQ4flFJXvfFCAop3alDopAg0TZZen7fCPI2
nRyKsyJBU5JnFuu5YXTCz2HPo88k0LUxuGRYPYgSUoXYlmpIsKIVG1tSNIja
ceU3i2YSyB0RFTROHkRWLNuu8/SSgHK5ULn10iA6eX/u9a1FEriH3ZC+KDqI
TqcFq7ooCcJwgemYz6Wf6NznzO27owXB5/adiCy1AfRk+OTav/GC8Gpn9PZ2
6QE0wM5V/ztZEL7rpp2X5hlADkcvu2VlC4K8mFcnYewHOv9NM1e8XBC4C7la
Vx7/QM6j1QpMC4Lg7z6x+EzgB3LnmpRpPC0EVqsWj40E+tCk73sWLnshyF/Z
tao/24tcx+6NGLoIQTB78k2n1l7k8kUx95OXEETjmSnZhF7kcNNZtThSCGK8
yEIhW3vRqbkBegoSApVnH8MeqvegQ92dZ11lhGE9hnfN1K8LfTHK1s1SFAY2
PcuuuXNd6EDJDcqQijDsOpdpXHqoC+nFiwzZ7BOG7e4XSdmkLqRjaulmZikM
P2pOe/Hlf0dqn5t8tUKEoWmZr7dzqBNJ51UmsE0IgwVPGp3FowNZppWU1k4L
w32ltZkYyw4UHpvbE7UkDP+Y3N+qr9OB5v2iZERZRaCyII2DibsD1R61eqFA
EQEhDfZLq/ntyHtq+MthKxFQ2q0WWDz/DTWosi6El4vABW3vS5NJbYgovyRq
WiMCUv55RYp325CW+Li2YLMIlBmaeN260obSiQ23kntFIOpZVU2gYRvyaY3j
zl8WAc/zaTqvFluR7HVZ2QYVUfAt9Sd8PdWK/EoMLPiSRWHwp5jRoGoLUjvb
PG33VBSm9rxvNKe2oAnG2ajCLFEoW40z+8bfgk4beteYvRGFpI3un6Tpr0i7
PZse1yAK4xWsRh4vv6LlOZ7tZIIYaGZX24epfkXeOztZaE5iMB/P5p+r34xU
Wh3TvdzEoATnhB7e3YxGvGfoFZ5iwNYaHLQo14xOIE4/p0Ax4H14ZiyIoxnt
Ntk/k5UoBlvMLhtnpzehOdf03u21YsDCeqMjq6oRXcl0f7tnJxnkL9a0uCg0
oL4miXjePWQg8d7w1+RuQCZ/a71GdMgwYT/6Vn6mHikfVVJNOEKG71dCFc+X
1aOhmeG8BScyBAaSyaZm9ch6v93TNylk+G1euVp/uw7ptplFqnGKQ/2LWTbd
1RqUv05w4xQQh6J55RMFgzVIQqHQ6KeoOFwL8SNp1tegZV9e9hg5cXCue22Y
lFqDXknXBc2AODCLzmbG6dUgObcDNwpviIOs9/Sxw1HViJuo6aAyLA6M5ND4
d3urUOkNZouRSXHI/dQd+UCuCjn/bjJ4PCsOyTKpa7cEqtDHzgtyvAQJSOS0
aUsbr0ReLx+N/RaXAKOXYN31qBJ1nd24VHBcAtiyE+qVmSpR9rsvfts/SEBL
ig7XnZ4KdGJHjPtQuQTsmPXw7KytQMRntjYpNRLQSFYQhdIKdDZqSZe7QwL2
1+2sOJhQgficlIi/ZiRAGh2nKppVIG/S/bA8BUlwbuCha9R+Rgc9LOOVYyXh
TQk5uqu6HF2LKSNcTpIE/5JG/ZPvy9HzdzLur9MkIUfENWwwrxwRiTP6OvmS
YL+7Olwmuhx9TLg/bfJFEsImWMrAqhxpf6w09lyShDKuzcc88gmpCO4llpzZ
CvHMvM3vBD4hsdKtlw/KSkFXjl7EiCBGG+ezJAS2SYFGfHB79wpCQ7yq1T2q
UnDD/KPG+ABChY4HqNfoUnDA3xYZFyJkyO/Wmn5aCqb2pQ1tP4aQt0uJJuGB
FPz679hFw6j/0DdhC0LZuhTYJ2irykp/QDFXwx7s6pCGhzxD6vKBpWilPr8k
rFcaRtjmCrLcSpGDwtf+H4PS0M6VNaR1qhSp95BVHkxLQ81f+0Phu0vRRPqJ
4WUWCgiOmwuNTpagSO7RoFNSFJiLMBz+x6YENfZzlImbUeCwoFFemvE7ZB5i
uiP1LQW6tz7xKTtejDJPTRuVlm7qv1zUJuoXo7/bHzh/+0CB8EMZbyzVi9GT
1pY0ns8USErrfS4pUox+U6xIgU0U6JBX0tLseYPCys4u2Y5tcrKL133XNwhN
X/xEEadCdmkK2Sv6NVI+E3zieQAVpk9NFk0vFaFTnm9JLEFUOFkjF1w/UYTC
QseazgdTYQcteffr3iI0/ProEVoEFRjUqyxPPxehJ9zC9PSHVGDtNN21Hl2E
hFGG4pPXVGh+s+78QrkIEahVq8njVFBnO22a71KI2kc40mNPyIDo1dqg5dUC
VGl5L6X0pAy89zERmBktQG/LtyT2n5GBied/3ZZbC1DCY/bIbQ4y4KtbaaKe
X4BOWLF6f74kAwJYyOKkTQFq+0I4MhcqA9+VDwpYluejludLM+bvZaD2tlzI
+4Q81OgwrEeSpkGf1w+bF845aIAlazlehgbUbcurWyxz0HzmhZdkeRroLdaf
v6qXg8iTk5LUHTSw9V6y9pTMQY5es0s799GgnNp9WKo1G63cYRSYWNOgUNZA
Q9EgG8lnkMXvRdPAW9c//fGOLLTXsLuZO5YG1hVl8iWSWejoeErovwk0eH/L
pr6PKwt57qAsJKbS4EpA5BGLiUz0oVi+OTOPBv1Vyx86sjKReaV6SEUVDdwq
NP8ayGUipwsLOofraBDkmDWhJJyJfDjfzdU10sDe7amuJGsmSj2mbd/6jQaz
w4Y/5IYz0Fg76PwcpEHDi6y6uowMtOJDnHMapQEv4XSMYEIG4pGoyBmfoIGd
JbO9S0gGUrMzFJ2ZoUFJYM+4mksGOsjE0XhtgQbi3qv3c60z0MlntcHLyzQ4
GPeHR+VwBnI9GLnPf40Gjvcabf/TykABoyazDAYN/BZLr59UykD/A2AFr5k=

         "]]}},
      Annotation[#, "Charting`Private`Tag$200622#1"]& ], 
     TagBox[{
       {RGBColor[0.880722, 0.611041, 0.142051], AbsoluteThickness[1.6], 
        Opacity[1.], Dashing[{Small, Small}], LineBox[CompressedData["
1:eJwVknc01f8fx+8le2RdXPNeNwolQije78quxBeRhoi0Vcoso5JkJKSQhsiW
S5Ekn5evFTKyfY2kyA7Z89fvr+d5nNd5nfN6nNeTfuqy5WkWEokkRiaR/p++
v8ym19cZ0Ci9pzXFjokGb4jOdq0wIJJUqX3DkYkOCXybf7/IgA7vmETrc0xE
07myevkPAwL24GhRbyb6NySKs2+QAfpsPWfbY5mIU6VdBuoYwKiyvGHRyUSP
rjscCHjKgN+lOmzIPhdlkq8lk7QYECd2cBurdx7Stspgj1NngNWzOVWWO3mo
Mvn7WTVVBrTejL3GGZ6H+owttp1SZMCqmnKjUmIeEn2wraBMkgE7eFkSq6rz
0G2JoaogEgOyuhzDz0i9RUfUT4zy1sjBuH96wNWqt4jttPEO6gk54MuvWjLf
mY+a7NVsR+3kYEB6xSR0bz56fkTy5icbOZhcN4moP5iPdh78XeFoIQeDHgm0
S075yEX9iV2GvhzcjBmW4YnMR5/JvwJ2K8mBVVPqcON4Pgp7HtRwYp4OXuc6
7AqzC5BwR8XFV5F0IH55V7w3KUSgnBgc+IAOfiVE5MjhQnTR/2aySygdfi0S
ywpOhahSQb1b6S4dHNa3fyn2LUQ+7i8PvPWiQ/X8W9sTbwtRv9ANpfKTdKig
8ZF9aB9Qnpnq0MA2OmgeFZw9xVKELMvinRRraEAUP1ul//qINrX87K2qpMHJ
sOQqx4WPaO6nylGXMhr4j/7szeEqRnHsZRZJxTQIuVeh6rm1GPWZjupJ59Dg
iC0v5zu3YnSpcbe44CMaPDo0+OcP+RMK7un+snCCBh8Gus1XlEvQjd96Fx/+
kAWBkXeTC0cAJThqDe3pkQUP0ZMq46cAFTerOk+1ycLbXvqD4YuA1t4zjlvW
yILQyLnWpQBAtwO4DorkysL0/tjLAemAQgRblWP9ZOHWtl92siuA4tUvjr6g
ysKn0Yw7I6mlqNAz/nyOuQwkvu4aaJQsQ3LOV193mMjASkKBhoxiGQq3MOkj
75MBd+fH0547y9ApxbnD1hoyQHVanLX4pwzxdP2zd1FcBvaw//kQf68M2SMu
cf1+aWC2Tl+NnytDrGxeFW3XpUHf/l+eD73lyHXqEInkKg2JyklaeePlqKNH
frfiGWkw3Bfx9cNKOcoqaGbesJOGjd9TY2YkKpDN2e0JNCQNHas25hJHKlBa
7aDbeQ5pcD1Pc9rZWoEORR2mrcVJwZh8V6BmVyXy2bHR1DhaChzfBRp8Ha1E
KU2frz4Mk4IzahG7fVcq0ZqQbpmcvxTs406WZZepQtnRci7GzlLw09F+tsex
CvHG/M58qCIFknuf/Xo/VoVqntzXYpRJwpMCi6nMjdVoTkvf4WKxJKjxqcd5
ylUjuY6V4Px8SQjsmlW30axGPuJX/jNOkwRD7VuvDh6rRopxNr4XwyXBMSeC
n55WjYLjGWX5tpKwv+7EnK9hDTJ+9umQyZgE7ELHa0oiatFkePfKhkEJINjM
NTKSalG833JG6TcJ4KrZvJT2vhaNndTh2N0sAT7h/gt932pRlFw+sa1IAn6W
bXfQU/uCelOzVIWDJeBQ377Dn9q/II+8p0K9DAmI2HPkRLhGPaIlFUG8tASY
v2NdETlQj6qjO11txSRAOm1R861jPZJyF6tt5JYAyuSBCfWIevSvVvSdsikq
aC7899R0tB7xfwqZSSOocHu4r+NbagNKqfJuu3aMCrmflbw/xzWiuB0e+unW
VCiX6zZLS21EYc/cmL1mVEgYFih5kt+I3K5dCDHdQ4VjZu+rX39tRHqyJ5Cs
PBUKPLVZb3F/RS0ee1JqJsQha7JH0cT/K2JR4PCg3/7L4VcFy9yb0OxD1h82
N8Thes0do/K7TWhoed087Lo4ONRj5Y6YJlT/dUFx3kUceh0Xr2oXNKE435Ge
LwfEIeiNLGvvfBNSba0z9KKIw4av4hZtfs3IPvARpSFNDMKa+8+YJ7SgejzH
4fVKDC4YvTialN2C8LLtEi1BDF64jo1zEy2I5ib5zS1CDB4+SnCh9Leg/pOv
0kQ9xICxl/gkodiKXHYzd9vri4H8jeEo0sdW5Dpd6zjeIwqXb4cpCPxuQ73Z
26wft4uCnErkWSHWdmR+LsIIfxWFw/mZO7aKtSPVPkvlyHJRoL4RH03B7Wi6
rnNGI1MURuWd64sj25FH+q97N71E4d9cxz0huzqQnwPrGx7hv2wTOFD4ohMx
G4wftPCKQvsr3Xj/gk7Uj8Jcn7GLgoxCS4JjXScykqZs375EAWcVHTWv5U7E
/58C0/I7BeoeFqjMHPkPPbfanxeXQ4HI7lBdM2oXIowiCzYfpMDVqqeP/2V2
o+n81seThhToG4hQNa3tRpvkJTw/YAqUTTzpnxzoRsGsSVoH1CmQGNF+Mlmy
B1nAu0JXCQoISWWHJgb3oD6djqL8IRFQcco/uelcLyJtkyX074qA9PVO1km5
PnRTdK/9XT8R+B5mFlKv3ofm10+tVnqKQKvtWl+5QR+aaErZvf+8CEw5m6Uv
uvShLi+VQgtzEcje6+AYnNWHCsr1ck9QRWDAITLIUfc7unT8eJJntjDYPLLV
tLjSj4YM/fZ9SBGGMb9k/9uB/ch5+8vvSy+EQWk4OLspth8dZfkp6xclDOw8
Uo/qSvuRSdqFhEBPYWAWu35Wp/xAm2Z8YiL3CoNsQ6L9bOkP9F9o3L3MViGI
JraksmsOoOYKWpZDgxC80y39+fnAAPqyntpIqRaCbbYgn3VqAJVcK6AGFAuB
Xcnp5LaHA+jVseZM6yQhOPaG1erfiQF0XpmvcfWKENi6aWtuzR1EyzUB4ha8
QvDGmhGmYDmEZjZw6rGxC4H3Yq75/UtDaAJFOBatC8L0j4IKyv0h1Jf3LGPT
H0H4fu0qdzYMofL4It3FTkE4ndo61KM2jMLOzzi8ShWEF4GhHNFSI0iK+2z6
zD5BGPI9X1VBGUP2JV/C5HQFYenuLmjTGUOJbmpXLDQFYUA21F7BfgwpdC3t
zNosCF94RfPupI6h7Vnh5U68gjClzhQ00htH+w69/dbUKgBS29m8z7lPoHNR
a5TcswLQxrwXiR5Moiwjp8VeRwEI6ibMK5In0cRSVTfvMQGgM38HuH+cRG5O
kUlnzQTA6IL+J6vhSXRTY5MabYcAfLLc4CBkPIVksqNjZeY3QtYBysIU9zS6
oKnE1iW1EcLb2qcM3/9BbmwfUj02boSJ60sKhs1/kE+r8X4hlo1QXbBByOf3
HxTifjrC9Bc/ODxSEri3ZQZl5L+kFubyA9/zWSXdZzNoWFNMJcaIH+wE1KtD
I2fRJFtKo6oOP3xoidZRyJ1FC60a174o84OChozyeuMs4vSwLGQV5Ie054Or
roJzaEtB+D63Lj6QYyn9aBszh87s3GBrfoUPhiMD/HrT55Ere/TiyCk+IEyN
ArLr5pFHGz0h6DAfHOZ5HV4xNY+CPPD3T7v4INWO+13zrgWUUuBzYSsbH7wU
HuDwbVxAAzun/LnieeHOdBNHHvcSctLqTSsr4wGG2nhWLKwglzQtG6P3PLC2
TOVYHF1B56mRrNUZPKA7sFklV2wVXVnWt6+P5AFVep3F1iur6CaRLtx5kgdy
zbZdc5FfQ4+M3f0mlrnBpt6/ryBxHT0prFe++psbQpsF5UnN6yhecUvnn35u
0Muc4znCQsIvebrUF6u5od5eXCBZg4SzG/YMs8ZyQ6fjOZaPT0m40pbXmqrB
DZ/JLTn218m4+vNpcsLmv/teIQbeD8n4iw7xRkaSG3IeFwk0ZpFxk6Qb1yYW
bjhcskRoDJLxt2/tJSqNXFDnfml89BgLXjiTpGhwkQtMYromXlmxYiWvXeuu
yZyAHO0raN5sGHoOKf14zAk3nC3ltBLZsI2+02Hb+5xQx0UKyalmw7f5wzKx
KyeIe2s110iy487kHlsBbU7wNixzrilnx8FfA5i5tRxQV1b2/bcSJ5bRiumS
L+EAm9Izvjl2nPhdQjp7PJMDtONqe34Ec+K+M03Hb8dwAIudCYk5xIm11hhc
Vic5YH+C+MRiNhceVKpynJlmB2Y2icfPggfffNgVdnaAHYL2p77ZfI8HC839
ft/dzg5shVbhx0p4MCoV568oZofXsWopZ1R4cYzt+aKYIHYoyqEY6lD4sEEg
n7CWBDtUvjRNYlvnx4k9VuXee9kAni1XpqYI4h0/dyy1aLDBR/XKzberBXH5
iKCq6hY26Jql8GWNCeLB+Yang/xs0MAlqj2pLoSVhA5es+reAIEy2n8MK4Vw
npGB3DbPDRA8klroviSMy3M0AvqyWCEs7vhkc6IoPlwgXLD7JSvw7PzZxNEg
igeLp0cfR7NCk8QukdAVUcxZw7Q182GFwnOmwjePiGGzn1u3FxmzQqT88PVh
YXHcJi7fG93PAm1WSxOvnlDxr1sUXWNxFuhf2Zf/EKQwt2/O72huFiCWl1Dl
vBRW8TJN6lshw62VmbR+FWns4erL7fOdDJc2sxRmJUhj9mMDHVkZZPBLkr52
zV0GK9n4hy0mkMGXOZHUmCGDD/1D3WMUQQaFgefCpd9kcIyxWeq3a2RQdeqI
3Wwiizdp5LsL6ZEh1FFXsoSThk22myue3E4GDfGPm2ZoNHxRabg7k04Gz+Vu
r/faNPyOJm1gyE4GVu0up1IXGu6QfD8fuUCCRvbLpTM3aXhF9J/M3hESnKWX
/XkQRcP6fHeFvBpI8Py1tU7dRxp24ZStLC8lwS3Sjw3HGmg4hPWDt+A7EkiR
54QZ/TT8Zs1ym30KCaSNxw2pMzTctDjWlxFLAr0d+0TU2Oh4bibo0XwICYpz
HkSdoNCxxCTNxMCXBJbTI66Rm+gYjRYtP7xMgi1r6dMlO+j41KB1To8jCdq1
fFk7MB0HfZ84pWRNAu1THPL1B+g4oztY1NOIBLlpv3yibOi4vl2upkybBNbe
hrUUBzqebir2FVAmwVGuwVsmZ+lYtN5G7YT03/ucW95KXKbjXdWTP9M3kqCi
PZlx8zod25eHxM6RSfD68nGj4150zOJvGhs0tE5MT24wzfCh4/3uvuuydesE
9poVPXyDjiMv5Lp8yF0nXE61Oxz4O+9wHKizfLxOMJ+4Jt/wpGPaEarmmM86
sRynrNniRsdnD5kl3D25Tph2hRnqX6RjpsEtVlmDdeJxn9VUgRMdL+zKP1+4
ZZ3gDYk0kbajY6w2/PUfvnVC/G7oMeeDf/03S+uMTq0R5pduGPvo/fWV/udl
YNsaUe+uYGC29a+fyF0OmY9rhPDz/Xm14n99uD+4vn+xRqRc71b6yULHKaTx
VovANeI15o+4O0LD43M0vZGza0SxsBj1xd9/aoxbJ98xWyNWJrIv0fJo+OaP
YB7pHWuE4XGlN4uRNFzeWexWILpGXPTRCZW8TMO8jZOd5surRGaQ8BFPUxq2
rty0d/jbKvHVQFJm/W//nhYfSbtdvkokMJ86HhiVxf15YRul0lcJy6q6O58e
yGKldPDID18lHu3QGNXbKouLYrYYDtmsEmzXmRTqYRnMeeyXE1l3lSh/dbvW
v18a29BSbkvQV4lSy8qo4XPSeDqDAQdHV4iIne5GL1yk8J4r/b2nG1eIFq00
g94uSfxAM3HVL3+FOF20mMd+QBIrgszuXP8Vwuh+w1WqmAT2uNtjV+O8QmRc
ylfiv07F5fsTvH6YrhD1UQH7ybXi2KGVWkARWSEYeZkPJM6I4dgRETWftGXi
oIHmUdujIngwp9k8OnyZWG21D3e5L4w13KNcs9yWiS8sIjXab4Vww/rGrF7d
ZcLiSZ5VxbwAZqfwbNb/ukSMd38zmozixm9SGnvvVC8R9g/t7wqwc+P/AQdt
ekQ=
         "]], LineBox[CompressedData["
1:eJwB8QIO/SFib1JlAgAAAC4AAAACAAAAILEuLUWV+r9UcSo6xz8GP8IEwDsl
3/m/Ji7ePMHH8D4Qyn5aPsT5v+4KDpnUGek+rFT8l3CO+b+coMoM8RnQPuRp
9xLVIvm/O/zJfFdZ6r5SlO0Inkv4v5BhQAilqQe/oFmsJ7cw+L/Flt2MgMAJ
v+4ea0bQFfi/0bGUU4HTC7+KqeiDAuD3v2c3VOKd7A+/wb7j/mZ0978uCq7g
gPETvzDp2fQvnfa/4GD2xzJXG7908C0pF4T2v39rKGETJhy/uPeBXf5q9r9D
6fz35vEcv0EGKsbMOPa/uCd8TFKAHr9SI3qXadT1v9Yoa7j4uyC/lirOy1C7
9b/tOnKwCxchv9sxIgA4ovW/eBCBhZNwIb9kQMpoBnD1v4PaYsAJHyK/dV0a
OqML9b/j7kq632kjv7pkbm6K8vS/+H/TVuW4I7/+a8Kicdn0v6Ilc855BiS/
hnpqC0Cn9L+zsKVFYp0kv5iXutzcQvS/iWL98MG6Jb+60Vp/Fnrzv6yc0G68
uCe//tius/1g878H665RP/Mnv0LgAujkR/O/CeAI/qwsKL/L7qpQsxXzv1+V
u4BhnCi/3Av7IVCx8r8RaZwM228pvyATT1Y3mPK/Wx0gJmCiKb9lGqOKHn/y
vz9da5cA1Cm/7ihL8+xM8r8FoyKnqjQqv/9Fm8SJ6PG/3zzz30DsKr9ETe/4
cM/xv8DnfZs+GCu/iFRDLVi28b8YJGS1g0MrvxBj65UmhPG/RJ4HM/iXK78i
gDtnwx/xvzkCkaUROSy/RLrbCf1W8L80Lqzm418tv66qpTnHO/C/SMRZRF+F
Lb8Ym29pkSDwvzkHoLpRqi2/1vcGkkvU77/O86ZmrPItvyV7VhCd+u6/yOhS
D6N9Lr/CgfUMQEftvxnob1Njfy+/lmKJbNQQ7b+LHtMT6p0vv2lDHcxo2uy/
tOF8aRe8L78QBUWLkW3sv7QZ5Sts9y+/+452oyXr67++AO2WYh4wv8XKjrU=

         "]], LineBox[CompressedData["
1:eJwVVnk0FfoTvxXlIfTysiVZItnuN0vaTIgQUpKtkiWhnoTsqShLXlSWZyl7
JEqWFC8mIYTs63W59iyVfUv1u78/5sz5nDkzn5nPnDlnRG2unrq4nkKh0Jj2
fz+QtvfIs4BJfBw5+d5/PxXXwhU3BjHGUUOHkSqZTMWmq9UXBZ+Po0rktqct
OVRMM7Kseuk2jpmmAVtMiqmo92fgnc6N49g+oDHS00zFuOiW9dJyX1AnbUGz
nULwioe9TeniGHLUn2DdyUnwiOlq+cn3Yyit6SlygI/gF36x2z7GY/gxx3+g
Q5agyuNrv+u8R/GZi8r0XROC7DdYrS5ojqJQ8+sgESuC9HNxZfOco7hhOvOW
jwPBOyLlN4STRzAuYrPxZR+CZhQTep7jCO6d/01dCyAoO/DlkLbiCNKLPvke
DSPYmsqz5vxxGNkyDejf4wlmBKZbbngwjB2S4936qQR97FT/+9d8GHUMHTeb
ZBE01KoXlBUfRhM+NnbWVwTFJC/4vJ8awitH3+w3LyK4uHG++3TRELJaH6Ab
vCNYOxa8f/zmEFa+Bo7+coKPa4TibugOof+SVy5bNUGXrNzlLVuH8OY/haEf
6whSuZwDNRiDuCOoNetzI8EZV1kutxeDGOugcuBaK8H8zonYNJ9BjFrxN3/e
QdD1UJZ427FBPGBpvd6jm6BiyqWXLH8NYsH6zRxNNILzrJL7lQcH8NyTeIlC
OsFCp+GKi7kDuJN2s0e4n+D1xlTDGL8BrJVkf8TGYOqtZN39UXcAwx0HQq8y
8WKsiN3StgHMZY/qNmDiop/0b1LDDFy+JnctkZnvafPY2yyPgXGOXfxn+wiq
VluwhPozsKkl3OV2L8FlGYGI4uMM9Fft+s7WQ7D4QafABD8DHQdjR6aY/c9N
yOgq1/ej9645TynmfO6Fz87H2PcjW9Wh9PzPTP4bu9yXKP0Ip9khpJbJdyw1
1CyhD58lnppPqWDW5xFJKlbuw0/7c46tMPX27kkoFGyiY4t3ZlTwa4Krafyf
fJ3oGCB8jFv7BUHfv6P7e1nomLc9vlIuneCayp8Lh5N6MX+7d8I+5v5vUCLY
k/b34nNxJ5OzEQR/1XLspLTRsFv1RURUIMFbkSHK1s40DM5zr+zyILjuHOvx
D2w0PPHjuL6oI8EAyYAL4mk9+LA818regiDL9K/rdw734D2THv5kPYIbA5eT
tV27cbPoNYtmKYLB+teLMjm70U9OP/ItL0G2bbN1bJldWKW0rsuNeS/sWZOL
n2id2GnTvVmrjYphrg6csh6dmO3zWEzvHRU5D42I3ufpxKNhPQ/XpVGRu7FP
/4RWB54ozA29eIWKD2ItbV71t2MKb6jIuhNU/NOmy3OLTzu6CBxQkqNSkXeh
ObX1ZRsOSJ7kkulVwOgyw7dKum14ZhtLYUC0Am4LqWuIHmrFFEb1h+LjCsgv
VLVsyt+K2kW7nwa/lMe4YXWu4vwWHDmXARRLeRR8WSYuaNCC+fV/fBdikUdh
9beGvbeb0XeDaDurvhwmsivbHd7ejC860o1KJmRRpC3PO7GoCb/K7Ljfd1cW
NT+f0S3vaESrXZ1ux/NkUNvayD2QoxHP29ez3laXQZ153SStI5/x2eETBpTP
e1Bf8PBCbVY9OivujymnSeMZe/GUFr9anNwivJVeK4X3rrmFPHpdg3bptB/F
alJY6ldx9dS3alRJZdjM50qiRKStWovVR+yrCfGKCt6Fs5hGa9aowGP2pvbW
nOK4Q1FHNnVLCfapDF3qmxHEu7pfVkUD3yKxnwxodhXAKauQ2pT5IrSe4w3O
/saHJf/U2Kd0FqDo4JiHUBcvvqh/qKF+MBs5j+kVx8xx4nRsnN1MnCuGhdtO
qf9sLfNbH1WlrWoO68RWZP0E/1OTj7et5lW5CQ/KtsT6VzLUjBW73gWpR8GJ
49S7nu8W1K7ZXx6vjMoA3B69yXYbG1Aor3/blr0B+6zgcpsCfogb5yXD+sVw
KXa865uSIOxtdbexo5VAjkFirXqeENhlKFXZLZeClNmha0ZxO8BO0qJqr8AH
0Gq8v5TPIwZUIfY+V8YH4FMIm8svFoOf3CWL+ZkVsHjZzcvcShxiVgR2K6pU
wbun8ZbnkyWgur77nqJxDfRM9WWxLUuCg1dPtaVMLfQf5aOXPJACNgkay50N
n6DufRC3xK7doOfb699WUAdQIHmcV10aJiTp/62F1QPfaHbO4xppCGuhL0vY
NUAFe2543/E9UC/d73qdtxGaUF3iqZYMXGnvz30y1Qg2KmyLqu9kIOiIy6KN
TROEfE07mS4vC1JTLophB5qh2PqitMImOXDQdH1Bm2iB8WQf6cgQeVCNm637
fqYVUttC9pr2ywPbd9eJDRWtsNZTZuywVwGy4t2kZBPagG+5x+G/BgXwmZ7T
OrKpHaYn+Z9v4aCCnra73Wm3dpg0NuF5JEeFiRn3FL/jHXDJ1I2S/DcVSo4t
4IM3HZCSdrJQPYwK955c70sX7wR68SNhs0wqWMwtrL2N6ISaN3MuX8upIKPr
IdTwoxO48kaHOGhUWEtc3D9wqQtEF5IySmepUD/vYbbQ2gUOtKg+zj8IXEn2
jBbO6Ya3OUenswmBQ4tLBYS/ByZMowu4jxLg1Pdq0brTAw4ssm9UTQj0pixP
m0/3gIF2aQb1IoEXS17czmdp8DK7mH2dOwF/gxW5gBoanMj21Sq4TcAwzVs/
RqkXBCw/PjAKJ7BjZcXpeXIvCP/94MdAHIFvhj6hZZx0sFzd5uCSTqAsfTWz
xYsOQgWK91heEghf9fk4OkyHg6KzIxlFBM4b/RheNeoD9Uqrz1ZlBBQyfDdw
l/ZBxdQju31VBChrP0TFpfuBcX44RrmOQNNJvyP7ovtB+ovpTpsmJjb2z31K
YcDfB6khlW0E3vqXleWqMIB6/7moXReB5KxfDcVXGJAU1cehQyMQ0qZGr0hl
wK9SJJ50Ai6//acauhjw6u4hveU+AmZ78Ecn1wA4bPfuau4ncMTkN/vg0QGQ
TBSTZWcQ2H0LBKd8BsDJsMs6kxnnyb4pvfhqAIjbM9tcZv5KO6pSxgbAPiJx
XIpZf5BC0WEXHoTrgxd8tjH5P8kcMeU1HgT2fbTLt5j95Z+5Zb8jdBD85RaG
nNoJxN9+f303DoKy0anunmYCATmUu3sXBsHbSpC3vYGAU+eRqEMyQ6BqXSN/
vpbAqfW307Sth8BN+HeMTyWBA3Ll+Ub/DsH3OutweSSg3NYRU1Y7BOcupQUM
FhOg+k75yK4NQfBfK5oahQQka/k02ayH4dLivjNbnhEQdZGT8ogcBu9fXc5B
KQS282lyDFcNg62k6kh+PIGtF51bcc8IOMu67zv0DwEuzjtv5M6NAPNLmXty
hwB7QVxCQsQInNm+o+G9H3N/66psPedHIOw9xe3UFQJTj4Xm5ctGwZoWytWr
Q2BMk3Q9nh4F3oN/sfgDU68J7Xfs4mMw6B5d+l2ZQLeq653R4DFIuXmMR0eM
wMe2Gt7Ek18gtkQ95NsyFZI4PZQ3j4zDJ2OnscFEKsQXhAn48k2AdZB+489H
VIixSPn5RXcCuLNHXy0EUeGfZ/VVlS8nwM1WS/6GMxW8joqf8fOahNhJY56v
B6lwyq/JY5LjK2x85bDeLFkBDMRHLczVvsLKkNs5wTsKoPPph1q1y1fY8djs
afglBVDjl9qU1v4VTJtv1QbJKYBM4Y1/LZK+gVe1y83A1/Kw3uOvXjuBabDl
yBwqLZADiwvPW94qTYOHO9fwx3A5yNeDWk6jaXgXqzGo7SgHNiKORYVB0+B4
NvR8/HY5+FDz7gHL/DTU/Xt1lsNPFgQLTgabcc+AwphMst4pWXB9MnojZ88M
XJ4KluiWkgUxV57Lp61nYLL8DU9jkwwECtlppX+egfD+MSNPARnoZV05uDw+
A2dr97wKH98DStP39+qzzsKrTvu0yrd7YLjyjcj8wVlI0IMul9N74Kgzx6pm
1iyEDUzv3HBLGljK818OBc5BT0Lcc88UKTibfezpvqQ5iM+nNbNckILC6N6E
sJI5qEz/uaYiLAV2ThtDFWfmYOeZg9ZOkZJQtdXCNvD8PFgaRNKpzrtgx69v
5p3e8zA1tJL9h+gu8PgSaCQTPQ+pvqV1ui0SIFn64nBr3TyM7w4UGlaQgCD7
dfzi+xfAVyPRvKFDDPqMYrg8Ty+A3mWpbhk/MVA5KMNad3UBsiKqqR9ExGCU
22TWNWMBdIfSMoOsRUG7+Fn9h62LoJRjK6SZKAKbOI1u23xbBOTfYqP+lB/M
pCzeq/yxBNUKl09Fl/DBcw273+wSS/B34oBidv02MPT2ulFgvgQRSbm9TmO8
EDOa7M1StQQCb/J29a3wgGT5zLWMhGVIn+28qmC1Drx6f7zyKVqGte3O9lZ+
v9Q+LbFOGzYvQ2GA1IWHKqtqzvKCzksbV8BIzMqTI21GrShBw0nHdQVOi1dd
jYx6oqblEWkzobMKju2PzEfuUzDm4ZOUMttV6Lc216uIXI9fcjIZj/xXoXz0
XkNOJAuK5MnLaUWvQvqGbuMS2Ij/A2Nf124=
         "]], LineBox[CompressedData["
1:eJwVj3c4Ffz/xo9jH/MYB8c6x8koJSQrOm8lGmRLU8kqVEbGl7SE4kEqEimS
hDIzyvP5kMjISFZG9sh6SLL59fvrvl7X67ru677pDpctnYgEAoHKQiD8f75J
b/5xu3aFqTI+VMbCQcIK7jMJZ3VXmQ9VF2JLBgWxf9hSp4bNKrNDxzyk/CMZ
SyHeY733VpnJn8fOsfoIY0fl3VYqf1aZXe4kA6V4Ci4yYsYSyWtM2xDj90RL
MczlcOhru/Ias0u40kqMUxxnPz5tdv3cGnML6Xpkqr0E3ihwibIKWmPuunRM
YpVIxeZNng2K8WvM1hFarMVzKv7NHnqk+csa01xOY+1HjSQ2osfcSxtbY1Zq
dw0KWkvhx3pPav2J68wG8tmrmt+lsJ73W2O69jqT8w9V2OurNI6KKgldsFxn
ZgU+DEgwlMH9rz9W1XqsM6veDrB15Mng2/3t+71erDPXaQ/x1//J4h+lRzz8
y9aZJBwxkdcsi3UflMcFt60zq8fUeNsEafiR++7ykJl15m6fCeNRTRqePZD5
8x7nBpMhjdziTtCwiays8H3aBtN+p0Tjf4E0/GrpgV68zgbztennI+tPaPhM
1rXoF24bzGSN2rMOLTT8PuRXyeuQDSZ/ntHA1wkaFj3jMpjzdIMp7++pJc9C
x1e0eniKijaYG5ItihdE6fiLoMXusqYNpgLh33eZinSsNFF15uP4BjMtLlF8
UYuOb1fqhtewbDLzWdPyThrR8Y+knLxG6iaz2oONOGpJx7q+W7pbd20ym6VC
U16cpuM4swS2bpNNJiEga3eqMx3PKfGrDDj95eXDF/7zoGMT4u1jY8GbzApa
xvBjbzrO6F68MR2/ybzVQTLK9qNjtnfumfO5m8z62Faq1v/o2D5q4Nty7SbT
hCb03SiQjt+72K5vDm4ya3aHfx//6ykG9Qoca3/77LUttwXQsTYfTSmURIDO
CyctxH3peDSgS49bjADD/zWUYE86fjj60CKSQYCtbpM6O9zpeJ+VmbOAKgHE
K79ZeDjR8SzmDozVI8DyNjGjyL9/krd/ihY9RADN0Up6nPXf/QnBaY9tCKB2
4Wt+3GE6XmbXKZV0IABDYzgsgUnH6V7zDcmXCMBT4jTzehcdW/e9GaQHEqA/
ZnK2RYGOc0vkeJUeEiAIZyQnkOj4jHwvLes5AfadvcVhskrDPLHxu1XeECDA
w/oWTNKwsxuvvUY1AUI99ylSamlYpLPau7iFAGJaPR3cxTT80fBmuG4fAWY6
y7Ic02hYWuZPHiwRYHHlV5XnNRpube5jM93GAvevPJmp2UrDt/SfSDRrssCY
0peOdmEaVs20VrHazwLprx7QhVZlccTt2mPHT7FAoFL7+fFnsnifZkGmUxQL
eAu2hIoPyeDcxFDz4F8sUHHV2e+enTSuFw4dEyAQYXyaNYxfThqPRtwJTuEj
wp1X+129J6WwVFBI9iclItisHyonBEvh8FO3uHjsiZBu1ktYTZXEZ6WDy+Pr
ifB6LbWgbk4CBz66dmzrdyKE9OcXBJRJ4Di+azPvR4kQXCNn7RQmgb+sB0r9
YGEF8bzsu5vSElj7R4D/Fm1WSOU2qYg+Ko4Fn11VzUtjBdc6K2tuTMHKYlc/
78tnhVFnXquMKAo2ivY504pZwebaADHtDAUHXfeOXOxiBQ3TClS4KYrH7T3H
9clsUBqed97USBSX0zye111jg0Inn4j0EWF8OdVRcNiWHR5wl42Yu5NxVEBC
UtR5dug/Gj2ne5iM35o3KulcYQd9q9JlLyUyntnQMoi6yw6d/Xcm6kYEsftJ
Hi/tMnbIHxbex+MoiC+K5H+LpHNAPCtp+VkPP743OWqvpcIBrukX7XJS+HHm
R8mpAV0OUD7Ym3TQhR//vHKHTcuaA76YECkiv/mwa4Pd7oFQDog4Mxo2LcyH
nUM343ZPccC/pad9Utx4cOhpDUb/EgfImxmrVmjz4HSNCzn32Dnh5I0DRDsO
Hjwy2PK5T4YTYl4eshtNJWFHZvrSXQtOgE8Ou50HuLHDksmJH0Wc4DV5snvV
iwufufhEOuwmFyR5VAuoD7Dj1e/cjXP/cIGMeK7XwAd2/PhQQPCpJ1xg8pLU
NBTHjr8q2fWpFXBBetNp+g9Tdmw4JprSM8wFRH+dU7GYDW91vL9F/SA3TGnp
HDmUx4qrvxHakqy5QV8gsbomhhU77L9yh/McN1REGHRFXWHFSXJmoz0B3FDJ
n/RnUpUV8w/wZoRlcQNfsEpqeyER/z4drtzLT4K3BftLO2tYcEzDYrexJAn+
7f1YdCWbBe/Qd4nMVyTBn3GnZsMYFuwsZTQdBiTYWBxaSLZjwd+7WHPUvUgg
plz7jjRFwOjYdfXwNhLEFJxN3CdNwHctfHV2JfFAxpKS7Y4j6yj2yzb37Nc8
0OmRGB4vuY6SjPuS5Yt5oHCLxobr1BrK1T/IJt7CA28SXC7qR6+hzq3UpjVO
XljR+bIZ9X0VKRGRY7U3LxzjniYtXF9B6te84pk3eaEhbsz1uO0K0ltSqCuJ
4oV3x4xMRHesIPOZ6J1Zr3lhV7OheEz3MvLrOrcS3ccLdbFGkQF6y6g6nz3m
+BE+MChccHXgW0LNO95/bLHjA6/e67Jd44uoK+PSwhFnPhhr3bRM+rSIZpI7
Tuy9yQdcB8dhPWgRUSJeyzOK+WBedIQmPfcHOZ03/TAlxw8sdX6ruqMLiE3k
0ej1FX4Ys4vJvL05j4RmgvmFOAVgX2f4nsnheUSvcdVMExYAqTK6y626ebQ3
SC+0ZrsA1A+cH9GPm0cBw0PyZHsBUEhxkv6xcx7NFKo7pVYKgLMv16ib2y80
tW3c08FIEEzsFr12scyh32K9d7JMBMFP9ELut8lZtMrWkvDbUhB0c5Zoj9tn
EanvQ0WovSA4pWa4RmbPIsUH0eQsf0FInPppRz0xixxWNfPmMwVhPPB0urjf
f6ij/s5siAAZ1r1cOwaUp9HDvU8P2FDIUDN3jUuLYxpZ5hU+kZcmAz9vwOeG
/inUGDdkWL2NDCcLFQr+jZtC1ecMEjiNyPCcXDoTzz6FihbXDO4FkUEvUeYP
nplAcQyfB9E/ycClGOXnNTmOrOMixu1nyTD8e7V2/cs4EuJ+oa+6SIZ7vavG
H96Oo6iZr2PNbELA11GuWO81jkJLd+oJ0YSg4mKNza71MeRrNjn80FYIaA9v
3G+ijiGbQAfNJ5VC8LhsdbPYdwTFPRXhWKwVAt5Llid87UdQO65us2oWgsnl
9EzbgyPIlk35Kl+vEAhbcmkEUUeQ3T/zBTf+CEG7ZIumdfkwOvEsRM1lqzB0
RESIswkNo7OV6ds1ooVBqjqtrLd+ED0fsVuLeSQM658y4txKBtEAJ8+X6URh
UOVhRoi8HEQOJpfdXmUIg/dVVY7i4EF0vk0rk/pRGPZn2Cnq7BpEzmM1iiwL
wsBfGnuVlDKA3Hkm5RpPiMDL2xMTRVH9aDLgPRvPORGgtA3yvQzuRxfH744a
u4jAi7afahmX+pFLlVJmhbcIhHkIzU8d7UcO153V3kWKwGauZqq7YD86Pj/A
TEIiMEFhe26m0oeMujtPXZQThdQRd6azUy+qOpSx95WSKLQEOd/hONyLDEv8
aMMqopCjUCdZq9KLDB5Rhk/vEQVfs6BzhUs9SM/M2s3CWhTGjqUHSUf1IPXK
pgDtUFGoqPNO4MXdSDarOo5jQhQERAqJnNpdyPpZSWndrChQP0arPpTpQvce
ZPZELYpCdklPwj72LvQ7MEpOjJ0C6+SnhsRv31Gdie1bRRoFUo1WqZxXviPf
mZGqg7YUqN/azVjO6UQNauwL9z5S4B+9yDfyRh2IqLAoZlZLgSG1GxL+qh1I
m/pTV7iZAgKlAdkj1A6USmy4kdhLAXvd8CTybDvy//aQN3uJArvquEkZie1o
y9UtWxpUxGBWSc4wa7ENBZbstxJIFAM97d01qxWtSP1U86x9ihgIJG67m5rb
iiY2T0XlvhIDn4G8z6eetaITxr61FoViEOp73oznWivSbc9gPmwQgytHOe6b
6rSipXm+7RIEcWiKN8k1e/cN+e7sZGM4iYPe+e7ehPctSOWbY6q3mzh8yn1k
HJzVgkZ955ifPMWhaPoI2TupBdkgUqBTsDjQq/zd/gluQRqm+nOv4sXh7kGX
llv7W9D8xdTe7XXisLOOknS6+Su6ku5epLlTAtBCfdr+hWb0o0nyEb+mBITl
8I3NjjYj0+U671E9Cbh//pXr285mtM1kq1rcYQk4ctak4XhZMxqeG8lacJKA
q4oTSZdDmtExffuUwiQJSAlJ6rwt1oz2tlpEqpOocO4wqcnnfiPKXie4kchU
cEwhcEX4NyJJxdxDg2JUsAtjvV1m34iWAvg5Y+Wp8PiH4+srKo0oX7b+5hxQ
wVroQbZEQwOSdzP0y/WjQnKXx8pRgQbES9RyUBmhglyO8ZxNej0q9WO1Gp2k
gqd3X/xCTD1ynm7an/yLCriT7J4VWI/KO13l+QmSsGr2futxi3rknfNkfJoq
CSm2it2l63Wo69TGpTfmkpC8sy7H70QdyiiuCtxeJgmEx92PtjFq0QEP60fb
HkjBXYN/NcSnqpFP7AfC5QQpEJxdKovrqUZpxXLuBc+koCDhsi2joRoRiXP7
9LKl4FL/apDz22pUHvfPrGmVFFAcentiPauRbnn1Ec9FKXDbeGnuu1KFVIR1
iCUnpcEvGSI3RauQeKn05QNbZKDRY8qU4lmJNs6/kiQry0CAJW9D4vlKNMyv
VtOjJgNqqldadthWolxHQ7oPUwbizZ7t9ttTiYwF3b6lnpCBy6+tap9yVCJf
lxItwn0Z2DoSVrXj2UfUJmpF+LAuA5FCxM3lzgoU6xV+X7VDFm4S9a3vuJej
lS/ZJeG9siAYZJ8S6FCOHBS/9vUPyQKHyj8K/7MrR7t6JFTuz8oCt9HB4mjD
cjSRajOyxEYDTjdNLinpchTJO3bzuAwN5M9FeDk+w6ixj/sD1YIGbSSlFt2r
CFmGmu14WkQDD47nkS+OlKH047OHSktpUJOAZu/sKUPL2+87t5XRQK0j6JmP
chl6/q3lGV8lDRo+t77x5SlD0zRboeAmGgQ8bzDm/fIBhX84tXhmnAZ6TQfd
vM0+IDR7oYJGpQPXutLo0Jn3aNvJEJu0a3RIdgke40ouQcc9i4TYbtLh2s3y
odDoEhQeNt50PuQvW7VbCN4sQSMFJocZEXRISNhje8CxBD3nFWWmPqaD+hC5
WlO5BImil0rPC+igOeKQvONDMSLQP68m/vzrkzULaENFqH2UO/WBjRzU6Qq8
/c/8Haq2vptUaicHd+Np56oOvENFH7ni+07KgbLOk7FU3XcoLpkzUtlBDtJO
HbS6uuUdsrFl9628JAfmnoWjvkuFqLWKcHg+TA6q9trJjKUUopa0xTnL93Kw
KPEdjq4UoEaHEQMhWQaUvew16Mf5aIDt1dIjOQYYZMudPfcuH/1Od82RUGDA
o09HT0xk5iOJyUkp+g4GVFX0fxKOy0eO3r8Wd+5hwK3oU+mV7vlo5fbmG9Nj
DHCgbJjfl8xHCi8lqHejGfDFSTuuIDgP6Rh3N/M+YMDbn3tvyl3NQyY/k8Ji
4hiwVf+C22O3POS5g7YQ/5QBKoZhjAS7PFT2TqE5PYsByY1sntPqeciyelfo
p88MuEt5wdUznoucXBf0DtYzQHmf+XxxXy7yJxXP1zcyIMj/fcCT9lz09Kju
uW9tDNhAHQben3LReDvoDQ4xwL5YWsL7eS5a8SfOO40xYE3QY8/t+FzEJ/np
9c8JBvT8NKxLiMpF6vbGYnNzDLi96E7pCspFB1i4G30WGEAx1Kth9clFdi/q
QpaWGPByZ2zTLrdcdPFA5J6gNQao1/+rcNEhF10bM/21ucmAmqMiNenHc9H/
ARGTirk=
         "]]}},
      Annotation[#, 
       "Charting`Private`Tag$200622#2"]& ], {}}, {{}, {}, {}, {}}}, {}, {}},
  AspectRatio->NCache[GoldenRatio^(-1), 0.6180339887498948],
  Axes->{True, True},
  AxesLabel->{
    FormBox[
    "\"\\!\\(\\*FractionBox[\\(\[CapitalDelta]\\), \\(\[Kappa]\\)]\\)\"", 
     TraditionalForm], 
    FormBox[
    "\"\\!\\(\\*FractionBox[\\(\[Delta]\[CapitalOmega]\\), \\(\[CapitalOmega]\
\\)]\\)\"", TraditionalForm]},
  AxesOrigin->{0, 0},
  DisplayFunction->Identity,
  Frame->{{False, False}, {False, False}},
  FrameLabel->{{None, None}, {None, None}},
  FrameTicks->{{Automatic, 
     Charting`ScaledFrameTicks[{Identity, Identity}]}, {Automatic, 
     Charting`ScaledFrameTicks[{Identity, Identity}]}},
  GridLines->{None, None},
  GridLinesStyle->Directive[
    GrayLevel[0.5, 0.4]],
  ImagePadding->All,
  Method->{
   "DefaultBoundaryStyle" -> Automatic, "DefaultMeshStyle" -> 
    AbsolutePointSize[6], "ScalingFunctions" -> None, 
    "CoordinatesToolOptions" -> {"DisplayFunction" -> ({
        (Identity[#]& )[
         Part[#, 1]], 
        (Identity[#]& )[
         Part[#, 2]]}& ), "CopiedValueFunction" -> ({
        (Identity[#]& )[
         Part[#, 1]], 
        (Identity[#]& )[
         Part[#, 2]]}& )}},
  PlotLabel->FormBox["\"w=-\[CapitalOmega]/2\"", TraditionalForm],
  PlotRange->{All, All},
  PlotRangeClipping->True,
  PlotRangePadding->{{
     Scaled[0.02], 
     Scaled[0.02]}, {
     Scaled[0.05], 
     Scaled[0.05]}},
  Ticks->{Automatic, Automatic}]], "Output",
 CellChangeTimes->{
  3.72441292478057*^9, 3.72441308461201*^9, 3.7244158152472258`*^9, 
   3.7244226124231224`*^9, 3.7244227242122655`*^9, 3.724423172543434*^9, 
   3.7244233543064623`*^9, {3.7244235845729237`*^9, 3.724423594417569*^9}, 
   3.7244237189576225`*^9, 3.7244248916850853`*^9, 3.724474780514824*^9, 
   3.7244754425954447`*^9, 3.7244757924424725`*^9, 3.724476057492772*^9, 
   3.7244767279783907`*^9, 3.724496058584474*^9, 3.7244966084546394`*^9, 
   3.7244972019104767`*^9, 3.724497994132762*^9, 3.7244980680991955`*^9, 
   3.7244982348057423`*^9, 3.72449846243606*^9, 3.7244985110465207`*^9, 
   3.7256067864654875`*^9, 3.7256069342691565`*^9, 
   3.7256071820183134`*^9},ExpressionUUID->"c921fef5-cdf6-4a1d-833d-\
b5b84988381c"],

Cell[BoxData[
 GraphicsBox[{{{{}, {}, 
     TagBox[{
       {GrayLevel[0], AbsoluteThickness[1.6], Opacity[1.], 
        LineBox[CompressedData["
1:eJwVlXdUzY//x+9t3PbuVjeNOyINDUVIXm+ilBalEmloqaRBUwlJKLRJifZC
yyjlvlRK8W2IpC2JQpSiRb/P76/neZzneZzz/O/JcD2+z52DRCIZk0mk/8/I
z+YzKyss/DviPPq8zAXGI6Tm+pdZ2KgoILlU7wIWosN/Hi2w8BW2O+zocAH6
Zv+/x3+xcGrcJpJnxgUaLiXxjoyzULsj9oTfJlfg1XingP9jYd3Q01MNL1wh
5YTznuibLMzcSjxkzR+Bv7wqFoeus3B/cQvRIuAGHlnTVptSWei3FltOK7qB
XvNZ259XWLg+11lLy9gN+qTzXZzPsjDVKnRzYrob0J9MhBBHWSj7MpnHZ6s7
lJKD8kh6LOQq/7Won+4Bm6xLKDd0WEg3XChNv+8BzXkfvLS1WCh8iKCKvvCA
EWOrda4qLCy+OV9st+ABUlfWPWxcxcJcjouyRo6ecFb2S0ssiYUw4NDeoOoF
9jqOXwXbmFhUnTrgOHgUxmNSzPObmWhq6Xcwe+EoBPW8vG/QyMRX9fbdHFLe
cCVsywm/OiaW93d7all6QyNb+m/HPSYW71bbpdboDRpmr4WTk5n4MRU6Wyt8
gNvdeD3NkYme46IdfKXH4PVhbbuvB5iYE2LWU9t6DG7ZrzpVb8vEWCNb7qtf
jsFGsx/PXayYqK5LTrqzxg88dNIPlBgyUSmvLvhEnh+8IH+O1ldlYuXhj72L
Bcch/lZsh+MfBrJ7uoUCx/zB/rr/rOYsAy2SHSjqv/1BKcmBxjHNQPc9fNWL
PAFQf17jSMEkA5suyGf1qAXAlG/P76lBBtZe/VN5+UQAWOmvUYhuYuB5//fD
nPyBINH73DcnkYESfYyvy7uCANXuxMVcYeCzqqUXCg5B4Hv6VJ7HZQb2XXLS
sPcLguY1OgOq5xnYqWotJJ4eBOEnb++pCmUgj6Beav5EEIyKR6g2OTFQuOXP
Rq/kE1BprvXl0zoGOqaWhposngSnOwJcL1QZ6ObBbMoUCwbBuXHFEmUGVgeo
jgmoBINHZpadH4OB16Zebd5mHwyyX/lbfksy8GWL/fE/j4LhbNynfJ5lOn4p
0D06dCoE9jVmHFFpo6NlYUDJLfkwUHozNtTSTMdh2nMnXv0w+D2m4eDRSEfR
+bql6/ZhcIPSaJVbR0envEPdmilhMGLy1UD+Ph3n/H5d3CIUDsc69WXEUug4
JXzi/gIlAuIGB17NO9JR8Z4kfVQ2Ehym1uxOd6BjahH9WY5BJKiv+DdusKPj
yy6dkCTnSOigc9cGWtEx+eh2Y1JhJEi5rSv8toOOkUGKqfIboyB3MvLMiPJ/
+xxJV+44noaIHwa+1z4qIstO1Is0GQ2ZLnpfiEFFlC/I+Lz1bzTUdWu5Tfco
oo/47f1Jomfg3yPWoX1tihiffy8xTu8MnI3mM5OsUMS2X3cLC2LPwCWxt2rX
oxRRaNMa4ZcqZyFDx/drNk0RAzyVmjpjzsGTfHdPKwlF9D19/EfIzXMwIO30
kSSkiNasGQ2DynOgsLy334WkiNqb4nOYI+cgp0nvJeuzArbRVU8eNoiB4v2c
pYXVCkhNnbrV+DcGHodkeN+3VMArB2sC89JjgekWkN+7WwF56+p071bHQoLV
7hHyDgVsTbHqGumKBVeV3/ttdP/rzebrWwUvgED/3u0LMgr4RI9yuiTmAhze
xidjOCqPiyx388lTccDJHfq854Q80hln6dcTL4HftAWJ5CePYZy8+SnVl6B3
cLW+iqc8Vtdp7m5+dwnKHnaXRxyQR+s/Mk5tCpfB1kszk75NHrt19FSc71+G
opfjgd488hj3qeukdH88WCTtp/+7IYcB5yQn4pyuQvh6ERPjZDlczL/2Y/XF
q1Dw+kXAtXg5NMTWHo6qq/BPfGsj87Qc/uzNp7A5r8HdZKaHsZsczg9zH2w8
cA0EU3+UXtOQQ4s1nseVBBOhLf2iHqtxFV5Kl60ixyfBbz1DZ9+6VTjcQt+0
Kz8JmL3LcQ8erMLMxovV5U+TIFzGv8+4aBW2lt56TJpJApUbtpG+CauQL2KP
RIJDMsRlsBof2K3Cepsq4wydFDDOqrfY/U0WHwQL9DfwpMHPhIFlrnFZvKuw
1H5JKQ0yopZKng3LovJHjuSo7WnwzWkzj363LO599RsnI9IgifmAva5WFmf2
ilkMzaTBUGGZlkScLPb/ChYMm0iH4Mqb4kMsWVy35Q3z3dINoOfWYoa8LJaZ
bT/0RCEDWpPf+9lJy2KeooV9z/YMkDsp/bKTXxantnUqV8ZlQINe8rnGaRo+
lREAQdpNEK6/NFvEpqGaKNfn/J2ZUNAS1hN0kIaSH7uawttuwY31wYbFNjS8
+GlvaO78LYjPCiwfMqfhu9waU3nlbAgM8rlkQtDQe5w5RjmfDQaKjtsUV9NQ
vVpIx5V5G94EEwVtUzL4RuTKIDF5GzjW8AQzzsrgJI+km0RWDsxd4/xoGyGD
1abDXyZqcuDL0opl/AkZZGbhn9meHGjvmlf54yGDVOVNgSViuXAjcnLw1R4Z
TNz61TT7Yi5ovf3frlCqDB5+4lYlHZMHh2NSqB1F0ngt41xNbUEBtMNvntAc
aSySNtLPe1EAsGS3SM+UxgAJ0q3WyQKgB64aDrwqjY4d9NlWzUIYdcopkgqW
xgFaXe69ukLw0C/XP2wojWJ3uhfCRovAb+aly/dBKXQ1MTKfdCmFobvrbNLe
SaHS6Lp9tvGlYHn0qhF0SaHzuLao6KNS0BrZp5bYJIV7nZP2Hhcqg5n/vZ/V
LZXCStuvYT/qyyC4+POFU6FSmBEf43BN4x5EOXPeE5CQwt9qrt+wuBzKO4yv
vBH8zzfuG1puLIfRbfF+WRQpZHp2tx0dKgcjeaqm5iIVoxYi9XslKkC4b035
vg9U3CNg7y9xpgJuWZtW3rhPxQ4N9V0e7pXQ2XAlybWYilWvbxmMn60EjvXd
gWq5VIzX93S+dbsSPEQP6dSnUZH0Vl22ZqASNP53rHok8j8/ovxAgV0VsI0S
HyqbUVGsQEXjjX01zDx4m/ZzFxU1C09tkgyvBqXVsiE1QMWaOmp/ys1qiOPM
1dujQ8WRIxUbHIarwQqrH/vJUvGiduJdbu8HMLK5t/bBF0mkPnPa7BX/EEjr
FNmG5yWRdk9hzQJfDZyS2n74fJQkSkovO6huqoE/K65/m0MkcYQyyHzmUQNT
rwv0Tb0l0eS+7nnW8xroD9V4bGUpiY5iizO9sbXwsMmgwpEmiUJuel+XFOpg
/T0nq2xxSWRurxnmsamDu+lnfowISOLZUuudly/WQZ7383Vu/yRw271oi79z
dZAkal7i/VEC92jNdVS8qYdjhw7lhtyVQN8FcldMCRu+7IraUVMggU8XI2Tz
PrPBTfP2h8VsCTQgW+sUiSM4cIwpRiVJoAZVmqy2F2F3kU9mTIgEft7wj3q7
C0FpNjw1cbsE7qtIfb008gz6Lt+4UPpWHG/l48Y8aILu5/Qy5w5xZMms5x53
b4JXK4Wd1FZxLMxNDoiKb4KnQQ9p0XXi6C/tgg/7miDnYHepTa44eth4yDhF
PAdvNaHOv/7iuNpV96BnezMccU+ZrfQWxzvZlP3nF5vhUPYqmpebOCqWfK/i
U24BCwlV19d24uhZOkw2PdMC65eMZgu2ieNYWL7xiy0vYKktWsZKUBznog/U
NDS0wiwXrwE3RRx7px16uuZaYWrbVZfaFTGU038U66DSBiOVWSVKv8TwcPzQ
n8HENmjKqN268F4Ma9trfbu9XkK896xzTqEYGkRMs2o1/wdy/F7FszvEUCjk
/POdaZ1w+OmreOZWMTyVMubX+qQT7gRq+1ttEMPyH76W1R86YU3/4sYyZTE0
X5rre6bRBZplCU1HBMVwnfP2dR/+1wU7LKqGX78VxWNKj/4dZXRDDIdMI6lD
FLufVPT9Nu+GloenCjReiGLnP5t3pIhuMFM0OnapVhQTdP5WJPV0g+3P3sXt
2aIYtc6sdSD5DRxN+ket8BLFuyT3jelre6DM6MjCkIsomt1OyWt27IGpxZYB
wYOiGJY7aHAtuQcCjyTmepmL4jPPSxsXSe/glK6SNn29KNLrH0y7fXwHCneT
ryv8EUGnZ4L9V1+8h1yqo1P4hAh6JdJnfXj7YG3UmjU9/SJ42eaBFY9JH2hb
1lQloAjSTvYcj33VBzunh9qXL4og+VPa95mBfvDZoMrdLyeCpVvLD4uuGYJA
7prCYBERLLlQ6PMyYAjC3xqbinOIYBOXUpvv0yG4dNL9qslnYawZmTt53GEY
Sh7cpj2uEMbH7cKaExYjMLFBWiPVSBgHxhv2p5V8gJ/cBZ1am4VRJPnkh5De
DzD/VjfolZowNl8MGZqgjAJv8L7HnGLCmF8bknHBfRTWPkzYEdgvhIOryhU/
q3wEz41cdpb+Qthw1SJrW9cY+FGSFyZdhfBexifaJr5PENzDyIzdL4TRe/MN
vmz/BLHB8KF+ixCSt5yPC3nwCQoehvuocwuhpgSY5OSPw6eN06f5MgTxkPIK
7W3ZF/hGiWbmxwviwH7z/uzpLzDbI/ycOC2I0ly/Mqz1JoArRJ0/1E0QrxVq
1MQ8nwClR54p4xqC2HPO6n7I90k4ojdU1NgogLGWn+9qHP8OHkV6tkaPBFDq
8oWgW0+/gzctkbO1RADddusOiotMgf+S4eH2RAFkuJaH0qqm4BS7WOK9kwA2
vqK68nL9hBTjk1FTS/wYlZOvwD4xDemP29UCfvBjn2PW9az8achQWfv+1yg/
slN+xzDfTcNtgX6dhVZ+FDiToKe6dQbudhATnNf/Y3W6WaTwL2i2E7Sh6fLj
O+maZnbPLLS+cCdnKvPjP9lNJQcl5uDVZvY9hVX8eCSjVL7dag5erwrkU+Lg
x7EK25ad7XMwPPzuqUYnH/pdzfIZ7v4N8565Kjt9+bB1KTtgk9ACLPUu9zQ7
8WHPqDYn34EF+GdiG2NizYcjOz3HfuYvAJc637DFFj6cXPx1m2a4CGI//VIO
8PKhvO9s6oHLS6AaumXFL48X3YqPtm21/wc4aKH6MY0XpR3OkOXwH9gaHtlv
d5EXL4w/4ilTWYGzwv+dph8v5nhpfV0hkYj3eYN2opt4cY/wrMyGMRLhxz9z
NkaVF0dkirVdFMkElz/l3rwcL/Lfbj5z8SCZ0NLX5PpA5sWD89bZoz1kIq4r
urziJQ/SG479Ne7jIBT0UvtXP+XBR0dydo7LcxLVmcWUjHIeFK1ODip15SRG
PF8fOpvKg+pbRjY3/OAk9P6x+KydeLDGwuFzuww3Ma7a4jI7Q8HT6f685mU8
xKlr/fFenyjoll2ScYyblxD//ePRwDsKptO2Wa925iW2PZMRfl5HQSnmwJ5T
snxEqp13bWosBSlmboYNufyEan3UJ74wCgqFmt9J4RcgkJksGuVDQYa90RPj
IAHi2/cnHh5WFORhBqiFmQoSO2OEJPRkKRiat5l/o5gw0TfB2FYqSMHPywr1
m+OECX/LjUcVV7hx3Km1N5gsQtyUdWLzjHFjg+zXtvZFEWKmvNyn9y43MpTK
wrW4xYg7g9ZNYdu5sXXFwKreRoJYP7Z+8Y0uN66E5T/uz5YgmibFtLTWcuPY
Nps79t8kiPE/HTfHhblR9iRhePmiJKEqbhZkPcCFb5jVpiVvqcQTGbXiex1c
eEzxm2KSuhRhpsg/zNfIhZNhoeelz0sRfuovTLGYC0341Bbk9aWJSqOdzHUh
XPijoNyKVidDGJqz7OO8uXCukVPtG51GvLHmuPLRkQt3Kp1pLLxAI34748KN
nVyowjnZyXFQltCP2NpFEefCEQdGeaisHNF0Xzd6pIwT5QcDww9w0on9DyUe
6t/mxLlmbVqNMZ0Yr5v5mpbMiWkugQV+CXSCt63czjycE72fCuXOyzEI8zF1
zVpjTpx+nL1y0JxJDE0KuFP1OfFi1ex3gywm4T89meGvwYnx/kE9VVNMIulf
EUWZyon2RiPRkWksokdm9VDyKAfGvefyilpUIjwVuSR/vOVAn4KfBnN2q4n5
1R9NTFs5kCxVMGf8aDUhq3PnAamcA+f37/hdGLGGOGwun3AskgN3Lm/Q95Fb
S3w+Q91qLMOBVLKtEtGiRvBH3v+RzM+BvHRjHdY+dUIj1CR3ZJmMO9a/EyON
qBPBfpH84R/IaDrcIPiRS4OgHPzUW1ZCxkL/m0fDt2gRqran4xcyySg58JVV
EK9FWOylEUZXybgB1sLlES0i1di8cDiIjOLpd2qzE7QJJd0HJ8UNyNh4aIPo
s7/rid2alipOmmQMzXqsceGwDuGrOjFQyiDj6GRfOfFMh6imy+/cRSHjBeW0
dUXxuoSh0Hnx0A4SalYpRvzS30i4jtvcH3QhofuxpFdlpC1E7IcpV1UbEoo/
G/oufm4LUTIQJxViRMI3Eb4HS3j0iZnXdZGiaiQ0Nc4x8JLeSnCcNrke+2WF
bTy7zPnKahsB2hNde4VW2MG+Gwvik7YTtalrd32x/csOPxHjrj1lRPAe/HyE
vPUvu1LuMuGz05iwpReclWX8ZV83th4MyjAmZkpYaPZ1mR21cSo6c9duQgUV
9CtOL7NbvrUlfUg1IYLPDx5oc1tm0zsZb9S+mBBNppmhH02W2Rwhyr2Jm00J
57e0h1TJZbZpzob1Nu9NieuTktrhRUtsyw6jAA1+M2L8frdlcsIS20Y3aqR7
nxmhezLJryxwie3eG/Nu5IYZ0bEiUja0dYk9mADpw0xzQu55e9sfxhKbdeaW
eYmbOeF9KWFClGeJfaGxIuFKnjlBoQooG3YtspkX5mWcFCyIewWdQ+daF9kx
BpkN+poWxP8Bx8Sqxw==
         "]], LineBox[CompressedData["
1:eJwVUm1Mk3cc7BgiDsIQB5s6oCKgoIg6PsAK+JsIfXh9/jIHCNVhtR1VKmTA
TCFoGUxhggS1qCBugTmhIWz4QhUzf4AIBIiI2AUF0Uk3eWuhQnme1lHXfbhc
Lrnc3YdbJ8yIF1lxOJwwC/5nbvMWv3CFCfNsKIpcjoNQX5vaayITFgx1NOSy
cVA629nWFmVC29iNgyIfGp7dLHzx1N+EPdtTmKVEGnJ2vOdqbzJiZtXzlS5N
NHRYt/G8XhgRxp7eLlHT4Nh7PDm004jCSl5PhYmG/eUhssQGI9IuQzcVDgQa
9/x7IfOMEf3Hxk8r3QiYVt9tKcky4rgNL/aUHwHqhUxdm2TEwb6L8s08ApW/
BC7cDTGi75qVcdV8AhoJ46T2MKK152OZOp7Adv+WbbrlRmzR7Pj6uYCAfCGb
LNeySOd8O31LRODhnc8yuI9Z1HK8LwilBNaeeFMWpGKRO74p9XUWgbRdzY3x
l1lsNKd3UDICLSsy+44UsHirvuz30/kErAe2TBWJWeT8FFZ6S04g/rzW9ko0
i1FpR936vyfw897GDaqtLFYHWpWrCwno3I5EPHJmMeF9tWDYooM1PqJJE4P+
A4KvRiz+HxsmCq1eMiiul5b+bckbPnqtdu0DBpe1Wu8xW/q8A8TtAUoG//H1
C/DLJZBt9HwZW85gu+CDcVkOgfZ742ZxNoPr3J1CZjIIOBTVusr3MpgSLw8p
lRAQRB4IvhTKoJXAnjkgJKB04KZcX89g5fXXpTnJBNihMVmfLYN2TXabB3YT
iLhUc1GjXcRJ1Yj1MYrA+f0C1dLjRVTOuIfnhBLYOvl0wb9mEa8lnShSbLTs
mfPz+bhoEXsOxnRVuhK4zRTsMx9eRH3khiV3JwJf2Ph29QcuomtSQkz3PA3x
63MvSJ4Y8NGhGaWqhIZK34d95K4B5fqpw2elNIxs8+AE1hrwD697I6OEhkPQ
m2aTaUBpGXd02tnyt31rPq+zM2DV/Tbeh9Vx0DqYfMIldx6pKnpo7FwMmIeb
biylzuPl51rnwqwY2PnSakLDn8df76hSI7+MgT6dktxwnsdNg8mG6FUxMGr3
dh1pfoMymTNdqoiGd+HVnSUTevxULHLJvBoFu2Jn2cwBPSYlRtjWF0dB8Z4w
v6QWPQYJveSb0qPA8eC0wrtIj635weOrA6LAQ8775r67HsW5re9+646EXa0j
K5YS5nBVwzFVhJmCJuXVoG7eHFYlH/JSaCj4pDpDUsGdw8Rzf0nC+yj4k7E5
G/1kFutiP9rRe4kCr7wExxqTDg3ZR+YSeRSwKVMZ2zp1mB+yubzek4L+4OMD
D8p0yHO78kOCAwXZ5qtndFwdFp/0HOt6xYeOAoM98LU47CI9OVrOh0phSfoT
Ry2GjYTUvc3jgyTMtT/t2Qy+yvHZnZHGB8dl4acrpDPYIW6eitvJh7dnvqvz
mp5G641JWeEufPgPdB4khA==
         "]], LineBox[CompressedData["
1:eJwVUnk01ukfRTGSoYWSkjqEkGRP+DzezTJ6faeaCq28NGlS2fcSYaIdJco2
SElGUky9zxMh0WZJspd967W9iyW/fn/cc889957P55x77kbXU7vcJcTExP77
if9zd5YBund+GNt1SqhYTLHQ3GVDqeiuQdwsapZd789CH05VuyvfH8SXQuQK
qzxYKItyqSzwGcRlH1ZP5u5jIfsVkVHNUoO4eFrr9FJzFkpOrJfYvGUAp5xo
PaMgzkImqWcWaoP6cB3jwkRfIhPJhEkePkLvw9k+OjLDsUzUfjCZOyXbh0d/
V5WfC2GiKNWXYSrpvfiMh8xqU1cmashcNudV1YOZgozp+3pMdDrvkXD5ym/4
+1iL9mwFA+nLeUXSur7ipj2n/PpKGGjcW1fO5+FXnD5jX5GRx0DeFnlqjTZf
8eBly7f+lxnI730mOym0G2++uOel0h8MZGJ0tKXKrhvvG/1TYRGLgfi3VDmC
Vd3YpXvPypsmDBTgmhq0/98ufOzv9As5qxhockjHzriuE6uduNX36iMd+Rbf
O5Tk0YmXpa7XOYzpiB+2yVcg1onLXhyO8s2nI+Ey1bRS4w6cESuZzI+io6Av
KcXKH9rxsUNnlu09TUczWUpvQjzbsZE8W3GVCx3NmayYtkxrw2fa7r5N0aOj
MLErMmnb2/Arrpnh7tV09KNm6Qaxxlac4GAZz16gIfGDkr+VS7fi8cvOupN1
NCQVKUxnebfgd63s5+sO0VCMg19JrmwLLq3uM1FBNCS9aqJWOvczViznWalt
pCGZvGH+m9ZmrG/aSKl2WaM47z9ldf2bcaLr49HFXGska9G78dKyZqxt/5zx
/rY1kn/f4eDI/IQDs3dtHKes0dVbLq6FnU345ObjBmba1miF6+eA5cFNuMXm
vgpdwhopTH/MbChoxP0aoB9VgJDS2krhPqUG/Dj7h0rBKKDkHmu50qJ6fDbz
1ii5CEi5gKumvLMeeyfx9LvVAalYP2O3RXzEkRvO5itQVoj+bq/dy0/vseaR
uJvT5ywQ6yjlG7n0PfbpRKL1khbIdsoujYne4TR+TeL8hR3IQdlyuiavDqeZ
ODJwmDna66GWUR9ag3/f0yDTzDBDF8/4xF5/8hrr2O6fUvvXFL0IrTi1a6wa
Gy894rVN2RSp33Czqj9cha/e/nA99asxmsBZrR9pFdgm2u7ayZ2GaL2hrW7m
8jIsP+TD1dTVQRfsBmY2Rj7D00VfbF/lbEYjh2NrMqZK8Od9ssM167RQWfxr
j4zmx/jc9tWOc7Pq6GHdNZr1jgc4YKmT+YZ1Koh3K5kznuyNA9/e6E5a2QOh
EgmVLDMnuJAXL/PUrBbr3XarVjA5C4zGHWz7Zh7ebfj5ebR1AtzpGS670iRJ
znicGHyVkAPXzT8GC4yViJjYkwU37lNQelf83a1HiyQPKmzrcSiFqMDXuyT/
0iYGDb6unNYyEByYWTI5pkM4OUaVHOEL+NK56nlXrx7haDhXGqwphz7sFBZq
Z0D018p0eHeVQ/kbuseowIDMy5fxi3IrICpcWHogy5AkidZoGZpUQoal1lWJ
cSNSXddy0XD3awhIlSl08jAlfwZ+qXbRqYEfYadH1aXNiLR66+KoRW9gZqHX
fV2OGbEPaQtvfFwLG83kJC592k7qNnd6+ym8B6cCT+3yJRbkr6bOR3dG3oMz
j7jpXbIg0eg039X1A6S/vtU5LGtJNEdOG8aZf4RAo0L5WHEr8ifd+2HrUD2M
3lJrekGAmCVP1H7f2wAPR6IrlisgIv3de2hRRQNIRHGnNViI5N320dRNaQRJ
bSPV1GxEgnmTTPRLE2jO74+Ua0DEnuXL2ePTBPkV7CXSC4gMjftmhP72CSJy
29c83WVNymym8dWnn6AueLPRuWBrcvGOX8c/as3QHtMfIUi3Jjp2/mvfzjYD
L9zlqNKQNfkrPSBRJb8FIlidLDMvGrHgCx5vU/oCkcSTxMTTiKxDYD0z6guo
xGyZasijkYeCQHmvA60QGCHixHbTSPhO0Zbzr1thfN6RtmiORthZQQ5JRm2Q
bPtUMV2RTsbYwX9zZdshSsLqgBuLTrj/zOTWB7bDeW31nSkH6eTyTHBVX087
8LcLdJV86WRrTsgi+RcdsK3t4nfxNDp5Fs7lPjLpgmWb5M/7jtJJet6Pt6V/
dcEdr7IVxQt0Etto1V6R2QVvnQwu+y9nkP3aeLZZrhv251XOpRkyiKgJm4n1
dwM0hG+39GEQ8y0vi6ib3+Bh5CVOWw+DGDd+SuLWfANlzvAPx3EG0Q8ZCdad
+wb5E1tKc+YZRKNmNV36aA/oD2gZy65ikpXuXg1YuxdK6hMylVhMMpK6dkqP
2wfx8hPlomwm6adv+5zK64PpOeypVcQkX4dYz2XU+qF9t9y8J5dJWsy8o/pi
+iE6e3e0cTOTVDW+Vrj7+wCcuK1+YIMMi6TJ+hv/2jsIirqxCxsCWOT247g1
IauH4FFdr8H1CyyS5JwxP2A3BGPC8XzTBBaJv1dX+apgCHrWzA5sKmKRQIba
3tDAYUhvNThexmMRn2Ez86H7w7CQd0VSJGZDvK6z1+9vH4b6qCPVActtiHtX
UJ8hbQS+p0mOmRvakF2hH/yHl47CBF9NaibIhuxU63N2shoF5bfh1IF4G2L7
Ztaq+vQohHNKN0mn2RArJc1fsppGocHWiIMqbYhOcdhN57QxuPVgbYSDoi2R
8Fds46zhQWSzVmrAK1vifOR+/TMjHjQ8LaG9abclRfZQI0vxoFW398JZgS1x
VT1eUhzNg6p903krdO1I+evnVxdP8eBqxzl2a7IdiVzLYf7zbhzCnsVqJsTY
k8Uviwq+RU4CCt8c757uQA48sMk2TZsE0fLQ+XcVDqQ4sS0lrmwS1oaX/re7
34FwPKX+NhyfBN+AgpREvZ2kcqWzW+ShKdi6Lq7O8MVOsv7HmFNz0BRkN+r2
F3XtJP4DkZRO4hQ0HVYOWbaYTTRePLRsqJ2C2k0Bctb2bBLtIa6ktn0aOq4w
luxtYJMOKkkuYM80/HM1biFvik1MduhI1p6aBqmck/YXFB1Jn/wfE9450/Bp
H2/j3T8cidXM4EDVy2lo6dSqJL6OJKknvFO5fRpIdsWY0Q1Hwiq9V1e+kg8O
T2Qym986krtZlhWrtvLhg+NWjYFBR8K/VF/qac8H8cXZq2MkKJLjOpezIoIP
bXFxN7aso8gPh2t3PFL5cGz0VbW+FkX2mmoklD3lg2+uDLprSJFfZKkI1zE+
5Jjdt02ypch+TWdiskQAD7rFtXt/p8h9GmdBRl0AifVZypHOFJk76GXVaSWA
Kq7W7DFXirCDAsMeOwlg68idR3HHKZKecP55jK8ApOXfbeo7RZGJR/GzLlcE
kKXS7nLKjyKM2iRz/fsC8F5tcEw1mCJJfelBiysFoFZwL2QsjCID4g+efe4U
wGj+osnGcxQxV3kiyJ8RwI2em3tqz1Mk3gybRCgK4Tpb4+CbSIp07K7x+0Nf
CK5LWqVqf2r9Uw3Fm38Tgl+N+7Wqn/nzF9sn592FwD6qerHk573G7H6D+nNC
+LJ2a2PCz38aL8fP5KQIobAxo9AliCKBbbOFwSVCSJbkVEn6UuSNQJLH/iiE
xyfltS+fpMi6lcu2qo0IITcm1J3nThEvPWUvgZQI5vEvZ7UOUoTYqT+s3SiC
RYxgMcPdFFnhrjeSZiECOefoedmf/XLOmen47hMBN7x6TfEOipSk0DxtvUVw
U9z0soYeRaSfOuStuyQC16tSem6qFHGu3zvAyxVBzpIGz+PyFMkfPaJZWf7T
X8Mq9J5zJD+kT3gkt4sgWtnhQG6zI6HU/bJPCkVQc2jPTZ9CR5IJZ3usV85A
UVGEV2u0I2H633Adsp0B7VqXJwm6P/d27U4G120GlApf1EzNsslAfm7X9fAZ
+HXS8vmvNWyi+q/eFmbiDDzToO23SmWT/wGFNfaD
         "]], LineBox[CompressedData["
1:eJwVlXc01o0bxnnsvfd8noeQlZFKxl0pKZKiIgpZGVkhlbJCMlJIRkOlQpIR
4u3+moXITrYyM14zMvJ7f39d5zqf8znn+u8i23uecCTR0NAcp6Wh+X++yWoZ
CKtf0188b+OxXfUY0XF8xCpGal2/g+XdEQ9XE2Kb++xDW+11ffq8WJoNeRPi
SuRqt6bFun7CKRHrklFjQvwj++n+6HX9Y5tB/jRWxoSD4s6TKr/X9XMfR2uJ
7jhKvD+kf4/Es6Fv8rg/6eCPIwSzvVFrl+KGvvLigOKh+0eI3BQb05t2G/rZ
KP6YsmBELDFEHG35sqFvWpsj1/TiMBE21HXA59mmfmjty79XVw8SA2VHPa5U
bOrb7miS3f/qIKF9n0i+0bmpnzZ2ZEnlzEFi7mD2ZDTTX/1/J0ZD35UaEOdy
guKfuf3Vv2VJqasOOkBo+8v0dmhs6Sc/Ke+PI+8jkk0f0vcab+ln1AceFfkO
xLw8p8qw45Z+SQTxxSUBiFe9K8EzD7b0i0N9OdzpgRDc17iNcWNL38++vm91
Qpf4w7CnTMyeBmLM9pRY/d1DZPksNj26RANGbHm/d93eQ5gPvvlBvkYDWw0v
ZCcF9hD5pRR2+UQaoOynWlVr7iac3NjPa9bRwObIi2PUKC2Cv7vOt6SNBhr6
Yr56krWIKoOQKO1BGmgU/LQSVLGTkJD8/Q5WaSBed1vf1xVNoqNlkN5kOy38
0jQ0bA3VIEJ1U0VatGjB7GCsbZGCBrEj21zl5AFakIsq+aXZpk7cCas/bWlN
CyVtvop/5NSJ/VqF2Y5xtLDWvYdzeXQHkZ8WcfzGAi1sMWVuDzNRJhr5Isa5
aEjw0pub+uGjEjF259aNpxwkaMDRhHF1JUL8enhujTwJlkN16aapikSUdSgz
23kS/GynNeKQUyCedYQ8Tncnwa6r4p4X8+SJj8YhWipXSbBWXzNydLc8saQT
7GCWRIKR18MFl07KEbYSN4gHjSQI/TMjUP1ClriWFHRa4TsJZF68Kx3XlyWS
OYJmP4yRgFF4W4pynwzxZfOa+AAtHeiF/HtqVlSG2D0QeEVmNx38S/PqOnM+
heB+7Lfj3XM6mJabdvBRlSYUhfw+7S+gg38eUdj1mqSIQ/GXz3UgHQyM8RXe
15Mirt/0jVnpoYPDCzuuzilIEhPnvSd0eehBWrvNPJssTtB1e938KkkP33PG
AyWzxAjJ416Cdkr0cD1VcohbWYwwB0+DcEN6oM2X6N61X5QgpD2eNATRw0Hi
6hZflDDRm+K+y/oOPUSri9puSgoTv7ndm2dS6CHo8c/v6yVChBKt2wZ3ET2U
Crnys8wJEinDLmdO/6IH44xjUdsDBAjPTAfukVMM8PIpe1R0Ny8RF/gwPe4C
A/T+nGT4fpeXyDveLL/HiwHinOQeehzhJWb/7toXd5sBoi+6lx+r5CHcz7L5
7K5ggBrdT3/hH24iRh3+/vjMAF5VPfJcN7mJXBa/6NhOBugqD/Bf2MdNTJUM
ZP6YZQDoll+pSeIiXPkL2mPIjBD+PCPmdSsHET01dn6XCiPsDDkf6enIQWRX
iU0PazNC1FWxao51dmLS6xb9LnNGEAyhF85TZCdcms7sHI5ghCy7/KWIp6yE
U8RW8s5pRkhvM1y50s1ERNhoUodWGcGioaiz7RYTkaV58W00AxMwqs2ZRWgy
EaM/2j4NSjLBETEt3qEkRsJBP2v1thkTSJU4t711ZiDCBXvDNc8xgU9LZfk2
KQbi+QwXz6ArEyRav7pb942e+JkWqKAZzgTbk4xo3YzpCftVY6uB90xwIYbJ
s3A/HRH6NWQsqpoJbJs6TPpJdERm1nsfjRYmEM+13mSsIRHD5tJ3oiaZYDx6
ZrehEYmwfbdYri7ODC7ZlqZ/z9ES51xTJSJDmGH3DpaZk85buP6dpXk+lhnc
whf5Uhi2MMUo8IZ1KjNUzjv5Gr/4i63yZwbVCpnh596ejOmJTTQYF3jaN8IM
iX+KP9gGb6CCQ4KM+mEWWK+I4JOf+oN17TSd6eYs8Ojh5fSSjD9of8DrFpMd
C1iAocN5sz+YTjEd6wtkAYMMfbXR8lXkHGZ/FZnDAhriGoImGSu4ZBOl2M/J
Ctsz+kynY5fxbtNKr6EYK5x8bapNc3wZlXWdYwrkWKFcvPbJFO8yOokfmokE
VrAwea+yN20Jv/fQvVX3YYXZt3v7bIsX8ePpm+pRnazgtSVix8exgGc/zf5Y
GGYFjZQWOWrvPK5qnbtvM8sKGfkKuj2v51FNUHdJnYkNMmId+DSN5vF5x1px
/242eMF1U8Esfg5vm/nv0UhnAxsJt8mTl2bx3pft7rmv2YDDdPXBIcFZTDcc
fCRbwgatvJJpHjiD+bqH6YXb2KBA69yggcAMdiuIft1gYgf2a3Pb7jdPoTzp
o0OdLzv4lLleafSdRPUgnwf6IeyQlq+9Z0hpEnVWtzWUxrHDrEH1/M+xCTw+
G6+a85odhgxfx762mcCAHru1+EF2qMvOHa+3GMe6Aoa7lkc5QPXoqzI/j1Fs
Uf5Q1XaGAyL8ZUOHNEax59Wl5aNOHMDlTWfAuD6Cs4++WemFcEDJvOSDgDsj
KHjntSy1hAP2q5SfyCr6iY4XTMqnKZywFvzh95bsD7w0QDvruIMTbnYyVoz8
HsYrlu+lB3U5YWTBUsTm8zDGmEpFtJ7hBAmuXbI0HsNYtHf++Ps4TmCdXtvR
VTGE9PxJYzfXOCHnbUW77K8B5J29wcnLxAWPThsyFj8dQPJnF63nfFzQ0N0y
x201gHrXdSI+K3EBZY/JKZmmfgwc+SnLc54LjsV88fCu6MPZInXHzGou4BnW
1g3/pwc348RjNVu4wO/Xe87i4B5kv8hYXNfHBedmuq/GGPSggkQP/dQyF2zG
q3/e1vwdC6qgTYSfG3JbPJ1bJrpxevuEt/0hbpi6vMpqpP0Nl4T6b+UYc0MR
T4PoKuM3XKdve7h0ghsWI3enq3Z0IetgeWXEeW44EXzruJpXF8rdj+fJucIN
JR/0zE7kdaL9uta7xWxuGAyIzy7c14HfGm/NhXPxgLPqrs+HylsxUS/joIUg
Dzy8NLBL+H4rnnhXlCorwQPZEi82Trm1YnPyT4O67Tww5ksICEm0Yp3dvodM
h3igrL74zvVbLfh+ZWNf9HUeoGlipUa1NuNlV/4HVmE8cKIgVOhZbDOq9ytO
b4/mAfu0InfvI82YV2WV3PiAB1T0BBOk6powK7b0F3shD6xn27VH1H7BZOrl
+/GTPCB8CBMrfzSgefKdifNzPCDea88r+boBeVme6e5Y4QHi39wETq8GjJtt
HW+h5wWOiO7nz7fqMaJMVYdXmhdkhN2++cnWo7/p1EjiKV5omlCrN4j+hBbX
7LVSq3lB3LzayCmvBpMz+BlX6nmhtINpB19kDXZhXefJFl5wC8n3FLGtwVP0
in4c/bxQ28JmqMJXg2diFwuDf/NCw9gYg21QNVo9DldzVuAD+u0/eCl2VZha
qUVbo8oH1c62POt6Vdj7c6JFWosPytLLmqQkqtBa3sSrZz8fWJmNeBr1VKLN
O4G3JtZ8cH2SwYX5TCXaVmcpacbzQQ9bZmGiLYFPRs9s3E3iA/uNrp1t+wkc
ZmL7MpPGB/eLBVWPyxJob+zp9vIV33//4fdboAvxQueubNEqPijKK5XuXPiI
TuOf5WiX+SB6iTBO2f8PurNNUZqt+CHyDtUtXOMDTgV+oGez44eK8V+sDYwf
0HXi9pihMz/4t9dece0pQ+da+exKX354KR5zoTS0DO1vOqkVx/BDOP+Mn/e3
UrRcHNZP/8gPzUqcpS/vlmC33Tvy9xp+uGHmJaR9sQRPtQTTCTbyg5+2bLvo
/hI0fyP1Kf4bP/R3S0TXLL3H4842x8Lm/ttzlvf2C5v3eKi329qVIgAHZ2KN
mHWLsdbold5LeQEoeduqoipajAalAdIjKgLg2rfj18OVItyXJDhis1cA5BaC
r+8uLEIdU3M3M3MBUJZbSr6tXITq1V8Dd0cIgHBgZ92GciFK5dQlM/4SgAfi
eCrQ6h2aPy4ta5gTACHVih0VOu8w+n52X9yKAPjXN1rulXqHS9fiKEIMgjBf
lWw7PZKPDcan8uSkBYH03J+Z1Tcf/WdHaw+fEoQZk2rHII23mPvj2wS7jSB8
jh0p49jKw+GuerbWC4IwtamnztiYh8b4xszSWxAK80ubFR3ykHLXr/9ijCD0
P3FZU017g01qDMvRVYKgIDhNd0osF0nbVoRM6wWBMDf9vTGdg7tFJ7X5WgRh
l3Wb6N+POZhJagpO6xeE9t/QyOaQg1faE9lzVwVBqiN+Ua8gG2X8ZGSaVIRg
gvOkgvW513it9MBJrjQh0LyRsH53LgvVrVvmzj8VAtliUY7w5iz8tWUdl/9S
CLJrdNMKcrPQytC/3qxICAROHT5KXMxC7a5X+olNQvDm6iJzwtgLXF3kUBKh
EQZCZXno2a/n6K/aTU91FAaHf8JImSLPUKXdIdPXTRi+JJIcVf5m4pj/vH6N
tzBcK3UWmvyRiRYfWa853hCGetMZ2oncTNQ00Z1/+UAYxs5IaJIOZOKia2a/
UoMweC0qfbQOeIpeWe7vtVRF4KaDmMzUxmMc+CqWxKklAomxX69mfHmMJn8a
fMd0RGDUT1HtRfpj3G6soJZ8RAQm+VpIBbqPcWR+NGfZUQQOq8lfzwt7hKd1
zz8tSheBF5wZQ08lM1CvwyxGnVUUAou1K7ViUjF3k8aNlUcUmCWt/5xzTEUx
uXyjH0KioPJyIKReLxVXAzmZ7smKgszP9SsXFh5igVRjyDyIgliK2UK69UOU
dTMIyA8QhdO3uo3KdFKQnbTLXmVUFA7/mOJwkU/GsgC6k2NToiD1xTk9jCUZ
nWa+Hni0IAqbT2QPtP5KQqLbRZaTRgxaMdmeNi8Jfd+mTsyIioHouGRntlYS
9lj/vfTmuBgcnntk23E8EV+V1F5TqhCDnKfNqlpZ99BC+Z77SJUYFJ0f55qJ
uYekZ+ds0uvFgNXtRl6j7z20jlvRY/8mBpWJJkxb++4hl6MCaXpeDEYvNLto
DSWgP29sVI6cOMy/Nm7KoSbgQQ/zpO33xaGSKsfSfTseL98rp/F8KA55b1w1
N+3j8XkJxb3wsThwHfj3jaVOPJJI8/t1csVhWc6DXPJvHBLJsXMmteLQcGv4
0NqZONQm6o56r4hDDYNPtMXOWFTh20MqPSsBByZ1B6T47qDN7iceG3YSMDm4
In5nIRpjbJi+g8t/XccvhNoWjVMvO9/WX5aALzdU0nsSovGVjo9Nb6wE8F+Q
P2PFF41Up5zSvygBsaWhty5I3kbhMgnPgzKS8NKF2Nd2IhL/XngpxqMoCVPC
/u48OyNxhFPtc5+aJKh0KshcF4rEfAcD8mV9SXg2QRJs74tAQ2639kwrSUil
ylNuXoxAf+fSXTQJkrBvrSD2XvQt7BQ4SVO+KQm5hd6pXZNh+IHoy42gl4LX
J8s86FrD8Imbk+UJNilQXHjw+GRpGLpXBhZMCkuBZbH6bpvIMKT3eOIgrCkF
v9q+03HJhaFmzcxnP1cpSH56LaHCPRTv+UQl7PgmBSGHtZVauEJw7UtuaVS/
FMjk81nYbQSjvVzr4NBPKehOVXrLNhmMGn0iKglzUhDD9cYupyoYf2VajK7S
S8OYeGwJb0AwxrCPh1hKSkOgiq1l9eeb2DzIUi5qJg23aL+3kZ8EIYkjvfmQ
uTTs7N0IZb4ZhFraKj98TkuDP6OipMi5IHyUeIKl0UYaFjxEqSXiQehplHb6
mqs0hF6V7h1Mu47chUpLvWH/+R7eQ/lPr+GJCFPljPfSQK19s62xPhCzLOeM
ysqk4bbiSDVnXiD+UUpw6qz4jz8tZr98LxCftLc95qiWhj2GBWOZZwNxRvoU
742v0jBSiQUx/17BqHLrlXMT0jBkEXnkosQV/Dh3sVJalAzl/vMBInf9kbeG
dUBHggylw5PWulf80fFBztoZaTLsJc6nB9n6I7vejEbCNjIYtBonnFDzR8s7
Xlm0GmTwLC9XPtLhh0uyAXd+HCVDu2lspamUH24/G27xPIgMufnvKBWffdHS
+z0vfQgZmMtSg50KfDEqcuLrhXAyKOEfHuV0XxwtND5CvUOGw5SdypxevviE
XUA/M4UMSxcLx8REfFHg4wv5J4VkCAZ7OODlgzTkT+tpk2Ro0GlZrFDzRtVd
f0rXp8lQUX9o6ZmkN54zUfQ/O0eGp9fl4zLZvLE8MH5OdIUMlOedLGOjXujf
dnr0IT0FspoHYkPTvHAqbKL5gRQF/GqSupdZvbBrjCXzvgUFipePMQwtemCd
+e30sjMUsJy+cfBopwe+r2J+MHiWAt5NM9zf33tg8iOmGEV7Chwvqko5e9UD
LU4x+FdfooDGQtPzFZIHdtTSHFmMpMAQ2x59J1F3bHu+Mn/iAwVkU+PN/tq6
YhVvwPSVf/7jd1n6Lx5yxYLg32OPCAoc+Kw5tKDoivesl3t/1VGglTxaZr1y
Ec34F2tD2yngSd4ovxN/EVvCZh8WTFNgkX85d1etCzbbj+7jlaJCnojfaJeB
Mw7Tv1xNolAhxa4rZXO7My5lubwV2UYFRj2XogM8zigyNSVOVqYCd9xMgPKA
Ezr4Lqyo7qXCovSb2z6BTrgWtvXG5DQVpm4d8X9U7IjbXoiI3o6nQrHvcQXn
Aw64x7C3hf0+FWT9VBSVlB3QeDI98m4yFU6PvMhmE3JAb2Xp5QcZVLDy2Zco
MnUBK4q3tWTlUEFtL+1ej8QLeKJOI6LmExX+hMjXd07Zo6PLss7hRipcm/t5
Uf2bPV5hLVlsbKZCraaN88sqe8w4pm3X3kmFpmnNle8P7XGiC3R+/KRChEPB
lI2RPa5dIS06jlNhwlBvIXCnPXKI1bye/EWFuJtlp9+Q7VH9vKHQ/DwVlFN4
ayzX7PAgLUvz5WUqnA14E9s2ZodnnjWEr65SATnf7bVvt0PXgzF7r29QIVp1
5i0zYYdB4yYLW1tUuBtw7kttrh3+D9N1HVQ=
         "]]}},
      Annotation[#, "Charting`Private`Tag$215767#1"]& ], 
     TagBox[{
       {RGBColor[0.880722, 0.611041, 0.142051], AbsoluteThickness[1.6], 
        Opacity[1.], Dashing[{Small, Small}], LineBox[CompressedData["
1:eJwVk3c41Y/7xh17j8OxxzlOZJRdCnnepVBZSSSJhIRkZGSn9JUPJZIRqYSM
UAkZnSerSClFZFZWFCWU/ev31329rtd1X/dfN83ljLUbMxMTkwmJien/M2Lc
fHZ9nY461a77nay9YCxMdL5v5R+XrzaYeniBheDQn6pFOj5dL3EzifQC6nbf
1TO/6Xjr+raEi0Ve0BCfzDk8Rsf7l4CVxOoNnGofZfE1HeMOu+iJ13rD9bPO
+6Nv0tEzmsU2QM8HVjmVLY6m03GXSTW39kEfcM/+ZbUtlY4iPKVKPN4+oNsS
Y/vzCh1lIyyF2G75wCexvOPOMXR05jStkGc5A9Tab8HEKTquxD98Itt5BopJ
AfeYdOmYZddUvfDcF7YdLGLP0Kajv0aMjdI7X2i599lDU4OOpZUNlz2HfWHY
xGqzizIdA/6MUmjrviB6ZXNloxQdw8X3C9jv8IMYyYkXl5jo+Mc7oImj3g8O
aztO8bbJo6CfFxOpzR/GLl43z2uRR+2DKr5+ff4Q0P2qbEejPNou9Ryf/+4P
V87pnfWpk8eyZF/NbYIB0MgQW+0olce0xz9sS+wCQM2skz8lRR6TEjgn3CYD
gM3NREvCUR4HvF3WhuQCofOYpt2UvTyqpLX15mgFwq3DUuH1tvJombStKWBP
IGw1m2k+biWPfg+HVA57BYK7dpp9kdG/fVV3TtHqQHhJGo/WV5HH3cO3W8IP
BUHCrUsdjn9o+KUmwKridjAcTvedU5+j4XOp8lzlymDYkHxEgvkXDdtzPQMr
XwVDfazaifxJGmaUyfCJ/QmGae/uhekBGj7Lvun6xyIErPQVZaObaPhy5Cmz
Fcs5EO5p9r57jYZgHKG5JyoUUPVO3MUrNJSK22vqnRYK3lHh99z/o2HMu8HJ
B2Wh0KKo3a8SS8PY165Hzw+HQmjg7f2PQ2jo6cda620UBl/IYSpNTjQ0KnR1
OcsfDo/MNSZGN9OQ3nTSZl9NBDjd4WF9qUJDyay0TVzdEcA7PyZXtJGGLXXN
MP4rAtyzsu18aDSck9GtI6lEguQU94sFERr6F47fqrgZCTFxo3kcK1T0UJPw
1I2NAuvGzBPKbVQ8snl5ZK46GjZ8GBl80ULFA0z+uhZt0bAwonbEvZGKC6ln
iPq+aMhgb7TKraPizsXS+f61aBjeO7VDpoyKb0pHgxSNz8Ppt/riQtf/+QC7
j2s95yFuoL/9ryMVgSlE+KngBTgyrWiadoSKXLsWdvIoXIBN676NW+yo6Jaj
mBK8/QJ0UNlq/K2o2OaWqZ/jcgFEXTcXfN9Fxe0KL9nUKy9A7mTE+eGNVBSx
KfI563IRwmZ2eCd9lUMuWQfD5rexkHVcd4IYkEM1LTMdkfFYqHuv4fqrWw6n
ezMeRa7GwloV/ah1mxzum2GbyFe5BDHRXGYiD+WwjHPgrumlSxAv1KWaHimH
mfNTt+Z3/Q8ytb2nciTkkB5Vk6r4Pg5q89xOWgnLoULfgPz2H3HQL+b0lYlP
Dn1Tqp55c1wG2ZUDfceZ5FB/X+64rsFluNuk+4o+LosDamFnTxRchsJDLMUF
FbLY6kYzNbgYD9XBmZ5llrJoDeJzp+0TQN7VL6/HVBZrMpclMkMTINHKdJi0
SxbZD7tR528mgIvywiEbHVlsafRn3z6UADx9B3Yuisui3dNnA0weiXDMkEvc
6IsMnpN4/vVjzBVgYQtp7j4rgyJyvTNrZ5LA55cFE5OPDDbkhTt8uJAEPQMK
+sonZbDXwaW8JS0JSirfl4fZy2BSkFk/MyaBrYd6FtVQBo27Lj4bFLoG91+N
+XtyyKDEf5Ec1rXXwCL5EHUtQxprtwx5FCimQKiWwF6TFGnM1DcSIBumQH7n
S7+kBGnsU35hmXMoBdbIBo3yUdJYMjVxVT42BR6kyLubuEqjUPKGus7RFOBN
nSlOUpPGprbLvYKl16Et7bIuvVEKHVLT33x0uAELukbO3nVS2Djb0CYccgPk
e1binjyRQmaj3M+h129AqLjvJ5P7UqjGFpr66vUNUM6wjfBOlML4LT6Ponal
QVwmvfGJnRSuFrq0ntNJB5PsegvT75LYvIFRKbQjE34m9q+wjkki39SlMlbH
TMiMXC56PiSJvFmFFYoRmfDdaTuH/ntJvMjsqbJYnwnJ8k8Ym2sk0et70ofh
nTdhsKBEQzhOEuOUODrZDmZB0KOb5EG6JNYVPfSkZt8Cam4NZspI4kqMeW9O
4y1oTen1sROTRCHu3k/2k7dAOlDs1VtuSfwR0qEXtS0HGnRTLjT+ksBnUvaS
Nz/mAH99/Nx9hgTSaTnttUm3If/Fue4ABwnsubuqHvb7DmRoBRkV2kig2x+Q
aOe9CwnZ/uWD5hKY3/9Xz1TxLvgHeMXvJSRQOH7wQqP9Xdgh52gopyCB4o8O
9nc03IUPQUR+27Q4JsepDF3NzgVmRY4gWow4WgZkvz4akgfzSSxfbcPEcfpH
ovvrtDyYWF63TDgrjluOrDUEVuXBm3d/lf+4i+PpKs2MM3/yICNicqB9vzj+
qsqsEwnNB42u13tCKOJI4lorTYovgGMXr1M67ouh0Tcq93RfIbyBBY6Qu2Lo
INQXVcZUBLBst0TNEsP0eo895QpFQPWXGvK/KoZ77Kca/HyL4IvT3fuiQWLo
oeg7yMxVDO765frHjMTQu+yczQfjEvCZfXX8x4AoVvccHVBbLIXBB5ttbnwU
xaLK2aopxTKwPHXVGN6JYgjFPmTJpgw0hq1VrzWJYliOv5PgozKYfd07p1Ms
ipFm0/Hi28ohqHD8f+Ehovi1TZQasFYOkc4spTzColiDv+Kx9BGUd5hc+cAr
ihHtXKMjbY/gi2GCTza7KKakhJUajD8CYxmKuvoSBefievfHUR8D/yfFcuvP
FOTaHyiSlfoYbh3c9yijjILWazHl0vEV8LbhSrJLIQXreXndSwsrgFnrvb9q
LgWDKBFMYa0V4C54VLv+BgU/X3841cL1BNRen64YjqDgaMcZiW2JT4BhfK1y
oxkFP8VuUf+bUwmzT7pu/NxDwUUxUn9wYyVsUJAMfgoUPJpbo6w/XglxLLm6
+7UpmCAazXVVvQqssKLaR5KCI75H+8Mbq2B4e0/NkwkR1Nkdpbb2txqYNssx
jGJF0PLK6y7HnFoIF915LDZSBPU//RYKfFsLf9ZdVluCRbDA947NAqkOpjvz
9fd5iiD5Hk1F370O+kLUqq0sRXAmXdPnu3Y9VDbteOgoIYIx5YyJyZFnoFXq
ZJVDFkFx/12uSjIMeJB2fmaYRwQdZwPsvxxiwD3P5s2ua8KYLLa/7e1LBiQL
mhd5fhVGQZ4OpWNHEE4fPZob/EAY7d8861q3fg4TeyJ3Pc0Xxub2c5wHA56D
q/rtz0s5wrgr6mX6TMpzOMI8IheZLIxshmHjHN3PwfS+V9bFYGEk5y/av3Js
gA1zoanXdgrjWkNXg214I3z6L+N/xV1kfDxW9K53uRneN1NLnDvIGPVhiSa/
oQXa1wveUlrJOMBEs2wya4FnAZUS0XVk1I/vXZDIaYG7Du+LbXLJeFipWlrB
9AV4qvK9XfUl4223pPSMkpdwwu363CNPMsYFSpvMf3oJR3OkJDxcyajD68Rb
y9UKFsIqLp12ZJw03uxw2aMVtJaN5/INyWie5md9QLUNltuixa14ybjlHa9C
dssrmGPl3MHGTsanUk9GlVZewbTh1eM160JYyFjz09Jqh+FH2UUbfgth2Is0
j6acdmjKrDFY7BXCbck+CjznX0OC55zz3QIhvOzSNXnasQOkuT0K53YJYbDz
lYf+Te/g2LP2BHkDIfy1YnPm3tQ7uOOv6Wu1RQhfetsWg3AnKPYtbS3ZKIQ5
jIWvVSc6Qb0ksekErxCeiVM+1MX1HnZZPB7q7BLEfJ5hdTbvD3CRWbyRqUMQ
ZcRl7gVnfoAXleH5ai8FUaObXdCr9QOYyRmfjq8RxJT3BkF9Sl1g+7NnaWeO
ICpYHwkmT3fBqeQ1ykMPQWRt2Od+JuUjlBifWBw8Loi7v5m9bWn7CNNLL/p5
HQTRbCF1qo65B/xPXMv1MBfEkx5pxYlneyBcZ4MmVUsQa4s2HV9z6gXZBynp
sn8E8DGLwmn5w32QS3F0Cv0mgB5xDb/PZvaBUqSiYnefANafeyiZMNAHmpZP
HyeiAOY/XaMKu/fD7l+Db1YuC2DYltPundED4LVFha1PWgBZyWyhZUND4M/2
tCBIQACXjcODxcWGIbTLZB+ZWQCrm5rPdBgOQ3yg29W94/z4QFeqJv/qMBQ9
uS1R/ZAfFydPZKvofoZvW8TUUo35keQUzC+X8wV+suW/1djOj/E/26Mz3nyB
v106Ae2q/DhvTKHcX/sCnEHW1SxC/Bh522ZHvPNXUKpM3OXfx4efjZlf31Yd
gZNbWe0sff9xbHy88udR8GFPWZx04cPfdiZnViTHIKiblnXpEB/G4Waf+ENj
cCkIPtfr8SEhYL7+pX0M8itDvTax8aF8u5Z4T9M4jG79FcWVyYvP1Vj7/uv/
Bt/Zo+XzEnjxhVO+SCR9Eua6+ZuJKF5UOn++4pjXJLAGb+IOceVFvZc2gkur
k7Ch6uT1MTVenDRk8WZT/w4ndAfvNzbyYOCWq+f4mqbB/b6urXEVD26SDVbo
ocyAp8Q1ltYiHhyIubD1gccM+C4bHXtz7Z8X+XuokfMnhDMKhXudeFD0ntbM
luqfcN0kMHJ6mRuBdCcuQHsW0qrfqPrNcGPJpZm1h26zkKms1Pv7Czd21F32
yEyfhds8fdqLrdzo9vVncwDTb3jQQXxjSedGZmcpvRs9v6HFjtdGQocbx06e
jdB6MA+tL91IWRu5sUC4le49NQ/t2xmlslLceGADqSBaZQE6pfy5NjBz49v/
9K6ZFi/A0NDHZ2pvudB7XX+otuoP/D2Zq7zbmwtDXn95XbK+CMs9K90tTlxY
nO+2+6T5Eqzttb249yAXOtH0HQ2zloB1E9eQhR4XCu2Rbj+0YxmEfvpct+fk
wrenUq0qE1dAJURv3eceJ7ol/We76LUOOGCh8vUGJ75QSu2y7l4HW6MTh+wu
c2LYOwzTojERMfwJxeDDiWeWWkInrzIRvfcG7AS3cWJ4z4GE0yEkwod7Nuai
CifWht/+9KeCRLD6spf+leZEafPENzGzJEJDX531M4kTGx97tZT6MhNx76LL
H77iwFVjK/XZcyyErG5qn8IzDvy+NKsowmAhKrIK2TPLOTD4Rh6fCxsrMXyy
82hMKgceLvtWkpHKSuiu0bkOOnHg3sISQaVmNmJM5cXxuVl27FSnsT9z5yTC
k/oSPEbZcSGvyqX+OSdBXpip6v/I/u8f572PyHIRhs/F+Zvr2PHUhpu8Sf1c
RKqdZ03qJXY8P7kpY+w0D6FSHznKdY4d4xJiFTu6eQiUTxGM9GJHvlbVsZyd
vMT3H7Xu7lbs6Oyi+j+6DB+x+yKfsK4kO/7lXBQe+c5PfPpGMyzmZUelobgj
O9wFCF/Lrafk1tlw04TZjZ7PAsRNSScGxwgblrRNxrD4ChKz5eVePQ/Y8FTI
YFVvuBBxZ+Bg07mdbCj5aaD79EdhQmtEa+mDDhveJH3vnKKLEE2TQhoaSmyo
/qxp62s/EWLsT8fNMX42HHis1fNRiEKokM0CDvazomzxKfvRE6JErbhqYWkH
K8638Fvb1okSZnLcQ1yNrDhEYfPzFBUjfDa93IeFrFh2tSA4p0OMeGS8W35z
MCu+eJInA3YShJE5/XCcJyu6KQ75ttVLEB8OMl/56siKd2ZPD+5WlCQWnHEx
YzcrelAmRDRXJQn9MIN37GRWzJf+Skg2SRNNZTrRwyUs6NC5TDdzphKHKoUr
9W+zoLMQ98XneVRirG526kYKC66d/DGV9J1KcLaV25mHsqDOYVZVh0gaYT6y
Sb3G5F+/cYQc8FieGJzkcaPos+BzXVfHRFY64ftrMtNXjQWp2biTsKMTyWv3
2TdSWJBmn8+ZTNpAdIsrDKZ8YcZ6Z/L9AU8F4qQcq8hMFzM6MXY0Pm5VIP4q
fN27r5UZ35Rw/fBUUSQkte88YSpnxo0GkTm5vxSJY+YyiacjmNGUbOBjn65E
jJ+nGJiIM6Nhz1PyRqtNBHdE2UwKNzNejpNM+Na/iVAL2Zs7vEJCDS+gP/De
TAT5RHCHfibhtoNqjIBUNYLdYbSnpIiEEnkC2e8vaRAqtlEJi1kkrJP7SeX7
pEFYHJAgjK+SkNrCPcqirkmkmpgXDAWQsPoX1dlkUJPYoPMkkLyDhKsKksXz
1tqEqbqlspM6CSt2s7+bqNAmvFW+9RfTSGj8c5V4L65DVFBldu9hJ+HWeH+9
+2M6hBFfLDmkgwk/nojSXsncSriM2ZQNHGfCRrWR3X6eesSlz9MuKjZMeNlP
ZdOOaT2iqD9ONNiYCTlY9intOKtPzHbWRQiqMuG5EYPx95cMCOaovemXJtYZ
zYAXWFoMCdD89u4A3zojrjEgRuD9TqImVWnPhO0qQzVZT7V9uwnB6TB+gmSw
yuDYpjiTnWRC2FLzYyRpq4zFzIJovXETYraIjmZTKwzrglajyBRTQhll9R9G
rTDelsVx4+heIih2wL7NdYWxuPJZM3zbPqJpX1bI170rjHG7eSeL+H2Ec5dE
JUVkhVEfskvgo8p+In1SRDP0/jKDLOPw/edRM2Ks7L1lSuIywyAZ93TlmRE6
gck+Jf7LjN2J90Qkf5gRHesCJYMGywy3fK1P/kHmhHTzm7Y/tGWGw4OJRKdq
c8IzPvGbIMcyo6Ce+fCxv+YEO4Vno9G7JcZYcZKbub8FUZr/dvBC6xLjaNqr
edULFsT/AUUhtUQ=
         "]], LineBox[CompressedData["
1:eJwVkns0lHkcxmXlEmunjnbJElo6oaR0VrnsV4NxmZpfypAuWyxr0kZhd7G5
HHKSdYkiR0yH5Lq20LRx6ot0M05yqR3ZwjbnrDDDuMz7vmNNO/vHc57z+e95
nvNYh8cGRWpraWmxNfrfre5s2+pzVYXCRMFb97n94GmvW1UbqcKsggNrArk8
+HW2p7MzQIW0k7zf/DwP3rRljo04qbD7l3rTokYeJH6zysJIxWDd3yu2dVoE
unU63WzHGPw4rmXoa0KA1Zsa5tnDYEGhTnGDHYHjBR5JIfUMrmtMCB/+mkDT
oX9L4/IZTP9d+rSbQ0Bl1iHKiWdwI6Pfnsgn4DeW9KoqlME8n4lhWQSBkpuu
ix0eDJq1WvId4whIBdS6VzYM6ohfmu5MIbDDSeQs12MwNzuqUOcCgfTFBKIn
[truncated: 192,085 more chars]
