# Supplementary material for: Method of Higher-order Operators for Quantum Optomechanics
Source: Sci Rep. 2018 Aug 1;8:11566. doi: 10.1038/s41598-018-30068-7 (PMC6070579; doi:10.1038/s41598-018-30068-7)
Supplement: Supplementary file 2 — Mathematical Codes [file 41598_2018_30068_MOESM2_ESM.zip › SuppleMath7.nb]

(* Content-type: application/vnd.wolfram.mathematica *)

(*** Wolfram Notebook File ***)
(* http://www.wolfram.com/nb *)

(* CreatedBy='Mathematica 11.1' *)

(*CacheID: 234*)
(* Internal cache information:
NotebookFileLineBreakTest
NotebookFileLineBreakTest
NotebookDataPosition[       158,          7]
NotebookDataLength[    482095,       8126]
NotebookOptionsPosition[    480191,       8080]
NotebookOutlinePosition[    480565,       8096]
CellTagsIndexPosition[    480522,       8093]
WindowFrame->Normal*)

(* Beginning of Notebook Content *)
Notebook[{
Cell[BoxData[
 GraphicsBox[
  TagBox[RasterBox[CompressedData["
1:eJzsvWtQXFeWLohQd8RE3GpL9+9Mt931/17bM78mpqv9ml8T0e1b1R3zr6/t
Mg/dG3EluepOjG1lYiEBdrUA6XYB8kQIkCzyhQRIQiC5LRIkm0SuNqTkBynk
MqCHAckSD5UFSIY8Z9Zea+919jknM4EUAqV0ltMoOZyzX+ecvb/9rdfP39z+
D8X5eXl5//1/gh//8Ou3X/7tb3/97j9uhl/+723//b9u2VZU+H9t+3+KthT9
9n9/cyMcvA3/F8AX8d18wsQwjJTfM5+py9TU1PDw8MDAhWi0Bz719Y0NDQfh
Z3n5+37/e76lPv6SnfSlvuHggfpGuLCz8zSUE4udHx0dHR8fX83eeuKJJ554
4oknnniSXjKjwSVlfPxGPH4xGu0BNFhTUwdQkD6A9Hb4Snz2LzoO5I/+V8dV
jpP5SGXVXgCQ3d1n+/v7R0ZG0vUlmUzycf4TH0x31QMOiCeeeOKJJ5544slj
L4SX3Khpenp6YGCg41RnfWMDADcLGYpfGAqW0kcHgfK7r6SkZCdfpX+oBMcH
ruJCdNzoOL+2dn9r67FY7PzY2JjebB0iunvniSeeeOKJJ5544skyJb02eQYw
WDAYLit/30EAZqYHAdo5YF55+fv1qFAmlfSBAw2kmGYNdVXVXh0EusvXy6Qv
dIRhJFQBRXV1dbOe2gF602FgDz164oknnnjiiSee6JIOL83NzSUSQ62txwRy
07CZ9iHa0IbWhG0hQr4oGihCCSMjV9IZFpIW2IHf9O9TU1MjKN3dZ6E0QKpQ
cllZhT8VNHUqtRFqwsmBQCgevwjdSVdLykHwxBNPPPHEE088eWLFjZcUPrwH
sArAlYPQc/N49KmpqWltbY1GowDnANelrGU53F26M1NeAqgP8Gdvb19n52nA
pdRU0minoDcVOVlbuz8WO0+N9OhETzzxxBNPPPHEk8zC6Ajw4cDABcCH6TxK
+EtV1V6yBgSo5igkw/fMtS8fJTpsDvnC8fFxaD80rKZ2v04wOjxidiBoBMTY
1/e5G9Yus9meeOKJJ5544oknT4iMjIy0tR2XsWsQH7q1zGXl77e0HvuiP54O
XDkFodZyENcyUVlKI8N0Nc/Oz32TGDzZcaqyaq+uKLeU1MoXBoDxwMDAchrg
iSeeeOKJJ554ktOyTL0tyezsfCx2vgqhVEr/FDhYW1sbjUazDl34INTcSkPW
pOMkAdnGYrFAIKDH7XGYXAIM7ug8vVwMvLz2eOLJWoj1GCYN04r7RI9nz+Xx
6OWJ7qGbM7P31MlJw+SfnnjiiXwXUkXHSC6qMy5em4oO3ewempCvkinfJlP+
cIZce6TFmgfwq+wIdcOg7wZ+Veck5bekPN1YeX/hEjnAaty4AeK4No+pvyb5
oEEHvTlrDYW0tK2trXr8GQdErKnd39vbNzU1w5esqPzMJwwPDweDQeL6oKKO
jo7p6enlRLDJQCpmNjik7/Pz9/v748FguMTuIq1/6usb9aiM7ko98eTREcNY
JNRnMmA0xIwavzb5euP5vKLmvIJAflEkrzCSVxR+sbLrWPy6qZ1veHOvJ0+8
0DugZng7fDLMKzf/9MbBz5/adjS/MLihqAneI/g8X9rZ2HdFgiUjG9S0jmJw
Z7GDBv4EPLwogJzAxaM3fyxt//pvK7teFJ/oq3Xn/kfX5em79wwJ9hhbZlu7
1YzFK7fu7DuTeKWyG6r7RXXXC3u64deZ2QVupFZX0tvdroosxztjZORKQ8NB
nxackH1AlK9HjIk1HSMth99Lh6b4+OzsbEvrMTdCKyt/v3/gwoqMG9PJkm2A
L3NzcwMDF2AcJFR2OelUVlbH4xfNNH33xJNHQ5L8M6lNqDvbv8wrBnB4OK84
lFcU3AALXGGYvsDxX9Z0z8zeQ7IgaXjPtieegAiARPE3CMEQj2ge6hvetK0t
rzAgXqiiIP4UQJE2Xy9XfjI5O48n5hJQNBkkql4j+pN/Kmn/Kr8oJGaMYgGM
4Qt2NrRpW+RQ3x+Z7stK1AirX3e1fy0HsygsQHhxM/yE2gGWfxQbNeXslFyw
Wv0gtXtiSQa2DaBRdfU+RxBCQkplZRWtrccc+uWVeitn/k4CKFFU7Ss5UN84
mBgaHrnSGzsPKJGg48TEROauAcodHb2KwXZuZByGtL1wNG96ejoajVLYRmZW
eXAqq/Z2RXtSBtVJV5EnnqyZGDx5ynVNoL+3IgMCEOJyRh/EhyH8jotdUfjZ
Xaen7v3kPbCeeCKFda9SJyvIq8bzw+KtKQjRW5NfHEBGsRnfLwSNhaHnd/3r
j3fnkrlFKqZQ8oIAHEu+0XiedpcwVwj8VtyctwWnjmL4VXzZFonjhT9lMXng
ErmAmm0xWq8fjOUhELXmK6i6MCQGVnyCbzact9CskfRQ4kMShi4AEQkLOVAi
ALb9+/8/+Gs6LMT+xel8k+HCwUuJKGZzhg+gzXg8zqU5WjIyMkL1Qo16UXB+
be1+v1D71rurAJmdu3e0pa284gMHDxkIhKDM5TtWu49wBxOJISIY3VaagGMB
TM7OzqYrzRNP1kUIJerK45YLY7hDF/PtxsLIxkJChsgo0vxfHBIEY0HgrTBN
+N7E64knUoi/SiLVPnD9DgGY/AJ6d8JIy4fVEflawefFyqjCM7kiljGzaLYh
O672mDBLBASdWBjcWBRSO80gU3/H4tfY3CW7yg3SesitazNCbqRqhZ0MzF0B
agaM7cFeWN8Xk8qA0dM8PyQZHh6uqqrSA2IT/ikp2Yko68pynF8cmZE5Fndr
a6sEVDt2QoEcq7C8/P3u7rOOguEqgFtw2oH6RsdxkNHRUfK2JpCpA7n++ABR
jlIpbPNiFtUFAgE3NM0gGbTJU1MzLS1tFQqR6ogaOtXfH3cPTspfPfFkTURa
m/P8+fO3j6O2KEjbf7VJD+TDzC/n+RBOxWJaHr79o9qne+LJEyyG1MPqk/gr
/3xaMl2AkQoPI5Eo3iDCMPlFrImGX5t6EuM5Zetr2WGyxnnk9n3aSKp5I8IG
mXlbQnIoCgQw/tn2IzOz97PrL1GXV2/dxTkqoojKoJigipHDJC1/cVCg8aLw
pq1HJ2fvKb2JqTCtJ6smAALrlS2iI4QgALxluvem4+LGx28wmgIUFwyGu7q6
o9Ge1tZjFGOHzB0dtYyPjwOo03Pq6YCQSgNkq1/S2Xl6h8qugqlVpLvZ/Pz8
4OAgYE7qFPQoQy8A/vX29kUxTczo6NUlewqwEzAtdESPNO5HM87q6n1Eh6Yc
HE88WUuhvba0pTfM+LVJgoU4z8NPxIfFYjnbUBhRfEgzLwT/LfJvWMp6d8MT
T9ZXJGGVNJTrxJVbd6Q5YnGAwSGBRvwOCCoo6Xp8v16tO5dLZFdSbS8tjxbz
N5Hz3F+cIoJiOylwY5OAbUWIGxHCwWRyqHckG9Wz2tiWnByEwje8GcJpCkEp
gPBCgUs3FiEoLQhhpaL2w7E/am7p3nS1agLwjLg+DSKWKkB1zOGo4pAlPUFI
AC9ZHij2MwFldXScIjV3WVnZMuPqQCHU1BHlcQw1kl82eSIzRLQZGZpmV7SH
GD93RWyZaYuKg4RnR0fHklAZOgKFlym4qHtJ19fXczs98WT9RFh5k9oIvpS2
f42zK9lQhdGHJaixi0HrA7N0weGXqrpNcWUOqcw88WT1RfP9XyBI0hq/qlv5
0tukWEREUEW6GXBw0/aWHLJRJBc2x8L9YmUP4TRtrlBwEX9aSoqiptcbz2dZ
MY7SK1VRGkxUajcrYlarF6Gj2NtuCfynmk9NU5mAemEalpIMuM7i5RA4AbZB
VLNL81jxE4u4lA+vuBeUW1lX5jrOj8fjVDJhs5SlDQ+PIsQSAHVAcx9OJ7HY
eWon/QqwkKwWS0p2ArjN3OCamjo4MxrtcbeWrSIVVvTr+JkvSddTU7GLZWUV
OitLX1pa2ubn5z0dtCfrJQLhGcyHCHdFVIqFFFCkibeJdGTKYrxZHkdywPC2
6J488cJhWBQMWSALOs3JgvZfwpROKmSFrS/aciDDBmdmAxSNFN+xnAXDsP/V
si5JprxqxTWjaaJWTJJcSKTeoVB6PUvkhnOFNCBEoPjynmjW0waM9l/tOCk4
Q9RoM1urmEy2CBWYPL+w6YWqqGlbWLMA5EnrakWiktWNvPFa0MgcnQ6XtCHk
EwAUsf0eWfSR3aDOIi5ZLOCisrIyuKqu7sN09QJwgioOHGjQy3G7hwCMpFR6
xGS6jQ/5J7R8NyIxQLNwYHz8RmVl9XvvlQK0AwC51AiZ9ZjoORrtcfers7OT
Fe6kMoa6fl9TRwcrKj5wl5ZyZObn70cVAtfNIwFA9vX1pWyVhxg9ediiT57w
rfTElzYahMEhzPMFAfmriJkTEfY/W8SfTA8neuKJhT0QLRiLpSe/kpAJQIt4
d0KkeFWbL4Q3W9BFV/KN4SwAjKH9o0MUCxNaX9R3oS9OLpjogYKux1mpgK3C
2VhRAjOKVEOuJQqwSaceaUAoMPOLlV0rrxbnK0MEa3z67WMbiwI8esIehpyd
i3h42Rw0/IuqqJrokm4idJkdxoFa0AfcEfE7yUOZS05JNllybObn51lLS+pR
ItAaGg46TP5Mu2cKlNzV1RUMhsfGZFwaQHccMCdddd3d3ehCElqyeXNz9+A0
KhCwH1v38YUgsVjMB4KRt8fGb4goi0gkQgMos57uYa0xeMqv3zBrAY76SqLR
Hndknvr6eg4ROYsBr9DJ+h4ZUjY1BR3nZx5q1Okfc3pG+0pgnDMosj3E6MlD
FLFXxnwHRnJX+1fIb4Q3Fh2mkImsxFFR4JBRxJAUeUVN/+ee7pyLFeyJJw9D
1KKCTJ6x2Ba/rjAh2fQ2SYcOZVMnbBSL+Ht40/ajWVW7YKMKlb8G/kbrhpZE
SYW5Tmrua0a2EWN0LSQWu/jynih1WdCG0hSTiFMV5LAgLLtfEHr9YCxLYIzV
kpobJyIJDtHD7vDGohD5sCiAGskvDrxa18MBY/HuZNFdKwaj4TiqEYxJCb9z
UpZkFBOJoXKN6SJTOkRlKfIXOwi9kZERYUy4ww9Qx5RK5yuAherrGzNcDtAO
rqqq2uv4KwC5GIqjzXAEWliCCJYSRsMRqKi/P97YeMinWk70I30A+7ltDgnd
tbUdn5yc5IPj4zcIB+o+MvwlFIpA7ygPS1e0h/964EADHHQA0Qzf9YMwaHV1
H7pdhKJYfsoR88SThyKsNMGvF67NoEFRUx5GAxbG4VtCAhzKrXqTZZOP6qSt
4X7iT9a7G554sq5CtnOEGXDGvvLDj5ppIgX3E7/+WeFHecR0CZY+nC+jx4Rf
/fDTB0AYSZ3fk5DG0kRbb2j30IQwDjS0Ux9geSF2jqIUQn1vRb4gYMb6X0Eh
FgQoXD91ecObIXI2aYiNZF+xmazu+pbi7aDTSsQK94ooUXrNKFvrQyLyNmeS
yp5CNWkjQHMmergviF8XFd8oqui5fGPvmaEH6Nq6ic50OWAMALNAIORTThaU
aQW+R7UY0ZmF+UMAlhho0U+/oqb4HhQyPDzsBmwTEzfFab5SZggnJ6e7u88K
N2GETO6K4AQo04rSw94leD5hSOpFZdVeB/HIAvCMzveJDNT7oZunTn1cVlYB
R2pq6sxUqAyKIkaR6k0kEnS8trYWusqhEaemZqLR6MhK/FP6+j4nTbQeuhya
MT19h05wK+U98WR1BcMCky+KXGv++t0TSlUkbBE3IBMiNWVsCFTcROFxrt66
q/K6euLJEywEFJOsqxLySuXHSvUcIhcPpNoUqpGaaApMGo5eWpbPZuqqJUAl
ukvs+wzTcjCD46O3Z6vOXH7mneOk71Z84oKuPF15f1VPVRDFkVt3KdSq8OYW
BoRBNsIUW87iJvTvFp39i+0tM3Nz2dSbpNkmKZzKpeNMUPO8CysvIXZsadq8
9cjU3H078smmYlNlJ8TI3RbexAb9BDNh6YmvnnmnHaNiZqNVX19JF52GAg9W
KYtEhohIxN1Id23KkkdGrpB2uEogtAEAS6RdhaLgOFk5Upl6gaxQhqvgTA6i
WC5iU/ekqx3wWCx2Hq6tr2+EM6ur9zU0HITvBw40wE+4MJFIAeb1KDrx+EXA
tIwzS0pkpYBm0xGA5OpCKLS8vJxxr+6JU4aEJ0DHsbGx5QwaCQDpYDDszEVY
VtHb25fyfE88WV2x1FL4BX5vG7gq8xqIIDkiLhlO8hH2IiTLK1jyfhP+wzq2
3BNPHh0hly5DoS/i2fqvzajo080yyLZM3hei0ILyZ3H4V7U9RlazvcNBQ9NB
05/N9oErr9Z9JuPkF31EzN5qhJ22NLmskAUU9VZkALFii8rlxCkLyTiziTah
xy6MGw+QdpmQsAjRUNSMgxlQVpER/K573oUbP78qGb8HWEwJQCyq6iVeRYje
EBv5h/0xykRDCnfyncld0Qequ/usw1IOoA7jk5UKoDXAWhx/xkQfZCbi4Mvw
8KijDXByvXAh8ZMfMZxZUfFBV1f3/Px8umav9EZnOB/AbTTaAyCttbW1r6+P
iUE27NAFAKGumoeBYjTIqFuqj98rYVIxsw5aJ3gTiYQecZGoUQDD+nh64snD
EEUMiHlPTdsqvYLEis15hdasy5/nSk+buBp60SY88cS0J8E0KOwUJnpmdzB0
dpbhXBRqEq/S86Unp+bum9lqRFNeNXLr7rbmL/6Xd07kU3h8K0QPAkVUFmev
h7WJ5i+T/An++XV9b57ItizJUpHgiRpQSNvPSOnJryQX92Bab6jx143/Jp3s
0JHc6qzImQjgPPiGCMKzkHTaDWbjXW4p2cW35OjtuzBPbt52FDt1GLniEIYA
an5hT+4xim6ZmppCtaktjHaNCG09w+esFJKltK+rBKnae6C+8WhLm71Yy6AC
MNjw6MjwyJXvxzMRcaYdWT2gpA9HYzPrjcVibMoIwFKFQBThemrrPnTA1y70
aG4KBlZaOwnA44BGLZLJYlXV3mXGkPTEkyxF5SlImos6OVB64ktpUySWucjG
osOWcqeo6Ze15ybnFrRSPNWzJ0+2SFtfDZBI/aTAipu2H+XMzqR7lf4XhUEA
FZN3f1LXZPceJSXFZpjTd+cb+0ZfrOySOE1t8YSLR1FE5kwpDloXWj4aWXaa
tLGshKV/Stq/EXbOhAwVOoX+PrXtaFt8jO05s+cTLQcS872TX0tTmS3NBBfJ
WmbT1qMw8tpOmPbBC2bWgBznSRjhQ7HR53b9K82NmsNOmDz+oPZcVD2zUDeH
h4cdEVp8vpLu7u4lL0wpAwMDZeW/q2/4iEPH6FJTU0cBcJbTsMwVLb95D0gv
8/fBxBBmjm7k4xR2m40J7a46ycxVz83N1TccpNQwGRrgphbhTqUM7+OppD15
yJIcvnUX9uP5SmdETi4vVXWfvXRTTfIcN8wDip54kkoQFI3cnn2j8TNknyiL
uiDBnt11+lDfHy1rt+RPDzanJ/uvzfzF9jadP0z1CWIcHuuqB6ozfWOGb/+4
78zQS3v+9W+qzr1SdeaXtZ8d6v1ucvae0ssbWVZtOH8DnPr9zcnqM9+98s+d
gNBerPrk7/bH9p1JIEm7ur1LDlyf+dm2Vk7YrUX5DudZibyDOQcUHRgsiomS
dRBCnJWbrANgo2lj0xbe0NDAaJMwFcvU1AzRjFzqciwe052z0uPLOTnzr0db
2ig6kP5X4fijgGJnZ6d+rUPRPD09rZOBIyNXyATUMUpumZychEptSF56Bs2l
bKcnnjxUgactfv0GgMOey+PKLsciIjQdgSeeeJJCGAjCjy+v3T57aaJ7aGL6
7j3aYhkaufaANhznhsY3koXeegLFpOrFAmlpsfuatkJbwB58JbOZDrIiXg3s
qguMsAqWHuHxzFGg6ACH9DOl0wTAHndaEEwj0lNe/j6AE3MpNAVgiTxByHsF
flKkQcBItbX7y8oqEomh+fn7DwLnVnqhjtnScZVLRrABqRQe3MKVW4/yLQI2
Ku0z5YZ2XK2FDPLr6vjp6TsUD7yz87S7anfzurvP6tGKSNmth/Tx4KInD1mS
tH5J1ZJh2NY1XF+k7tl7Ej3xJIMog0A9Xg1imwXDsNl7POCbBBDUin26TkCR
4/AYjHuV34fBeNnq58rjKKqVz7l62sZOsxddVelJfK+l2tHdq3MPKJquMQSo
wwEGidfCfCUx94Wx2Pmy8vc54HbKIDOOwgEUUV4/woocrwbKofQlABfdcPRB
OpXyTxMTE9SS5V+od8TRKY75Q1HBuVhiFHf45ADCyadOfVxf3zg4eEkvuaur
iyL2HKhvhNPgBPgEguEv+uPupqSDi6Ojo5T1D29HqcOJxhNPHqrQs6i26tYy
p3RGSffJnnjiiVNsEUZtDLxlPYdnPXiYqZ7LN9xOZ+ukelZipfmzgeHVJzoU
EFW2iKtfhSBwhiaknSfF985ZoOjmygBalFWU66pMgB+6VpQvaUFlK4fKAZyT
OWiMo7qRkSstrcc6O093d58FwHl3dh4zNQusNZImuuCS/in6nwAKDg8PJxKJ
qJQeCcACIRHkBxtMVoXwJ2gD/BwYGBhGyVBsSgFoDR3xa9Eaa2rqRJRIXymN
JLp4zyFz+B5xqnp3AFg2oEWiTwVshFbBl/KKD74ZvBTtPru7rELXXKcbDXQ7
skKIE8J3h/j2xJNVF3wWJSWwyEf0SVhp05Bw9AJue+JJaiEawrDjJfwDn4J5
hLOnFCXYEzBmCZS4dkBR31Hqs4PqZZbxG5fjiCopxoewQlojXByy4v/kIFA0
7XhjcHAQwIkjnrM7/gxIa+sxMl+sra0dHLyUSAwBRIHzOzo6TDMF/nQIUXBw
eTBoPYQAFxG51a8U1SSTSYCdAwMXAK0B4sI43u/JqNoq/bQj4LYt8rb9CH8I
VUajPdBBjhWZrkfYqRtCXw+jRyjUVwof+t7fH7d6DQiwvFy/kAqsx/zRo6Oj
dJBQnwTPGHERoO9yIKukajE1DN3Evr7PVzSenniyUmFrH4vxpn9UwFvDeaon
nnjiFMvPS70jGN6e0+cxaso+sKGhWDvkuyIyQcl6qZ7FZ0EP5W1zb1YdNqzN
ZnaSotm6K7REQavXOyqw5/INyzSxIJDTNoqm6pTDSxfwTDqzQwAzPgQhNbX7
2WlidnY2M3ml2wQKbg2RTL3dWSODR7ODQIN6E4kEIEMogXMrcwwfFZrGwku6
Jr28/P2urm5MHdhKR/Rz6FcH1KSsfFDXyY5TiUuXJyen07VzevoOjENLSwtA
Vvh0dnbqtoKxWCwa7QHI57iWfXn0omCc+Y4AtnS4C2UAjX19fRL6qk+Lijjk
iScPR6xMBKbOD9gNgozVsK3yxJPHWSxtM8MYQlBS4ayTjVlVkLSAoh7Qe10Y
RcPUeuQ4bKHiB6oh3UJpmNYcxUB8VYVHWKZlzHGgaCqU6FeeFwxaUg5yR8cp
v5bLOLOkYxcBcdU3HNSYumTK0xwCCBOgV21tLYM6HQHu8O302eM96vCPz+S0
eibGM3SciYWUui93eItUVu2FlkBRjtyFK3K4Jr1zNBrt7u5GnfsVxwlwsLv7
7PDIlZQZEjMwt/H4RZFqsMQaEPKm8cSThydK0Szg4iK+0MqSSudJHnTm98ST
x1qSAhMa7P5s+/mApokaz69gTHGK8PhrySjKL4Zhc+NOsZ/MZt5g4tVGNGlK
fFnV6u9dRck4wjJvtfIbymGg2NHR4ci6Yg/6J4WhiLCgkzlHfgcIE+ANaX6j
0Z4o2vvFYud1Gs1xeRYyOHipre046WEdONBv/3AyFGhkMBjGJkWhO4OXEj7p
bOKMcc15CeFkQFP19fWkRqfs0kJ9vENARwKQbhQKR5oCIahimdmuHQNSibVT
sf3KG0h5Fd1LGZl8mVaalCBGB9ItWtgcT3JJ3CZJyuTPZJ1vpus9YPZ4iWE5
DKVjaJU2jSWZixDdkPuOJLumJuVew9Y37qrNwmH5ykQLT1gqX30AXYOpThZ/
ePD0dusjmo3iugHFlYtbSZHq+dcV1ipqsXbmGvWCgKIa4WDuMorofdyqZ10B
iDU4OMh/5Z/6kd7ePr8WXzHlxxFiekV+KPwraoePlZVVlNi1wzpc1P1H+vr6
Rkav3p2dN+xlwpf++IAf9cgjLk8ZgLVU4PT0Hb0Z09PTw8OjUYEej9VoTiLp
+utHk0sdMbJ/tFulzl/YVRkQI3x0IEfuQo5W6cp3aHlDw0FonsPfnM8ZH79R
Xb1PH7pazVrAk1wQtee1T4najJdkoyPljW9BAvv06MljIEnXr1YsETs/Yyr+
ieecNWvkqokWJ0WIYdh+tUM0NnXQHv6l+yxj91njpF4lW7Eu08HlFP2IS24C
RVLB228Tw0I6Q5sl7bNfUjeiXgPJUaDoBmNtbcd1tENuy0sWMj8/D2f67YCN
aSsdOLlR2ZJ+LqYwd5zv7j5bWVnNniYODTKpyMmGsKpqbzQaJQITIC7FM4xG
exxVdEV7yDXbPXtAI6lwTjCtXwvALxgM9vf3w/fvRoah5EAglLL7OmoFjOfQ
I6frbCKRALA3OHhpdPQqOUR3dJyCHtXX15Mj+YEDDe78LIAAhWaZOE+sEcaB
/LV5D0UCsJAIUm5kXd2HegCi3J/wHmfRNsXaR5EqhrZgpd1Ze0jx8RNtX+Dg
DC2IyGcyDNLhVo6J5qPKHTIXrT8xzWgqsl0zl10Gr5hMWYtpozgcfGwy1533
cxEoGny7bZEmNbs1/keb+tbrgc85oJgSFbS2tuoAzBEGhwQAkjsWn4FxCAHD
CC8SF9fHln4AThobD6WzzXO3x0T848CuPhceYzAG+Epn0gBcsfOyG6AeQHW5
ShGYdNRL5UejPe5WwUHyZwG4NT+Pqdjxj2NjE52dp9nDms0ada4VUGssFls+
g0d+01igv6qqqr8/zj41jlbp2I/BM4eyNOwzmAiMiTEq+QO/6q3KwYXjCRUH
qWjHiDqd4sUtfEzFBftJM+ug2kz1Ui/KY/YZL3ceCKcTvSQVF2yHpIjn3/IQ
1njFjDUkLV22aVqI0Q6t8ZjBdoN2Imv9SbbsJBeBomlxv/ojrVPLSd4xGdbd
l37iD5jLZqWSc0DRdGEz3S4RkMbuVCiRYgOWl5enfNcAaQCS6erq7u4+S3EI
E4mhkZErcBW6UezagYFiHLW720MC0A6An1vFrKNEdkaur2/UoSC5hJDvM2av
u+euhYAiVKETbrxbVDaKUUfD4Ov09B3oEVGIUK+7F4DN2MoxpUqaSMLMRpvU
BSinbPcHMIxMexIap7iLfObExE3FZ+4sK3//m8FL8YsXJMFoYUXb7YYxUSEW
S5WtZsjDh7ki+nQnj4gflOokyTMn/dWaNHlDvZZt9eShSipWkLcLuuuQRYIp
r9JcVCIolEsITcJA5pHUXxfd1Dp1X26ZM3U3uWjaXhOdg6cik8mkdtABKU03
7ZArkpNA0bAebOtJcOyf7QeSpt1PxrXVeniSi0CRRKlTL+iRZAAlAvZwnMmZ
UygGoLuQdEfge19fn1ANI3Jzn+OGiPX19W7lNRlMClVyyc53d/iJWAOoRvES
4/G4XloUeT83kGNpwiQpAJbcbQDES1Vz9hm3jl5iM19JOtU8IOTKymoG3ilV
0i0tLdPT0+5rVRei0EnuBR2cnJyGrnGqFzbd9GGQc5/mnD4xMSHU9KiJZl9y
fcwZK3J8xba24+7OevJIib5gGdbvtr+ayrafFzL7XJh7LgyepBPtjmv3NKn2
EYYN5Nj4Zo1qzjWNqWL5LEznpAqt18JYoEzBGhGZ8eGnE5IWcSnfMhfecDaG
gUrOKqBzESjiE7Bg7Ya1DIAaf2gzMVV0kPUwrNmCl3NAUXep0OMl+lyJV0wE
TpR7jj6x2PnMVsHuPw0ODkoVpwJmKS8BwENEn8PQkS7sjZ1vkinwhOa3pqYO
zgfARp68gC31AqMIFLuiPel63dUd9SHSM12P0+joKFUKkDUdBoaf9RgQm8Ak
Hzx16lRHxynOTz0wMMBpXxxqaO5dS0ubGy4aFFvSL6I1wui5kare7BEVhdKH
DCqfVi8GU+DzjlOd7m6CzM/PS4dudbkXX/ERF2v7rD0D5L1CC5VhneOaCXVy
xJPHRGyeSqZ+91H0FZOpNrv5ornuy/1KRD3Ykj107pJseyWCkuLoomGdnKmz
XKr14qirNBNQG8bWYoG6LEJzSnIRKOINUgmekCW8ePVW9PJEz+XxnsR4z9Dt
6NCtc5fGRm7dlepp/do1f/5zCyjqS8zg4CU9jIzDewV5p7lau4cvnKwHHnQL
YCdKyEIyNTVVWVlJ1w4mhlJeAucwi+j4tLQeGx65kkgMscMIQFm2RSSbQICR
DleRaDRK16ZrJIfHYZ9uls7O01R1ZmPChoaDfgmbrYNlZWWkXAbsp5S8c93d
Zx3hetyWlp2dnbpzNA/L1NRMugZQjmyqgqlXqJovJw3472vqZufn0gF74hX1
MOOkcPfkERXUGzKXOHLrx7b49dITX/6y9twvqrte3hPNL/wor/jIhsLgpu1H
YcJ5sTIKf3rv5ODh2OWL124vyFJyciHzJJWoVdIUKybc3y+vT7dduPbeya9f
O/iHl/ecfqXy4+d3ncoXkfGO5Bc2/fttzf9H9Wev7PnkjcbzO098BQ8PPEI5
9Dwkpdqce70wObdwqPe71xv6Xqzu/vnbx2mpfXbX6ZcrP9kWiV+8NqVIJx6l
zFslpVY2Fs8N3djbldjZ/uULVV0v7fnX/7j74z8raMorisBgPvNO+y+qel6u
7IKXq/TEV4dio58OjVPhC9TMHJRcBIoXrt3Z+8kgPMww0W3e3kzN0xuMvwpU
tqGoadO2theqom9FBk7Er9ye/Ulcv7a75kcfKLrZJPgCmLBMBtYT8QDLNJTI
pxGSrKreB3/VY+Y4WEcN28yw3eBA/OLJjlOqCsBCp90NA5BzsrNDoaZS6QMi
jA/9ra2tgIVm5+4FgmEGVK0q9B/UCG0jgz03ohtRaZQZ046j6PWyC4zqgphI
oLoyRKSklU7JKMJkNX5jgtrjGAcAtIRd6xsb9OOIhBv9qZCwrljv7e1LcfNc
g2wiZaqj3BoEe+T6TSgaWuJHUO02hnQUJXxbtL0ADKkjuk7KcXh0BFq2+8SF
TdtbflF1DlYHmAdgBYQPwKeSk4Pbw/2vVJ56obJn87aja/ICsq+l+AKrBiC3
53d9DGvNi1WflLR/U3ryovjZ/vXu41/+/f7PoEn/YZdYgHou/8BkCOsKNW8U
25QWvzb5m1D8mXfbcHrB2K00GYqA/xHKw0UzD0yP9D2/OJBXHPzZtqO/rOuB
hfXO3ftcpkaSkCxYqm34vvIhgEn72V2dL1bCSvox3Ihd7V+XtH8Jvd7VfhFq
R/jak1fUBBt/k7f5shHQZWKBRGMOxr77i+0tLyPcfbXu3M72C7Bq7zzxDXyB
At8Kx/FPXU+/2w59v/LDXWE+Jq3yLBotuQQwWDVhg0Cq7viF7zdtFY8coHfx
NOIgwBf4Fbrz1LYjF67RHlB23/rJ9lOuKDemPGxqFYmf8avT+84kYLR5DcKg
vmHxMBSGZErZYrkqwSNBSxI9G/lFzYCvAFV+FBudvjvPZJr9p6kZ/2eDDQyx
St6EdwFu/S+qoq819sJQwICUnhD31N+egIEC+PrMu530kjrfBR5j9nI1zAvX
p15vPI+9w2QixUGZP7cYuomvQHHgrcgXdDkTSjoZaXVQPYMAm/eeGXphzxkR
dxrGpxDfJgqMLEqGL3h8S0i+dMUYNrkwsrEoAH96bnfHtsjAsfh1p8mHuJXZ
jBvMGwBK8ZXp2tX+VcmJBGwBYOqA0YO+w3QHyAd6KmCqsbiEzhtbI3pURKGe
m3G4aNDgkRDd3FBwiGeP1J/iIKJlQjVNdCS/KO0lFLv7ZXFPk/rrmT7wdVK7
O2xIyBOgODIze7/x/PDrB2Mw58vY4BQkHB71LfAwNOGU6GyGPJNuXCGg/aZn
Sz/e1/XHmbvz1pMmm6X20yu/ZdAPiqftwH7yWYLvhYdh5LHNzfmFCiviTeEX
c4lbkOoDG5aVNlVrs7wFKRWXAA92l5fpQIWcJtzlxGLn5+buTU7NlGnhmsvK
yggjuS+hHM2cK5kV1o6T4TvUyGXKTHlox9jS0kZmeOPjNyqr9gqLRIwr2G8H
MFEES4w/HT1tagqSwvf3NXX1DQd9mFJZz4/c0tJCLNyAFte6pfUY+chw1Mdk
UjwtAIABkULDRkev9vV9TtEODygbSL3eyclp6jV1Qf9TLBbj0d5dVlFb9yGT
tPylsrIaUG7KgeW6RjCAjw4Uhf2AcnauVzaNHR2nAEtnKIoLFLG4Kz7gmwvj
Rm1wn5mhnPUSaFXpya/EYlEIEzhPg5RyHd/ZYvnmrtlOjSAWWTpBvX9W+BFN
GriaiOVbILpCMXXwlNJz+YaaGC1HS2VrJhEjrOOHekdg4aDpJb/4cF7xEdlT
URTOS2LZCmDfA7gK2KdKmctV/Ppaw+fXbv0pKRGKLboE8paGtABbOdACICTn
6mJaQKlVRxSgxQEpxC7b9UGMUuQAmuYz7xwnAEy92FgUkvNtsZqKi5pondp3
ZkjDVLZId8YamI1xR+TNWgBkKzqLCxNnYVDrWuhFWjoNdthU7VZbg0VrrZTL
liGQQJJs8+hPV374EcDD028fg2Hhm5tXgKMtxqeJwSHCxYi1gBaoxUjmhlB7
jcLAr+v7ANEZmuLV0F98fjBWLMlzQyLR7Z/Dw1l0BOrNt9J/BHEXA48KrKFh
gEbWi0A95YdQjRN0/LWD58VVRUc2vnlYARU7VyNy6Qb3ffKt9VSQn7KxaEMg
iqLvHpqA1ZbA80YYN8ASYs8Fz1soH1lEgQbxhRWgtPAIjmGIGSEcQHqj4dfm
zf/t6H9u/Bw2C6b2VGch8JyI8SkkJrOJ7xfDCZwEjp69NJbZqgT7KQbzZVGg
gNAEqnEqiNCkhDiqGfq1MX0KP3qpceTVnrQ4pA17yk8Y5mfe/VmPUqrVRL1G
8H9STU2W4cSxC9//58Y+rJqeZ7pNIQVZ9UQnDqaOID1iM3Uajmdww5YwPEuj
t++SSYa0600ycF2pLDy3+2NuDIJSmo0jFoAsCNEA2psatFaugkDG8UzxgY1D
Fm21hj2NiZ1OIpF3cDx+MaV3if6dGEgCJHAVQBooJyUKDQRCjBUBt7iJSkBT
AN6IBGO1KTqn1Et8BbCq73MCLeSTC/AMoFoCldfC2MYwotEe+GtrGv3y/Px9
UiKzUrWh4aBOrwmojHiPiEooDU6gXxlr4YnCVy6KoFQHwBiq2uZPzb0j8lDX
hvOfAPqyKh8QbEfn6UoVUcevJadubW1106RUCIwPIF5iIPW++Ahmo/cKe7uY
ad5Ht+h5W0iFPTY24a79URNqkwCKxSGcTullDKr5nCaxCFErawsUaU03YHaS
a7SYzYJqZgvKiU5tHmGdsu1zbAhNTFuHYqObth5RkCmAkzzgEFrOEDjRsiX2
1GIOV7XAIByWKKIwou92xZ8KBOUyM3tPX2VsC46B1OgK7zwARTXpKRaL6i0O
0Hok5snCCGJjd5UYj05xa7DQy5VIMmNhNZFa6wJSZ6Fnd500NHdGNZT2kHoP
TQxsNkFrqHD67j2r+wIChZRSTDa4+/IPjP9NjXciszpD+qEkrWeAnge1jsLQ
wYopBrNAW5IEZg7hCOM6KBdTmVXWYsDEX5vlJkUOaVhetQUHuTj8cuUnEnuo
26G1IpsFFBoNbRZEn0DOEUlkaUiVOgIj82JlD3dTGxaTWab6vu82bW9R20AN
ElBf8NlQz1uz6IVpDbLWfou3jw7dhP7K3LvFakzUNlPHIQgzoHwaJTWqhfg8
0xZGQkfJ3MIX2NYd7B1JmlnOnoLbLFIsU6HqF1aB9xqqOwxPV/fQ2BLlq/kE
3k1BCYoGR3T+Kl/QXPAABN3aW9uH8LPCNjTHCrCaDsMUhmCr6G//ht9BpSgx
+b6kaKlMvmOSdmNm9j7MfjCS+bwb0u6U2iLBuxDAG4ETfoHKWK1Ba3rk1GOv
tDBFEn6Xtn8Nry1u0JDzzGKHjI1/ac8ZOSxyhPl+QQvFy0UNo3unBjMo9ibq
Mc4vTDOYDw0oysa7HtJW5M2YxeruPpsSHDqcJkAmJm7uQI9jutaR10P3kqiq
2gvoTo9ZzaXFYudZ5U2giwJlU4BoE2FPS+sxnwrnCCAWQBfhKGX9KG7l4OCg
X9pVcoZoYZ04OnpVN/MbGRkZHR11uyfDGWPjNxj6+pSPMCFA98YHyoFxAxDY
2HhID4fohsqE/aBSRo+JRKKrq4t714q9U0r8G729fWyByci2/P2KwUsJ973r
7Owk3g9q0Y83IGtKXWA+cEXoDhqpK6AxuOK9pS9bZxEvdEn7V1KlUqTtjnme
LwR8ImAVkhUPV3gJUq/QogKrYvoSa01BmElF4hVp+tJVz3w5zu4LF69NPb/z
tGTSJP1yVBRbEOKpL1/XthSLGSmfdGT0q6XLsOgIOcEWN//7bc3RSzdSdAbn
zCwWOASKQr2yQSK6kGxboVpiEC0gc2Uy+7dgKv7KJLgkjMqmZhc2bzsq5/+C
AGMbnGYlH4s3V3Rt5q7lwqMP5poARVkPkn7mvjMJImpssBwBEnx5YU+39Ni1
QKyd0bVENzwQI3Tlhx9frPqEH3UJyAVrEVGET0hbQYg/DNBwIYuCxNeWZrlz
KcQHkm6QxnmKX7dAO8+QjZ9LM5jN+ACYofUdl3upr5QNLg7xrdR3c3J8eL9u
mq819DEvjQ95M+4gmrQtiQLJ+Ovk7D3b7VHvFY724p25+7+q+5SutcNmYmhp
2xWxVIRixAh+W8y89UAWhqSmAHlIwc6pG/FGIynUVszF/m3lGWLtCM8o4ld7
o4vhVoYB62beENGLtkjvJr6G+XLzYoENseEqCFvDm/oTlKpbGiKEQ3kFmbSi
cBpgMC0wUdJItWhqv1EoS2H0MjO7UNL+zaZtbdgqxOGyriYJaIs1WkC9aDhW
ClLSTSlCrXSxIhKhVVuaJe611MTB53d9fOH6lPaIZ6F6NmCE88kEqMDayIi3
zHpJI3msrGfLkAJeJjIMftoPvFwrbWqqkbcdiaKjB6NEdnRdJqgA2KYHlAZY
NTs7m+Fa/U9wZjAY1qMjEtKLag4UcA6HbYEvFKiHPEfcsf7oOJTQ2Xk6SpQg
Is+UYWfGxsYoAzWcVp/KYpDDWUMhAFzhHGIaAaZmiEcNuBfAGx+EKrAov35J
fX29305UwlUclwaGFHoNhTiwog+7TGiNy4dimfrTsyJSaG4yU9THc0nR9wWy
8aL2nTAOUPvyy1k3EUDxSwKESukW1AgH2oyL6QJe4YfeFm2/TFtjsfEnIgKb
QTtHnuIUfApHL1mGHFQIbWxLT3yp9sVNhHjz5GY5IjlJa8GSdCKzBHA+zery
ZFHCYTU4QaVck4vdwdh3qgs2xGKY5krNq0j1nFfEG/ygBhcJuh/+cwEUJxRL
Zuq2SRZ6xMAXv2mOK4oswmpcxMBSM4g6VrEKNH32rVyJYUnUF+U1Uj3jv1jX
fyztkAQy3aP/EsYlVS5hbWTDZixKuz87QjQUC4qsCvkpw8/k5N1FWHCtxZpJ
QrkTCVqstVSrRf6msrv05FfvnRzsGho/NzTec/kGgHMo5K3IwAt7uugxIP2d
KEogxoCGspAGKZRkBdKfP0k0mwXTYhgCKIotTJNiONUWBoHuhi3UkSaplDcJ
zi0ojjg5M3sP1nHLdoJuekHA2vKox0yOTGEAdkD2VqjkLVjkl9enN209ioZh
uKwjfNqos+5Y1/O7Tm1Ds+dzQzc+HRqPXp7wt3/zal3P5u3HmFe07wXkbCPa
VhghNaJ4u7NitvFVssaKcTWjYmotbDOXdVMM8+XKT4SOQ6qbEWlbODmiz0gZ
sCI+derVFpA4YN1K50eMya72ryxSd0mYYRCpbh7uHX5q21EFXJs0bCxGmNhF
mhOUhUBI7T7kNkptfwL4hPM+iFoVIIpY4/fEFAqPRDu+nk6LveUJvCYvVkfV
4DTpjKV6OOXmXSnEtU7xvq8o3WCm/cBrvvLGugZe6/EIenmwNZo71e/U1MyS
A2RZxCGeYediR1GOkYaqKyo+8NkjCpKumc8cG5uort7H7jCs2qYjbhdgTkjH
H6hC98UYHx/v6+trkGpu2WCO1G1rjDqY7lNZWd3WdjyRGGKejcws2SkmGu05
cKCBqnBANYCFpEMnaEedAnzIRCLFgRwfv1FX9+EOFRQRUJ/iWkf1UZ2YmCCP
G78y/gQoq4oSJC2RmRnuRbpfyUoTB2oXjdKKMOd6SUn7V5auWXvj1IQv58A1
YBSFGKaurGVYKLfwuMBhw5r1LfA59JrUN7Mzs/f/fv9nf15IVnlNpDuWW3jS
I8Mah3b1OLcfof5Kc7UiZWZv0URBy66PLKkEdg2oqUmsOId6vzWVl4Q9NHFW
QHGLToNoVoXIVsFcKpxZ7Pbqi8Z9S3dsShfXKz/c3YhaVNx0H+Htv+KNpa0d
1PV3H/aY5kLS3ua1MpmwYlcO//An5HmC8kYTWiiUC/3P3z4uG2ZBYpNBskCG
crPAxJdwz7xwdfJ/232aLT8JbxNIsKrABRS+v9bQd2xgTLGUi5xqRLG1P1GD
AYWfGLj2q9oe2mJQ4TiqAXw4j0hsv6X52dL2q7f/xCx3NmIII0BVvk3prBb6
wMbCZvjy0j936bpmGpmp2eRzpZ2yv+wXoNZZTSFrI2Re2HNGlqPsbVEE+Gzs
G80jZat8PtlUQz5XP3+nrfGzEfT5kpSvZbaGN2ry7k+wt3r6nVNy54XtVwRy
s0RQiOjgHKo7i+2KtFEssmnDqUbqNTF7lhVHpjsgPsLot5jU1hHL10k+AGJm
2Eg77vT0IOMc+V3sPS0Fq+sjSOw3Gs8bjpao19KpvsSh/vTSjZ+/LSyxNypm
GD8BOeMVhpVyNkJ2Hc+WfvxKVRT2Pi9Xdr1QRe7PbLUozSmVUiOkALYqlpeM
LQE1TQVx15ydGiK5aesRonnFLFcQsKzH1fZN0ptkgVMUllM6topoBLTrXpnq
GbZ+WbXWKWzepjsvu/2FW1raOJtJ5gm2o+OUTwuIfbSlrauru6IiRT4Xkqiy
8fOpjCq7d5cDhNPPITM5KpMsD7kNfiHvOcokNxPkwQYAz3R2dgJqIjAJPzGh
XpWDMySNLYA6TKDcA/AM4Ot3w6O9sfPwK3wAZALoou/BYJgYS9aP8/dAIARn
EmKUgSjRnJLI0g7Nv0YfgR3CYtMW7xGAMXmR6ClU+vo+B7jrt1OdcLnDXlTX
VvsUEeqzR8hZ0o0l5a+1tbU7fHIj4E+VofvRETJLe+/k17x/3FBI20xpkicX
JmEcEoI5ZC3alLQNvqUNF3NUs9wOq1VeeaSGzl5SblZoEjY1d//5XR+zlYuk
0ZSXonRRVAAMO45uHcJJhJSMQUmVFLItU5hnSLRea0YkSVzK4Txl6tMWFyoM
Tcf4IKrniAXaFfuBk3Yz3azuoZumRlCx7fqCrTDRgNcO/kGyqUyHUrEFkhag
1RlOgHFj/bWh1p4s1aUrkUXlFgHy2+bPNWWcROli8sf7Xt83ykCI0gMzXDS1
1hrqBPjZEBuVILA4xFQJPtis3JQrUUHj58O3f9R46QXHcqxVYSnlR279+Mva
zxRTpKgYqeIMUF2btx6JX5tk4jeLIQKgaHmdaH4HyuBfLuUv7+GXNEmQDHZM
iBJt3Gme5ZvDaDOiFwtfftMcN5ghlyk8FuDpOtT7nW7pJwmrInI6CAPMgAFX
FmrWtkXeMtGin3gXMzl7763IHxQ1F5RqYtLvF5MWuxkp2YXsxu2lqm7RF2E8
EFH8ITJ+BcpaAHEO7LmWVT7C9bOXxqJDN+FL97c3zg0Jkhk+MP/sPfOtujVN
GRlFYVANn3OXbtPPc4mbdCTVZ6z78g/45JiKU03xOtKrKkxN5u6/fjCmnLCa
895sIu9szb5X/Hz63fa3Il8ci1+/cusOXr+oKz7IK+XitZnGz4bfaIwJ5CZh
tga5kWPcoFTYZEsgsCJB5aJmFZRghZI0zl0WXRYjMzQO4wy3Bsfh5rmhH/ad
GaJtHZPY1vRumdCE/8Ouj9OPZ+rPhetTS7dt2QIAQMceDlAHYI//VFNTlw7y
sbSo81lbmjIsIWBRUryqM0vJW0R3uDAl8imnc052nHL8FSAfs2cks7Oz1dXV
LS0tDqwL2E8P/Eio+EB9Y1RokEfEyZrqBI4EAgGHlwp8ACLq6AjaBigOsGtl
ZTXBRb9SmlMMn8nJSQC9UZTJ6amU69IIhsUG5Cl/VxlCyU7St2OnjhWhTD19
Mzn1NDQ06J0dH79RA+cI6m8nZ+Irs1tsZhCoZX5+HjA2jKRpX0qgljKF2H1I
0i4/P/V6SBKmYjUJsK5ToxeKaUe5Jqpn+b/lCaVtYIOaukfye2yJjahJ6jum
7957vrSTu6DUK5bNG2kwX6zsgXWEose8UCWii7xQeW7ztqMaPlFzOzopKGgh
h0VxlWE1d4mBemrbkSs//Mi7e9L9rZRFImcWaxfPahdyYSiUS7N09FY10XBZ
R6zjSRF/DCNaqNKalcJItb84RHaPgAGoHGw2N35No73BKkZejVr3pTP+M+8c
F0BY76zNOJFXOot82tb8hXhUGCMVfWRxEUUcqCT83K6TF6/RzLOgzXBJ96pM
/qeGdo8JY8AeYfO2FqnWp01EgfJxQMwDfz3UN5z1YAIssfY78nlQt09wL3IX
8GJlF/vgU8NeqOxR8QEkwtTtyrQvEUaPtAuDddmu2Re9PjFwXQOZuEtCfp4e
V9idAS411Yts6M++Ie0k7W9EkoZO+NdoSMaKi1IYBhxO9yWLQXthzxktlEGz
ZbLCmgLEpWTFscStse61ySBcuwTfsi3KnDi93hnjKLKhyFKbMEOjCq3xdPrH
EUr8/ubkpm1t+YXaLKEeEoR5zU9tO/p643kARRw41AKHprxBZLTDgdDJGBie
W3hBaFOgzAykalj3P5LGIfi2wg2lJ2HlYpvB9OdH+HPJ7jSRYS3dUM2SRLTq
JcmEr4MIExEM+8yrP+enI+noPM3KWYJMAMP4WkdR/L1Jy9hS7gquaCKY2aMy
2TGXaNdmipd3nMAS2td1dJyCogBJ6uVERT47ItaigLgGE0M1iKOqlEMHoB34
E9fFeA+AUDqQw4kLoSgAgd3d3VBCIBCiQIg+jNftIOTgV2gqcpV7rcg2vhKA
fw7aDbHlgM7s9Q9c2JEmq6B0J8ei9NTM3GsewMqqvY5BBmD8+9oaDDzph8Y7
4qWnZBTh0DeJQegduRT9vqYuVZNu6DC1QSbFfkSFgKJ9abZg0noEMrVmbJtj
ZkpVjlCqhj+9fBNehUW03yYtm5y7kNKh9sNKDRvk+r7RkduzSDxq4cWsegUD
0x6//k8H+2VUDQlapHYprzitXokmZFqprSnOWHEoRQSKaRcaXk/F6rbMkTTM
53afIu6UkFK6zy/regz7tVkzYFkI1NU+cI0fOctfoDC0YUt4w5uhvV0yrOtS
ceRIFgSVSsaHiuJTKi1pHUfg+fWGvum7P2WrFVY1m+bFK9MK8FAIQeUxDb8K
8lYglo8+G2GwRHy+wgBLDLIWbdi+lStWpqeA2QoD4iXFcSDnJhwBWFsPsYea
eJ4LAmrBjShfGI2oFJ62AmCcvXRTA3Xi1bhw7Q51MJ/hXKG1CwOUeGd2bsX8
M55/8dptCuun0f5CkfH8rlPyrKzmT1I9a5OYtvPSxnB5r9ISsu4Bt9E4IaJc
k6QyiMZzY2Hzb8JfTMJDbi5v98d41B6XVWyFeDyRn99IXu3SCFw8BhimSYQd
g8lEYlpjYVGWuuIQEI4Ouu/duq5TNoFHdHR0lEOvwE9AUDqKGMG4fD5McTI2
NjYxMdHa2kpWc5mVmFNTM4Q8y0Q0FZvfTTKZTCQSFG+QU9cBvnKcZiJMIk0r
UWoUWgddbm3+I6QWlwpWe6UAeoV/h8LAgKYw9mPadCSGCEV4hSjB0dGr7hNg
QABz+tMECScZHh1paWvd4fdRk8hMkULKjI9/T0fi8YtYnfAWh6HQSVFqG9wI
gs0AzEiVDKXpFolw46hrVrRzkZgmhUFChs7qQw3DyI7eXCa0wX05NJW5YmgA
w/tHEDHmLlBUlvzh6KUbtNT+sqZb6IULAqQfQS/p4F++K4Js4A53iZlZkXDi
Jk3N3d/V/vXPth+RunhSXBbYLfBTALnwob4/Mr7K4mavKlCU/YHuE/W6oeBw
BqAIkGZqDqP9yBQZDzi1L19kNI/XG/8g1zhNDUpY/altR+/ctei+TO8R3j4R
TdqK+BHOK+IAd02a63cYajSkql15Uj9Ahy9cv71p61GbDpes66W5aXjT9qMX
rk6anK5O7FZwqJdau9MBRYWBJXf00p4zTHXCyi79cFWcn3zpSdqcp3uUF2FU
nC0hbqRwOIUnYXZBjqYcH+P50pPSylG5xMq7Uxj4+dvtk3MLKw/PzowWoNAZ
xCFWzCuoC+1+rddyZWU/gUBRojXktAtIQRyETSLgcIRqwryW9ylL2nzaJzHx
MMzM3nu58hMK0IT+/vDgNUvz6eJQvozRRMY5orPH4+OGygHEm9asX69HEyjy
XhUgEzNgPvTn1UEUfCFbvrKK8nTkm2tOk49HbW0txZNxpP+A8wEjMXIjQFJf
3zg/P+8obQwBEsGq/n4BTcnMj92W9ZMBRh440AAnQI1HW1tm5+cAR0kCEEuA
KgYTQ4DKAAcODw9TISkZUTiTwkqn5twM4969ewTtVNeS1tzIp5nm3L35M13d
Anr5hBcJlEnJ+AJNEYK+0FQydFSBd6yRB5RLxwFzmsrs8N0d/vff/x3gRv32
UWt1swFHRCO9a/pxtk0FxFuJ0BfaucO3U7cv9bmMEFgEaFfnkK3CMq0f11hy
GCiq8NHdGOBCxPmhg3LVE0vkLgzwhcnBtKQt+i3gpH58T6xVKXn11uyzuzpJ
s8bhqdMDV2ER9Mw7HUnhV6Ibs61AVhMo4nJAPX367WOMjtJ/mgVrp1n6GVl1
YeUiKoTbBKhDhqCxAIM0/NOChOgMsKsc9HnfFhkgp07yT7E0tpwupEhQxG80
xkxHuMXUxS5D0NBrUZBjU5u3HuFQxsRpo0quidqzaXuLDDujHrqfllFpaqBY
qGmi0X6VDYkvXLuT919kKLx83amB9lbKj0Mq5TnKAf4V/gSwXPVLQui9Z4ZU
7WTXegTtMWT00bND37N3/IomNxyBBfrn2MCYZj8pwpxe/eFHk9nilcuTBhTR
IlFFPhRhV0OvNXyeCpvRcpweKhramVpcVto9vtHwB0VBh2SQKBk0g1x7OPro
kaffPW7tOg1JKT5OQFF/1AOaghiX+xv6QgOrP5GNDhcMwGAtLS2knQS0cECL
m82ntba21tU5qT8TFdm6iSA5yJguZSg717z3Xml/fz8dpEv00lA3Pe4AsfBr
E8IYETnQV1pTUwOob3T0agNGyGGWD7pA6NRxrV8l6TPTTAuMdaPRHsc55CkD
kBXwGwwLdBbQKcDF8ooPSLcOeK9/4AIcRwQrWgM/ycKQTdeoKApo2aSi0Hzz
TcLtjS6HtOOUrgv2aUOqNxvqrav7kLxsYHhjsfO6xaYyKthXowIQuctxGCvu
1jjhGteIPSJwMXeBovIcDJxLTHRf/oFdGmkB3fxW68D1KVrB7VOyDAmrwQOZ
9UChxaSM54yfqdmF1w7GZBjDglAGrMUquY9if2R/lpV2fnUZRY5psrP9Ai/r
GbAioGJtp5RN+7MW9DppViGIFXpBwL95W9vknFhuVCqWFLtXavAi6sjIT+HP
KM8a0ctStSp4RXIQfrXunGErIflg+QrZXBLjnDsxOXoEbJHWtmjum5REDV+X
se7UQFEL8UQa4VcQKM7M3hN+rxS08E1oxlGV4UIQs78+2Hfws8vxq9OsJoZ9
1luRLwShVyiT1FipAPGcmR/vCWdYywVVj0gfAeTArOPKxowHXFrHmW8BwlfO
IELvrCvoVy5PGlCkfFVMyR7sHTGs8SXMr9ylbQaWKSRlXFa+X3+//5xjSOnB
5sACGEFCBBODNmApi6re7Bn7RxAomuqZTySGfFoQmGi0R/+riZFV2P4NIBB8
BgYGBLqQjJPMv0xQgVLCZZajrS0WDVVi+Wg4GkaRbXxaPEA6TkccXF91dbXf
78dcJ+LZkApZZRtJGl4RiRq10oAVu7q6u7vPVlXtBSwEUNbhrzGCqnaHWtkN
fmZn5wFwAiBkvAr/Ql3ENBIgZBvC+oaDX/THVVpqMWJNaDEIdQ0PDzt8c9Sy
btDgY44V+cz3YnxFjmGoD0I8Hi/XnNZ9GAMTYLB+DiV9ho5z1CB1I3bB/YUu
T0xMwGiohH2lKTNl62NCLWSjBSjBPVDrDhdzHSjCOccujD/zzvH8AnI5FBbX
m7Ye5XTAjjL1imgmdBnKyweMMYmBkWDzMtOJRSpoSXHkb3msVn5vV9dGkesH
uEu4Ij+TmaWY6kdu3TXthvor7kM2svDSP3flSQ/3wwyBANbmFzW/0fgZs4WZ
VWYXrk4K5a/sTlOetnGwYsoVBP7y3Q5K2C3Eok8Xs8QkMjueemyS5ktV0TzL
VygibQhVvGX46T/xNT8b1K/M9aYEiioXufQXzhN5NntgJLeH+0UcTs6Kguc/
v7vjWPw6AW2LP8cUh4QBpu/eK23/WkSAKQj/JvwFdYxMD3af/FpATZmjmfxe
KU+QqOXspbQBqzNPbobqO9WFfrv3KMkmVLT7+JcKqyyBatLJkwYU9VmxITaC
j6XTUVpzw8ogaeOy0qwIOxG4TfrkrNhpGdhKGcEGXt4T5aSPhpalKNsOPlpA
kQYTUEQ5GqTRQg8owv3YA5IRnrwlu3z2CDAWB4WIYgfqK6E0gE96FY5KW1uP
+bV42nC+nslOv6pB5cuLRnvc/CfgHAp0Mzd3D+AQNAyjvojLRWI+zP3nRzSF
hGGSLBirq/dBdVwa5UBB68EGR5d1zOxuHpcAlVZpCVBGR6/6pD9OD+OrRCJB
CnE/+msPj1yprK6iX9EmU77CABehGQ4bxeHhUYLoehtEJEOsRffyNhWzWq5l
3CZjTqZMDeEuPVOu/GLoJ/yKl5QCHJ2dF22ORqNwq+m2Ap7W+5vynsKA6/eU
vKrdau51lNwFioKAQu3ec6WnLWgh/FaOXrx+x9AoQlpuLArR0OtSSNJ+stxI
q/b86cf5p989bjkCpPpY4SOKI6O372YHOlaXUcTnTPIJrzX0YSEZ2h/ZUBD4
H12XeXDWJDqOkKu3/wRju7EwIpWhW9C+VIanC8Ng6vfCIkacr17y2V2nyeWT
w2XkqTSFMnY6KoLd6X21SC4rzyihVlYFe5LRoZsqIpMKQCTwOTreFkj3KMqQ
q+whzMz+LGmdWTCOE/ksQO/gJRVV62uoCKwd2tf1R23Rl3S6xQEqromOH7/w
vcj7I3WTSfjvr9454dhNIPcobDz+nYjLnekhyTjLiQuVp4MkrA4Je1qx14ON
HgU4yi4fnPkEAkUJ4EOvHxTOtoahkn1jXbYbscR4po3LisWKnyL5eLHlUZVX
pMIN4dYMc6mQCVD4Km088YFbyO5GcgcfMaBIwqn64CfgBHfAapKqqiqyWNNC
PduUlcwQ7tjhB1zEGmTHG9Ta2qpfW+4K1cLnd3Scoora2o47isJcxpKpIw0p
k5nz8/frMaMKwLDdZRXfKHpzYOALTjnnfqmJW4tqrtYjGHUcMFJKgKR/p+ro
dzT1rHIQpGwmQSGvMfd0K+AxcskhJTicD0ViaG5/WVmFpvoX5YuI5W2teu16
FHF3rBvAirVIG/pU/HBH1mmAphVIGAL+pNTY1F/Sto+N39B10MS1prxHLNCe
SrZxdXlJPwpYMYeBoqWDk2niyXtFMCfW7jXJii2DJz7TtP+bNJRyRF7i2nIb
aqbKT59yK18FsoZmV58ZNFV+4RV1fhWBIq2ztOLDz4vXpmw5GlJj78hfvt1m
qePXyptFpU2xzAkYu75+8DONFk5NWxHeEFnLrXRyImCm0GKr+NIEqODWAGA2
eHhUsbykZtXdpDZispCXRGwW7Z1SxmMcM5DiTRlcQkZJBxQpqtVGitRU1PRy
5SfPlXaqoCXiXj+1tfXL65Nq06Sr19lKze1Qk9RjRQJuzMOsbfkUg1TcHZVI
pSj49/s/U7fB1uDlzWyCp0qykbBkrsxf1vW8/M9n6Ij1Iq/8xjxxQBEnwJ+/
fXz67j2ptU/CrdXjpSv6einonSYuq/aiGCL6ELHW/Jyr4DyKzUYNy94z32Jd
C9nFOLJ38JEDisPDw1aA65Kdvb196c6k8Cw6xiN9aEfnabJLhKLoBIA9jLhc
KPGYHk+7srKaQY4DhgltuHKyHkBxFDU9faf+wCHhHqJ04oAJJyZuMnyCC4kc
MxXc8vl8uquFXimRbD6R2EXqfwk4peuILqJkBRSjGKyGFNYpmTeFJElFLsPv
qKg+PXBBTV0tDWxnZyeUxt0Zmxh3tIScoH3+UvQ8uufA0lARGxmy9aCuQe7v
76eK2MccBpk4xrLy3+3wCcNOQrDpOu5oD9snEEBdztCtpeQyUOQFy9rY/qr2
HJfDakoc6YVUXKIVSSzVzVCeempvzktPxo+wFpNuBcaK7/Iq2ygmrY5AS16o
6srojyNtnEhrb0dTD1EM4WtzQmmHm5TjpOzphauTfHfkKuXC8BRHjkIASTaD
elQgQ4NiBHVx8Kltkem7bHftyGqtH1lJ+5U+z7C2GEkR9o13EEUqXjE6pcqA
foWHzw39wKrAzOOcEiiimp48u4+QRcHPtrXKcMSYGH0DpR0xLDpd7e1to2fY
vthMDuDI1sjnHOie3rh8K4hNeFf7V9JwNNWwLGfoqG4ew0VuiTIzMMSgrjjM
lPnkAUXy6+++/INpso+W3MJo9z2puMH0tWsbKOtX++MN/3966UZeEVvJckI9
jssto1FhYEPKV/VAXV53oJjyeeZ4gD7NcSOdAIjq6Oior69vaDjY0tKWSCRU
sXJYyD8FPYWvuC+nvG+IIkqJdEpn+caEYblgOOV3QG6uE5NQAhwndDcxMUHA
iZ0vdNldVoFmfm6RjadIL+wzohjFFI7DjseAfV4ArZEONyVpqVs/+rWKdATe
0tYKgLBGcy0hvbAbrVGXoc2AOeG0jlQheubn53UvFZ90qbbaBliuvLxc9z8i
7Twn6QYMnGrE0konPgA70AIB2empRwQlmjkNFGnrWoiMitKDXPnh7io2RQNL
gpk8e2lC+c9GODWw5XwqA9LKDCCakc8KZHW9nu2zfbLx/LBMTiH1RE1aFlcF
vIvCW5u/sGgHY/WWM0NbgjRA0j10c4NMqx0mtwvhgrFF/IpxKVXzNcouKVW1
NMLi22uNvemfkyN50p9aJF/WZ+aHKpRJjYLObVDZA/M4pk1RM/RumY9IGqBo
uTNv4MRqlKES8wrtO5NQEDQ7MkeMElKUlNm8SbP2DBNlVHriS9NUKOIRk8cV
KPK2QvmZL5C7/St7Pvmng/+m3pSkpdNfNbHsvYnpFRat6bfMiB6F1aJtJsy2
QesIFNNZl0W1lHk+uwYzOx8EwH6kTXZf6NA4C5R4bz5d4aRshYaNjo6OoK0g
GQGmOx8N827IlHYiHvWAqxcmQSZ3IfqvlQibCZECyPFjGr4MkI/ErwBVb2+f
P41Zo+NyGKI9ldV8BMBbDQ4dJcWG0gfiF092nILvsVhsenraUSNZIVJFgNvp
Qt0skIWwItsM+F3bAZcHjYl+2TvpfBj/JfuiV0pBlthYkYblEcGKOQwURbTt
gCJqxJHX7XlRH1wMCl6ipjeYe5/ddVptn4OSxrTS1svoIoQNzqEh3EopuVUE
irYsvYpUeOad9o1FgQ0FASsOiQxdGFLOs01//e4JAnUPEs4iVYOQkLCKlGPz
ZsN57h1l68N0jSKwjDAmFBzIorXWWM6blu4YTsvgja6ypQgXp9vzC6axRoaX
wodX+ZirNM1s0IVWlAWHB65TRpglmpQh4LYqX6UpV+r7vxEvbJKLzoYpxQVC
YGy4F2+GZN6ZwojG4QffOzm4JB26XvK4AkV5rWEqrb3ySpY8IhabbdSFJcVi
KI2kv/2bDEBRBf0WWQvpIXkQ/cS6M4oOIaZOeqYoeEMz0xxKyvXdcVCnBGN9
nxMDRkXp58fQS5dRokMH6hABt1BV2tnZaSLrRZDDgV3hCOMQDscNtVMMcNOF
Ycj/hd1GUvaLFMGAaekIw6ol6cFTpz6GI6QmnpycTjdcLPVo1qgfmZ+/D1iR
AhgebWnLvP+GPhLTaOJ93F1W4Ufzy5SVwlDX1X3ICmi/RrfqQ0q84gCmhqHb
ROOwZF8cx9lmgOpKyS2vi+QwULT2rch4FDWN3p5d7bnRKg3Ne5L7ui5bTI6s
Vx89AUs2oMPC3ugfsyCvVlX1vCCVTWpyB+hY0v6lzFIt2TYKfRamWMqYuUN8
b4tfxz6bqziePBoqurWEf5u3tSivySbLWbgoCJhW0YlS56W9UUldLf7qh+np
RALw6P8rwsopF+U1IBUvXJshD24abTG2yuVKZVRsFrEcrVB1aSUNULS/BQUB
+SgWNW3a3nL11l3t8VvIblsKCFwm/itqFgFPtkg6VBKkxUHJKK6V09OK5LEH
iqalpl8kB3abrfUDhXtKU6n8id4umFkyQ39pVoEdKAbqkcA16yY9akCxFRXB
REZVV+/TI/J1dXWVl5ePjo5mwIrwc2BggFSo0WgPcYBQGmASx5k69mCNZJpG
JQm+CueL/XVUQiKRcPv83p6axIR0AmsRvUbUaDx+MZ3LCTQjpUracbKIlrNj
B0XhdsM59/mELQEJEwPp5tBSjiHAvBqXu8fc3D0YPZ/KZE3HodjBwUFCcTqu
I5A/PDxsYrQczlmTsqmEFXVGt1VkHrRK6+vrIwBZrkJiprxNbp4ZHhX3c9LQ
cJBxaZX9xq2j5C5QVP6ektB7ta4H1aQPZDLtaIlkSyReEr9euXWHiTi1XKp4
xfo8Vhwhp4l1tFGUKItQonIcm5ld0LSHVgRmwi2IG0OAFV87eF41fhUBlZYl
GVc6uFUiaww/ZujDQqmH4efB2Hd6R7Ssi3RjFki9NnLrju7jnOIjcz2H2dzR
MFeXKk3bX9TNKVhFmZFt8DW8aeuRmdn7S7ZlSaCIBSpOVeC3rzgvtvIHyea9
aOy7kkfu8MLerAnZ+xAafMpbVtL+VRbFro08tkCRb6t6odTzY6X5Nmh7lVzN
99d6dy3E+JMtxU/qXXxop3gaH3QyeRSAosvvoJRoHw5kbQonkWkiBtPDOSmx
WExPMQyfiooPHOlXAOH4dJSI/rwZmkfYTOjBb8inGkAOmfAxtpmdnSUrvkAg
AOCK3T3i8XgGtTKIPYtK6tNgKEpKSlpaWky0uPPbozW6V0My6oPxBKxVonkD
ZVg3Afj500BW6FptbS3hagr8iIylHw46WkvGpQzSKKMKdHB+3pajnJsBJetY
EVAc3D7NL0aCbd47RKM9GUZJgWTYKfh1speEMDPvDhwBfNZLchcoiqxkynAa
fgpcsdrxXFjFqYoVbfvLd9tlTEKOh6OmRL3BnCZjRbKajKJaJmiK5r681vhv
KsJeU76yrsxTxopsTTcjnD6c0a0fWDTzeCEL/1jbTbdPqDUxUh/RiU+/267T
JppnrqnMJuU9EXlYNEY3zYYi/FxppwLMa2ZNl/xP+3vz2HK1mIlo8jch72zx
3C45yKnjKHKCFRtcjGzedlQk4JP3e1F7clfc/l3tX8kg86i7Vw6tQbbLfbFa
POTZGOM+fHlsgaK16CTZukBaJCoKXrcnXEWRQNSgCVH8/9zuj9P2V+VqeWnP
v5qmyZdkJ48CUDRZb4ucDwHFhoaD+gkULae84oMllYZQ1CgGtSadL+AQR47m
yclpitBIRmtlrkg4epMMzHLiV7nn9BNiijEDdAStJdZrd1kFVAe/iqwr/vcA
p5mokw0EQgBd4Hg02qNjXSifygkGw6ZLdCu7srIyckghyjSNP4sUQmjwBboP
XzirYLryTS0zYLoGVFXv80kTzauzs/M0vPrt6Ecas1zzzRmhQJf+97q6utPV
C1ixSotgAyeTOxIJMbeEEimBY7ou6+KX5Qw56opGe6ioHagidwfYWXvJXaBI
kAZZDsHVTM7eWzKB6cpETr9W7BT6/nd1nzIytM2KFAJF4cZNW49kMVGvKqOY
1CAiHRHY6+ylCUzGKgMV8hIm1L5C9RxCxBtsPD9srD5MlHOapGd/+FGqZYsk
MYuxMcVg7mz/UuuI6egFUygmaq7RlWkJZqPqzCW9uDWAi4si8923WsKgkNxN
CEs/sYCSq/KrdZ9ZPkdpJB1Q1FLPSJQIv74VGVA9VOOU5V1MlsLkUEyBH8O8
g+AHnhqAXuSPnCeL+fgCRUPbvsmNj7Wf0swApcXGamoETJXAiOqC738rBjk9
UBTPfPiFveceXDex7kCRx3x4eFhHC6S+NCXwu+rTaCWANHpYxZSzKSAKQGVI
7tmgxfz8vEPdSWmaTQ0ZOsoB7Adop6qqyl0dYDxphYgfQDKAOTs6T1OCEgC3
OrVIkIk+0DadEhR2gEpFm25xoOwtAMbSaZNZpqfv0Akq319thoEiAbznd3kT
OwZEBjkEaI0MISXmA7jVFe0ZHh2hXgP27lDqaRIiY+FCPV6ioxblGC7DTmJs
nAn+K1mZukt2tJB+AkqnGqExlVV7HR1mHpgKjEZ71t2lJXeBIoIKqX1+2Z50
bHXEsC21PD3uPjFAaApddMmDmBbrZjWSEi5m0ZZVDrgtGQaldjRkDO3/ddcp
hS6OqHQ2MvkvWXvmiXR+GMxq5V3IKEIdxgGfAUdZE74AIc306+ZtR2dEQmRp
X2da7bDCfRBwPBa/lkfmf5ltWYtDF65PmWrlXFwTAgyqOKds/PLYZEukEQzk
q/SC+YUird6SjUmXws/2tiJKhMKxpyaxwcqnIctlGuA6lhzEYDsaeb4Fow1g
Sl+RH/xRJBQfW6BIYhi8jVP2unYHNGMZtq8rrtTU3sSkAKm/CX+Rcb4Sz/mz
uzq1MrLs9boDRRYKne22VQM5cKBBh3bkJ9va2prOt0UXxwkON+cMERrp2mg0
SplfANe56CypV4I/fTcyPH5jQtkuCka0pk7AMwIt9SrZNGA8QIMUApoCG1KZ
ExM3OepOusbAn3wqZzGBz3TQSxgo+kqj0R7SJpP3TcrRoCMiKjUykMPDo1zX
0ZY2SpbnV54mgLGJzISDB+obZ+fuUe84pDl8DjcFHXUByCfY5uBjHSLSdmsp
VGpF0uc5NcpGa9txwuHu5Nf6+MDN9Qux7u9nrvtL4YboKcqcBHBtJHeBouJq
hBaspP0b01Qef6skksgypK5zkSCGYXZdvqlyYcjxkTpoYewX5pQcsKpevf2n
lVb6MFL4aR6R8vih3u+4qLziJr7LFLGco/1grKFVZSQM7btp/vX/e0LGNRIq
qqaNhdLXY2vzAJ9n50mSJoemxPiWrzeeR6Aezqh6Dj/zTrup62GXYvBWR4yF
6blF2Tu2YlVmilYAuqLgxWu3M5eUHigyEpYo8X/ecVojYFUfBTeeTX9LECiy
lYUyzRXJ+5gvemrbkZnZVTQMXjV5zIGi3YrDsawq7uKBsua5qsRtpsVeivIx
yn3q/tLek54cuuZBWJFHASiiB8oFtbgLlKUThpTsg9SOAFR0NWUZ0lmMlxz8
qntYRC1C7biT8jgDrsjgOExVE1giqo10xxq0cD5ps7Oz0CQAaWVlFYQJfZi+
2d1lyn2sB/cm08o6CZBS96IBUwcCpgLsB3gIcKDjBPpOqVXGJsZPdnbsENrh
1NpkFjqf+DqonQJLEnCFLsNf9wCMFI4kv4OmYtXiNvWijV+8fwBOgIYFg0E9
7bVeFym13apeR0u0Z0B8AsGwfkJdXZ1DK82jBG2ORnvKrbjrpT5liwi3w2Ee
aWK4Ia6lxeVqvcaSu0CRFkdahY+Rl+6aqMCu/nDHFhWHR0/6tDYzBjt7aWKl
TVpdRjGdGKSxFWU25bOjMcVyKcQoKNg7VGKy5l1lehEFZBMA2SFfXp9WPhFk
xWepNa/dWiIYJmOhTdtbZFjItIMmPm80ntfVc2vzptFysHnbUV4384oO0wjn
oW8yO0H/vmsws9VE+vA4ai2GEdjSDGW+3viH1etBsrR9kHyLyDSRYC3HRVe4
NyiScdsQi8z2Qk64hkQ1cre1yrR/enm8geKjIWickLG/9P3Ba3oUgKJJXr1p
4p+Q6NCxr+9zQGI+ld0Drk3nV6srJUUEabwKsz9T8ri0bBJdEkWTNspGBweI
W5ucnLSbvYno0ATGgsEwedyQdRxUAQBpcnLajZ1MjFIIEAsRVDm1X4TK8ZW4
3Un4kv7+OMXnGR0d9fl85Nvi7ixleTYwnUpK/2iH2Z5fhbyGXpSVlRF35xjS
oy1tPpnGeopiP+oOyG4VMElvby8MBem1oadw49wN0EX44JTsfHeHn1jKvr4+
ZvgBZF66dEm/ll1XCHITz+xXOR85jrrDPNJEW0rd4d0df3stQWMOA0XFz8Ca
NXJ7ds20X7DYyVBylMnXslSkoWuS41YcpCwJK5K1AYqmiPL3hRaLplla0DHl
JXTrgaffpqmA89fIQG2Gmd0qp1+T3Nb8BcInGT2GfGnzigIAdZbz/MMZF6/e
IqQkk8ymGTeRUbHrW4MhimFjVx+eUI1/W9ll0XFa2EMMASrJZ5GcN2N70ns9
R2QE9QLpuv4vnyQyFbRCEapnQfY2IxoPaSw0QcdmYR685QiM/74zQ8qx2pbO
wxoIHhTd5vdhigcUV1vYM07e6EW5fDzmQJGnI4rlwgpBgh+aDYDtZDoOsKG7
+yz5U9CFdXUfZvBzIVqSiabdZRXT03ccJbsvIQTCenACgY6rSP0KVRMcQq9n
kdxE6FKXkUOkv79fJDHxlUSjPXP35mv310ELO10JTZKYDGx+fh5zrJRD5fCl
ouIDBzYj3Te1GQ0U/dyAlN0cUO4nY+M38LsQAKIEoR2FNyHxCO3kpHjsgAMI
EzChIwR3LBYDcHjgQINJ8bfRGyXzaIA48r/o+VlIy9/Wdpx+HRy8RE7WjPr8
UqEv2w+wk5hMdy1S+68FxnTImmHFnAaKnI2CVatrMmpJiU+2hGQmEZVDGQ5u
1JR0PZfHV9qeNQCK4tEyzJFbP4pAyoxeijm/jLaYFh85Fr8mLqHA4yoGYbYr
PUEI6SO7eesRrVIy7BSj1z00ttQaKv8K8I/cKvUcJSk+xcFPh8a5yWqqyqL9
KxTE0wKuFFCyHsokyH5DSKKiB/TzO09n58ySJ1+QiHwgiyJIYq+a9Fz+QULQ
4hBnOZc7C7QZIKxLW4xtyD8vWj7QC6Y2zMRHa/n+HjpM8oDiags70Vg7xxcz
OLM8LkCRpbp6HyfpyMCnjSgZHh4eHR2FH/H4RV0TTXpehiv6Wg9ggGPo+ZQ/
rLsK/VcAosLJ11fKwJWuHdGcUCg7nh8jZhNoIcdkU9Cefej1/HnKLus1Ulxu
QaW2Hb89OU3eFpzGxXEymuGJ9lMAHF0VS6fRCQCi4BxHQhZHN8mbm1DiF/1x
+u4gEvVLyImGcJdUQKNeG87p7u72+XzRqC0gyfCoSF4DUM2g4JYi/3XpN4nB
lAOi16In7/69Pa4jAU4AqAcoYJF2T3fg3SfmmZrN7ur67VY8pNybCJV6WYVu
7bnGOugcBopI5cFS9XLlJ7gqrdEChKt/VMRMLgioAIAR5dWisuIi+jo39Cgy
ijg3ibH6Ze05ilgobM5lRkICXRL3wtj+3f4YdVldKUTL+LJSkVE7jsWvs8pb
ZGBUERRfqjq7TM2wYSxS8BlNH5ruOQkwBbpWWwlLSk9+hQ9JkwpyHpTcabEV
+xHGPHMhaYFiEXk9Q8khMosF/L+Kjb9wddKKUancnFUUI9ES8RbI7DNixwGz
xDUR6HtR20qQq8WCvAX4xQOKKLkHFE12llGbrr96p/UJAYojI1f09ByMykzS
/KL7sE9pFf1aaj9WPfOvdKaDtkKn6VG/Oh8ZpBQJiN3woAydnYkepL8eRcUo
K5oBk5C3MtQoXCSwkQy0hBdMxgwgDqwIxVKmPIBtZRjcOyVWBJDsR9Ly0qXL
8AXgogMVU1pn+EJeySNpDBTj8Tipg6HBX6BGu1yECRpPeTJ/YXQ6OztLsbV/
X1tjKv01c30oScCq/pJdlSonYHnZ7wAoth5rSznaeqXQNbpTdH+Z8SNG0bqV
GOWGziFsiWaQ0ttlbm6O7g6cRn40jkopqZ9PSwCU8tY8bMlhoIioBtasv9//
WcrLH5LAvflFdZfMySItFZsIq4jkJhIlChKmRMR4eeRsFPnpaotf1/wsJFDc
IFXnCoAVHJ6ZXdDDBHHs7pVXLBW/8Hm17pyoDmN9yxR74tfIwdi32MLlVJF8
5p32vKJghuR99HnmnQ67PnRxLbdipe1fYyObyUdetbZZIb0whSicvvtThkJS
q57VrkTSwgWh/MLgKvaMbve/2966oQBd42lfhgaKgl0sZk26yl6NQcU3bT8K
XZ758R5ZKVhWoYQVJanoqZ7NnAOKKrW0vHkwjcA+IqN58OMDFKGzDQ0H2d1V
t04EGCZRooYPddMy/k4mbQwjdWgE5c/PzwNW4YgoIpvzUo6u5FyjSrOQnsh9
LNyN/T6fjyPeAJ6EcyhuDOd/IZItHVB0AzBqZw2mP25pa/0mMahsI8fdoIWo
S2gMVA0f/U8iUZ1gZcUwkmd0yg6S8zLBWtFT7IVDyZuytQThCLlR+EckPy8I
ZTQit4kJ+dZz+HGiiOFawOd0F/TxT2ccKIKKa07Q+j1lv3UOYgkNGB+/QUYI
UCmcDDC4srKS71EsFnNXEY9f5I3GbkEqro/7cy4DReQ0iiLvnfzaCqS8Fhgg
+VJVVGj9ips32pSeQWthQoJx54lvVtqetbJRTJJbwV+/3aqnrmZezspNXBQW
5mcqXFtSMQlZOJgbpvRumJpdEPBGRNgmvCQhE5lEGkz/ZSxqQTweyGgVhjI7
s7xU1W0QOJSNT64NsUgLa5kIRUhaWs77bDmGoJlfYGNh5NzQeIaiUgJFpmQV
pyrw52rCD0NE7f7V/rOyUmFU2YzUZQAwqoK+QfXkRNCtJkKAf/O2FtglXb01
m7R8XZPq8cGEOobHKOYYUMQoW0l9qwg79A2FTwRQFBlSFOSDJVt3jgCAQVCB
AYMjFKHUPNoP1rtsAjs6TunEI8fWzswaERlF+ex0yg7gBACV8vJyqi4QCEAX
osh86uFlTArDglxWStDlboCBYWoIKx5taetHF2DAn45o4aai76B8MUQKRFFp
ZJVHjB98cY+GSUmr0RWF8JWw8dvhn5i4mWE0NFX7nF+ZHYJUVlf5VDo84ZGN
gwBtAJhHJgEU8Icuh44QsOS01xkEKtqzp6pE3XoKCkQyPT1N5UDhMBR8XMSZ
tGfkYTyZLuuf7kKVzh/qYUtuA0VhZRfGhLPS0HptuKIXqrpkaGi17uchw5Mv
Vm1Js2wsbNajRi9T1oxRREvFBQCBG7Y0k+aXTATzCsKUqU0cEemDw8+824YX
WCxfdoOs9nvJf/nkW8tVuTjEX9AhQlq4LVGFsfjp0DjBSz07T8rPm42fsnXi
KodkX1qS/vZvKLC25E71u1kYENQcWrp2X7qVoZRMqudiFdITU0hnz/e6hAat
8fwf1a5BD7gdwXTVlMtPkboU6ahAWe2Kfh3+Vd2nIiJBUl93SDHtAcUcA4o2
E18zuffMUB6z4o87UATQxSu1ruRlDaMtth565i5ZpkOl69OUmNFoz5KXmJi6
hQm3dKcZ2pHKymodldHBqamZEmn/tiSBuagjMSbiONGJI6UylEyBdMbGJupF
7HELBQF6pGEEMEYOMo6uURCeMrRLJG8dOI2y8qUcCofAJTCQKuBPsj8+4POX
+v1+uF8ATesprCJ80ByxUoQft+3Tq6v3wXFA13pdbn6VhAIwsqWBbgAZRW90
aoZ+FQ5dKYXH8VkX9qTrHZXjU8HSl+z+w5DcBorY7GMXvndc+LDljcbP8mQO
tYi9hQgGCiPEurx38uuVlrxWNoryy8zsAjJyFAGSV9WgMlmknClYncGmZUly
h8mmYrzuud2n8iSQiEi0UxjZvDUyNXdPD5OYthgMO9M68D3jQ+QV0wLF1xv/
7dzQje6hm2cvjX166YeziVs9l8ehRw/7c27oh57LN/7lkyGJh6m/MrCMVN2q
AEHhj2LDGUYuY67nCGcexxjpq/sWYAyirUd0oGvlCpcOXBHiFRWRTrc1rKN3
KOH1hr4TA9c160QPKOYYUGSBSeP1xj/Q9mfJ/uYuUNQ9Qfwa7aNraVtaWgB+
ADaQ7ipIVVFIlqgWOHGJiuwutIBSltlCSqYMMG9OifucART8coH04xTVUO9m
Z2cn/AkQnR7bZ0lh35be2Pl+0gtXlI9N2LBiA2YM5CPDw8Os8yWBoSspsSIo
8oWJRKK+vp7wG5zj8/lOnTrlQkdJ9bEJnDQQv+hTERep2HKMG1nf2GCoxkdR
7AEPpdDAOrTPbtEV0D6V0lG3X0WIWw5PiKMc+BVQKPPPVVVVFFEnnZAvEnPa
OiG8ZpLLQFH+aVWm+hWJzFiRYtW2HXk0GUXTtCAf/IOpn8MUYYbTtKFHbUA+
AMWhfzoUEwyQRHAcJSNjFWlOGL19V3ZHgIqPUIMJX5ooZqPmUJmx8YaMy6GS
U2f0euYnGZc2gr7q0Xq4HwZUFrhSt1KtsxQqJ1TS/lWGwUwbR9FajsX31X5J
pY7ef/JLrlTujESilohFaWZ0JhJIskCyvpu3HvmnQwOB3ssyG3WKDUeSf9Cv
kl5eOQP5xAFFQ7K1KsC+CFJg7el0ml5Zd+jzgCmtPtRGklIN4OVstnHx2u3f
hr7YtP2oHMBicud/PIEiCxm5EddXq+kWSdiVA0bp/Pk/qBCI71GQap0EcwtN
kv0qgDNVsXwYANCU3VjIJ8VBLZIFIyAuE00BAcykRKGGCj9YXvFBVOBbK1J3
5nkefVsEgIEunOw4hR40Tk8T7ikZQ1J7GBlCXbpdn34+f4dz4vF4Zr8Sx/nk
4k3qe3Y4Iuw3NTNN5zsgq17v2NgE3XEG1Tqp6G4JADnWDpNdgY54Jycn3Z0y
0W96BCVdv/SrWjHcoiPaj+fMQuIBxYcBFGl1UK9W8sK1GQ7boodS5EmeMMCd
ufumyvOKFy6djCPlY7y1eYBp2HxeZYoDACBlgj15UdpllBYy38kEoyyVQjEd
UFE0r/i1idyElYngQ/2obCzKRQgdhF2YqjC0sSiU+VFZF6C4SPGxjcWZu8mn
3z6GPkfNcgehkHl+kczNnek9pfMLA46X5dW6c/V9IwIxKg8XE58Zyn9kQ5BZ
EdhPGlDkqOb8kso33OSw506rDsP1xfJZky1MXrl159iF77dG+p5+97iKvBqm
tAKW1cFjChTZQoxNDd1KXscsR9k3dItEQGijo6NwGmUGcdihUVIVVlu3tLQt
s21kSucXpnQCiwJQ3IE6XL1tlHu6oaGBbPwc7hLWmfiJ9X2+G1FuednvOjpO
TU3NpFO26kcYK46MXm1BW0TK9uI4n3Trfs3pu62tLaW3CMAqaGRra2sgEABs
qbvJpFxQHAcBd1VXV/t8vs7OTv3uUMwcqL1LDRHAeLizjqbC5XALYLjIdtGR
ojGDiCA/WgAch3NQOl+YlAdh5OFu8uAoC4EpKp8eFUcI8TUQDyhmITkNFJlD
UGkyFlEXHM6z/LgxHeEWvPtifT8CNf7LJ0O0dljOj2kk7aOLLjA/f6dtA0A1
5cZC8cnfaPiDoezkJY7NvIwa5j/WditOY1mMolrRVFbrpc5fhQ8qmsngUyV5
FKZ9Wjwf5BWxC48gUGSTJEAa5y7dVrNEhPI8chdQpZ7R8VzD8CqtGz1jwjz1
qa0ib07P5RtIXv1kuqK6JxnvrFCeNKBIL6ay3FhUrxIdNfmd0qBikrOu68Qj
7BwPxYZKTiRgLkLy0AqyKml5Mi0QxrGZ36PcA4puTALIgYMfVlR84Eju5jiZ
ZXp6ugU5OumfgglWfJi0d35+Xj8/iuZnlK0DytcjSGcWin8IoAuaRHwdlFPf
cFC/thfzBR+ob+zoPC0cLnb4U+Yg1tEUusC8zxAXEKNi3lwaXkWvAVKlrgHC
gfNTZoIWPuNoX/fN4KV6FVqQuFCW2dl50vnqHkBE0LmTkjjaYAoseoN8ZAAl
Agp1nwzIU1gkYhgcuIRwo6M0ANVQb1/f50db2nbYQxhlcPAhgXay03pl1d50
N3FJ3EuKbD3lNJ0J9xEfJ5HRO13cy4cnHlDMQnIcKFq6J5TkR7HRPEuXJG76
xi2sepamdH/97glTOj2atjUoZfEpXwHTPNg7IgovCrEqFoFT+JwKiE2XSWox
o7yy5xNKN4xRWQKZHZ+ZKWXAprDlQycV8zDpjD2euQKuyq4SgNP/z97bRcVx
ZemCSO771lN2z+Os23bXndfpsnvN23RfuVzzetvLtdY8Ttu+zY/6xZLrzlrX
tjKRwIBdLZDtLoG9VpMpyYaExAIkIZDdEgmSDciuAiTL5ke2+JNLoD9AKgmQ
BBkx++x99o4TEZlBCiVIVuVeqVQQGXHinBMn4nxn/3y75OgjZ3rWmiWGEPt7
pvRFi2KSzVyzKhXE/1MgVoQabkYuevZjjDG7jopbR9wY//kbhw/0TlqGTsy2
OcDWWkvWxT83oGhYkPUtw75b9hoQ9bOvPUVPjV7e33sBhh90139+q02Gk84d
gM+Xun2aIl5zManFgqaLf2w1itRpra2HBSj6SbbtQFA3Nj5Zy+CBYlV6evrM
s+bnb0rmXyGdztCrJxKJwCkS2KsSrGBAjUCI8fFJYu0DuFiJSlExWZIA+kok
EhGUWCwGV5+YmLKVkvN2f39/XV1MlKJQSWj7wMAA4Ux/DZHHJixGZw+mmpm5
4mEEIms+EW7TMTolDYJDgGcAOAEpkWMh7AEYLMV6gNbs7CxgZuLYoXM9LOVm
JVVIS6iE6pnSCzGC6Z77+wcpoXNAJLJfSGlJd2GHO/TGf1aAknZoeLQYEz56
DqMq7QgpvWLlhoe05IDiGuQnDRS15sAiA989+Lp5++7Ptn2q2WYcZkX2V1Rg
oElPqeoUUl2sbnp2XVSZFC0YRUjBF9e55xBj/O3bnzvg0+KKBRZlY2o8J2J6
VfVgkZjJ1De5Ka5ySjY+kqTPmNrq9EZBvVInEsTNrw+Oe3o4PoqWZla3NGBL
HvjiBxf0KuKXxtaGPFdAt2/ceh0DtEJSyoHvJzAF9pOvHVRZCJO8YsAKrC05
958fUOSbpTedPXw9a3bhTvf5y8Vt516q/vJpBQs5aF1BwYYnCslvtgl9SmMc
3WbmUm9CHbj6STL1BLc37ycLFG0jiIAwg58Bxq8d8uEBZZQkHZ0/MRxpHc1o
1syFMBUgLrkuqQ1hf1lZhZjL91Z/eGn6cojt5lK9BNrHTcWd1KS+vgFADoE3
AFfwJwM2RcwYjUZ7e3tNvnF/b3j2dHZ2oX6y2vyJEkYLoyOlpClWEd8J0RAW
6yQ43pzaCwsLQ0NDHR2fET4M4YkAd4XQhnLiAC41HREB5VJLof5wieqaj4Q+
kYTil6G0+fl5aGDIly0lZRvN/VCacCj5b+iquA6wveoWXllIoA2dqKO/+TZ5
YszXW3JAcQ3y0waKamhhejWmQ4SJ+JX9vXlbDyo3RaZWZtpwUvuoqUEZiLWG
5z58xmQkn704J0QxhrNTY7TvAoYqJEV/tWrhcNg/VCV8OQeD5ixFZ5Rfn2cM
adJqrt/HUbhpnmpijKTUewRx45pPUgXIP3IaRd3V+g5ql4OPeyaf2nYQmxB3
2hIU0UBhL3FhoRfrMwXa802MiR0T9j/zVuvJkUuSCxAlZ3peTSyXtlAblTEm
5cjg+Lb44HOl/6EGZEEDYvJGYTYQV0O6rXka+cNP9RyVX6+WV2h0fmF34rX4
V5/0Tg1evHZq9OpjTI9jMZ01mYb9YSwpT0n5Z2XlnrARbmx6nUkEhBEUs/rL
FYAQqfs8vnCJRDcxydCvAKUA6/aw+k7s2kI+Aw2EA2APQKOh4dGj7ceq9ryv
SGPQzo7eelpJCKCrvb29pqbGoHNJSG2Dne4APkF9JAZZCqRawWM+O3eDyuzp
6ZED4FoKXtZ8JEo/OAUwZzS6X6A71DMS2QdoeXZ2HroCLgFwlB1Ew3QAADbp
ebJ6QwmwLWzhkej+RNdJaDuHisSo5mUI76FLV70v8hNUtQI9TsmfMEM+HzgL
mmBGzZMrQl1dnedECmkJF5fuQCfPdAWuh+SA4hrkJw0UDa1dUoJHxq7dxokD
zUxar8g6H80YqSb3Py2oBCKEHO7ngohF952mOUj7O+HlAHWwhpNsjdr3ftXy
n9+T4Ox1foWV67PzKL4lUHfKDpAbKaohJ0dmukavwF3rPn85MXoNvmnPqdHp
xOiVDzrPB6fee0imZ+axsRy4CN+TVxeV3b9Qop7jtI4IROkNPvcAndpbc3gW
YPpL1mLhT/Vw4yTkag3RLH92QNFFE6qA/YHe0Rc/+iKvkF0FnOiqRteDI24Y
W7XKnZ5QuDtPv9m+pep4ydFzhwZ/PHORuVPwIYVLwBgOfPR+qkBRpmbSehF+
MMNAALFkrs8hGhmAKJ79krmD1IkBiMsvfX19BCrcuzUfxfTlmbGJcdlJ/oFS
AQCoACbLXOHJLpIZ2A+AhDIDknclgFgNMm0F6gB5/m5vDaBQqe3S0lJ//yDs
gWvBuYlEN6rydJlR5LiGnWY9QUhhWFn1HrEDiQoOipUGXrqkHk+M6Q6LYReO
b+/4DOAfBk1PwhUJHhM1Ivx6sLkVsB9csb4uHtaKwWEuZyf1G7xT+gcHTFUq
lFwb2SdwujZyICU1uke4E3Sj4KLFTMCuPBXdB3tCwmEgUc5rj1I3xHv8sTbY
AwqFepLdrLfkgOIa5CcNFA1gZkxVyRW4xciTfJBjPeLsrYTfaFt8/8ToGiZu
QGY3FxbJ2SlPOG1wnoLh55kxM0GJcMDzVcclPiWPqWZSfkrbzmktpa5z0u2i
uX6STDqXdacNSt6jnSvOr0H1eVimZ9tdPWbzVtsH+saeefNwnpdHNMWHlxtx
o/J0imJ6d9jdDWP05kLM/FJY91JN9/ztO7mo50wFBzYs+rY1/eHJbYy9Xe8o
5096fMTJEJNMNT61rfml6lM7j357cuTKjYW7lqwXzGeHbwesdNx9+5gARZKF
haV0WTMqK/cAEgCsBYAkJRGfRwB7eGb8OdahkZGRwqIDSvD8iugiTLw3qwrx
+yUS3fSnCnsJuWIl0gngwwhzU6ObYgsAFR+gTfYPnCFnSFGIMfF4NRnrE2jm
rquLecoXgBTm9DG0H2AnFXiUlZCA2AFGAiAEcEh+ktCflFeFq1cO1YN74Wc+
BCQJyK287LdExaMM6IqKUPPWzs5eA/QI5yZ8nIqdUG0k/Fm9iw2Bq5QZBuJ+
DJOn7sJomp3jE1OLi3dg3VFp5Fsha3WISTibWw7BzQ2FQgmDvpvKUTHd6jB1
T9N5Y66H5IDiGuQnDRTTyf7eC4LfSH+o5/EiHb0L1wVs4FIAphENjzjbLxy7
p3NUD6eiTzABXAMpkSavBmnS0hUOxWJyHDPXcNpPpO+CR5G4sRrFLMhDND37
xbKX6f4Cavy49wdyFkUbZfyJwgadqKjIMGVqpVMc45i0W+YmndWFVVuwc2uD
vo8wPJQjnDaMPlf6OSPVpHaZ4HoEy6MHFFWHPPi1LNe2sWSz7NmFO6/s+9rQ
FpLysI4T0zeghzDtb8ojfwzsn3+s/uJ3J0bGr91arVNd4NY9LB8foEgvtwGD
3lDszvDTpUszOmUbWngBrnhOzETgLAEJMPUnk6uvGgjnoExS5j5AceiLNzHu
FnOPSn2iNaKnaQ9gLcCKq5KBm2wtFMss0SJQ1Pz8TfbKaxF4Q7pEgKDCH15e
8a6YdAVxSfYogHwA2KBKCRQBb8qnsXjX22UVC0suihh0m7wD96Wm5iMKcqEI
HcBLAbEhWEmdQxD2aRqilkMTE1P+7qI/ycWxHe+RT227eqd1ciIVT/hzT08P
tQuXHuGQW4W4QytvzxDWBSQMSNu/DDl69ChCyhKVbjtjMqUHlxxQXIM8lkAR
RvNT25rzCimYMY4brO2BDWXnVZc+OTKzikbO0UTZMrn//I3D5CKoQEL+J+TF
9/L+0/cbFCNXeKHyuMFyw1kIU31OjVyyrWWyO4sP5EbGiz24PFJAkdWzyxyM
vHzh6q3X4394ZseRPIUDJTyWwGGMgr71KJLE3EVN2sRZVCfJXDAtYIwgIlIz
YTqbwsZ/in5tC/2L+tI6YWbOSS2PK1BESeqwMid6Jfn+iVF8fqkbJcqeyPM/
1X279eM8ZL9Ev8Sml2q6Dw1O8hoqE5eMxxwomq8FCSsIKzaSPvmJ03Ao6AXT
Oim7jh07ZjL+zaGkKx+QAKAF0SD19/dnUrFxduoLGRkDTZWUH3iYRkzyWjSj
Re6rN2ykCoTGUmkVFe/aGG8iKkTJ6sKhKNOmYm135R4KqU5ZvmcDM+gpwkOz
AoBvY7GY7oEdu/b+7iPAwCmZGP0CiBTQNdy4CPo3UtRMiL/9fWgmZCSaIMDk
8IlG969qibZZqQiFvLUjHMaU1lKNkFGsZHIpK6sAKCtxN8F3Bw6TupnazvWe
0XJAcQ3yWAJF6HmY7slzTPV8vg5/3qQ90Fj58OGp1UzPSZpzJGa2dfBHaoIo
lGj+GpyaX5MBTjHC/eOHX0qMdl6gRnHn0W+JlM9lNM9eTuQNkEcQKFrefepN
dfbidRjzz5UeY11WPRO5G5mpdeA5+7YBRPxnos2JsQ06jl4KcVI84rBpODRw
iZSKiFG1BTz4zfjIAUUc9g9+LS28WLOslZu3775U06UvvZX6sMno9kYmI8L9
+Z88ub25uO2b8Ws3WVFjeAWvMts85kBRBHqm2Ig0MYN8ydzZzNGyzc2tgt8q
91Qd7WinBG1wOuCK/v5BP3Vhb2+v453oTpUSoBkDqCMXknAJD1ak/RJ4y/UP
i9dcKDMSHg+/jfkTdAXUX6JOkHNGo6mFBRdFJHJxg7xDV8QmjCsy7dbDtZF9
AiMBTe0FJBbdD4cBFhXmHGL8HkcGbFOf2dHRIblO0nWaZ7/FPISOkZfjfcJs
800JuUmjKJBS/BtXFRV1wveCYmeoGmacO3UajJB0iQLThQhVIZCm6qXMg7Me
kgOKa5DHEijCoIS5Q9PXYALoPM2jiNlPcKJRSG9rw9j1VezFTMpNjDdJ1agC
NmfrSbPhF6WfWWsNLIGTymDcasCJLm0FaelZStqG5Cw9M67lmg9THi2gyIbg
JC0FnC5NMqPOyo2F5WjfhZf39f/VtoME5iVEAu3UmoZxMyJJNIDG9fDIN9qI
9EfE4PfUtoPXVSAVR8fb9qo38pEDivirmYNm7dfjeDQoYnbp7rMlHdif5CvC
+SLzOXsOdSll1SmM/Y/GM/O375kOqIaCfXXfYF+rH0+gODQ0IhDCjHcWSsAh
dA9z6F8YtlHmZWWQRVwBf8Zi3tWBTPQhI+mex/fPD9UIKJImE82mkx5bM9lM
acNvj4bjQzpauft+eyN4rFJsOMEej4oPqjEzM0McO2bIBnSXH9ASHiNAKylR
VAhLqKSsrAIg1uXLV43LujLJBiBb6VgCigA1u7pOdmGoSwIN5bRBH7iV5h48
siuRSMBGhHFmJj0miWCoXUIYPj19mRpbV9+QCcZLGeLUztZ8043Tf1h2JQcU
1yCPJVCknn++shtRYgOSY+grov7HQWIlbd8GmIy1eZdH7eTVW3lkfKTMsJr1
uunj3h/kovcrlp0sOXoObdmUNDnmjqh1A8Uj32hcsQIoZln8J39C8mgBRcZp
GuerDycOdtFg6p1npmZL2879H6Wf020yKJq1jxwNNvWnuqFNm4WkpZCytyCd
S35DaZtDNSkx8gHj5xEEimR6fuD3+bIoAOdv3/lFaQfZ7vMoJ2YBu3pSVysF
fj0xXv5t2bHBi7NEiWma8JVQd65GpP9nAhThBgkhHnwDVJBb1omUgLDTMg5u
xoMBgQCMJAZpGzmlGQoOmIWPS6oXNB36jafpOHYEKEIJ/l8DTpRtalEi0Z15
P2R4ZEqsOD8/f/Bgi+Bt+uyt/rCjo6O3t5cwLQhsDA0NARgDRC2ZsqUb6YDg
GmZCXAMScUd/+w8IdnQErJgJULQsPfXFYo3SapMaCHrAzPEXXAHow76+PvOO
25g/WvSfezNgbcqK5IDiGuSxBIqY2Nc6dHaKu72JGUucmBGaev7mrSOBmsCk
noxw+9V9vQbjNOk3Yv/r9mbUY6zCrR0gzYMz5KIPBW4O5PF7PT4gdmeyhq8t
ivYhyqMFFEkswWlJc587wNzWTqqYJXzy6u09Jy78728ekluzWSLrKdeh2lkn
6kStzdbri/qfv3HYto17Z5GH4k8IKCok/ODXou4ljPdSTTcHqrBTonrWKPSs
cZMs7ooafl3TM3frrqzvLK32T3o0M6vJnwlQtFUqE9Z0mTzblD2EJmjknb5h
IeEeATAzJkWAosewKNEfO9ypXvwwTyAHaxQ1wvTABvPc4PsoGsW1LVUCUJml
EvkNEiaEnsFsxd0hhogUHv7d0EhABA01VoLBMzQu31fNIwaJ4hqKTXCISobH
C7D3OBP29/eHw2HiBl8V6AImhIP9lOMm83ZKb9isSw4orkEeS6CoAwQs+5k3
D2voJdnWHAa2OmJX/rg3YJXnWCTnFpaf3N5MdjGdDwXDYJVOMvkgD79KPWYk
TU6LEhE+JUjDaTR0Lbx8D1EeMaDoQoaWkyGOfQhpWzI2a2/VFbFyJs7PCIpD
GhwnzgV1YnGHM0fTpGv/2DM/ztlWktVhluWujEceNaBIvNakb38QsRTaU18f
nPgh1fun0QkgwmzjsPFypFffHb5VOD+5GM113sxV6vaYA0X91jK4a8qMKR7Q
S9jl+6c+ACnpSI0n+QkghVK9O2segEYBD1AOQ9BkAFQQLEFAEZVR4/4DMhFy
t0skujPphEx2eg7oHzjj8fSDzunndDA08pcWFicmpgBFJwyDL3woKJs8Ht9G
hsD7QnGZHByNfBysUQzen9BAsSSTyog7q+FjoBXLiygZ1jmRSIRCIT8fY11d
TJxOPSrrdZIcUFyDPJ5AkWeNkrYhRF9NyGHCvMr0IbaTIpWgIagcnsPfPzFK
Nacwak4GEZu4viCxq2utbBINl5qjb1P6FHJPv9XGVlHL0nVbhbfwUZNHCyii
Ks9Q63lUIY5hP9V7kDneLUVC/tzb7XlbD2LKjwYab3mcmBuXFQ06aYhO4NJE
D5QlfoqBHgSPGlCEhvzltkPcCQ8iqvU3bt35y+2fygoOu04rEh3DPT4Xz5Z0
3Fi468LwRhXMDsxgYn7MgSIJgBaJCqGgFRrjoiRM+alWOsbTFPy7uHiHAKFk
XiYZHDwr4a41NTX3hYWUhgrJloOBon7L+U6HPWEM3/BQ82Umbqrb9O6Ug4OD
FOyzQyFSnboFcBE0HHpSgeriMEeOlBgfV/BINLo/E1y66h7PTvJRJKCYIRg2
9ySQDTJDjSKdmFDYUrfOk2jbxkHiOZ6+xybGOxPdUFsn8rp41/U5l4pV5dbh
BQuR5Kyng6K6+92j1zcXsN2H7RfMkRvjbGt18ABaXqOSvdZYhLT1cVQESXWh
4BdvDihmV+RWjl+79UThJ4gJP05fmcazKlND0jmXEwLqfHy482/+5xFBMjii
VIDMPyu2kweEaupcjK71DoaU/UbUwXJisCbqEZRHCyhmTdQtgGcEQ1oanSxy
ae4j/PTfarroTLmDPyGgmLe14Ve7j8tbTrDufYs6a7mk7VtJgIgBaM7wENRE
kPvsxTnU6CqjM0eZrVmp+WcBFEkZSFjxD/06fTBMf8ReuLf6Q9IiekKPJVgD
DiNqHfh1dnbWnMGpBAIPAaw4ALFSEUePm5rMsJGpWQJyJR4k5D+GI20Fv2XS
FXNzc+lictOJ4p9ENnIAQkNDIxgAXiwUPSEOYDHBoRMIjFC2s7Mr+BKZ0E56
RIJZ9ux53x2xkki4g1kSGMMCG/Dp7j6V4KiWqE4dWGK7e28YxXMt2iDVdJhZ
N6UnKTmO6DZJXQxXIeO4K8CHu2jAyAZoI0mO/Hq/WcLvV+hN1X3+MjmhbZYU
tEXM509uQmj3+attTSlshVn29eKUYUm9JtKEzzmguCFAkUXdhf9W3SN8Gunq
80/7+lA1RKnxtHqQ/OFRcWcfGZyUGBMKYKHprGv0yopNE+aaTcCqkv+07yuG
FvFAA3Ss+7wTLsd+Pw/eURsnjylQVAID5kDvJDaknlMMp72Pvyj5XOuEMxg4
jxxQLIz9sqpLqr3mAUgn/kyFk8fYfI8E5lub4AUOD5qiJqAY56KDr+770qQg
YGPz2tX45h+PK1As8zmA0TsDMAZNyvDn9PR0e/sxJz+vA8ZKBAUBLDSLhaI0
JQt+pwNgAGLC4bAfe0xMTHiyvCk+wJ0lIffOkEAyz58MJhOJbv9FUyrTAOcg
ZWKF5EpOd4qpEFMsghiTUl72W4eChrIqR/YNDp4FUORxQSQu8aGR4WZklUmZ
NcavxvQ7+AWjXw3DDK4bAa4m5hfsmiIu2w0U2b5cVVHx7sKCiwRJqgdjQDDw
wMCA1JAIfxS1I4NDP82RiaibDXdWEgn8MdMGZeitel9CEzs+gJ/S4nTT1kam
MmskoJjn5AmNW6kqsG4Kz+T49XnfSz4HFNcbKGIcStI6cvaPDPDSxok8uf3g
/O17HrMjK4TVpPRC5XEixKNCCMv9l7fElLN2nR6Nun87PqxGZn79quPk9fgf
bFZD0bDPAcVHQpgR8b0TowreBN5HZYYuqPMV8ZPxUYSftlQlHnzcQQmH+6e0
XV6FhlGqPo0SCT3+Rb4mthq7tojU6CuOOTIHFANlfn5epmyPrgZeO4JwGCrA
8Td7e09TkIsHyJHdWUBFX1+fhAD789mRXLp0CVBiLBYTpCECYCCRSABgIG4Z
D4Bx6eUIDrkxpHKnrNwDGMxjuZYaippOrquoxfn0fqbxsdNM+iZ2am1tVVAn
VALVABCVQIJED0ZNAU1t+8L4GFKCd9uZSTqwmvIYaA7cJuocs9PEzSCYebuy
6r3ayL5aQw1IG9CfIXZR8F+avC7pKpKj0Dbo3OmnHYaiVX/j8Gtubo2gIrTS
pzY0CeEH2BF0PYTmza7RKxQolycp2wpjkpZXPYOwVkXfoclrN6X5KUFjNuqD
dcKXWtfopfSvoBxQXB/Ts6U3LAxpeaIwSMMDo+Lfjo964kSkrLHrt+gYZmVU
H0CMkZ4xUiQqFr414jXt8DB+fYnouwPVzurzXOkxx1i5jr4c6yWPJVAk6KKy
q2Dw+0vVX+YFmp7zUC9NSwyLSwiQRw4oFjX8cveJB78WyKv7f0+mH3Ln0AZo
FQGEFSjSasYXa07R8azkt/RK0F6zQvPxB4rmzN6SavZPJ4Awe3t7RYMUUux5
yl9RXjhk+iS25zNnvkmpCotG9/vVU6aMY36WRKIbYA9gKsASCTSYCp9PM+bR
g89B5nZuaT18orMLSq6tjRolpX0Zys5/r41Cbb/s6QthUM/ExBRcpaysglMz
N0g8uKec4eHhECYcAVxKilM4d9U4Ggvd80yNYoZaqUy0i/QngTooHzoHumtv
9Yed2FeU449UfAnZgyixveOzTuy9lJWnYglRQ+H+GgK8N5O8LCws0H7T31X0
h7IBN1GUhNSZHuW2bdC2U7WDu+hBBEtc/mJ02mBRiHMkqfHSg6VrYd1mACdo
v0sKoMh2jWgqX+EtpS8qNH1vckBx3TWKHKQANzlZ3HaOaJADJr5n3myz9Rwk
3k9aXmsacLgNtd4v9uRrB8Vd8EHWGlo9YiWffuuwA0TTAVrkCZm4ftvWbDzL
yz8tfeJjChRNP9WkRXybq6Tt3pzfyOPTCZlJJ48cUCxs/FXVf7gWVmtbKFn2
02+15eEqTFSIvLqnq+v82h90nocHc8VxJb9fMhy/PP5Asf1Yh8zgMJubP/m0
fKmjlXswt0i1m+AOEIKp3BO7s1kCJSXxXNRTAYI6NsdWhDl3XguGisDnYEsz
lVkXq6c9dfUNMACQMjriv6infPNPQrYWtijE5mMhZqFEfim5Wfr6vgLMA0jG
3INN6wUcTh6AIJ2dnYCu4aIJdM+rjUb2osYP/jRLg77KZMQKBkvXHFvD7LDN
0A7QL6WTht6D+0XIlo6sr6+HKpE61Eav0YAgoMXFO4DYq4y0ziZwJeJEAoFi
xJ+enpbxUImaw4GBM/PzN0l/aIZQQfND7rhpm50fQuwc63FyWA+ZW0jmbW0w
4ovJNZGyPtVTHjea63cdOef0w3oRjHA8S9J6OfoVvwZzQHGDgCJLUqsE06Mv
9UGP1tYzF7W3oe3M3DduLzy5/eAmYk5mTyo4+NXo19roTHkl1mqA5lGY3P7p
7zUQLfgkCGAUxt/v/MFRp2R/lbO+8pgCRdsV02TZL9Z8GbwwySts0sc6b6K0
qRgfOaBYFN9S1Wk7mG3tQFFdpSCuH64CiUDUvbS5wHkxmuZmZ/CTl+da5HEG
ijSmIvuiIY43IVZkc9LPxC8OIFAoFBK8RwcMjQyLrTMa3e+/7sLCEmAw+ikA
FwHUKS7eVVcXK1Y+b2cA3lC0tUoWMzSEtHs7e/u+akYV2TgKAQ+AItFoVAoH
mEHsfAEWWwIttE2xzPX1DRFJhIfJASW9iFkCWUUl+bWcDpi2vb2dXRaVEGAO
YayHwJ5EotusSQS9+DwxO6bro2cP9AycMj192X+nqPcoTQx0GiDD1tbWnp4+
7KtJuC7cgqGhkRbde5ODg2ehZEC57e3HUgJFKZ/0foAz/V6CPaw89ATRl5f9
1t9YAM8enwc4mFwa/PptHRkUKoFG+euWNeHXFLKgaARCj5umvDMX+AWN/1hD
C4Qk/lt5MF+XtFWiS8D/P3/jMOLVXDDLBgFFS9/QJKuLky9VfxlgCtyMmcK2
7D5hOSXoIXWgb0zHsTJZN3F3S6A0G4IfKPAZCjnz49wTRgaZdCgxr7Dur988
oiuptda5qOeHL5Z2ddAawgM93+cVpV+Y5NfDm8r0jkD5CfkoNj6z4whr9zJJ
rBxwLdEfMh9+kcSMxygIGp6+i1cX5FkWXeKDGaceZ6BIIjELIYMIJcOICVEB
IRe3o2qDvQdbmgUt+HWGFuaCCSsyxrSjcXBwECCo8HVHovs72b5MVtQE2qCF
u6+m5qMEWlFJo0U+ivAnlZZQCsnwOPoreloE+DMSiQjuIigI31BtUsQpSu35
m+Y5nhKgDsI/CT8BfAozPwyUAygOoBrgLlE5EmwDQBXB5ClSSZIo7gRQR82B
OlDFELw5ufagWIqdgZ6kUBHAxvPz81IOXFGnYMawGugrFd4Ogi1SNuiuk2+X
VZDFmfqTeo96OKKsz4lxn4enSG3kAFzXYyC2fcpD2U94Fb7NQgjYUyuiiiZI
KJXU7fNcMYqB2OQLGlCxBxb9fn7mzcN5+Y1PqFe0x/SsE9nTElVnRpCJ3gpa
zq9BqEzq36mr82RSDI5mzQHF7Ith1Dsy8GOwUpFo7qau/wlZlyXXg/30G0d0
7Dxpp9G34bm32y13+faaNXtiIsdrreajqD24To1cEsPlT0seU6B4z61SS569
OKcTE6e5j8+WdHgszgF38pEDishq6ABdbvV9X+v7y4IJ+RmMO3u2xjh8rI6u
ZEAc+npQWiqnJo8dUJyeviwBKaR/I4HZHCZlv5JKZFVvuqqqKiq2mHm23Vji
cthQGaUszVGs3f9HTtyBZmubLddjYxPm5RYX79TCVYpLQwYLUE9PD/06i2Qv
AAKD+aIpzbEEfVB2P0BQnkhnU8KsvEXT8M76urj5a4SjlaF/lpbuSplQQzIc
i0CjQsjM0z9wppNN8y3K309Z59fQby43wlBJMAslNbzF0BmKIHrXjJGCJMlF
wUzaAsi5ElWv8kEoWyxGf7Nk2NCYGd0aAU+uq/s9zJoqOpWeuAIdQ5oGFTRO
XL+dZC4uetllt2YWf7/HRM25qOeNBYrLlqwCkOrtmTfbYNLRIU54O/DDblEY
A/XKvtP6ziGvUdfoJX0MTVgcO7+/9wIdRAq9pEyZ9yninED2tA86z+NCpk66
CMeMSvqmQl2UK9fHNHq3VB23KV2I66LswGUZ39kTKm/ZeFS0Oca2jQ5YBbs+
LKAoaFx8Qh4MZqSQpC1KLkX0l0e5WlQAr05bbLLub9ndaTNdpzAypSt53YEi
jT+1sdJ1/ipCwYag9xUGc3GjvSumzAXejY6teWsDKfb5Ek06fAxbZwWqv+5f
kubLwaZhGegalBWgSFdMnJ/BV0q9TmydfgFrDFpb7CMZjltCIIQNmpubZT9h
Fb8XnKueqfzTSAhCEN4wgYEIoNCysgpiYE6pvYQNUqytASiGmaOGDN9UYAJx
FFwxYXA2dnR0UPmkYQMkMzQ8KtVIYLLj/v5Bv3XVlJGR84Bt4HQ6ANoLn5mZ
K+maZiugGDaBIkCycSMwBDofPu3tx4TcxsS9JvmPxwCNxm1Ny2MbQFGTXhbv
emtH2GTF8aNrKZYuivE4QXTl1IGES01p1oFFJYjoBsX6T2VCj9laq9yigG5Z
BeDD3t7TsHwYGhqprv6wq+skbPu7nSgrqbYSz7IeQk5iu458l6e5/YNXxA3v
HdepusX0k8XXkLyC4OvZks9IH2XQ9eSA4joDxRSammRp2znxMKQxwNti/FIv
bYfR2kqqJsABW3FEcZKIn207iD8viyLlgUaOM0fb1xfu/WzbpwbfY0zHQWOE
yxMFOhchTabd5y+TfZxipiyZ9BQd8Xqka0kuq0stK0u3sapKyqU1QlqlMx4O
UNRdk7R1X2ffWM8Oq463KiYWQe4F5XQaU3H3bFSF4RRuP6/RtaWXCQ9do0iw
5IvR6WCjswxCgTFrdtCFR5IgIt99YzAUxM3UCbQmy5ronl8Ro9Kp0elgi0+W
NIpqhHSNXtHXKiB69rS0Xeol40xOAhQzkgTCJ4o7MCEBTeh79rwP6BH2Dw8P
A5LxEyGmQ1CCP8PoIOc5AGAkFG66t6UstrY2GvZloMtcVNMQFJH7AbQijD51
gKUmJia011x5ubj8Efoijz7Ak9AEMsISokvZaudCRkJqCs1OeYqcWF9fT8dr
oFi8q7q6WvSWBBRtvAuwkdAs2YnKqg8k6JsItOm7snIPsWrjUd1wjAkUpf6r
snabzaJqFLtHhV+gzoCKPc6EliLJOSP4kxKpkMDBUCYgQyj82LFjs7OzZOj3
9E+6NYiZTnrNA2N14YngQO/E5oI6rYfZGmTFe67kqO3uvfWo1OS1m6TCCg6B
zAHFLAuhF/YzpBcs3AvKwLuJVM1FDYTBVNo1XFzAn5sLYtBSGgqHB6cpWx/P
Vo3kt/B646Dj/chzDV/mvoXpUagcDNDOrxeXSNSxKMWU47vIo/qZt1oZoi1z
BRR2TYrdPHsjWk9TlpSaZFAk03eSdT6rYNSHAhRFw2qJ56q9xvsVdBUdiq4L
RvY/tWLVowiZu2iMwfaR/gk51KKapa/PegNF88rj124zQksPnPKV/8PUtdtG
Z64FyO08+q2KMcQhvdkhsFJKdXHzUOzlRQ2DU/POOH9gwYdXHltV88ToleD3
c7aAoqUSQ0yT3kCtHQInKVl/kU1EhnEmQlq7kJFSGR7PhaVFUQe5PoijItrj
rru/fxAQlwc90hRJJkIqVpL6yexJgScpYadHowhXXDMeIEdBQ6OYQDDcDW0Y
GxujnQDYAAkDDF5aWoKdg4ODlErG1GROTEx56u8R0r4KzCNPvAGDhtFzOoKr
cupt4iYqK38H6iYejNBwwKgWAkUTTsN+uJY/yCjqJgISnElKQkGwGYqp2EQ8
3xV8MPmazs7Om/tnZmaErRFArGBUFfXjWJbLzVPomFUhlmgUU2qqsyhQD8VH
x2vegHUxMW+f+XHOnOWzumSlvPRW/r6+NBgsBxTX1/RsvGMd+XV1F9pwyY4c
41jmOOMTNTH9/I12uHNTV26jcq9Oa/BICYnv9vFrt/RQSTL3r7XGOcywIsGz
pBi/ZxfuPLWtGfNOxjjXLXr1F9TJqNY5hooaS9u+5fdv0rQII2jL2qyq6+mk
RVbFr9iGtdGyby7es3lP8AvhIZmekw5yXofYH+l4WzpBm54bBN1t2trIMbwK
N84tLGeOfNZfo+j0yQpB3FVfWQX1p0Yv286DllyDYr3k6DlpiABFfNya+BFA
r0V1ravZzbFKvgeMvZKY1SttjvVsmp5t+8bCMi0ZPCX7P12jl/RpDBedUlaT
mpqPBBFJNIoi91MYz2WjhEnfY/E0DJQhT7GcuU/Hhpjwj8hPTMe2dO6OBMAe
SKPIQJECTFQ6ZtQoCiT2v4WgegBsyCGQuL77Oaehp3oigFiIKIZ+IiWhKBXT
vejIrE/h0kPDoyEjKXOEGWM8cS4RFH+BggzNP+EwwvYCFDNUc5m4NNhHkYT0
w8eOfe4pvqLiXRk8gMNpJ4BhKLa9/RgAaVOXGFwf8xiJXVrfwGetykg+/Vab
etWkd1DM41xpr+w7LUv5lLjiQSoDhY1du80+ZnGd4z4HFDcKKAowYA2Y2tjf
e4HyfRMMwwwaniYrQLi/Z/zZtz83VMExchHMQ9cyRE3avMuvcCO1931XMSk+
aljJZOmhs5icAp2XCj7JKzpIAAM1n0o9pRKaU6BEfuPZi3OOvsxQnWU3zEXr
ZrlEp0vxMf+494ctu7t0gx5RH0VtLr+xcLdr9IqG+tnVuMo1cHPq+p9oASLm
1E35n2xGp4JNhXV/V3oMu27ZrSN6qD6KqB8muzxlQglCiYVKs73vyzFtal+r
j2K0d8JZiGmfPTLQ48poa5OsjIrbzmVxIa+1c+Tli4P20MClDTA961nGstkJ
Qcd0p7tua/+08ZKxDXeX1SXE2VXCPO2i3XAgjD5gNEcD0hgaGgHAcLC5NRLd
X17xLvn+SSYUk4WGvk0WF88VyQQ8N3cjnf+eyAMCxc7OLtJo8XW7oaqdGP0x
bjgE+i9NjnDV1R/Ozt3YgRvpjsTOmfRH8lI+FAqckSN91lXtyVlVVWXhjQAE
RT9pNa+POSeCGkV/S2EnnWtxEJBoFKGQiQlXNdL2V6piMwGKUGYs1lhWVuE/
XZSKbtolb2WCXUBT1Ioy9ax2Hx9EyAoGb4BXon3a66MgACvGUK3UcHaSwpdw
aZ/VFSvU5v+p6ebpnugc0/qi5IDiOohD70bAhmINntx+UMcX6CVDo6HHIGDW
wNGXGrfwwbDRdKDne0smGltjshXrrnPF+xRZobCrmtp++q3D6MlPkyYpPHk+
za93+EOK6p55s2124Y7r0qhOtLLtprii9Z/y0RLtu6DydFQlTKQaIA8vmOUe
VJuSNz1b8pkdZOld4wX0kgHt7/u//EG3EVXWlHaH71os2qtUARhMRwxdjDTT
yEb4KCrtml7vIAl2TJxyU35g2bK98feyMlnbQunU6GWdjSW/QbyFVflFTRJN
gzmVGl+qPpVF07OjoEOsePP23edKP3eIdtcNKIrdCjWKTbqx6a3PO4+ec7xc
eI7LZJ4ioFKMU/m/1zpgD6AFwAPOQuKQbANwSnSd3F25x0wKbHqLmTEL9Ikq
whPXVC4edLZ7cvdrFyNo+qyp+Wj8PmVsQn0rZhiX6VkBxROdXdBeMT2nQxdk
9f4dJZ1RGWfm0h2pDK+hkmEMgREhF00BfiJ1dTFCcbW1UcDhgK8EiREkFqQH
5zY3t0JVKyv30J/wXVb+zttlFbRtfih8BvZHlewXdkpqfk9PH+A09yd9143B
zcfuG58kbXMAUJQ+ITZLUb3SfjhR9NLEj5SyD/36ZHMPVGN2dt7cA/1G+BOu
KPnBs+4TKKvyQ2emibI4wEmYn/o6mo9W8G2dzKrxGZao5I/NDIp1OcLtDQaK
bh9FPSm/Hv9aqeZ47iZWHCZmb8Ix8wlZnDdrvzJOEV4Ue2rbwbnFu+aEtWzL
HL+m8Zy0xEtBB4JgMYBnCKkSajXmqZhSs1CSSlS8QCv+rvTY/OKKTCLLWdeO
21Qwa2iNR3dbfIBS3qgYXqcPHjkfRW6CvevId+p25zeUtn2b3T7iXlFth1Hx
4od9uLJoMDXY1LSfbft09jZb6jN7DW5MMEuSrcfIHRELXNgqKsh/qOpOGmuc
NfTn7OLyXxR8TCn8eAA444FUbeppRT782aW7D9I6l0i8uaUMwX/79ucYdhS0
kM8OUNT9ZW+pPKXvppODJsXnBXwKcJys3FfvjnPIbQjZXdIoZ5J0pPAZhtx5
lptbDhGLjsjg4KAARU9o6tDQUIj999KNao/pk2p4X58d7AVnRj1H0J7b6Q48
SSdmMDi2oiPdkUolWPmBdBRbnydJJWjmaqH9VcwGE0F9HZ0LZ+3Z8z4p5aAA
QpK68Kr3BBkCSgSs6EGJ8CvshE+tgRsjolF0xURzi9L1Wzhk5nomepxVfRRp
g+pp7udMfIokx4xnAdQ9rgKjbptTQMrBQPgzkeg2dxL+pHatqu1cq+hlF1mU
ntrWHPSK068gUtE0FLedy3ptLl678bNtB51XX76JTnNAcYOAIg9XV+aIH2Zv
biYd3VbyiaIQ4zoGjXEOYJEwBMT5So8Xf2Xf14Yi0TZw0Zo5hwkp0grF8VcH
+U0jYLAmdkeMkUelweejftqsbXbxX5R2AFbkgIK1EyCnFVXassUVtlUWpGVA
L4quB/VOO49+S0xBj6pGUfPPvFjTraMnCuKHBn/M6iWUENK/eO1PDu0/rDjQ
0WUTf5ccPefcHcsbApNSNsJHkd6gWBnA/8HE72JVx3UTnn6fSEau+/Sbx/id
zG7DFBheoF/UtNCG7497x9bautQCU9iNhbvPlh514Oh6A0UU6Kz/vv8rjJ6L
68Rhafu5Ce+KEYGVmQAckmS7iUS37ZuviUl7d+UeP5UKABs4JWU+uwTq7uhD
SEmKra9vKCv/rf9CKUVIsBWlHwfXUG640Gq0OTtCRCkTFtt3BC2hmERmda5m
1LWGAX2dQPu1365KAsAvhDzYvv3jgqgvuVG0SC0CRcLMBCyJoNs2bMcMk5Ke
/R6Juk3ScpjCy+rmlpBaT/BzQL95VgE0MDK5WQm06RPdNx1/6dIlwepm9cj3
wENoKSJ7pqen25HtvLPT9ZIn/EltWS+GHGPihi/AfuRgRmStWvdS6CSApgef
WOngmEjfuPbrcjmE6D1JjTHchg+OMHXpT/DQ+dt3FCVOEeujCuu2Nw2u4hme
A4obIgQXtlR1ovUZR0VRMICv0/wVqH78dmou6+R76WoKFVXmMHJdKIq5HN4k
R4yeUtVPz5Z04KxNKHGFTYHCKiLoMWk8K7YbovD4t2hop0rNho9HYvTKk699
qqdyrJICP1Je4Lvn4RJuP6WXb+oDS7mzF+cMF+UkkgvZpNpNOtiYlaiW2VG6
tXiu01e0RyUH50Yph1KCPXjXYA07hxRz9yUbRbiNnrdJcuVlpXqhE/DFWm4d
2AXHHOidsG22uacs0nifSi8Zlpvka7Ag2tqgta96NeRWZqK7xROF9f/bjs+4
PBnDrjVaigCGFCpuyaYEL+p76hFTl6gnlwDjvcQqhaJPNlGGQTIJFcQNjG/4
YDi1WI2oBF9Cezq/NxSJaacGqIZazhgPqfZqNq/q7mo6LGEgOtg2jwLoQtGs
YQM8kFYK8MzQ0Ii3wh6TMRfrgWTV1dUejWIACAGoMI7GUECbYa1BUkQxAPYS
mjGmO+UHg1BKSXMoMctao9jZGVaBzBPpIIrsb2lpkbZDw8XKaR7MTobvefb3
9fWRzyHG9r4jWf/kAGKPIRXc0tJd8mmUvsoWUIRmXrgwToUjr45I6n5LIPEO
LAFCmEwZug6q5KENT3m/FhYW6CqeXpIOLHelrekiu3yCb6JoR6kQM+p8hwqT
OWZeV0D4g/ivBovMffQGmbx6i6NIkNEUUEFBndsHRt4GTfScHuij5SreuKSm
pxPbJYm8Co13BQ9Cnl7Hrt989u3P9dJYLYTj//mtNngj6XdRDig+VKCoxFJZ
+YwQy+DUipptG+YydGzLvkk3XSVtFXlxBwaPIlQpjDsQkWO02YvSuWVPv9l+
ZoqoDJCQwL3mcftVICZEc7wzgN3okQ+Up0qhpvmle9sb+8kQj08TXb1JDw+M
Ig32JHt4Uc+KPj2PlFT5n+QVwRIgjljxugaENM0n9eyP3bXMPYCizfoaWK7w
Iy/LSOpJuAXYM/UccKRxPrXu8Jkf1zCGNgAomoNl/Bq+P1UsCUfm0nK7oAGT
XunLAQDeUpVgjwRmTJKXoaWRmxSbtAzndt75zdScPIZavcZLbGecMFbU1h9G
RBxHQ7cPVdp0R/DG6cB8vd9UeKqRD+/kvyvr2FT48aaCOC+4WAksXb01Lo7u
EqTselQ0akuSOUB6IG0n6wklOYiDZHW+38LGl2q6k5j3Bx2jTZTofmbdAqhA
EJ05xQNIKDZomUnlWFb+Dkzq4q0XAPBMoOhROS4uLu6t/hAKn06jZ0sp45iw
WHSDTi+lkbHxyR2oUTR3RjH7G2kUxUcxpbD5WNnly8oqKK80qfv8F42gIyWA
amH7GRgYILbA2dl5pAkKl5eXC161EV6+XVZBnnuDg2fJGE15qKXMrABF8XiE
cmoNH9RgoeNN59IMTomkZASSCOWwZrNUUwl5JgiLeJjN00LHJCEwNPY8TYbe
E5XyugFF5fPDva60KK/sO00aGPE0I39pfDabNDzIb9Bgcqt6mZNWhF4pltYt
6IWiuJGRkQX/p9eji0fuyMBFtHpLqKwKUO0+fxXO/svtnzItWA4oPkSgqO7k
7O17T24/SBqSQPTuqvB7J763TR3CutaSp8Kzk7NPbkNCRVzREFczosQmnrzo
zwYxQ5cozhyYJdlcZagj9Dwlk6yhGdNfPNSVEZm1MSt82P6e8b9+8xA8LE8o
51s0iOurx3cdOWcUFQQVH1owi7WiPCrVsrFeIpXgA1jxzMUb2CMcCY0PvgAB
/E/YMuVbmFUM3GInb9y6g0oqak6cYlrhrqn4+oJPf/1hd9qpPVDWnUeRIwGl
yc+82Ua+De4HJKYDwdDFl8DVye+vJI3xY5QpW/QfBViJFcZhDNBqPRhU+dro
o2Ebx20JVoQKHBq8aMktouu64yZWdE2IL4quZlm6bfrPsxfnnNSchWpS2FQg
AWtGmButg4oaOBuj6mpLM89Ty8h7bYWcRlYNSuKzFPBDnTwlXQr2jYxNXr3l
jDVrRa7tRooG24+dJOxE0+44q7MUQDIc1eDz77VRwDPSdWYl29vbE4lu9yCx
TO8+cz9tLC7eqazcU1Hxrp9HMZ1MTEyENdjI6PgxZREuAShi1haQEjSK3N6k
sbZvYJjlEISDCsPGjh1hM42yyNLSEh0WYrdDgkBiFdXJX0LFra2Hh4ZGYD/A
SCF4CaG6ErrRLDNbQJFaFMk4eJxaT4pQz/FmjImnx2D5EOJ03p4OdJYMTvB1
ElA6LkO8LJ0wKuDStRizEzKGkL/mND7D60elqIneJIwrOX/7zlPbDuplYD4n
RFCTaX0eR4wSBa56jetHtenZ0qOI6+7x24aI8pLyPDrPpTlN2MmJ639S7k9F
YjfRr+4POs/juyv595Vdm52MGzmg+NA0inTf/mnfV0xqFwsMehIyt4a5xbu0
grj/eX6NlVzBaw38eOOp1z4VkKChQkGDDsMp+FSbOFUrDpCXBczyZLGyjEnT
tgUfLtOctsIvENKDuMAk7hZgeWr08n+tPEErHVp/aTu45n2K6eGBz0KwN9VD
TOH3N//zKObZ0TmStOm8qP4vtx3sGlVpuZYJaHiJFmltyNDRcsgzCWwzkE7O
Li7DC4TsFE5mOtUo9UJ47u322YU7K2vBiRvFo+gMEvv1+B8QIzVJK7RuTQcj
x3idopJWy3y3rIsS5/+kQcluG+pFbbih4QcLEExbE9ck2xxi5l3E4X5Y4ml2
QU/lZQlvazU4/6TdU2Wm29M5qhzIFfLEpSKO6lf2nYZ1hPZURH8PciDczGwD
5FIIM4WjOZTlg55zVo+FFDAJ/16Nfq1XEwGmZ3R92VLZbay/DMJUk+3fdjQb
SXuF5nGadmdmZqjtFG9CWkTR6lRXfxjBFCGABwBlkS11YWEJfvrd3hpP/QUo
7uWfPErIiYkpQA4BESIeIV5HnXuuOGwqo1J+tEMjayBFsRZSrnFj6CA3ZpuL
FD7MB4OPkaKMlIqEhTyn2KgmTWA+lDA2mfSxXV0n5TDAh8qeq0DhLlHVJrpO
dqoEK11k2zVhWPaAYtJmVarzMbL+peg6dAGFrv53g8E7pVB3AXiGU8S70iMU
AEW2e9HiAmKEU6C7AM/DnTWPX1hYILpyQYkABSWiXLpIop5TrkQeXCzX9l36
D94/eYYpIY9dE7UK0Zih6IWgAUN+w/9Z0h7tHYd1nC5aGxd423LUCSCtgz++
WPMlvcc4g0YjhUi8vL9XXpsvVB7fFETtmAOKGySkajs7dROZcHhIpKsnm8Be
qj4lC4SsB+ynkqQtgCS5cvbiHMVnocqF9YocLylAl7WOmPusqP650mMHesZt
9qBz4I1XX2bLfGq5HyXAxvAgPPt2u86nVmD63sfy/kVnWPvZtk9bBy8xPLCD
NSoPKzPLmalZ6r28AqZCciMQUoqSbcIyOseh48T/tdpRq7O0Syd831y4ozqK
0v2oMvFhR03UZgVvmsdVHpNluR33JRtgek466illuoUhR0CF3mabxSCLeInt
sHGMwW98veEr6SpLjwDuNC6Vyk8ydaFBHao2VAPV81jvdVDUN8i5WZvy1aJJ
Ba0bCnPH3GMAQqMWusPPTF3bUvkf+JjUERbFIdH06oEe+PVAzwWD89bB+Xx1
clKKKU1CUmufpa0mc37A/aVYIQKUJ0dm+EKBLkmK7rWhGF6//Mw6LWXkabmh
kYW8fIIfZH/CcFzU2IyhhStylrWOUIhZ+XHOSbfDnVTF5wF4KHOl4oXxMSfO
Qge2rP4hc6cUQkCRqkcaxZRvaPOUubkbIeTngY0wxu+kPIybpv+krDSJhDcg
Fy6aUNJN3RjQ3uwBRSW1hidAKDCYxVQje26rR6T51FjK9eyZ8rSykS8qMJtu
AdXQPAX2Ayw0ISvmUkyR96e65qMdTPkeUMkHEHonLDurSnygXt3Xm+foi4iG
Tvjw0dIBLz1Nv9CkTcPOayr2128e+XV1d2nb2fc6h+El3Hn+GrwlWgYulrad
+03T7/+hKpG3VWM/hJoNvOhW893L+0+bHs7PVx2n5XkOKD5UoOh4v/+Xtw6Z
PZ/2g/HOrUpBt8wquI2JZ8Fq8nQ6dfXWL0o/I0sZjuSmTTrQpgFnPVKMqAGM
ypkYaUJgbD/52sFX950+NHDp5u27NGc706t3RtV/zC7cOTJw8eVo31Pbm9QD
4jCWsCESbdybVKrBOEzxU9f/ZPnM3OnkYeV6fj3+B9VdYunDLMwaDzDqfmF3
Yvz6ktYQagWRKBLZbKn+QPOfzn2j9nwzNff0W4edhgB8gs5RcRCqRU9tOwgw
Fft+jXytGxTM4owNVU/1ytLhwI3aXUdDF/KF0G4PtPQuZidVLkvhpaSpRHRW
K0nbOVR/j12/9b+8fjAPUxF5Fm6cPYGbiWYgQOB/89bRaN8FKkNjJ4apDpDn
UKXxa7de2XeaItBVgVtJT0gv6q+p7bAsYtiGE8FWZiuVrDFohHo9PuBcTvuy
shkdNZmBNgcXMz+/IVd5BVGHfJD4DrtvxSzBthnbu1IoJslTjmygMmUfbG4N
IY3M+PhkItENSADmdEpWAvOyBo2GCxkcaVadYADpfPwpgGV7enoaihoYGKA/
Z2fn4eDq6g9TOkCOT05Qgel7zCVjE+OkxfKYngUo9vX1rZr4mITCKwAIkabL
DEsxG+VBpCZQ9BwgzDnpTrezDRQjbtPzqhoMMj2jj6Ls08r/wcGzUE57+zFo
BZVTVlaRznvTxjwsEqGMDdEVGGelNAmgQShT8v6Qa6hkfvT0EnwT9CW8LTlf
si/8cmD7mj1/e+nvSo9tJgVCft0T9LwjKxfmRItp8EZWD2I7RBXNJsc9JsaJ
R/V7UogUaFmtvI/cbLFwuf9XvXySeqGH3fzC7u68ooC3QQ4obow4erOqE+cD
mdMa8VYqH37AWqQ4ooQs9z/P37/gjGBraKGR7dxCEiBfHgcaP6E5+nBMoroP
m1NPVrO8QonilN6OP1d6DNYvJUfOtA5MfTE63Tn6x8ToNej/U+cvJc7PwS0G
NIX6w3oGBhJt3chzNPWJcuF4cvvBCMzUMl1qJdFyMBB6KEAR7tkzb7YROw05
eeoKOC5wMUkR8nL0q/FrN9lG7OQyNpVgAkgmrt54Zd/XeRQYS6FGWluliZWe
Lem4sSAEgK5Mi5nLRvgoGiCfGo7pj2N5nBJIUFOeEUKFr01KGNS0pSoxdf2G
oWqzTcUXrXng38VrNzTqZnRFR1KIGQ8AR69oqt2c3ILaTt0I+BwG7aEz0/O3
OZacET7csvHr89He8S1VneyNHOPAojrytHytsV8dyfbgl/Z24U2s59SZEsPC
4x+XYHuOj1A3SeDz5LWb5L0QfG/NdwdsfjFyVT9Q6SAirf44MOrFmm7Mr+1c
xaXy4j4HVOzokQzNTHvHZ2Xl74gmxwwsunTpEkzxXV0nE4nuKJMcegyyQ0ND
jnU10R3QTEJTc3Nzzc3Nxay6NC22IuMYzBKshTMFgGKYg1+47SumRpFQnECb
lCCHdgI0Qiv5Z5SuRUJOPKdAKwAU1dfXUySLJ/7XNCuTFdsEcikDZNYBKEbw
r1X85y2VYjtqHE/PqXpYMEW1SlZIcA6KpbZIDItled0qoLfFTIwNcV2INiYm
pqqqqmRxEUJKzwCGc1t0pLgWGEflcNZFzAzkWCXs2bPKJHSMwOEmn1ua4VLI
2XV1WHQc0SC+KwoO0gGpcy0RpGS/aJjEtzchjbmTdF7VDl71AamackBxY0SU
G7DxJ6VAWC2eBeeLbfEBAQYbWE/W0RnTLvx/aPDiUw5Fp0zf6G0rPvlFDRpJ
crCtnvIKKLGLzhZkzJ6sPEHvLGGxc9vleTCoS9SXHD03f0veHqZ59lFM4Xf2
4vVN1HD9pHOSlELyGGkQvC0emAD/DvdPmYEDggpoMLQO/gi4XQzNUL4Brcl7
M/5q9GtAiUxpkhEheUrZCNOzY9TU1mNLsdMPiMVZ0dHjinuzuTwplATWddSf
L37U88F/DHWfvzy7qNY4s7fvwfahwR93Hj0HL4Qntzf/8l87ffZi3cnwkqE1
jpAS5BnxyNixBi93Aeq6CyT2X33+oSrxQuXxLZXd0GMqB5PTP7r39KqnqOGv
XmtV+XEYqdJKENZNxmGSWJAhawEqG/GK8AxCc16o7AR4nMf8A9icVRZK1FLp
9ZeqT6V/STIUJ4JHbTWIvVhz6v0To4BLcQGiezjSN15y9Cy9cqHtIeZVNgle
nOuvpnoi/hzKziaSQJY8BooJjy7IPBIOI5UmwA/AioANIkgWvYjEUCbqGGdG
FH8d4BQJtHEfX+I5nvASA8Xu4KaRQIWXlpbg+Mqq96DqgJ/Ly34rEBoegaHh
0aPtx6r2vE9KM/gmdkQMgfFb1dUQqquLhTnVdcor2mwlvzR9GbCQacKOcKo+
82DbDRRNF0ez4SkRZkpJdbyqeYK5yqFpiIfLyaacEqpJ5LjYsiXLoQwG6Fvy
ApVjoIdNRaKNpm2zyVJD8X9YJ6CYUuhFBFgRniCTQRHXyPWSel5ePuyTg17E
sm0eIN5NQuCgw/TUEw2vpkMDl2SNzLVAJxy047iQqnrhNOkC8V30RGE9vKls
Y0G0AVJy5ButJtXh4U15hv+bRsIAFJUHV8AEl9SaBPoLNxQhs4YcsmRmOgii
B8TJ5eTIFSxgo9psOdqhf/zwlMAkeS27oVHj5vz42Ys3pO0bihf9dUfNz/zt
e2hHY5dXB/80PlFg8oo0cSvYIZ+XReIJBvddxjnMg6i4IONpAxlnDXxCgWAx
uLRy311bJ6i4mKt5bMtzQrkLGCUy9eiv/jWRxW5+78T3TKZKkIPBsO6TpjwN
HR3gjXnAG2na/U3jH4rbvitp+1Z9HzmjAA+GFzGLAncaY04yN2eR0BtfXw4m
fIK8XIoaNus1gv7pi5H7YCbJRGAt8FwpEmIXNDgMh5oWW/HS/6fCT1zZCR29
H0NHzIkpfErQP1t2n9CAyraZtQY5aXFI0bqVfSqcDe8HcTgPyxgarGNGNRqZ
4dwJV9HlYKDxc6Wfq1B3fpydh9qyUWlfp2GhPE1wCXFrJ/YeZuc2SLNjGY1Y
c7FgrcwvrvyitIMXdzFpNcdDMSSW0J4iThWh0WODMxPpPo/DaBGgaMIMc8MP
8MwDOjo6AC14CHA8QDFl4+bmbsRijSGk1+vqOimYSuEKZY8+I2334A1/UbW1
Ub8SUoCiWf8E45zMgSIJpQIcGhkGTBjasYvM5d999135OxWmr2Zv72my2kNn
+oliRCoq3g0jqyEcZppfxRQuccp0pFnViDucWb79yDAToAgV9qSoTn+8qlsZ
Zg+Ui8Jdo5VCdXX1wsKCHGqOEBW3woPBA3FnZmYoF2TIyPZIvo6mRDGXIpRj
7pTkjKEMkuxkU5zQg2T4yLfyojNVJfQkGmQI/BKQDaYvQHTH7BCst9HvyaI4
LPTGrt/Elanz/tFXt2x4PbITY8yYs2JO+VirxPlLBAZca+117B5759EhBAZq
Ztws4LCQLXQFlG5YAcXVXoPCZCseOJ3Uh85CPl+rI8g8h90Y7z5/1c0iu67C
pDHK3mQdGbjIMRqOUoJnBK1q+/kbh1dcD+9aghGyKJZ9jypw9uLcC0rRJDfL
GbHm8oduHzazgTRmzgA2caYknCWvjIIGA1KqogD5bIsPTFxfsJ1JdQ2VV2SG
nIqdvdE0b15cfD/y0PUxq9223Hn+yvOV3Y5CbGsDa4fq/iKfSAIJ8FDKm49d
ak8KUQHkjG4n1IF6u4D0k6TOpebUvx4fmFvIXmJi2/5lVcKpTGFMq4XFUbDo
U8xKWd85cjXrixgk/DlGymevEwIOKgeeORS17lghJ0JfHfDC7oS52mLnnKR8
7+ubeHJ7s46fKiKbjiA9100ROlw92un1QpfTsKqOHFDx0fiEmHCYyokzDfEE
obUKi8vPlnRoFw41NdR7G47vcAe5bcXhgQtt7rNACyBdm1/xFmJFRb2bX+/w
tpGTUhFHDHGrNYzUrqEx16pWe0+p2+RoFDMgzQswznrEBIr+SRwQRaLrZHHx
rnLFytjNykNdDmCwYubN84Q5pASKaCdVvM2e/X6NIgZWpAaKqylOkxQG3txy
iFR8UD1AyMXFxaFQqLm5eWh4tBlxS0/vafHHS1csNVAigwhSmhpROgsaVQkg
Cq2rAIokOzOFVI+7ZWxsrLr6w5qaj8bGnBzNmQDFzs6ulGrGlEBxaGgEKgyw
3LMuGBwcLEehzOCehQagQQmQMW+r8l00AmfocsPDownN+51oaWmJRCIAQamv
PLyXCYy3IpC5oRpFww0D/k1cv62U8/DGKNDkipTLjziN81idsmlrk2gLXfqH
AvpJzRebNMlYIz2YJ0f/yCxstvmiEDX7lqqEflsyMlSvGuUqQ5TgmuBRq9fQ
zpXNmSatJEvbvlU8uoWfaFYKNeM0cGwO5TtW00FpYKJDoYzAumufOrSXuYz7
LkUlp8zrGp1xv7HXUSy34hK2f7btUzZd6fBhrddiiFvZ+b1lrcWvbD2EPOdt
Q7F5ZmqWKUPNyUUvRhwtUKGoI2IGeowLhtdujYWshCE9Gz4az5Z89knP2I2F
ZbbTJTXN4/3fr6S9cmp0WnQ+myWWhMCtTgiocO8L2SfcVuOz+/xlFeBWRA+4
EErjymVrk7YjFMWo4fTg44a2Kcu6idCLXlxsbdikNVr1/7TvK/IiW9Vl6L5E
VgTUOZs4K6jCM/QOwSp9MTptuRlpHlCIAWb+1so/fvilbnWRimDa7HBTc88U
1UsCLFIU65enXoMTTlMbL1QeFyWerKNNcmxoweDFWeUvJNCogGEhran/pZHQ
moGURK/L11VYGo/H61IMy6v7fz9+7ZYTd2WJSlOiYNQgublwR3GdsZ6QorwF
mKkpgOBxkXqB65dkfuM/R0/bTKeZvkcp3Ntjnk7CFbdUHYeraHeRIq/xnTfM
VWFKbyjttiHTdG0aLpQ1PLweoOgJYCEG5lisUeJkiWIFlZPvhEKhkBGEIt8B
GkUAGF1dJz34RHHgFJfuMHwUbc4xR6Zk2M64aeo2vV1WUV7x7uKdJYptAayL
nVZLR6jgaDSbkiGVMB4Zlz0q2d7e04QPqRz4kxwa4RTJVkPulIAV+/sHBVVC
v4SV7OSIjzDtwW8dI4zcO8WinTO7yA8ULZUh5aTfqpvueGoafsIRt8oUbmsZ
9I87AQ23xQqzw6oHu5rKWPFONOOvKWbqrR1htC9Pem6l4E+PsnGdJcn5Z5el
PqdGr75y4PeK6l+5bGmvJHifmK7U5syrtrVTcQOxDQuoeLHmVEL5MBsOPjpk
Uth7NXx6Ht4DkiUKcwfzJbR9gR55YueWRe4G9A+anh03rTyxjOdrHRS9FXcd
+S6oGEtquyy98QK6ZXrNT6KeVW+/T6EfoMmW44a3/kJVZY5g5osjjFTPq3JH
TTFx/U/qSKL0cBSSD1GcAAGLlyazt+993PvDcyVH84oUi+8TdNf+hc2FoofR
QVhx4147g1CGIqndflH62f+I/35cO8/fswSm6pl1ZS2aVZX+75qLdaRIsiHz
nIgriL9XQDFr49+pOVb+xsLd/T3jCgw4+DkuarpNHMigFlBbtRHfcNo0c8zp
xxaw9PuJkblbdx3skdW1xZbdnZsltRNp83BV+0RBk2M9L4pD30pYStaE/L2t
5QM9F55583CeLCiKGrQBlDWKbIRl27TOtBKXw16qPgWj1Ik6Qa4qi1+SpGRj
Jka4bvLj3jF1RULp6l3UxOCzgTWcprOrofHTC736PG2eVjSJk9ducoNsm+C0
UBxZzgjBe6ccabpGr/y65gvH3COLrHxxPVIlwzGR3h9uLgqlQJCPrjEhOF46
3BX2nhNDmAggpv0KCpu0JkF41YpixqgzPFSVcrserVpf7u+9AMPb1Cjq66Ck
qNIDaxRnZmbKysoATnjS/42MjBA+BPRICrGQLxdzMFDs7OzyVAnAww7Mbmzu
TyAvjYV84M3Nrenqn7KNlHT4DwP9AwMDUD3405N0rxmNznAJm4EW6RUvXZpJ
aNE58gBA1tc3DA6e7ej47LuhEQCZlCvQwGbJCPsiUlWhT6BFcC24KHxIc0h7
4Bv+pP2seJzcu7cmE41iAnPneVqa7vgImrPn529CSyj2xIl2UVjxMtzZ8vJy
uMue3nP4djxAkaPm0yLGUPGOcIj+lOh4kk4jo5Dcgg3RINnaxMDcFhZfF56m
aO/ESzXdysxR+KmzNBMeLcd6QhoGWqgqR0TAhwf6fkBvbWdGsARDWPxl6dU9
bB/oG9t15NypERVeOqYm3yTZXO4hm3HX6AwcUHL03Nj1Ww4U2RBEcmp4BiqW
GIE6XJm6PieI11KI+jLAYKhYcdu5L0Z/zLA6fFgSXln/dnw4MToL5ZDfNc0C
swt3oL0wqf3uxEjJkTPKmunTxK6juGfw8Wu3oHUtA3/8YnRa6IIBHHZ9fzna
9/37xy8w+E/ye3ZDGLfTiB5MQvabtNxdl5xdugtz8SvRnudKP2ds06SBDaxN
tKpcK8nFjiboEeblV/edhudi8upt0Y2I9tJ2P7NrM8FPXr1VcuQc9C2MNwoU
lSaMX7t5cmQGPnBHPu6ZDCrlfsXSDiHUFkEFAFqODFx8PT7wq8qTLiOmYbXX
21uZIlW7o9Q/+dqnv64+9d6JCxevLvBFzL7KpkbxQO/ErrZvoLu6z1+Gt4fl
vM+UjvTk6B/V66XtG6Uus7O75tLoWvBbtO/CSwpgE3xqolclDh6OKFeU5k1/
UfAxaV+ffrPl5f2nP+mZgKde1jXCEWpgF+GtEvIcTct5oOf7Z98+xsZl8ptt
0gSV2pkn7lanx1ntFoelE7yCFFW+ZRl3xHSSSQq3Iz/ammeAmKlu3F7qOn/1
g87zbx/+ZufRoXDbMIzemuPfdY5cPXPxBlcST04abi0BYi07S01OCmlzhWzV
3gsIUJHltajJWNmJxd/5E7rl6bfaXt7/9aHBixxcr4o3DX9y5QTa/mzjKQ4I
SPHPziZQNC2GlZWVe/bsEcOlnLi4uNjR0QEIhHYC5Aj7Zv9goAgV9lRvXAXb
7iI6HVMNReDNo3ALEDoX6lxX30DUggsLCxTbAvAM3fM+lGMwVZ+KxCH7MqkK
yc+QlIEpP+TdNzs7SwRE5K4J1SOu8rDKOeh4YBJa8/d5xO2UCKebKuIMgWLw
8dBSgLhy6f7+/sHBQfOA6elpskF74uUF+5kF9vV9BZWED6DlhEow3dnX1yfo
14wD6unpC/ucXRMG1WdwNsYsC7b+Hm26HHeZQgEn34mrc/C+hfcAvGx/Xd39
95Vdz1cmfrX7+K+qEv+1svOFys7fNA3uOny2dfDHsz9elTeMpdWUtvFmSIoy
AS/hsR5L1ipdNW2xTZrYxbDAbgggESjrtmm6qirv7bSFGFuWYSG1eTpwjksa
wFoQ9QZq6uiyy+QbZWI/rhUZmrnK3OqHrkckkcGW3vJr8QdaBXPcocFJWAgU
t30Hg/n/3n3s/6qCsd35q92dFBn63/f3lRz5BiD9yZFLyq3OSvK9SyL1tNzE
ezw8khabcdfWI84EbctjotPE4D7F9uxo47MlekgnHYUbJ++gAU8QAZ7u5jM/
lradgx6jLoJveBVAR23ZfeKXVV3wfth59NvE+Zkp0jNzQTSqNaTCB2ptGVhW
E3Mluiw9mTTGKiOirAm/DOjRxruPjBIKPh3/FjoE+ucfqrqfrzq+pfI/Xtjd
/cK/nvhN/ExJ27cA+GkN6MFOmiWH77vz/qHdNnstmg+gpRZ0758Yfan6FNKf
KiJE8tUkBx5xGX1q20F4XW+LD3785QVanIry3cWUbunVFr+NjNRF1GryRqZp
Qt5e/icOe2fFGM/m8el6c0XegpZMEMu2TAd8WPf5q7CODh0dhr59HqchGIQw
K8H09FrTYPmRQVg4zC4K9DUWJpbt0ShSzQnYOHVxNwcm8XEUmKDhe3h4OCCY
RfDeOPLbDA0NeRuaCnyiTbY3Ex9FG4NZEgmvHdk0PRsV6yYixPsiFeztPV1W
VoEqL4V2kMynFVMBjhKgEg9DUgySvpScJ0NoPx0YOIMdNomawEncGKMwEDMD
XT1gUaVKVStfgE/QXUTIYxrWBRB6qh1xR0P7/0wHFFP6pqY8HmoCx6fsIimB
bNAAKU2kJ6ZkfwUy0QHOzMzALZaBJDV/SFHPnL/JlrcAzRCWnqSspJNjwcjK
xCjO9mzTBC2uNbiOXHbKZ7WTZRaSZDSoSzALk/80+ZejMtoQnGjpFq3wtfiN
R68ceI8lM6uP7kGEE+iBs8Kdb6zlk7ZzIWMiYMeeDdAwo2ie5BUNS1yiCdXY
KdFs9Qqd+3ABo9ZDO7oLrqGnIUmz6q4qq/0rMlcmBRFbjnrHNdqllyxnDFtG
F92X4BO3bHDo2TLyZZgx4PE36gHEiMfHJ3zFub48yvKXZf6UdP3kLtBJ+u7k
yNaNMr6zUn3budfyHlPPJptuk4RsjMpn6cKSRcUyH15jbeteQiUJwTpLMNvV
wxb9avMrxbnLDl8lN9GBQPLGxt9UNc5OXev6/nKnsoPMdI9eh8/ZyVnPE+H8
qU7V1p8V7j9jACf5VrrmCMPV03gg/J1rvButjN7bSf2SlGfUGGGWMxcknUZI
TShHrWWuCJK254p4XojZtiORiIlGYA+ZL+kTYhrkkJH9TdznAuhxZBJfXLxD
8M/VJayLQxx1AT/jExNTBs+hrtJ4eqAYNYJZzON3uE3PIF3oWAg/VVS8G0kF
t/wyMDAQDpXApzYaweiYEqgYZYsGXEfpWiKo4iNHSlMBCIiRWAehevBTBMEb
eRuWl5dTZZiCMokKSdWlkouEdJgeZVokPVCMGDAs6qNVTAkUoQ7+nemOZyO4
I6YqT+qjwK3Kc+0kZ0wX9ezZ8IjHrc6zsE0A5ucUk+NuP9j1F0e1pckVjQdT
v570/Kt/TFW9FO98ehExLYxchZ9/y9kv8NE40fumkonbuOC6m2L5Ze56J8uL
ccV5Xa/y+pMfjcxmSf+vZtvMTF6W57h1E1GX6dew7fAMpxmTjq5YXuMbcF+C
hAYLO8I5u3DDNrigzfZ4jU1mk13H2TL18CNhZNDw3sj77ge5qCTl5fonXUAx
2yNBKs8axWWjQY4Ox/2EOrDYV52k2SEWYzRplZX6rAcRIycedpSZQs4yD8uu
8DvRbeYwHgrfRT2qeNc4lFvsvB9YHeqc5fHhk00aISnAm9wO51oOcYToBvnS
5iNsVA5HoJGLx3Kgo/lw2axmNF4XAviSqw9do2nO2NO3lbQMotngO+4qMOD+
Oupxy2V6jkhtI56Mb+g/FkYWnR2GX5mcmw4o7nC7Gu6t/nB35Z6FpUVP0xOo
6JNACdow2artVYBitLPTG9E2nopHMYFqqHGF2SKVyBsZ7Hi5sLBQVv5boysU
UCTCSQrJWVi8U139oYTeXLp0KYRWacJpEQzjLa/4VzqL2rV3716osFInYh8C
YqRrkYKxrPwdKmF6+o8AF8kNsrMrIUNUEGCwRjFDoAh3KqJQrrcHUh6vLOmA
mU27eajE33u2Uod2mIo+WTX4K5Cu51PuNH9NGKZnutDGYsWc5CQnOclJTv4s
hFCfqMVsnHBNoFhZuYdACH23d3wmWf80aAzvnJm5YpYJsC2ljyKgJrjW0fZj
zjrS0ChOqKAMZcumZB8CM1b1Uaytre3q6vLgBDg+XFyaDigCVAu500CnFIV4
i3cdbG4dGh6lYBZKCzg9PS36QAJ4MzMzjj+eAaUGBs6UYXfFYjHbDWaaWw7t
wIQvNmc8gc/8/Hxzc7OYpBcWlmpqPpLIDiXh0tCOXfBtojXGbyLqYGijXCsQ
KEbMfg44HslqPiQfQpbU/uFLS0shVoSSpjQdUEzpeJDuJ8dEmwoo5iQnOclJ
TnKSk6yLaAtlEheg+N3QiMfWAADpd3trTGVjlYrpcIUSWCq4OBFi6pLBwUFz
fm9uboUr9jMPDH17XBwp6hkASYY+ikNDQ2Sr9R2vNYpSgYShUfSnjfZgEgJv
APMoysYmMzRiRcB4ZHQG4EShFpLE0I94APvVRiNwaXPn8PBwbWRfO6JEm3Ww
ckw9Gp3pulANgNY7OFedIGr6JmgNAucODp6FP6Fk6EBURTpepumAIgBsM3I5
+Hg4UsAn9dUiil/jR2zYhN/G0RxPGNvUeZpdbW7In7D6qK2NApDu7Owy/WDp
ANgvMTI5oJiTnOQkJznJyTqJmI8rK/fYPAsroFIcFqjGKMsxKNM3TNZmPg4R
gB9h5jkx/euoHMAwISM7sI3R0LATcM7CwpLNnoRy6VU1iqa4jy8Jo1HYo4aC
nzo6OjwUi2ZLBVV6Io5hf0tLSwgNxDajKah2GCkTFxfvUKAKNA3OhRNhJxwT
izWS6k/pBjGnNlmlw5zVDuBTeXk5/Lm0dNcEtEgIo/wEWg8dQa+/z7AOHByB
RwJ0hyu+XVZRHC4lnSQ5OgK+LTaQcErgR8ifTPwekJbyeKhASHeaDWOjubkZ
rkKsNS5NaXMrHNbc2kI7JzAzC61HTK21pyb++4gIMyxusR56HFVDZtTJmZ5z
kpOc5CQnOVknEaAYTo/BSEOFwK+UIGJV1XtidvQo4myGlKTtSXCuZzkA4JDC
iqHivr6v6Jfe3l5iqCbEBdtwgK8OaTOz+CtsaYJub2YWAG9kDVc6z8AMxTYD
WgFvIirzIAJd+FCFww4JtkN8LaZh1bSQcm6EAsmCD+CQzt27t4ahXTEyz5iN
LcF4EIUJa1HB66nh9PRl8mAk07MySbNmmPwhzVzS6TSK6Tow5fH9/YOw89ix
z+lmQc1bWw8D1BTsNzMzAy0yLw07JxShZTGtGjo7u6S0aDRq6jylJmZ9hoaG
dBt9Nyti5HomnXYOKOYkJznJSU5yknUxHeo8PyGoW6J8HKi6UWgH0AjALdhv
+2Z22RhHJpyQketZ1HpssrxTX18POKGlpQWKEuUY/InJWYrhop7KBGgU4RKU
PM6sOWEtPz3ODjRqE1AEgJEyUIL+pCbs3bu3t/e0afe8dGmGQp5tjO+oqHgX
ahtBB84ESl9fH5mGJU2JUr6Vv3NpZpos2nBKSLHrDLuv6GoUAUu6IpQM1YY/
oSazs7M2MxZihpQIXLFeSQNcF37NHPiZjV31eBoMNBKqaz7q7+83CXDI3wBp
JMsHBgbMe/3ll19KeDL0v1wL0Cb0sCezs/92jI1PBgNFKHZ+fj6HEnOSk5zk
JCc5WQ8RG6hgKplzJyamlO7ICHAGrELgR44BhBaNRk07sk2gjn0UCVCZJetv
2/73SG0YSXjMXB6dnV1+/GCnB4qAyEIIolId7/go0s4EmnQBwqnsKquZLDEA
uUSisBGn9RI6IpUdwF3ljBcqNjM1+xqrtqmHa6MRm0yxqPrDABwdMQ84D9Aj
pb0m2YuaNDg9imSMEs8CPVaGlDumY6R5RXeLdPB7OqAIt4+YLT2dkO741tbD
cPWFJRMiKoVz1Z73Q5gFEjCbp0oAICXXHjRZriURLtCiyqr3yBwP/ZlAsveR
kRFyv7wwNkGHEUI2ayjD0l//nOQkJznJSU5ykhURHAKzuZgRMVXKZ+KLGDLY
/Dx2ZGIU7Ex0m2Wid5k+Ma0Wy7YBHgAcIs86wjwAM8KcXM8j6YDinj3vE6rp
7x/0HL/Dx6NIFH+k7gv5OL3NdgH4AQBTVx+fm5uDuu1FMzSx2UAvUVx2T+/p
S5hEJl0bRaqqqgBztnd8RlzlZICenr4sB5Cx3jQWtx/rIN4hANKxWKynr3do
ZBhuCvHnYE3eGR4e9V8LKlxdXe35KR3wo0x8ly7N2O47m86nUcUZhXdC3WgP
tCUC4wfr850rLaPDztTe3i7uDaIVtCyHXFHH3YdKTPO9fPQxxS4jtW3gzFXd
VnOSk5zkJCc5ycmaxdTMyDw+MDAgWiDSKMZijZ2dXYlEd3PLodrIPvwcgA/9
WutDIOKjKPZTzwHjaFKECxGwge26uhhUBpBYSvspubp5UAHlTJmbuwEVgw3T
GJoSWNLOcRQMtOkO6JYw80MKeAbME96p3O06UTMJ6NEiV8ZQMdQBD0uRDGJx
8Q5ciDSr8B12Z2PhY3SEtewZGDyrbwEGDSUwOgbgHxxJATXwK4BGulhXV5co
dQEGo3tAl1k+NccTdAw4GS4K9TcA4SoaSBvN6KTMpGPKysooWodwr0E+rwXG
hlAGiV8rHCxqUh5pJfyRnc6ffr8I2U+dmXWNouUiO+UcZ6aHgOXNSSfk25wT
ZEOIlF2U2pZl8hhbWHMjz4PfndjTho0Qy7YNSl+kmk1y+jD/717CbbFHuGtt
sAfLnqwmyZMudu6pQYquf/IkSjZSk7iYeC25RXSYyaqcNO6JJyWEvzL3XX8Z
Ch7uX8tIeCE8wL5e1oTGktdYbozvSiZft96gw/m5sB3+YZ20QlMEm8e7652T
nOTkoUlKmhFBWWaoi0vDwx+a5f1AsRgjUgkhyE5PbCymRdbQLsGc257ULSJ+
4AcADEogPScBrWPHPg843jaA4vT0dMigo/FUjyoTScVr/YeBftLpUaddmr5M
2kUuygsM4HTiz0Fym8kI57jxHxbFpC30p2JfLH+Honop2kU+pHr9bmgkhLzc
dLwJ6sZ1dhgXUKTCTeC3tLQEmByqTZhteHh4VY2ieSIhNDgd/qTc3GJ/9/RY
JTKTU4yP7KRlApSgLM7R/Xs5YoU6h6KB9DauOGpqPjLLhNsdcjIKraLOXaM4
Od2TArecH/BGa5BDEIXmR+2Lu/bEtfcrBurQ1RPItEy19c31lnz0bxsBaC1G
I5y3ywXk3ADPNkCIN4WfwEQsx6z2MjeK84Jl/QaYIJA2TPjnTuXAd8XVzKSt
KQv4JrnyyBggXiBcErET53HEJA5rbZYn3cYypwXnBlnOwJYjV7ghlpHsRmor
99GpLY43y/KWo4uyLL53llkli4t1bah0cssbtNrKSU5yEigJJi7eodRQmgpm
HBVuHpRoRvLKLE/Ocn5MRVHSdLrpekdC2Zbh0qZb3czMDDPAODvlG3M37zI5
beBguLrw8yi3Q63Z001IBxQJW6b0nwQEAggWWkomZn81bOXXN0PgByrTrgiC
VIjHnj3ve9oox/f19ZEhniBfa+vhALdAm5Fe+TsVnZ2dc3Nz0C1QYWgdnAUl
SK8a6NQ28ZLqKJVv2pVTmxwMTI3iwZbmqqoqAuotLS2w7a+MB4OZwUoARE0G
xSp0MrRTCVWYBo9ZAvzpCVmieBlyDID2UmRQxIC45umibvWoSbMrFk9m+LVs
eX5VE9+Kg7gke59tmyn8NkSStiSppzowjZIgW41gdQbqDdfRMIoyekrn3XN+
Zzji6jojBy79lLRdWmvLMkA5Z8E2YEy2qu9OhayB7z2L1giWu9JJ+8zFG13n
r+/vmSg7cm7XkXMlR8/tavumuO1cads5+D41erlr9BIleoY7pSE9J/MyKq7S
fsvldDV8SvsMG4AfGQxUf6ebuWH+DGjSk8uyCCK0y3jQuZsT128nzs980Dm0
8+i3Jarh35Uc+QbaDk0+0PM9tPrM1LUVY5GC/0RDa6btXqZHz9Fe5iQnOXl4
Qm579BH2EprHKyv3EIcz/EnfnnMxhvdOOFUO3wjS3IXcBkeRanRNFHWi3yLm
/5NMz8KSTVBzCP3i5JiICj2O0p8BQJHSuISMZDQkADIpH1+VyqDnQokeGR4e
DTH2s4l20p2s0MSWs7OziUR3XX2cdGVm4I9ZOEBN5S44fbkM8aQgPfMYqBXp
M6HmZgQNFCv+jb29vWFfnE4Ek3fX1kZpJ5SzQ2kRtR8j6mOVdlEKTAkUzfok
k0lzTwJ1sDMzVzzdpW4TM7rT1el4gPcABeGe+sv3SB0a62WAUfnkYkqji9Dm
+iAf1mYw8IC5Hqa/A31jXaMzXaNXzvw4RwfAdvf5q93nL79/4rvidpgiv5m6
dpuw5TrUKpVwKlJCTa1nLgI+OTlyJTF6BWo4du32yZFLe4+fD7eNzi0s60Tw
pj19/SuICiU17UPXQTfu770AndalqmdfvHYbdh4a/BEA1XvHh/zncvWScNbO
I2frTk9Au6BFk9duwm83F++dHFG3Y3/v91ACYBLs/GzanakSpDjTOI3tzviH
QjVnpmbfOzH6Yk33028c2lwY31RYt7moPq8wllfYmLe1SX0XNm4qaKSNvKLY
5sKGvKL4X7956JV9X3/cOzF1/U8OstXJl20eQmjtVQg/RSbcjCVZ3PbNzqND
0b4LavSOXINegp3j125CT3Z9f/lA78QudcC3jq+CqKMBwlmuhY/W9OJh307N
Qbe/UNmZV1gHLXoC2lXwyaYCaGATNBN7IL65ILapIA6/5hU1QMOf2/XZ6/GB
IwM/3li4y+pHWYUll20H+SN83aiHKCc5yUkaGTeszKJhI6AoOCFdxAdtAEQR
8CMA6dixz0X35YmJVslZfKmcM68n/ZkgqkbTJq7QSFio+dIBRWTzU4mhd2Nq
QqnwImZtpogSD4u4R6NoY5ByCLPSEFhVqQndoSimVFVVKX1a8S4A3nCKJy6Y
hHK+QH2qMWFfItFtXlo2qFF7jRBvC/PamNpFYjuHI1OakmlnbW1txK2Ig/4s
K6tYWrrrOT5li/xCpn//8RRdTjkiqX8yR3QIaC+TGlZaJ7UNcTpFz09ZlSTb
wPSc+XxlAif6GEx5MBVuyv8EJkEEADG9n7//7fioMd1tjAB215378zcOqzka
5uVCmKAJn+g/jwxctN36Ot3S9a8eKbFeqj6lOyq/XoEl1WP1eYCpCuLwJwAV
HvFSq2UxbiIagRPxrK0NGnQVNCAgwbtQ0AjwDHCjhcg5mzcgydovS/5QH8C3
r+7//ZOvfZoHuCi/AbFQXEEmhIUIkGKqhg5QxBtRENcHFDYRboQ9f1fy+Z7j
5wm/aUM2wTPSWtNlH2BQ0ShVCBYHbV5BPQ0JvAuI6IpUPdk4bnpOslbT6FFY
cbx/YvSZN9vUvYMT9e1owtuqyt9cpOAiXI4aS4Wr56UoTr2BUDn28v6vYYWF
PWx7r8ijIKdQzElOHq7MzMzQnCsZ1hA1LY6NjZmsNfc1v9vIciNeZIlEt4Eq
VSBGs0HIvGpRJISRPLyINmpEE4pQpZsYdUzrZIDpGQ6rVYEz73j8ElvcFUun
6iStXV1dDFpHRNkUPkxGdnZU01JR8S5UG0BiQEsjkUiIbdPQRZ5ekcqQ1tGj
oVXRKwaUokTbHmVdBH0j9+07YCMlDsDpkBtjQ0NM0BUMFP13zdI8it5FQUIy
MoeKxfs05el+SGyuAkTXzcUmdJgVa2izrlGUGcqyxaSb/PjLCxp35TcorZHa
jgEY4Iky9hf5+GtR7BelRzdGUye1lan8m6k5pcJCKAsQBeGBBmbw/ZumQQm5
IPWjggQbUFG8xNziHYANqosKGlD1FN/0zwpcIbSI/eX2T28s3CEslJQvm83T
FgD1ToUuFDJsgm9U2dUxAqGeV78qoIjXXJONNp0YQUF2cv7WCmDap99qM67O
/VwU14CwkPWHhMEKdEs3F9TRYYTWNiNIVmNJtUUd//K+3w9OzpnaRVK40Thc
81AHFIeKPoSpUB/45MPwoHES35wfx76NE0xlBbXonJ34lNmFO79p/MNT25oJ
ARLaV0+BeiLocaCmxalzcA/cr3pooGvZkk93UGlff1mVOPn9jF4UiKA60cq5
KeYkJw9byAhLHzPq1k4FltKV4N9JPCqERky80dHRIbmePacHGKBtw9oov5IO
sLy8XCniUBnY3t5uVGAVH8Va9gm0kVKG7Mh+d8qUVYLjQ0jeWFX1HmwsLS2p
drlhEh0/jdEukej+cTZM+9tLKsGwZmusTpkVEWRk5HzKdMncKI3GCbCJ6Zwk
ip5+YvylxH9Q2/r6BtjZ1/cVJh8cl+PTAcXge0SJZkwDdARj6neEdoV9jNnB
48oEitDD5C0gJ0ajUQGKAomzjBVZiSPu+qSvQ2wQ03BFqU3qSamIcx/qTxge
3FhYzrr9M3U9nf9VVf+/xv4nCj8hoKJ1VlTVQgUaf1H6GcEnfrodhLkBNY30
jCFWQfhaUI8b2HUAYosOlrad07ZdQ8/J7VICQDGvqI7UpOoswB4FuF1Exk2t
tjo5ckWflb12CUyaW1gubjv31OvNGt0ViC7OVN7W6eWD2hnTFueiBq151suK
+rx/aaQDtIatoI6boNr4Ys0p7cCAxm5yOpW7fL/1h5M1hCuIy+iVz6bCj/MY
phodzr6THIUEvfDeie+f3H5QF0KLEd2ierw1jYT5BTlv0hdtZGysgDF1yBNw
Obx3pBCGz/amwfnFFTHuL2/c2MxJTnKyiuyu3ENJTGBSTodS7ncWnpu7IUAR
0JQzyyOVdFn5Ox7i7lWFgllM4Ef4UEIqyHo7xGx+qwLFltbDIdZPKg1h8a4T
brWVKX7PSYJSRHdDJD/k1dnS0hJBCWvZKZpVgT3QIYDciFwaYCQmqVFIDz7k
t5myW+rqG0Kp0g4OjQyHFDnkBP1JkNVzDNVWgKLNiZuhJkTvA/UxyYWCNYqp
uiWJRvAbsNaAj5jXKfomXFyK6lZdPumrU/aq/xKUQZuGpRxQzbSWZrFZF5ml
nNhP2y5u+4bgDU6UTdrIiKoSrU1iW9v+nnFrozQhBjOP/WzJZzjjEwKpY+xa
h7VVNZy6LGmGSEd1b0MmY9UVz5MnWyH3lcYSavupbQfnFu+a7mkr3CJpmjod
IQqDq7jp+IcQRbkFoikzaQCerMn7J4ahnnTHndVBgdRBw0LZA6Do6TeObKns
fqHyOFR+S1XihcrOv37jKGE2wsyO60KR2KPj4tKgbfHsryjQ7f5lGc3cMQ3k
UO2pe5L0fqgPhJ2OLtFeprh+utzE9YXnSo8pJ8N87PmtDdgJDIPlvhTFWYPd
yCA5phW/+Q2bGRVr5w36swDuWhM9Vr8o7QCsyPw9JmlPTnKSk4cpEU7OEkoV
eOKRdPpDvzLt7bIK0VWaszmFTrytaA/vZA4UPcAP7ac7PeZmgF6mm6Wfd1GU
bzZr3qi9RM9CeQkzbDUUAvhqz5734SrkNEjdWBwuVcmXkUCS0GBX18mECmZp
qMU0f/ChNIUS5UGATa7ivlaSO00FDQkfjqcmpr4uYmhKRTzAD24WAFfAt3Q5
FSNTVpFhbugAATgHd1aCqRXxDvPb7K2plsMoFKi55dAaZgDqHBmu/paut8wt
3tmkTWlxhF4xNnqSdrGRJ8rYy9GvbJ7lkg7qXC/oSObCi9dukwXQ1Be5P7H9
PRMG2Mj2XGytSIQyl6y3J6/eYldJtEuycRa1i5+WHD27qsMk+4imbpcosrpG
Z9KVkIEYNImGQ+DZi3MKJml3uzjDQlIAxhBoNbHVNf7Mm22vxwdOjRKjvnS1
E68BXXRyZGZbfPBv3jpKXoKkoGNfwbgeY0oJ2fjs28fOTM3KiTYrgc076A5V
Ti0eN1rXBy9EINC2eGVk20K42Hrm4pPbtGulgZPVAsQ12Io89vdGQZJPaLfM
GJna097H/Pontx88OzlP1m6L7eA5yUlOHq4kEPPQzNvT05f5iUNDQ9XV1SGm
U/Yk/41ghmJCax49GCCTiop3f/e7apNiJVg8QJFMk/6GiGU2pUaR+PfgMNsA
isqOzMTgfklnbE0gPAsx4x9A1sHBs+RhGFCC+Sfaf8fdNIxONDEfpv8EaKcO
Y/4is5yEGyhGDT5GEdoJ33QWIMDW1sPmARSPI3dwVaCY8q6hA0BYrN7QNFkp
NLe2yFmAnIlZyJwAMl8yKA5MHq73C2WzIi/v/1p76Tv4BCEKR2eQKg8mVjxc
3L0M9prsiUyjFmo+9xwfEeiS8gN1+/WHJy2Jks4+5bbBjugQuSiO5z0nLrDG
jHtJQ6MmwAbzt5dWBTsbABRlTDIl9Qr5pv5s26d5Wyn0I66CmKiTiwAmoYNl
QQMZ0LfsPqH0mXRHeN1HPcz/yZpBh8ecGr2q2lVEdmdlpd0kMcI68qXhqe2H
AKph7VhTat2DbZNnfFU4lQ4oOsEs+Ce+c+7hGRrZ7u9l11ylFaxH3WPcNJqL
bvD/Z+9tw+K6snNBJGX+3bGcO/9mbux0fs+0nd932m73/+7bPX9vYjtXgPIj
lpw7zxPbqsJCAuyMACtpwM4TUSCZKigkCn0BciyqkNMUktsCyY74kNuAJDcg
WwLkbgGyUdWZtdfae519PvlQgSV5v08ZF6fO2WefXSXOW2ut911YfZrklDRp
ebbIaDZHTd8P/yJTtKP9qTdOzN+9p/765TahgsPAwCAcFy9eJH9suPN2d5/x
LRpk6BuHhob2RCN4yxb914YdTdw0IYPK9uoAkgmkIqQkzwUifi57HG4JTbNK
pY4zc/AlihbaJ8LE8th8EPgGzHlCdWkJoSqupQBCdehQjHgmRee6RXu+e9SO
cGbmKyr5A4yPj6cRmUwGiBNsn5y8PjtrC5/Hxyddql4vsQTo3U8s7R5EVx3V
SjcbUbfimj9t5MWJCDMfR+gYDoW3gzLC1ko+ir4fDPKfhM8Sb4nHW6XyHbYP
DfJ2WDrSJdXUHmyJt9KyuM5CP+GzoTfHIcAp+HO1ViV1QQA8hFWiiu1I8kN1
d/J+V3z03Njv8ZLouu7LW17BbQxtqpf78b4zXCQWdCPe/soxy9I5emFFHxbf
3/NOf+8fvXZCq0h0cIkXm5XQyT7cB5sUUSQWp0oldyUHpQCHdBnFWoK4VJGi
0sT/8cbxE5euS/vKvM0P5UrI58vK6drSVOri5ROXfv/krmMkNlE8qgVZImqK
i9+H8x4eGOc10v0W5YfK4/PpQgBRbNc+tOKklqq1ILX1y03nOUJIi7BFTkxF
BSmLTZxQViS2cmidKKVWrRH/k9Kgd9AefGvp+8/u61HUet0e4wYGBgUDRefo
3s3cQL+XASujNKWFygt4DjdoyjCOT06MT1yrwFI0sstmDGP3ENXxudF7XnHH
j0QaGt4LkZDok3SlkuvqGurr311aIicuMZouJ5kIUElzRJGuGp7TyGQ2Hq6s
gXUYGBhoVJl6il6S4Tbljo91dIq8M6aelWOPs6ONtoVy1iSH4UbVQRQC+Gd1
da3vS0RZ+VfKbrsuhPbhNxfWrbu7W79AoK9AFOHNpS2rST3rUyXLI2rSjdtz
NGe2beeR5faI3Z6P09O/rmuAEYaGLnPP8Ww2C4ujf8sgeXVEdcbhAPimcUUi
Pz/e1y3KtHbERUKtmJOGXMbfRtRid/sljSrkmCFsyLTy1rVb3wj2ssMvt6gT
quLkR2PTdFTepioFh6PxyqUv57gokbgElxrCz/Fbd5Fd5SguGjSdzSCK9qnF
2/RXzRfl1wFJeNpRnnxEhs5U/eevGv5dGFTm1JcC+V/O2Z5Pi/wp9TRvh/fh
+q27P953WrrrlKqQXSlTOCETbjo/bgcknVPNyzBgIPyJYnFcRkRljLSV4pw0
yb0nrwgXRCF+iaPhEopWcDLADH9yIFN+8tLJwRvpq1Pzd5dgGuiuJeooP/1y
Pj12q+LkZ79s6CONDLroHOOS1DCuiMQbnpSf/NTonQ0MHh5EVWvmqNY+Y2pq
CgmhcAuEm3tvbwaey8Z8mG/ldCfsJvz96hosLSK0tLQU0WrJfDXUwDmJAnGs
LAgTqlmMRttuwoEVFVXAi7BbdFSPL4VEFIngcXcYZS/jjnnSecbHJwcGLrS0
JPRWetVC/mNbRFJMT0QRBd0SpDGTyVAUkcKJIyNjMB+42N50HzziibZ/PRQD
UC88ylx7zm4vFEUdU36eQvAcWJ/OIfXIIe/T6BSzwFVXanoieKewotKWuniJ
ov726W7bePkpmp7GTu/PzMwwPdZLK1ni7SKK3EeSfXtgtrTm/DHjufEhK5bU
bgjy1uGBcbLHIQ9hoYNGLkFZNlmxX5r48384Ln1/bJ5gFfbexyG4PAptJE0t
DSaK4nbfvrvtAolnVT1hwW/H2oDoFP1q8hORf9yBkt4dTFEEP3kpppW7CGa1
HJRE3ZSIoqSpMI+XGi/YXi47k6TdEOfaSURXlhS+mhzUtTPqi5Le0c/+VZHz
nPbBsHnxnYV7+B1EeUUiC91CEuMS6dEdG/jCsoeS/RBX0zMyIKKYoNCoNO0p
aeMWNHAiukBpqkPhvh2tz+7rgc//vMgEqevVTy5V0rZLNlDow/1fPP36CXjf
txVjDvpvW4PeR+bk9OsE6r43OWVgYGDgC73jHtsnZjLn6F5fUflWd/eZnp4P
OPAIt36d2wAFIl2Gq9mKqGBUNib67d4VrqSMLec9fTHp7MxCWFy8p3wU05OT
1/WXQogi8x/iQjRyd3c3cyEYs6Ojs6HhPd3KD2YYj7fCS3Thw8PDVVVvR9DH
b3h4lONptbUHYSPLfmFwYLCnVa86ZKdRJqVwLhrZSxR1wOJHgy3K9f59MKBv
++NG5aPIK98pRN+ReDwOFw4TAHI7Ozur7x+SetZBsUSv2XgaCw+I+x2zI42y
zoFa/lVil5moahDJ4dY9qgTRV66CvWnK6XOo64826W6C98T5u0vbd3dsVapb
lYyzi7U4zCg6bmht/vKFn6W4I1N46qnXU8haw8I16O3c+sx++kDKnOgGLJz0
AOTCuf/8d0mVpm/RyhQFUbkhLKb1XO33SRTz6udLTedJfSy1vTJdLlmW/C5Q
nDx4dkzyPUn9lPmhRhPzTrGJHUnUUxjq552Fb3+874xK3bbZEUUM6FFlLF6g
3Z/RoR4Khj9RFOMnpU8RXiBx10vXZ/FVVmSL5X369VN9V6fzFhNUrcIVnyxr
lym7W3Iq37LKT1/GrwnSkTuAKIopCY9NIWBve6np4w2KdxsYGKwVIiaG93QU
w8rsLXUNFgqX7Hn4ewbkZ25urqurh270+h0POAbduInM8EtdXV0yWORprqED
qGl1dTXsk82eD9rHlUoGnhaLNQPZUI9GegJcjiOKXtWz5SSKEbSFgf0rkKkS
5YNLY9ICewJJg+2+Ac+pqSniiuPjk/CEmhLCJcDh+oVQMZ5aqPmoszF0GpVE
dXUNQaoZeE5EOsgHZs+eqN602htRtPzscSxRYnr59OnTcawSdGX/Q4iiPjeK
JBMPdIFazNBDp7jo3hPl7oHAnGEa8KGiM8qVx4pZevuArlOVJu9PxoxCf4Qv
WZ4I58ZCVfS93JQt0gq08JbaJvOGxa2y0qw0WfvhqFPf4RNXfzDIcOKl6/O2
I1/ojZjU2eNf/1FGjiyr4ExRyVhke5HOoS+l2+ROVdWJ7t/AT4CP5bVwa16R
LF9sFlHMlZ/8lPKtHGej+CEGxKi04GjRzgRMnlPA9+XFysSy9o6rNLRsindf
ncbupGNDcKvlyzfmnth1bFtJXFX96dofMZntu49N3v6DOrUUxawYVPQliviZ
SW5DVkanED5Xi98+QS5AxYlt5KpUIi72DvZ/dPB48V1AT3nntLAq67gs9UUp
d+nGnT/d3aHFSwMegpZL954J8T3CdPEzMPieAf+EWaAadQoEqIVH/0BW7ZsT
hC0Sgd0oaAbsBbYIUz4M8uhliiQY4UBlkKyYAOMAY7no7OuhY8IpZiHXRLIi
RP8ZQB8QME7CTgTXKDL/gSe0/0XR8NqumoOZ6F1pPMjx30NyeqmsepsCa2io
eCci7G7sPiyNsWYq0iO6A7QKftXFHcSRKMzopRB8pUHLwiScrWPoVwanninn
DjOBC4Qth0T6W5BtRbkbOerrSxR1wPtFJue+LjckJOfAoB5nzuOcg9TuEygD
hzGra96RcmknC6WegPROdWhrsvnJKWn2gq3KsONGK5fx69V3z+77AOcnfqiw
UkEjJGKsZRhxV/snZJRXxBnS4KAiUJ13ekdYa1HQCenqW5ly/VX9R9LvRfSP
a7db2pW0ZMa+yqvd7ChZwLu5Oannk4M3MFoYVzG9pDQ2lNqlFkrFPlfzodjb
4VjOXkP6N5ccJ5lV9PC+XaMoIYiQLikqO/WZFr2khoAJ6buI7ZKfr+6VZ1RL
tWJcMYAoas0QcQ1hz1829JEFIpYvwjq0H+7/3A4+O94cXXjt0LnbJNa5Ppdv
3BES8pCIt/TqkST5xdjHIRdlYGCwaaBATUQpLHg72apQwIr/elN+MJ5o+3Vd
g1ZmJu7dfCztDHyAa8+iqsPd+sCtXngLUR3tEm7q+dkVU8950eCjWe2QQ7rb
TQV1C/Y8Vy7f6urqKivb2xJPwrGHxMi5ODpjj6vyuf7+gYiqZsyjaaHGwcTg
wC3JmNpWfGh/iquxLjSohlMsi9YdD36Neuot6Ur5pORjCe8UEWwspOyDOQvd
+ugIr20QUcxjd2mqHnQ17ONPiBChqO8d8Xhcf4m5qHdY10+yBPc2Co8oA/OQ
+POGQsWLll84kJat0IJZGdzs5hbv8R1Whl8KR8xkrCZvPf1GpxZ3Um7bmBbf
ukPNp/h9nhWQAc0Zp8Blk3ktBXn9629kBhMZl26NAsRvTSMXlihqfPa+isbl
7ix8izRGtfMudlg+FsmMcGL7K6m5B/hrFjglyr9j8A3bKLdqRp2qqkE1fHnn
7FieSalSW4cgkCiWJpQkObF1RxJ5MmmO4qRZbu6fcNLaNV6UZXHc28p/Bz/7
Rm6iL71SgQlmqBZZhk/xA4Pp/u27O/T8Nl+jKVw0MNhk5LGRH4eAFpZkCCid
7oM7MuU9R0dHu7p66rApBkta9HIyeayyu6F/yMAnmTOQtnd9/8CZ+GmU45rT
PzCma6tXJIqW4Hg9cAlYHyj/BopqwLK92PDF/y7gnfzS0tL+/ZUVlW+Rwfj8
/PyVKyMwCCdkKQkOK8kjUCxOFwJTRBc4lZ5mtbBMFMhSUDjRwp7a+iL4EkXL
Q/xgB71fIZyQgopB+3svH6bqagWuT7tefUhg8kNDQ7ydSHIi0eY7pmttaQ56
L0LYoUZFGrGY9iv9kE2rUeRA2ZHffKHbbgcRGHQ1yXGgqbCzRM6au3RDkTFu
vcGOPSXJIpU9pBCNTKcWt87fW8pp4aCCYjmvwkkHz45hKIzm0M76iKKd8XOj
awv9FZQoyuilK6n5q/o+ybeLW3XqUiQaebdQVnTLzrbD/ROFrZ2j3jo59S0E
nhzpvwZvHBUlciNpu6N0ScuTuzq+Wbinkt0C4fPxJYriw1AqfcKLdopY5VOv
nVTa5IRMr+fy675Y/Ui2poQN0VNX5ElVXxix4MXv23n2Etm5G1bg5NA11F3J
kXxS9gYGBhsMusM2yra8gvhxZIkym1KOSm1ElJmJix9GlCTBVabYryW1uYBw
HdBTyTwIMCjKHcNJy8rKdFIRQhQpA2sp52eXcvbQoVgZckVvEM938uSjSGuy
J7J3YED04wDSiK1nFvP5+5OiS3V5Ot2nH+Klc+STo3c2FJ1NsAO17rvomkka
Sxz5wkkfzQFGRkwZbuun4xoDkUCPOFbPlygGMTq9RJDijXrnFPjioL9fvtWq
Xr5HzNMlUKK0Pn1Eq6re/v7uFjkuMHti11HNg87vUZz8RcNHMi3IwZACziUv
yt5eTX6iXJpl7hvvucktsnFGgtKL0goPIznwUiw74ZdMfLDpWJSg/I6py4/+
IQWn3oYBqz8pOVq0s4WY6lOvBX79CUKBiSJOEW3QpXb4+OAUrl671K2UoieM
SJcnVSGf0OT+9MDZPKVZC0sVtcGI+/3o9U46o/TELm6147GlJBjv54Pwn0NY
LZ8vUUS21r6lmNspJiSZxyLSp18/MbuwZClu9mAtUnL2l8n8d3cWloUO2m4C
GC/SrL/VZconVAuqeKbFJL+wkXADA4Nw5IU9XR/f31mla6E4wk0IVSARfqIj
3xlgGouL94aGLkdQPqyPDDd33hkI1bqzz77EDzhJReVb2ex5oD0dHR0r7m+h
tIT5z/Dw8B4R8rrskhhQwWEEw4AuCYmLI0lheCSSSqUo/07E9XR3V1TKgrCq
UxFF4j9kvUhuQgzYWQ8eTk3fBKqpp3d9aarInmt1mPQWADV1XRGxX87Uw3b8
ChClDtFEGvXxwyOK3pnoW9Lyg1Qe0b4a0E+SObdo0hvfiwraSFfHdaTefTYB
HNPAH/d3H70Y5kWjYiOyzQS5KRae3+a27z5GN30pwbbjYO1FzBVl3Eb25IXn
L8c+toM0BYQSVQCVyoxN4RyUN+COVhlHKmk73P/FWo2+C0gUJaHFmjo5jZz1
Z68f3yryrSonW5LgPC93lC4qbc+MfbUhFCVvLx1NqLZ3TIqApJWQnriX8eGJ
2wuKfa2g+Aggioki27BRBqL5LDLka09sfVfNjE5wRe6c3pz9QpVJtEnZtd7B
kAKeePlPvXHKcnxRvV/YbzcGBgarBKUFI8r4jv9VUiGf/SiL1r/b0NXTfWVk
2NUceXZ2Np1Os1syj0CJSOKKcK9f3/QmnGIWApyiF2kJi4L1WjhfoggjcGCN
9untzXhPB/SsquptGLmiogqYMOypR8boWGB6wL5gB8r8dnX1ADuKRspHRkam
ZkTNJxIzB1FkEBMDFq2PWVt7EDbCOHBGNIF500tiXYC1ZQ01sf2I04lIPx1d
OA9FUnE4pAKDn86XwmoUQ7Zo2eFyVtDTDhRHpW8NukQlKFDp3S5E1oooDgwM
eE/tu0QFBudq8cnErT9KjUMoVzxx6fdUSSjnWdAIXmrwBpaZSRdr6fsnbffa
icdimSJHb1owHtX25N9hi5YCd75w6Bf+uumCPSURpMIJ7Gh9+vUTYWMEoJAR
RewjjPOV/0VPf8pskDQj5KAuJeQYwYMdflLdK5u2FNRWSHYD1z/DeWvy9h+2
FiPP1/Qm+ocNnr9MyutVnMI/9ex4d2SPafqu8bxQ69gSZmulzi/+16UCgPdz
6kLlxVl37i5gMxoKgDttnUR1YkJaleInGf6haRHN1bS2NjAwKCT4r1MFVtlF
nK000miItx/50sjIGJDDoDt70EaSNhBDCNc+h2BCGW57T9HQ8B6cwrUxJPXM
/IcqMzk25RphYWEJmIkIgmntVBpRI4zPo+RYSDFSmABl3uml6toaYHplogBy
joRCPT0f6Geh/V1yjDSSXu7kMjg4uCL5iWraHEuVLHodKVnMog/I3tde0rWm
1LMOIMlclgAfJ/2lRqxt0FfSoYZ28mHfU8CAnOXXE+XfC0hxAI/nDvSqIkB/
AgO3uf8RO69CWEw0CzWN+y81fYyONwnyvZENYsgfb0cbShKIKGLDi2LZcg4J
ZPvxoWuFvt0ql5h8fv7ud9tfObqFCWopixeS2HRjzetQaNVzTsl5lmfvfidI
S8kR4oTET2STwR0ae9l59OTQtbwKDhc6Envf0j1z8vKS7doG2yfHLuSDFf7m
7vJqwn3+EUWqHZWfivZt0lBRvEcfjX2tvhAtM1dc55W532jZ3vHl2MdFKtFv
l1/KvD/1xKS0e9uR7O+0KKLNNg0MDDYZQJk4qMgchvQRHIXTb+XhNIZfXVhY
4IhiRPnqrBVEFL12NxaSE1dAjFKrvkTxENot8q9A52Jawzs+XJv80ujo1bq6
Bmq5QilpKmKk3tZAFGFAkvyMCIyJZVRVnel0H4wU8Yh/KX7b4syfzs7O0zgw
eSbqvutMW4R9pbNzYhqpptdx0UX8eEA41pUB993fe2rXr7wxobRLrpaOREqr
a96BS6NQLenrl5a+DR+fQStGFbN6q5dNCiTy6egdEc9y9/GGdXjgdyHhRLrZ
bd/dwSGsQpfi54DhqOo1zRCvpO1nB3pVl5Z25VyXwCdoBrhDFDG+2Fxg7xEO
9cCjuX+CSQ4+oSxq8oldR9GRb82DFzaiiD/QfjAnpooUpU1WdWK1Jwo9ZG6U
VNtPvXZcUkvh/lLgfL1onMexMvEZEazsn3qvemQsevZZCMkP939OlZbhZ/Al
iirDzh+bFtF3BqsTLbu5zLK2Zmu/LgnJq3N2FjvXOfSlq6ujXqDIs4Ut0VMj
HMWlIY0Nt4HBpkG/z+rJQb0GLBpcEua9TQ8ODtbX17u4CjnGwC0eHl1dXeuY
54RmoO06aWNjYzqdXmVEUSOKOfrV1fvDOY68F9TU1LC9D3VXAaIIFBrlw5Xk
Eql3V/n91AyNHI2Uw25TM9Ne8lYhBC9vu07a0pJwSX290NPrLpcYInjeNyWm
2ePogDlPT9/07h9CFF1z0H8F4spfNMqknNzeAbjiMPpswxMWLwPl816sb7Yd
lppjrR2a1WfQlDYIfBbie/AfcJ7tu0J71wpK1gr3RDVGIQkGMRzVT5AaxAhu
89QbJ2YX7m3ffYxyzXYnlNIWrSSsDUimVeDUs6UoQe6Z/T1MctTdv2VrcWJ3
+xDXB64JBbfH4Y8MLBcsyDa5SiroKqKIbUUyTgscu6381H8UtnLAMRl07VZ0
SH5ILt+YI1uhrZxxFl8KmDcKTqv67KzwDSQgotgio9DSJTJJ9asHP/xccbGc
FgVf10dXjqL/JikfXC2TQ5n3l/aJSVJgMWl84cAZO93MpPr707MZGPzQwP/c
gMyoG325NzClcm1BkC91oLJVmqKof8dkTE1Mr6LyrQWnpGU1/96DiJ+FrCad
7lvl/kCZODoqZtvR4aI0HuTIoVE3daHuxhHV39BrR0MgcxtvHI9A5NnFpmDd
RNlk+iN9z6CIYhrjhxNaRSIRQu9RQcQPRvBlgysSRS/gdGREie9yuW5V5AJ8
rvSqV+w6fXPFm2+dqnSNqAZA3y/0LskvNWcxwXq0iM1MlABZCo1Lki/GLuTV
bW69N7gcnzqPfe5glJ+/24diZ9VdrpRuuInm7BdANqgPneRpO12SUhmryXyu
iDolGS2Le3ysY5ZM/y59OUdtr7U2MVIrgfVmJDde2+AFFrOoAFff1ZvEvkIs
Mcns+trXd50jbDjgLLJMsdS2c0TZOMuxxZaJ2bsrzieAKCqDayKN6ovG77+a
ve+9xgJfs1j/56t7iR9u1VrPeB/P7uvhQ1RbQJN6NjDYbNDNix3wqM+I69Wg
XxnAAOOJtmjZXldCE3bnXhvw+OTikO/hISggUdSZWyZDPoTXrEDk0sjHXM7P
1GOaJCe6kY5TXiEZF4zvrb4DeklyFX3YhYUFsXr1/+KahK9qo7PzBAyuS4oa
Va8ZV1Buo4kinAimQaJmCh0Dlwvit2zH3YJUmSyAXAWZrmOpRyTVHsDOq5zV
hkDFNSgtR3GSSzfu2MlB0myyOxzJSIXr3TFVv7eu+xvfGcUQy8Tl7ix8S6RU
NoIRadMk5naP4Ulyg1/OSQ6AslkVtGlVAUYx291tFyi+JyNsmBrMK9K4LmD5
WdN5TaHAacQkdu+lq/nue65RzNNUcy829UtzoZD6gdLkM+VnnLGxTfJmea4m
va2Ymv5oypoSu5aySJTwucuSvQhMPZfa0bwiNDJ66rXj92XEdeO4mKxlLT/9
GZolHuFr8SfqJS2W+senvmIYexwDg+8H2ex5brrnMkbW4f0DMjU105E6XoEd
Ruierke6LCWKcamqV589LBRRhJ11pkHZW+/h+mQalUJZf5V0LrBclHdeWFjy
jmCpCs8araZOPzVpnF3bKXTmO5p7z7oG/Vpgwi6zRMYmRBSlU5Dn/QWkUqma
mhqqusxjG2guZuAm4xHVhMX3M8B6KNg55GO5echzoZqMvz27vwvzd0l2SNZv
vsQehXLEUoc9EGRE5R3hZY3KXEVNaQJlpz61VDu5p17vEWxNyFrbZDHYzlbN
xjn59BtCge5U2ZBn3XrmSVHT+btLJGjdslOFLkUnjrZtpW2ZsSlctDXnna0N
aOGXx0LAJ15JqVBwMFEsadvdfon0Jir7vBmpTzjDK+2DRXb/7paiv22nN5rN
1anPDjpqhs0nIKLIXjSShcI7Jcm887ttwXkjEe7DA+OS+rLDuf8jiZNQ7aMp
c21CigYGmwU2TM573JK9lXWW88/F4uI9uL+zAQ4LGeCG7uonAkNVoDEg7aNn
D31JowsFjCjqRYkiDRra+gQATJJbSPMkeRziVL4jzM7OS22Lsx0zn5p007yF
XsXG2W9OTk5awWtC212HW2h66Zvp3miiqIcT9zj77sFLFDOk6UxN36R49QjW
KwJ+gy0O6eGlzYQ6rVnkxYsXVzmrjQA7dKiYomxB8s8fjuC9G32DixMqlZnA
UB7lhYFpDFEYcj0nzmt3ahlOWX5m/wcoxY0XqUAT3PSf3NWBto003fyvz47i
LbhFNQtOyjKw4qQy305cvnFHP4skiusNfMIcDw9cVbwrzm37tpa0Pncgo9/d
13qGQqeeBWRn5xLlPxnwgKtIDV1XV7ipEqp/PnulaIcsIJRpaBXklPHhHW3/
5Y2VC7/9iWIxdnMmmTycZWc7/Ho4O7nxl0XIpUenJUssbSeXb//HzuRvRqby
8gNGdH093zUMDAweBPynjxrMRTxN96ampqjtCGF6eprdYxxGiypFqDd3phHI
yJpCjo0Y+Fr939sCRhTLnGaMcAmUKPedzMzMDFwg+f7pO0SV1c/S0rekiQZC
SNc7PDwcj8dhfRKJNspZk9Ojd3zYWKNZVhIoeqbn/XXwzuPj464uJ1RiSlpj
j95no4iiXS2JSiVXahheFd0J8cPQiDIiqkBgoyGxMdaMGfxy+uTAUruE3pR3
jtie7T5fXjYNFFshNmXJyJggj3f+eE9oSTDmI9tblKoSfXEjbofnf/GadI9c
VzxNRghlL8C8NXF7we6jIUsiRY0ZFkPKXoEU3FOugG00DRVLVPyquPXv2z6x
XC1a8kxH1z7PvIUyFkmPyeWbKM3h/s+RYOd4AdeEAhJFYsLwMduVHFLHhplh
bitpnV0Q/7pX8HrYAJwbnUL+hnFgV368lGi/uOrrt/8QPo4vUdT6R9ufik9v
3KZDNlIvluP2kUqzH2pGuuOwsOtZ/8fSwMDgQaFnGYANMp3T85i1tbWwfXh4
VIYQqaOf6vjM7nnHOjqHVRhNF+Tq4UoanCoDV/nHp4ARxYjy2KFTu7a45kM0
D9bEtV3nUUBd6uvrI9inBvjhwMAAPK+qeps4kugagwIflwQDBmzUNNceBpjW
t3tXiZwYYXq6CDoa4B++oRFFuHy9OhHG1CfM0eYomkxyBayUMNvfMso5js0k
mUOse1TnvlQqtZopbSxkKCOn2JSkji81nacuJCp2pxxppC+c2H7p+q31ntTt
q7MrOYgRoTh3D6F7/eTtBYvnhbnxn7/7kUsnK2YoG7gIhvnUaye1m2+Oz7ie
O3IeKza5OrE4qQzA255+/RTFG7W47NpQyIiiSF4KqvJsebcMJ0pBkP/jx/vO
WPllJ79/sI52q0UuPfYVvstJurotJbIHogq1SXfK3qtfhQ8URBRlc/DSJLVZ
3Foa90vpFpyb5VTZxjL8q+Gmk4Hvb2krEGZa/7y99IYxGhhsKvjODnTOpn/K
eTuvun4wzeMID/kKVlfXAi/iaM/s7CwwGVdE0UK9MHODXyvBy2aqnhs9BjK9
vaRnmfCdRloqi6+5plqmdXixUIRC3JioGhxFTVsaY82wSkCeIyLWZzc3pHHi
8TjsBmulb5+cnEQDRreS2qX16OzsdFVOElFkTrtpqWch7tY04LAU/NLU1ExU
lSJw7WuZ1gIyKi3KJUUkgu2KGcJHi7+GDA8Pr2ZKG4zlvB1UVJ7NlnVy6JoQ
+RJFhNs3Jp2LZPWXFJL8fftv7QPWAme+VozxF6+f3CJlqu/jHV+c6+fv/kbd
Pe0OKScHv8SQo00SlMJXbSlODn75jUWmgg9W+QXHvtjUz23guHsvLEXN2au8
D9/x14SC1yjOLtzbQn1qZIPsQKLyclMWpntfce9NU1JQFxiqMsWI4tEiTjrb
NoNi8vtOrFCS4UsUMd7bqsoDRKXE/7X/33wvrbCRVPbQgCV96rXT6qMSSNTh
rem7etMxA+l5bmBgsKngPwXAeWSQUGMswEmidn65fE9kL7nopFLHJ5y6laBh
LafVXkiC1YuCRxSZTY2MjGHwM+t7XkofEx9zpJ4j5XBeFyXrz56vxIYs8BPo
DTwhikjyXj+elo5o/jY0DmWQQ+xlCPX19S79L8UYqX2zCxtHFPWi1ohHGy6a
7kXfrKk9COuQzpzrSB2nBDTwZ3qQrSWnoeEnTEkfAZih7kRkFfqGtWaIyN79
vEoEq3StJFdPv36K779UDUgWMUwXn3rjlPLVWfN57ThK3uoc+pIIg5PytQEn
tHJ2GSSv1JO7OlTUMWGrXGXDFLF9d9tvtWUlycB67sJzi99uf+Wompt9oid2
Hftm8VtLXfv3nnomtt539WsmWkWOjLz7UXbqMzxuWb0D1uZpKYAoynbM/A7a
wWr6XMGvu46uYCXhSxSLZHNnzkEnn6/utahHoSedsRFtyuHxAjnklITZEykn
0mUukFjX9y0DA4OCAfgb3/p1xS5a/8kUIYYQsyuqXbzoQPJAAaXa2oMcgFq3
mOXQoUPEZvU/a0H7n+7ucjlsE9UJ0rMcOhTzOHKLsrTom2XHUh08c9poIc1L
K2toIIoHqg9WVP4jhV69vAupXRQdpx03TdibdvZbkxx60XwLY7r0v2ln8FNH
MFFMx0RjGst1rtUTxRRm1enhFXdXVlauZFO5AlriSf4o6q1eHj6Iu+iryU+w
UrFdlpORKx2JBZTK+PKN26rUkEVk8OFZDteP5PM6/cvtiGWLbPGFHPxHr52w
vINgonz30YtbHJaG7sePXjvFU8pLvXNY0Ew/CVk6Enc63P/Flh1HVUcYSnDD
edthZWiVtMPXrBoueAu/slNXpMnMztbwiNZx9EtX0yXh8yalnvPCSlFLFqv3
XZPVC677QvWH4dw7iCiqQeQyyu6KG39dllrPFw6kw7ul02Pvyc82ZWIGBgY+
8P1zTUY3lBmk4rq86It3TSpPnYGjIAc8b8mfhUHF/aqpNJwik8m4fBh8EUT8
4JCmpiZXRV/I/r2ZtKv1CRxSWfmWqwm17Y2jepoMDl7SCc+V4dGR0as6T9Yn
D2dPp/vq6hrKVM7UN0gIh0xNzUwoTE5ehxUmR50gokhav+Hh0QgqWfQdKPft
O58Qouh7oqD9Xe+UXGSkwWw1qQ81MzOji5TDiYH3UwQcHgPX8qPijes+RMAA
x+TtP6jaPyxTLI2jkNNxE9yVHPT0lVA3zZWvTNCGuYXlJ3Ydw2GVq15pW1Fx
26/PXkU7RJst8HiDX94JC9cgQxCpPRVKIuFzqOTGUcqYk8TS+vE+WfKHqfCj
0pmnpG3i9oK8XtYwrL3Gr7BEEU7/N80DQONtq+3gGrlzozMUwsrbXeQ2I6KI
58r9n/vOEPfeKjp3q7wzaYSpg3Zx63+t7QsfKoAoYkCyVBUklCT2ntoMoqgH
Bp+v7jVE0cDgUYF+Cz7d1UMCBKABXIwHO1Rjv2O+ZQdRxKBhlUg2zWEiIGmr
IQAhEUUYzdsGLpwocraX0KhEJV6V3++nZg5U13LQrBJ7Q8NP1mIAw+zuPgMc
aWbmK/1AegLbU6njQOGQZ87xDouL94B+p1IpGioSiUhlhxJ6cM9E32URFjqR
MtdV+AU/Fd0NIH69vb28cR0RRSHhUeKUmNYyG57Aauj1hKtnd2zWZDk/J8Eh
1ocHosZPWNYUsyFMUtyFd8SZL8GvT/7dMbcmYlVJWKZVuSPZySKWIVDnNZRa
31n4Fu+/31la7ItLFn/0D6lwrvhSbAAPE419768i3Jdnrx7VBPCyMB6XhI3K
NYk0/qLhIyzs1AeUufs1obC9nvOyLQhSFFSLhNCV67fuymmrOW/eRzEv5knV
nrLmUzbaUwlopLj/26628An5EkWuDcDPkkhkH85ObkKoVPt8wtX1Fa1kT2SI
ooHBwwP+6zc/P89yZqABs7PztD2bPd/Y2DgzM+MX7FrVnxfYbXFxsab2IEeK
NEISeMcMIYq+Zw/a/2y610sUySzaV4Wdy4vgaqXo0yfK+USTYhQyw3Ngaw3o
HR3RZLz0UiLRBmOSqgUe8Bx+0q/AAKUBkTgqur+iCsah3SiNC+fqTfcR9Q3i
4TCCt0EJbNGp3WqIH5DVtKdNdsj+OtKY6RZ1qvhtwsXVf43R1AfUnlRX10bs
PkGXdCL6IMNuECjKdCQ7ThVlIpxYcpTucY4SuOLkyaFr6kpW32c5p2TIuecO
UE2XVDqLExXHX2o6n/eujKqIsIQ79+doqOh/F4ZB/tOulOUQ6azIYG2hNAW6
X27KKpKMvZJl0+Q4MDfmxvdpdymcWRsKnnp+6o1TWjDNLyerHv93TRrY2k8P
nH2huve5A2fh+aY9Xqj+8H/d3UF+1FK+VKq1YlTkf1tJfB1EET+QmHYnj5od
8b6rN0OHKRDy4mNA9bqwnk6jAEMUDQweUvixhUYWq7pK+MIDia4SaN/b+jB2
f+YH2y8HIYQo+k4maH/SFJNvD+9MepZ0ui9onr4VjJx3npy8DgOmUKnB6l1O
yFKxIv+kx6FDMeCHos8d6jVka2xa8+ib42EtBWVRJYcceTIwvmsjY8VUsuvX
EKJI+8zOzipLnHJd0E2vCl+g6JsHtGaC6wAwQz3s7JVyP1RgFefswj3JDEs1
azjOEqIj3183XVB9NFbb1I/2gRvrxO0l7MPCEaFk0U5xlo/GbnIylMmeKoYU
/12//YfwiA3cqYUWRqaF12BnTO3/5u/e2767g7sEYmtpsQ5PvXZcJmrtIdnQ
e216lkITxWXliiOtCENSz1RfypHhzXuItDJ910jaBj48jdKkdM7Bj1b41QYS
xZI2ZWckqFrfiDs7sxHg9D18ZN88/R+rWVVDFA0MHkIAgdHv1KtRnXjv5kFb
LGQjlN1+Y0/Ua4riwooRxVXuPzU1BYQKSJo2sdzi4r2gbC9Jb+Aoy5lqj8fj
lZWVvqcGIgdnB0Y6Pj4OT4AE0hMCvDo8PJpItPH1IjmM0q+wcyQS8fJSfUrZ
bBYuQfdCh59wOtjY25sJWuo1dVpZcX+xgwo4w2dDf+9gMeHdpO8XsM7Uinr1
0WZ+Xqe1+0mn+1Y58+8Py0jKBGV6KdbPd3MWkxb9j4SyNW578pUkXeeyCuGt
hjLRzv9v20W8rcdt07/S1qdf7+JcHq+g9nGV2efnDpwNvBEDlS0WjZgdiumw
N03ljlnGohLiIhsuCNgxImCHfzOJ0g81ILXVWGFwfxSWKMI82JxQtj4JZikY
H5ZVfJT/pSCYZta9MY8d8W0cZ5PBQ2WAKQme6KhC174OMctWosfF0uoTTpe5
OrcZTU/y/MPae+qScgE1RNHA4CFFUFgJUF1bw1EjICGufVZkjAwgmcBkXFQQ
KFOl6g0dCWhSzCgUUbSwz51edUl/XWuq/4n79OmXUFH5VkVFlWu7aPyHHY19
T11TU1NdXc0jAJ8EVmlpa5LJZPQKw56enohoezdI+9TWHoQzMr/yBmYpc+3y
qBT9XCJlemB2HTWHK+5PY/b3D0Q1F0RXLSJRa3Y+PFBdS7NaE1fkt48esOAP
bSxRIm8ztONDNzhCwtm0baUcIBIvnbikYneyT8mKRFEmgp967SQ5H8qRUbT7
ztnPZSyRKFmeErxqYvgrvPJ+9nfBkavWLTviT+46NrewbFnWquirIqF5JF1/
ua9na7EzH7qz9clXjt75o/igKnaoD/h92uMAPr1xW4XjkhrlCxufZC+08xa+
2I2OKJYk/qT4CLktoW69XUuUq1nhr+HX60sU5VWoboAw1L8Pf7nW92VdsH0+
RURR1iiGrachigYGDyfIJ2cPWiZy4Ihu2YsI7yH06szMDByLotpGYEp0u+/s
7HTtTDlK1gXrnVxcKCBRJBbEk6fbaLwlye7i+iC+zjmUFe3yc2uZnr4JhyQS
CcWlLS/jGhq6rF8sHcLxzO7uM942LmqqeTKi9KaYu7q6ysr2Tk3RLdJu3q1f
8oqpZ0YIsZyenqa+jUQFXWFYkdl39nOkIkNg5q61DQd8bPjwDrX+DzNXzCuS
Rnj69RNbd8hmKOSpyKSCbs0vNv3WlkWIHzLoF36W45e/3CK79XE4S3DRO/Bh
9il3ZEEK2blYtxe+C74RJ2nMpvPj2nxWuGQKc8LOn16fw1kpFQ9de2ni1eSg
ogTLVPeIpjI5O8a4FhSUKObSY7eUMTjVUoaJWXR+5dxto4OKxBXbqUYR6Xdc
ak9KqA5Wuh4B0Qq/YF+iKDVWstWLWARrBbV7YcABcPiv7NRnnlU1RNHA4FEC
NeeluF9vuo82UomaTlfGJyf6B7IdnalG7EXC3M/FGbwufzH0n2E66tUvE76Y
GKcB04je3l5SiAQ9ZFzLjygODFzACJ50+JFRsgHRYXl4eFRnI2nUa7hMpC1l
ROM71S6kebqROJzrUONhfR/inzA4b6nBRV5YWpSvRsqpu7TlYUcwPuzJNY38
al39v/ixYkkVqNwU3so0ampClg7e4nTm3IHqg/BeOImiZA71De+xl2aFM+ks
plHXQNu5T43+RQDGX1ikhrn3dSrCAWoOJ6qPUHk0Gl0Tw/z+kLOzaXnrVdFf
j1hckm/HupZk++5jdyh257AWXM6zf4z9xud46BdjA9ShYyuVzMEpdra+FOtn
aod7LofM8ufvZTjBJ27NxUm0sqGolNBK/LL+IzxVLpzI5Z33+peaszSsmNsO
pJ0oErl+624BJbSFjSiK1ngyV74iRdwEQpiQZoYyG25fUVCkUcxZ9O9L8PeR
8LfenyjaZ5GrV6D3apUQH569pz4NjyUaomhg8JADmAO3ct5fUUXEQMiWUf9b
X/+u6LAWjfrGkaJavz/BHyqqvOSKOwXjWfbpFtwERR6uAX0SD6UHCX/QGcvK
9uqD0E8qU1RxQtmNC4huVDoT2qemtiys+GbAhL3m0gRS++r0qarq7TqnSaOI
dkbKeno+4FmJKGLZ3ovKh9DVH5ApA1Am4GCulDenwv/1UMy7bvRElIOq3tzU
dTFw3cqi9Eb4FgPAnB0SpNGr+uk4PjyMuWa4zBrtWwa9HTW1B/VUNaytt/Kh
EYtXH6LmzqtA3vlkUipHEq6bu/ZrS3P2C8suBRSU/j5RaHs9ZLoZyyPy3yzc
Q4UIZkuxRSDmoFulTFXR1HBalhq8IeWlxZjsk9w1ycFAGPzOwrccKgy7YElo
7wPjLcJGeBRFlDRmx+Ff1v9G0d3CtForrD3OudGpItU92RUz9D5gzA19nBu5
dW70q8zVrw/3f15+ajB6+rOyU5/tP3kJ2JHvo+LkZ//t3X8nCfbPqjOwMvAk
/K03RNHAwGAjkBdNQJaAnHDJWTrdRy/B7V6X8bKvIDkNAvMZGrp8uquHJQ9w
LHkve9UWIyMjksZgT0AOZOl7jo9PAkuM7BEM6tChWEx1fGtUPeBcjzos5PN1
R7TQd4UqD3UCGYlEXCld2MdLCEnj09HR4TrcIj2ypwMLTJJjfbwnN2pR3HUG
9jmmoogiLod9Bl0g38LBwUHXeWlKAwMDrv311DM1FgxaLu0BaAJy630j4Cw6
7SemzacAslqBhN91+b29mcqqtyliDPyTPgxwDqCI8JLLQiePpu56HPIRCSdK
YDDwOwrqPbvvA1n9ZXfmdcSIfln/kV1KKOsJLc0Gx8rrGy2r9sNRdMJJKsvl
9i0lR55+/QTHHrWawWDkre2vHMNsY0LLhrdxqRv8rDl79b4zk+43jD3l2g+v
itwoh09LZKcPZLCrSqmvEoVs4ZfPfzR2k/bHVW0Nj+AVZP5h82GGv7r4a14l
C/KO7wbr6MxiiKKBgcGDAv4ckfiCSAJVKtLfKHJ4JleWdLpveHh0ft4Ovk1N
TQEpYF1DV1dXyFnIQTqqhDPeskBK1wZ1HvGC+IZ3f/qZxpyySycyPT2t0xJR
DVi2N5Fw/+Wk5C/XELr0yBFPpaVYJRXYZHgcqkWKv0JZIyYSbWVlZTAB7Ygc
bk90d3d7L/xYqgNOMT3tb4AG+8eww7VvzaF3Z5qzi8rC4lRgP509+EloaHhP
K/IUO3SkjhMJZEENh4Ij+Mlhq6WI+lpRphkw8kU1NR3WwonHvVqehxpyjoL8
vXN2TAsh6hnGJNGSrTva5u+SImmZo3M6s5KxOEXInnrjhLJzaSPzmSLZg9ih
dF6Rlf1N8wUp4hBNSRJbVYUeu688u68nZ91fTQ0hxT//4vWT2LhQsk1U2cT/
/I3TksHmCvbOFTj1/PlteeHFsrlJSIvDAl1BILzywDwVAATvr3FLasezQqcY
QxQNDAw2Dpwd5koz2g60iu71c3N3XPdxOKQK40gkjOWuxCG3+0YUUHD9G6uA
6VUnUVw5QMH7Ly7eC5F1u37VX7ki2+SlXSMfQBdo/UB+ksZOInodZl50GDwc
8QQ2a2reYcds2n6sozOinMDT6T5Y1cnJyXB1uXzVsuBAakEYtLqNq1Y905gx
1biQNi4sLNQrsxqgcFVv/SP5BTHgkxBRfXwGBi5QNnxpaQkGI4020GBYTyWi
V/WrWv6dTg0kk4gofWyYt+vtWh5SaLlnuqJvFhbRTdEVTrRviPDqO2dF9plv
8Ph2akoCeI6Og/Bf39WbeEg7sDuhjtkhDVsmbv1RHakqGVfgZbmTn9zA0sQj
MiwpyFKLdHImmXZxfPL2H/RrCrnqvpHfF5VyTR0JV1tghgfPjhHVXA13XSUK
SxRh5tt2OvhJiD1LQeYfhjyHjm05MLZ6DEFOD+zq3cN9YYiigYHBBkG5r8jy
s2ikHJvuyTs49TRxyT2AmyGvKBcPjD65yg59oY6yiYTeO5jELETDJtGiEABP
JgLQnz1PDo3pdB+xEZizb7KVs9gxrTefyn6WTygTG8Ls7Cxw40MBjIuIIsxL
3wiD79HyyEpd0uRKLnd1n9mDnjlAigYGBuDUsBquSbqewKOuriGqyv+isslg
pasQlC4c9gmathf6/jIgqZUakoUjXws9gZlTe8doNDqBra6pCIECxZxfpu00
Vfgq4fpg1NYeJJYIP12p7YcdfHtH9THN+lf1HxXtiJO1oIMlKj+WH++TRuWS
Heaw+559yTk18PLLsY+LWJ2qpDEvHEhzkjpvaWqakEgUPp5+/VQRthfEabST
N7iSvrYAX3o1+QmqWUKIB1mF3/+r5o+pk2DRjlaW325/JTW7uJwv9NtXWKI4
t5RHOU+rCqiGWSkW8Cp8kXN/ycs5Usq+oE+a9d2yfawhigYGBpsKV6itVjbd
K8ebuJQYLC0tuahULmelUHGMvAJYZSVHn4LiY7xF5DdV6JLpIgUt1ZZyGpl4
kbbd50EToCfxeOv09E27R/OevbouRvwajVZX1+pkDGdS7kqMTmJjF6DHvisG
Z9kj4qtzro0RhxuPJIqu+slGrZRxQnj7uGU7rEBhTggT1qs0FeONzc/Pc8GA
V3ge8VOj6y9F7dVz748ioJT340EA1gcrQx6S8Xicj3Jpebq6eugsLgsg+jLC
Ra28jPrH5mHmjTZRy5P6NHd4YJzImM1AHHoWQSCvf/2NrvggfkAUS1KFvDW3
+O2Tu47p9/QtGLU7dGFSxZNUYEkOFaJ+hTMsAw+UFtPc7EM8kmwJ/tRrJ1ez
0DB5kQTfEZcpdUFfRUzypabzHODKF+49K3RnFotCvurdiYewFFa9bdxjHVUW
so5UOWeGG2UbomhgYLBB4L9aqqVaOTKH6Pj4uOX3Ny2dTu+JRphjuGjkipia
vllhi6D3+hI/vdptpUe5mrCorsQQpcvy1zYn4VstbTkUa4x4DGcmMKPd25vx
nTwF4lxrkk73edeBiSLjEPY64bPAIb0Zd9Z7Tejo6CyL7gtYkPIQohiwjOLJ
IaewOhwTE9fQW4l6/EnPSSpjiHok1Xp5g77/IwMZUeSWfPJz9Z92pQQb2RG3
e66h6APpWcuW4uSryUHKONtBIdnEZJnZ4+H+L2RiVIT+kiL0V5rc/srRb+5+
K3ZRKUueSxjPwJ0v3bhDLYPJQZo6DNrGjDtEDeTxwamQYRDLe09eIbk06UGY
El/68raeDX8IU880L6V3TsqGMt9j6lk1q1kLqeavA7JLTkhNo2WIooGBwaaA
bJCJpNVrYaLp6WlgPr3pvouqP290JQNtHS5mRS7fzGqi2Eo4jS5/ZADotAEU
yGQyaX/0sUUPFb/V1LwDs6K+JyF/l/OqhZxrO2lkYFjfo2CeXHnIoOw88Wq+
XioC1K+dsrTqLIIoes+yGku62dlZOJB8aYhpA7tL40LBKmn+kw7gdp81rNBq
U+EdD2+z6AsYFtakq/tMDvlPC8ZXIx45M0mEiFV67RkfXbzYnBXu06ICEG+F
kjEmVCfoY0+/forjh5w/toNL+Him/Aw5zwi9s5A8C3rzYvPH65qRLGx7+o1O
pZ6WxZOyiZuKfL7YfF7OQBk05qliMmcp4pd76rXTW6UlTjsFFWGePzmQsc8l
DswVysC5sIbbYmH3f1BkdzYJc1OUtaCKz62R0T0UMETRwMBgQ6EUrBN6oGlg
4AK9KmxhtGAUOSh6lcuu0UJw8eJFTkGSOnht6RgNEWdkkp5Tc5PBwUt6rxnv
gfsrqrq6ekicwi+OjIxQZV1IDl0H0K2oJ6KYSqUikYi+paOj4913JfcWvoju
PoM+2hn9+fz8fDabFSWL6mKJHuu01vfAcBzCGGkE47GchQ+aT9CY8PEA1l3f
8N6/HopFpMlSWt8ZRtY/V3AhD3OKeU0Q7fyK7ZRukewU3EYNkYmZdA6Jpmns
lW0nEHENPhqdQoFJUvVQFh3c4MBzozPritRJqrMrOQi8bqudE28lV0Y411a0
Ftyys+3O3SXFiHKqiG4ZiB+x2dTg73FiqOAmUYxIPcffz/7OQ6Ueuogi4acH
zlKZ4tbilhDJcxH6KNploPYVPfQaKw2GKBoYGBQWQSyoo6OTY3T7VUtiSxnO
cPRJF7Cs5qbvJRuDQ5e96c4gTuJ7CtrIswLKRz6ETBfpKoALAeN1FVJayOW4
PrCiogotgNIuvudjauGZCbA+vdCRfsLGmZkZeD4+Pglnh9Xr7j4DV0qlhhFk
2t4+fXpOk5TFIyNjcF2/xn4oOj+kuBwTxdWsm+8akgMSs8SgRWb4ypOBxNbU
1PAbcaC6VufnFnav5sm7ChofdcAVPr3ntGxsV4KcCtXKSPwEudpWEv/rpgvM
rGS6WVU7Av6q+bdFJbJbB4e8/ssbpx6QpVy+cYeKJJkwUB52K7ZroZjnwd7f
0XxsiiRopsyy/6S6V7WuhlnFiWFuf+XoxsXcCkgUKb4tKIpWNcqNub2PwwPj
WhWhlCw9WjBE0cDAYHMgfJXRT48eiUQbM5/a2oNMqxYX7611ZBeZgZ9daK7o
KmZb0THGRX5YhQEcj8S5Hanj+7VLiGhqEeBFmUxmZGSEeBFcxeDgJeDG1IaG
eSPqkRu7uroonwuY8IAV2erJNSKE8AAGCIQQO9qoskBnqxQgSx0dHV6vaVjk
8cmJdF/mWKqDWytyxSax34qqyq6e7qnpm+nMOQrtwhlDVjt89Yi1esU7Iczc
FzBzWCX65JDRIu/Mgnq6FleOPmjARwb53O623ypKhi3zihPOG3QSqOPskqg2
5KvNKx/F2bvfCTlMSQvsoytiXk1+sr6lsTu/5EVD6iLpko0hREo9Kz+frcUt
Py7/gFhhTmN+NLeJrxdV57h2mUwXE2vbJZo7L+tEV3/ygChwRDH/XdPApKzM
tF2M/McXfpV0Uc6qgEcIhigaGBhsGoR5iwpbwc19dHSUtg8Pjyo169gq07IW
Uoj+/n5XpI6Qxihlo9PUJSTR6XsKpoKuU8BsU6njQkAh2JTWgpA4G5Ku+ob3
WuKtvem+/uz5QWw0093zgczGerrg8ZaIs00eiZR5C2+nPimnu7suXrwIc6MA
o7wQzMbCxsHBwd5MuiURp5pGXWmyR3sLYLZAZbu6eoDi8iBAYumksIwh6xNO
vBuxpQuNsEpyHgQKgV50OilR03B+j6jfTchsHzkAxULlCJsotvOt2XanKWk7
0v+57omXV/IE4dqN6WDZdw99toHCXfv6brhyIRjLSk0tss+c1KbYIOZh41t2
0iTbtpXEL9+YUx2pKVIoM9fAVKWrjAx1Si3M5O0FS9Pw6jHwB0dhW/jBxD65
fnsrEvVwlgiP52rSlsM63G6g86jAEEUDA4PNhOAtVOyHjeFYetCIYl6XKDi8
hi0eb0UqFdWZEiGNRJEIVUzzD+QWfq5fY46+fo20A5MQeO7ruAKUDDjVIfTD
2aP5yejC6j3O3iJ19e82xpr3YBEjPBHtAima5+yRp88Hxu9IHQfOmc6cg5/6
E3jABeCEG6urq/VySk36XY797/aSNSUHNoHrDg1d9nZMtlBZQ9fCLjoxtF6M
OR11ON+tNjbyPvCzoqIqRLwzOHgJ3h1Kka+pjpQXP4bLGFHM2ZWSfjyQw6Yq
mg1LQjorFis/ltLWZ/f1EAGTB1BEMWf9+Z7jttoCk7zw/C/39aDD4TpZisxu
W5ZgsDgBnNhRZSRIsUEZ/3wp1m8plxumf3cWvn1iV9JO16LHDjAuIHLEcmVE
lDxb1OkeHIUlilgJuvzkrs4t5BNeGlajCPvINyfHwvaCXdfmwBBFAwODjYOX
A5B6hdXEcZWAxl4tZYlEIuhePzIyBgyEzU9Y/xuJRLxBxTQSRd+HK3wX9Uvg
0oN5CD2AWSlxik95IZBVID+ZzDmYFeV2vRFCGR500jl+/saeqEtO4nq4Nqo4
YTkaVO4llTfHHvU9yb+6q6snmz0/OXmd5+xd5PHxcVcE0mcBtWik2zJRs6nU
Y5JLS0swMvZbkUtXqcogXe9dUJTStUUPTcMgHJoOuq5HE4LRvXniUyaKVKlY
RNWAaMmyBesVB7/EbzGaTcqJS18iOUzKu3lxciu6ZNecvYpcZV3TISKnegX+
6PXOop2itnBriUofo/2OslhMbN/dcXvhO5yT3TSkuX9C6a+lH862UmEAHhv4
XKu0tIhYFvCNLHhEEX78sv4jyrNjNDWYqOxMpkdvqqtSAzxSMETRwMBggxD0
lz6tqVcimnmys0OxG2x5DdQCWCX8BNoTj7d2d3d7TwecrdGviwo8VMr4TYrv
cYVeTe3BQxi+0x+u/YEXVQuTnKy3CNDbLhVmODk52dvbC9crJtB4pKb6n6KR
8ojGk/38HoOZoYrEOomi/eCGLL3Csebc8PCob17e+wZNT093dXWJ0kdtPiLI
GWs+xM1cGo80xo7U1f8LT+xAda1ucl5X1+Bac3hQi5z6+noMY9bzSSlgC4cv
LCyFzNC1xHQ4LL4IVyqaysWujyWu31pgvTPSQnVbLH6/CJs+F5W0YHVfzo6/
5a2fv9u3tZhz1gmVqm4Zv3V3/apblTClE72aHGSeQBJmroQUp8ZM95Hs7/Rq
Q3ibnqk4VVTaIqZNKXX0Y3xyF5UNLGs52QJLgwutehYTq+39XMV1kyFiFhj8
fyaHXMeaiOIDwxBFA4PHHHWa2Bb7+t0J39+OH0bLKV5HdAWYxjAKHIg3+gph
XJLhsjLBLmAQ4qXc0gWm5HvqhYWFNDaPc8X3YH/YDlTQey6E+0agkxmYxgRi
fHwcZ55N2+6OtuujergxIXGN/rciTfLdgYTPHanjrG1h8gkXC2fxGhLCODBV
Cl1ymxWSeMNGarHtC47Qjk9c6+hMAUsEhn8s1bE+z0Og98yx4b3jQOVjCUGu
9n+AJortRaVx1Swvsa2YXK8FV3xi1zFZdoip5/Hb3xSR93UpSWBkjvj/afDv
CrTqqVjkdUOnufTlHFl/q2pDrYmMZLaJZ8u78Y1ZpjcIaFhRiZJ+lCa2kuF2
SevutosPvE4roOCG27AI176+iyWa8kKCxodXn379FB1CnVAeDjELdfKxuwaE
wBBFAwODzYF+N5+f/4blw3DHb3SqTizLJwUJhA2IDRADkkgAQRodvVpf/y4w
EKFxLotGVJPfkFMDr6MonK6MON3VE8WEqe9U1dmXsgMX3LoV9YSCeDA9n0ij
34Dro3arOTD8EKLTsEo1imy78suwnoODl9i5yHvGeDxO+/MW4dyoHA6D5sCt
97hwVEygLAozmZqagefwCHLR8Q6lx1qvDI8+riyR5Unv9I4USSvFNplNlq1A
qF5RhPKOoAOhhWnlXe2foMxE0jDMBYuoV3P/hEVv6HoXbNm6j1RHJlD/7PXj
KsKZkJIZFWHjLZdu3GG59EtN54tEA8F2ppcYGj18/dbCRr+FBY8o0iIIDl9K
pkDBRAVjp5mxryTNzhWy9nIdcJ6dA9GmM4uBgcFDh/7+gTLMHlJ0KJ3uo+1e
AQs/GRoaAmIGP3nL4uK96uraiPKxaWnx+WPlYkpEFHvF6ajgykod7yQpStBU
aYTh4eFoNNrd3d3V1QXERi965FrHMlToUEEgEKfx8fGZmRnXOMFnCWxDoXsM
rkwy8efU1BTFKjOZzKFDsWqNGbrKC4kfAoHkuG5IiaCw+8ajOBg4OztLW+BE
IXMbH5+kOk82yST2WFX1Nq1hOt3ne0b9V/H2aTqdjo7O8P0fccg88sTteRmv
K24VcUXih6Wq/hAZ13M1adSx5O8sUHNnSV2UNbfQXMBLD6KkoApIqUwRz5d3
H71oE4Ydcd+oGpBD4iHzd+/J+QiWeEw1AUw+X92XD/3wFwQFrVGUwVuY9sGz
Y0ph1B40PlH6F5s/zmm5+/UKzwsCqamhZc9ZrBsKhCGKBgYG3xfi8daopukI
L6ij/WtrD7pudsBwYISO1HF4dcWoFMkoopiyBOIHW/oHshHl6xh+bFr0SYny
KeAJFUlKyXOoDiWC7tyNseYWYb5NmWU9gyweXu22C0DJJpwYHByEcbCDXh+X
BdIcdBGN3uqaKxvr6t89gBx7Tflf1bb7TbgQIJbwaGh4j7bQegYBFgrYtWuj
mC1OEmZ75cpI0LEsd5ISGFxq+ILweCeduewVfgIPLFJ97jQGgk7XwiZRPJ+4
9Y1F1IXKF4WmuFV1l2v/RcNHHKJcmRn4QRwhQ4PYBcbKXbo+q3Xu8xTpFSdx
esm5xW+BwZZ1/QcZ6WiOPTC3ZCy7wr/6gqDgnVlo/eYWlsUVFR8JST0XSUPy
xLVb3ygl0fdeoJjDeoD7/DEwRNHAwOAhgStIuLh4T+8sDDTAV88CDAF2g1cr
9r9dX/cvarOUNgBbAyKU98tW+7KIdLpPKnP1CBvWHAaVStI4adTgwGTcwSvL
mpqZvjh4qav7TJ3WKIRjXy7fwiABC7PNIKoZ8iqrY/Rssq1BRmV0ff272COm
jwXIIyNj8OrFixe9F+u7gAsLS7FYM5+Cueibb5b7VnjS4fAGkbYohh0Vne+F
6FE4PX1Tb0AThHosTeSz66HaxxVSX5u3jmTHiSUyIcHn0otmG6Y+X02KDs5/
9tppMvcT7LEEu8uhBc1hkXdeJqKyXm6tlCx2jV3uqTdOucxh7Hw33cGL48Bd
pUd3cSvlyqUTeEnrE7uSBVmoFVHYGkWlyBaR0hdjF2yFkf9Ddtl+uUn2r899
r0WK+A6KOknt+4JJPRsYGDyMYCtCl27Xu2daed2URfdFI+Uc02P9bHXNO9J3
ItR3kTdS0pOCbMQ9iFBVVFSxBNs7ArAd2IdkvEGUBkeOkuU1EKRM5lyjMhVk
45ogHkh0zksgXcTS9auXK1ZUvoUOh40YaUwPD49WVb0d1N6uoqIipLO2jqGh
y2SNaHNaRUThGpewP4h3qbPZLCfliUzqS9fR0VFTUxOyngyYpM6oYW1XM+dH
HZKN5K3bC99ttY0K0XuwNG7fCtH4evvuDsyEqi14B6ej4KU7f7z34NxE2hvK
rKXIQb/SdhGFNlpcEXPQW6RtzmGY55+9fvLUxS+BTZEARwiii6WI+9XkJ0i8
vnukahRlXR/9nLx9Fw8PLFMUb1axHP/S9VvSFP37DISz7mmZ8/3h/wANUTQw
MNhkeDzxLugBMS9vAd5F+eI0qo/hMTFxDW1S7nR0dAoNS+eJqZmwpLM3SjY7
OwtkAwakakOdcSUSbVxHpwNOFw2gsjx+fX19IuH/BxP2WVpaSmPTExhE1zXD
czgpiXmFEbfT0odUP3VofUPVj9T7j46txMT3yOhV8nj0nRixNebAvJ205I0B
/Wv4+fz8POzjavkHdJQuITzdD9cbUWY7EUWzCVPTN2EpqKNKSGGqRfluZteR
Mm8n68cUOfyPWgPnftHwGxILKxvthOQnSnRctEO4GlIoT+yw0/arebn5ghiD
v0ytn6XkSLSbU2NcunFnW0ncwRVV5STKrmF6cWCtT4iyyWN29rz4KLWH/vTL
eY+t1Iag4KlnBPA9kYV/MTag1Oh+j1Jizsmiv20VXVq+/1oJqhwQxZby74DY
aCKKBgYGDwt8HZU7O0+okJqIPgGxcR21uLhIguKpqalqp2K3DoXP0WiUVbch
3469L8HIpOTVq/iqqt7WPZz5wFQqVVbmll3oiPqJf3Xy09jYCNR0aelb70yA
PVZWVuqt9JSIZhTYoC9BtZBFUwO7kKteXLznnRjHY4ErWp6VYTchyg576y2D
Khtd48BuHZ2pjtTxuwtL9E4Bt0+n+wTDj74JSwFnh1UNqZMEAsw+lhRz1kXZ
Qed9TCBzz+Ln4YHxLcVJ/bZIXEtVKiZlFLH4fdUVmrvLJY4PTqkoFntfr6dM
jvmhlrK0/vc9ZzxcsU329Ss5gnFFkWUWOyiCQQruZ8q7Oby20eKOwhNFnDe9
PxOzd1fiKqg52pnYVtL6/ZMWfO+OZCcv3fhGM8YMgyGKBgYG3zuAJ9QrTQTl
NAedjX0JZLbc1X2Gau3I+DqTOUcsAvie7+AhSk9mrTCU5pQo879xoddwdO6D
eQK3KSvbS6lPqQDVKAowPTYY9GJ2dhZpsJ025WMvanlty0F7xLSFe6FYE3+j
Qmo8bQWTpTTm7r2hv8Wlbysq39Im7ChV6s+er/C4R8KJmMavlZsBX+1N91Vg
cLgSzwszp3e8tzfjewjMGUg7lwfAUdPTN9d39kcUXEg2t3hvi8xgck5TOl1T
TaCKIkoOuY08uktatr9yVPXFsyzJ9AoZxpO9m5Gs6iWUocQMmGT7kd98ofu0
FG5GPii0j2JO5/DwUdzdPrRFrkAbG6QXlbaqZjoYUcTTAakeuj6vBuNONznJ
5NfxxmiCFJIwW3bMOKcTez5Fc/ZzmFvm82nSbsujgmGIooGBwcMAIFGCQpAA
BImEb06TOhqjqOQOH0hlivr+qzdLYa44Ozsfk57edjWg13oaziIEOE7Pxnxe
lrd3dnZGo1GXKIZPMTk5CQfCT++rLSgKDhGSwKu+KVfYDagyDBt0vRRyPHQo
5j32aMexCIrNXecaGhpi0yH9gcw5TO8TDkELcd14X8qJo+XRZe/+S0tLNA3Z
kib65vj45IpneXygvGjUb9Yv6rOYYo7rN8etsjquneyvuaGe5JOlyRebP/Yk
9AvJytJjt0TidWd7EbvxoA110F2bkuMwz7k/LlmbpeooeAs/fk652/m794Ra
R4zTjhWYiS16Uz/VCxvZuygZnbx9V4VS5Qj3eew1Ar8FLFuahFluxy15ex95
upebzpNEHa0dV2XqaIiigYHBQ4Kpqamok6TBFn0HuM3V1NRQcMmlk13NH1jl
xXct2BZbSHSZr7Jqo7b2oB7hBN7Y0PAe1SsCcdI5EowciUQomesF8JyI5gLE
9BJ+VFW93dXVEzJ5eBWmoV8Io6UlAfPxpWoYAq2prKxkrsuhUeC0cHGnu7v0
nYGwASN1CbHhJ2zkaTtn7oh8hoPFL/qBgwjfkgCRqlZC76izvtG7CI8jKP5z
Xz63rMMDv9tKEtpSW/KstVrm5/LW+b+IPdtODV7jwJcdDSvc4sFI23cfoxbP
JGYJ7WdHdtxtLzfJuDSFTDf6vSxs6pmjstz5Gn5+NHpbWlzuFEWJW7kkoJTD
iS10oq0l7c/sOz23eE+77GUO9q710vIUFuS31P3mSjdO8V144d5zNb34Tgnj
RyKKyhUzLKhoiKKBgcHDA+AMekwPqJGuK4G/dTMzM8CLfANQLjCZ0QF0i7iK
lyvyzvBSY2NTmbOxMjx+XV+nk6Xu7m7YZ39FlctomqJkmcw578ii3M4pKmG4
HKe9lZzwKocNXQEiYNS69bQOdKqM6tTUQjOfuob6PdFIT4+kpqiy6aMkLxv4
EF2EjZwrfxBuBscKx8VIWVCrRNf4jejDQzQVNS+d+j6+la6PHXJcDEA0YnZh
iSwTZWhux/uKkrVwpA5/TUpNdHHrf/67ZE5jIDlLpxQFm+dLTefVrFpESK0k
EcIVac/OwRuKw2xG7+PCRhRVhWbe8SNv7Tv1mQrztqO4OylDu6UJEnpj6aZw
TQcO+eN93Zevzee9zG7tUO+vyF8jfZXxSUX+xNpevnHnqdeO0xyoUOGjsWn+
OIRPwBBFAwODhwoD2CmPg1r19e/6Nh32fe7a5+bNm73YWU8X+ZIywsWdvBge
Hq3Rmkpz9vPQoRgfe+XKlcqqt2FAILQ6hyQjcd+SQtb5utCIMuegNQGwPNnF
kcgL0cucYYdU6ji8NDAwwFuAEPb29pIGmXpkT09Pi9CiUovoxLgSdc3cPtt3
oUSn7Ioq2NOX/XpB0uwV3z5YIj3lzVl+X0304wpKTQqFqqKLOev+rxr6RZ5X
tn7WhMayM0gLtTsRff12Cjby35s+cTExTehaqIne7xyaktY3IoCmUwj/x1Nv
iN7HWgwr9wh1ZiHZOMdmFUlbpiX9Wc1ZFewVduKcdBbkUDxJbitpRYm0OOP2
3e1pbO2HaeL1UuW85fgGIL8YqFyzmG6u/OSnItqsuucIx56SJFysiiXmwv9B
GaJoYGDw/cIbIyJJLBtWBwldrQDCwBurq2vJxG9mhpIsglZRi73ViHaRVmVI
5KI3vIuiXFckTC1rYWmxu/tMRHV8JiIE5IqaUHv5G3BIGJDOrp8LLpm3ewEz
AT4GJ/K+BCdyFTcSUqlU1NnkbnDwEi1IY6x5avrmxcFLdXUNUWdHP/qJlZl9
vpOZnJzUa0FhfShCG5439yKEK4qZq3AuzKeh4T3XTH4ILNGypLGz+k0ygeND
NwTZKBVG1qhubpM5X3XvtkXQ+Bz2t4fjkQu6gkROZHfpkhaeRtBdG5jSK20X
VfGcYCkbyxERhfVRVJJnLA7EaKJKoItOhc9UnCraoZQs8DYJhZFYGRkB3tEm
w62oYYfnwHZ0+claL40pKzopLavwIHHv5b6r08/uPSODvfJzQiZFbXn+ArLS
p8EQRQMDg4cQwBZ06lLnF1f0hX4PrK09KPz30HkPyA91EgE6R7xxbm7OXejo
d/+cnZ0VDY5VUzydNBKhok52MCzpMpqaDo+PTwJXJDcYl0H3xMQEHOilfBPY
hNprrUMg90WWcvBoME40GqVonpY6vwMMkEOX8Gsa7RYjSBG7us+QqMRrekOJ
Zpd4R0cmkyGePILRSEvwxuu0MquMKK6Ijs4UrzBVgfp6Wv5QQos2T8yT3gE2
PPnKUaRbcUkR0XYG+AY2YZEaCjJUfHJ3u6UoJgcSN2DFBN/4ef2/F5XElf7a
KeVwPmBu47fuukZ4lGoURZhO492S8eK7g9sFV9z3byL7Xywdihwuixh6hTcL
fSapZDH5l/t6esemZfx4rXBqnHOkfrasa1//8efv/kY684iGOPTuyGaLf7Kj
BYiiZvxtfBQNDAwePZB3Cj/0HHT4zY5fnZ6+mQaOVPGPUbTRzmbPd3X1kGW3
MJzBYYmbBaikc9yKAlglzKfM7sdXztHFKMqBB4cuD4+MARPbo6KL8CtxRTip
HhHtwIywNzFNVNOlGYE5IIeM6nlnAnWKcSWy4bpIjAOvwoHxeJwJYXXNO2R3
I/v62Q1ixLXUN7zna0mkTwYuk/bvAD6XOt6IHoywsCu22F4NYHwvS1xTH+rH
ETLmI01y8NP4YvN5UtcSUZTahOKkU2krYkcvyZ5xuXyes5IWqxsKi8PZSQ+R
8H88s79Hm8w6FRxrRcHtcXIaP1NfWlg2cv/OwrfP7P9AUEHtLCRLt8kVxvck
eRMVjO3P13z40djXa7+4nPoOIHPhl27ceak5KyXY4iwtRVIdj4FNEYVue+KV
lG7IY2oUDQwMHkUIc0XVOlmSGcEc7un7rBgeITalS0tEWR3yJcpsxmKxFQfR
dS5AzMoCmujBsEAC4cEdn39d10D+kEBNmYYBaayrq4NB+vsHtFPcp87XFRVV
bBXIs/VSpi4RSxT9qXm7yCxjUSWcHV6F595mf74toYGejU+uULHJkwFmSGdB
I8TjVI0JM5yavtkYOxL1C5auEiJsK+fG7/Wqvhf80HD80u8pLldEDZ0phCjU
K6h6Lm3lMsXjg1Ob5D6TtyZvLxQpocqWkiOypV1xUpqElybV9BL//OEYERv8
mUOWs1z4aeYdGfafHvi3ImUZxIIg/Vd63nf15vpXzCa+gt4jV+xhEiX5PMl8
drTRUiiWiO8aZe2Lk8/u++Cds2PXbn1Do0pb7wAurbLM4v/zd+/FBr54dl+P
rIpElx4sXrWZ8Fa0UXq2/LTwcuQlWknNohedasuVUBWYku6GS6cLCbXIwADF
rEqTDi/64lbVcFwSxfJT/6Fn9h9cPWRgYPDwgIxobEWJxh9WE1SEH2xGraO7
5wMY7VBjU23tweHhYe9o3gq6vAI8X1hYSKveebrUhY19iDTyqzW1B6uxUWB1
dS1QVjgcLoHih0C09C4tQBFhWOCKdI3wE55XOF2mgazSmlD9IRyezZ4n3Q3s
CScS+hpnt2i9bTTPFvgkHOirVfEmdnkRYEr7K6rq0BeIXuJeORSlBAK84rvj
hUu9ortoGpboRt7avrsD74BxbJAX31qSJHKobt+CJT75aora7W3CfOgsf7mv
SyRbuaUgGVBLfY0d7Zz4mvi/ZD4YLC3wPFkawzzouZo0TGkbC23sar1WIU9W
4vHM2FTowCtCRBpttpS3Xmr6LeagkzKmJ96auKLNrZLLCR30MXwTE7LKFNnX
j8s/+J9tHx/OTvaNTFNK+b4sHmCPbuvGV990Xrqx9+SVZ/Z/YNeFFr+PcpVW
dG7E9HcpKmhKk0/sOlrW9R+KL32n6ZqCg7p5S5ExLohtV7Q/qWw8xcxlUHNT
QJIiEVEsjvOHTYtzJmxyuyNeftoTUVy3dMjAwODhA8bfGqIazwGWEuKtbSk+
AxwMyBgwqEalJuY9Lw4NRtDNz3XUmiYG+w8NXW5EIx1KQHPwc09kL7d3occb
e6L1De/J6GLV28c6Omfn7lBPGZQMj/EE4NKAbNXV1VkoVOGOKnRRaeyxAuxx
cPASUDWgwRQdhZ/0cEQLlbcMT49kON3dZ6amfFJsIWyZAbwaxhkeHnVuHI3g
rOBcK/XHcT8XnBmdcDjCWa/eX0MRfZEXnslZzYLGDvUwSQNW8N/qzm1OVpch
wjuiZlIkvrnrdJEUsLxPHo+/rDunVSRSKCxnFbZGMU/Wgo4qwucOnMXYmk3S
iJhh4+nkNiFJFplZEVFcb4tDGfqTccXvWBDdOfTlk7uOkemlJHKlLbJjC5YL
IpN8XwUeqXCR95Q9d0gO88z+HriQn9ZkfnIg86diTK43kHntP0G7b8lIBYtr
3bqDW/kk/nvTheu37ooortsWJ3z9c8rVR0aJFW/E+e+gCLago5ZG0TcW6rtJ
GRBF+shJzx8/FVVpUqaeV5dnNzAweISgR7EoxcnRMGBEMzMzIURiYGBA5x4u
18TOzs4KT5jRdeqJiYl0Oj0/P+99yfVkdnY+mz1PpE5L8jp0xFG7uNFmce+3
JNKZcxSOa4m3wmXSmIODg1VVVfCkquptSljDS8AqiQfCUly8OEQLwhFCDmlG
NYsb7nxHBj5dXV2waL6XEGIxxD+HR0fO9mZasExR2yWHQc47EayuXE2xoktX
zml66rLtihj/UEQra0GetM8ikEI37rhkicWtnBMEqnB4YHwzlywvnPrmhNs2
36mRq6gbt4x2Nme/kLdrnlxeKDgK+P4q8il5AcXffnbgQ8GfS+MaheAWNgkV
9kTHGFWfvJ5z55RzTp65F+pKbn3zi4aPlLZFlgtKN6ESDtNJ3qiigio+hhFI
WWNQmhQiJhU9kz0cSxKyD44kcq3qi0OSo5Qv/H9nz41+pRZIZ0qqC2HoZdnR
ueL4tlJsMl6qOomX4rUgjVzPiq0dtkN73irH1LOMqDvrTpUrkViTN08Pq78j
hiYaGDy2gL/enZ0n9CwqkCiX2lfH+Pg4ECgiYEQ/5udlzc/AwAUhMPGU0rk4
SUdHBwXiOjo6w/mPXsEIjJGYj+5ZrdNF70t6vhVooTfyls1mgTc6SCYLUrTi
Q3Z6tJ+js1A63RcegA3fTpidndUnQC5ADIooTqAMZ/V3fJiVsOvR/L1dpZiG
HAZA+CqLW6HsgYJFYtKaL6HSl23zd1E/tXkBRUE2/nTXMZmLLE0obkPleVjM
Vtw6t/itpaZ1f8Nu2lKDxhPL54WYhVirKJtEflXK0ScOyUoxy/o+eDlJQnLY
tlnPP9P/7p8bnfnLfT1aPFN4KjpshYrJYjG5tfiIZIPiLU4Wac13OLnvzLRK
ZRMciNvj6hrbnq/uzYzekjFSNUM1XVLBrCy15mJOxbS5ukDFFfGitD41GwrV
+jCfLz81rAhzUjFGqk60Ld/h+b5TXjGLST0bGDyeIH9FnXpdvDhkBaQ1p6am
iLoMDV0mk5xYrLkGawWBZGJBXYQKFH0BrI/duffsicJzdoAJN2+0MFAGO6dS
x9nI0etF44r7UQVmOt1nqXpI7apt+Qz3wo56RuPt1TXvwKmBvIVIhl2XALwa
Tk3Jes2OJsd/Tufn59lAshLFNazjpjpSKgT1LQPwnQC8NVXOWkoYhE8d4rJo
YOGd8pcNfTKSUyINT7ZIcat4/qv6vvu04yZNR/wP+NFfxz6WRo4c5lLRTiAw
djYcixJzmvi5sG+yTP8Sb0FS8V9r+zRyxf2miUvIFC08Pzc6RXNb73Q4bW13
1eGx6B05PjjzXHWfqlGM63xGxRXjWqfs9qIdrVhaSZwwKXzUFb+lQ9AoiXRD
ksLB48m/O/ZiU//kLdVNW16U4Mx6px47yR5ywfnvFDWlD1s7h2FFeWcp0d33
YXv4MAWDHarNvXn6M6fQRit4KG1X/yiSQsyiSKyJKRoYPH5wBfrS6TRbuxDB
OIaajhAtxsLCEnDFRKINWBBQzcHBS2ms9EPJc7PvuQhdXT1OGhbt7OwM2d93
C5AfoKMwbaapUaX7cFNHRRRdQ6WxeZ8jMukkiuTG09PzAbBT4m+uvK3vJLno
kWbFZNVlEs47w+CZTGZ6+ia1WayoqDrd1dPVfQYoIhFIuED2/HFxXdcVkRSd
jb6BBgOzNRrn1QLp1aHsRBEpnYtbbCUv3BzRz7lpYFLtvSkRHnWWwwPj5PSi
SX0F+RF9W0riJ4Yosq1ib8QTVZliwaajm1erkrmfVX9AbEpaGmJaVlQnCq2H
nfPV7HHWMR9lmaN9fu8rGoavMTezBr+88zeN/dt3daK1URyDgUBvjjLnobCY
U52hcyHBvaU2p1R0bKTu0jAasPEj2fHZhSV7efP2FOwlUgl6SzX+C1lPm1QX
t+oEW3YCKpYTWPuKPQBwyntPfapkXI6CB1zSVrYWd6qeN8QeysDA4PuFizkQ
zdApVn19fVDrFkv4EzYCx6usrORKxenpafhViDKUcbQTOTopmVTTAxgRkDFO
uQ4ifE+6Ym53YmJiZGQsne7rhjFjzYcam6Rdj9ZuT0cvEEVnHBIOaYm3wvYr
w6PA3MJpof6Svg9MgzievpJCo13zzoqXA+sQT7TtR0U2zCSbPR9V2fMV5+Cy
+3a1j1nx1AYW3uW+ufvtcwfOvnAg/fftQ3C7LDv1afTUlb9v+/iF6t6f1aTv
EOvOb8b9UGV5Bd+YuPXH56t74VF++jN4wJT2nfpsV3Lwueq+52s+dB5nx9xc
5OpBwRrqPFtQLos51KSBLr55ehiW602Y3slPo12jMD2Y5wtizmmY4eUbc3aQ
bf3IaTTMsomxHsRT/zs+dOPV5OCz5aeZE9o64lJlnsO+Q5Ii2ryIqPj2V46+
1HQ+NvDF/N3vLHUOGVbVZmWpvn7aTHiGYQno52szPz3wbz89cLbs9HDFqaGy
U1eAepXhm7vv1GVYWHjAm47n2/AvJjhtMVt4Z5uzXzx3IPNc9b+92jYEk9l7
8jOY1d4Tn1acugxPXm7+LcwZ3tnD/V9QSQBd7EbP0MDA4GEAkRy0v94bLdsH
P3UPGRekFrgsSploHSGkDugo1/4B1XQdUl1dS+lgoEkXBy/pFje+1joh51px
SjDt8fHxCcTq5r/yX0JgekzVgAADcR0fn0xjoDXqETW7cAUrEvdrfo+zs7NA
vOHAWCwWMj0g6vX177qaIYa7fBsYPK7gJDWV2wHzz4x9BfT1r5sGgLhu331M
0cWE5phNHtpHnt37ARAzIL3N2c9//9WsT7Wn+Y5lYGDwg8fU1Aw1qtNr/LLZ
8949gYo0NR3u7u5ekarpO1TXvMOUxtWfDvOwYy7O09l5YmpqyjvU6sN93o1B
nPPBIXwXcfKpzhP6dszsR72BTf3shxqbIqqpjSb9np2cnLx719WazQawXJd7
D1B9b1NCA4MfCGQcNe9QZxN7xJdUnxfL+vexqXOjXw3duGVZ0j9Q7gaH2OaK
5l+QgYGBgRuLi/fYJYa1IXHhM3MvhKetxi1wAjsy00NPxeo7U4dBlpAAvxoa
GqKXcjlHTC+kWm/16o+1bgfals1mvUFICzPvlPyFRbuiBQ9pKJeVkOVZw+HR
kUgkUlVVtZpO2YSurh6HJ7lmlhh+oIHBYwtMAees+1w7aLNEFWZUNZZql5yU
KOe5HjLn+LeZV1aO5t+UgYGBAUPKW7Qqvv0VVRMT19YaxNNfjSkLaOCBLO5w
HVVRUSXJT6RsevrmKoUk3jkEkdi1csiZmZnBwUvd3WfI0ZEeqVTKu+f4+CSZ
K5J7uW+nG1fSXJ/tmu5BQDvJL8juX4NWkF5Ftrm1GfywoGKJCFWuSdoTWemX
sxRHVCFE/neIL5l/MQYGBgarwwR6rbha6QFlWr0/jP4r2UdHgtUZsPPo6GhU
aZCB9gQNDsyNaBv7KAJrSiTa0um+kZGxycnJdVxsEKOrr69nfkiqalgBrwMk
7AmEVpddwzXCJWQy57LZ88AhXYu2Io8NIXj9/f2VlZV7kJHyW+MtD2Dyabii
wQ8SUnfsFLygZZB4fEf73Ndqj/FfC/q95Pz/GZp/SgYGBj9k+P4NBHoTQ9tD
282mbG91zTsua+jwMB0978CcMjUKSaf7fE/X0dHJljLsCePeB8dxaYp1HQcl
rNPptPdYoL7AJ0l2HX1TmEDCczgpd1j2XgKMk8lkhNdN2T46y+zsvO8FAoAZ
lmnNXLjNHz2HV6emZvJ+UcSQikodcOpGbGatd4qprq6l1jD6Ud6gpYHBDw55
yw4vCtW2Fiy0w45OG8C8FfAvxqh6DQwMDAR8KZ+ehmZW1t19ZmEhzMdGHwoI
p92mOVLmG5OE/YVZNI5f4TGapufZbJb5IezT1X0GKOvIyBjQJ54YkLr6+nq9
jJCO9fr/cDEk0EXfNs0M4Io0f6BnIeJl1Cm/5XCJ1H7SnFfTj89y8j3CwMAF
zsvzxQLL1VPz3hEMDH5gYLMal0Y5pxq7YI8X+2WHyEUqpv16K5t/UAYGBgYh
fwmB3tRpemTiKtU171wZCWzCoo8JVBOIFvElV4EfY2RkhC2vO1LHvYPklQcj
TUOngji+fyM8OhY4Ldsb9qb7vhifHJ+41otWinTSWKw5ZBHgXBRRhFN39XT7
TV8GHBYX7wF9pU7TjminCgDW1NT4LlHQ0lm0+HV1LpYLnJMkM7L+KhjmBmfw
wwHFBr1M0f5Xktd2tf+vHHUsx26u72umfNHAwMAgBIuLi93dZ7QeeVIT3djY
5JX0EpaWlsgRcX9FlUrIRmFnJ3WRFCueaJNFd5Ey375+1PuYInu6ByOAZDKU
1/adycDAANG27m4HzYvH45wpdl2FK2/LDO1QY1PIKvGdZW7u9gQikzlHKemo
faI7rv2dI9itXRcWFoB2qlOXC7KNIyQSbbC2hgEaGBgYGBgYPFSYnr7567oG
PVym+imn9YQycZj+/v6oSsLSIRS486an4VhO0bqkLrxPt6RM5ajdyOr7VFfX
hshkLBVyhPHHx8f17b29vawaJhVMUPk6X3VE46IriqwZKvEtmB7HPF31hK4R
4BpFFFTrXk1Z8tHRUVN8aGBgYGBgYPAwwJcCAe+qcBbjEUnzam+BIOm9mNnC
RQ0lzSu4Y0tEM59xcaFGZUm9RzjnONwCy1TlXlPTYZfdIk9YJaYnLI2bDQ4O
cqNnPZftPXtKiWj0sweBVDPK+FpktWCLbHkTfXNx8Z73RPrPkZGx2tqDWiBR
2uB0dHSEqKe9vxoYGBgYGBgYbDR86cfc3BwpcF3yEKCFQ0NDrlAb0CTaGchS
fX29d/AE5p1phOFhn7pH2C2qhTH1Y6enb7Iuu6urx/KjXr29vUwU9csZHx/n
1DMTRd/rBQ7MhK2/vz98fYT8J1IOZI8o5cjICDXjK4vu6+4+E3QUbJmYuAZc
N6IbJOKjrv5dVyzUwMDAwMDAwODhgW/wCogNpX11jxqgbUAXBwcvuQ4BbtnR
0aHTyMXFxfn5+dnZeVujUVEVdEYmpdXY1YV54MjIGHNIPaSpH57JZN7YE414
woYT2CyGsrqwT8glz8x8xWdJObU2+p5KO7MgdDd2fxm5LMCH4ZKD9DLEpV1y
6QoRp816T2RgYGBgYGBg8DDAG6BzldUBPdP0yOWcLa2tPei1Q9SpDrwaFbCV
1N3dZ4JsoqMq0/2vh2L6UJnMOR7BVf7HECE+pF4uNjihugpSmaXvJF0TEPG9
ugZLZa7hwtPpPu8hQCalj2KkHB4u5qw/gTnEYjFm2swS4XCyNzf5ZQMDAwMD
A4OHFqshKgsLC0C0mC7qaVOgi/ASq3R1jjQ0NFRTU6Pnr+PxVhjKdxq8W2Os
WZ+D3pma3LC9gAlQKxMgii6SputxQi7Q0ookI6LOcNFSjQ6BE3qXaH5+PoI1
k11dPdPTN/XXeeeLF4caGt7THYeYtaZSqaD20AYGBgYGBgYGjw7shqpAn4Dh
uKoWiflUVFR1dp7wWtBYWGTI3oNRJJa+p2GepqeeAdTOz6VHdoFVz66OLRxR
BFLnbeYyOzsLl9PR0UG/kuyaXRzhWqjBH0wgfIG8KXgm1dpDGpID7fS1G/Jl
iYY6GhgYGBgYGDxaAJ7T3d1dobwTHYyxbO+hxqbBwUu+zVmGh4eBmLmsbxh6
a5X+/gFL0SQ90kh7eunTwMAFInjpdJ++fWLiGs/N9RKBBh+fuAYjDo+McdCv
wqZ55SEE1XuBLfGk7luucekoRRGDMu8GBgYGBgYGBo8BiOQsLt7LZM6x1bZe
g0deOqnUcZdZjbUSQeKgYlnZXniezZ4nXx1ia9TPJUgqQgf29vaqbTnYc3p6
mhPl6XRfyBldjWn4ARcSj7eGz3x2dra7+0x1da2eZNdH6/CLIhquaGBgYGBg
YPCYwUVvFhcXyUpRU2rs2xPZywHG6tqarp5uspEJoUb80umuHureEkG5hx7W
84qRGRQ5hAN7ej7QtwtrHcXWEok2r2kkK2WikfIyPC/8PHQolslkhoeHid35
2m5byA+z2WwdOnW76jYpyU5CGG9w1dcK0sDAwMDAwMDgccX4+CQwMVYuE7tj
xgiPA9W13d1nfE0UCUzDkICdj8WaKyqquD10RLnQuAxw5ubupNN9QO247Utj
Y9PQ0GULG/+pli7lwjwHSSBVKvK5xsfHoxhOBBYKjHdm5it9Mr4dUoB8whnh
kEhA/DCKfQ9ZBB2kFTIRRQMDAwMDA4MfApjzzM3NDQxcIN2K4k42XSRPGKB/
8Xhrf38/N0DRI2zeiOXk5GQ2m02n+4B91dS8o3d+gZ8LC0suM0Nkg33wKj2P
qnAfKW6Av1l+efBw/gbXBQd2dHQCEbXFy6pnjV7ZCGTYFYcMGtPAwMDAwMDA
4HFFOPkBEtjZ2ekKCXpdYqgCELjl1NRU0OC+5oT6r4ODg+OIiYkJYJXwJLwg
kJ6uyBXhEoAcplLHRWLdkQe3L4Rip/BSKpXSg6WrKcg07NHAwMDAwMDg8cOK
zE2nQMPDoxSIszPIKhDnepCApbv7TDZ7fsLTbi/EPWY1pY8hW3jjzMwMcM5M
5hxMo6rqbaK4eszQMe1IGdDgRKLt4sWLXIVoFM0GBgYGBgYGBkH8LYTXTU9P
Awl0iYtdjDHqjDfW1NTEYrHu7u50Oj0yMkLehuueqkIOeB2FH9MIymg78td+
tj/8vLrmnWMdnTCfNZ7XwMDAwMDAwMBgBWC93yCldDVWVs7NAUMeTNiAcALB
w0djKpUCvpfJZNIO9MEDqKnaTTy89jVRT0LZ91FR+VYi0ZbN/v/t3TEKwzAM
heGDN1uv0NXkFB67upPo5tG+SpUITEwjMCSBDP+HxuD5IdnRp92rBAAAwKUs
NMYYX/0jYq92RsDOOLutVB458LFpJ7bSHKtpNqVk9yfpEAIAAJxuMGLpZ7VW
ka+1AZcVeOuO5qkfSXtj68H6D4StQgi2OKaUsrtZBgAAACc62IjTzJZzfq9z
5GV8HOZnv0PZS31ev9F+tGivZvRMESEWAgCAm/gB/jOEVg==
    "], {{0, 236}, {867, 0}}, {0, 255},
    ColorFunction->RGBColor],
   BoxForm`ImageTag[
   "Byte", ColorSpace -> "RGB", ImageResolution -> {300, 300}, Interleaving -> 
    True, MetaInformation -> 
    Association[
     "XMP" -> Association[
       "DublinCoreSchema" -> 
        Association["Format" -> "image/jpeg", "Title" -> "Druck"], 
        "BasicSchema" -> 
        Association[
         "CreateDate" -> 
          DateObject[{2009, 9, 15, 10, 50, 23.}, "Instant", "Gregorian", 2.], 
          "CreatorTool" -> "Adobe Illustrator CS4", "MetadataDate" -> 
          DateObject[{2009, 9, 15, 10, 50, 23.}, "Instant", "Gregorian", 2.], 
          "ModifyDate" -> 
          DateObject[{2009, 9, 15, 8, 50, 27.}, "Instant", "Gregorian", 2.], 
          "Thumbnail" -> 
          Association[
           "Thumbnails[1]" -> 
            Association[
             "Width" -> "256", "HeigHt" -> "72", "Format" -> "JPEG", "Image" -> 
              "/9j/4AAQSkZJRgABAgEBLAEsAAD/7QAsUGhvdG9zaG9wIDMuMAA4QklNA+\
0AAAAAABABLAAAAAEA\n\
AQEsAAAAAQAB/+IMWElDQ19QUk9GSUxFAAEBAAAMSExpbm8CEAAAbW50clJHQiBYWVogB84AAgAJ\n\
AAYAMQAAYWNzcE1TRlQAAAAASUVDIHNSR0IAAAAAAAAAAAAAAAAAAPbWAAEAAAAA0y1IUCAgAAAA\n\
AAAAAAAAAAAAAAAAAAAAAAAAAAAAAAAAAAAAAAAAAAAAAAAAAAAAAAAAAAARY3BydAAAAVAAAAAz\n\
ZGVzYwAAAYQAAABsd3RwdAAAAfAAAAAUYmtwdAAAAgQAAAAUclhZWgAAAhgAAAAUZ1hZWgAAAiwA\n\
AAAUYlhZWgAAAkAAAAAUZG1uZAAAAlQAAABwZG1kZAAAAsQAAACIdnVlZAAAA0wAAACGdmlldwAA\n\
A9QAAAAkbHVtaQAAA/gAAAAUbWVhcwAABAwAAAAkdGVjaAAABDAAAAAMclRSQwAABDwAAAgMZ1RS\n\
QwAABDwAAAgMYlRSQwAABDwAAAgMdGV4dAAAAABDb3B5cmlnaHQgKGMpIDE5OTggSGV3bGV0dC1Q\n\
YWNrYXJkIENvbXBhbnkAAGRlc2MAAAAAAAAAEnNSR0IgSUVDNjE5NjYtMi4xAAAAAAAAAAAAAAAS\n\
c1JHQiBJRUM2MTk2Ni0yLjEAAAAAAAAAAAAAAAAAAAAAAAAAAAAAAAAAAAAAAAAAAAAAAAAAAAAA\n\
AAAAAAAAAAAAAFhZWiAAAAAAAADzUQABAAAAARbMWFlaIAAAAAAAAAAAAAAAAAAAAABYWVogAAAA\n\
AAAAb6IAADj1AAADkFhZWiAAAAAAAABimQAAt4UAABjaWFlaIAAAAAAAACSgAAAPhAAAts9kZXNj\n\
AAAAAAAAABZJRUMgaHR0cDovL3d3dy5pZWMuY2gAAAAAAAAAAAAAABZJRUMgaHR0cDovL3d3dy5p\n\
ZWMuY2gAAAAAAAAAAAAAAAAAAAAAAAAAAAAAAAAAAAAAAAAAAAAAAAAAAAAAAAAAAAAAZGVzYwAA\n\
AAAAAAAuSUVDIDYxOTY2LTIuMSBEZWZhdWx0IFJHQiBjb2xvdXIgc3BhY2UgLSBzUkdCAAAAAAAA\n\
AAAAAAAuSUVDIDYxOTY2LTIuMSBEZWZhdWx0IFJHQiBjb2xvdXIgc3BhY2UgLSBzUkdCAAAAAAAA\n\
AAAAAAAAAAAAAAAAAAAAAGRlc2MAAAAAAAAALFJlZmVyZW5jZSBWaWV3aW5nIENvbmRpdGlvbiBp\n\
biBJRUM2MTk2Ni0yLjEAAAAAAAAAAAAAACxSZWZlcmVuY2UgVmlld2luZyBDb25kaXRpb24gaW4g\n\
SUVDNjE5NjYtMi4xAAAAAAAAAAAAAAAAAAAAAAAAAAAAAAAAAAB2aWV3AAAAAAATpP4AFF8uABDP\n\
FAAD7cwABBMLAANcngAAAAFYWVogAAAAAABMCVYAUAAAAFcf521lYXMAAAAAAAAAAQAAAAAAAAAA\n\
AAAAAAAAAAAAAAKPAAAAAnNpZyAAAAAAQ1JUIGN1cnYAAAAAAAAEAAAAAAUACgAPABQAGQAeACMA\n\
KAAtADIANwA7AEAARQBKAE8AVABZAF4AYwBoAG0AcgB3AHwAgQCGAIsAkACVAJoAnwCkAKkArgCy\n\
ALcAvADBAMYAywDQANUA2wDgAOUA6wDwAPYA+wEBAQcBDQETARkBHwElASsBMgE4AT4BRQFMAVIB\n\
WQFgAWcBbgF1AXwBgwGLAZIBmgGhAakBsQG5AcEByQHRAdkB4QHpAfIB+gIDAgwCFAIdAiYCLwI4\n\
AkECSwJUAl0CZwJxAnoChAKOApgCogKsArYCwQLLAtUC4ALrAvUDAAMLAxYDIQMtAzgDQwNPA1oD\n\
ZgNyA34DigOWA6IDrgO6A8cD0wPgA+wD+QQGBBMEIAQtBDsESARVBGMEcQR+BIwEmgSoBLYExATT\n\
BOEE8AT+BQ0FHAUrBToFSQVYBWcFdwWGBZYFpgW1BcUF1QXlBfYGBgYWBicGNwZIBlkGagZ7BowG\n\
nQavBsAG0QbjBvUHBwcZBysHPQdPB2EHdAeGB5kHrAe/B9IH5Qf4CAsIHwgyCEYIWghuCIIIlgiq\n\
CL4I0gjnCPsJEAklCToJTwlkCXkJjwmkCboJzwnlCfsKEQonCj0KVApqCoEKmAquCsUK3ArzCwsL\n\
Igs5C1ELaQuAC5gLsAvIC+EL+QwSDCoMQwxcDHUMjgynDMAM2QzzDQ0NJg1ADVoNdA2ODakNww3e\n\
DfgOEw4uDkkOZA5/DpsOtg7SDu4PCQ8lD0EPXg96D5YPsw/PD+wQCRAmEEMQYRB+EJsQuRDXEPUR\n\
ExExEU8RbRGMEaoRyRHoEgcSJhJFEmQShBKjEsMS4xMDEyMTQxNjE4MTpBPFE+UUBhQnFEkUahSL\n\
FK0UzhTwFRIVNBVWFXgVmxW9FeAWAxYmFkkWbBaPFrIW1hb6Fx0XQRdlF4kXrhfSF/cYGxhAGGUY\n\
ihivGNUY+hkgGUUZaxmRGbcZ3RoEGioaURp3Gp4axRrsGxQbOxtjG4obshvaHAIcKhxSHHscoxzM\n\
HPUdHh1HHXAdmR3DHeweFh5AHmoelB6+HukfEx8+H2kflB+/H+ogFSBBIGwgmCDEIPAhHCFIIXUh\n\
oSHOIfsiJyJVIoIiryLdIwojOCNmI5QjwiPwJB8kTSR8JKsk2iUJJTglaCWXJccl9yYnJlcmhya3\n\
JugnGCdJJ3onqyfcKA0oPyhxKKIo1CkGKTgpaymdKdAqAio1KmgqmyrPKwIrNitpK50r0SwFLDks\n\
biyiLNctDC1BLXYtqy3hLhYuTC6CLrcu7i8kL1ovkS/HL/4wNTBsMKQw2zESMUoxgjG6MfIyKjJj\n\
Mpsy1DMNM0YzfzO4M/E0KzRlNJ402DUTNU01hzXCNf02NzZyNq426TckN2A3nDfXOBQ4UDiMOMg5\n\
BTlCOX85vDn5OjY6dDqyOu87LTtrO6o76DwnPGU8pDzjPSI9YT2hPeA+ID5gPqA+4D8hP2E/oj/i\n\
QCNAZECmQOdBKUFqQaxB7kIwQnJCtUL3QzpDfUPARANER0SKRM5FEkVVRZpF3kYiRmdGq0bwRzVH\n\
e0fASAVIS0iRSNdJHUljSalJ8Eo3Sn1KxEsMS1NLmkviTCpMcky6TQJNSk2TTdxOJU5uTrdPAE9J\n\
T5NP3VAnUHFQu1EGUVBRm1HmUjFSfFLHUxNTX1OqU/ZUQlSPVNtVKFV1VcJWD1ZcVqlW91dEV5JX\n\
4FgvWH1Yy1kaWWlZuFoHWlZaplr1W0VblVvlXDVchlzWXSddeF3JXhpebF69Xw9fYV+zYAVgV2Cq\n\
YPxhT2GiYfViSWKcYvBjQ2OXY+tkQGSUZOllPWWSZedmPWaSZuhnPWeTZ+loP2iWaOxpQ2maafFq\n\
SGqfavdrT2una/9sV2yvbQhtYG25bhJua27Ebx5veG/RcCtwhnDgcTpxlXHwcktypnMBc11zuHQU\n\
dHB0zHUodYV14XY+dpt2+HdWd7N4EXhueMx5KnmJeed6RnqlewR7Y3vCfCF8gXzhfUF9oX4BfmJ+\n\
wn8jf4R/5YBHgKiBCoFrgc2CMIKSgvSDV4O6hB2EgITjhUeFq4YOhnKG14c7h5+IBIhpiM6JM4mZ\n\
if6KZIrKizCLlov8jGOMyo0xjZiN/45mjs6PNo+ekAaQbpDWkT+RqJIRknqS45NNk7aUIJSKlPSV\n\
X5XJljSWn5cKl3WX4JhMmLiZJJmQmfyaaJrVm0Kbr5wcnImc951kndKeQJ6unx2fi5/6oGmg2KFH\n\
obaiJqKWowajdqPmpFakx6U4pammGqaLpv2nbqfgqFKoxKk3qamqHKqPqwKrdavprFys0K1Erbiu\n\
La6hrxavi7AAsHWw6rFgsdayS7LCszizrrQltJy1E7WKtgG2ebbwt2i34LhZuNG5SrnCuju6tbsu\n\
u6e8IbybvRW9j74KvoS+/796v/XAcMDswWfB48JfwtvDWMPUxFHEzsVLxcjGRsbDx0HHv8g9yLzJ\n\
Osm5yjjKt8s2y7bMNcy1zTXNtc42zrbPN8+40DnQutE80b7SP9LB00TTxtRJ1MvVTtXR1lXW2Ndc\n\
1+DYZNjo2WzZ8dp22vvbgNwF3IrdEN2W3hzeot8p36/gNuC94UThzOJT4tvjY+Pr5HPk/OWE5g3m\n\
lucf56noMui86Ubp0Opb6uXrcOv77IbtEe2c7ijutO9A78zwWPDl8XLx//KM8xnzp/Q09ML1UPXe\n\
9m32+/eK+Bn4qPk4+cf6V/rn+3f8B/yY/Sn9uv5L/tz/bf///+4ADkFkb2JlAGTAAAAAAf/bAIQA\n\
BgQEBAUEBgUFBgkGBQYJCwgGBggLDAoKCwoKDBAMDAwMDAwQDA4PEA8ODBMTFBQTExwbGxscHx8f\n\
Hx8fHx8fHwEHBwcNDA0YEBAYGhURFRofHx8fHx8fHx8fHx8fHx8fHx8fHx8fHx8fHx8fHx8fHx8f\n\
Hx8fHx8fHx8fHx8fHx8f/8AAEQgASAEAAwERAAIRAQMRAf/EAaIAAAAHAQEBAQEAAAAAAAAAAAQF\n\
AwIGAQAHCAkKCwEAAgIDAQEBAQEAAAAAAAAAAQACAwQFBgcICQoLEAACAQMDAgQCBgcDBAIGAnMB\n\
AgMRBAAFIRIxQVEGE2EicYEUMpGhBxWxQiPBUtHhMxZi8CRygvElQzRTkqKyY3PCNUQnk6OzNhdU\n\
ZHTD0uIIJoMJChgZhJRFRqS0VtNVKBry4/PE1OT0ZXWFlaW1xdXl9WZ2hpamtsbW5vY3R1dnd4eX\n\
p7fH1+f3OEhYaHiImKi4yNjo+Ck5SVlpeYmZqbnJ2en5KjpKWmp6ipqqusra6voRAAICAQIDBQUE\n\
BQYECAMDbQEAAhEDBCESMUEFURNhIgZxgZEyobHwFMHR4SNCFVJicvEzJDRDghaSUyWiY7LCB3PS\n\
NeJEgxdUkwgJChgZJjZFGidkdFU38qOzwygp0+PzhJSktMTU5PRldYWVpbXF1eX1RlZmdoaWprbG\n\
1ub2R1dnd4eXp7fH1+f3OEhYaHiImKi4yNjo+DlJWWl5iZmpucnZ6fkqOkpaanqKmqq6ytrq+v/a\n\
AAwDAQACEQMRAD8A9U4qhNU1aw0y2NzeyiNKhUUAs7ueiIgqzMfAYqxrU9b16Sz+uzuNC0xzwiWi\n\
TX8rEEhQGPpRE0O3xEd6YqoTaJaS3MS/o+41mOSFZ/Wv5rhjIGqSqhgLeNlAHwtxqT2G+FCGj8v2\n\
5luo/wDDNsY04ul0bYRcNzyRER3klZfhoRxrvv0BVbkSOyu9NtLBr7TLy6RnlihnaeKMoORX6vOJ\n\
eRKVfgArcRtuKYqnUfmPUdMJXXI45rNSAdWswTGlen1iE8nhr41K/LAlkcckcsayROHjcBkdSCpB\n\
3BBHUYquxV2KuxV2KuxV2KsV/MzX/MWheU59Q0C0+t36uiEcDJ6cbGjScF3am331OwzK0eKE8lTN\n\
BxNblnjxmUBZRH5e6zrus+UrHUdctfqmpTB/Vj4NHUK5CPwbdeSgH+zI6vHGGQiJsMtJknPGJTFS\n\
ZFmO5LsVdirsVdirsVdirsVdirzLyF548/6x541TS9a0r6rpVuJSj+i8folHCxr6rfDJzX7+o2zZ\n\
6rTYoYhKJuTq9Lqs080ozjURfT9LM/MvnLy15ajibWb1LZrgkW8VGeSQggHiiBm7jfpmFh088n0i\n\
3NzamGL6zSdZS3vOfy485+fdb8yaxY+YNI+pWFoGME3pPHwkDhVh5MSJOSEtUeHgRmx1enxQhEwl\n\
ZLrdHqc05yE41EfivN3nrzp570jzro2laLpP1vSrv0/Xm9KR+ZeQrIvqKQsfBAG36dTtjptPinil\n\
KUqkF1WpzQyxjCNxPl5s/vr6zsLSW8vZkt7WBS800hCoqjuScwIxMjQ5uwlIRFnYIPy95k0fzDYH\n\
UNIn+s2YkeITcWQFk2agcKafRk8uGWM1LYsMWaOSPFE2ERq2qWul2Et7ck+nGBRFFWd2NFRB3ZmN\n\
BlTawZL6ae+fVZ3S91W2eVLzSYyfWt7anBlsqkcnib+8cLVmHEEDqVQiapLoul31haIt/aQSgxeu\n\
vKGBo6y8KIkTSzfDydB8KUqz9cUID61ePOLXWdTmnu6mK3022Y21shjkKqo9P00KsicVf4gK7jah\n\
VVvqMcct0Bo9xarGtwILr1zHRvWDEvIknxfVqcOKFi3t1CqyDUJDcNqujPHqxir6lrqEazTCJWjV\n\
KT/FKjlmPBGdthXr8OKou21OQRFNID2NzdtHJfy3LwsIYXm+2GlB9SNhJvJv9njRSQMVTfTdX07S\n\
J3l0y7W88vK6R6kkQb07OaX7MsJNV9Fz9tFJ4dRtilnIIIqNwcCpX5o1ltE8u6jq6RCdrG3knEJP\n\
EMUWtK0NMtw4+OYj3lqz5OCBl3C0n/LTzvL5y8vPq0totkyXD2/pK5kBCKjcqkL/AD5drNN4M+G7\n\
2aNFqvHhxVW9In8wfNknlPyvca3HbC7eB4kEDMUB9Rwn2gG6V8MjpcHizEbpnq9R4OMzq6Yjpn5z\n\
ahrWj2jaB5fk1XXpkeS8s4ZKQWiiV44/VmZR8ThOQXbbvmXPs8QkeOXDHv7/AIOHj7SOSI4I8U+o\n\
7veUAv55a3o2tw6b508utpUc1D9YjctxQmnMKQRIoPXi23udsn/JsZx4sUuJr/lSUJiOWHCzzz/5\n\
vbyt5Un12CBb30miCRF+CsJXC15AN/NXMHS6fxcnATTsNXqPCxmdXSSz/mRqn/KsIPOtrpSTSN8d\n\
zY+q1EiErRF1YISaEAnbpXwy4aOPjnET8Wg62X5fxRH4fGk88gecIvNvli31lIhbySM8dxbhufpy\n\
RsRTlQVqtG+nKNVp/CmYt+k1AzYxPkmPmLWrfQ9Cv9XuBWKxheYpWnIqPhQHxZqKMrw4zOYiOrbm\n\
yjHAyPQMa0f8yYP8Bp5v8yQLpVtMzfVrdGMryLXjGFBCEu5ViB/LvWlcycmjPi+HA8RcXHrR4Piz\n\
HCEBo/nj8w/Mlr+ktB8uW1vpTk/VZdSuWSSZQftKkamg/DwJyzJpsOM8M5ky8gwxarNlHFCAEeln\n\
n9iYeVfzKi1PXZ/LOt2DaJ5ktxUWUkiyxzKF5coZQFDfD8VKdOhNDSvPo+GHHE8UO9ng1olM45jg\n\
n3d/uS/zH+ba6H+YEHlm5tIksXWOSfUpJSvpoyF2Yrxp8NPHLMOg48XGDv3MM3aAx5hjI277QGk/\n\
nXc6l5ngt/0O9j5Zkjnm/S92HUmG3heVpQAvCnwUoCcnk7OEYXxXPbYebVj7SMsgHDWPf1HyFo/T\n\
vP3njzJbS6l5V8vwNo6s6W1xqFwYpLkoaExxqKLuKfE1K9+uQnpcWM8OSR4vIcm3Hq8uUGWOI4el\n\
nmn3kHzbqfmXT7yfUdKbSbmxunspYWk9SskQBcj4VpQtTv8APKNVgjjIAPECLb9JqJZYkyjwkGkj\n\
8kfmpceZfOuq+W5NOS2j01Lh1uVlLl/QnSEVUqtK869cu1OiGPEJ3d191tGm1/i5ZY6rhv7DTzL8\n\
+L/zLca/pQ1XS47FIHnXTmSdZvXj9RKOwX7HRdj45s+zIwEDwm+V7cnVdrTmZx4o1V1vze2eWNW8\n\
73t5LH5g0GLSrVY+UU0d2lwWk5AceKjbaprmlzY8UR6JcR91O9wZMsj648I99pB/ysPzdrgmk8me\n\
WzeafEzxpql/MttFK6VB9KIkOw5Cla/OmX/lMcP72dHuG7jDWZMn91C495NIDRvzi1W280QeWfOm\n\
i/oe+uSiQ3Mb84i0h4oafEODNUc1cgHY9yLMnZ8TAzxS4gGvF2lIZBjyx4ZFHfnVfeY4fKWoW9jp\n\
iXOlTWzfX75p1jaD4xTjEd3+jK+zowOQEmpXsO9t7SnMYyIxuNbm+TEvyW1fz1b+U7e30rQIb7Sz\n\
dSc757tIWHJhz/dnf4fxzL7Rx4jkJlKpVypw+zMmUYwIwuN87/QzrzPLqWp6vLDp0RuRo6j04o5U\n\
hc3cq1aRWkV1JgiYU+E0Z80jvUDaRX2r3lpGyR2usXKSPfXlqJYjFaBijOUlSIi4lblGGodqkYUK\n\
OsKI544dOC2dvE7WOnOPUQW8SloriYOAUbkRL6nJgaKrA1xVdZyW+nW8MNoy3tzAJBqumTIsU0kN\n\
wP35iekaSf3YYK3xUFKj7OKqg1SOzNlBqNx6ltpk11dFzyZrkECaChUHkyiZXcDoN+gNFUBqVxHM\n\
YL9byx/Tgke7kt4VRjGoBkVPVkqpk5KqqCgPI/61VUfpWmwaqk1hHII7mNDc6bcHlIY5VpHcxyFl\n\
USJLySSRKUPqdBtiqhaTarFpxVPqdlpn1yQ62l1IPWeRn/0qOUtQcFDcVpVmXhirKfJV+j2c2mCY\n\
zrYcDZznrLZTr6ls5rTfhVD/AKuBK38y/wDyX/mD/mBn/wCIHMnR/wB9H3hxtb/cz/qliP8Azjl/\n\
ygM//bQm/wCTcWZfa/8Aej+r+twexf7k/wBY/oTH8+//ACWmof8AGW3/AOTy5X2X/fD4/c3dq/4v\n\
L4fet/IPTra1/LayuYlAlv5biadu5ZJmhH/CxDD2pMnMR3V+tHZMAMAI6399JJ/zkvZwP5S0u9ZQ\n\
biG/EMb9wk0MjOPpMK5d2PI+IR5fpcftuI8OJ68X6D+pv8wZHk/5x+06Rzyd7LS2Zj3JERJx0o/w\n\
s++X6U6s3oh/Vj+hkX5S2dtfflLpVldIJLa5t7iGeM9GR5pVYfSDmPr5GOoJHMEfcHJ7PiJaaIPI\n\
g/eWGfkndXHlnzpr/kO/f/djTWZbYO8WxKj/AItgKv8AJczO0YjJjjlHx/HkXB7MkcWWWGXw/HmN\n\
2SfnDJPrVzoXkSzcrNrdyJr8qRVLO3+JiQfEjkvumY3Z4EBLKf4Rt7z+PtcrtEmZjhH8Z39w/H2M\n\
G/5yFuFj1ny75Zt0aPTrS1WSO3gFTSRzAqqmwJVIaL88zuyh6ZTPMn9v6XX9sH1wxj6QOny5fB6L\n\
bfmdBa20Vtb+S/M0cECLHDGum7KiDiqj952AzXS0ZJs5Mf8ApnZx1wAoY8n+l/a84/MHXNT1rzto\n\
Wv6L5e1mzu9MZFuPrVm0bERy80HwGTajMDXNjpcUYYpQlKJEu4ut1eWU8sJwhMGPeF35i6Xb6r+f\n\
WmafcoJLadrITxt0aMfE6n/WUUx0kzHSkjnunW4xPWRieWz2D8xdGvdW8javpmnD/SprekEa7Fij\n\
B/TH+uF4/Tmo0mQQyxlLlbudZjM8Uox508g/LT86rXyvpMXlnzHYTxpYu6RXES/GgdyxWaJ+B+Fm\n\
O43p28dvrOzjllxwPN0uh7TGKPh5Advxu9u8ueZvL/mKxN9ol3Hd2/KkhSqsreDowVlPzGaTNhnj\n\
NSFO+w54ZBcDYeL/AJMf+Tk80f8AGK+/6jos3PaH+LQ+H+5Lo+zv8an/AJ3+6Cr/AM5I/wDHa8s/\n\
6s3/ACcjwdj/AEzT239UPj+h7xmiegYzqHnzyB5eK6fPqdratB+7Wxtx6jR06J6MAdl+VMyYaXLk\n\
3AJ8/wC1xZ6vDj2MgK6fsDxL8+PNtnrWoaJNp9nd24tVmZL66ge3E3JoyvpCQKzBONa0/azddmYD\n\
ASBIN9AbdF2tqBMxoEVe5Fdz2b82f/Jc69/zDH/iS5p9D/fR97vNf/cS9yRf849/+S6i/wCYqf8A\n\
WMv7V/vvgHH7I/uB7yl6fo/UpICxvE1S9kkuoZrUQXES/WpWZTNAayqvp8AWoBQdc1zsmU+WayT3\n\
0sZLLcPLzY/E7Wtpys7eNSf5mjeQn/mrFLBbSKSza0uZP0fJBayxSpBBaGK7P1dxIFM5tY/iHD94\n\
eQqAcUM5n1S51TW7G0vbGBdH1G2aa2NwokldVjDSBGRh6b0kG1DsK1rgSxG3gsbcW8pu2nke/tml\n\
sqhmKyqsziqqQxYcl+18RqOophQnEnm+4GmXFsuiJBZ3Ba1k+riVW5TKVVh+59Mmvi334ql3la0u\n\
Br+mc5tOeNpOSmwszBKQqFgfUNtFVNhy+LfFUdrgmi1trkPbQ3LrzkurhI2iSe2cWskimUhU5pNC\n\
x8ONNztiqZeWrh11ywlfUIdTluobqzurq3cSoZImS6iXmqxqSqTONloBtgSnfn2yuL3yTrtrbrzn\n\
lsZxEg6s3pkhR7npl+lkI5Yk94cfVRMsUgOfCXm//ONvmDT20G+0J5UTUIrprmOEmjPFJGi1UHrx\n\
ZDWnTbNl2viPGJ9Kp1nYuaPAYX6rtMf+chdesLfya2j8xJf3ssT+gpqyQxuGMrgdF5cVFepOVdlY\n\
icnF0Db2xlAxcPU/i06/I7/yVuif9HX/AFFzZT2l/fy+H3Bu7L/xePx+8pF/zkp/ygtj/wBtSL/q\n\
Hny/sf8AvT/V/SHH7b/uR/W/QUP59/8AWetM/wCYHSv+IxZLS/42ffL9KNV/iQ/qx/Qyv8l//JZa\n\
H/xjl/6iJMxe0f7+X46OV2Z/i8fx1LB/zxs7ny75q0Dz5p6/vI5FgulGwZ4qsgYj/fkXND7DM3s2\n\
QyY5Yi4PakTiyQzR93494tP/AMr5D5q80a75+mjdLeRhpuiRy9Ut4gGdqbgFzTodjyFco1o8KEcQ\n\
959/4/Q5GhPjZJZj/Vj7vx+lj3/ORmgX0c+kebLNCy2dLe5elRHxk9SBj/klmYfOnjmR2TlFSxnr\n\
+C43bOIgxyjpt+p6r5R82aR5o0WDU9OmVxIq/WIAwLwyEfFHIOoIP39Rtmqz4JYpcMnb6fURywEo\n\
/wBiI1LzHounX1lYXd0iX2oSCK0tQayOTXfiNwopux2yMMMpAkDYM55oxIiTvLk8a82f+tF6P87X\n\
/iDZucH+Jy+Lpc/+PR+H6Xtuq6pY6VptzqV9J6VnaRtLPJQmiqKnYVJ+QzSwgZSERzLu5zEImR5B\n\
LtS8u+UPNNkk19Y2up29xGDDdcVZjG4qDHMvxrUd1bLIZsmI0CYn8dGvJhx5RuBIH8bF5X+R2kix\n\
8++bI9Llaby/alraKatVdhMfR36OVRX+IfxzadpZOLFDi+s/qdT2Xj4c2Th+gbfagfyY/wDJyeaP\n\
+MV9/wBR0WT7Q/xaHw/3Ja+zv8an/nf7oKv/ADkqfT1Xy1KwIjC3HxU2+F4icHY/0z+H6U9t84fH\n\
9D038zNUvLP8vNZv9MkIn+rAwzRE1CSMqs6svgjEgj55rNHAHNES73a66ZjhkY86YZ/zjlpeg/4X\n\
uNTijjk1k3LxXU7AGWNAq8EUndVYGu3U/LbN7XnPjEf4acHsbHDw+IfVbFv+cldTsLjXNJsoJ1lu\n\
rOGU3Uampj9VlKBqbAkKTTrT5jMrseBEZE8i4nbeSJlGIO4u3rn5qxvJ+XWvqiliLRmIHgpDE/QB\n\
mo0J/fR97udcP3M/cxv/AJx2uYZfy/aJGrJb3kySr3BYI4/Bsye1okZfg4vY8gcNdxKl5eN3I+ix\n\
jSbee0jFk0uoPYyvLGypEAFuEcfGrDclaKv832c1rtEbo8OpTQaPHaF5JbaSshRvhhQXkizCQVWv\n\
qtFUE1+ww2/aVbv302atoi0uleT1SEA2eO8qQ3WpDLXb76GiqzzTdXsvlXTJdK5KdJt4ZpruPdon\n\
aJUWPnyUr8LktxVj0rQGuKoCJNbs723ePUY47S1jOoiYky+ml4SlZHZC0rVoeJarDpTsqs06PWpZ\n\
I7V/Ut44LuCadLoNHXiVIWOivybg4J5caVHjiqa2zQ3FlaQ6VwN+lo6EIgDfFZxgqCONasr0364q\n\
smjne5sLZorkiGK7rFbsDeITJbrKy1Bpylb1ELGtN6jaiqt5ejgi1vTbW0S4ggtL65T0rooZNrFS\n\
1VRVC/FKCetTvWpxV6HgS8ok/LT8nvN+rT3OkX3G8B9a5i0y5QAFm+3wZZONT/LQZtRrNRhjUht5\n\
h1B0OmzyuJ3/AKJZHa/lB5IttCvNHjtZDFqAjF7dtIWuZBFIsqgyH7I5INlAGY8tflMxK+XLucmP\n\
Z2IQMa58+9M/IyeVLTRV0fy1eJd2Wms8bBJRMyNI7SEOw/ymOVanxDLimKJbtMMcY8OM2IqvnDyf\n\
ofmrTI7DWQ5tIJhcr6b+mQ6Iybt4cXODT6iWKVx5p1Gnhljwz5c0kv0/LjVvII02bU4pPK9iLe0a\n\
6ScBVNuE9JGlH7X2cuic0MvEB6zZ5d7RIYJ4eEkeGKHPu80+8nWWg2XluytdAmFxpEasLSYP6oYG\n\
Ri3x9/iJyjUSnKZM/qcjTxhGAEPpS/8AMGXyLcaO+k+bL+C2trgpIsbyiOYlGBDRgfH1FCQMs0oy\n\
iXFjBJa9WcRjw5CAD5rfIeq+QY9Ng0LyvqVvPFaK3p26ygzEFi7sVNGbdtzTHVQy8RnkB3RpcmER\n\
EMZG3mnPmHU/L1hpzHX57eDT7k/V3+tlRFIXUn0yH2NVU7ZTihOUvRdjubs04Rj6yOE7bvONX/Lb\n\
8o9OWHXRq8ug294oltZLW9ESSK1HBi5iRyCCDRc2WPWaiXo4eKu8OtyaLTR9fFwX3STj8v8ASfym\n\
jvmn8uXUGpawFJe5nmM93xGxZRIar1oWRRlOqyagipgiPyDdpMenErgRKfvsp5ffl75cvfNkHmmd\n\
JTq1twMTCQiP92CFqn05RHVzjjOMfSXIlpISyDIfqCca1oum61pc+l6nD9YsbkBZoeTLUKwYfEhV\n\
hRlB2OU48koSEo8w25cUZxMZCwWHWv5M+XrOF7W01XWLfTZK+ppsV6yW7BvtAoqgkHvvmZLtGZ3M\n\
Y331u4UezYDYSmI93Fsy/Q9B0fQtOj07SbVLSzjqViSu5PVmYkszHxY1zEyZZTPFI2XNxYo448MR\n\
QSfy/wDlz5a0HzBea9p6SrqF+sq3DPIWQiaVZXotNviUZbl1c8kBA8g04tHjxzM4/UUV5v8AJWge\n\
bdOWx1iFnSJucE0bcJY2IoSjb9R1BBGR0+pniNxZajTQzRqSB8tflxougI0UV3f39s0LWy2l9cNN\n\
brC/2kWEBY6U2+zk82slk6AHyG/zYYNHHGKuUhy3Nj5ckjH5DeT4b+S80691PS/U+1BZ3IjTjWvG\n\
rI8lP9nl/wDKeQipCMveHH/krGJXEyj7imt5+UPkK70aLSX07hDDIZluEdhcGRxR3eUks5am/Ko+\n\
4ZVHX5RLiv8AU3S7PwmPCR+v5p/pXlzTdN0c6RGJLizdWSUXUj3DOrjiwZpC2xG1OmUTzSlLi6+W\n\
zkwxRjHh5jz3YlYfkl5T069luNNvNUsYpyPWtLa8eKJlBqEYqBKV+b5ly7SySFSET8HCh2ZjhK4m\n\
Q8gfwftS25trmK4udLk1SaygtJ5YbeyghnuZZebPPEUjjIj+xcLQsCap2pmA7BkvlX0xql1bTxSW\n\
t0SdRtI2BjYwXnxTRutTX07jlUdtqYEpXc2DrMs4kL+tK3GHiuxaO7U0IHI/3Q/jWi0KFG6tJLXR\n\
Ht0JuoLr60gsHma3CFZCvJSlBIGDp8Em2/2qdFUs0DT44ZGpKst/pbxKwPrRqJSks6GVZFSnxxCP\n\
psKkeyrK7qJTdacvISyypLPcSUIq9x+/Wm+wAtWC17CmKoPyvYNb32mzGXl68Y4igHH/AEON+v8A\n\
z0p9HviqU6rcW36SuLpLe5v7ZZVtR6HrevMLd+VzMJYAOLesycakKRHxFBSirI9Bt45vMitDNcXN\n\
tp9nzD3jO0yy37K4Q8/iBWKEbH+bAll2KvCYbYeSPz+RR+70zzEGCHt/pZrwHYUukA/1c3hPjaT+\n\
lD9H7HQCPgaz+jP9P/Hnqf5ieYx5d8mapqitxnjhMdqR19eX93GR/qs3I+wzV6TD4mQRdtrM3h4p\n\
S8vteRfke2peVfPt75W1dPQn1O0imWMn/dqRidF+fpSPy9xTNv2lw5cQyR/hP7HTdlcWHMcctjIf\n\
telfnB5hl0fyTdRWtW1HVmGnWSJuxe4BDcab1EfKnvTNboMXHlF8o7n4O07RzGGI19UvSPixT8wf\n\
K8Plj8iv0OlDJA1s1zIP253nVpG+XI0HtTMrS5jl1XF7/ucTV4Bi0nB3V96O8o+ZB5a/IW11oKGk\n\
tbaX0FPQyyXLxx19ubCvtkM+HxNWY95/Qz02fwtGJ9w/Sl/5G+VINVtLrztr4GpavfzuttNcgScE\n\
jorOobYMWqvsBQUyztLOYkYobRAauytPxg5p+qRKZfnh5V04eVn8y2ES2WtaNJDLDeW4EUhRpFjK\n\
llpXjyDL3FNupyvs3OfE4DvGXRt7VwR8PxBtOPUMU/M7zLL5l/JLy9q84AuptQjS5p0MsUNzG7U7\n\
civKnvmVosPh6mURy4f1OJrs/i6WEjz4v1sn/LD8vdG1Pypp2teZbddW1C6to47dboc47e0hHpwR\n\
RIfhHwKGJp1OYut1co5DGB4QD06nq5eh0cZYxLIOKRHXoOgYR+cnliy8jeZtE8weWk+o+uzyCGMn\n\
gk1uUJKg9FdZKFenXM7s/Mc8JQnv+1wO0sIwZIzx7fsfRMMqywpKtQsihlB60YVzniKelBX4Fdir\n\
sVdirsVdirsVdirsVdirEPOttdWFwmv2cjxKEW31ExFVbgG5RSVZZAArEo7cTRWr2xVBm2ngt7FH\n\
1B5fNqE3ds8pMkQ9dTW0LV3idY+OxrUc8KpVPd+YEuDa27/WdR05/rj6dLbssYWSoYkiRiVVZyRx\n\
rXpihDpryKLeO9gS4iCxlo1aFHpWAOwjuJhI3KKDjXgn2ie+yqy+udKaJvT0uRFlcszyC1iUAmV+\n\
I4SvtVkAHSgpiqMj8w6tcNE1okV/qAjVWjRVkHJIjFs1vPckBfVY/GqCrGtNsVWwPqrsLW31Jl/R\n\
S/Vr2c25X6vG6+k8gIdvjCx0WgO+Ko2Sy/RS2+vaJqLR6UONu9ou8jrGQsdusbeojuZOSj4VYM7M\n\
SemKsv8ALemXFjp5e84nUbyRrq/Zenqyfsr/AJKKAg+WBKa4q8p/5yF0CS48tWfmC1ql7olwrGVd\n\
mEUxCk7d1kCEeG+bXsrLUzA8pB1HbGK8YmOcD+PtpB3XmOD8xte8maRAQ9nHEuua5GvxKskPwLCd\n\
u0nJT4hhk44Tp4ZJHn9Mf1sJZhqZ44jl9cvh0+al+e9rcaJrvlzzzZLWazmW2uBWgbgTLGp2/aX1\n\
FY/LD2ZIThLEev4/UjtUHHOGYcxt+n9aZwXtr57/ADUsZrVhPoHle0S8V9ij3l2oeLoeqrxI8GQ5\n\
UYnBgIP1zNfAfj7W0SGo1AreGMX8Ty/HkmX59/8AktNQ/wCMtv8A8nlyvsv++Hx+5t7V/wAXl8Pv\n\
YhdWk9z/AM4zwCFeTQoJmUdeCXxLH6BvmYJAa3f8elwjEnQbfj1Lvyg/Ln8uvM3km3vtQ00XWpxS\n\
zQ3souLhDyDlkqsciKP3TL0GDX6vNjykA1HpsF7O0WDLiBkLlve5/X3Mxl/Ir8sHWi6S0RrXktzc\n\
k/L4pGGYY7Tz/wA77A5x7K0/837T+tiX54+XNK8u/lhpmlaVGYrKLVUZEZmcgvDcM3xMSepzL7Nz\n\
SyZzKXPh/SHC7Vwxx6eMY8uL9Bemfl+iJ5E8uhRQHTbRqe7QIT+JzWao/vZf1j97tdJ/cw/qj7nl\n\
3/OT3+8nl7/jJdfqizadjc5fD9Lqe3OUPj+h7Rp/+8Ft/wAYk/4iM00+Zd7HkiMil2KuxV2KuxV2\n\
KuxV2KuxV2KrZI45Y3ikUPG4KujCoKkUIIPY4qxFrVfLN0slzB9b0WMEWV6QzyWIJr6coAJMP8sg\n\
3UbHamKoa+ill0qC91E/XNRmnhi0e4s5UjuKykKxjmQcKUBcrx406+OFCRSjWbSAyQava3GniVra\n\
GHUU9BybKXb02T1EZI5P2tloeOw2CqYT2mr+rHBYwaUb0RtPdwmQc4w0v1hgyoGkcV4UIUEKfFqh\n\
VDwCYXGmSatrLyxavy9IWIWzhKu6KxM8xSQ8hxAVADxX4dsVT6H0tDivLTVIobbRGLRWNpAvKSVy\n\
wZfT48ZXkIbrxJqOopVglF6Jok09xDqOoW62cFtU6VpC0K2/PdpZKbGU12A2QbDfFWS4q7FUFrml\n\
W+r6Pe6Xcf3N7BJA560EileQ9xWoyeOZhISHRhlxicTE9Q88/Jb8stV8ofpO71lYvr11whg9J+YE\n\
KVZjWg+0xH/A5sO0dZHLQjyDrezNDLDZlzLK/wAx/K8nmfydqGkQhfrcirJaFjQCaJg679uVOP05\n\
i6TN4WQSPJy9Zg8XEYjmln5Q+Rbnyh5Ye1vwn6Uu53muyhDAAfBGgYAVAVeXzJy3X6kZp2PpDV2d\n\
pDhx0fqJ3Rf5qeWtU8y+TLrSNMCNeTSQsgkbgtEkVmqfkMhos0ceQSlyZ67BLLiMY8zX3qnkHyxc\n\
aX5BsfL+sxRvIkM0N5ACJI2WWRyVJ6EFX3warMJZTOKdJgMMIhL4sEg/LTz/AOR9auL/AMh3MF9p\n\
d1T1NKvW4kjegapRW4V+Fw6t2+ecdZhzxAyipDqHXjRZsEicJBiehZA8351azH9TNpp/lqJ9pr/1\n\
PrU4U9TCilk5f633jMetNDe5T8uXzconVT2qOPz5n4KX5m/l7rms+QtK8vaTL9du7C5heW5u5OLy\n\
LHBLGzsxrVizjJaPVxhlM5bAjp7wx12jnkwxhE2QRz9xZr5V0+503yvo+nXQAubKxtrecKagSRQq\n\
jUPfcZhZ5iU5EciS52CBjjjE8wAGDfnZ5B8w+b4NITRkiZrNp2m9WQR7SBONK9fsHM7s7VQxGXF1\n\
pwO09HPMI8PS3pFpG0VpDE/2kjVWp4gAHNbI2XZjkq4EuxV2KuxV2KuxV2KuxV2KuxV2KuIBFDuD\n\
irG73yPZGcXWkynTLlGMioiLJb82FC4ianBiNuUbKcVSO98qeZFtbS2W1t50s1aJJLecoXieVJmV\n\
47hW6vENxLWld98KFb6p5sOryXyaW8Z5zvH+9tgQbiJItn9R/sekrbp9GKt2HlHzK9hDYXE0FtaR\n\
SetF6jNeSo1PsqoW2h49+LK4xSyTTPLen2Nx9ccyXmoleLX903qS0/lXoqL7IBgVNcVdirsVdirs\n\
VdirsVdirsVdirsVdirsVdirsVdirsVdirsVdirsVdirsVdirsVf/9k="]]], 
        "BasicJobTicketSchema" -> 
        Association[
         "Thumbnail" -> 
          Association[
           "Thumbnails[1]" -> 
            Association[
             "Width" -> "256", "HeigHt" -> "72", "Format" -> "JPEG", "Image" -> 
              "/9j/4AAQSkZJRgABAgEBLAEsAAD/7QAsUGhvdG9zaG9wIDMuMAA4QklNA+\
0AAAAAABABLAAAAAEA\n\
AQEsAAAAAQAB/+IMWElDQ19QUk9GSUxFAAEBAAAMSExpbm8CEAAAbW50clJHQiBYWVogB84AAgAJ\n\
AAYAMQAAYWNzcE1TRlQAAAAASUVDIHNSR0IAAAAAAAAAAAAAAAAAAPbWAAEAAAAA0y1IUCAgAAAA\n\
AAAAAAAAAAAAAAAAAAAAAAAAAAAAAAAAAAAAAAAAAAAAAAAAAAAAAAAAAAARY3BydAAAAVAAAAAz\n\
ZGVzYwAAAYQAAABsd3RwdAAAAfAAAAAUYmtwdAAAAgQAAAAUclhZWgAAAhgAAAAUZ1hZWgAAAiwA\n\
AAAUYlhZWgAAAkAAAAAUZG1uZAAAAlQAAABwZG1kZAAAAsQAAACIdnVlZAAAA0wAAACGdmlldwAA\n\
A9QAAAAkbHVtaQAAA/gAAAAUbWVhcwAABAwAAAAkdGVjaAAABDAAAAAMclRSQwAABDwAAAgMZ1RS\n\
QwAABDwAAAgMYlRSQwAABDwAAAgMdGV4dAAAAABDb3B5cmlnaHQgKGMpIDE5OTggSGV3bGV0dC1Q\n\
YWNrYXJkIENvbXBhbnkAAGRlc2MAAAAAAAAAEnNSR0IgSUVDNjE5NjYtMi4xAAAAAAAAAAAAAAAS\n\
c1JHQiBJRUM2MTk2Ni0yLjEAAAAAAAAAAAAAAAAAAAAAAAAAAAAAAAAAAAAAAAAAAAAAAAAAAAAA\n\
AAAAAAAAAAAAAFhZWiAAAAAAAADzUQABAAAAARbMWFlaIAAAAAAAAAAAAAAAAAAAAABYWVogAAAA\n\
AAAAb6IAADj1AAADkFhZWiAAAAAAAABimQAAt4UAABjaWFlaIAAAAAAAACSgAAAPhAAAts9kZXNj\n\
AAAAAAAAABZJRUMgaHR0cDovL3d3dy5pZWMuY2gAAAAAAAAAAAAAABZJRUMgaHR0cDovL3d3dy5p\n\
ZWMuY2gAAAAAAAAAAAAAAAAAAAAAAAAAAAAAAAAAAAAAAAAAAAAAAAAAAAAAAAAAAAAAZGVzYwAA\n\
AAAAAAAuSUVDIDYxOTY2LTIuMSBEZWZhdWx0IFJHQiBjb2xvdXIgc3BhY2UgLSBzUkdCAAAAAAAA\n\
AAAAAAAuSUVDIDYxOTY2LTIuMSBEZWZhdWx0IFJHQiBjb2xvdXIgc3BhY2UgLSBzUkdCAAAAAAAA\n\
AAAAAAAAAAAAAAAAAAAAAGRlc2MAAAAAAAAALFJlZmVyZW5jZSBWaWV3aW5nIENvbmRpdGlvbiBp\n\
biBJRUM2MTk2Ni0yLjEAAAAAAAAAAAAAACxSZWZlcmVuY2UgVmlld2luZyBDb25kaXRpb24gaW4g\n\
SUVDNjE5NjYtMi4xAAAAAAAAAAAAAAAAAAAAAAAAAAAAAAAAAAB2aWV3AAAAAAATpP4AFF8uABDP\n\
FAAD7cwABBMLAANcngAAAAFYWVogAAAAAABMCVYAUAAAAFcf521lYXMAAAAAAAAAAQAAAAAAAAAA\n\
AAAAAAAAAAAAAAKPAAAAAnNpZyAAAAAAQ1JUIGN1cnYAAAAAAAAEAAAAAAUACgAPABQAGQAeACMA\n\
KAAtADIANwA7AEAARQBKAE8AVABZAF4AYwBoAG0AcgB3AHwAgQCGAIsAkACVAJoAnwCkAKkArgCy\n\
ALcAvADBAMYAywDQANUA2wDgAOUA6wDwAPYA+wEBAQcBDQETARkBHwElASsBMgE4AT4BRQFMAVIB\n\
WQFgAWcBbgF1AXwBgwGLAZIBmgGhAakBsQG5AcEByQHRAdkB4QHpAfIB+gIDAgwCFAIdAiYCLwI4\n\
AkECSwJUAl0CZwJxAnoChAKOApgCogKsArYCwQLLAtUC4ALrAvUDAAMLAxYDIQMtAzgDQwNPA1oD\n\
ZgNyA34DigOWA6IDrgO6A8cD0wPgA+wD+QQGBBMEIAQtBDsESARVBGMEcQR+BIwEmgSoBLYExATT\n\
BOEE8AT+BQ0FHAUrBToFSQVYBWcFdwWGBZYFpgW1BcUF1QXlBfYGBgYWBicGNwZIBlkGagZ7BowG\n\
nQavBsAG0QbjBvUHBwcZBysHPQdPB2EHdAeGB5kHrAe/B9IH5Qf4CAsIHwgyCEYIWghuCIIIlgiq\n\
CL4I0gjnCPsJEAklCToJTwlkCXkJjwmkCboJzwnlCfsKEQonCj0KVApqCoEKmAquCsUK3ArzCwsL\n\
Igs5C1ELaQuAC5gLsAvIC+EL+QwSDCoMQwxcDHUMjgynDMAM2QzzDQ0NJg1ADVoNdA2ODakNww3e\n\
DfgOEw4uDkkOZA5/DpsOtg7SDu4PCQ8lD0EPXg96D5YPsw/PD+wQCRAmEEMQYRB+EJsQuRDXEPUR\n\
ExExEU8RbRGMEaoRyRHoEgcSJhJFEmQShBKjEsMS4xMDEyMTQxNjE4MTpBPFE+UUBhQnFEkUahSL\n\
FK0UzhTwFRIVNBVWFXgVmxW9FeAWAxYmFkkWbBaPFrIW1hb6Fx0XQRdlF4kXrhfSF/cYGxhAGGUY\n\
ihivGNUY+hkgGUUZaxmRGbcZ3RoEGioaURp3Gp4axRrsGxQbOxtjG4obshvaHAIcKhxSHHscoxzM\n\
HPUdHh1HHXAdmR3DHeweFh5AHmoelB6+HukfEx8+H2kflB+/H+ogFSBBIGwgmCDEIPAhHCFIIXUh\n\
oSHOIfsiJyJVIoIiryLdIwojOCNmI5QjwiPwJB8kTSR8JKsk2iUJJTglaCWXJccl9yYnJlcmhya3\n\
JugnGCdJJ3onqyfcKA0oPyhxKKIo1CkGKTgpaymdKdAqAio1KmgqmyrPKwIrNitpK50r0SwFLDks\n\
biyiLNctDC1BLXYtqy3hLhYuTC6CLrcu7i8kL1ovkS/HL/4wNTBsMKQw2zESMUoxgjG6MfIyKjJj\n\
Mpsy1DMNM0YzfzO4M/E0KzRlNJ402DUTNU01hzXCNf02NzZyNq426TckN2A3nDfXOBQ4UDiMOMg5\n\
BTlCOX85vDn5OjY6dDqyOu87LTtrO6o76DwnPGU8pDzjPSI9YT2hPeA+ID5gPqA+4D8hP2E/oj/i\n\
QCNAZECmQOdBKUFqQaxB7kIwQnJCtUL3QzpDfUPARANER0SKRM5FEkVVRZpF3kYiRmdGq0bwRzVH\n\
e0fASAVIS0iRSNdJHUljSalJ8Eo3Sn1KxEsMS1NLmkviTCpMcky6TQJNSk2TTdxOJU5uTrdPAE9J\n\
T5NP3VAnUHFQu1EGUVBRm1HmUjFSfFLHUxNTX1OqU/ZUQlSPVNtVKFV1VcJWD1ZcVqlW91dEV5JX\n\
4FgvWH1Yy1kaWWlZuFoHWlZaplr1W0VblVvlXDVchlzWXSddeF3JXhpebF69Xw9fYV+zYAVgV2Cq\n\
YPxhT2GiYfViSWKcYvBjQ2OXY+tkQGSUZOllPWWSZedmPWaSZuhnPWeTZ+loP2iWaOxpQ2maafFq\n\
SGqfavdrT2una/9sV2yvbQhtYG25bhJua27Ebx5veG/RcCtwhnDgcTpxlXHwcktypnMBc11zuHQU\n\
dHB0zHUodYV14XY+dpt2+HdWd7N4EXhueMx5KnmJeed6RnqlewR7Y3vCfCF8gXzhfUF9oX4BfmJ+\n\
wn8jf4R/5YBHgKiBCoFrgc2CMIKSgvSDV4O6hB2EgITjhUeFq4YOhnKG14c7h5+IBIhpiM6JM4mZ\n\
if6KZIrKizCLlov8jGOMyo0xjZiN/45mjs6PNo+ekAaQbpDWkT+RqJIRknqS45NNk7aUIJSKlPSV\n\
X5XJljSWn5cKl3WX4JhMmLiZJJmQmfyaaJrVm0Kbr5wcnImc951kndKeQJ6unx2fi5/6oGmg2KFH\n\
obaiJqKWowajdqPmpFakx6U4pammGqaLpv2nbqfgqFKoxKk3qamqHKqPqwKrdavprFys0K1Erbiu\n\
La6hrxavi7AAsHWw6rFgsdayS7LCszizrrQltJy1E7WKtgG2ebbwt2i34LhZuNG5SrnCuju6tbsu\n\
u6e8IbybvRW9j74KvoS+/796v/XAcMDswWfB48JfwtvDWMPUxFHEzsVLxcjGRsbDx0HHv8g9yLzJ\n\
Osm5yjjKt8s2y7bMNcy1zTXNtc42zrbPN8+40DnQutE80b7SP9LB00TTxtRJ1MvVTtXR1lXW2Ndc\n\
1+DYZNjo2WzZ8dp22vvbgNwF3IrdEN2W3hzeot8p36/gNuC94UThzOJT4tvjY+Pr5HPk/OWE5g3m\n\
lucf56noMui86Ubp0Opb6uXrcOv77IbtEe2c7ijutO9A78zwWPDl8XLx//KM8xnzp/Q09ML1UPXe\n\
9m32+/eK+Bn4qPk4+cf6V/rn+3f8B/yY/Sn9uv5L/tz/bf///+4ADkFkb2JlAGTAAAAAAf/bAIQA\n\
BgQEBAUEBgUFBgkGBQYJCwgGBggLDAoKCwoKDBAMDAwMDAwQDA4PEA8ODBMTFBQTExwbGxscHx8f\n\
Hx8fHx8fHwEHBwcNDA0YEBAYGhURFRofHx8fHx8fHx8fHx8fHx8fHx8fHx8fHx8fHx8fHx8fHx8f\n\
Hx8fHx8fHx8fHx8fHx8f/8AAEQgASAEAAwERAAIRAQMRAf/EAaIAAAAHAQEBAQEAAAAAAAAAAAQF\n\
AwIGAQAHCAkKCwEAAgIDAQEBAQEAAAAAAAAAAQACAwQFBgcICQoLEAACAQMDAgQCBgcDBAIGAnMB\n\
AgMRBAAFIRIxQVEGE2EicYEUMpGhBxWxQiPBUtHhMxZi8CRygvElQzRTkqKyY3PCNUQnk6OzNhdU\n\
ZHTD0uIIJoMJChgZhJRFRqS0VtNVKBry4/PE1OT0ZXWFlaW1xdXl9WZ2hpamtsbW5vY3R1dnd4eX\n\
p7fH1+f3OEhYaHiImKi4yNjo+Ck5SVlpeYmZqbnJ2en5KjpKWmp6ipqqusra6voRAAICAQIDBQUE\n\
BQYECAMDbQEAAhEDBCESMUEFURNhIgZxgZEyobHwFMHR4SNCFVJicvEzJDRDghaSUyWiY7LCB3PS\n\
NeJEgxdUkwgJChgZJjZFGidkdFU38qOzwygp0+PzhJSktMTU5PRldYWVpbXF1eX1RlZmdoaWprbG\n\
1ub2R1dnd4eXp7fH1+f3OEhYaHiImKi4yNjo+DlJWWl5iZmpucnZ6fkqOkpaanqKmqq6ytrq+v/a\n\
AAwDAQACEQMRAD8A9U4qhNU1aw0y2NzeyiNKhUUAs7ueiIgqzMfAYqxrU9b16Sz+uzuNC0xzwiWi\n\
TX8rEEhQGPpRE0O3xEd6YqoTaJaS3MS/o+41mOSFZ/Wv5rhjIGqSqhgLeNlAHwtxqT2G+FCGj8v2\n\
5luo/wDDNsY04ul0bYRcNzyRER3klZfhoRxrvv0BVbkSOyu9NtLBr7TLy6RnlihnaeKMoORX6vOJ\n\
eRKVfgArcRtuKYqnUfmPUdMJXXI45rNSAdWswTGlen1iE8nhr41K/LAlkcckcsayROHjcBkdSCpB\n\
3BBHUYquxV2KuxV2KuxV2KsV/MzX/MWheU59Q0C0+t36uiEcDJ6cbGjScF3am331OwzK0eKE8lTN\n\
BxNblnjxmUBZRH5e6zrus+UrHUdctfqmpTB/Vj4NHUK5CPwbdeSgH+zI6vHGGQiJsMtJknPGJTFS\n\
ZFmO5LsVdirsVdirsVdirsVdirzLyF548/6x541TS9a0r6rpVuJSj+i8folHCxr6rfDJzX7+o2zZ\n\
6rTYoYhKJuTq9Lqs080ozjURfT9LM/MvnLy15ajibWb1LZrgkW8VGeSQggHiiBm7jfpmFh088n0i\n\
3NzamGL6zSdZS3vOfy485+fdb8yaxY+YNI+pWFoGME3pPHwkDhVh5MSJOSEtUeHgRmx1enxQhEwl\n\
ZLrdHqc05yE41EfivN3nrzp570jzro2laLpP1vSrv0/Xm9KR+ZeQrIvqKQsfBAG36dTtjptPinil\n\
KUqkF1WpzQyxjCNxPl5s/vr6zsLSW8vZkt7WBS800hCoqjuScwIxMjQ5uwlIRFnYIPy95k0fzDYH\n\
UNIn+s2YkeITcWQFk2agcKafRk8uGWM1LYsMWaOSPFE2ERq2qWul2Et7ck+nGBRFFWd2NFRB3ZmN\n\
BlTawZL6ae+fVZ3S91W2eVLzSYyfWt7anBlsqkcnib+8cLVmHEEDqVQiapLoul31haIt/aQSgxeu\n\
vKGBo6y8KIkTSzfDydB8KUqz9cUID61ePOLXWdTmnu6mK3022Y21shjkKqo9P00KsicVf4gK7jah\n\
VVvqMcct0Bo9xarGtwILr1zHRvWDEvIknxfVqcOKFi3t1CqyDUJDcNqujPHqxir6lrqEazTCJWjV\n\
KT/FKjlmPBGdthXr8OKou21OQRFNID2NzdtHJfy3LwsIYXm+2GlB9SNhJvJv9njRSQMVTfTdX07S\n\
J3l0y7W88vK6R6kkQb07OaX7MsJNV9Fz9tFJ4dRtilnIIIqNwcCpX5o1ltE8u6jq6RCdrG3knEJP\n\
EMUWtK0NMtw4+OYj3lqz5OCBl3C0n/LTzvL5y8vPq0totkyXD2/pK5kBCKjcqkL/AD5drNN4M+G7\n\
2aNFqvHhxVW9In8wfNknlPyvca3HbC7eB4kEDMUB9Rwn2gG6V8MjpcHizEbpnq9R4OMzq6Yjpn5z\n\
ahrWj2jaB5fk1XXpkeS8s4ZKQWiiV44/VmZR8ThOQXbbvmXPs8QkeOXDHv7/AIOHj7SOSI4I8U+o\n\
7veUAv55a3o2tw6b508utpUc1D9YjctxQmnMKQRIoPXi23udsn/JsZx4sUuJr/lSUJiOWHCzzz/5\n\
vbyt5Un12CBb30miCRF+CsJXC15AN/NXMHS6fxcnATTsNXqPCxmdXSSz/mRqn/KsIPOtrpSTSN8d\n\
zY+q1EiErRF1YISaEAnbpXwy4aOPjnET8Wg62X5fxRH4fGk88gecIvNvli31lIhbySM8dxbhufpy\n\
RsRTlQVqtG+nKNVp/CmYt+k1AzYxPkmPmLWrfQ9Cv9XuBWKxheYpWnIqPhQHxZqKMrw4zOYiOrbm\n\
yjHAyPQMa0f8yYP8Bp5v8yQLpVtMzfVrdGMryLXjGFBCEu5ViB/LvWlcycmjPi+HA8RcXHrR4Piz\n\
HCEBo/nj8w/Mlr+ktB8uW1vpTk/VZdSuWSSZQftKkamg/DwJyzJpsOM8M5ky8gwxarNlHFCAEeln\n\
n9iYeVfzKi1PXZ/LOt2DaJ5ktxUWUkiyxzKF5coZQFDfD8VKdOhNDSvPo+GHHE8UO9ng1olM45jg\n\
n3d/uS/zH+ba6H+YEHlm5tIksXWOSfUpJSvpoyF2Yrxp8NPHLMOg48XGDv3MM3aAx5hjI277QGk/\n\
nXc6l5ngt/0O9j5Zkjnm/S92HUmG3heVpQAvCnwUoCcnk7OEYXxXPbYebVj7SMsgHDWPf1HyFo/T\n\
vP3njzJbS6l5V8vwNo6s6W1xqFwYpLkoaExxqKLuKfE1K9+uQnpcWM8OSR4vIcm3Hq8uUGWOI4el\n\
nmn3kHzbqfmXT7yfUdKbSbmxunspYWk9SskQBcj4VpQtTv8APKNVgjjIAPECLb9JqJZYkyjwkGkj\n\
8kfmpceZfOuq+W5NOS2j01Lh1uVlLl/QnSEVUqtK869cu1OiGPEJ3d191tGm1/i5ZY6rhv7DTzL8\n\
+L/zLca/pQ1XS47FIHnXTmSdZvXj9RKOwX7HRdj45s+zIwEDwm+V7cnVdrTmZx4o1V1vze2eWNW8\n\
73t5LH5g0GLSrVY+UU0d2lwWk5AceKjbaprmlzY8UR6JcR91O9wZMsj648I99pB/ysPzdrgmk8me\n\
WzeafEzxpql/MttFK6VB9KIkOw5Cla/OmX/lMcP72dHuG7jDWZMn91C495NIDRvzi1W280QeWfOm\n\
i/oe+uSiQ3Mb84i0h4oafEODNUc1cgHY9yLMnZ8TAzxS4gGvF2lIZBjyx4ZFHfnVfeY4fKWoW9jp\n\
iXOlTWzfX75p1jaD4xTjEd3+jK+zowOQEmpXsO9t7SnMYyIxuNbm+TEvyW1fz1b+U7e30rQIb7Sz\n\
dSc757tIWHJhz/dnf4fxzL7Rx4jkJlKpVypw+zMmUYwIwuN87/QzrzPLqWp6vLDp0RuRo6j04o5U\n\
hc3cq1aRWkV1JgiYU+E0Z80jvUDaRX2r3lpGyR2usXKSPfXlqJYjFaBijOUlSIi4lblGGodqkYUK\n\
OsKI544dOC2dvE7WOnOPUQW8SloriYOAUbkRL6nJgaKrA1xVdZyW+nW8MNoy3tzAJBqumTIsU0kN\n\
wP35iekaSf3YYK3xUFKj7OKqg1SOzNlBqNx6ltpk11dFzyZrkECaChUHkyiZXcDoN+gNFUBqVxHM\n\
YL9byx/Tgke7kt4VRjGoBkVPVkqpk5KqqCgPI/61VUfpWmwaqk1hHII7mNDc6bcHlIY5VpHcxyFl\n\
USJLySSRKUPqdBtiqhaTarFpxVPqdlpn1yQ62l1IPWeRn/0qOUtQcFDcVpVmXhirKfJV+j2c2mCY\n\
zrYcDZznrLZTr6ls5rTfhVD/AKuBK38y/wDyX/mD/mBn/wCIHMnR/wB9H3hxtb/cz/qliP8Azjl/\n\
ygM//bQm/wCTcWZfa/8Aej+r+twexf7k/wBY/oTH8+//ACWmof8AGW3/AOTy5X2X/fD4/c3dq/4v\n\
L4fet/IPTra1/LayuYlAlv5biadu5ZJmhH/CxDD2pMnMR3V+tHZMAMAI6399JJ/zkvZwP5S0u9ZQ\n\
biG/EMb9wk0MjOPpMK5d2PI+IR5fpcftuI8OJ68X6D+pv8wZHk/5x+06Rzyd7LS2Zj3JERJx0o/w\n\
s++X6U6s3oh/Vj+hkX5S2dtfflLpVldIJLa5t7iGeM9GR5pVYfSDmPr5GOoJHMEfcHJ7PiJaaIPI\n\
g/eWGfkndXHlnzpr/kO/f/djTWZbYO8WxKj/AItgKv8AJczO0YjJjjlHx/HkXB7MkcWWWGXw/HmN\n\
2SfnDJPrVzoXkSzcrNrdyJr8qRVLO3+JiQfEjkvumY3Z4EBLKf4Rt7z+PtcrtEmZjhH8Z39w/H2M\n\
G/5yFuFj1ny75Zt0aPTrS1WSO3gFTSRzAqqmwJVIaL88zuyh6ZTPMn9v6XX9sH1wxj6QOny5fB6L\n\
bfmdBa20Vtb+S/M0cECLHDGum7KiDiqj952AzXS0ZJs5Mf8ApnZx1wAoY8n+l/a84/MHXNT1rzto\n\
Wv6L5e1mzu9MZFuPrVm0bERy80HwGTajMDXNjpcUYYpQlKJEu4ut1eWU8sJwhMGPeF35i6Xb6r+f\n\
WmafcoJLadrITxt0aMfE6n/WUUx0kzHSkjnunW4xPWRieWz2D8xdGvdW8javpmnD/SprekEa7Fij\n\
B/TH+uF4/Tmo0mQQyxlLlbudZjM8Uox508g/LT86rXyvpMXlnzHYTxpYu6RXES/GgdyxWaJ+B+Fm\n\
O43p28dvrOzjllxwPN0uh7TGKPh5Advxu9u8ueZvL/mKxN9ol3Hd2/KkhSqsreDowVlPzGaTNhnj\n\
NSFO+w54ZBcDYeL/AJMf+Tk80f8AGK+/6jos3PaH+LQ+H+5Lo+zv8an/AJ3+6Cr/AM5I/wDHa8s/\n\
6s3/ACcjwdj/AEzT239UPj+h7xmiegYzqHnzyB5eK6fPqdratB+7Wxtx6jR06J6MAdl+VMyYaXLk\n\
3AJ8/wC1xZ6vDj2MgK6fsDxL8+PNtnrWoaJNp9nd24tVmZL66ge3E3JoyvpCQKzBONa0/azddmYD\n\
ASBIN9AbdF2tqBMxoEVe5Fdz2b82f/Jc69/zDH/iS5p9D/fR97vNf/cS9yRf849/+S6i/wCYqf8A\n\
WMv7V/vvgHH7I/uB7yl6fo/UpICxvE1S9kkuoZrUQXES/WpWZTNAayqvp8AWoBQdc1zsmU+WayT3\n\
0sZLLcPLzY/E7Wtpys7eNSf5mjeQn/mrFLBbSKSza0uZP0fJBayxSpBBaGK7P1dxIFM5tY/iHD94\n\
eQqAcUM5n1S51TW7G0vbGBdH1G2aa2NwokldVjDSBGRh6b0kG1DsK1rgSxG3gsbcW8pu2nke/tml\n\
sqhmKyqsziqqQxYcl+18RqOophQnEnm+4GmXFsuiJBZ3Ba1k+riVW5TKVVh+59Mmvi334ql3la0u\n\
Br+mc5tOeNpOSmwszBKQqFgfUNtFVNhy+LfFUdrgmi1trkPbQ3LrzkurhI2iSe2cWskimUhU5pNC\n\
x8ONNztiqZeWrh11ywlfUIdTluobqzurq3cSoZImS6iXmqxqSqTONloBtgSnfn2yuL3yTrtrbrzn\n\
lsZxEg6s3pkhR7npl+lkI5Yk94cfVRMsUgOfCXm//ONvmDT20G+0J5UTUIrprmOEmjPFJGi1UHrx\n\
ZDWnTbNl2viPGJ9Kp1nYuaPAYX6rtMf+chdesLfya2j8xJf3ssT+gpqyQxuGMrgdF5cVFepOVdlY\n\
icnF0Db2xlAxcPU/i06/I7/yVuif9HX/AFFzZT2l/fy+H3Bu7L/xePx+8pF/zkp/ygtj/wBtSL/q\n\
Hny/sf8AvT/V/SHH7b/uR/W/QUP59/8AWetM/wCYHSv+IxZLS/42ffL9KNV/iQ/qx/Qyv8l//JZa\n\
H/xjl/6iJMxe0f7+X46OV2Z/i8fx1LB/zxs7ny75q0Dz5p6/vI5FgulGwZ4qsgYj/fkXND7DM3s2\n\
QyY5Yi4PakTiyQzR93494tP/AMr5D5q80a75+mjdLeRhpuiRy9Ut4gGdqbgFzTodjyFco1o8KEcQ\n\
959/4/Q5GhPjZJZj/Vj7vx+lj3/ORmgX0c+kebLNCy2dLe5elRHxk9SBj/klmYfOnjmR2TlFSxnr\n\
+C43bOIgxyjpt+p6r5R82aR5o0WDU9OmVxIq/WIAwLwyEfFHIOoIP39Rtmqz4JYpcMnb6fURywEo\n\
/wBiI1LzHounX1lYXd0iX2oSCK0tQayOTXfiNwopux2yMMMpAkDYM55oxIiTvLk8a82f+tF6P87X\n\
/iDZucH+Jy+Lpc/+PR+H6Xtuq6pY6VptzqV9J6VnaRtLPJQmiqKnYVJ+QzSwgZSERzLu5zEImR5B\n\
LtS8u+UPNNkk19Y2up29xGDDdcVZjG4qDHMvxrUd1bLIZsmI0CYn8dGvJhx5RuBIH8bF5X+R2kix\n\
8++bI9Llaby/alraKatVdhMfR36OVRX+IfxzadpZOLFDi+s/qdT2Xj4c2Th+gbfagfyY/wDJyeaP\n\
+MV9/wBR0WT7Q/xaHw/3Ja+zv8an/nf7oKv/ADkqfT1Xy1KwIjC3HxU2+F4icHY/0z+H6U9t84fH\n\
9D038zNUvLP8vNZv9MkIn+rAwzRE1CSMqs6svgjEgj55rNHAHNES73a66ZjhkY86YZ/zjlpeg/4X\n\
uNTijjk1k3LxXU7AGWNAq8EUndVYGu3U/LbN7XnPjEf4acHsbHDw+IfVbFv+cldTsLjXNJsoJ1lu\n\
rOGU3Uampj9VlKBqbAkKTTrT5jMrseBEZE8i4nbeSJlGIO4u3rn5qxvJ+XWvqiliLRmIHgpDE/QB\n\
mo0J/fR97udcP3M/cxv/AJx2uYZfy/aJGrJb3kySr3BYI4/Bsye1okZfg4vY8gcNdxKl5eN3I+ix\n\
jSbee0jFk0uoPYyvLGypEAFuEcfGrDclaKv832c1rtEbo8OpTQaPHaF5JbaSshRvhhQXkizCQVWv\n\
qtFUE1+ww2/aVbv302atoi0uleT1SEA2eO8qQ3WpDLXb76GiqzzTdXsvlXTJdK5KdJt4ZpruPdon\n\
aJUWPnyUr8LktxVj0rQGuKoCJNbs723ePUY47S1jOoiYky+ml4SlZHZC0rVoeJarDpTsqs06PWpZ\n\
I7V/Ut44LuCadLoNHXiVIWOivybg4J5caVHjiqa2zQ3FlaQ6VwN+lo6EIgDfFZxgqCONasr0364q\n\
smjne5sLZorkiGK7rFbsDeITJbrKy1Bpylb1ELGtN6jaiqt5ejgi1vTbW0S4ggtL65T0rooZNrFS\n\
1VRVC/FKCetTvWpxV6HgS8ok/LT8nvN+rT3OkX3G8B9a5i0y5QAFm+3wZZONT/LQZtRrNRhjUht5\n\
h1B0OmzyuJ3/AKJZHa/lB5IttCvNHjtZDFqAjF7dtIWuZBFIsqgyH7I5INlAGY8tflMxK+XLucmP\n\
Z2IQMa58+9M/IyeVLTRV0fy1eJd2Wms8bBJRMyNI7SEOw/ymOVanxDLimKJbtMMcY8OM2IqvnDyf\n\
ofmrTI7DWQ5tIJhcr6b+mQ6Iybt4cXODT6iWKVx5p1Gnhljwz5c0kv0/LjVvII02bU4pPK9iLe0a\n\
6ScBVNuE9JGlH7X2cuic0MvEB6zZ5d7RIYJ4eEkeGKHPu80+8nWWg2XluytdAmFxpEasLSYP6oYG\n\
Ri3x9/iJyjUSnKZM/qcjTxhGAEPpS/8AMGXyLcaO+k+bL+C2trgpIsbyiOYlGBDRgfH1FCQMs0oy\n\
iXFjBJa9WcRjw5CAD5rfIeq+QY9Ng0LyvqVvPFaK3p26ygzEFi7sVNGbdtzTHVQy8RnkB3RpcmER\n\
EMZG3mnPmHU/L1hpzHX57eDT7k/V3+tlRFIXUn0yH2NVU7ZTihOUvRdjubs04Rj6yOE7bvONX/Lb\n\
8o9OWHXRq8ug294oltZLW9ESSK1HBi5iRyCCDRc2WPWaiXo4eKu8OtyaLTR9fFwX3STj8v8ASfym\n\
jvmn8uXUGpawFJe5nmM93xGxZRIar1oWRRlOqyagipgiPyDdpMenErgRKfvsp5ffl75cvfNkHmmd\n\
JTq1twMTCQiP92CFqn05RHVzjjOMfSXIlpISyDIfqCca1oum61pc+l6nD9YsbkBZoeTLUKwYfEhV\n\
hRlB2OU48koSEo8w25cUZxMZCwWHWv5M+XrOF7W01XWLfTZK+ppsV6yW7BvtAoqgkHvvmZLtGZ3M\n\
Y331u4UezYDYSmI93Fsy/Q9B0fQtOj07SbVLSzjqViSu5PVmYkszHxY1zEyZZTPFI2XNxYo448MR\n\
QSfy/wDlz5a0HzBea9p6SrqF+sq3DPIWQiaVZXotNviUZbl1c8kBA8g04tHjxzM4/UUV5v8AJWge\n\
bdOWx1iFnSJucE0bcJY2IoSjb9R1BBGR0+pniNxZajTQzRqSB8tflxougI0UV3f39s0LWy2l9cNN\n\
brC/2kWEBY6U2+zk82slk6AHyG/zYYNHHGKuUhy3Nj5ckjH5DeT4b+S80691PS/U+1BZ3IjTjWvG\n\
rI8lP9nl/wDKeQipCMveHH/krGJXEyj7imt5+UPkK70aLSX07hDDIZluEdhcGRxR3eUks5am/Ko+\n\
4ZVHX5RLiv8AU3S7PwmPCR+v5p/pXlzTdN0c6RGJLizdWSUXUj3DOrjiwZpC2xG1OmUTzSlLi6+W\n\
zkwxRjHh5jz3YlYfkl5T069luNNvNUsYpyPWtLa8eKJlBqEYqBKV+b5ly7SySFSET8HCh2ZjhK4m\n\
Q8gfwftS25trmK4udLk1SaygtJ5YbeyghnuZZebPPEUjjIj+xcLQsCap2pmA7BkvlX0xql1bTxSW\n\
t0SdRtI2BjYwXnxTRutTX07jlUdtqYEpXc2DrMs4kL+tK3GHiuxaO7U0IHI/3Q/jWi0KFG6tJLXR\n\
Ht0JuoLr60gsHma3CFZCvJSlBIGDp8Em2/2qdFUs0DT44ZGpKst/pbxKwPrRqJSks6GVZFSnxxCP\n\
psKkeyrK7qJTdacvISyypLPcSUIq9x+/Wm+wAtWC17CmKoPyvYNb32mzGXl68Y4igHH/AEON+v8A\n\
z0p9HviqU6rcW36SuLpLe5v7ZZVtR6HrevMLd+VzMJYAOLesycakKRHxFBSirI9Bt45vMitDNcXN\n\
tp9nzD3jO0yy37K4Q8/iBWKEbH+bAll2KvCYbYeSPz+RR+70zzEGCHt/pZrwHYUukA/1c3hPjaT+\n\
lD9H7HQCPgaz+jP9P/Hnqf5ieYx5d8mapqitxnjhMdqR19eX93GR/qs3I+wzV6TD4mQRdtrM3h4p\n\
S8vteRfke2peVfPt75W1dPQn1O0imWMn/dqRidF+fpSPy9xTNv2lw5cQyR/hP7HTdlcWHMcctjIf\n\
telfnB5hl0fyTdRWtW1HVmGnWSJuxe4BDcab1EfKnvTNboMXHlF8o7n4O07RzGGI19UvSPixT8wf\n\
K8Plj8iv0OlDJA1s1zIP253nVpG+XI0HtTMrS5jl1XF7/ucTV4Bi0nB3V96O8o+ZB5a/IW11oKGk\n\
tbaX0FPQyyXLxx19ubCvtkM+HxNWY95/Qz02fwtGJ9w/Sl/5G+VINVtLrztr4GpavfzuttNcgScE\n\
jorOobYMWqvsBQUyztLOYkYobRAauytPxg5p+qRKZfnh5V04eVn8y2ES2WtaNJDLDeW4EUhRpFjK\n\
llpXjyDL3FNupyvs3OfE4DvGXRt7VwR8PxBtOPUMU/M7zLL5l/JLy9q84AuptQjS5p0MsUNzG7U7\n\
civKnvmVosPh6mURy4f1OJrs/i6WEjz4v1sn/LD8vdG1Pypp2teZbddW1C6to47dboc47e0hHpwR\n\
RIfhHwKGJp1OYut1co5DGB4QD06nq5eh0cZYxLIOKRHXoOgYR+cnliy8jeZtE8weWk+o+uzyCGMn\n\
gk1uUJKg9FdZKFenXM7s/Mc8JQnv+1wO0sIwZIzx7fsfRMMqywpKtQsihlB60YVzniKelBX4Fdir\n\
sVdirsVdirsVdirsVdirEPOttdWFwmv2cjxKEW31ExFVbgG5RSVZZAArEo7cTRWr2xVBm2ngt7FH\n\
1B5fNqE3ds8pMkQ9dTW0LV3idY+OxrUc8KpVPd+YEuDa27/WdR05/rj6dLbssYWSoYkiRiVVZyRx\n\
rXpihDpryKLeO9gS4iCxlo1aFHpWAOwjuJhI3KKDjXgn2ie+yqy+udKaJvT0uRFlcszyC1iUAmV+\n\
I4SvtVkAHSgpiqMj8w6tcNE1okV/qAjVWjRVkHJIjFs1vPckBfVY/GqCrGtNsVWwPqrsLW31Jl/R\n\
S/Vr2c25X6vG6+k8gIdvjCx0WgO+Ko2Sy/RS2+vaJqLR6UONu9ou8jrGQsdusbeojuZOSj4VYM7M\n\
SemKsv8ALemXFjp5e84nUbyRrq/Zenqyfsr/AJKKAg+WBKa4q8p/5yF0CS48tWfmC1ql7olwrGVd\n\
mEUxCk7d1kCEeG+bXsrLUzA8pB1HbGK8YmOcD+PtpB3XmOD8xte8maRAQ9nHEuua5GvxKskPwLCd\n\
u0nJT4hhk44Tp4ZJHn9Mf1sJZhqZ44jl9cvh0+al+e9rcaJrvlzzzZLWazmW2uBWgbgTLGp2/aX1\n\
FY/LD2ZIThLEev4/UjtUHHOGYcxt+n9aZwXtr57/ADUsZrVhPoHle0S8V9ij3l2oeLoeqrxI8GQ5\n\
UYnBgIP1zNfAfj7W0SGo1AreGMX8Ty/HkmX59/8AktNQ/wCMtv8A8nlyvsv++Hx+5t7V/wAXl8Pv\n\
YhdWk9z/AM4zwCFeTQoJmUdeCXxLH6BvmYJAa3f8elwjEnQbfj1Lvyg/Ln8uvM3km3vtQ00XWpxS\n\
zQ3souLhDyDlkqsciKP3TL0GDX6vNjykA1HpsF7O0WDLiBkLlve5/X3Mxl/Ir8sHWi6S0RrXktzc\n\
k/L4pGGYY7Tz/wA77A5x7K0/837T+tiX54+XNK8u/lhpmlaVGYrKLVUZEZmcgvDcM3xMSepzL7Nz\n\
SyZzKXPh/SHC7Vwxx6eMY8uL9Bemfl+iJ5E8uhRQHTbRqe7QIT+JzWao/vZf1j97tdJ/cw/qj7nl\n\
3/OT3+8nl7/jJdfqizadjc5fD9Lqe3OUPj+h7Rp/+8Ft/wAYk/4iM00+Zd7HkiMil2KuxV2KuxV2\n\
KuxV2KuxV2KrZI45Y3ikUPG4KujCoKkUIIPY4qxFrVfLN0slzB9b0WMEWV6QzyWIJr6coAJMP8sg\n\
3UbHamKoa+ill0qC91E/XNRmnhi0e4s5UjuKykKxjmQcKUBcrx406+OFCRSjWbSAyQava3GniVra\n\
GHUU9BybKXb02T1EZI5P2tloeOw2CqYT2mr+rHBYwaUb0RtPdwmQc4w0v1hgyoGkcV4UIUEKfFqh\n\
VDwCYXGmSatrLyxavy9IWIWzhKu6KxM8xSQ8hxAVADxX4dsVT6H0tDivLTVIobbRGLRWNpAvKSVy\n\
wZfT48ZXkIbrxJqOopVglF6Jok09xDqOoW62cFtU6VpC0K2/PdpZKbGU12A2QbDfFWS4q7FUFrml\n\
W+r6Pe6Xcf3N7BJA560EileQ9xWoyeOZhISHRhlxicTE9Q88/Jb8stV8ofpO71lYvr11whg9J+YE\n\
KVZjWg+0xH/A5sO0dZHLQjyDrezNDLDZlzLK/wAx/K8nmfydqGkQhfrcirJaFjQCaJg679uVOP05\n\
i6TN4WQSPJy9Zg8XEYjmln5Q+Rbnyh5Ye1vwn6Uu53muyhDAAfBGgYAVAVeXzJy3X6kZp2PpDV2d\n\
pDhx0fqJ3Rf5qeWtU8y+TLrSNMCNeTSQsgkbgtEkVmqfkMhos0ceQSlyZ67BLLiMY8zX3qnkHyxc\n\
aX5BsfL+sxRvIkM0N5ACJI2WWRyVJ6EFX3warMJZTOKdJgMMIhL4sEg/LTz/AOR9auL/AMh3MF9p\n\
d1T1NKvW4kjegapRW4V+Fw6t2+ecdZhzxAyipDqHXjRZsEicJBiehZA8351azH9TNpp/lqJ9pr/1\n\
PrU4U9TCilk5f633jMetNDe5T8uXzconVT2qOPz5n4KX5m/l7rms+QtK8vaTL9du7C5heW5u5OLy\n\
LHBLGzsxrVizjJaPVxhlM5bAjp7wx12jnkwxhE2QRz9xZr5V0+503yvo+nXQAubKxtrecKagSRQq\n\
jUPfcZhZ5iU5EciS52CBjjjE8wAGDfnZ5B8w+b4NITRkiZrNp2m9WQR7SBONK9fsHM7s7VQxGXF1\n\
pwO09HPMI8PS3pFpG0VpDE/2kjVWp4gAHNbI2XZjkq4EuxV2KuxV2KuxV2KuxV2KuxV2KuIBFDuD\n\
irG73yPZGcXWkynTLlGMioiLJb82FC4ianBiNuUbKcVSO98qeZFtbS2W1t50s1aJJLecoXieVJmV\n\
47hW6vENxLWld98KFb6p5sOryXyaW8Z5zvH+9tgQbiJItn9R/sekrbp9GKt2HlHzK9hDYXE0FtaR\n\
SetF6jNeSo1PsqoW2h49+LK4xSyTTPLen2Nx9ccyXmoleLX903qS0/lXoqL7IBgVNcVdirsVdirs\n\
VdirsVdirsVdirsVdirsVdirsVdirsVdirsVdirsVdirsVdirsVf/9k="]]], 
        "MediaManagementSchema" -> 
        Association[
         "DerivedFrom" -> 
          Association[
           "DerivedFrom" -> 
            Association[
             "InstanceID" -> "uuid:29C04ADD293DDD119FC9D1852B267D7B", 
              "DocumentID" -> "uuid:28C04ADD293DDD119FC9D1852B267D7B", 
              "OriginalDOcumentID" -> 
              "uuid:28C04ADD293DDD119FC9D1852B267D7B"]], "DocumentID" -> 
          "xmp.did:EA8CA6B0D4A1DE1181C8EBBBA64FC08E", "History" -> 
          Association[
           "History[1]" -> 
            Association[
             "Action" -> "converted", "Parameters" -> 
              "from application/postscript to \
application/vnd.adobe.illustrator"], "History[2]" -> 
            Association[
             "Action" -> "saved", "InstanceID" -> 
              "xmp.iid:EA8CA6B0D4A1DE1181C8EBBBA64FC08E", "When" -> 
              DateObject[{2009, 9, 15, 10, 50, 23}, "Instant", "Gregorian", 
                2.], "SoftwareAgent" -> "Adobe Illustrator CS4", "Changed" -> 
              "/"]], "InstanceID" -> 
          "xmp.iid:EA8CA6B0D4A1DE1181C8EBBBA64FC08E", "OriginalDocumentID" -> 
          "uuid:28C04ADD293DDD119FC9D1852B267D7B", "Thumbnail" -> 
          Association[
           "Thumbnails[1]" -> 
            Association[
             "Width" -> "256", "HeigHt" -> "72", "Format" -> "JPEG", "Image" -> 
              "/9j/4AAQSkZJRgABAgEBLAEsAAD/7QAsUGhvdG9zaG9wIDMuMAA4QklNA+\
0AAAAAABABLAAAAAEA\n\
AQEsAAAAAQAB/+IMWElDQ19QUk9GSUxFAAEBAAAMSExpbm8CEAAAbW50clJHQiBYWVogB84AAgAJ\n\
AAYAMQAAYWNzcE1TRlQAAAAASUVDIHNSR0IAAAAAAAAAAAAAAAAAAPbWAAEAAAAA0y1IUCAgAAAA\n\
AAAAAAAAAAAAAAAAAAAAAAAAAAAAAAAAAAAAAAAAAAAAAAAAAAAAAAAAAAARY3BydAAAAVAAAAAz\n\
ZGVzYwAAAYQAAABsd3RwdAAAAfAAAAAUYmtwdAAAAgQAAAAUclhZWgAAAhgAAAAUZ1hZWgAAAiwA\n\
AAAUYlhZWgAAAkAAAAAUZG1uZAAAAlQAAABwZG1kZAAAAsQAAACIdnVlZAAAA0wAAACGdmlldwAA\n\
A9QAAAAkbHVtaQAAA/gAAAAUbWVhcwAABAwAAAAkdGVjaAAABDAAAAAMclRSQwAABDwAAAgMZ1RS\n\
QwAABDwAAAgMYlRSQwAABDwAAAgMdGV4dAAAAABDb3B5cmlnaHQgKGMpIDE5OTggSGV3bGV0dC1Q\n\
YWNrYXJkIENvbXBhbnkAAGRlc2MAAAAAAAAAEnNSR0IgSUVDNjE5NjYtMi4xAAAAAAAAAAAAAAAS\n\
c1JHQiBJRUM2MTk2Ni0yLjEAAAAAAAAAAAAAAAAAAAAAAAAAAAAAAAAAAAAAAAAAAAAAAAAAAAAA\n\
AAAAAAAAAAAAAFhZWiAAAAAAAADzUQABAAAAARbMWFlaIAAAAAAAAAAAAAAAAAAAAABYWVogAAAA\n\
AAAAb6IAADj1AAADkFhZWiAAAAAAAABimQAAt4UAABjaWFlaIAAAAAAAACSgAAAPhAAAts9kZXNj\n\
AAAAAAAAABZJRUMgaHR0cDovL3d3dy5pZWMuY2gAAAAAAAAAAAAAABZJRUMgaHR0cDovL3d3dy5p\n\
ZWMuY2gAAAAAAAAAAAAAAAAAAAAAAAAAAAAAAAAAAAAAAAAAAAAAAAAAAAAAAAAAAAAAZGVzYwAA\n\
AAAAAAAuSUVDIDYxOTY2LTIuMSBEZWZhdWx0IFJHQiBjb2xvdXIgc3BhY2UgLSBzUkdCAAAAAAAA\n\
AAAAAAAuSUVDIDYxOTY2LTIuMSBEZWZhdWx0IFJHQiBjb2xvdXIgc3BhY2UgLSBzUkdCAAAAAAAA\n\
AAAAAAAAAAAAAAAAAAAAAGRlc2MAAAAAAAAALFJlZmVyZW5jZSBWaWV3aW5nIENvbmRpdGlvbiBp\n\
biBJRUM2MTk2Ni0yLjEAAAAAAAAAAAAAACxSZWZlcmVuY2UgVmlld2luZyBDb25kaXRpb24gaW4g\n\
SUVDNjE5NjYtMi4xAAAAAAAAAAAAAAAAAAAAAAAAAAAAAAAAAAB2aWV3AAAAAAATpP4AFF8uABDP\n\
FAAD7cwABBMLAANcngAAAAFYWVogAAAAAABMCVYAUAAAAFcf521lYXMAAAAAAAAAAQAAAAAAAAAA\n\
AAAAAAAAAAAAAAKPAAAAAnNpZyAAAAAAQ1JUIGN1cnYAAAAAAAAEAAAAAAUACgAPABQAGQAeACMA\n\
KAAtADIANwA7AEAARQBKAE8AVABZAF4AYwBoAG0AcgB3AHwAgQCGAIsAkACVAJoAnwCkAKkArgCy\n\
ALcAvADBAMYAywDQANUA2wDgAOUA6wDwAPYA+wEBAQcBDQETARkBHwElASsBMgE4AT4BRQFMAVIB\n\
WQFgAWcBbgF1AXwBgwGLAZIBmgGhAakBsQG5AcEByQHRAdkB4QHpAfIB+gIDAgwCFAIdAiYCLwI4\n\
AkECSwJUAl0CZwJxAnoChAKOApgCogKsArYCwQLLAtUC4ALrAvUDAAMLAxYDIQMtAzgDQwNPA1oD\n\
ZgNyA34DigOWA6IDrgO6A8cD0wPgA+wD+QQGBBMEIAQtBDsESARVBGMEcQR+BIwEmgSoBLYExATT\n\
BOEE8AT+BQ0FHAUrBToFSQVYBWcFdwWGBZYFpgW1BcUF1QXlBfYGBgYWBicGNwZIBlkGagZ7BowG\n\
nQavBsAG0QbjBvUHBwcZBysHPQdPB2EHdAeGB5kHrAe/B9IH5Qf4CAsIHwgyCEYIWghuCIIIlgiq\n\
CL4I0gjnCPsJEAklCToJTwlkCXkJjwmkCboJzwnlCfsKEQonCj0KVApqCoEKmAquCsUK3ArzCwsL\n\
Igs5C1ELaQuAC5gLsAvIC+EL+QwSDCoMQwxcDHUMjgynDMAM2QzzDQ0NJg1ADVoNdA2ODakNww3e\n\
DfgOEw4uDkkOZA5/DpsOtg7SDu4PCQ8lD0EPXg96D5YPsw/PD+wQCRAmEEMQYRB+EJsQuRDXEPUR\n\
ExExEU8RbRGMEaoRyRHoEgcSJhJFEmQShBKjEsMS4xMDEyMTQxNjE4MTpBPFE+UUBhQnFEkUahSL\n\
FK0UzhTwFRIVNBVWFXgVmxW9FeAWAxYmFkkWbBaPFrIW1hb6Fx0XQRdlF4kXrhfSF/cYGxhAGGUY\n\
ihivGNUY+hkgGUUZaxmRGbcZ3RoEGioaURp3Gp4axRrsGxQbOxtjG4obshvaHAIcKhxSHHscoxzM\n\
HPUdHh1HHXAdmR3DHeweFh5AHmoelB6+HukfEx8+H2kflB+/H+ogFSBBIGwgmCDEIPAhHCFIIXUh\n\
oSHOIfsiJyJVIoIiryLdIwojOCNmI5QjwiPwJB8kTSR8JKsk2iUJJTglaCWXJccl9yYnJlcmhya3\n\
JugnGCdJJ3onqyfcKA0oPyhxKKIo1CkGKTgpaymdKdAqAio1KmgqmyrPKwIrNitpK50r0SwFLDks\n\
biyiLNctDC1BLXYtqy3hLhYuTC6CLrcu7i8kL1ovkS/HL/4wNTBsMKQw2zESMUoxgjG6MfIyKjJj\n\
Mpsy1DMNM0YzfzO4M/E0KzRlNJ402DUTNU01hzXCNf02NzZyNq426TckN2A3nDfXOBQ4UDiMOMg5\n\
BTlCOX85vDn5OjY6dDqyOu87LTtrO6o76DwnPGU8pDzjPSI9YT2hPeA+ID5gPqA+4D8hP2E/oj/i\n\
QCNAZECmQOdBKUFqQaxB7kIwQnJCtUL3QzpDfUPARANER0SKRM5FEkVVRZpF3kYiRmdGq0bwRzVH\n\
e0fASAVIS0iRSNdJHUljSalJ8Eo3Sn1KxEsMS1NLmkviTCpMcky6TQJNSk2TTdxOJU5uTrdPAE9J\n\
T5NP3VAnUHFQu1EGUVBRm1HmUjFSfFLHUxNTX1OqU/ZUQlSPVNtVKFV1VcJWD1ZcVqlW91dEV5JX\n\
4FgvWH1Yy1kaWWlZuFoHWlZaplr1W0VblVvlXDVchlzWXSddeF3JXhpebF69Xw9fYV+zYAVgV2Cq\n\
YPxhT2GiYfViSWKcYvBjQ2OXY+tkQGSUZOllPWWSZedmPWaSZuhnPWeTZ+loP2iWaOxpQ2maafFq\n\
SGqfavdrT2una/9sV2yvbQhtYG25bhJua27Ebx5veG/RcCtwhnDgcTpxlXHwcktypnMBc11zuHQU\n\
dHB0zHUodYV14XY+dpt2+HdWd7N4EXhueMx5KnmJeed6RnqlewR7Y3vCfCF8gXzhfUF9oX4BfmJ+\n\
wn8jf4R/5YBHgKiBCoFrgc2CMIKSgvSDV4O6hB2EgITjhUeFq4YOhnKG14c7h5+IBIhpiM6JM4mZ\n\
if6KZIrKizCLlov8jGOMyo0xjZiN/45mjs6PNo+ekAaQbpDWkT+RqJIRknqS45NNk7aUIJSKlPSV\n\
X5XJljSWn5cKl3WX4JhMmLiZJJmQmfyaaJrVm0Kbr5wcnImc951kndKeQJ6unx2fi5/6oGmg2KFH\n\
obaiJqKWowajdqPmpFakx6U4pammGqaLpv2nbqfgqFKoxKk3qamqHKqPqwKrdavprFys0K1Erbiu\n\
La6hrxavi7AAsHWw6rFgsdayS7LCszizrrQltJy1E7WKtgG2ebbwt2i34LhZuNG5SrnCuju6tbsu\n\
u6e8IbybvRW9j74KvoS+/796v/XAcMDswWfB48JfwtvDWMPUxFHEzsVLxcjGRsbDx0HHv8g9yLzJ\n\
Osm5yjjKt8s2y7bMNcy1zTXNtc42zrbPN8+40DnQutE80b7SP9LB00TTxtRJ1MvVTtXR1lXW2Ndc\n\
1+DYZNjo2WzZ8dp22vvbgNwF3IrdEN2W3hzeot8p36/gNuC94UThzOJT4tvjY+Pr5HPk/OWE5g3m\n\
lucf56noMui86Ubp0Opb6uXrcOv77IbtEe2c7ijutO9A78zwWPDl8XLx//KM8xnzp/Q09ML1UPXe\n\
9m32+/eK+Bn4qPk4+cf6V/rn+3f8B/yY/Sn9uv5L/tz/bf///+4ADkFkb2JlAGTAAAAAAf/bAIQA\n\
BgQEBAUEBgUFBgkGBQYJCwgGBggLDAoKCwoKDBAMDAwMDAwQDA4PEA8ODBMTFBQTExwbGxscHx8f\n\
Hx8fHx8fHwEHBwcNDA0YEBAYGhURFRofHx8fHx8fHx8fHx8fHx8fHx8fHx8fHx8fHx8fHx8fHx8f\n\
Hx8fHx8fHx8fHx8fHx8f/8AAEQgASAEAAwERAAIRAQMRAf/EAaIAAAAHAQEBAQEAAAAAAAAAAAQF\n\
AwIGAQAHCAkKCwEAAgIDAQEBAQEAAAAAAAAAAQACAwQFBgcICQoLEAACAQMDAgQCBgcDBAIGAnMB\n\
AgMRBAAFIRIxQVEGE2EicYEUMpGhBxWxQiPBUtHhMxZi8CRygvElQzRTkqKyY3PCNUQnk6OzNhdU\n\
ZHTD0uIIJoMJChgZhJRFRqS0VtNVKBry4/PE1OT0ZXWFlaW1xdXl9WZ2hpamtsbW5vY3R1dnd4eX\n\
p7fH1+f3OEhYaHiImKi4yNjo+Ck5SVlpeYmZqbnJ2en5KjpKWmp6ipqqusra6voRAAICAQIDBQUE\n\
BQYECAMDbQEAAhEDBCESMUEFURNhIgZxgZEyobHwFMHR4SNCFVJicvEzJDRDghaSUyWiY7LCB3PS\n\
NeJEgxdUkwgJChgZJjZFGidkdFU38qOzwygp0+PzhJSktMTU5PRldYWVpbXF1eX1RlZmdoaWprbG\n\
1ub2R1dnd4eXp7fH1+f3OEhYaHiImKi4yNjo+DlJWWl5iZmpucnZ6fkqOkpaanqKmqq6ytrq+v/a\n\
AAwDAQACEQMRAD8A9U4qhNU1aw0y2NzeyiNKhUUAs7ueiIgqzMfAYqxrU9b16Sz+uzuNC0xzwiWi\n\
TX8rEEhQGPpRE0O3xEd6YqoTaJaS3MS/o+41mOSFZ/Wv5rhjIGqSqhgLeNlAHwtxqT2G+FCGj8v2\n\
5luo/wDDNsY04ul0bYRcNzyRER3klZfhoRxrvv0BVbkSOyu9NtLBr7TLy6RnlihnaeKMoORX6vOJ\n\
eRKVfgArcRtuKYqnUfmPUdMJXXI45rNSAdWswTGlen1iE8nhr41K/LAlkcckcsayROHjcBkdSCpB\n\
3BBHUYquxV2KuxV2KuxV2KsV/MzX/MWheU59Q0C0+t36uiEcDJ6cbGjScF3am331OwzK0eKE8lTN\n\
BxNblnjxmUBZRH5e6zrus+UrHUdctfqmpTB/Vj4NHUK5CPwbdeSgH+zI6vHGGQiJsMtJknPGJTFS\n\
ZFmO5LsVdirsVdirsVdirsVdirzLyF548/6x541TS9a0r6rpVuJSj+i8folHCxr6rfDJzX7+o2zZ\n\
6rTYoYhKJuTq9Lqs080ozjURfT9LM/MvnLy15ajibWb1LZrgkW8VGeSQggHiiBm7jfpmFh088n0i\n\
3NzamGL6zSdZS3vOfy485+fdb8yaxY+YNI+pWFoGME3pPHwkDhVh5MSJOSEtUeHgRmx1enxQhEwl\n\
ZLrdHqc05yE41EfivN3nrzp570jzro2laLpP1vSrv0/Xm9KR+ZeQrIvqKQsfBAG36dTtjptPinil\n\
KUqkF1WpzQyxjCNxPl5s/vr6zsLSW8vZkt7WBS800hCoqjuScwIxMjQ5uwlIRFnYIPy95k0fzDYH\n\
UNIn+s2YkeITcWQFk2agcKafRk8uGWM1LYsMWaOSPFE2ERq2qWul2Et7ck+nGBRFFWd2NFRB3ZmN\n\
BlTawZL6ae+fVZ3S91W2eVLzSYyfWt7anBlsqkcnib+8cLVmHEEDqVQiapLoul31haIt/aQSgxeu\n\
vKGBo6y8KIkTSzfDydB8KUqz9cUID61ePOLXWdTmnu6mK3022Y21shjkKqo9P00KsicVf4gK7jah\n\
VVvqMcct0Bo9xarGtwILr1zHRvWDEvIknxfVqcOKFi3t1CqyDUJDcNqujPHqxir6lrqEazTCJWjV\n\
KT/FKjlmPBGdthXr8OKou21OQRFNID2NzdtHJfy3LwsIYXm+2GlB9SNhJvJv9njRSQMVTfTdX07S\n\
J3l0y7W88vK6R6kkQb07OaX7MsJNV9Fz9tFJ4dRtilnIIIqNwcCpX5o1ltE8u6jq6RCdrG3knEJP\n\
EMUWtK0NMtw4+OYj3lqz5OCBl3C0n/LTzvL5y8vPq0totkyXD2/pK5kBCKjcqkL/AD5drNN4M+G7\n\
2aNFqvHhxVW9In8wfNknlPyvca3HbC7eB4kEDMUB9Rwn2gG6V8MjpcHizEbpnq9R4OMzq6Yjpn5z\n\
ahrWj2jaB5fk1XXpkeS8s4ZKQWiiV44/VmZR8ThOQXbbvmXPs8QkeOXDHv7/AIOHj7SOSI4I8U+o\n\
7veUAv55a3o2tw6b508utpUc1D9YjctxQmnMKQRIoPXi23udsn/JsZx4sUuJr/lSUJiOWHCzzz/5\n\
vbyt5Un12CBb30miCRF+CsJXC15AN/NXMHS6fxcnATTsNXqPCxmdXSSz/mRqn/KsIPOtrpSTSN8d\n\
zY+q1EiErRF1YISaEAnbpXwy4aOPjnET8Wg62X5fxRH4fGk88gecIvNvli31lIhbySM8dxbhufpy\n\
RsRTlQVqtG+nKNVp/CmYt+k1AzYxPkmPmLWrfQ9Cv9XuBWKxheYpWnIqPhQHxZqKMrw4zOYiOrbm\n\
yjHAyPQMa0f8yYP8Bp5v8yQLpVtMzfVrdGMryLXjGFBCEu5ViB/LvWlcycmjPi+HA8RcXHrR4Piz\n\
HCEBo/nj8w/Mlr+ktB8uW1vpTk/VZdSuWSSZQftKkamg/DwJyzJpsOM8M5ky8gwxarNlHFCAEeln\n\
n9iYeVfzKi1PXZ/LOt2DaJ5ktxUWUkiyxzKF5coZQFDfD8VKdOhNDSvPo+GHHE8UO9ng1olM45jg\n\
n3d/uS/zH+ba6H+YEHlm5tIksXWOSfUpJSvpoyF2Yrxp8NPHLMOg48XGDv3MM3aAx5hjI277QGk/\n\
nXc6l5ngt/0O9j5Zkjnm/S92HUmG3heVpQAvCnwUoCcnk7OEYXxXPbYebVj7SMsgHDWPf1HyFo/T\n\
vP3njzJbS6l5V8vwNo6s6W1xqFwYpLkoaExxqKLuKfE1K9+uQnpcWM8OSR4vIcm3Hq8uUGWOI4el\n\
nmn3kHzbqfmXT7yfUdKbSbmxunspYWk9SskQBcj4VpQtTv8APKNVgjjIAPECLb9JqJZYkyjwkGkj\n\
8kfmpceZfOuq+W5NOS2j01Lh1uVlLl/QnSEVUqtK869cu1OiGPEJ3d191tGm1/i5ZY6rhv7DTzL8\n\
+L/zLca/pQ1XS47FIHnXTmSdZvXj9RKOwX7HRdj45s+zIwEDwm+V7cnVdrTmZx4o1V1vze2eWNW8\n\
73t5LH5g0GLSrVY+UU0d2lwWk5AceKjbaprmlzY8UR6JcR91O9wZMsj648I99pB/ysPzdrgmk8me\n\
WzeafEzxpql/MttFK6VB9KIkOw5Cla/OmX/lMcP72dHuG7jDWZMn91C495NIDRvzi1W280QeWfOm\n\
i/oe+uSiQ3Mb84i0h4oafEODNUc1cgHY9yLMnZ8TAzxS4gGvF2lIZBjyx4ZFHfnVfeY4fKWoW9jp\n\
iXOlTWzfX75p1jaD4xTjEd3+jK+zowOQEmpXsO9t7SnMYyIxuNbm+TEvyW1fz1b+U7e30rQIb7Sz\n\
dSc757tIWHJhz/dnf4fxzL7Rx4jkJlKpVypw+zMmUYwIwuN87/QzrzPLqWp6vLDp0RuRo6j04o5U\n\
hc3cq1aRWkV1JgiYU+E0Z80jvUDaRX2r3lpGyR2usXKSPfXlqJYjFaBijOUlSIi4lblGGodqkYUK\n\
OsKI544dOC2dvE7WOnOPUQW8SloriYOAUbkRL6nJgaKrA1xVdZyW+nW8MNoy3tzAJBqumTIsU0kN\n\
wP35iekaSf3YYK3xUFKj7OKqg1SOzNlBqNx6ltpk11dFzyZrkECaChUHkyiZXcDoN+gNFUBqVxHM\n\
YL9byx/Tgke7kt4VRjGoBkVPVkqpk5KqqCgPI/61VUfpWmwaqk1hHII7mNDc6bcHlIY5VpHcxyFl\n\
USJLySSRKUPqdBtiqhaTarFpxVPqdlpn1yQ62l1IPWeRn/0qOUtQcFDcVpVmXhirKfJV+j2c2mCY\n\
zrYcDZznrLZTr6ls5rTfhVD/AKuBK38y/wDyX/mD/mBn/wCIHMnR/wB9H3hxtb/cz/qliP8Azjl/\n\
ygM//bQm/wCTcWZfa/8Aej+r+twexf7k/wBY/oTH8+//ACWmof8AGW3/AOTy5X2X/fD4/c3dq/4v\n\
L4fet/IPTra1/LayuYlAlv5biadu5ZJmhH/CxDD2pMnMR3V+tHZMAMAI6399JJ/zkvZwP5S0u9ZQ\n\
biG/EMb9wk0MjOPpMK5d2PI+IR5fpcftuI8OJ68X6D+pv8wZHk/5x+06Rzyd7LS2Zj3JERJx0o/w\n\
s++X6U6s3oh/Vj+hkX5S2dtfflLpVldIJLa5t7iGeM9GR5pVYfSDmPr5GOoJHMEfcHJ7PiJaaIPI\n\
g/eWGfkndXHlnzpr/kO/f/djTWZbYO8WxKj/AItgKv8AJczO0YjJjjlHx/HkXB7MkcWWWGXw/HmN\n\
2SfnDJPrVzoXkSzcrNrdyJr8qRVLO3+JiQfEjkvumY3Z4EBLKf4Rt7z+PtcrtEmZjhH8Z39w/H2M\n\
G/5yFuFj1ny75Zt0aPTrS1WSO3gFTSRzAqqmwJVIaL88zuyh6ZTPMn9v6XX9sH1wxj6QOny5fB6L\n\
bfmdBa20Vtb+S/M0cECLHDGum7KiDiqj952AzXS0ZJs5Mf8ApnZx1wAoY8n+l/a84/MHXNT1rzto\n\
Wv6L5e1mzu9MZFuPrVm0bERy80HwGTajMDXNjpcUYYpQlKJEu4ut1eWU8sJwhMGPeF35i6Xb6r+f\n\
WmafcoJLadrITxt0aMfE6n/WUUx0kzHSkjnunW4xPWRieWz2D8xdGvdW8javpmnD/SprekEa7Fij\n\
B/TH+uF4/Tmo0mQQyxlLlbudZjM8Uox508g/LT86rXyvpMXlnzHYTxpYu6RXES/GgdyxWaJ+B+Fm\n\
O43p28dvrOzjllxwPN0uh7TGKPh5Advxu9u8ueZvL/mKxN9ol3Hd2/KkhSqsreDowVlPzGaTNhnj\n\
NSFO+w54ZBcDYeL/AJMf+Tk80f8AGK+/6jos3PaH+LQ+H+5Lo+zv8an/AJ3+6Cr/AM5I/wDHa8s/\n\
6s3/ACcjwdj/AEzT239UPj+h7xmiegYzqHnzyB5eK6fPqdratB+7Wxtx6jR06J6MAdl+VMyYaXLk\n\
3AJ8/wC1xZ6vDj2MgK6fsDxL8+PNtnrWoaJNp9nd24tVmZL66ge3E3JoyvpCQKzBONa0/azddmYD\n\
ASBIN9AbdF2tqBMxoEVe5Fdz2b82f/Jc69/zDH/iS5p9D/fR97vNf/cS9yRf849/+S6i/wCYqf8A\n\
WMv7V/vvgHH7I/uB7yl6fo/UpICxvE1S9kkuoZrUQXES/WpWZTNAayqvp8AWoBQdc1zsmU+WayT3\n\
0sZLLcPLzY/E7Wtpys7eNSf5mjeQn/mrFLBbSKSza0uZP0fJBayxSpBBaGK7P1dxIFM5tY/iHD94\n\
eQqAcUM5n1S51TW7G0vbGBdH1G2aa2NwokldVjDSBGRh6b0kG1DsK1rgSxG3gsbcW8pu2nke/tml\n\
sqhmKyqsziqqQxYcl+18RqOophQnEnm+4GmXFsuiJBZ3Ba1k+riVW5TKVVh+59Mmvi334ql3la0u\n\
Br+mc5tOeNpOSmwszBKQqFgfUNtFVNhy+LfFUdrgmi1trkPbQ3LrzkurhI2iSe2cWskimUhU5pNC\n\
x8ONNztiqZeWrh11ywlfUIdTluobqzurq3cSoZImS6iXmqxqSqTONloBtgSnfn2yuL3yTrtrbrzn\n\
lsZxEg6s3pkhR7npl+lkI5Yk94cfVRMsUgOfCXm//ONvmDT20G+0J5UTUIrprmOEmjPFJGi1UHrx\n\
ZDWnTbNl2viPGJ9Kp1nYuaPAYX6rtMf+chdesLfya2j8xJf3ssT+gpqyQxuGMrgdF5cVFepOVdlY\n\
icnF0Db2xlAxcPU/i06/I7/yVuif9HX/AFFzZT2l/fy+H3Bu7L/xePx+8pF/zkp/ygtj/wBtSL/q\n\
Hny/sf8AvT/V/SHH7b/uR/W/QUP59/8AWetM/wCYHSv+IxZLS/42ffL9KNV/iQ/qx/Qyv8l//JZa\n\
H/xjl/6iJMxe0f7+X46OV2Z/i8fx1LB/zxs7ny75q0Dz5p6/vI5FgulGwZ4qsgYj/fkXND7DM3s2\n\
QyY5Yi4PakTiyQzR93494tP/AMr5D5q80a75+mjdLeRhpuiRy9Ut4gGdqbgFzTodjyFco1o8KEcQ\n\
959/4/Q5GhPjZJZj/Vj7vx+lj3/ORmgX0c+kebLNCy2dLe5elRHxk9SBj/klmYfOnjmR2TlFSxnr\n\
+C43bOIgxyjpt+p6r5R82aR5o0WDU9OmVxIq/WIAwLwyEfFHIOoIP39Rtmqz4JYpcMnb6fURywEo\n\
/wBiI1LzHounX1lYXd0iX2oSCK0tQayOTXfiNwopux2yMMMpAkDYM55oxIiTvLk8a82f+tF6P87X\n\
/iDZucH+Jy+Lpc/+PR+H6Xtuq6pY6VptzqV9J6VnaRtLPJQmiqKnYVJ+QzSwgZSERzLu5zEImR5B\n\
LtS8u+UPNNkk19Y2up29xGDDdcVZjG4qDHMvxrUd1bLIZsmI0CYn8dGvJhx5RuBIH8bF5X+R2kix\n\
8++bI9Llaby/alraKatVdhMfR36OVRX+IfxzadpZOLFDi+s/qdT2Xj4c2Th+gbfagfyY/wDJyeaP\n\
+MV9/wBR0WT7Q/xaHw/3Ja+zv8an/nf7oKv/ADkqfT1Xy1KwIjC3HxU2+F4icHY/0z+H6U9t84fH\n\
9D038zNUvLP8vNZv9MkIn+rAwzRE1CSMqs6svgjEgj55rNHAHNES73a66ZjhkY86YZ/zjlpeg/4X\n\
uNTijjk1k3LxXU7AGWNAq8EUndVYGu3U/LbN7XnPjEf4acHsbHDw+IfVbFv+cldTsLjXNJsoJ1lu\n\
rOGU3Uampj9VlKBqbAkKTTrT5jMrseBEZE8i4nbeSJlGIO4u3rn5qxvJ+XWvqiliLRmIHgpDE/QB\n\
mo0J/fR97udcP3M/cxv/AJx2uYZfy/aJGrJb3kySr3BYI4/Bsye1okZfg4vY8gcNdxKl5eN3I+ix\n\
jSbee0jFk0uoPYyvLGypEAFuEcfGrDclaKv832c1rtEbo8OpTQaPHaF5JbaSshRvhhQXkizCQVWv\n\
qtFUE1+ww2/aVbv302atoi0uleT1SEA2eO8qQ3WpDLXb76GiqzzTdXsvlXTJdK5KdJt4ZpruPdon\n\
aJUWPnyUr8LktxVj0rQGuKoCJNbs723ePUY47S1jOoiYky+ml4SlZHZC0rVoeJarDpTsqs06PWpZ\n\
I7V/Ut44LuCadLoNHXiVIWOivybg4J5caVHjiqa2zQ3FlaQ6VwN+lo6EIgDfFZxgqCONasr0364q\n\
smjne5sLZorkiGK7rFbsDeITJbrKy1Bpylb1ELGtN6jaiqt5ejgi1vTbW0S4ggtL65T0rooZNrFS\n\
1VRVC/FKCetTvWpxV6HgS8ok/LT8nvN+rT3OkX3G8B9a5i0y5QAFm+3wZZONT/LQZtRrNRhjUht5\n\
h1B0OmzyuJ3/AKJZHa/lB5IttCvNHjtZDFqAjF7dtIWuZBFIsqgyH7I5INlAGY8tflMxK+XLucmP\n\
Z2IQMa58+9M/IyeVLTRV0fy1eJd2Wms8bBJRMyNI7SEOw/ymOVanxDLimKJbtMMcY8OM2IqvnDyf\n\
ofmrTI7DWQ5tIJhcr6b+mQ6Iybt4cXODT6iWKVx5p1Gnhljwz5c0kv0/LjVvII02bU4pPK9iLe0a\n\
6ScBVNuE9JGlH7X2cuic0MvEB6zZ5d7RIYJ4eEkeGKHPu80+8nWWg2XluytdAmFxpEasLSYP6oYG\n\
Ri3x9/iJyjUSnKZM/qcjTxhGAEPpS/8AMGXyLcaO+k+bL+C2trgpIsbyiOYlGBDRgfH1FCQMs0oy\n\
iXFjBJa9WcRjw5CAD5rfIeq+QY9Ng0LyvqVvPFaK3p26ygzEFi7sVNGbdtzTHVQy8RnkB3RpcmER\n\
EMZG3mnPmHU/L1hpzHX57eDT7k/V3+tlRFIXUn0yH2NVU7ZTihOUvRdjubs04Rj6yOE7bvONX/Lb\n\
8o9OWHXRq8ug294oltZLW9ESSK1HBi5iRyCCDRc2WPWaiXo4eKu8OtyaLTR9fFwX3STj8v8ASfym\n\
jvmn8uXUGpawFJe5nmM93xGxZRIar1oWRRlOqyagipgiPyDdpMenErgRKfvsp5ffl75cvfNkHmmd\n\
JTq1twMTCQiP92CFqn05RHVzjjOMfSXIlpISyDIfqCca1oum61pc+l6nD9YsbkBZoeTLUKwYfEhV\n\
hRlB2OU48koSEo8w25cUZxMZCwWHWv5M+XrOF7W01XWLfTZK+ppsV6yW7BvtAoqgkHvvmZLtGZ3M\n\
Y331u4UezYDYSmI93Fsy/Q9B0fQtOj07SbVLSzjqViSu5PVmYkszHxY1zEyZZTPFI2XNxYo448MR\n\
QSfy/wDlz5a0HzBea9p6SrqF+sq3DPIWQiaVZXotNviUZbl1c8kBA8g04tHjxzM4/UUV5v8AJWge\n\
bdOWx1iFnSJucE0bcJY2IoSjb9R1BBGR0+pniNxZajTQzRqSB8tflxougI0UV3f39s0LWy2l9cNN\n\
brC/2kWEBY6U2+zk82slk6AHyG/zYYNHHGKuUhy3Nj5ckjH5DeT4b+S80691PS/U+1BZ3IjTjWvG\n\
rI8lP9nl/wDKeQipCMveHH/krGJXEyj7imt5+UPkK70aLSX07hDDIZluEdhcGRxR3eUks5am/Ko+\n\
4ZVHX5RLiv8AU3S7PwmPCR+v5p/pXlzTdN0c6RGJLizdWSUXUj3DOrjiwZpC2xG1OmUTzSlLi6+W\n\
zkwxRjHh5jz3YlYfkl5T069luNNvNUsYpyPWtLa8eKJlBqEYqBKV+b5ly7SySFSET8HCh2ZjhK4m\n\
Q8gfwftS25trmK4udLk1SaygtJ5YbeyghnuZZebPPEUjjIj+xcLQsCap2pmA7BkvlX0xql1bTxSW\n\
t0SdRtI2BjYwXnxTRutTX07jlUdtqYEpXc2DrMs4kL+tK3GHiuxaO7U0IHI/3Q/jWi0KFG6tJLXR\n\
Ht0JuoLr60gsHma3CFZCvJSlBIGDp8Em2/2qdFUs0DT44ZGpKst/pbxKwPrRqJSks6GVZFSnxxCP\n\
psKkeyrK7qJTdacvISyypLPcSUIq9x+/Wm+wAtWC17CmKoPyvYNb32mzGXl68Y4igHH/AEON+v8A\n\
z0p9HviqU6rcW36SuLpLe5v7ZZVtR6HrevMLd+VzMJYAOLesycakKRHxFBSirI9Bt45vMitDNcXN\n\
tp9nzD3jO0yy37K4Q8/iBWKEbH+bAll2KvCYbYeSPz+RR+70zzEGCHt/pZrwHYUukA/1c3hPjaT+\n\
lD9H7HQCPgaz+jP9P/Hnqf5ieYx5d8mapqitxnjhMdqR19eX93GR/qs3I+wzV6TD4mQRdtrM3h4p\n\
S8vteRfke2peVfPt75W1dPQn1O0imWMn/dqRidF+fpSPy9xTNv2lw5cQyR/hP7HTdlcWHMcctjIf\n\
telfnB5hl0fyTdRWtW1HVmGnWSJuxe4BDcab1EfKnvTNboMXHlF8o7n4O07RzGGI19UvSPixT8wf\n\
K8Plj8iv0OlDJA1s1zIP253nVpG+XI0HtTMrS5jl1XF7/ucTV4Bi0nB3V96O8o+ZB5a/IW11oKGk\n\
tbaX0FPQyyXLxx19ubCvtkM+HxNWY95/Qz02fwtGJ9w/Sl/5G+VINVtLrztr4GpavfzuttNcgScE\n\
jorOobYMWqvsBQUyztLOYkYobRAauytPxg5p+qRKZfnh5V04eVn8y2ES2WtaNJDLDeW4EUhRpFjK\n\
llpXjyDL3FNupyvs3OfE4DvGXRt7VwR8PxBtOPUMU/M7zLL5l/JLy9q84AuptQjS5p0MsUNzG7U7\n\
civKnvmVosPh6mURy4f1OJrs/i6WEjz4v1sn/LD8vdG1Pypp2teZbddW1C6to47dboc47e0hHpwR\n\
RIfhHwKGJp1OYut1co5DGB4QD06nq5eh0cZYxLIOKRHXoOgYR+cnliy8jeZtE8weWk+o+uzyCGMn\n\
gk1uUJKg9FdZKFenXM7s/Mc8JQnv+1wO0sIwZIzx7fsfRMMqywpKtQsihlB60YVzniKelBX4Fdir\n\
sVdirsVdirsVdirsVdirEPOttdWFwmv2cjxKEW31ExFVbgG5RSVZZAArEo7cTRWr2xVBm2ngt7FH\n\
1B5fNqE3ds8pMkQ9dTW0LV3idY+OxrUc8KpVPd+YEuDa27/WdR05/rj6dLbssYWSoYkiRiVVZyRx\n\
rXpihDpryKLeO9gS4iCxlo1aFHpWAOwjuJhI3KKDjXgn2ie+yqy+udKaJvT0uRFlcszyC1iUAmV+\n\
I4SvtVkAHSgpiqMj8w6tcNE1okV/qAjVWjRVkHJIjFs1vPckBfVY/GqCrGtNsVWwPqrsLW31Jl/R\n\
S/Vr2c25X6vG6+k8gIdvjCx0WgO+Ko2Sy/RS2+vaJqLR6UONu9ou8jrGQsdusbeojuZOSj4VYM7M\n\
SemKsv8ALemXFjp5e84nUbyRrq/Zenqyfsr/AJKKAg+WBKa4q8p/5yF0CS48tWfmC1ql7olwrGVd\n\
mEUxCk7d1kCEeG+bXsrLUzA8pB1HbGK8YmOcD+PtpB3XmOD8xte8maRAQ9nHEuua5GvxKskPwLCd\n\
u0nJT4hhk44Tp4ZJHn9Mf1sJZhqZ44jl9cvh0+al+e9rcaJrvlzzzZLWazmW2uBWgbgTLGp2/aX1\n\
FY/LD2ZIThLEev4/UjtUHHOGYcxt+n9aZwXtr57/ADUsZrVhPoHle0S8V9ij3l2oeLoeqrxI8GQ5\n\
UYnBgIP1zNfAfj7W0SGo1AreGMX8Ty/HkmX59/8AktNQ/wCMtv8A8nlyvsv++Hx+5t7V/wAXl8Pv\n\
YhdWk9z/AM4zwCFeTQoJmUdeCXxLH6BvmYJAa3f8elwjEnQbfj1Lvyg/Ln8uvM3km3vtQ00XWpxS\n\
zQ3souLhDyDlkqsciKP3TL0GDX6vNjykA1HpsF7O0WDLiBkLlve5/X3Mxl/Ir8sHWi6S0RrXktzc\n\
k/L4pGGYY7Tz/wA77A5x7K0/837T+tiX54+XNK8u/lhpmlaVGYrKLVUZEZmcgvDcM3xMSepzL7Nz\n\
SyZzKXPh/SHC7Vwxx6eMY8uL9Bemfl+iJ5E8uhRQHTbRqe7QIT+JzWao/vZf1j97tdJ/cw/qj7nl\n\
3/OT3+8nl7/jJdfqizadjc5fD9Lqe3OUPj+h7Rp/+8Ft/wAYk/4iM00+Zd7HkiMil2KuxV2KuxV2\n\
KuxV2KuxV2KrZI45Y3ikUPG4KujCoKkUIIPY4qxFrVfLN0slzB9b0WMEWV6QzyWIJr6coAJMP8sg\n\
3UbHamKoa+ill0qC91E/XNRmnhi0e4s5UjuKykKxjmQcKUBcrx406+OFCRSjWbSAyQava3GniVra\n\
GHUU9BybKXb02T1EZI5P2tloeOw2CqYT2mr+rHBYwaUb0RtPdwmQc4w0v1hgyoGkcV4UIUEKfFqh\n\
VDwCYXGmSatrLyxavy9IWIWzhKu6KxM8xSQ8hxAVADxX4dsVT6H0tDivLTVIobbRGLRWNpAvKSVy\n\
wZfT48ZXkIbrxJqOopVglF6Jok09xDqOoW62cFtU6VpC0K2/PdpZKbGU12A2QbDfFWS4q7FUFrml\n\
W+r6Pe6Xcf3N7BJA560EileQ9xWoyeOZhISHRhlxicTE9Q88/Jb8stV8ofpO71lYvr11whg9J+YE\n\
KVZjWg+0xH/A5sO0dZHLQjyDrezNDLDZlzLK/wAx/K8nmfydqGkQhfrcirJaFjQCaJg679uVOP05\n\
i6TN4WQSPJy9Zg8XEYjmln5Q+Rbnyh5Ye1vwn6Uu53muyhDAAfBGgYAVAVeXzJy3X6kZp2PpDV2d\n\
pDhx0fqJ3Rf5qeWtU8y+TLrSNMCNeTSQsgkbgtEkVmqfkMhos0ceQSlyZ67BLLiMY8zX3qnkHyxc\n\
aX5BsfL+sxRvIkM0N5ACJI2WWRyVJ6EFX3warMJZTOKdJgMMIhL4sEg/LTz/AOR9auL/AMh3MF9p\n\
d1T1NKvW4kjegapRW4V+Fw6t2+ecdZhzxAyipDqHXjRZsEicJBiehZA8351azH9TNpp/lqJ9pr/1\n\
PrU4U9TCilk5f633jMetNDe5T8uXzconVT2qOPz5n4KX5m/l7rms+QtK8vaTL9du7C5heW5u5OLy\n\
LHBLGzsxrVizjJaPVxhlM5bAjp7wx12jnkwxhE2QRz9xZr5V0+503yvo+nXQAubKxtrecKagSRQq\n\
jUPfcZhZ5iU5EciS52CBjjjE8wAGDfnZ5B8w+b4NITRkiZrNp2m9WQR7SBONK9fsHM7s7VQxGXF1\n\
pwO09HPMI8PS3pFpG0VpDE/2kjVWp4gAHNbI2XZjkq4EuxV2KuxV2KuxV2KuxV2KuxV2KuIBFDuD\n\
irG73yPZGcXWkynTLlGMioiLJb82FC4ianBiNuUbKcVSO98qeZFtbS2W1t50s1aJJLecoXieVJmV\n\
47hW6vENxLWld98KFb6p5sOryXyaW8Z5zvH+9tgQbiJItn9R/sekrbp9GKt2HlHzK9hDYXE0FtaR\n\
SetF6jNeSo1PsqoW2h49+LK4xSyTTPLen2Nx9ccyXmoleLX903qS0/lXoqL7IBgVNcVdirsVdirs\n\
VdirsVdirsVdirsVdirsVdirsVdirsVdirsVdirsVdirsVdirsVf/9k="]]], 
        "RightsManagementSchema" -> 
        Association[
         "DerivedFrom" -> 
          Association[
           "DerivedFrom" -> 
            Association[
             "InstanceID" -> "uuid:29C04ADD293DDD119FC9D1852B267D7B", 
              "DocumentID" -> "uuid:28C04ADD293DDD119FC9D1852B267D7B", 
              "OriginalDOcumentID" -> 
              "uuid:28C04ADD293DDD119FC9D1852B267D7B"]], "History" -> 
          Association[
           "History[1]" -> 
            Association[
             "Action" -> "converted", "Parameters" -> 
              "from application/postscript to \
application/vnd.adobe.illustrator"], "History[2]" -> 
            Association[
             "Action" -> "saved", "InstanceID" -> 
              "xmp.iid:EA8CA6B0D4A1DE1181C8EBBBA64FC08E", "When" -> 
              DateObject[{2009, 9, 15, 10, 50, 23}, "Instant", "Gregorian", 
                2.], "SoftwareAgent" -> "Adobe Illustrator CS4", "Changed" -> 
              "/"]], "Thumbnail" -> 
          Association[
           "Thumbnails[1]" -> 
            Association[
             "Width" -> "256", "HeigHt" -> "72", "Format" -> "JPEG", "Image" -> 
              "/9j/4AAQSkZJRgABAgEBLAEsAAD/7QAsUGhvdG9zaG9wIDMuMAA4QklNA+\
0AAAAAABABLAAAAAEA\n\
AQEsAAAAAQAB/+IMWElDQ19QUk9GSUxFAAEBAAAMSExpbm8CEAAAbW50clJHQiBYWVogB84AAgAJ\n\
AAYAMQAAYWNzcE1TRlQAAAAASUVDIHNSR0IAAAAAAAAAAAAAAAAAAPbWAAEAAAAA0y1IUCAgAAAA\n\
AAAAAAAAAAAAAAAAAAAAAAAAAAAAAAAAAAAAAAAAAAAAAAAAAAAAAAAAAAARY3BydAAAAVAAAAAz\n\
ZGVzYwAAAYQAAABsd3RwdAAAAfAAAAAUYmtwdAAAAgQAAAAUclhZWgAAAhgAAAAUZ1hZWgAAAiwA\n\
AAAUYlhZWgAAAkAAAAAUZG1uZAAAAlQAAABwZG1kZAAAAsQAAACIdnVlZAAAA0wAAACGdmlldwAA\n\
A9QAAAAkbHVtaQAAA/gAAAAUbWVhcwAABAwAAAAkdGVjaAAABDAAAAAMclRSQwAABDwAAAgMZ1RS\n\
QwAABDwAAAgMYlRSQwAABDwAAAgMdGV4dAAAAABDb3B5cmlnaHQgKGMpIDE5OTggSGV3bGV0dC1Q\n\
YWNrYXJkIENvbXBhbnkAAGRlc2MAAAAAAAAAEnNSR0IgSUVDNjE5NjYtMi4xAAAAAAAAAAAAAAAS\n\
c1JHQiBJRUM2MTk2Ni0yLjEAAAAAAAAAAAAAAAAAAAAAAAAAAAAAAAAAAAAAAAAAAAAAAAAAAAAA\n\
AAAAAAAAAAAAAFhZWiAAAAAAAADzUQABAAAAARbMWFlaIAAAAAAAAAAAAAAAAAAAAABYWVogAAAA\n\
AAAAb6IAADj1AAADkFhZWiAAAAAAAABimQAAt4UAABjaWFlaIAAAAAAAACSgAAAPhAAAts9kZXNj\n\
AAAAAAAAABZJRUMgaHR0cDovL3d3dy5pZWMuY2gAAAAAAAAAAAAAABZJRUMgaHR0cDovL3d3dy5p\n\
ZWMuY2gAAAAAAAAAAAAAAAAAAAAAAAAAAAAAAAAAAAAAAAAAAAAAAAAAAAAAAAAAAAAAZGVzYwAA\n\
AAAAAAAuSUVDIDYxOTY2LTIuMSBEZWZhdWx0IFJHQiBjb2xvdXIgc3BhY2UgLSBzUkdCAAAAAAAA\n\
AAAAAAAuSUVDIDYxOTY2LTIuMSBEZWZhdWx0IFJHQiBjb2xvdXIgc3BhY2UgLSBzUkdCAAAAAAAA\n\
AAAAAAAAAAAAAAAAAAAAAGRlc2MAAAAAAAAALFJlZmVyZW5jZSBWaWV3aW5nIENvbmRpdGlvbiBp\n\
biBJRUM2MTk2Ni0yLjEAAAAAAAAAAAAAACxSZWZlcmVuY2UgVmlld2luZyBDb25kaXRpb24gaW4g\n\
SUVDNjE5NjYtMi4xAAAAAAAAAAAAAAAAAAAAAAAAAAAAAAAAAAB2aWV3AAAAAAATpP4AFF8uABDP\n\
FAAD7cwABBMLAANcngAAAAFYWVogAAAAAABMCVYAUAAAAFcf521lYXMAAAAAAAAAAQAAAAAAAAAA\n\
AAAAAAAAAAAAAAKPAAAAAnNpZyAAAAAAQ1JUIGN1cnYAAAAAAAAEAAAAAAUACgAPABQAGQAeACMA\n\
KAAtADIANwA7AEAARQBKAE8AVABZAF4AYwBoAG0AcgB3AHwAgQCGAIsAkACVAJoAnwCkAKkArgCy\n\
ALcAvADBAMYAywDQANUA2wDgAOUA6wDwAPYA+wEBAQcBDQETARkBHwElASsBMgE4AT4BRQFMAVIB\n\
WQFgAWcBbgF1AXwBgwGLAZIBmgGhAakBsQG5AcEByQHRAdkB4QHpAfIB+gIDAgwCFAIdAiYCLwI4\n\
AkECSwJUAl0CZwJxAnoChAKOApgCogKsArYCwQLLAtUC4ALrAvUDAAMLAxYDIQMtAzgDQwNPA1oD\n\
ZgNyA34DigOWA6IDrgO6A8cD0wPgA+wD+QQGBBMEIAQtBDsESARVBGMEcQR+BIwEmgSoBLYExATT\n\
BOEE8AT+BQ0FHAUrBToFSQVYBWcFdwWGBZYFpgW1BcUF1QXlBfYGBgYWBicGNwZIBlkGagZ7BowG\n\
nQavBsAG0QbjBvUHBwcZBysHPQdPB2EHdAeGB5kHrAe/B9IH5Qf4CAsIHwgyCEYIWghuCIIIlgiq\n\
CL4I0gjnCPsJEAklCToJTwlkCXkJjwmkCboJzwnlCfsKEQonCj0KVApqCoEKmAquCsUK3ArzCwsL\n\
Igs5C1ELaQuAC5gLsAvIC+EL+QwSDCoMQwxcDHUMjgynDMAM2QzzDQ0NJg1ADVoNdA2ODakNww3e\n\
DfgOEw4uDkkOZA5/DpsOtg7SDu4PCQ8lD0EPXg96D5YPsw/PD+wQCRAmEEMQYRB+EJsQuRDXEPUR\n\
ExExEU8RbRGMEaoRyRHoEgcSJhJFEmQShBKjEsMS4xMDEyMTQxNjE4MTpBPFE+UUBhQnFEkUahSL\n\
FK0UzhTwFRIVNBVWFXgVmxW9FeAWAxYmFkkWbBaPFrIW1hb6Fx0XQRdlF4kXrhfSF/cYGxhAGGUY\n\
ihivGNUY+hkgGUUZaxmRGbcZ3RoEGioaURp3Gp4axRrsGxQbOxtjG4obshvaHAIcKhxSHHscoxzM\n\
HPUdHh1HHXAdmR3DHeweFh5AHmoelB6+HukfEx8+H2kflB+/H+ogFSBBIGwgmCDEIPAhHCFIIXUh\n\
oSHOIfsiJyJVIoIiryLdIwojOCNmI5QjwiPwJB8kTSR8JKsk2iUJJTglaCWXJccl9yYnJlcmhya3\n\
JugnGCdJJ3onqyfcKA0oPyhxKKIo1CkGKTgpaymdKdAqAio1KmgqmyrPKwIrNitpK50r0SwFLDks\n\
biyiLNctDC1BLXYtqy3hLhYuTC6CLrcu7i8kL1ovkS/HL/4wNTBsMKQw2zESMUoxgjG6MfIyKjJj\n\
Mpsy1DMNM0YzfzO4M/E0KzRlNJ402DUTNU01hzXCNf02NzZyNq426TckN2A3nDfXOBQ4UDiMOMg5\n\
BTlCOX85vDn5OjY6dDqyOu87LTtrO6o76DwnPGU8pDzjPSI9YT2hPeA+ID5gPqA+4D8hP2E/oj/i\n\
QCNAZECmQOdBKUFqQaxB7kIwQnJCtUL3QzpDfUPARANER0SKRM5FEkVVRZpF3kYiRmdGq0bwRzVH\n\
e0fASAVIS0iRSNdJHUljSalJ8Eo3Sn1KxEsMS1NLmkviTCpMcky6TQJNSk2TTdxOJU5uTrdPAE9J\n\
T5NP3VAnUHFQu1EGUVBRm1HmUjFSfFLHUxNTX1OqU/ZUQlSPVNtVKFV1VcJWD1ZcVqlW91dEV5JX\n\
4FgvWH1Yy1kaWWlZuFoHWlZaplr1W0VblVvlXDVchlzWXSddeF3JXhpebF69Xw9fYV+zYAVgV2Cq\n\
YPxhT2GiYfViSWKcYvBjQ2OXY+tkQGSUZOllPWWSZedmPWaSZuhnPWeTZ+loP2iWaOxpQ2maafFq\n\
SGqfavdrT2una/9sV2yvbQhtYG25bhJua27Ebx5veG/RcCtwhnDgcTpxlXHwcktypnMBc11zuHQU\n\
dHB0zHUodYV14XY+dpt2+HdWd7N4EXhueMx5KnmJeed6RnqlewR7Y3vCfCF8gXzhfUF9oX4BfmJ+\n\
wn8jf4R/5YBHgKiBCoFrgc2CMIKSgvSDV4O6hB2EgITjhUeFq4YOhnKG14c7h5+IBIhpiM6JM4mZ\n\
if6KZIrKizCLlov8jGOMyo0xjZiN/45mjs6PNo+ekAaQbpDWkT+RqJIRknqS45NNk7aUIJSKlPSV\n\
X5XJljSWn5cKl3WX4JhMmLiZJJmQmfyaaJrVm0Kbr5wcnImc951kndKeQJ6unx2fi5/6oGmg2KFH\n\
obaiJqKWowajdqPmpFakx6U4pammGqaLpv2nbqfgqFKoxKk3qamqHKqPqwKrdavprFys0K1Erbiu\n\
La6hrxavi7AAsHWw6rFgsdayS7LCszizrrQltJy1E7WKtgG2ebbwt2i34LhZuNG5SrnCuju6tbsu\n\
u6e8IbybvRW9j74KvoS+/796v/XAcMDswWfB48JfwtvDWMPUxFHEzsVLxcjGRsbDx0HHv8g9yLzJ\n\
Osm5yjjKt8s2y7bMNcy1zTXNtc42zrbPN8+40DnQutE80b7SP9LB00TTxtRJ1MvVTtXR1lXW2Ndc\n\
1+DYZNjo2WzZ8dp22vvbgNwF3IrdEN2W3hzeot8p36/gNuC94UThzOJT4tvjY+Pr5HPk/OWE5g3m\n\
lucf56noMui86Ubp0Opb6uXrcOv77IbtEe2c7ijutO9A78zwWPDl8XLx//KM8xnzp/Q09ML1UPXe\n\
9m32+/eK+Bn4qPk4+cf6V/rn+3f8B/yY/Sn9uv5L/tz/bf///+4ADkFkb2JlAGTAAAAAAf/bAIQA\n\
BgQEBAUEBgUFBgkGBQYJCwgGBggLDAoKCwoKDBAMDAwMDAwQDA4PEA8ODBMTFBQTExwbGxscHx8f\n\
Hx8fHx8fHwEHBwcNDA0YEBAYGhURFRofHx8fHx8fHx8fHx8fHx8fHx8fHx8fHx8fHx8fHx8fHx8f\n\
Hx8fHx8fHx8fHx8fHx8f/8AAEQgASAEAAwERAAIRAQMRAf/EAaIAAAAHAQEBAQEAAAAAAAAAAAQF\n\
AwIGAQAHCAkKCwEAAgIDAQEBAQEAAAAAAAAAAQACAwQFBgcICQoLEAACAQMDAgQCBgcDBAIGAnMB\n\
AgMRBAAFIRIxQVEGE2EicYEUMpGhBxWxQiPBUtHhMxZi8CRygvElQzRTkqKyY3PCNUQnk6OzNhdU\n\
ZHTD0uIIJoMJChgZhJRFRqS0VtNVKBry4/PE1OT0ZXWFlaW1xdXl9WZ2hpamtsbW5vY3R1dnd4eX\n\
p7fH1+f3OEhYaHiImKi4yNjo+Ck5SVlpeYmZqbnJ2en5KjpKWmp6ipqqusra6voRAAICAQIDBQUE\n\
BQYECAMDbQEAAhEDBCESMUEFURNhIgZxgZEyobHwFMHR4SNCFVJicvEzJDRDghaSUyWiY7LCB3PS\n\
NeJEgxdUkwgJChgZJjZFGidkdFU38qOzwygp0+PzhJSktMTU5PRldYWVpbXF1eX1RlZmdoaWprbG\n\
1ub2R1dnd4eXp7fH1+f3OEhYaHiImKi4yNjo+DlJWWl5iZmpucnZ6fkqOkpaanqKmqq6ytrq+v/a\n\
AAwDAQACEQMRAD8A9U4qhNU1aw0y2NzeyiNKhUUAs7ueiIgqzMfAYqxrU9b16Sz+uzuNC0xzwiWi\n\
TX8rEEhQGPpRE0O3xEd6YqoTaJaS3MS/o+41mOSFZ/Wv5rhjIGqSqhgLeNlAHwtxqT2G+FCGj8v2\n\
5luo/wDDNsY04ul0bYRcNzyRER3klZfhoRxrvv0BVbkSOyu9NtLBr7TLy6RnlihnaeKMoORX6vOJ\n\
eRKVfgArcRtuKYqnUfmPUdMJXXI45rNSAdWswTGlen1iE8nhr41K/LAlkcckcsayROHjcBkdSCpB\n\
3BBHUYquxV2KuxV2KuxV2KsV/MzX/MWheU59Q0C0+t36uiEcDJ6cbGjScF3am331OwzK0eKE8lTN\n\
BxNblnjxmUBZRH5e6zrus+UrHUdctfqmpTB/Vj4NHUK5CPwbdeSgH+zI6vHGGQiJsMtJknPGJTFS\n\
ZFmO5LsVdirsVdirsVdirsVdirzLyF548/6x541TS9a0r6rpVuJSj+i8folHCxr6rfDJzX7+o2zZ\n\
6rTYoYhKJuTq9Lqs080ozjURfT9LM/MvnLy15ajibWb1LZrgkW8VGeSQggHiiBm7jfpmFh088n0i\n\
3NzamGL6zSdZS3vOfy485+fdb8yaxY+YNI+pWFoGME3pPHwkDhVh5MSJOSEtUeHgRmx1enxQhEwl\n\
ZLrdHqc05yE41EfivN3nrzp570jzro2laLpP1vSrv0/Xm9KR+ZeQrIvqKQsfBAG36dTtjptPinil\n\
KUqkF1WpzQyxjCNxPl5s/vr6zsLSW8vZkt7WBS800hCoqjuScwIxMjQ5uwlIRFnYIPy95k0fzDYH\n\
UNIn+s2YkeITcWQFk2agcKafRk8uGWM1LYsMWaOSPFE2ERq2qWul2Et7ck+nGBRFFWd2NFRB3ZmN\n\
BlTawZL6ae+fVZ3S91W2eVLzSYyfWt7anBlsqkcnib+8cLVmHEEDqVQiapLoul31haIt/aQSgxeu\n\
vKGBo6y8KIkTSzfDydB8KUqz9cUID61ePOLXWdTmnu6mK3022Y21shjkKqo9P00KsicVf4gK7jah\n\
VVvqMcct0Bo9xarGtwILr1zHRvWDEvIknxfVqcOKFi3t1CqyDUJDcNqujPHqxir6lrqEazTCJWjV\n\
KT/FKjlmPBGdthXr8OKou21OQRFNID2NzdtHJfy3LwsIYXm+2GlB9SNhJvJv9njRSQMVTfTdX07S\n\
J3l0y7W88vK6R6kkQb07OaX7MsJNV9Fz9tFJ4dRtilnIIIqNwcCpX5o1ltE8u6jq6RCdrG3knEJP\n\
EMUWtK0NMtw4+OYj3lqz5OCBl3C0n/LTzvL5y8vPq0totkyXD2/pK5kBCKjcqkL/AD5drNN4M+G7\n\
2aNFqvHhxVW9In8wfNknlPyvca3HbC7eB4kEDMUB9Rwn2gG6V8MjpcHizEbpnq9R4OMzq6Yjpn5z\n\
ahrWj2jaB5fk1XXpkeS8s4ZKQWiiV44/VmZR8ThOQXbbvmXPs8QkeOXDHv7/AIOHj7SOSI4I8U+o\n\
7veUAv55a3o2tw6b508utpUc1D9YjctxQmnMKQRIoPXi23udsn/JsZx4sUuJr/lSUJiOWHCzzz/5\n\
vbyt5Un12CBb30miCRF+CsJXC15AN/NXMHS6fxcnATTsNXqPCxmdXSSz/mRqn/KsIPOtrpSTSN8d\n\
zY+q1EiErRF1YISaEAnbpXwy4aOPjnET8Wg62X5fxRH4fGk88gecIvNvli31lIhbySM8dxbhufpy\n\
RsRTlQVqtG+nKNVp/CmYt+k1AzYxPkmPmLWrfQ9Cv9XuBWKxheYpWnIqPhQHxZqKMrw4zOYiOrbm\n\
yjHAyPQMa0f8yYP8Bp5v8yQLpVtMzfVrdGMryLXjGFBCEu5ViB/LvWlcycmjPi+HA8RcXHrR4Piz\n\
HCEBo/nj8w/Mlr+ktB8uW1vpTk/VZdSuWSSZQftKkamg/DwJyzJpsOM8M5ky8gwxarNlHFCAEeln\n\
n9iYeVfzKi1PXZ/LOt2DaJ5ktxUWUkiyxzKF5coZQFDfD8VKdOhNDSvPo+GHHE8UO9ng1olM45jg\n\
n3d/uS/zH+ba6H+YEHlm5tIksXWOSfUpJSvpoyF2Yrxp8NPHLMOg48XGDv3MM3aAx5hjI277QGk/\n\
nXc6l5ngt/0O9j5Zkjnm/S92HUmG3heVpQAvCnwUoCcnk7OEYXxXPbYebVj7SMsgHDWPf1HyFo/T\n\
vP3njzJbS6l5V8vwNo6s6W1xqFwYpLkoaExxqKLuKfE1K9+uQnpcWM8OSR4vIcm3Hq8uUGWOI4el\n\
nmn3kHzbqfmXT7yfUdKbSbmxunspYWk9SskQBcj4VpQtTv8APKNVgjjIAPECLb9JqJZYkyjwkGkj\n\
8kfmpceZfOuq+W5NOS2j01Lh1uVlLl/QnSEVUqtK869cu1OiGPEJ3d191tGm1/i5ZY6rhv7DTzL8\n\
+L/zLca/pQ1XS47FIHnXTmSdZvXj9RKOwX7HRdj45s+zIwEDwm+V7cnVdrTmZx4o1V1vze2eWNW8\n\
73t5LH5g0GLSrVY+UU0d2lwWk5AceKjbaprmlzY8UR6JcR91O9wZMsj648I99pB/ysPzdrgmk8me\n\
WzeafEzxpql/MttFK6VB9KIkOw5Cla/OmX/lMcP72dHuG7jDWZMn91C495NIDRvzi1W280QeWfOm\n\
i/oe+uSiQ3Mb84i0h4oafEODNUc1cgHY9yLMnZ8TAzxS4gGvF2lIZBjyx4ZFHfnVfeY4fKWoW9jp\n\
iXOlTWzfX75p1jaD4xTjEd3+jK+zowOQEmpXsO9t7SnMYyIxuNbm+TEvyW1fz1b+U7e30rQIb7Sz\n\
dSc757tIWHJhz/dnf4fxzL7Rx4jkJlKpVypw+zMmUYwIwuN87/QzrzPLqWp6vLDp0RuRo6j04o5U\n\
hc3cq1aRWkV1JgiYU+E0Z80jvUDaRX2r3lpGyR2usXKSPfXlqJYjFaBijOUlSIi4lblGGodqkYUK\n\
OsKI544dOC2dvE7WOnOPUQW8SloriYOAUbkRL6nJgaKrA1xVdZyW+nW8MNoy3tzAJBqumTIsU0kN\n\
wP35iekaSf3YYK3xUFKj7OKqg1SOzNlBqNx6ltpk11dFzyZrkECaChUHkyiZXcDoN+gNFUBqVxHM\n\
YL9byx/Tgke7kt4VRjGoBkVPVkqpk5KqqCgPI/61VUfpWmwaqk1hHII7mNDc6bcHlIY5VpHcxyFl\n\
USJLySSRKUPqdBtiqhaTarFpxVPqdlpn1yQ62l1IPWeRn/0qOUtQcFDcVpVmXhirKfJV+j2c2mCY\n\
zrYcDZznrLZTr6ls5rTfhVD/AKuBK38y/wDyX/mD/mBn/wCIHMnR/wB9H3hxtb/cz/qliP8Azjl/\n\
ygM//bQm/wCTcWZfa/8Aej+r+twexf7k/wBY/oTH8+//ACWmof8AGW3/AOTy5X2X/fD4/c3dq/4v\n\
L4fet/IPTra1/LayuYlAlv5biadu5ZJmhH/CxDD2pMnMR3V+tHZMAMAI6399JJ/zkvZwP5S0u9ZQ\n\
biG/EMb9wk0MjOPpMK5d2PI+IR5fpcftuI8OJ68X6D+pv8wZHk/5x+06Rzyd7LS2Zj3JERJx0o/w\n\
s++X6U6s3oh/Vj+hkX5S2dtfflLpVldIJLa5t7iGeM9GR5pVYfSDmPr5GOoJHMEfcHJ7PiJaaIPI\n\
g/eWGfkndXHlnzpr/kO/f/djTWZbYO8WxKj/AItgKv8AJczO0YjJjjlHx/HkXB7MkcWWWGXw/HmN\n\
2SfnDJPrVzoXkSzcrNrdyJr8qRVLO3+JiQfEjkvumY3Z4EBLKf4Rt7z+PtcrtEmZjhH8Z39w/H2M\n\
G/5yFuFj1ny75Zt0aPTrS1WSO3gFTSRzAqqmwJVIaL88zuyh6ZTPMn9v6XX9sH1wxj6QOny5fB6L\n\
bfmdBa20Vtb+S/M0cECLHDGum7KiDiqj952AzXS0ZJs5Mf8ApnZx1wAoY8n+l/a84/MHXNT1rzto\n\
Wv6L5e1mzu9MZFuPrVm0bERy80HwGTajMDXNjpcUYYpQlKJEu4ut1eWU8sJwhMGPeF35i6Xb6r+f\n\
WmafcoJLadrITxt0aMfE6n/WUUx0kzHSkjnunW4xPWRieWz2D8xdGvdW8javpmnD/SprekEa7Fij\n\
B/TH+uF4/Tmo0mQQyxlLlbudZjM8Uox508g/LT86rXyvpMXlnzHYTxpYu6RXES/GgdyxWaJ+B+Fm\n\
O43p28dvrOzjllxwPN0uh7TGKPh5Advxu9u8ueZvL/mKxN9ol3Hd2/KkhSqsreDowVlPzGaTNhnj\n\
NSFO+w54ZBcDYeL/AJMf+Tk80f8AGK+/6jos3PaH+LQ+H+5Lo+zv8an/AJ3+6Cr/AM5I/wDHa8s/\n\
6s3/ACcjwdj/AEzT239UPj+h7xmiegYzqHnzyB5eK6fPqdratB+7Wxtx6jR06J6MAdl+VMyYaXLk\n\
3AJ8/wC1xZ6vDj2MgK6fsDxL8+PNtnrWoaJNp9nd24tVmZL66ge3E3JoyvpCQKzBONa0/azddmYD\n\
ASBIN9AbdF2tqBMxoEVe5Fdz2b82f/Jc69/zDH/iS5p9D/fR97vNf/cS9yRf849/+S6i/wCYqf8A\n\
WMv7V/vvgHH7I/uB7yl6fo/UpICxvE1S9kkuoZrUQXES/WpWZTNAayqvp8AWoBQdc1zsmU+WayT3\n\
0sZLLcPLzY/E7Wtpys7eNSf5mjeQn/mrFLBbSKSza0uZP0fJBayxSpBBaGK7P1dxIFM5tY/iHD94\n\
eQqAcUM5n1S51TW7G0vbGBdH1G2aa2NwokldVjDSBGRh6b0kG1DsK1rgSxG3gsbcW8pu2nke/tml\n\
sqhmKyqsziqqQxYcl+18RqOophQnEnm+4GmXFsuiJBZ3Ba1k+riVW5TKVVh+59Mmvi334ql3la0u\n\
Br+mc5tOeNpOSmwszBKQqFgfUNtFVNhy+LfFUdrgmi1trkPbQ3LrzkurhI2iSe2cWskimUhU5pNC\n\
x8ONNztiqZeWrh11ywlfUIdTluobqzurq3cSoZImS6iXmqxqSqTONloBtgSnfn2yuL3yTrtrbrzn\n\
lsZxEg6s3pkhR7npl+lkI5Yk94cfVRMsUgOfCXm//ONvmDT20G+0J5UTUIrprmOEmjPFJGi1UHrx\n\
ZDWnTbNl2viPGJ9Kp1nYuaPAYX6rtMf+chdesLfya2j8xJf3ssT+gpqyQxuGMrgdF5cVFepOVdlY\n\
icnF0Db2xlAxcPU/i06/I7/yVuif9HX/AFFzZT2l/fy+H3Bu7L/xePx+8pF/zkp/ygtj/wBtSL/q\n\
Hny/sf8AvT/V/SHH7b/uR/W/QUP59/8AWetM/wCYHSv+IxZLS/42ffL9KNV/iQ/qx/Qyv8l//JZa\n\
H/xjl/6iJMxe0f7+X46OV2Z/i8fx1LB/zxs7ny75q0Dz5p6/vI5FgulGwZ4qsgYj/fkXND7DM3s2\n\
QyY5Yi4PakTiyQzR93494tP/AMr5D5q80a75+mjdLeRhpuiRy9Ut4gGdqbgFzTodjyFco1o8KEcQ\n\
959/4/Q5GhPjZJZj/Vj7vx+lj3/ORmgX0c+kebLNCy2dLe5elRHxk9SBj/klmYfOnjmR2TlFSxnr\n\
+C43bOIgxyjpt+p6r5R82aR5o0WDU9OmVxIq/WIAwLwyEfFHIOoIP39Rtmqz4JYpcMnb6fURywEo\n\
/wBiI1LzHounX1lYXd0iX2oSCK0tQayOTXfiNwopux2yMMMpAkDYM55oxIiTvLk8a82f+tF6P87X\n\
/iDZucH+Jy+Lpc/+PR+H6Xtuq6pY6VptzqV9J6VnaRtLPJQmiqKnYVJ+QzSwgZSERzLu5zEImR5B\n\
LtS8u+UPNNkk19Y2up29xGDDdcVZjG4qDHMvxrUd1bLIZsmI0CYn8dGvJhx5RuBIH8bF5X+R2kix\n\
8++bI9Llaby/alraKatVdhMfR36OVRX+IfxzadpZOLFDi+s/qdT2Xj4c2Th+gbfagfyY/wDJyeaP\n\
+MV9/wBR0WT7Q/xaHw/3Ja+zv8an/nf7oKv/ADkqfT1Xy1KwIjC3HxU2+F4icHY/0z+H6U9t84fH\n\
9D038zNUvLP8vNZv9MkIn+rAwzRE1CSMqs6svgjEgj55rNHAHNES73a66ZjhkY86YZ/zjlpeg/4X\n\
uNTijjk1k3LxXU7AGWNAq8EUndVYGu3U/LbN7XnPjEf4acHsbHDw+IfVbFv+cldTsLjXNJsoJ1lu\n\
rOGU3Uampj9VlKBqbAkKTTrT5jMrseBEZE8i4nbeSJlGIO4u3rn5qxvJ+XWvqiliLRmIHgpDE/QB\n\
mo0J/fR97udcP3M/cxv/AJx2uYZfy/aJGrJb3kySr3BYI4/Bsye1okZfg4vY8gcNdxKl5eN3I+ix\n\
jSbee0jFk0uoPYyvLGypEAFuEcfGrDclaKv832c1rtEbo8OpTQaPHaF5JbaSshRvhhQXkizCQVWv\n\
qtFUE1+ww2/aVbv302atoi0uleT1SEA2eO8qQ3WpDLXb76GiqzzTdXsvlXTJdK5KdJt4ZpruPdon\n\
aJUWPnyUr8LktxVj0rQGuKoCJNbs723ePUY47S1jOoiYky+ml4SlZHZC0rVoeJarDpTsqs06PWpZ\n\
I7V/Ut44LuCadLoNHXiVIWOivybg4J5caVHjiqa2zQ3FlaQ6VwN+lo6EIgDfFZxgqCONasr0364q\n\
smjne5sLZorkiGK7rFbsDeITJbrKy1Bpylb1ELGtN6jaiqt5ejgi1vTbW0S4ggtL65T0rooZNrFS\n\
1VRVC/FKCetTvWpxV6HgS8ok/LT8nvN+rT3OkX3G8B9a5i0y5QAFm+3wZZONT/LQZtRrNRhjUht5\n\
h1B0OmzyuJ3/AKJZHa/lB5IttCvNHjtZDFqAjF7dtIWuZBFIsqgyH7I5INlAGY8tflMxK+XLucmP\n\
Z2IQMa58+9M/IyeVLTRV0fy1eJd2Wms8bBJRMyNI7SEOw/ymOVanxDLimKJbtMMcY8OM2IqvnDyf\n\
ofmrTI7DWQ5tIJhcr6b+mQ6Iybt4cXODT6iWKVx5p1Gnhljwz5c0kv0/LjVvII02bU4pPK9iLe0a\n\
6ScBVNuE9JGlH7X2cuic0MvEB6zZ5d7RIYJ4eEkeGKHPu80+8nWWg2XluytdAmFxpEasLSYP6oYG\n\
Ri3x9/iJyjUSnKZM/qcjTxhGAEPpS/8AMGXyLcaO+k+bL+C2trgpIsbyiOYlGBDRgfH1FCQMs0oy\n\
iXFjBJa9WcRjw5CAD5rfIeq+QY9Ng0LyvqVvPFaK3p26ygzEFi7sVNGbdtzTHVQy8RnkB3RpcmER\n\
EMZG3mnPmHU/L1hpzHX57eDT7k/V3+tlRFIXUn0yH2NVU7ZTihOUvRdjubs04Rj6yOE7bvONX/Lb\n\
8o9OWHXRq8ug294oltZLW9ESSK1HBi5iRyCCDRc2WPWaiXo4eKu8OtyaLTR9fFwX3STj8v8ASfym\n\
jvmn8uXUGpawFJe5nmM93xGxZRIar1oWRRlOqyagipgiPyDdpMenErgRKfvsp5ffl75cvfNkHmmd\n\
JTq1twMTCQiP92CFqn05RHVzjjOMfSXIlpISyDIfqCca1oum61pc+l6nD9YsbkBZoeTLUKwYfEhV\n\
hRlB2OU48koSEo8w25cUZxMZCwWHWv5M+XrOF7W01XWLfTZK+ppsV6yW7BvtAoqgkHvvmZLtGZ3M\n\
Y331u4UezYDYSmI93Fsy/Q9B0fQtOj07SbVLSzjqViSu5PVmYkszHxY1zEyZZTPFI2XNxYo448MR\n\
QSfy/wDlz5a0HzBea9p6SrqF+sq3DPIWQiaVZXotNviUZbl1c8kBA8g04tHjxzM4/UUV5v8AJWge\n\
bdOWx1iFnSJucE0bcJY2IoSjb9R1BBGR0+pniNxZajTQzRqSB8tflxougI0UV3f39s0LWy2l9cNN\n\
brC/2kWEBY6U2+zk82slk6AHyG/zYYNHHGKuUhy3Nj5ckjH5DeT4b+S80691PS/U+1BZ3IjTjWvG\n\
rI8lP9nl/wDKeQipCMveHH/krGJXEyj7imt5+UPkK70aLSX07hDDIZluEdhcGRxR3eUks5am/Ko+\n\
4ZVHX5RLiv8AU3S7PwmPCR+v5p/pXlzTdN0c6RGJLizdWSUXUj3DOrjiwZpC2xG1OmUTzSlLi6+W\n\
zkwxRjHh5jz3YlYfkl5T069luNNvNUsYpyPWtLa8eKJlBqEYqBKV+b5ly7SySFSET8HCh2ZjhK4m\n\
Q8gfwftS25trmK4udLk1SaygtJ5YbeyghnuZZebPPEUjjIj+xcLQsCap2pmA7BkvlX0xql1bTxSW\n\
t0SdRtI2BjYwXnxTRutTX07jlUdtqYEpXc2DrMs4kL+tK3GHiuxaO7U0IHI/3Q/jWi0KFG6tJLXR\n\
Ht0JuoLr60gsHma3CFZCvJSlBIGDp8Em2/2qdFUs0DT44ZGpKst/pbxKwPrRqJSks6GVZFSnxxCP\n\
psKkeyrK7qJTdacvISyypLPcSUIq9x+/Wm+wAtWC17CmKoPyvYNb32mzGXl68Y4igHH/AEON+v8A\n\
z0p9HviqU6rcW36SuLpLe5v7ZZVtR6HrevMLd+VzMJYAOLesycakKRHxFBSirI9Bt45vMitDNcXN\n\
tp9nzD3jO0yy37K4Q8/iBWKEbH+bAll2KvCYbYeSPz+RR+70zzEGCHt/pZrwHYUukA/1c3hPjaT+\n\
lD9H7HQCPgaz+jP9P/Hnqf5ieYx5d8mapqitxnjhMdqR19eX93GR/qs3I+wzV6TD4mQRdtrM3h4p\n\
S8vteRfke2peVfPt75W1dPQn1O0imWMn/dqRidF+fpSPy9xTNv2lw5cQyR/hP7HTdlcWHMcctjIf\n\
telfnB5hl0fyTdRWtW1HVmGnWSJuxe4BDcab1EfKnvTNboMXHlF8o7n4O07RzGGI19UvSPixT8wf\n\
K8Plj8iv0OlDJA1s1zIP253nVpG+XI0HtTMrS5jl1XF7/ucTV4Bi0nB3V96O8o+ZB5a/IW11oKGk\n\
tbaX0FPQyyXLxx19ubCvtkM+HxNWY95/Qz02fwtGJ9w/Sl/5G+VINVtLrztr4GpavfzuttNcgScE\n\
jorOobYMWqvsBQUyztLOYkYobRAauytPxg5p+qRKZfnh5V04eVn8y2ES2WtaNJDLDeW4EUhRpFjK\n\
llpXjyDL3FNupyvs3OfE4DvGXRt7VwR8PxBtOPUMU/M7zLL5l/JLy9q84AuptQjS5p0MsUNzG7U7\n\
civKnvmVosPh6mURy4f1OJrs/i6WEjz4v1sn/LD8vdG1Pypp2teZbddW1C6to47dboc47e0hHpwR\n\
RIfhHwKGJp1OYut1co5DGB4QD06nq5eh0cZYxLIOKRHXoOgYR+cnliy8jeZtE8weWk+o+uzyCGMn\n\
gk1uUJKg9FdZKFenXM7s/Mc8JQnv+1wO0sIwZIzx7fsfRMMqywpKtQsihlB60YVzniKelBX4Fdir\n\
sVdirsVdirsVdirsVdirEPOttdWFwmv2cjxKEW31ExFVbgG5RSVZZAArEo7cTRWr2xVBm2ngt7FH\n\
1B5fNqE3ds8pMkQ9dTW0LV3idY+OxrUc8KpVPd+YEuDa27/WdR05/rj6dLbssYWSoYkiRiVVZyRx\n\
rXpihDpryKLeO9gS4iCxlo1aFHpWAOwjuJhI3KKDjXgn2ie+yqy+udKaJvT0uRFlcszyC1iUAmV+\n\
I4SvtVkAHSgpiqMj8w6tcNE1okV/qAjVWjRVkHJIjFs1vPckBfVY/GqCrGtNsVWwPqrsLW31Jl/R\n\
S/Vr2c25X6vG6+k8gIdvjCx0WgO+Ko2Sy/RS2+vaJqLR6UONu9ou8jrGQsdusbeojuZOSj4VYM7M\n\
SemKsv8ALemXFjp5e84nUbyRrq/Zenqyfsr/AJKKAg+WBKa4q8p/5yF0CS48tWfmC1ql7olwrGVd\n\
mEUxCk7d1kCEeG+bXsrLUzA8pB1HbGK8YmOcD+PtpB3XmOD8xte8maRAQ9nHEuua5GvxKskPwLCd\n\
u0nJT4hhk44Tp4ZJHn9Mf1sJZhqZ44jl9cvh0+al+e9rcaJrvlzzzZLWazmW2uBWgbgTLGp2/aX1\n\
FY/LD2ZIThLEev4/UjtUHHOGYcxt+n9aZwXtr57/ADUsZrVhPoHle0S8V9ij3l2oeLoeqrxI8GQ5\n\
UYnBgIP1zNfAfj7W0SGo1AreGMX8Ty/HkmX59/8AktNQ/wCMtv8A8nlyvsv++Hx+5t7V/wAXl8Pv\n\
YhdWk9z/AM4zwCFeTQoJmUdeCXxLH6BvmYJAa3f8elwjEnQbfj1Lvyg/Ln8uvM3km3vtQ00XWpxS\n\
zQ3souLhDyDlkqsciKP3TL0GDX6vNjykA1HpsF7O0WDLiBkLlve5/X3Mxl/Ir8sHWi6S0RrXktzc\n\
k/L4pGGYY7Tz/wA77A5x7K0/837T+tiX54+XNK8u/lhpmlaVGYrKLVUZEZmcgvDcM3xMSepzL7Nz\n\
SyZzKXPh/SHC7Vwxx6eMY8uL9Bemfl+iJ5E8uhRQHTbRqe7QIT+JzWao/vZf1j97tdJ/cw/qj7nl\n\
3/OT3+8nl7/jJdfqizadjc5fD9Lqe3OUPj+h7Rp/+8Ft/wAYk/4iM00+Zd7HkiMil2KuxV2KuxV2\n\
KuxV2KuxV2KrZI45Y3ikUPG4KujCoKkUIIPY4qxFrVfLN0slzB9b0WMEWV6QzyWIJr6coAJMP8sg\n\
3UbHamKoa+ill0qC91E/XNRmnhi0e4s5UjuKykKxjmQcKUBcrx406+OFCRSjWbSAyQava3GniVra\n\
GHUU9BybKXb02T1EZI5P2tloeOw2CqYT2mr+rHBYwaUb0RtPdwmQc4w0v1hgyoGkcV4UIUEKfFqh\n\
VDwCYXGmSatrLyxavy9IWIWzhKu6KxM8xSQ8hxAVADxX4dsVT6H0tDivLTVIobbRGLRWNpAvKSVy\n\
wZfT48ZXkIbrxJqOopVglF6Jok09xDqOoW62cFtU6VpC0K2/PdpZKbGU12A2QbDfFWS4q7FUFrml\n\
W+r6Pe6Xcf3N7BJA560EileQ9xWoyeOZhISHRhlxicTE9Q88/Jb8stV8ofpO71lYvr11whg9J+YE\n\
KVZjWg+0xH/A5sO0dZHLQjyDrezNDLDZlzLK/wAx/K8nmfydqGkQhfrcirJaFjQCaJg679uVOP05\n\
i6TN4WQSPJy9Zg8XEYjmln5Q+Rbnyh5Ye1vwn6Uu53muyhDAAfBGgYAVAVeXzJy3X6kZp2PpDV2d\n\
pDhx0fqJ3Rf5qeWtU8y+TLrSNMCNeTSQsgkbgtEkVmqfkMhos0ceQSlyZ67BLLiMY8zX3qnkHyxc\n\
aX5BsfL+sxRvIkM0N5ACJI2WWRyVJ6EFX3warMJZTOKdJgMMIhL4sEg/LTz/AOR9auL/AMh3MF9p\n\
d1T1NKvW4kjegapRW4V+Fw6t2+ecdZhzxAyipDqHXjRZsEicJBiehZA8351azH9TNpp/lqJ9pr/1\n\
PrU4U9TCilk5f633jMetNDe5T8uXzconVT2qOPz5n4KX5m/l7rms+QtK8vaTL9du7C5heW5u5OLy\n\
LHBLGzsxrVizjJaPVxhlM5bAjp7wx12jnkwxhE2QRz9xZr5V0+503yvo+nXQAubKxtrecKagSRQq\n\
jUPfcZhZ5iU5EciS52CBjjjE8wAGDfnZ5B8w+b4NITRkiZrNp2m9WQR7SBONK9fsHM7s7VQxGXF1\n\
pwO09HPMI8PS3pFpG0VpDE/2kjVWp4gAHNbI2XZjkq4EuxV2KuxV2KuxV2KuxV2KuxV2KuIBFDuD\n\
irG73yPZGcXWkynTLlGMioiLJb82FC4ianBiNuUbKcVSO98qeZFtbS2W1t50s1aJJLecoXieVJmV\n\
47hW6vENxLWld98KFb6p5sOryXyaW8Z5zvH+9tgQbiJItn9R/sekrbp9GKt2HlHzK9hDYXE0FtaR\n\
SetF6jNeSo1PsqoW2h49+LK4xSyTTPLen2Nx9ccyXmoleLX903qS0/lXoqL7IBgVNcVdirsVdirs\n\
VdirsVdirsVdirsVdirsVdirsVdirsVdirsVdirsVdirsVdirsVf/9k="]]], 
        "PagedTextSchema" -> 
        Association[
         "DerivedFrom" -> 
          Association[
           "DerivedFrom" -> 
            Association[
             "InstanceID" -> "uuid:29C04ADD293DDD119FC9D1852B267D7B", 
              "DocumentID" -> "uuid:28C04ADD293DDD119FC9D1852B267D7B", 
              "OriginalDOcumentID" -> 
              "uuid:28C04ADD293DDD119FC9D1852B267D7B"]], "History" -> 
          Association[
           "History[1]" -> 
            Association[
             "Action" -> "converted", "Parameters" -> 
              "from application/postscript to \
application/vnd.adobe.illustrator"], "History[2]" -> 
            Association[
             "Action" -> "saved", "InstanceID" -> 
              "xmp.iid:EA8CA6B0D4A1DE1181C8EBBBA64FC08E", "When" -> 
              DateObject[{2009, 9, 15, 10, 50, 23}, "Instant", "Gregorian", 
                2.], "SoftwareAgent" -> "Adobe Illustrator CS4", "Changed" -> 
              "/"]], "MaxPageSize/stDim:h" -> "2.500000", 
          "MaxPageSize/stDim:unit" -> "Centimeters", "MaxPageSize/stDim:w" -> 
          "8.000000", "NPages" -> "1", "PlateNames" -> "Cyan, Magenta, Black",
           "SwatchGroups" -> 
          Association[
           "SwatchGroups[1]" -> Association["GroupType" -> "0"], 
            "SwatchGroups[2]" -> Association["GroupType" -> "1"], 
            "SwatchGroups[3]" -> Association["GroupType" -> "1"]], 
          "Thumbnail" -> 
          Association[
           "Thumbnails[1]" -> 
            Association[
             "Width" -> "256", "HeigHt" -> "72", "Format" -> "JPEG", "Image" -> 
              "/9j/4AAQSkZJRgABAgEBLAEsAAD/7QAsUGhvdG9zaG9wIDMuMAA4QklNA+\
0AAAAAABABLAAAAAEA\n\
AQEsAAAAAQAB/+IMWElDQ19QUk9GSUxFAAEBAAAMSExpbm8CEAAAbW50clJHQiBYWVogB84AAgAJ\n\
AAYAMQAAYWNzcE1TRlQAAAAASUVDIHNSR0IAAAAAAAAAAAAAAAAAAPbWAAEAAAAA0y1IUCAgAAAA\n\
AAAAAAAAAAAAAAAAAAAAAAAAAAAAAAAAAAAAAAAAAAAAAAAAAAAAAAAAAAARY3BydAAAAVAAAAAz\n\
ZGVzYwAAAYQAAABsd3RwdAAAAfAAAAAUYmtwdAAAAgQAAAAUclhZWgAAAhgAAAAUZ1hZWgAAAiwA\n\
AAAUYlhZWgAAAkAAAAAUZG1uZAAAAlQAAABwZG1kZAAAAsQAAACIdnVlZAAAA0wAAACGdmlldwAA\n\
A9QAAAAkbHVtaQAAA/gAAAAUbWVhcwAABAwAAAAkdGVjaAAABDAAAAAMclRSQwAABDwAAAgMZ1RS\n\
QwAABDwAAAgMYlRSQwAABDwAAAgMdGV4dAAAAABDb3B5cmlnaHQgKGMpIDE5OTggSGV3bGV0dC1Q\n\
YWNrYXJkIENvbXBhbnkAAGRlc2MAAAAAAAAAEnNSR0IgSUVDNjE5NjYtMi4xAAAAAAAAAAAAAAAS\n\
c1JHQiBJRUM2MTk2Ni0yLjEAAAAAAAAAAAAAAAAAAAAAAAAAAAAAAAAAAAAAAAAAAAAAAAAAAAAA\n\
AAAAAAAAAAAAAFhZWiAAAAAAAADzUQABAAAAARbMWFlaIAAAAAAAAAAAAAAAAAAAAABYWVogAAAA\n\
AAAAb6IAADj1AAADkFhZWiAAAAAAAABimQAAt4UAABjaWFlaIAAAAAAAACSgAAAPhAAAts9kZXNj\n\
AAAAAAAAABZJRUMgaHR0cDovL3d3dy5pZWMuY2gAAAAAAAAAAAAAABZJRUMgaHR0cDovL3d3dy5p\n\
ZWMuY2gAAAAAAAAAAAAAAAAAAAAAAAAAAAAAAAAAAAAAAAAAAAAAAAAAAAAAAAAAAAAAZGVzYwAA\n\
AAAAAAAuSUVDIDYxOTY2LTIuMSBEZWZhdWx0IFJHQiBjb2xvdXIgc3BhY2UgLSBzUkdCAAAAAAAA\n\
AAAAAAAuSUVDIDYxOTY2LTIuMSBEZWZhdWx0IFJHQiBjb2xvdXIgc3BhY2UgLSBzUkdCAAAAAAAA\n\
AAAAAAAAAAAAAAAAAAAAAGRlc2MAAAAAAAAALFJlZmVyZW5jZSBWaWV3aW5nIENvbmRpdGlvbiBp\n\
biBJRUM2MTk2Ni0yLjEAAAAAAAAAAAAAACxSZWZlcmVuY2UgVmlld2luZyBDb25kaXRpb24gaW4g\n\
SUVDNjE5NjYtMi4xAAAAAAAAAAAAAAAAAAAAAAAAAAAAAAAAAAB2aWV3AAAAAAATpP4AFF8uABDP\n\
FAAD7cwABBMLAANcngAAAAFYWVogAAAAAABMCVYAUAAAAFcf521lYXMAAAAAAAAAAQAAAAAAAAAA\n\
AAAAAAAAAAAAAAKPAAAAAnNpZyAAAAAAQ1JUIGN1cnYAAAAAAAAEAAAAAAUACgAPABQAGQAeACMA\n\
KAAtADIANwA7AEAARQBKAE8AVABZAF4AYwBoAG0AcgB3AHwAgQCGAIsAkACVAJoAnwCkAKkArgCy\n\
ALcAvADBAMYAywDQANUA2wDgAOUA6wDwAPYA+wEBAQcBDQETARkBHwElASsBMgE4AT4BRQFMAVIB\n\
WQFgAWcBbgF1AXwBgwGLAZIBmgGhAakBsQG5AcEByQHRAdkB4QHpAfIB+gIDAgwCFAIdAiYCLwI4\n\
AkECSwJUAl0CZwJxAnoChAKOApgCogKsArYCwQLLAtUC4ALrAvUDAAMLAxYDIQMtAzgDQwNPA1oD\n\
ZgNyA34DigOWA6IDrgO6A8cD0wPgA+wD+QQGBBMEIAQtBDsESARVBGMEcQR+BIwEmgSoBLYExATT\n\
BOEE8AT+BQ0FHAUrBToFSQVYBWcFdwWGBZYFpgW1BcUF1QXlBfYGBgYWBicGNwZIBlkGagZ7BowG\n\
nQavBsAG0QbjBvUHBwcZBysHPQdPB2EHdAeGB5kHrAe/B9IH5Qf4CAsIHwgyCEYIWghuCIIIlgiq\n\
CL4I0gjnCPsJEAklCToJTwlkCXkJjwmkCboJzwnlCfsKEQonCj0KVApqCoEKmAquCsUK3ArzCwsL\n\
Igs5C1ELaQuAC5gLsAvIC+EL+QwSDCoMQwxcDHUMjgynDMAM2QzzDQ0NJg1ADVoNdA2ODakNww3e\n\
DfgOEw4uDkkOZA5/DpsOtg7SDu4PCQ8lD0EPXg96D5YPsw/PD+wQCRAmEEMQYRB+EJsQuRDXEPUR\n\
ExExEU8RbRGMEaoRyRHoEgcSJhJFEmQShBKjEsMS4xMDEyMTQxNjE4MTpBPFE+UUBhQnFEkUahSL\n\
FK0UzhTwFRIVNBVWFXgVmxW9FeAWAxYmFkkWbBaPFrIW1hb6Fx0XQRdlF4kXrhfSF/cYGxhAGGUY\n\
ihivGNUY+hkgGUUZaxmRGbcZ3RoEGioaURp3Gp4axRrsGxQbOxtjG4obshvaHAIcKhxSHHscoxzM\n\
HPUdHh1HHXAdmR3DHeweFh5AHmoelB6+HukfEx8+H2kflB+/H+ogFSBBIGwgmCDEIPAhHCFIIXUh\n\
oSHOIfsiJyJVIoIiryLdIwojOCNmI5QjwiPwJB8kTSR8JKsk2iUJJTglaCWXJccl9yYnJlcmhya3\n\
JugnGCdJJ3onqyfcKA0oPyhxKKIo1CkGKTgpaymdKdAqAio1KmgqmyrPKwIrNitpK50r0SwFLDks\n\
biyiLNctDC1BLXYtqy3hLhYuTC6CLrcu7i8kL1ovkS/HL/4wNTBsMKQw2zESMUoxgjG6MfIyKjJj\n\
Mpsy1DMNM0YzfzO4M/E0KzRlNJ402DUTNU01hzXCNf02NzZyNq426TckN2A3nDfXOBQ4UDiMOMg5\n\
BTlCOX85vDn5OjY6dDqyOu87LTtrO6o76DwnPGU8pDzjPSI9YT2hPeA+ID5gPqA+4D8hP2E/oj/i\n\
QCNAZECmQOdBKUFqQaxB7kIwQnJCtUL3QzpDfUPARANER0SKRM5FEkVVRZpF3kYiRmdGq0bwRzVH\n\
e0fASAVIS0iRSNdJHUljSalJ8Eo3Sn1KxEsMS1NLmkviTCpMcky6TQJNSk2TTdxOJU5uTrdPAE9J\n\
T5NP3VAnUHFQu1EGUVBRm1HmUjFSfFLHUxNTX1OqU/ZUQlSPVNtVKFV1VcJWD1ZcVqlW91dEV5JX\n\
4FgvWH1Yy1kaWWlZuFoHWlZaplr1W0VblVvlXDVchlzWXSddeF3JXhpebF69Xw9fYV+zYAVgV2Cq\n\
YPxhT2GiYfViSWKcYvBjQ2OXY+tkQGSUZOllPWWSZedmPWaSZuhnPWeTZ+loP2iWaOxpQ2maafFq\n\
SGqfavdrT2una/9sV2yvbQhtYG25bhJua27Ebx5veG/RcCtwhnDgcTpxlXHwcktypnMBc11zuHQU\n\
dHB0zHUodYV14XY+dpt2+HdWd7N4EXhueMx5KnmJeed6RnqlewR7Y3vCfCF8gXzhfUF9oX4BfmJ+\n\
wn8jf4R/5YBHgKiBCoFrgc2CMIKSgvSDV4O6hB2EgITjhUeFq4YOhnKG14c7h5+IBIhpiM6JM4mZ\n\
if6KZIrKizCLlov8jGOMyo0xjZiN/45mjs6PNo+ekAaQbpDWkT+RqJIRknqS45NNk7aUIJSKlPSV\n\
X5XJljSWn5cKl3WX4JhMmLiZJJmQmfyaaJrVm0Kbr5wcnImc951kndKeQJ6unx2fi5/6oGmg2KFH\n\
obaiJqKWowajdqPmpFakx6U4pammGqaLpv2nbqfgqFKoxKk3qamqHKqPqwKrdavprFys0K1Erbiu\n\
La6hrxavi7AAsHWw6rFgsdayS7LCszizrrQltJy1E7WKtgG2ebbwt2i34LhZuNG5SrnCuju6tbsu\n\
u6e8IbybvRW9j74KvoS+/796v/XAcMDswWfB48JfwtvDWMPUxFHEzsVLxcjGRsbDx0HHv8g9yLzJ\n\
Osm5yjjKt8s2y7bMNcy1zTXNtc42zrbPN8+40DnQutE80b7SP9LB00TTxtRJ1MvVTtXR1lXW2Ndc\n\
1+DYZNjo2WzZ8dp22vvbgNwF3IrdEN2W3hzeot8p36/gNuC94UThzOJT4tvjY+Pr5HPk/OWE5g3m\n\
lucf56noMui86Ubp0Opb6uXrcOv77IbtEe2c7ijutO9A78zwWPDl8XLx//KM8xnzp/Q09ML1UPXe\n\
9m32+/eK+Bn4qPk4+cf6V/rn+3f8B/yY/Sn9uv5L/tz/bf///+4ADkFkb2JlAGTAAAAAAf/bAIQA\n\
BgQEBAUEBgUFBgkGBQYJCwgGBggLDAoKCwoKDBAMDAwMDAwQDA4PEA8ODBMTFBQTExwbGxscHx8f\n\
Hx8fHx8fHwEHBwcNDA0YEBAYGhURFRofHx8fHx8fHx8fHx8fHx8fHx8fHx8fHx8fHx8fHx8fHx8f\n\
Hx8fHx8fHx8fHx8fHx8f/8AAEQgASAEAAwERAAIRAQMRAf/EAaIAAAAHAQEBAQEAAAAAAAAAAAQF\n\
AwIGAQAHCAkKCwEAAgIDAQEBAQEAAAAAAAAAAQACAwQFBgcICQoLEAACAQMDAgQCBgcDBAIGAnMB\n\
AgMRBAAFIRIxQVEGE2EicYEUMpGhBxWxQiPBUtHhMxZi8CRygvElQzRTkqKyY3PCNUQnk6OzNhdU\n\
ZHTD0uIIJoMJChgZhJRFRqS0VtNVKBry4/PE1OT0ZXWFlaW1xdXl9WZ2hpamtsbW5vY3R1dnd4eX\n\
p7fH1+f3OEhYaHiImKi4yNjo+Ck5SVlpeYmZqbnJ2en5KjpKWmp6ipqqusra6voRAAICAQIDBQUE\n\
BQYECAMDbQEAAhEDBCESMUEFURNhIgZxgZEyobHwFMHR4SNCFVJicvEzJDRDghaSUyWiY7LCB3PS\n\
NeJEgxdUkwgJChgZJjZFGidkdFU38qOzwygp0+PzhJSktMTU5PRldYWVpbXF1eX1RlZmdoaWprbG\n\
1ub2R1dnd4eXp7fH1+f3OEhYaHiImKi4yNjo+DlJWWl5iZmpucnZ6fkqOkpaanqKmqq6ytrq+v/a\n\
AAwDAQACEQMRAD8A9U4qhNU1aw0y2NzeyiNKhUUAs7ueiIgqzMfAYqxrU9b16Sz+uzuNC0xzwiWi\n\
TX8rEEhQGPpRE0O3xEd6YqoTaJaS3MS/o+41mOSFZ/Wv5rhjIGqSqhgLeNlAHwtxqT2G+FCGj8v2\n\
5luo/wDDNsY04ul0bYRcNzyRER3klZfhoRxrvv0BVbkSOyu9NtLBr7TLy6RnlihnaeKMoORX6vOJ\n\
eRKVfgArcRtuKYqnUfmPUdMJXXI45rNSAdWswTGlen1iE8nhr41K/LAlkcckcsayROHjcBkdSCpB\n\
3BBHUYquxV2KuxV2KuxV2KsV/MzX/MWheU59Q0C0+t36uiEcDJ6cbGjScF3am331OwzK0eKE8lTN\n\
BxNblnjxmUBZRH5e6zrus+UrHUdctfqmpTB/Vj4NHUK5CPwbdeSgH+zI6vHGGQiJsMtJknPGJTFS\n\
ZFmO5LsVdirsVdirsVdirsVdirzLyF548/6x541TS9a0r6rpVuJSj+i8folHCxr6rfDJzX7+o2zZ\n\
6rTYoYhKJuTq9Lqs080ozjURfT9LM/MvnLy15ajibWb1LZrgkW8VGeSQggHiiBm7jfpmFh088n0i\n\
3NzamGL6zSdZS3vOfy485+fdb8yaxY+YNI+pWFoGME3pPHwkDhVh5MSJOSEtUeHgRmx1enxQhEwl\n\
ZLrdHqc05yE41EfivN3nrzp570jzro2laLpP1vSrv0/Xm9KR+ZeQrIvqKQsfBAG36dTtjptPinil\n\
KUqkF1WpzQyxjCNxPl5s/vr6zsLSW8vZkt7WBS800hCoqjuScwIxMjQ5uwlIRFnYIPy95k0fzDYH\n\
UNIn+s2YkeITcWQFk2agcKafRk8uGWM1LYsMWaOSPFE2ERq2qWul2Et7ck+nGBRFFWd2NFRB3ZmN\n\
BlTawZL6ae+fVZ3S91W2eVLzSYyfWt7anBlsqkcnib+8cLVmHEEDqVQiapLoul31haIt/aQSgxeu\n\
vKGBo6y8KIkTSzfDydB8KUqz9cUID61ePOLXWdTmnu6mK3022Y21shjkKqo9P00KsicVf4gK7jah\n\
VVvqMcct0Bo9xarGtwILr1zHRvWDEvIknxfVqcOKFi3t1CqyDUJDcNqujPHqxir6lrqEazTCJWjV\n\
KT/FKjlmPBGdthXr8OKou21OQRFNID2NzdtHJfy3LwsIYXm+2GlB9SNhJvJv9njRSQMVTfTdX07S\n\
J3l0y7W88vK6R6kkQb07OaX7MsJNV9Fz9tFJ4dRtilnIIIqNwcCpX5o1ltE8u6jq6RCdrG3knEJP\n\
EMUWtK0NMtw4+OYj3lqz5OCBl3C0n/LTzvL5y8vPq0totkyXD2/pK5kBCKjcqkL/AD5drNN4M+G7\n\
2aNFqvHhxVW9In8wfNknlPyvca3HbC7eB4kEDMUB9Rwn2gG6V8MjpcHizEbpnq9R4OMzq6Yjpn5z\n\
ahrWj2jaB5fk1XXpkeS8s4ZKQWiiV44/VmZR8ThOQXbbvmXPs8QkeOXDHv7/AIOHj7SOSI4I8U+o\n\
7veUAv55a3o2tw6b508utpUc1D9YjctxQmnMKQRIoPXi23udsn/JsZx4sUuJr/lSUJiOWHCzzz/5\n\
vbyt5Un12CBb30miCRF+CsJXC15AN/NXMHS6fxcnATTsNXqPCxmdXSSz/mRqn/KsIPOtrpSTSN8d\n\
zY+q1EiErRF1YISaEAnbpXwy4aOPjnET8Wg62X5fxRH4fGk88gecIvNvli31lIhbySM8dxbhufpy\n\
RsRTlQVqtG+nKNVp/CmYt+k1AzYxPkmPmLWrfQ9Cv9XuBWKxheYpWnIqPhQHxZqKMrw4zOYiOrbm\n\
yjHAyPQMa0f8yYP8Bp5v8yQLpVtMzfVrdGMryLXjGFBCEu5ViB/LvWlcycmjPi+HA8RcXHrR4Piz\n\
HCEBo/nj8w/Mlr+ktB8uW1vpTk/VZdSuWSSZQftKkamg/DwJyzJpsOM8M5ky8gwxarNlHFCAEeln\n\
n9iYeVfzKi1PXZ/LOt2DaJ5ktxUWUkiyxzKF5coZQFDfD8VKdOhNDSvPo+GHHE8UO9ng1olM45jg\n\
n3d/uS/zH+ba6H+YEHlm5tIksXWOSfUpJSvpoyF2Yrxp8NPHLMOg48XGDv3MM3aAx5hjI277QGk/\n\
nXc6l5ngt/0O9j5Zkjnm/S92HUmG3heVpQAvCnwUoCcnk7OEYXxXPbYebVj7SMsgHDWPf1HyFo/T\n\
vP3njzJbS6l5V8vwNo6s6W1xqFwYpLkoaExxqKLuKfE1K9+uQnpcWM8OSR4vIcm3Hq8uUGWOI4el\n\
nmn3kHzbqfmXT7yfUdKbSbmxunspYWk9SskQBcj4VpQtTv8APKNVgjjIAPECLb9JqJZYkyjwkGkj\n\
8kfmpceZfOuq+W5NOS2j01Lh1uVlLl/QnSEVUqtK869cu1OiGPEJ3d191tGm1/i5ZY6rhv7DTzL8\n\
+L/zLca/pQ1XS47FIHnXTmSdZvXj9RKOwX7HRdj45s+zIwEDwm+V7cnVdrTmZx4o1V1vze2eWNW8\n\
73t5LH5g0GLSrVY+UU0d2lwWk5AceKjbaprmlzY8UR6JcR91O9wZMsj648I99pB/ysPzdrgmk8me\n\
WzeafEzxpql/MttFK6VB9KIkOw5Cla/OmX/lMcP72dHuG7jDWZMn91C495NIDRvzi1W280QeWfOm\n\
i/oe+uSiQ3Mb84i0h4oafEODNUc1cgHY9yLMnZ8TAzxS4gGvF2lIZBjyx4ZFHfnVfeY4fKWoW9jp\n\
iXOlTWzfX75p1jaD4xTjEd3+jK+zowOQEmpXsO9t7SnMYyIxuNbm+TEvyW1fz1b+U7e30rQIb7Sz\n\
dSc757tIWHJhz/dnf4fxzL7Rx4jkJlKpVypw+zMmUYwIwuN87/QzrzPLqWp6vLDp0RuRo6j04o5U\n\
hc3cq1aRWkV1JgiYU+E0Z80jvUDaRX2r3lpGyR2usXKSPfXlqJYjFaBijOUlSIi4lblGGodqkYUK\n\
OsKI544dOC2dvE7WOnOPUQW8SloriYOAUbkRL6nJgaKrA1xVdZyW+nW8MNoy3tzAJBqumTIsU0kN\n\
wP35iekaSf3YYK3xUFKj7OKqg1SOzNlBqNx6ltpk11dFzyZrkECaChUHkyiZXcDoN+gNFUBqVxHM\n\
YL9byx/Tgke7kt4VRjGoBkVPVkqpk5KqqCgPI/61VUfpWmwaqk1hHII7mNDc6bcHlIY5VpHcxyFl\n\
USJLySSRKUPqdBtiqhaTarFpxVPqdlpn1yQ62l1IPWeRn/0qOUtQcFDcVpVmXhirKfJV+j2c2mCY\n\
zrYcDZznrLZTr6ls5rTfhVD/AKuBK38y/wDyX/mD/mBn/wCIHMnR/wB9H3hxtb/cz/qliP8Azjl/\n\
ygM//bQm/wCTcWZfa/8Aej+r+twexf7k/wBY/oTH8+//ACWmof8AGW3/AOTy5X2X/fD4/c3dq/4v\n\
L4fet/IPTra1/LayuYlAlv5biadu5ZJmhH/CxDD2pMnMR3V+tHZMAMAI6399JJ/zkvZwP5S0u9ZQ\n\
biG/EMb9wk0MjOPpMK5d2PI+IR5fpcftuI8OJ68X6D+pv8wZHk/5x+06Rzyd7LS2Zj3JERJx0o/w\n\
s++X6U6s3oh/Vj+hkX5S2dtfflLpVldIJLa5t7iGeM9GR5pVYfSDmPr5GOoJHMEfcHJ7PiJaaIPI\n\
g/eWGfkndXHlnzpr/kO/f/djTWZbYO8WxKj/AItgKv8AJczO0YjJjjlHx/HkXB7MkcWWWGXw/HmN\n\
2SfnDJPrVzoXkSzcrNrdyJr8qRVLO3+JiQfEjkvumY3Z4EBLKf4Rt7z+PtcrtEmZjhH8Z39w/H2M\n\
G/5yFuFj1ny75Zt0aPTrS1WSO3gFTSRzAqqmwJVIaL88zuyh6ZTPMn9v6XX9sH1wxj6QOny5fB6L\n\
bfmdBa20Vtb+S/M0cECLHDGum7KiDiqj952AzXS0ZJs5Mf8ApnZx1wAoY8n+l/a84/MHXNT1rzto\n\
Wv6L5e1mzu9MZFuPrVm0bERy80HwGTajMDXNjpcUYYpQlKJEu4ut1eWU8sJwhMGPeF35i6Xb6r+f\n\
WmafcoJLadrITxt0aMfE6n/WUUx0kzHSkjnunW4xPWRieWz2D8xdGvdW8javpmnD/SprekEa7Fij\n\
B/TH+uF4/Tmo0mQQyxlLlbudZjM8Uox508g/LT86rXyvpMXlnzHYTxpYu6RXES/GgdyxWaJ+B+Fm\n\
O43p28dvrOzjllxwPN0uh7TGKPh5Advxu9u8ueZvL/mKxN9ol3Hd2/KkhSqsreDowVlPzGaTNhnj\n\
NSFO+w54ZBcDYeL/AJMf+Tk80f8AGK+/6jos3PaH+LQ+H+5Lo+zv8an/AJ3+6Cr/AM5I/wDHa8s/\n\
6s3/ACcjwdj/AEzT239UPj+h7xmiegYzqHnzyB5eK6fPqdratB+7Wxtx6jR06J6MAdl+VMyYaXLk\n\
3AJ8/wC1xZ6vDj2MgK6fsDxL8+PNtnrWoaJNp9nd24tVmZL66ge3E3JoyvpCQKzBONa0/azddmYD\n\
ASBIN9AbdF2tqBMxoEVe5Fdz2b82f/Jc69/zDH/iS5p9D/fR97vNf/cS9yRf849/+S6i/wCYqf8A\n\
WMv7V/vvgHH7I/uB7yl6fo/UpICxvE1S9kkuoZrUQXES/WpWZTNAayqvp8AWoBQdc1zsmU+WayT3\n\
0sZLLcPLzY/E7Wtpys7eNSf5mjeQn/mrFLBbSKSza0uZP0fJBayxSpBBaGK7P1dxIFM5tY/iHD94\n\
eQqAcUM5n1S51TW7G0vbGBdH1G2aa2NwokldVjDSBGRh6b0kG1DsK1rgSxG3gsbcW8pu2nke/tml\n\
sqhmKyqsziqqQxYcl+18RqOophQnEnm+4GmXFsuiJBZ3Ba1k+riVW5TKVVh+59Mmvi334ql3la0u\n\
Br+mc5tOeNpOSmwszBKQqFgfUNtFVNhy+LfFUdrgmi1trkPbQ3LrzkurhI2iSe2cWskimUhU5pNC\n\
x8ONNztiqZeWrh11ywlfUIdTluobqzurq3cSoZImS6iXmqxqSqTONloBtgSnfn2yuL3yTrtrbrzn\n\
lsZxEg6s3pkhR7npl+lkI5Yk94cfVRMsUgOfCXm//ONvmDT20G+0J5UTUIrprmOEmjPFJGi1UHrx\n\
ZDWnTbNl2viPGJ9Kp1nYuaPAYX6rtMf+chdesLfya2j8xJf3ssT+gpqyQxuGMrgdF5cVFepOVdlY\n\
icnF0Db2xlAxcPU/i06/I7/yVuif9HX/AFFzZT2l/fy+H3Bu7L/xePx+8pF/zkp/ygtj/wBtSL/q\n\
Hny/sf8AvT/V/SHH7b/uR/W/QUP59/8AWetM/wCYHSv+IxZLS/42ffL9KNV/iQ/qx/Qyv8l//JZa\n\
H/xjl/6iJMxe0f7+X46OV2Z/i8fx1LB/zxs7ny75q0Dz5p6/vI5FgulGwZ4qsgYj/fkXND7DM3s2\n\
QyY5Yi4PakTiyQzR93494tP/AMr5D5q80a75+mjdLeRhpuiRy9Ut4gGdqbgFzTodjyFco1o8KEcQ\n\
959/4/Q5GhPjZJZj/Vj7vx+lj3/ORmgX0c+kebLNCy2dLe5elRHxk9SBj/klmYfOnjmR2TlFSxnr\n\
+C43bOIgxyjpt+p6r5R82aR5o0WDU9OmVxIq/WIAwLwyEfFHIOoIP39Rtmqz4JYpcMnb6fURywEo\n\
/wBiI1LzHounX1lYXd0iX2oSCK0tQayOTXfiNwopux2yMMMpAkDYM55oxIiTvLk8a82f+tF6P87X\n\
/iDZucH+Jy+Lpc/+PR+H6Xtuq6pY6VptzqV9J6VnaRtLPJQmiqKnYVJ+QzSwgZSERzLu5zEImR5B\n\
LtS8u+UPNNkk19Y2up29xGDDdcVZjG4qDHMvxrUd1bLIZsmI0CYn8dGvJhx5RuBIH8bF5X+R2kix\n\
8++bI9Llaby/alraKatVdhMfR36OVRX+IfxzadpZOLFDi+s/qdT2Xj4c2Th+gbfagfyY/wDJyeaP\n\
+MV9/wBR0WT7Q/xaHw/3Ja+zv8an/nf7oKv/ADkqfT1Xy1KwIjC3HxU2+F4icHY/0z+H6U9t84fH\n\
9D038zNUvLP8vNZv9MkIn+rAwzRE1CSMqs6svgjEgj55rNHAHNES73a66ZjhkY86YZ/zjlpeg/4X\n\
uNTijjk1k3LxXU7AGWNAq8EUndVYGu3U/LbN7XnPjEf4acHsbHDw+IfVbFv+cldTsLjXNJsoJ1lu\n\
rOGU3Uampj9VlKBqbAkKTTrT5jMrseBEZE8i4nbeSJlGIO4u3rn5qxvJ+XWvqiliLRmIHgpDE/QB\n\
mo0J/fR97udcP3M/cxv/AJx2uYZfy/aJGrJb3kySr3BYI4/Bsye1okZfg4vY8gcNdxKl5eN3I+ix\n\
jSbee0jFk0uoPYyvLGypEAFuEcfGrDclaKv832c1rtEbo8OpTQaPHaF5JbaSshRvhhQXkizCQVWv\n\
qtFUE1+ww2/aVbv302atoi0uleT1SEA2eO8qQ3WpDLXb76GiqzzTdXsvlXTJdK5KdJt4ZpruPdon\n\
aJUWPnyUr8LktxVj0rQGuKoCJNbs723ePUY47S1jOoiYky+ml4SlZHZC0rVoeJarDpTsqs06PWpZ\n\
I7V/Ut44LuCadLoNHXiVIWOivybg4J5caVHjiqa2zQ3FlaQ6VwN+lo6EIgDfFZxgqCONasr0364q\n\
smjne5sLZorkiGK7rFbsDeITJbrKy1Bpylb1ELGtN6jaiqt5ejgi1vTbW0S4ggtL65T0rooZNrFS\n\
1VRVC/FKCetTvWpxV6HgS8ok/LT8nvN+rT3OkX3G8B9a5i0y5QAFm+3wZZONT/LQZtRrNRhjUht5\n\
h1B0OmzyuJ3/AKJZHa/lB5IttCvNHjtZDFqAjF7dtIWuZBFIsqgyH7I5INlAGY8tflMxK+XLucmP\n\
Z2IQMa58+9M/IyeVLTRV0fy1eJd2Wms8bBJRMyNI7SEOw/ymOVanxDLimKJbtMMcY8OM2IqvnDyf\n\
ofmrTI7DWQ5tIJhcr6b+mQ6Iybt4cXODT6iWKVx5p1Gnhljwz5c0kv0/LjVvII02bU4pPK9iLe0a\n\
6ScBVNuE9JGlH7X2cuic0MvEB6zZ5d7RIYJ4eEkeGKHPu80+8nWWg2XluytdAmFxpEasLSYP6oYG\n\
Ri3x9/iJyjUSnKZM/qcjTxhGAEPpS/8AMGXyLcaO+k+bL+C2trgpIsbyiOYlGBDRgfH1FCQMs0oy\n\
iXFjBJa9WcRjw5CAD5rfIeq+QY9Ng0LyvqVvPFaK3p26ygzEFi7sVNGbdtzTHVQy8RnkB3RpcmER\n\
EMZG3mnPmHU/L1hpzHX57eDT7k/V3+tlRFIXUn0yH2NVU7ZTihOUvRdjubs04Rj6yOE7bvONX/Lb\n\
8o9OWHXRq8ug294oltZLW9ESSK1HBi5iRyCCDRc2WPWaiXo4eKu8OtyaLTR9fFwX3STj8v8ASfym\n\
jvmn8uXUGpawFJe5nmM93xGxZRIar1oWRRlOqyagipgiPyDdpMenErgRKfvsp5ffl75cvfNkHmmd\n\
JTq1twMTCQiP92CFqn05RHVzjjOMfSXIlpISyDIfqCca1oum61pc+l6nD9YsbkBZoeTLUKwYfEhV\n\
hRlB2OU48koSEo8w25cUZxMZCwWHWv5M+XrOF7W01XWLfTZK+ppsV6yW7BvtAoqgkHvvmZLtGZ3M\n\
Y331u4UezYDYSmI93Fsy/Q9B0fQtOj07SbVLSzjqViSu5PVmYkszHxY1zEyZZTPFI2XNxYo448MR\n\
QSfy/wDlz5a0HzBea9p6SrqF+sq3DPIWQiaVZXotNviUZbl1c8kBA8g04tHjxzM4/UUV5v8AJWge\n\
bdOWx1iFnSJucE0bcJY2IoSjb9R1BBGR0+pniNxZajTQzRqSB8tflxougI0UV3f39s0LWy2l9cNN\n\
brC/2kWEBY6U2+zk82slk6AHyG/zYYNHHGKuUhy3Nj5ckjH5DeT4b+S80691PS/U+1BZ3IjTjWvG\n\
rI8lP9nl/wDKeQipCMveHH/krGJXEyj7imt5+UPkK70aLSX07hDDIZluEdhcGRxR3eUks5am/Ko+\n\
4ZVHX5RLiv8AU3S7PwmPCR+v5p/pXlzTdN0c6RGJLizdWSUXUj3DOrjiwZpC2xG1OmUTzSlLi6+W\n\
zkwxRjHh5jz3YlYfkl5T069luNNvNUsYpyPWtLa8eKJlBqEYqBKV+b5ly7SySFSET8HCh2ZjhK4m\n\
Q8gfwftS25trmK4udLk1SaygtJ5YbeyghnuZZebPPEUjjIj+xcLQsCap2pmA7BkvlX0xql1bTxSW\n\
t0SdRtI2BjYwXnxTRutTX07jlUdtqYEpXc2DrMs4kL+tK3GHiuxaO7U0IHI/3Q/jWi0KFG6tJLXR\n\
Ht0JuoLr60gsHma3CFZCvJSlBIGDp8Em2/2qdFUs0DT44ZGpKst/pbxKwPrRqJSks6GVZFSnxxCP\n\
psKkeyrK7qJTdacvISyypLPcSUIq9x+/Wm+wAtWC17CmKoPyvYNb32mzGXl68Y4igHH/AEON+v8A\n\
z0p9HviqU6rcW36SuLpLe5v7ZZVtR6HrevMLd+VzMJYAOLesycakKRHxFBSirI9Bt45vMitDNcXN\n\
tp9nzD3jO0yy37K4Q8/iBWKEbH+bAll2KvCYbYeSPz+RR+70zzEGCHt/pZrwHYUukA/1c3hPjaT+\n\
lD9H7HQCPgaz+jP9P/Hnqf5ieYx5d8mapqitxnjhMdqR19eX93GR/qs3I+wzV6TD4mQRdtrM3h4p\n\
S8vteRfke2peVfPt75W1dPQn1O0imWMn/dqRidF+fpSPy9xTNv2lw5cQyR/hP7HTdlcWHMcctjIf\n\
telfnB5hl0fyTdRWtW1HVmGnWSJuxe4BDcab1EfKnvTNboMXHlF8o7n4O07RzGGI19UvSPixT8wf\n\
K8Plj8iv0OlDJA1s1zIP253nVpG+XI0HtTMrS5jl1XF7/ucTV4Bi0nB3V96O8o+ZB5a/IW11oKGk\n\
tbaX0FPQyyXLxx19ubCvtkM+HxNWY95/Qz02fwtGJ9w/Sl/5G+VINVtLrztr4GpavfzuttNcgScE\n\
jorOobYMWqvsBQUyztLOYkYobRAauytPxg5p+qRKZfnh5V04eVn8y2ES2WtaNJDLDeW4EUhRpFjK\n\
llpXjyDL3FNupyvs3OfE4DvGXRt7VwR8PxBtOPUMU/M7zLL5l/JLy9q84AuptQjS5p0MsUNzG7U7\n\
civKnvmVosPh6mURy4f1OJrs/i6WEjz4v1sn/LD8vdG1Pypp2teZbddW1C6to47dboc47e0hHpwR\n\
RIfhHwKGJp1OYut1co5DGB4QD06nq5eh0cZYxLIOKRHXoOgYR+cnliy8jeZtE8weWk+o+uzyCGMn\n\
gk1uUJKg9FdZKFenXM7s/Mc8JQnv+1wO0sIwZIzx7fsfRMMqywpKtQsihlB60YVzniKelBX4Fdir\n\
sVdirsVdirsVdirsVdirEPOttdWFwmv2cjxKEW31ExFVbgG5RSVZZAArEo7cTRWr2xVBm2ngt7FH\n\
1B5fNqE3ds8pMkQ9dTW0LV3idY+OxrUc8KpVPd+YEuDa27/WdR05/rj6dLbssYWSoYkiRiVVZyRx\n\
rXpihDpryKLeO9gS4iCxlo1aFHpWAOwjuJhI3KKDjXgn2ie+yqy+udKaJvT0uRFlcszyC1iUAmV+\n\
I4SvtVkAHSgpiqMj8w6tcNE1okV/qAjVWjRVkHJIjFs1vPckBfVY/GqCrGtNsVWwPqrsLW31Jl/R\n\
S/Vr2c25X6vG6+k8gIdvjCx0WgO+Ko2Sy/RS2+vaJqLR6UONu9ou8jrGQsdusbeojuZOSj4VYM7M\n\
SemKsv8ALemXFjp5e84nUbyRrq/Zenqyfsr/AJKKAg+WBKa4q8p/5yF0CS48tWfmC1ql7olwrGVd\n\
mEUxCk7d1kCEeG+bXsrLUzA8pB1HbGK8YmOcD+PtpB3XmOD8xte8maRAQ9nHEuua5GvxKskPwLCd\n\
u0nJT4hhk44Tp4ZJHn9Mf1sJZhqZ44jl9cvh0+al+e9rcaJrvlzzzZLWazmW2uBWgbgTLGp2/aX1\n\
FY/LD2ZIThLEev4/UjtUHHOGYcxt+n9aZwXtr57/ADUsZrVhPoHle0S8V9ij3l2oeLoeqrxI8GQ5\n\
UYnBgIP1zNfAfj7W0SGo1AreGMX8Ty/HkmX59/8AktNQ/wCMtv8A8nlyvsv++Hx+5t7V/wAXl8Pv\n\
YhdWk9z/AM4zwCFeTQoJmUdeCXxLH6BvmYJAa3f8elwjEnQbfj1Lvyg/Ln8uvM3km3vtQ00XWpxS\n\
zQ3souLhDyDlkqsciKP3TL0GDX6vNjykA1HpsF7O0WDLiBkLlve5/X3Mxl/Ir8sHWi6S0RrXktzc\n\
k/L4pGGYY7Tz/wA77A5x7K0/837T+tiX54+XNK8u/lhpmlaVGYrKLVUZEZmcgvDcM3xMSepzL7Nz\n\
SyZzKXPh/SHC7Vwxx6eMY8uL9Bemfl+iJ5E8uhRQHTbRqe7QIT+JzWao/vZf1j97tdJ/cw/qj7nl\n\
3/OT3+8nl7/jJdfqizadjc5fD9Lqe3OUPj+h7Rp/+8Ft/wAYk/4iM00+Zd7HkiMil2KuxV2KuxV2\n\
KuxV2KuxV2KrZI45Y3ikUPG4KujCoKkUIIPY4qxFrVfLN0slzB9b0WMEWV6QzyWIJr6coAJMP8sg\n\
3UbHamKoa+ill0qC91E/XNRmnhi0e4s5UjuKykKxjmQcKUBcrx406+OFCRSjWbSAyQava3GniVra\n\
GHUU9BybKXb02T1EZI5P2tloeOw2CqYT2mr+rHBYwaUb0RtPdwmQc4w0v1hgyoGkcV4UIUEKfFqh\n\
VDwCYXGmSatrLyxavy9IWIWzhKu6KxM8xSQ8hxAVADxX4dsVT6H0tDivLTVIobbRGLRWNpAvKSVy\n\
wZfT48ZXkIbrxJqOopVglF6Jok09xDqOoW62cFtU6VpC0K2/PdpZKbGU12A2QbDfFWS4q7FUFrml\n\
W+r6Pe6Xcf3N7BJA560EileQ9xWoyeOZhISHRhlxicTE9Q88/Jb8stV8ofpO71lYvr11whg9J+YE\n\
KVZjWg+0xH/A5sO0dZHLQjyDrezNDLDZlzLK/wAx/K8nmfydqGkQhfrcirJaFjQCaJg679uVOP05\n\
i6TN4WQSPJy9Zg8XEYjmln5Q+Rbnyh5Ye1vwn6Uu53muyhDAAfBGgYAVAVeXzJy3X6kZp2PpDV2d\n\
pDhx0fqJ3Rf5qeWtU8y+TLrSNMCNeTSQsgkbgtEkVmqfkMhos0ceQSlyZ67BLLiMY8zX3qnkHyxc\n\
aX5BsfL+sxRvIkM0N5ACJI2WWRyVJ6EFX3warMJZTOKdJgMMIhL4sEg/LTz/AOR9auL/AMh3MF9p\n\
d1T1NKvW4kjegapRW4V+Fw6t2+ecdZhzxAyipDqHXjRZsEicJBiehZA8351azH9TNpp/lqJ9pr/1\n\
PrU4U9TCilk5f633jMetNDe5T8uXzconVT2qOPz5n4KX5m/l7rms+QtK8vaTL9du7C5heW5u5OLy\n\
LHBLGzsxrVizjJaPVxhlM5bAjp7wx12jnkwxhE2QRz9xZr5V0+503yvo+nXQAubKxtrecKagSRQq\n\
jUPfcZhZ5iU5EciS52CBjjjE8wAGDfnZ5B8w+b4NITRkiZrNp2m9WQR7SBONK9fsHM7s7VQxGXF1\n\
pwO09HPMI8PS3pFpG0VpDE/2kjVWp4gAHNbI2XZjkq4EuxV2KuxV2KuxV2KuxV2KuxV2KuIBFDuD\n\
irG73yPZGcXWkynTLlGMioiLJb82FC4ianBiNuUbKcVSO98qeZFtbS2W1t50s1aJJLecoXieVJmV\n\
47hW6vENxLWld98KFb6p5sOryXyaW8Z5zvH+9tgQbiJItn9R/sekrbp9GKt2HlHzK9hDYXE0FtaR\n\
SetF6jNeSo1PsqoW2h49+LK4xSyTTPLen2Nx9ccyXmoleLX903qS0/lXoqL7IBgVNcVdirsVdirs\n\
VdirsVdirsVdirsVdirsVdirsVdirsVdirsVdirsVdirsVdirsVf/9k="]]]]]],
   Selectable->False],
  DefaultBaseStyle->"ImageGraphics",
  ImageSize->{340.57142857143094`, Automatic},
  ImageSizeRaw->{867, 236},
  PlotRange->{{0, 867}, {0, 236}}]], "Input",
 Evaluatable->False,
 CellChangeTimes->{{3.7381366853360243`*^9, 3.7381367052729826`*^9}, {
  3.738136743209589*^9, 3.738136755130842*^9}},
 TextAlignment->Center,ExpressionUUID->"2fd9bc29-8954-41b7-b970-6fc323ec2cbf"],

Cell[BoxData[
 RowBox[{"\[IndentingNewLine]", 
  RowBox[{"(*", "               ", 
   StyleBox[
    RowBox[{
     RowBox[{"Method", " ", "of", " ", "Higher"}], "-", 
     RowBox[{"Order", " ", "Operators"}]}],
    FontFamily->"Anastasia",
    FontSize->21,
    FontWeight->"Bold",
    FontColor->GrayLevel[1]], 
   StyleBox["               ",
    FontFamily->"Anastasia",
    FontSize->21,
    FontWeight->"Bold"], "*)"}], "\[IndentingNewLine]"}]], "Input",
 CellChangeTimes->{{3.7313050896715584`*^9, 3.7313051685211544`*^9}, {
   3.731305246135953*^9, 3.7313052565582037`*^9}, {3.7313057174924407`*^9, 
   3.7313057207739687`*^9}, 3.7381367491935225`*^9},
 TextAlignment->Center,
 Background->RGBColor[
  1., 0., 0.],ExpressionUUID->"3ec33456-f611-4887-85fc-b4929eb7f078"],

Cell[BoxData[
 RowBox[{
  RowBox[{"(*", "\[IndentingNewLine]", " ", 
   RowBox[{
    RowBox[{
     StyleBox["Supplementary",
      FontWeight->"Plain"], 
     StyleBox[" ",
      FontWeight->"Plain"], 
     StyleBox["Code",
      FontWeight->"Plain"], 
     StyleBox[" ",
      FontWeight->"Plain"], 
     StyleBox["to",
      FontWeight->"Plain"], 
     StyleBox[" ",
      FontWeight->"Plain"], 
     StyleBox["the",
      FontWeight->"Plain"], 
     StyleBox[" ",
      FontWeight->"Plain"], 
     StyleBox["article",
      FontWeight->"Plain"], 
     StyleBox[" ",
      FontWeight->"Plain"], "\[IndentingNewLine]", "Method", " ", "of", " ", 
     "Higher"}], "-", 
    RowBox[{
    "order", " ", "Operators", " ", "for", " ", "Quantum", " ", 
     "Optomechanics"}]}], 
   StyleBox["\[IndentingNewLine]",
    FontWeight->"Bold"], 
   StyleBox["*)",
    FontWeight->"Bold"]}], 
  StyleBox["\[IndentingNewLine]",
   FontWeight->"Bold"], 
  RowBox[{
   StyleBox["(*",
    FontWeight->"Bold"], "\n", 
   RowBox[{
    RowBox[{
     StyleBox["Reference",
      FontWeight->"Plain"], 
     StyleBox[" ",
      FontWeight->"Plain"], 
     StyleBox["\[IndentingNewLine]",
      FontWeight->"Plain"], "SREP"}], "-", "18", "-", "10377"}], 
   "\[IndentingNewLine]", "*)"}], "\[IndentingNewLine]", 
  RowBox[{"(*", "\[IndentingNewLine]", 
   RowBox[{
    StyleBox["Journal",
     FontWeight->"Plain"], 
    StyleBox["\[IndentingNewLine]",
     FontWeight->"Plain"], 
    StyleBox["Scientific",
     FontSlant->"Italic"], 
    StyleBox[" ",
     FontSlant->"Italic"], 
    StyleBox["Reports",
     FontSlant->"Italic"]}], "\n", "*)"}], "\[IndentingNewLine]", 
  RowBox[{"(*", "\[IndentingNewLine]", 
   RowBox[{
    StyleBox["Author",
     FontWeight->"Plain"], 
    StyleBox["\[IndentingNewLine]",
     FontWeight->"Plain"], "Sina", " ", "Khorasani"}], "\n", "*)"}], 
  "\[IndentingNewLine]"}]], "Input",
 CellChangeTimes->{{3.738136455241258*^9, 3.738136541465562*^9}, {
   3.738136953247366*^9, 3.7381369587471714`*^9}, 3.740309127343279*^9},
 Background->RGBColor[
  1, 0.925, 0.925],ExpressionUUID->"3775c524-c16c-46a4-a58d-9c77bba7dd3a"],

Cell[BoxData[
 RowBox[{"(*", "\[IndentingNewLine]", " ", 
  StyleBox[
   RowBox[{
    RowBox[{
    "Mathematica", " ", "Code", " ", "for", " ", "Generation", " ", "of", " ",
      "Higher"}], "-", 
    RowBox[{"order", " ", "Optical", " ", "Spring", " ", "Effect"}]}],
   FontFamily->"Cooper Black",
   FontWeight->"Plain"], 
  StyleBox[" ",
   FontFamily->"Cooper Black",
   FontWeight->"Plain"], 
  StyleBox["\[IndentingNewLine]",
   FontFamily->"Cooper Black",
   FontWeight->"Plain"], "*)"}]], "Input",
 CellChangeTimes->{{3.73130415903319*^9, 3.7313042712785945`*^9}, {
   3.7313044183825703`*^9, 3.73130444071229*^9}, {3.73130466532016*^9, 
   3.7313048345078154`*^9}, {3.731304924854148*^9, 3.7313049303859143`*^9}, {
   3.731305030311468*^9, 3.73130504585929*^9}, 3.731305086111961*^9, {
   3.7313052681997023`*^9, 3.731305287498064*^9}, {3.7313054120490255`*^9, 
   3.731305426456279*^9}, {3.731307413728625*^9, 3.731307495844961*^9}, {
   3.7381360680879183`*^9, 3.7381360690720577`*^9}, {3.738136295243236*^9, 
   3.738136391459115*^9}, {3.7381365662929564`*^9, 3.738136578730114*^9}, {
   3.7381369300291595`*^9, 3.738137001046481*^9}, {3.7381370792785535`*^9, 
   3.738137089200137*^9}, {3.7381371208554544`*^9, 3.738137134089326*^9}, {
   3.7381373182099333`*^9, 3.7381373251629267`*^9}},
 Background->RGBColor[
  1, 0.9, 1],ExpressionUUID->"bbc446a0-dd96-4fd9-9e2f-26f520bb5128"],

Cell[BoxData[
 RowBox[{
  RowBox[{"(*", "\[IndentingNewLine]", " ", 
   RowBox[{
    RowBox[{"Copyright", " ", 
     RowBox[{"(", "C", ")"}], " ", "2018", " ", "by", " ", "Sina", " ", 
     "Khorasani", "\[IndentingNewLine]", "Vienna", " ", "Center", " ", "for", 
     " ", "Quantum", " ", "Science", " ", "and", " ", "Technology", 
     "\[IndentingNewLine]", "University", " ", "of", " ", "Vienna", 
     "\[IndentingNewLine]", "Vienna"}], ",", " ", 
    RowBox[{"Austria", "\[IndentingNewLine]", 
     RowBox[{"Email", ":", " ", 
      RowBox[{"sina", ".", 
       RowBox[{"khorasani", "@", "ieee"}], ".", "org"}]}]}]}], 
   "\[IndentingNewLine]", "*)"}], "\[IndentingNewLine]", 
  RowBox[{"(*", "\[IndentingNewLine]", "  ", 
   RowBox[{
   "Distributed", " ", "under", " ", "the", " ", "terms", " ", "and", " ", 
    "conditions", " ", "of", " ", "the", " ", "Creative", " ", "Commons", " ",
     "Attribution", " ", 
    RowBox[{"(", 
     RowBox[{"CC", " ", "BY"}], ")"}], " ", "license"}], " ", 
   "\[IndentingNewLine]", "*)"}]}]], "Input",
 CellChangeTimes->{
  3.731305433800541*^9, {3.738137127698843*^9, 3.7381371300581045`*^9}, 
   3.7381372368687334`*^9},ExpressionUUID->"520c7085-aedc-40b6-85de-\
be663e51d8bc"],

Cell[BoxData[{
 RowBox[{
  RowBox[{
   RowBox[{"Clear", "[", "\"\<Global`*\>\"", "]"}], ";"}], 
  "\[IndentingNewLine]"}], "\[IndentingNewLine]", 
 RowBox[{
  RowBox[{"Off", "[", 
   RowBox[{"General", "::", "obspkg"}], "]"}], ";"}], "\[IndentingNewLine]", 
 RowBox[{
  RowBox[{"Off", "[", 
   StyleBox[
    RowBox[{"ReplaceAll", "::", "reps"}], "MessageName"], "]"}], 
  ";"}], "\[IndentingNewLine]", 
 RowBox[{
  RowBox[{
   RowBox[{"Off", "[", 
    StyleBox[
     RowBox[{"Part", "::", "partw"}], "MessageName"], 
    StyleBox["]", "MessageName"]}], 
   StyleBox[";", "MessageName"]}], 
  "\[IndentingNewLine]"}], "\[IndentingNewLine]", 
 RowBox[{
  RowBox[{"<<", "PhysicalConstants`"}], 
  "\[IndentingNewLine]"}], "\[IndentingNewLine]", 
 RowBox[{
  RowBox[{"Micron", "=", 
   RowBox[{"10", "^", 
    RowBox[{"-", "6"}]}]}], ";"}], "\[IndentingNewLine]", 
 RowBox[{
  RowBox[{"Mega", "=", 
   RowBox[{"10", "^", "6"}]}], ";"}], "\[IndentingNewLine]", 
 RowBox[{
  RowBox[{"Kilo", " ", "=", " ", 
   RowBox[{"10", "^", "3"}]}], ";"}], "\[IndentingNewLine]", 
 RowBox[{
  RowBox[{"Giga", "=", 
   RowBox[{"10", "^", "9"}]}], ";"}], "\[IndentingNewLine]", 
 RowBox[{
  RowBox[{
   RowBox[{"Milli", "=", 
    RowBox[{"10", "^", 
     RowBox[{"-", "3"}]}]}], ";"}], 
  "\[IndentingNewLine]"}], "\[IndentingNewLine]", 
 RowBox[{
  RowBox[{"c", "=", " ", 
   RowBox[{"SpeedOfLight", "/", 
    RowBox[{"(", 
     RowBox[{"Meter", "/", "Second"}], ")"}]}]}], 
  ";"}], "\[IndentingNewLine]", 
 RowBox[{
  RowBox[{"hbar", "=", 
   RowBox[{
    RowBox[{"PlanckConstant", "/", 
     RowBox[{"(", 
      RowBox[{"Joule", " ", "Second"}], ")"}]}], "/", 
    RowBox[{"(", 
     RowBox[{"2", " ", "Pi"}], ")"}]}]}], ";"}], "\[IndentingNewLine]", 
 RowBox[{
  RowBox[{
   RowBox[{"kB", "=", 
    RowBox[{"BoltzmannConstant", "/", 
     RowBox[{"(", 
      RowBox[{"Joule", "/", "Kelvin"}], ")"}]}]}], ";"}], 
  "\[IndentingNewLine]", " "}], "\[IndentingNewLine]", 
 RowBox[{
  RowBox[{
   RowBox[{"T", "=", "1"}], ";"}], 
  "\[IndentingNewLine]"}], "\[IndentingNewLine]", 
 RowBox[{
  RowBox[{"Lambda", "=", 
   RowBox[{"1", "Micron"}]}], ";"}], "\[IndentingNewLine]", 
 RowBox[{
  RowBox[{"wOpt", "=", 
   RowBox[{"2", "Pi", " ", 
    RowBox[{"c", "/", "Lambda"}]}]}], ";"}], "\[IndentingNewLine]", 
 RowBox[{
  RowBox[{"wMech", "=", 
   RowBox[{"2", "Pi", " ", "1", " ", "Giga"}]}], ";"}], "\[IndentingNewLine]", 
 RowBox[{
  RowBox[{
   RowBox[{"gg0", "=", 
    RowBox[{"1", " ", 
     RowBox[{"Mega", "/", 
      RowBox[{"(", 
       RowBox[{"2", "Pi"}], ")"}]}]}]}], ";"}], 
  "\[IndentingNewLine]"}], "\[IndentingNewLine]", 
 RowBox[{
  RowBox[{"QOpt", "=", 
   RowBox[{"10", "^", "4"}]}], ";"}], "\[IndentingNewLine]", 
 RowBox[{
  RowBox[{"QMech", "=", 
   RowBox[{"10", "^", "5"}]}], ";"}], "\[IndentingNewLine]", 
 RowBox[{
  RowBox[{
   RowBox[{"a", "=", 
    RowBox[{"3", " ", 
     RowBox[{"10", "^", "11"}]}]}], ";"}], 
  "\[IndentingNewLine]"}], "\[IndentingNewLine]", 
 RowBox[{
  RowBox[{"k", "=", 
   RowBox[{"wOpt", "/", "QOpt"}]}], ";"}], "\[IndentingNewLine]", 
 RowBox[{
  RowBox[{"Gam", "=", 
   RowBox[{"wMech", "/", "QMech"}]}], ";"}], "\[IndentingNewLine]", 
 RowBox[{
  RowBox[{
   RowBox[{"v", "=", 
    RowBox[{"k", "+", "Gam"}]}], ";"}], "\[IndentingNewLine]", 
  "\[IndentingNewLine]"}], "\[IndentingNewLine]", 
 RowBox[{
  RowBox[{
   RowBox[{
    RowBox[{"nCav", "[", 
     RowBox[{"d_", ",", "A_"}], "]"}], ":=", 
    RowBox[{"Module", "[", "\[IndentingNewLine]", 
     RowBox[{
      RowBox[{"{", 
       RowBox[{"Eq", ",", "nn", ",", "ww", ",", "mm"}], "}"}], ",", 
      "\[IndentingNewLine]", 
      RowBox[{
       RowBox[{"Eq", "=", 
        RowBox[{"nn", "\[Equal]", 
         RowBox[{
          RowBox[{"A", "^", "2"}], "/", 
          RowBox[{"(", 
           RowBox[{
            RowBox[{
             RowBox[{"k", "^", "2"}], "/", "4"}], "+", 
            RowBox[{
             RowBox[{"(", 
              RowBox[{"d", "+", 
               RowBox[{"2", " ", 
                RowBox[{"gg0", "^", "2"}], " ", "wMech", " ", 
                RowBox[{"nn", "/", 
                 RowBox[{"(", 
                  RowBox[{
                   RowBox[{"wMech", "^", "2"}], "+", 
                   RowBox[{
                    RowBox[{"Gam", "^", "2"}], "/", "4"}]}], ")"}]}]}]}], 
              ")"}], "^", "2"}]}], ")"}]}]}]}], ";", "\[IndentingNewLine]", 
       RowBox[{"sol", "=", 
        RowBox[{
         RowBox[{"NSolve", "[", 
          RowBox[{"Eq", ",", "nn"}], "]"}], "//", "Flatten"}]}], ";", 
       "\[IndentingNewLine]", 
       RowBox[{"ww", "=", 
        RowBox[{"{", 
         RowBox[{
          RowBox[{"(", 
           RowBox[{
            RowBox[{
             RowBox[{"Re", "[", "nn", "]"}], "+", 
             RowBox[{"I", " ", 
              RowBox[{"Abs", "[", 
               RowBox[{"Im", "[", "nn", "]"}], "]"}]}]}], "/.", 
            RowBox[{"sol", "[", 
             RowBox[{"[", "1", "]"}], "]"}]}], ")"}], ",", 
          RowBox[{"(", 
           RowBox[{
            RowBox[{
             RowBox[{"Re", "[", "nn", "]"}], "+", 
             RowBox[{"I", " ", 
              RowBox[{"Abs", "[", 
               RowBox[{"Im", "[", "nn", "]"}], "]"}]}]}], "/.", 
            RowBox[{"sol", "[", 
             RowBox[{"[", "2", "]"}], "]"}]}], ")"}], ",", 
          RowBox[{"(", 
           RowBox[{
            RowBox[{
             RowBox[{"Re", "[", "nn", "]"}], "+", 
             RowBox[{"I", " ", 
              RowBox[{"Abs", "[", 
               RowBox[{"Im", "[", "nn", "]"}], "]"}]}]}], "/.", 
            RowBox[{"sol", "[", 
             RowBox[{"[", "3", "]"}], "]"}]}], ")"}]}], "}"}]}], ";", 
       "\[IndentingNewLine]", 
       RowBox[{"mm", "=", 
        RowBox[{"SortBy", "[", 
         RowBox[{"ww", ",", 
          RowBox[{
           RowBox[{"Im", "[", "#", "]"}], "&"}]}], "]"}]}], ";", 
       "\[IndentingNewLine]", 
       RowBox[{"mm", "[", 
        RowBox[{"[", "1", "]"}], "]"}]}]}], "\[IndentingNewLine]", "]"}]}], 
   ";"}], "\[IndentingNewLine]"}], "\[IndentingNewLine]", 
 RowBox[{
  RowBox[{
   RowBox[{
    RowBox[{"m", "[", "T_", "]"}], ":=", 
    RowBox[{"1", "/", 
     RowBox[{"(", 
      RowBox[{
       RowBox[{"Exp", "[", 
        RowBox[{"hbar", " ", 
         RowBox[{"wMech", "/", 
          RowBox[{"(", 
           RowBox[{"kB", " ", "T"}], ")"}]}]}], "]"}], "-", "1"}], ")"}]}]}], 
   ";"}], "\[IndentingNewLine]", "\[IndentingNewLine]", 
  "\[IndentingNewLine]"}], "\[IndentingNewLine]", 
 RowBox[{
  RowBox[{"\[Kappa]", "=", "k"}], ";"}], "\[IndentingNewLine]", 
 RowBox[{
  RowBox[{"\[CapitalGamma]", "=", "Gam"}], ";"}], "\[IndentingNewLine]", 
 RowBox[{
  RowBox[{"\[Gamma]", "=", "v"}], ";"}], "\[IndentingNewLine]", 
 RowBox[{
  RowBox[{"\[CapitalOmega]", "=", "wMech"}], ";"}], "\[IndentingNewLine]", 
 RowBox[{
  RowBox[{"\[Alpha]", "=", "a"}], ";"}], "\[IndentingNewLine]", 
 RowBox[{
  RowBox[{
   RowBox[{
    SubscriptBox["g", "0"], "=", 
    RowBox[{"2", "\[Pi]", " ", "gg0"}]}], ";"}], 
  "\[IndentingNewLine]"}], "\[IndentingNewLine]", 
 RowBox[{
  RowBox[{
   RowBox[{"n", "[", "\[CapitalDelta]_", "]"}], ":=", 
   RowBox[{"nCav", "[", 
    RowBox[{"\[CapitalDelta]", ",", "\[Alpha]"}], "]"}]}], 
  ";"}], "\[IndentingNewLine]", 
 RowBox[{
  RowBox[{
   RowBox[{"\[CapitalSigma]\[CapitalSigma]1", "[", 
    RowBox[{"w_", ",", "\[CapitalDelta]_"}], "]"}], ":=", 
   RowBox[{"2", 
    SuperscriptBox[
     SubscriptBox["g", "0"], "2"], 
    RowBox[{"n", "[", "\[CapitalDelta]", "]"}], "\[CapitalOmega]", 
    RowBox[{"(", 
     RowBox[{
      FractionBox["1", 
       RowBox[{"\[CapitalDelta]", "+", "w", "+", 
        RowBox[{
         FractionBox["I", "2"], "\[Kappa]"}]}]], "+", 
      FractionBox["1", 
       RowBox[{"\[CapitalDelta]", "-", "w", "-", 
        RowBox[{
         FractionBox["I", "2"], "\[Kappa]"}]}]]}], ")"}]}]}], 
  ";"}], "\[IndentingNewLine]", 
 RowBox[{
  RowBox[{
   RowBox[{"\[Delta]\[CapitalOmega]1", "[", 
    RowBox[{"w_", ",", "\[CapitalDelta]_"}], "]"}], ":=", 
   RowBox[{
    FractionBox["1", 
     RowBox[{"2", "w"}]], 
    RowBox[{"Re", "[", 
     RowBox[{"\[CapitalSigma]\[CapitalSigma]1", "[", 
      RowBox[{"w", ",", "\[CapitalDelta]"}], "]"}], "]"}]}]}], 
  ";"}], "\[IndentingNewLine]", 
 RowBox[{
  RowBox[{
   RowBox[{
    RowBox[{"\[Delta]\[CapitalGamma]1", "[", 
     RowBox[{"w_", ",", "\[CapitalDelta]_"}], "]"}], ":=", 
    RowBox[{
     RowBox[{"-", 
      FractionBox["1", "w"]}], 
     RowBox[{"Im", "[", 
      RowBox[{"\[CapitalSigma]\[CapitalSigma]1", "[", 
       RowBox[{"w", ",", "\[CapitalDelta]"}], "]"}], "]"}]}]}], ";"}], 
  "\[IndentingNewLine]"}], "\[IndentingNewLine]", 
 RowBox[{
  RowBox[{
   RowBox[{"HigherOrderSpring", "[", 
    RowBox[{"w_", ",", "T_"}], "]"}], ":=", 
   RowBox[{
    FractionBox["1", "2"], "+", 
    RowBox[{
     FractionBox["1", "\[CapitalOmega]"], 
     RowBox[{"(", 
      RowBox[{"w", "+", 
       RowBox[{"I", 
        FractionBox["\[CapitalGamma]", "2"]}]}], ")"}], 
     RowBox[{"(", 
      RowBox[{
       RowBox[{"m", "[", "T", "]"}], "+", 
       FractionBox["1", "2"]}], ")"}]}]}]}], ";"}], "\[IndentingNewLine]", 
 RowBox[{
  RowBox[{
   RowBox[{"\[CapitalSigma]\[CapitalSigma]2", "[", 
    RowBox[{"w_", ",", "\[CapitalDelta]_", ",", "T_"}], "]"}], ":=", 
   RowBox[{"2", 
    SuperscriptBox[
     SubscriptBox["g", "0"], "2"], 
    RowBox[{"(", 
     RowBox[{
      RowBox[{"n", "[", "\[CapitalDelta]", "]"}], "+", 
      RowBox[{"HigherOrderSpring", "[", 
       RowBox[{"w", ",", "T"}], "]"}]}], ")"}], "\[CapitalOmega]", 
    RowBox[{"(", 
     RowBox[{
      FractionBox["1", 
       RowBox[{"\[CapitalDelta]", "+", "w", "+", 
        RowBox[{
         FractionBox["I", "2"], "\[Kappa]"}]}]], "+", 
      FractionBox["1", 
       RowBox[{"\[CapitalDelta]", "-", "w", "-", 
        RowBox[{
         FractionBox["I", "2"], "\[Kappa]"}]}]]}], ")"}]}]}], 
  ";"}], "\[IndentingNewLine]", 
 RowBox[{
  RowBox[{
   RowBox[{"\[Delta]\[CapitalOmega]", "[", 
    RowBox[{"w_", ",", "\[CapitalDelta]_", ",", "T_"}], "]"}], ":=", 
   RowBox[{
    FractionBox["1", 
     RowBox[{"2", "w"}]], 
    RowBox[{"Re", "[", 
     RowBox[{"\[CapitalSigma]\[CapitalSigma]2", "[", 
      RowBox[{"w", ",", "\[CapitalDelta]", ",", "T"}], "]"}], "]"}]}]}], 
  ";"}], "\[IndentingNewLine]", 
 RowBox[{
  RowBox[{
   RowBox[{
    RowBox[{"\[Delta]\[CapitalGamma]", "[", 
     RowBox[{"w_", ",", "\[CapitalDelta]_", ",", "T_"}], "]"}], ":=", 
    RowBox[{
     RowBox[{"-", 
      FractionBox["1", "w"]}], 
     RowBox[{"Im", "[", 
      RowBox[{"\[CapitalSigma]\[CapitalSigma]2", "[", 
       RowBox[{"w", ",", "\[CapitalDelta]", ",", "T"}], "]"}], "]"}]}]}], 
   ";"}], "\[IndentingNewLine]"}], "\[IndentingNewLine]", 
 RowBox[{
  RowBox[{
   RowBox[{"\[Delta]\[CapitalOmega]2", "[", 
    RowBox[{"w_", ",", "\[CapitalDelta]_"}], "]"}], ":=", 
   RowBox[{
    SuperscriptBox[
     SubscriptBox["g", "0"], "2"], 
    RowBox[{"n", "[", "\[CapitalDelta]", "]"}], 
    FractionBox["\[CapitalOmega]", "w"], 
    RowBox[{"(", 
     RowBox[{
      FractionBox[
       RowBox[{"\[CapitalDelta]", "+", "w"}], 
       RowBox[{
        SuperscriptBox[
         RowBox[{"(", 
          RowBox[{"\[CapitalDelta]", "+", "w"}], ")"}], "2"], "+", 
        FractionBox[
         SuperscriptBox["\[Kappa]", "2"], "4"]}]], "+", 
      FractionBox[
       RowBox[{"\[CapitalDelta]", "-", "w"}], 
       RowBox[{
        SuperscriptBox[
         RowBox[{"(", 
          RowBox[{"\[CapitalDelta]", "-", "w"}], ")"}], "2"], "+", 
        FractionBox[
         SuperscriptBox["\[Kappa]", "2"], "4"]}]]}], ")"}]}]}], 
  ";"}], "\[IndentingNewLine]", 
 RowBox[{
  RowBox[{
   RowBox[{
    RowBox[{"\[Delta]\[CapitalGamma]2", "[", 
     RowBox[{"w_", ",", "\[CapitalDelta]_"}], "]"}], ":=", 
    RowBox[{
     SuperscriptBox[
      SubscriptBox["g", "0"], "2"], 
     RowBox[{"n", "[", "\[CapitalDelta]", "]"}], 
     FractionBox["\[CapitalOmega]", "w"], 
     RowBox[{"(", 
      RowBox[{
       FractionBox["\[Kappa]", 
        RowBox[{
         SuperscriptBox[
          RowBox[{"(", 
           RowBox[{"\[CapitalDelta]", "+", "w"}], ")"}], "2"], "+", 
         FractionBox[
          SuperscriptBox["\[Kappa]", "2"], "4"]}]], "-", 
       FractionBox["\[Kappa]", 
        RowBox[{
         SuperscriptBox[
          RowBox[{"(", 
           RowBox[{"\[CapitalDelta]", "-", "w"}], ")"}], "2"], "+", 
         FractionBox[
          SuperscriptBox["\[Kappa]", "2"], "4"]}]]}], ")"}]}]}], ";"}], 
  "\[IndentingNewLine]"}], "\[IndentingNewLine]"}], "Input",
 CellChangeTimes->{{3.7244015985199804`*^9, 3.7244016110209303`*^9}, {
   3.724401701574447*^9, 3.7244017023556376`*^9}, {3.724404990418648*^9, 
   3.724405617359047*^9}, {3.724405675753856*^9, 3.724405879881153*^9}, {
   3.724405995196356*^9, 3.7244063851878223`*^9}, {3.7244064389102182`*^9, 
   3.7244066512635794`*^9}, {3.724406718615529*^9, 3.724406732038574*^9}, {
   3.7244067768228273`*^9, 3.724406910949477*^9}, {3.7244069712194214`*^9, 
   3.724407009112764*^9}, {3.7244070620083594`*^9, 3.7244071057302446`*^9}, {
   3.7244071399985676`*^9, 3.724407140545479*^9}, {3.7244072035864644`*^9, 
   3.7244073683981295`*^9}, {3.724407411666854*^9, 3.7244074550295196`*^9}, 
   3.724408236431183*^9, 3.724408293888427*^9, {3.7244107802750463`*^9, 
   3.7244108405296907`*^9}, {3.724411477826584*^9, 3.7244115527102885`*^9}, 
   3.7244121226897182`*^9, {3.724412169532513*^9, 3.724412217820902*^9}, {
   3.724412398566766*^9, 3.724412399691847*^9}, {3.7244124332723827`*^9, 
   3.724412433788092*^9}, {3.7244127527681627`*^9, 3.724412777895014*^9}, {
   3.7244130121306252`*^9, 3.724413012583865*^9}, {3.7244142141361823`*^9, 
   3.7244142674371433`*^9}, {3.7244143171751394`*^9, 3.724414331363296*^9}, {
   3.724414391012599*^9, 3.7244143912625847`*^9}, {3.7244149937154894`*^9, 
   3.7244150014348445`*^9}, {3.7244150683771276`*^9, 
   3.7244150821593294`*^9}, {3.724415315472928*^9, 3.7244153245517044`*^9}, {
   3.7244154699725037`*^9, 3.724415497724391*^9}, {3.72441565384496*^9, 
   3.724415672174395*^9}, {3.724415714833705*^9, 3.7244157246937857`*^9}, {
   3.724415784291809*^9, 3.724415786885743*^9}, {3.7244158776267743`*^9, 
   3.7244158779860244`*^9}, {3.724422432613431*^9, 3.724422535323652*^9}, {
   3.7244227049139333`*^9, 3.724422711117508*^9}, {3.7244231365645604`*^9, 
   3.724423145768339*^9}, {3.7244241841469617`*^9, 3.7244243240638614`*^9}, {
   3.7244243582066903`*^9, 3.72442436056623*^9}, {3.7244245855198536`*^9, 
   3.724424635523511*^9}, {3.724424762336813*^9, 3.7244247675556927`*^9}, {
   3.7244747231202717`*^9, 3.724474723229471*^9}, {3.7244753760282393`*^9, 
   3.7244753768880377`*^9}, 3.724475699217248*^9, 3.724475756877631*^9, {
   3.724476008505211*^9, 3.724476009333366*^9}, {3.7244766698336935`*^9, 
   3.724476672521428*^9}, 3.7244959894322953`*^9, {3.724496371054043*^9, 
   3.724496372319756*^9}, {3.7244964165506988`*^9, 3.7244964176033363`*^9}, {
   3.7244971124844646`*^9, 3.724497112578223*^9}, {3.7244977925163383`*^9, 
   3.7244978065485935`*^9}, {3.7244978557239933`*^9, 
   3.7244978573959885`*^9}, {3.7244980094179087`*^9, 3.72449800974606*^9}, {
   3.7244981779741535`*^9, 3.7244981780208287`*^9}, {3.7244983894586625`*^9, 
   3.7244983910525246`*^9}, {3.7244989229868746`*^9, 3.724498930003*^9}, {
   3.725606721374971*^9, 3.7256067242972636`*^9}, {3.725606778699319*^9, 
   3.7256067788243275`*^9}, 3.7256070265585318`*^9, 3.7256074043676243`*^9, {
   3.7256077559405904`*^9, 
   3.725607774567066*^9}},ExpressionUUID->"06e467db-573a-4c9d-8678-\
28aced2e84a7"],

Cell[CellGroupData[{

Cell[BoxData[{
 RowBox[{
  RowBox[{
   RowBox[{
    RowBox[{"PlotSpring", "[", 
     RowBox[{"w_", ",", "T_", ",", "t_"}], "]"}], ":=", 
    RowBox[{"Module", "[", 
     RowBox[{
      RowBox[{"{", 
       RowBox[{"p1", ",", "p2"}], "}"}], ",", "\[IndentingNewLine]", 
      RowBox[{
       RowBox[{"p1", "=", 
        RowBox[{"Plot", "[", 
         RowBox[{
          RowBox[{"{", 
           RowBox[{
            RowBox[{
             RowBox[{"\[Delta]\[CapitalOmega]", "[", 
              RowBox[{"w", ",", 
               RowBox[{"d", " ", "\[Kappa]"}], ",", "T"}], "]"}], "/", 
             "\[CapitalOmega]"}], ",", 
            RowBox[{
             RowBox[{"\[Delta]\[CapitalOmega]1", "[", 
              RowBox[{"w", ",", 
               RowBox[{"d", " ", "\[Kappa]"}]}], "]"}], "/", 
             "\[CapitalOmega]"}]}], "}"}], ",", 
          RowBox[{"{", 
           RowBox[{"d", ",", 
            RowBox[{"-", "5"}], ",", "5"}], "}"}], ",", 
          RowBox[{"AxesLabel", "\[Rule]", 
           RowBox[{"{", 
            RowBox[{
            "\"\<\!\(\*FractionBox[\(\[CapitalDelta]\), \(\[Kappa]\)]\)\>\"", 
             ",", "\"\<\!\(\*FractionBox[\(\[Delta]\[CapitalOmega]\), \(\
\[CapitalOmega]\)]\)\>\""}], "}"}]}], ",", 
          RowBox[{"PlotRange", "\[Rule]", "All"}], ",", 
          RowBox[{"PlotPoints", "\[Rule]", "50"}], ",", 
          RowBox[{"PlotStyle", "\[Rule]", 
           RowBox[{"{", 
            RowBox[{"Black", ",", "Dashed"}], "}"}]}], ",", 
          RowBox[{"PlotLabel", "\[Rule]", "t"}]}], "]"}]}], ";", 
       "\[IndentingNewLine]", 
       RowBox[{"p2", "=", 
        RowBox[{"Plot", "[", 
         RowBox[{
          RowBox[{"{", 
           RowBox[{
            RowBox[{
             RowBox[{"\[Delta]\[CapitalGamma]", "[", 
              RowBox[{"w", ",", 
               RowBox[{"d", " ", "\[Kappa]"}], ",", "T"}], "]"}], "/", 
             "\[CapitalGamma]"}], ",", 
            RowBox[{
             RowBox[{"\[Delta]\[CapitalGamma]1", "[", 
              RowBox[{"w", ",", 
               RowBox[{"d", " ", "\[Kappa]"}]}], "]"}], "/", 
             "\[CapitalGamma]"}]}], "}"}], ",", 
          RowBox[{"{", 
           RowBox[{"d", ",", 
            RowBox[{"-", "5"}], ",", "5"}], "}"}], ",", 
          RowBox[{"AxesLabel", "\[Rule]", 
           RowBox[{"{", 
            RowBox[{
            "\"\<\!\(\*FractionBox[\(\[CapitalDelta]\), \(\[Kappa]\)]\)\>\"", 
             ",", "\"\<\!\(\*FractionBox[\(\[Delta]\[CapitalGamma]\), \(\
\[CapitalGamma]\)]\)\>\""}], "}"}]}], ",", 
          RowBox[{"PlotRange", "\[Rule]", "All"}], ",", 
          RowBox[{"PlotPoints", "\[Rule]", "50"}], ",", 
          RowBox[{"PlotStyle", "\[Rule]", 
           RowBox[{"{", 
            RowBox[{"Black", ",", "Dashed"}], "}"}]}], ",", 
          RowBox[{"PlotLabel", "\[Rule]", "t"}]}], "]"}]}], ";", 
       "\[IndentingNewLine]", 
       RowBox[{"{", 
        RowBox[{"p1", ",", "p2"}], "}"}]}]}], "\[IndentingNewLine]", "]"}]}], 
   ";"}], "\[IndentingNewLine]"}], "\[IndentingNewLine]", 
 RowBox[{
  RowBox[{
   RowBox[{"{", 
    RowBox[{"p1", ",", "p2"}], "}"}], "=", 
   RowBox[{"PlotSpring", "[", 
    RowBox[{
     RowBox[{"-", "\[CapitalOmega]"}], ",", "T", ",", 
     "\"\<w=-\[CapitalOmega]\>\""}], "]"}]}], ";"}], "\[IndentingNewLine]", 
 RowBox[{"Show", "[", "p1", "]"}], "\[IndentingNewLine]", 
 RowBox[{
  RowBox[{"Show", "[", "p2", "]"}], 
  "\[IndentingNewLine]"}], "\[IndentingNewLine]", 
 RowBox[{
  RowBox[{
   RowBox[{"{", 
    RowBox[{"p1", ",", "p2"}], "}"}], "=", 
   RowBox[{"PlotSpring", "[", 
    RowBox[{
     RowBox[{
      RowBox[{"-", "\[CapitalOmega]"}], "/", "2"}], ",", "T", ",", 
     "\"\<w=-\[CapitalOmega]/2\>\""}], "]"}]}], ";"}], "\[IndentingNewLine]", 
 RowBox[{"Show", "[", "p1", "]"}], "\[IndentingNewLine]", 
 RowBox[{
  RowBox[{"Show", "[", "p2", "]"}], 
  "\[IndentingNewLine]"}], "\[IndentingNewLine]", 
 RowBox[{
  RowBox[{
   RowBox[{"{", 
    RowBox[{"p1", ",", "p2"}], "}"}], "=", 
   RowBox[{"PlotSpring", "[", 
    RowBox[{
     RowBox[{"\[CapitalOmega]", "/", "2"}], ",", "T", ",", 
     "\"\<w=\[CapitalOmega]/2\>\""}], "]"}]}], ";"}], "\[IndentingNewLine]", 
 RowBox[{"Show", "[", "p1", "]"}], "\[IndentingNewLine]", 
 RowBox[{
  RowBox[{"Show", "[", "p2", "]"}], 
  "\[IndentingNewLine]"}], "\[IndentingNewLine]", 
 RowBox[{
  RowBox[{
   RowBox[{"{", 
    RowBox[{"p1", ",", "p2"}], "}"}], "=", 
   RowBox[{"PlotSpring", "[", 
    RowBox[{"\[CapitalOmega]", ",", "T", ",", "\"\<w=\[CapitalOmega]\>\""}], 
    "]"}]}], ";"}], "\[IndentingNewLine]", 
 RowBox[{"Show", "[", "p1", "]"}], "\[IndentingNewLine]", 
 RowBox[{
  RowBox[{"Show", "[", "p2", "]"}], 
  "\[IndentingNewLine]"}], "\[IndentingNewLine]"}], "Input",
 CellChangeTimes->{{3.724407548641569*^9, 3.7244076437111945`*^9}, {
  3.7244077065125113`*^9, 3.7244078216016865`*^9}, {3.7244078517914257`*^9, 
  3.724407865432953*^9}, {3.7244079169524918`*^9, 3.7244079425009737`*^9}, {
  3.724410984120247*^9, 3.7244109997933207`*^9}, {3.7244111235341763`*^9, 
  3.724411146395327*^9}, {3.7244227679497046`*^9, 3.7244227730073767`*^9}, {
  3.7244231862162995`*^9, 3.724423273331917*^9}, {3.7244235056922665`*^9, 
  3.724423569697066*^9}, {3.7244236339827175`*^9, 3.7244236347641354`*^9}, {
  3.724424649399589*^9, 3.724424668963336*^9}, {3.724495845775627*^9, 
  3.7244959165677557`*^9}, {3.724497093029945*^9, 3.724497102608757*^9}, {
  3.7244984547792635`*^9, 3.724498460232779*^9}, {3.7256070341840196`*^9, 
  3.7256070391687455`*^9}, {3.7256077399705133`*^9, 
  3.725607749064904*^9}},ExpressionUUID->"4f9633ea-31bd-4e44-b247-\
04b46426e585"],

Cell[BoxData[
 GraphicsBox[{{{{}, {}, 
     TagBox[{
       {GrayLevel[0], AbsoluteThickness[1.6], Opacity[1.], 
        LineBox[CompressedData["
1:eJwBwQI+/SFib1JlAgAAACsAAAACAAAAfedN8v//E8B7D1zrKRc9vuZ7FvXb
/BPAs4c3c5kbPb5OEN/3t/kTwEG1FFAKID2+IDlw/W/zE8ByujAL8Cg9vsKK
kgjg5hPAX2aKl8s6Pb4ILtcewM0TwGaavo7DXj2+lHRgS4CbE8C1vnY5u6c9
vqsBc6QANxPAnUiYxOw9Pr4FZUcyGV0SwOu9OFKBmD++E9jFbKKREcAGK6FQ
YHxAvlLDmmMpyhDAVfGUhj84Qb577z1skOMPwPTpvuJpF0K+uHeaaq9PDsBS
8awwevxCvk6SVSD+mQzAjESZMuMORL5Hnb1OSOwKwG4Ks+oKO0W+psd51nNb
CcCibGtAF3NGvl6ElBXPqAfAxzDnHY7uR75+YAOuCxMGwB53EONGfkm+AC0f
v0OFBMBf7/8fnDhLvtqLmYer1QLAEItiVM1bTb4cCmip9EIBwKEYny+opU++
azUqBdsc/78rZr+kfEFRvmM33qjDw/u/4btvMk/kUr4qeDr/bqT4v1pO9503
p1S+od1TxHlB9b+kW9XxtNVWvueBFTxHGPK/nF2Leh0UWb4Kfa/vkwryv+7z
4gQRHlm+LnhJo+D88b/UtCrVBChZvnZufQp64fG/etqO2Ow7Wb4GW+XYrKrx
vzEyiEO7Y1m+JDS1dRI98b86vaeTNrNZvmLmVK/dYfC/GiPGb61QWr6G4e5i
KlTwv00STZ5oWlq+qtyIFndG8L+jUWRoH2RavvLSvH0QK/C/kS1JCH93Wr4C
f0mYhujvv90WatQAnlq+PzHp0VEN77/BDX183ulavrqVKEXoVu2/wvxWb0t7
W74IW+djATztv2peiZreg1u+ViCmghoh7b/PQVatZYxbvvKqI8BM6+y/IoF6
R06dW74pwB47sX/sv6KChDWAvlu+yNjDQCzQ67/eRuVyrPJbvniLX54=
         "]], LineBox[CompressedData["
1:eJwVU3s81OkeRgw1QjnFcckt0kWxIUqlG9pUWImZd7CKotYIo0PJdYU9KSEc
q5W2FaEtDie1328JWePsuGXIbZgZlzSShFzG+Z0/3s/383ze7/u+z/d5n8fA
j+3mLycjIxNErf/X3UKDm5K8cayrTueWyxKw5NwOLg0dR2vNsgOM1QR4y6ql
/XbjGJFRZOCmQ4C2jr7pUOt7/DWmiM+wJcDZL6urPD+GGQVV8AObQK38yz3G
A2M4/jVi5xsOAbWma4x9dWPo8XSmWvEqgVL3xeyQtDHcRdcY2ZNMQBQ4u/at
4Rh2qEus/H4h8M2OKosJRapf+cwN8a8EYqfDXRQlo+jslPDkWAkB7ZipG7bV
o5j2qeTvUEnALVOidPfYKO7eeE11ayOBAq/STdXmo8jW4MZUNhOY2HDBoWXd
KJoq+i1qtxJILR5NkBOMoITHyojvJtAVXFSoXT+Csj9Kz8b2ETCxDHhlWTKC
GdWMJ16DBF6BUBoQPoLWW8PW/DxKQCWxUDfWawR/m7rIXfGBADn6vV3uvhG0
scxxPvyRQImKPvOp0Qgquj8eIlME5tr7I7lKI3glx77b+QsBh9z8HJFkGH/Z
VxqpPkcg05tUL7UNo85LQ/rv8wTMx7qnd+QPo2PM/NrzywTCJ802ayQO43a7
1wwfWRb8ZzaOJQ0axtzKnqs7VrBgUfo2Xew6jP58zju+PAsO0LY0NNsMY4iD
RvtpGguSVl+br9Abxq/7cuvKFVnQ9Le27Xm0Yaz+3ZTeq8QCFR2TM/ESMWr+
6CA7sJIFbkZR2YEdYnyv2bhctYoFd7b8xXV5LsaFMT7rDJ0FPRaGMjaFYhyP
mgkRUljfNsJSL0WMJuyFf1ors+CsfdN5Wgi1L1gvTyj80HFDvsRDjJ2f20y+
o/CHE6GtHXvFmPBg3WFtCpt7NCi82EidHzAsrqDu47C0dt+ni7H5z7v3tClc
czY4OHVKhDXnbl12o/hIL9QWXuoWYTTnbNhpiu/BsPV8z5cijM+c7NlMzZMU
FUS3LxKhUW3ETCM1f1Mc7N+UJkI/3WKapQILVFPWhqtwRPhmqexEEKWf+62A
h1+YIlTx3qh6gdI3J7umt/egCPXzTa9bUfr33lVZU7dZhEo5XtONiwT0f/M7
8khNhIF6/bc3Uv91tqwq8vasEKO5QfmOswSKK1eVR/YLUWDudNximvLfc+8h
33oh7or0eieYpPz9+ul6p1IhPvQzunJKQqCmlRGzPkqIU3wnbqqYgLSrvGLJ
V4g6WVqDRyn/HRTIjYochRjvUshv6iXAnShxqVgnxG9ldpuotlP5mpEm/mtx
CIuqtHpa/kvAfcntWZxwCCuLz21xpfLQS18wcHkyhPs5Og6pLyj+6ic9duUM
YRouBByoIuCvdT91Q8wQKsif5FY8pviaHvv8wXkIk+xSlhruEVg+kleXMjqI
DM4525vxBA4f/zgXwhvE3EfsMqUoAsnuh8w8qwbRhvsp3foSxefMeJZJ4iBe
6mTblnoTMIzdc+613iDu3WbbNmxFIOD6zbwS2iAeL1bLH99C5SVNyEuXCFDW
L/tjvh6Bnfk/2fg+F+DTiNhnikrUezU9K5c8BNhYfbKP38GE8pIHtm/2CDAn
xCye1sAEzTx2YLq+AHf6Tmg2VzGhc5Z2+1jHAP67vrdLI5sJxlc81PLn+3H1
J1fbTDcmzDHfsy3q+nHy+3/ME3smNNtd49Xf6MfL0Q98Ks2YEC59kDah348W
iQWGdEUm1MZ9UbZ37ENLa96jvZUMuOOXcrFDrQ//MEjO9b3LgMBDus3n3/Wi
N0Q/XJXMADWFIz+l/9CL/LquPya9GOCTnLlSmNGDAX/5yk/MesFi2k5akqAb
/edaaug6XtDCfuOvVdKNp176v3KQesJ9F2Z9eVg3zuoxt0oHPOHbtQmJfFo3
xpt43xLc84TcrDa5zWZd+MKHlxWk5wnWP19a5kZ2oqz65xPBsqdhVbSCj++h
TpQrDXM61eMBfaxcmFbuxJudbNPqSg9I1HsVrVvwFrcnloo++HtAe6HaYnBD
B7Z8c/HAttpTEFL8eG6NejsmXb4+cd3PHcxVghMOCtrwfJLx6vBd7vApdJtK
WFkbKpe8XjNDd4dQu2KjDsc23O/uWoEV3wGHV3jiztVWnDZesZAkdYPP77ce
tWrmYeWjzpTpOFegJcwVOIT+iS+skGed5QweAUb32q4+QwWlZ/pvVffCnQhV
iXJVISaNq09+9TSG/wFNZ5UN
         "]], 
        LineBox[{{-0.030167634009611127`, -2.05143121767223*^-9}, {
         0.030167634009611127`, 2.0514312180940686`*^-9}}], 
        LineBox[CompressedData["
1:eJwVU3k41AsXjpBlStevbEUll4ciN0WWOeeHtIjJGmZ+k0u0SBTykaUrSpQK
xSdUskWFK1fRxCVSSCpLZR9jBhOpZInqm++P85znPM/7nPOec953nVeAo4/4
okWLskTx/5waIj9Oq7iNKzN0J+fcfgdpzW6J2MVVqG6+LPnlHTrYhPdEtT94
jKrbfk+wSkFo0ekPPLmiBs26oi9ll1nAYavA+91jdciJq/L8LcIa/G7955ra
vRcYEOMxYfDGFsynZx78odyEu41vwkMrO6DZhr6xjm1CNa/E+eJyO7g/Eyrv
TzWjg7+d5eBVBkwwTsVX016iCfcs+VHLHh5FVVeXGLXhEcfnX01fOYCpXm2Z
fdpb9N7cfbS4zRm2tnemVr94i0pykY7jc85gEP7x1MaFt6jDiB+s0XABrRdK
VtKe7ajnIdioFuQChI//2xrdDny6caVRwbJ98DFz1ZR+dSeelOrVTzJwBYHV
H+8yJzvxiyTl2uLoCtyxHRzZ9V2YE/q84GqwK7zfFhjLj+tCaaBCWypc4Vn7
8xU3HN6hz+7w9ndb3eAmLWTr0uH3WF6kKDyt7g7XH1xQCVf6gLrvahtTTdwh
lZn9Y2T3B9x766sf3dkdLt5paagv/oABp6Irzc67Q+j29fsiQrvxsXmcjYzQ
HYKE20zHirqx0dl+411xJvgnM9TdervxVNTNmgEVJvgMhPENLXuwNLzSWWYn
Exwj2kKEcr2YExdU7JnJBLv1fKY79OKrTxb+ZaVM2NU0D43HezH721LJzHom
gLL2kpyOXgxSjL5qLmTChvLINObNPkw5EDnbaMgCLVZK+PPXfchVWL1iajsL
NMQLPYwk+rH/JSFf48ICZft2bYUj/ciUbnq3JYQF4iEre7xVBtCzIzinoowF
zD+L3jzaMoBhr3JK1epYUGaDL2j2A8geqYtSfc0CrzVHKsrPDWBi+vGH78dZ
UCXz85707QGUKqQcb8yzQGEqOYd6MoCXkjKX/ZCmoO4554rE1AAO3+l0TdSg
QPWBQ5yb/CDmXF+lVqtPQWAWP/Ke7iC+LFoISjGlQCNw+VFnz0H8j/pBW2UH
CmJWeVvntg7iIR8+vzaMgh7JObPZ0UE89iE3WCaGgi2TiZttJbnoJtkcNXuB
Al79wzVTZlzs+jQV8jqTAvMSW8Vdrlycd/C//iSXgqvpg7TMQC7m3JXOc7lH
wXZ/ue9WhVwccLVuS6yiINPt1mRaPRd3pB9XN6ilYMpyq0DYz0X6ldziM40U
5Cp5tKcoDuF/V2/jmr+lYEFsqknwxxC2rEq6k/+OAueP52vN7IbwDaduur6X
AonasuKhmCEMYsV7rBdQQN3dmWd8cwjHx92u+AgpKL/Wk3Ghagi1Prmf/PMT
BbS/TiT3dwwhTdpk5cqvFHj7SsUbfh7Cva4NwbHTFHCcM07H0Xi46AMvtWSO
ghVoENKtzUPybHxE2gIFfjoNfpuseBhGK9Ck/6KggWAeiNnPw6sMnYvZYmxQ
/znh3hXGQ6aP8H7DYjaEjMTYb7jGw0mHkjNFkmxofaO883QpD+9bKIo5LGGD
1pP79LfNPDQ7mK5WJc2GqALLLdoCHiZRMU18GTZ0JnXphosP47Ta2EyXLBv0
I/zWvVIbxl0hhSmX5Nhw7qCY8nqTYQyfZ8fL0dhgZLZBsjlgGEmput8pUc2X
d/kSmD+MZ+OOLLSJ8PB9dORZ7TDW9e3ZbCaqU3lR/aq9w5jw4l+lE6L+E61E
p//sMDqbbj8fJJq/o/JOSx3Bx8bm75SViN+NHPpTxU18LI4t9RuUYsN04ptK
Xxs+Jk91XWCI9mOEHiqt9uFjQl78xQui/fO9FvIVovk40x8D6aL7/LRNyjqY
ycd0jm5AqOh++4y1rlY95GNz9PlRnR8ULKHZR3tN8LFd0N4tNUuBmzbzXyMZ
ATo6egdZfKOgyNL7l6ymAG2yOicdv1DACAuNfOAuEPn/74Afon/funqGExcs
QI22vva0EQq+lFycZ10W4L6gCIHcMAWp/FthEg0CdDsu3xAj0s+I2N1H7/oF
mOHB4Z5/T4Gp2j8z974LMF2Z4eTbQUGf04uTLgYjOH4i4nF9CwVatZ9P5GeM
4PDiDuXRSgpCe+ZLT1WMYPWzLXbccgqaZiQnGa9H8MRUz2NOCQX++qr+M1Kj
+LXu+DWlPAoqMix9dwWOIoStGwu+RIF1SIrX2K4xlFgn6WFNifglZWVXHxjD
M3+FOKW4iPjdKxhIjhrDxBjPniYGBReHHu83Kx/D5yqrY2ZJCtrtecyLa4So
emBtEVNTpOcNW530p4WodPaNcbqABTEDnVaBOeMoq14Zku/Fgr7KPcdCOePI
cd4FsUwWmKb8mxrVMY5GeYeb3RxZMGldNJqwZAJtdczXCSxYsP9u5OWcoxMo
TOyevrFWhA/R7G43/IQZnPBjRT1MmJM0qVzlNYlul21cou2ZUJpxzj7qy2cc
eqkte2WTOwTc9l7O2/cN1edy/RQb98F+3+tqcdGz6Msua7TnOEO8Q4iJYeY8
athsp7bMOYLEimv8099/4u07GU2KDg7Q1Xx2MlZejFwwVh48Mr0XXMK9jK4/
FScjszWeHgu2Az85oUYrU4IkYi4f0zy6B9bcfZYqNSZJ9oza5QcU7obwR1ZO
8hlLSIZYH7Vvficcz/erMNokQyrIijnmpe0Amrixl/6wLNm7OCNsN2kN1sec
r+mm0MiVy/QKDhHbQblSLcBacxmplF1f5qtoBcmB55MMuuTJ+oMOUerqluB4
bq9eVsVyUj/hUU3CHgvQZcW65Eb+RgoeZUmevkRCJ1/mdoqLAqn3W6/z4jyE
Vq9hC4U1BFnz4/VsohfAoETB7DUNghysYhzQFtlzKv9wiYoWQf5yCyitcwVQ
EQpXr9MjyA+vnkz8tAXwDvoys8mMIJumbwwkGovsHPPrvp0rQeackqyXWAqg
laeiGn+ZIJWneD/3VtLBZGd3Gy2FIAOXKo2tL6eD7Whm3JVUgmznb7g+V0yH
E3prv6VlEWSQm791US4dOP9oteXfJci/qYSStVfo4PjM8Fx9I0HW+eQt9TxE
B5/D38x3NRMkl+HTa+9Fh1DZh1+bWwnSo4vmbcmmQxbD1PNtB0EmdhUk6zrR
YaSTNOcOEaTmepItj3T4Hir+1UdAkKGFR1topnRYuqq+cHSMILc6PRTKbaXD
Zo+dSp8/E6RBjYux/AY6WIvJtAZ/E803/OFJaNHBLacpdnaWIC9v8jdRWUcH
X+uLZhELBEnzaeesXU2HSIHdl1+/CFJ6OSXUUaLD/wCNG5g3
         "]]}},
      Annotation[#, "Charting`Private`Tag$429298#1"]& ], 
     TagBox[{
       {RGBColor[0.880722, 0.611041, 0.142051], AbsoluteThickness[1.6], 
        Opacity[1.], Dashing[{Small, Small}], LineBox[CompressedData["
1:eJwVi2k4FOwCQM1gzGgwZiJLhFDIEkql9yVEhbJFG7IkSSokSVKy1CclqWi1
XFlDRXLV+2bJWpYQ2cYuSxjDMGLud3+c5/w4z1F0P293isjHx/frX/7va6PW
LB6PgT011a6pXC0HI1cl57v+MvDCo9r7KKIcHKT1cT4sMfCFKwYcl9hyoLDz
wsr5OQYeuTPZkPe8HJTfeUBmjjDwcf3XYrG4HJC1fsrjbwz8u9XtxUGhCvAw
8KRl+FMGbrs2TRNOqgA5hIB0PgMGli/VCzv6vRLssM8mJekxcL/8VSuzzkrw
Nb3fe6sOA5fqGJZsH6oETAsbTXc1BmZlZdzU5VYCyTjN4gpZBnY8afAiSrUK
3JQZq47iY2DjU3l9GeFV4Iie8wS1jo6/VZIiFnd9BYKnLHSlnemYVNC+7UZt
NWhx2eo0cZSOs20tst60VYMXR2RDPznScU5A5Kmh/mqw3Wq6ys2Gjgviolq9
udXAS+/x0WxTOnYrY9m1a9SAGsJouKE6HftOsmUP3K8BsS+iGp054hjsf1la
41oLGB1Vvqnx4vgrPY3QJVMPsEZKzK04cbx/iMoVUasHvtdD073+Ece8ypUf
BwzqwVdVvW71SHE8eunTwQH7ehBy6ZXlu2BxHD+Ybnv7bj0YoF9Vr3QVx9E8
s12I2ADeWuuMDWuKY+WN3r8p8w3AriLZQ62OhvOTU6u2LX8Hyq1DvdVfabiB
Wif7VKQRLAxpHfOqoOHqid1zogqNIIlUYZNWRsOc82RXpb2NgLl/Asjl0/BD
+nLZ0r1GcK7JUEr8IQ239uwuMFzbBGJ6uhsWnWn4Io+nHvu2CVydBr73B8Xw
KdPJUiNyC3jmZjBm3COG65UWuxC9BZT90PGcbRfD22XjZfbJtYDVDxtP2NWJ
4YrsLLGLui3gZjjFam2hGG4Z3Fys4twC7oi3aTwJE8MvZSiLCu9bQLKe78RL
aTFsl2ftnOT9A5RcTvbJPySK/Zd/WURMtQIlz4v/6dgnivtThGTcllvBXZt9
TIKJKFaO9FhvSWkD7moLhx30RXGtNf+oqUobWNNlu2dJShSPf9MUqXNuAy6Q
ImU6IILbLZZS9JvbAL9gcFV7oAhe0jfpHfnSDg4+OKywmkTFV/jt4xS+d4AQ
XbH9FglU/Fw6YbtWXwfIaKm5eD+WirdeCz5jOdMBVum7K5SuU3HAfH7Re3on
yEtQ8rLwpOLvjKBfZkc6ATVxOue+FhUvLUbsOjvSCeoe3zbYWLEGSzLH8h3E
uoDF808H900KY8VnXZvWPekBM3e7/wqMCGMFbd4J7dwekBy2nP2lTxh/67RO
P4p7wKTrTiHDH8LY0XNH6dBYD3igVIQ0S4WxhvIn+HNXL+h9navDiBHGn6PS
mEYDvSDo7VN670Zh/MvG407XBiZQSCvFyXLCOHBA111OgwlqEzr9nNYJ4xu8
aylntjPB+kvr6puEhXGHok2UojUTlBskRFTMUvCRcu4u2lUmEP10h52JKDi7
eWkdu4MJMqqvtAccp2CNU17ntJ/3gyTdINMsBwrWTjXxGcvuB7HP/Qt6rSl4
kL8qNr+kH/gHnL2z35iCZdg6/3i39gOwwRluUKFgrtuIXzR1ALQGGWfU/SHj
x81ox+3rA4CoKhSkeJOM9QXi5VUvDoL5+/yDjlfJOJXmRK0NHwRjy7xDsYFk
XOaPnobeHwTfmxfVOF5kLOZmyZEoGARJ18Z7GizJuE07X2ztzCDQafu2N1ji
35/dkGsbMARcbj2UaMwUwqulZd5XoofBd6MFoeBUIVzRcvT7lifDwGjZiavw
TAhfnPhlN5s5DBT8Zfv87wnheNtksTd1w2DANTVTMkgIn8/6jBdFR4CXYYGh
i6kQDoGtRSPJI8CPVe821UPCjSy1qlo8CnrzNB0e/STh0GPJ6NuPUXDozD1z
o2YSJkfEtA6PjAIdpp1GfCUJD87v/GAnMgZY3zrZ+jkk3PLfgANKx8dAUNZo
dGgwCU/GHYsq4I6BsJP8b9YwSHiNhuw+2wPjoKDRIq6VSsJH5g+Jp7iOgwEY
6/ecRMK2R70zhC6NA3M5CW1triCevyGcJ/1qHIj+Ui2w6xfEMYOTEQ6ccfDC
/sDbpHxBnMJGxcbZEwCZxxdvshLEGq+0HnUoTQFWUdujmb2CuMh3l7Cx4RRQ
VpG5/NFIEH9/cOxiuf0UiOFPM7DUE8SXktbnSkVOARv8vsRPRhDbFL4YFf09
BZg7O0qLxgRwnLlZn2nxH8CnuQGZRgrgQ4HpcoF6MyBUco9LZJgA1l0q1sg3
mQEcnvvK18sC2IpoI7liOwP+tGQYHvARwK/cEtjNF2ZAV7BWic0hAZybYk3x
yJ8BxZWg0FlaAAc5zg7u1pkF506cSLucx49RK+FW3h4WGNsbZvIxgx+XhHxV
D7dnAU/tV/3cl/zY0lO6+MwpFjhGHNoQ9oAfb0h9sebmbRbYl3n22a3L/Djw
xO2P9S0soMwOSYzfw4/D9PaYDJ2ZA7/+SYrOaSNi9yUITXLY4EeVQu7JRiJm
nbTsbv3MBg28100StUTcmwpbr7ewweeAYunwMiIG0vqnN3DZIPX4jxyHNCL+
uJwJbh+YBz4aIk0rF4h4ZurmO7WZebBcFy5lQyXiSmLI37JDHMAWIANBEhE3
J4kHZXpxwB94z62UR8ANbR3XC69xAPPt82zlOQKWH03lrc/lgMrk0t1LnQRc
/GzDsIvwIoj1YZ9MfU3AZ9W2Sn1sWATrhb2z2CYEnNw7ob7VhwtcPjfEKu0m
4OgPTq5B0VyQ4r/1gs02AjbzdBUbSecC1S7u9txNBPw400DcnMkF2rl3Kz2o
BGxd8kxI/OgyMDn4rq+ljQ+30k5ul7L/C848WJUo9ObD0TrjAoZnV0GuucdS
rxsfLjHlm/SLWwV/uNXd1ON8+LT6hHhH4Srw94hP87b+t+9YTLdcWgWh+spb
FXT58KNn1IHyOzwgn5fwRJ7DQ6qMMB3VE3zw7DZ1wa71PLTT42Sk9ysC9Bf8
+DpIjIccI/aaHysiwJA2iwN0Ig8teVwJ9q0jwDuXTt3bP7qKvCucVOfYBJhd
9Eq6pHAV2R0IDb1vSYS/t63TSjRfRTFWvhGmPCI8vV3A6dCFFaSTv2X9uZsC
0I+UsDTuvoL+yoRk/3kqAIPaFZ9FHV5BICPDP6lIAEYFGfV/2rWCkpt47LO/
BWBGccjZLYIr6AaUqBWxF4TD22evU5L/okbPedd7WiToYdCbWVGxjCLYu8so
FDL0yjRwNP+wjCa3vVc0ViVDH+l4/trsZTTlwBeebkqGF5ZNXb7HLyMbn8TI
xTAyDEVZjE7XZaQyERj4k0OGDy0uhf1Z5iJdReNzX1gU+NWJ6iCtz0UL6vb3
5sWosLbmFOHZJi6ixDkIputRYcNO9EZelot2qGxejnWiwhZZf4oykYvk80/p
015RYV/fz89aTUvol8H5j2N6InDxdJqame8S+ivg6mV1WhSqB+/i+aUvIqfB
Gs62cBrEPQfVBx8tojuJF8RFntCgo6nHYafbi0g2+fRxWgEN3hSNzTHyW0SM
sxbk50wa7EzvcaLtWESpXxbfdZqKw5jm8ILCeg4q2UVeY8igQ3mDxC6VzxwU
liOxSVCLDt8/yyIlF3BQzF15MnE/HTJPt5y4mchBa0RuDCZep0OD1Y0Ue1cO
GtizUK07TYcj6tVubNYC2iKocyangwFD73fFeg8voBjXKU7nAgPSF6Y/dP9c
QOzg76smEmsh/CIlWlW2gJov5939arcWJjr5lCZGLaC9WaTM1Ka10OyWCMNA
ZgHpTL/boNEhAVN67Cuv7JlHx4od3fJkpKDukC63VX8eNVu/kimCUrByXFxH
Z/M8Wowj1PN5SMERTuPTEdF51MgbO+2VKwXV6VYB9t1slCv5x/iqiTR8a26m
pHmZjYpER1IOh8pAU+uNR2J82EhBsps1nC4DW+2JcYPObHQO9cLKbzJw4SRe
SjJjI8tWh7BzCrLQ8OruZhKdjZySb81G1srCynz9cGbuHPrnh1Gjn4YcPFzM
KDZ8NYfE9ZmP9Y7KwZEy1sSjhDmkM3NwwTZaDpLrCpysQ+ZQk7njkxdDctB6
aIt2qcUc+hvn13I3TR62S6n0Jgyw0KdBiTefpRXg6A2J3RZSLCRb2rznd5Mi
FL6WP50gzEKGn+Ub82cUoVbw/jTm31k0a2M6/1+aEgzyuyYc0j+LCAE73722
VYKk48MdudmziCcizOxrV4LK+kWX6GAWvby4EHd+eiPcp31IzVV7FpG6emIH
GMrQV/13d47iLMo/ZxWSsUMZvleQM9tLmkWCvv26yhHK0FQkkh7cOIOKHowP
UNerQPcRh/wetxl0IEuBYuGiCqP6/7irO8ygj/3SpptjVGF2d4zkZfMZ9Nxz
3vf0W1XIaim7RtOYQZHx8Wv4yZsg8fr+J1Fj0+jFUqFOzYdN0Gjr72ZbkWmU
YmvheVhdDZYmbt475jiFJGsCqja5b4Hk46MehN1TaCX6wdH4J1ugo0LGTRnF
KfRzm4JyQOMWyMreiK0mJpFhdKNdGtSEaljesPD6JBoiGq00K2nBmo4K4y1N
E8gsUJOonakN/weGxsB6
         "]], LineBox[CompressedData["
1:eJwVj3s41IkexiVmhTQJR2PlVorYJrdxyRdz+63rilLrlkjhoJawiXYtaWlb
lxU5ItHlZB0lkmH5ust1zBiXWZEayaAex/0oOvrjfb7P93ne5/28r5b/ebdA
SQkJiZBNfbmWIq2093kzyO0Vb+iRqWASlRleGjGD5Xkqai62VOB+3lE6dmQG
qSzRVtmfqUBSltvP4E2j2kyAsEPyMETZbFGXXxPj3XONNKGyETRJNVjteyXG
sE+h+qkWRkDuvOIJLWI87Oqpd83HCEqPfcq58LsYR0bD9M89MIKJ4BXFAW0x
Vqn5krqtjMEt671MgeMUzlH9XFOjTIAqFi4eyp/EFOXu/OD9NLg4Z6j3j6RJ
TFXeeojtRoPqlQSfjZBJ5HMOKITH08COpN/WbT6JQ8Q3S3cENHDTic0JFrxF
mtcw5UayOUT5UCyL5d6ihO8B74RVC6jhef6kEivC+az5kr27rGFjuKxi3U+E
7hppMRTCGujjklMThAgtj/kYH71sDV0fSlwrlEWY/OOfvPgJa3gp91HLtfwN
yugW+z7nAHxm5bWkTL3G1CF6qAvNFpg1I9vWPcZR6iSfavXRDspK7lu0W42j
7NFwexsKHVTzzgdnaI6jxsc3p9kWdBhcIWU6Cl6hz01h4PEYOuy77EHOXxtD
l+1Xb1ks0KEpYUnelhhF3ZvIXHjHgGz/lFABeRTHC5S85UhMCGaodwf9/RLr
35ZsX9dhAlmadT0j7CVmxXnI+J1iwqlfs7aJ/hhB/cc23KZ+Jnz63ZiUPC7E
N3lTlncfs6DvfHsgpUSIDo9q/rzZwYJiV6/WskghamoOye0VscBBMTFpiCRE
Zdv+7z4qsSH3Jl9Sz3AYfzuoHPRVJBtCo8/61y0PYT2/8KpNChtsT6w1Hm0Y
wtVFjJkqYMOUqnZCrPsQFip4xEW/YIPZ7R8+d10axIWcGr/XuwiQjZc+5ccY
xNPhmQc+7yVg1Ce3flF+EJ00nnJ8TQl4AoZ7UgYHcPLeX7z/MQlI0miMVy8c
wHvcLkqnOwEnJY6PlgcPYOnCIYOO0wQYvJ46wjYeQKo6XJ8LJ6C/iPwpvE2A
8rqSC/nJBDxIvOe1NV2AGRa/VapkEBB7xrw253sB2l2/QMv/FwEurG6KgY4A
p4+zn+kXE6Ct6xfbMNuPPyY1e1WXELBMWhQeq+rHNaU1Z5tyAjreXbMQ/9SP
WgkP7ldXEXD7hVpuvH0/qgakXVSvJeDCo8erO3f1Y1TycuvZegKoCuGJ9HE+
Sjqv0CIaCPhvhIFC5H/4eNS4sSW2kYCnQ9O3imP5aOnIqfnyRxx5pCMg+NhO
yAWFbvqN754rk1LmI91sVs1hM29RWtfC9A0PvyKJ9yts8ipDJpoDH/OwVmD7
+ulmnyhukUt2HA8N3zsUGW32NTM5LWyz56GP31TXtS97bmmcWVHhob/qlvbS
IgKq1kc/7J/oQzNredLtXAJi/G9fOlneh1a1xSTXNALM2z2lUq70oWaFtntz
IgGrB3encRz7MC/DJWkumgBO+tDuadU+3HNVlsEPImBh+qC9aTcX59eVHAK+
J+Bi5b99s89ycX2k91zBt5v8+H0XVyS4mC2S+/mK2SaPKEo5mdeLXttmb2xo
b+aTNe5wTHvRiFJ3f7cCAZf+zquk9PVgutXEcucKG9aKVTsvh/TgPyt7e7aP
s+GTmeKS9Z1uJLkXjJiWsiFeIk32jkU3Ll454aKYzoaNDjlNCUEXvotNbgqP
YMMWH2nHJpkuvBp7qS3HiA2/6P7ip1PciYEVtZ3eZDZIzW1EJVl3YstGZl3m
LAtIiauF7IgOXDKguTELWXDNKarqoXwHeiyZijgxLJBRme+SefgCZ1WdWFnO
LJB9NLPcOdKOJDH5SdgiE65HBMkbRLfjX4yAM0GtTJA/8lbrBrkd3dS3szCL
CTu4Y07fsdpwIDQ17fI3TEi/5eX/5FUrfu3NKxxbZYCi/3DMzthWTHgudTi3
kQFKS7yi/rIW1BheUtvlwgBVtdbVE6rNmPYsLHqPOx1yJ+wUOE+bMEWDM29D
pgOlrF6H4tyE3lr5NnVddqBuV+3yMqERW3vLfPut7YDR62HfOIj4dUhPTbWC
LXic1bnLj+OgcorSGqfHElJ/iPw181k1ekZWt/lSLKEurvm824fnWIUP9QLP
WMDePwKAf6oKnTPGuL1zNJjH4hEevQLDrUydGmZNYI/xtwZFO0sQpKdM7kkY
Qnb0jvfyVUVoPkbtrZTeB/8Hjd9F5Q==
         "]], LineBox[CompressedData["
1:eJwVlXc4Fe4DxY1rS7hFoUK2KJQkeV/zqpCtpHyzR5OyaUmSNERFsgohhOz3
tffesvce1+rK/PX76zyf5zznj/OcP46A5R0DGxoqKipVaiqq/2uY69551uxY
kCzN05hFJ4xl2+5bWvcmAUrpxrWoLilsHX+ywnr9B9gjIeyp+eYEthYxq5A9
mAHSuIzKFcvkcFX970A5w1zQdoNDoKf4DLZ376m6KpkHrrtglRw/Rcwo1Evw
o80HJy+FcbpqnMUXvPp82zMLAMPn+jVTpITrxQedH+wrAqv79Q4deAbwzY7B
tMi5IvAn8hj9SW6I/eHdP5aWxYC9LtCZ2xFi0bm7ci8VS0BH4aSxL7MKtldz
/tE7UwqUjJ+oWp9SxQqflusWTcrAveRZ5O2lihkXnWdoy8pALbWRZE6RKv4e
7iJ6LKIc6ION7SBVNexJXtGADBVAeenposhjNXxB8761kUsFIGukTg4iNTyz
dD/G+2IlkGZ9K5Euo47zSWtFb3IqgVdryUa1vToOjHww8PVoFfimVdNF+0Ud
S5535W3YrAK3f60/naDRwDej3UIPpdSAxY8M3dHZGljpDyVT5kAtsGso62Ac
1MCs2u6tGn61oM79p0kinSb+QXHfe9u8DrCIWLdG6mhiX52/Uk+q68C84NTV
rduaWDfOQzvsZD1IEnV/FBesiRd0PV9g1gbg73CQc7BaE+OvGwmt7g0Aef73
y2dUEwdveFZOjDUATfjezGNLE1/X2xzb0GsE5DPTgV1EEj4e70W7FzWCwLnc
P5HiJEy1tSlwVLwJnBzodG49R8LN+t7wdGgTiPdeXPPU+8eGvmnfqJqBc/tS
aOQNEs71xThNvhlYLPo9g/dIOPr7TkPezWbAEPWCw/EhCQe0K/eXxTaD7/bf
v/AHkfDdXd+5hu5mECy/Eu/4gYQvSxRtdrG1AG8r/xzdGBKGxrvMI+otwPSb
9u227yQs9gjwzHm2AD/tMrfddBJmT34o/ie9BQDQHvQ7m4T/dhQpUE22ABum
orv2BSQ8QkWlxXyoFYxc5FzMwCRcKwlN9xm2AomaX7+Likk4w+SR7eEXreAR
oGMIKyHh8MfFD8SKWsHuqa1LSv/4SQrVM9m1VtDQ7hycV0TCjl3wvZJkG0jo
dIrYh0jYgOZxnOaNNvAzzEXHKI+EFaVKMvQ+tIE2OXa3h1kkfKq9MwzX/GPe
uiamNBI+4TXneWyrDbTf0ChPTSRhSUEai3DpdtB/KbvJ5V9fkRpuNcYb7SC0
StL2+icSFrgrJeoa0g7uxCeuuLwhYT5uNZaxinawb1qnN8+fhIk2t9uKJDrA
EOutfXN3SZiN1S9H6loH0FeuWB+xJmHmzE8REa87gIFn5NUjl//tSV1h5bba
AaYmV875KJHwZkIPaVykEyxvVc4lSpHwH12ypOGVTtD1PMVN+jAJz33mXZXG
naC74+eI2bYmnlST6f5M7gQxyYd9WOY08ciMZiHz0S5Q7mpnJ96jiX8rOPtN
PO8CTtyfF4uyNHFle/W+L/rdYJYU5d5lpYmjWF1P7Rn/DVybf8y5/NDA4Zkv
D3px9wDxt+p3GUM1cJhZzPbU+R4wp85oouOtgYMS6yvKU3uAanTuqz/nNbC7
+lETb/deEKd1+I3IiDo28G52nWXpB3OJWRHFjOqYxnV/n/XBIVDrmtN1X0UV
m/2X1Jp7cgjYCNZMXxBUxRkXQA2r3hDo+2TqfZRWFVseccjO8h8Ca8Q64li5
Ci6tLnxDWB0CFmZ8S51aKvgpr7XG18Zh4KesOLBgCDGhJCN19OkoCBjOeDy7
o4TNk0nfTkeNApbjj1RwpRLOCu2LeJk/CrZ8JxyGgpWwtSP9C7mlUSDpchZx
8SvhCqKZ1dPrY4B70yDfUvMs9relPnD0zDgwCeM+wBB3BjOw6j22XJgABjVb
CsVf5PFlUbNieaZJcKe+pVPdWR4nqVrvMgtNguEQvqbDmvJY18PdJ/PKJEi+
v7bTsnAKh01EexAqJgFDY1yhtPopLFKydC8+YgoY+DQ9f7Qjh937NtM9s6fA
UrHdPcUuOVxLoSPrtkwB/aqiJvV0OXxbmuc2hX4adBfW6Zy3ksPZEaqOWs7T
4HNPeRhdgyzWcA2xnNGaAQQGjlNTqTI47G1kDLaaAeHcZ1wfBMngqZSEoXe+
M2CAqWP3oqMMDhotuH42awaUdkhttIrI4Ha9MbOgI7OAS2u5RjHu339InjKU
/jML6iLzewkGx/HToU4157h5wFddcWm4RhIP5F285V44DxLz7heOf5TEiiHF
Yb4d8yA85aqArr0kJmskTQcyLICWrbpsEqMkvp7s8zrOaQGEfrh7v1pbAiu6
CvW2yy2CVzfizE0mxXDYpU+EXu1FMPnjVolyoRheEmOTHrZZBD66VvsfvhXD
ib2UR/MfFgHXDE0K4ZwY5lKpE6HfWgRuy9z5ez+K4r90Z/J4LcngGVf32cBr
IjjeeaXhy20yGHgdVB15WgQbDf4YEfAig7N8vNo7HCI4PVeQVew9GRAc5WLj
qoSxrROrxclKMnCKVf11S14YtzcPEnQklsCnsHcp9wWEcHqEv57v8hL4Qj6+
dVJcENcR/Sf3Ui2DHpfVZFUmQTzx8plvzJ5l4MsncCR0WgDzefullIstA8VW
k2K6ZAEcYP6EkcViGfQ9WTQmyAjg/w75Fn+o+5dPZWlf0OLHXqE+puK/lwGV
avzazjF+HLbHZyF/YhmoZ77TuMDBj+u3vfgGqFeAvrSSO/+vI1hhwMNdSGEF
8Bu/K3k/eBizRz048fPrCmD/ftmG7vwhLMn9oEo1YwX43TgTyXrgENZ8ff96
e9EKoDPKKfCY5MPeD12CKD0roN6icPzxcz48ZXFv6hzHKrDWE6U+Uc+Li/lv
Rdf6rIKAuLPWZ+148J1Ya/YxkzVwJf2NBBzgxsEenz4HW62Bokye2L58bpyq
1yh25u4a0PsVc6LgAzde2DmtEvxiDYQnjRspGXDjm1dZnBUK//mXSgxBLRd2
3JfRFiTwB4Rq/BFrqdiPbf13w07N/QF3CkICkyeJ2P/ayaND638APy3pblAd
EcefdEgLpKOAR8JXGqPSiHh8pLVq8DAFCBvKnzd3J2JrEL/+Qp8CQskRVfys
RGy5rm02kE0BpxKlbj9U4sTXHcMPPX+8DhwPdOvuIHa8+ZupcenVOkgpqLk8
ksCOP5738DUPXwftjXZ5s2/ZcYvY5UGZzHXgIclgeMuWHatP7o/pG1sHgWp6
vUc52LG49VshWa2/YEPIdQb0sOHVawGS/Wwb4PQwFYnWixW/aaD0kng3gMyE
2mkuU1Ysdc4uKEN0A5g0lzlYybFiWz7N+edwA/SY2bUkzbHg3z20abLOGyDk
sciz4RssGJs+lA3o2AClxWs2b0yY8Qt91zNynzdBelzLrowtI35XL3Ez5fsm
OPbMylNdkxF/Jg1+Ec7ZBNF6M6NBIow4/ZwW4UDrJhD5/a4BTTLgbnGepi2G
LWAkdOT0+5sMWIwGW1e6bAFd5v2OuQ/pcWUG3ZsrF7eB4d0hOvkaAm6Wyi9t
vbwNrpcwZ6ulEXBP4u21i7bbwPOc3XWvUAJe+NJlpvx4G4REv7lkZ0nAXC+/
Cx/N2QZ2NZQRsR1abGOlUzAnuANigFkI2zlaTNgXOvFwYweo3ouptu6kxpwL
vmycDLtAIauF82UpNRaotpf/StwFWYXt+xpTqbGyt5J/9bFdYGGR7Pr9OTX2
GBsV5rDYBUjGST1dkRovZMnaxJbtgpIIxfG2b1R4TmLqnqUmFUyOOjDjeHgX
rXL3P0vWpoIXlq1unNjeQZuE1k+rBlSQMKfIJdS3g5gHC0r8Lajgp2fnd9+H
7yDRkNccye5U8PX3eov3B3eQ5ab8z5UkKkjzW7Ch6sg26qp7RvbbSw3tClfZ
OC9uovfKkRrGXNTwELW1S96xTWTwMytc+BA1PFkgMRnEtokaw0bVKyWooXJK
eHl26waqvKHyiUGTGhq8AUt7rm2gbMqWSqA3Nbz37epYgMdfFHb0fsjraWoo
qiy6v7KJgozCXk5ZkKmhs5ytg1U2BXEyxZ07QaGGcxFhIkKRFBS80DLZTKCB
Q5VnZticKMg/77gSJz8NjBzr2/+UkYJcL82OvTehgS8kRt0zz/9Bxl6W8uFl
NNAgIXUte3QVhUXuo6fU0MDhtO47uGkVdRZVdhg208C5nw7kgYJVZEKQfLCn
nwZKU1idHN+vosuvVjIf/aGBA3SvBBI0V5FZlJ+MnTgtVNQ+cOFD2gr6ryz+
2MnXtLB6U8r62rtlFD1+eetNKC1sTxDggI+X0TADS/18BC2UDHxw7/TdZWSp
fccpIZEWJt4xaLHSXUZWHaeTeEppobi6CEpjWUa2k9Wi1Gu0UCokx3HjxRK6
yTIr2GhGgGJagb5h78lo1iOfwHKDAL8HK34V8Ccjx6kXEyQ7ArRp0TNDbmRk
VyGWVOJCgK8e/ccjcpWMLB/ayvwKIsC/9aY2+YJkdGVlGHzGBGgq8uhvlsMi
0uztNncUpINXXSpeVlTPo4rzicoJYnTQ89K7raS0eaSe68Y/Jk0HJxV3VVPC
5pFKKNfYtbN0UN+2KZfaZh4pXTJy0jeig7JxStKrNPNItqzJQ8GfDq7x+8l1
qc2hI8mVYfQzdLAn3H8lunsGGUXl5tWS6eBHwCU8UjyDAkOS+oIpdDC/LXNb
+fsMWvUKFuSmo4cWS850Fz1nUK22SaooPz2cXhYQTTw0g1wXxiu0TOhhy8DK
BWOHadQgQ7cWWEoPJ/bnRnkTpxCNCIX7Ug09NH3x6e3MziRS4JlWJDbTQ9cX
2Sl3ZiZRLE3Do4h+emg3xzCASyaRe9t71pR1evhARjfr1r1JJPRASKhBmgGm
+ppyLrdPIK9cNcO9EQywPIuruDJ5HMmaN5MtYhgg4auDKXvEOJrZNQ9OT2CA
3hFxC46B48iM5Fqjn8UAv0nfrjJwGEeKnYngfQMD3PL61TYjOo7WV/YcO0jF
CL89f0CSSBxDrse7CUdtGOFk7CkF86xRJN1mHevixAi3j42kffk2iiZcl0D5
PUYYTjL+tRg2iowxs5eNLyMMGngtiDxG0Umdc0sJHxhhc99qOC0cRSuOsf3H
ahnhKULmxvGmEXQ3/ma2/HEmKOEtwR9CGUYDTbyhbPJMsNOKu+PO9DDS+Vvr
MqHEBPd6jite7R1GEtriMmEXmGBGfWrDtaJhNLY0nrxmwwRzLu3QsQcMI9Nz
FjFZn5kg339tDQf4hpFyu36QLDMzvO8VE6WiO4RStqmcmDmYIc109XSLyhDi
FU0/P8LNDHt4fQpvnxpC6x5sDO+EmWH7VXbUwDeEMo7UPV6CzNCp5OCacvcg
EnZSd0t3Y4YKsu7mTDyDiJXmtKX0ODPcCi7QGk7tR3lutIYTs8wwcG2FVv9T
P7Kdb1L7sswMjXMOP+h42o+Ku+2F2ahY4JP1di6+K/3IJS18ap6HBbq/OpQa
SehHPeY7t3/osUBR/mu61yz6UGJOhdexQhYoU2vEI320F2ncMgqVCGGFIZ0/
lN0Gu9H9dwVUdz6xwiAT4PWyqRt9zRG8mRnFCvMzbE7+KOpGNDRLqkoprLA/
q3X0QHQ3Kg57RdapYIVCh3+lvr7RjRSLKy/eo7BCy+Jv0wsTXUiaeIYm9+oe
KCv0gpl7sxMdyDt0R0OIDfoFpk5f0exAO1YJvBySbLArWUBKX6EDjbHJVPfJ
sEGhTp5MI4kOlG6tLnAfsMFvGU/0H7F1IBK7U1usGRtU7Oazt+9qR652uaep
3v7jQb7Mu07tqGO/IVXBNhtcDjSuZP7cht45B7w90bUX+qTHPRnga0Ub9Sm5
Af17ocrMMRktzlZkKdoyODS6F+aNHSfmM7Qiub6D0m/Je6HqMI9B9nILmok1
Hl8nsEP53rKhvTUtKIh18vGVw+xw5IdTAHRrQY2DTAU8+uxwn/fSptXvZmTg
f0kqMpsdDo87uF21bULxV8jn8/LY4W+x0+vSxk3o77G3th2F7LDazH2eTb0J
Rbe1Ru0pY4dfij0YVwWa0Dy/CadvEzuUoOyt0R9oRAEF5pTrU+zwPyfuIf0r
jQiTHUr4eTigwdMGPp7LDUjiqp/xVx8O+DDg557PrnXoyr1sTsJjDviWSV2W
1q4OBTyfarLy44Beqf1crqZ1aDxT+8LRlxxQiV1y1VehDkWz7gexHzngbNZW
A+9mLdqPv4lFZ3JAXXOPz+5PahGVQNVmxDQHXOLe+fvgUw3qnGCKDTHmhLTk
TsfrE1Wo0XJchfMIER5nTq/J4a1Aw4SE9VBBIux2faagxl6BVuPt0w6KEKGZ
O8dUJ6ECHZyd5ROQIsLfzoWzXAvlyNplmXL8LBGuuQnmrheXo42nuz90TImQ
Mlu775x9ORL5dpDnxWsijKs8OPGhsAydIfU2s4YQYXQbV9KhjDKkPf35+Zsw
IuRcS2hOSihD96T41z5EEuHu21jJ3ndlqPCXSHN8MhEeDVCwCXEoQwaVcv7l
VUS4/TX/uvmBMmRjv6akVUeEV5h59I3ZypA7c85KXSMRvmR7pGJMKEORuoo3
2jqI0FXgCMGRXIqmOqHSyCgRVn5UtZ+oLkUb7jQrNpNEaB+jFstVVIr28JZ/
n54hwtkfTkk6v0qRrAWJe2mJCB2Wfu1pjilFGtRMjffXiDC5W/wa78dSdDmu
1m99nQg399tb3QouRY4aQWe9t4hw5HEiT6VfKfKZ1Fne3SVC6SkxH2GvUvQ/
Lzca6g==
         "]], 
        LineBox[{{-0.030167634009611127`, 2.026983819487178*^-9}, {
         0.003809967597692385, -2.578031304727805*^-10}, {
         0.009890606535032076, -6.688133481319463*^-10}, {
         0.022051884409711456`, -1.486621685541213*^-9}, {
         0.030167634009611127`, -2.0269838190653393`*^-9}}]}},
      Annotation[#, 
       "Charting`Private`Tag$429298#2"]& ], {}}, {{}, {}, {}, {}}}, {}, {}},
  AspectRatio->NCache[GoldenRatio^(-1), 0.6180339887498948],
  Axes->{True, True},
  AxesLabel->{
    FormBox[
    "\"\\!\\(\\*FractionBox[\\(\[CapitalDelta]\\), \\(\[Kappa]\\)]\\)\"", 
     TraditionalForm], 
    FormBox[
    "\"\\!\\(\\*FractionBox[\\(\[Delta]\[CapitalOmega]\\), \\(\[CapitalOmega]\
\\)]\\)\"", TraditionalForm]},
  AxesOrigin->{0, 0},
  DisplayFunction->Identity,
  Frame->{{False, False}, {False, False}},
  FrameLabel->{{None, None}, {None, None}},
  FrameTicks->{{Automatic, 
     Charting`ScaledFrameTicks[{Identity, Identity}]}, {Automatic, 
     Charting`ScaledFrameTicks[{Identity, Identity}]}},
  GridLines->{None, None},
  GridLinesStyle->Directive[
    GrayLevel[0.5, 0.4]],
  ImagePadding->All,
  Method->{
   "DefaultBoundaryStyle" -> Automatic, "DefaultMeshStyle" -> 
    AbsolutePointSize[6], "ScalingFunctions" -> None, 
    "CoordinatesToolOptions" -> {"DisplayFunction" -> ({
        (Identity[#]& )[
         Part[#, 1]], 
        (Identity[#]& )[
         Part[#, 2]]}& ), "CopiedValueFunction" -> ({
        (Identity[#]& )[
         Part[#, 1]], 
        (Identity[#]& )[
         Part[#, 2]]}& )}},
  PlotLabel->FormBox["\"w=-\[CapitalOmega]\"", TraditionalForm],
  PlotRange->{All, All},
  PlotRangeClipping->True,
  PlotRangePadding->{{
     Scaled[0.02], 
     Scaled[0.02]}, {
     Scaled[0.05], 
     Scaled[0.05]}},
  Ticks->{Automatic, Automatic}]], "Output",
 CellChangeTimes->{
  3.72441292478057*^9, 3.72441308461201*^9, 3.7244158152472258`*^9, 
   3.7244226124231224`*^9, 3.7244227242122655`*^9, 3.724423172543434*^9, 
   3.7244233543064623`*^9, {3.7244235845729237`*^9, 3.724423594417569*^9}, 
   3.7244237189576225`*^9, 3.7244248916850853`*^9, 3.724474780514824*^9, 
   3.7244754425954447`*^9, 3.7244757924424725`*^9, 3.724476057492772*^9, 
   3.7244767279783907`*^9, 3.724496058584474*^9, 3.7244966084546394`*^9, 
   3.7244972019104767`*^9, 3.724497994132762*^9, 3.7244980680991955`*^9, 
   3.7244982348057423`*^9, 3.72449846243606*^9, 3.7244985110465207`*^9, 
   3.7256067864654875`*^9, 3.7256069342691565`*^9, 3.72560712210793*^9, 
   3.7256074829556527`*^9, 
   3.7256078193489285`*^9},ExpressionUUID->"2e74d5ee-255e-47d3-a254-\
0b5f4d3e9ed0"],

Cell[BoxData[
 GraphicsBox[{{{{}, {}, 
     TagBox[{
       {GrayLevel[0], AbsoluteThickness[1.6], Opacity[1.], 
        LineBox[CompressedData["
1:eJwViXk4FHobQGcGY2aSbS5pIWQJhaRUtiKkElfkVlKICpUoJNEqVyprRbRI
SLK0KMr7/squZC/Z930bhuy++/1xnvOc58g4nLV0olEolML/+L8v95iNLS6y
SfDaKsZOOYDuS+ITDXNssvBgo9NmDYB9wi1/PkyziWfU7X82bAeQ3uo+f3ac
TbrMrkntsAX4GhzOaO1mE9sdkW3FkQAM1V9SpIxNTvUUrg3gR4g8f2zPlUds
knT1p/KHcYRXVM8Eihab9N1cs9abS4DPyURj+RFRciNf4YCdXR6w6wrc4sNE
iGr3CzPnpYVAVJ4F3bgrQqgej2XbJArBLcAvwfm2CMmVftjrKFcIhQobG5Vv
ihCV/EGHq9qF4Hvh6Z63PiLkqbVW1SqXQmgXvaScf1SE1Eq+/dRQXAhvzNR7
u9aLkKJx1+2pIUVgmRfjqFQqTL5LUgeN1EpArqazuahQmOy4mLZFRq8EJjtV
Dznn/dfrxZQYZiUQTc+zeP5ZmGh6estOu5RAq+mArmS6MBk9uv/jyaQSOF2h
LSESKUxUukl8kGwpBDU1fp86Ikwqrnq3rpb9BpdGdN1CO4RIyZ/MvVdMyyDW
Xqt3e5MQkT+7/Jj7oTL4XK1+nPNTiBj2anuedi2DhQ9rbC1LhQivpHXp3Ttl
cO0Kc+9fmUIk7/rJmLNVZRAsUqvy0F+IlG6o6Xpn9wNiNroNPFkuRDzqHlql
XC2Hj94xLunmgiTlpzVFZaYCZI+fe1G3S5D8LVDcas1XCXcsdrVSDf77cj/8
g4UrwUFp0tpKU5DExNZKiihWwpKGv3dMSwiS0Mw7olFWlWCnx5QwbF9KaOYm
h65mVgIPn0/Bz/NLiXJ1pPc2zyrYF24tvRAtQO6uycmol6gBXw0hU5MIAZKw
WWdzqEINJFYVnwsNESCD635IWWrWwIKoTp5sgADZPPfJYta8Bl5HyDqbHBcg
MRXML523akAgauRVqKoA4XiybaVnaqD0wb9aa/KWkMd1R77H99aCSVzuvl2D
LPLCreCPLecXjN5pnOPtZpEsX9OES9Q6iPGfTfnSwiLmI1apySJ1MHh0K792
NYtQvc4LqmrUQbjse1yfwyL2I0ENPZ510JyUqs4OYpFUA/9O+Zk68HrzSLR5
DYuEfTsdZSBaD9LPc0iMJIv4bYxkmMnVQ0nE7zM2y1ikd9/Q3InN9bDqwrJv
FSwWGW4Xe1d+qB6+akVcz+MwCW9G4+mTCfUgmBvMTUYmeZRMRsu3NUBi0cWf
noeZZNhTEXguNEK0hpfhSysm2UtNLpsJboSQOI+MZjMm2e8JhoxnjeDh6Rps
up1J3p3trHEuawTd1Uf0VsszyXvN/tRNik1Q47U9sXSYQQ5ybCs3tjQBTYHf
S+Yag6SVVysG2bfARChPx4FLDDIRx68c6NsCvbOL5iHnGcS0XMDzcUQL/Kic
UvrjzCBHXP5xkCpsgejL/U3f9zBIsWoEqom3gnptmZGPGIO03PD4SQtoBbsb
kWLlyfzkXsC1RI/DbfBDf5LfJ56fNPC2cgpOtoH+rM2MdCw/MYtV/6Tg1QbS
HitbPO7xk/jbOktEwtqg/Wh8srgXP7n98WJAcFEbOGtnaNsZ8pOH6x9RpLXa
4czYN/uhJjrxrbNdYy3TAc2v11vd/0UnFzIjfvmqd4D5qXvG+pV0ciDN5GCG
fgeot1qqhOXTyfjHOPE9dh0wVvabq/mKTr7ai+TsiO0Ar5c9t/x86ORgoLCY
8cpO8D/Gk7aETSeKfXrnjRS6IKPc5G6NAJ1I1mtc1NLqgna9kDNxdDqZqM61
1d7VBcaSYmpqM3wk8UL0qosuXSBYr5Bh2cZH3qcbipand8Hj/bvfRKfzkaCv
oZ3Tut2AxmFZinv5yBPrb96zJ3tg7H3t/VEjPsLeGi190K8H5ORXeGfr85FH
EgN13+71QBDPc609G/nItcbF3tGsHrAg7z6eWcFH1orMJerQe6F1a13O+15e
8lbijzo3uRco61ej4U1eMhB7iydnsQ/8xHfY3fTnJfwyIaF1y/rhz6LDfKE3
L3FVeOn/l3o/DFclau924SXuzQdVu471Q4OP6kcLc16Cpl25w3n9kJWvm3lk
OS/Z41SQVXpvAE7b2j73fs1D5m+eWzalPwS9Rv4G2Yk8xFtTRlXKdgiOqz1t
m3nCQ/p23ig64TMEh2idq/3DeUgo95adc+YQ7Ep2jb3hzUOS7QO2LJMfBjmu
b1TYDh6yLzmv8CJ7BOpvR996VUsjn/Syx7mBo1BdIJ16rJxGjBa2FR65Pwrf
F5MqxEpoJCny9/HfL0YBPLOWX/lMI6cYdV7MglGIP1z9yuo5jawMiFxiwcsB
F5WlFfPuNHJfWSwkNJADs6VXJCwEaKQ/Q/xcVswYcHkZunx0GnFUExN5mzoG
w3r37HMWqSQut9KpEMag9U1citw4ldj/yMre0DEG+TE5OtO/qWRU8vSw1Ppx
CHHhHotPopKdrD5fz4JxWMU6+ZJrQCVFpzueijInwA6+h8jqUAkz3zJ9YvUE
PPPY4G6xiUouHi5Wnd48AQoNM5tTFamkomuVvYPTBKil3sl3FKCShKLwH3l5
E2Cw721LVS2FhHgdkpsMnIRT4QtimScphKcmJef72ilINXacbrankFxFfveN
O6dgeKaoUeAwhdS3fbn+9egUeDiGPT9pRiFh7BM9hx5MgZ+m3AZpDQpZzteX
5MeYBqnXEQ+l/iyi0GyCWeHYNLhuUuZrWLWIrPrYvBd9s+DBl53kJbSIQ5OK
43+x5sC31mS3KG0R4yRD+98pz0HwBad7pj0LeMV1LCLIbQ5S3j9d/jFzAcPd
k9KCxuagb9My1SjjBTRNGnHWZSzAic28Nubu8zj+0qDivioFz9Ajpvsd5jF+
f4DKFgMKev2UiQ20nsdtgtQtU9YUDPTSb8vdNo8+Sz7tqb1MwcQsX9d1fPNY
czashFlOwa7NnABmzByGC6mvDvOmoqNWc3Je3iyW3FpLaWqnoXOy1gHjD7P4
pfp4rdo0DV2Wh/GUpMyicrxVQIIQD7rPGtr9CJtFbaamMVeHB/3wJfv30Vm0
0k0+rRnNg5EmF/yHZ2eQsZS15ew/vFhoI2C1XHMGVWZKdF6N82FJsRM1VnEG
78vtF84WpOP3rZgmtXIG96647sBRomPVSg+mHG0GN3hzoP0YHVtafoFqxTTq
n4qTrqyg49SJ50o73abxHteNK5fNj8o+2xbPJEzh0dprz4XTmEia9il33J9C
tq5TWlslEw8YOlrb/DuFSuPvBzkTTLwmGPJK/8wURhwfXVqlx8LfCU02wlum
MOeWq+uTahYGVV7JyPz2B+Ndu7O7mQLYrVxkzx2bRO65+WPKrwXRL7Qh5GTX
JF5vNvg18VsQRSdHPjT+mkRouLmRzS+Eel8kBAs+TyK9wsvc2EEIo2xccqIC
J3GTqtszC0Fh3HljKVtrxSQ2F6gad1YI47Om/fkXd0xg2VWuZvhFUdTo1Jip
0ZzAEq1mel+EKOb3i6irr53AF2+cN51JE8XuP+WPugUnUDStQJyvUxSVRfd6
7m/k4hsnmWVn/2bjG+Odsuu9uXhLYFvxrU1/YX665pXW1HFcMeCkESovjtZZ
7Cztp+PoyD0F54zFsfvz2MD9iHGkXdAIuHtCHBmlGTZmvuNoVDnodilFHM06
16nlmIyj8Z3PBWobl+FPCfnmiPYx3OOQ6+BqIYE9V8V0TCTGsNTj4JfHuSuQ
dTl9JII1hqHFa8/u7l+Bqj6mz1vnOKi7WHN437KV6HXmMsu3jYPrWS7Z9h4r
kX64qy41hYMP1UPUStetQjnN9xdEdTnotLVyp8FbSdylZq50VI2D8WZpa4q6
JNFNua/xlQwHA5/0FaRLSOE7acmdRnQOvtgyYZEeIIWGS2+K+pSPYnVu8W0/
y9Xo0G2V3mQ/irotu6rmbkpjYNuwg7LVKOamtGQHx0tjSmOQuLfxKFoq2ERb
oDSOVX2+LKwyigsazaU3p6WRFmD6MLB3BAf3WxY8dZdB/Q19lX8vHUFjlY6t
I6dkMSdqrVHvgSGMM/+3695tOWQc7nGk6gzh7Ca9aNV0OTwgnXhthcwQMnZX
RQpWy+FYyhqyd2AQs8HlQcRKeVQiUtqZAYMo//FtX3a6PBbX5W1fVzGAb43K
8t1SFPB/be2HXg==
         "]], LineBox[CompressedData["
1:eJwVkXk81AkDh2fbTDJiCq3jdTPligwzv1/kDKkMryQvOV5kG4nKme7UlpUr
xbaVWorYfe3Krlz1jWUQco1hjCtX5CiloWWz3j+ez/fz/PP959EMjHA/vIZC
oRxZ5f+7Y0QzdebOFKRN6e7WCwzUrH1hoTs4iWb5T++pv+qB/vKct1XtJLT7
3OquivTwi8dy1vGUSTAke6T9zPUxyl3Y1KU1CW+tOEufaX2435yRzN47gZYM
5aC4bw1hMimcN743jqUc98GFVGNEvTfS++byOAY6PZSlqo1RtnDR90voOOoZ
3n2cD8awperzmolxbEh3CC/VN4G7dnwWlz+G97QN2XMpJoj2Vd6RSxvD50sT
lhE+21HR7n1+c/wITkUeureWwsSXnqKSvwNGEPqkujRLmQm7oTUTo04j4GoT
GUbmTDTNFrqVKIwA2XayvqFM9NGWNN2Kh3H5yfXHBXwmVhzu1CZOvAbDYkNc
R74ZdlWI1v/tOQRZ0q/LZScLRYWPyHqLIQzL3KAcOciC4p0IbrrGEBzXc8Ic
T7AgWKDe2MsfxPGoT4xdD1nQPe1Jv/fXAFJUnAenqWws+ryN2F47gJErsoad
amw0W55rrUsegLzBzgvBLDaivjxKmdUYQE5KTUp8MBs1Fz9J2zj14xcVA7+N
VWxkBiaG8en9KFf/eHimjQ2uvWrzkd4+uKrs+vngGBt0CYek9GN9qIzXTaqX
JjA61vNWl92HuD3PPOrUCZTxwvZUUPpg0ZhcYWtKwP/azfUjGSK8DHVm5R0g
YMrdyo31FaFrn6badyEEqHuqGmhbRAiwee3IjyFQRBu9albRi3j2UnLhLQKX
pmPfNCT0osotaZv+QwIHWmhOvi69cNY9r7DuCYHlFCb1uyEhak+lBdQ3EWiL
qD+sXCjEhXo9yZxuArluPnVFkUJ4yR891zBMIGb7Ox37nUI0b0j0ZM0Q2LMp
4XI3VYi6zm3qb8QE1D5uHj3a1oM3c9ZBghUCHzoL7Sk/9kDsmlO4so4E73er
3JtBPRj7hn7aT5bE7Vsda/SMevD0+pzXrAKJsJiQwGfibug0WDUUqpCwOfhX
9b9fdONfrlyXVA0S8kSK5nhiN6y4LuFZOiQmFLUuxu/vhp2GQcnzLSSqPv8x
JKPaDY/6vHyKPonUXmeb3HEBLoy2ibwMSARW9t9n/ybAU475WM2qs+6eWGk6
JYALZ85/x6pLnZXwD7AXgLzS9q5Cj0S/7+3n89ICJPkdt7VZ/f/NykgtUdAF
rWdcGk+bxGX16rOqD7rQ8uMF2d3qJLwoB/qLuV0YthGq1CiRMHw9YenI7EJ7
pam0iRwJSs2Zu73LfLjoMpqSaSQ6c+jL4Tw+EjxD93evIZGX8NDn6zQ+OMkq
xZKfCcQHE5VZ/+FjbSL1a7VZAhyHZmVDbT7e/SA+LbfaQ4sREP9iuhO36NTg
MT4BMXVe6FHaiYDU90ppPAKNb66Sk+c78e58iDz9KYHjBb8ubpTrRHZlzPZL
NwmYyIQn2A11IDxe7UjlJQJzJw1lIv/XgaQgjU+jEQROWhZo8506sGklNmjF
kQDzp2+L1ip0wI+VXjhlQmBegkGaD7cjbv8hBSgRiG7N4WSeaYdGzLKt3AQb
LLP/CnnO7eg1brVOa2FD/IN68MLmdqgkUUTTxWzEBt495VXchoLbmflWsWx8
fGvgbN7ciq5m6yr1eRaifn/slxnSCtqDkcXINhbEZ3WjFiitmDi0dDf7ZxYW
6er3y81fQbD/uXS0HwvLrE2fdt5vhtTK6FaNUnOcpaRK3SebscM9z0kj0Rxf
GmkaFH4T8sNWosXe5vjKV2JvjWQTeAqlj7csmYGasPjA8WQjxrYsnS4zMsPV
fdGl+dKNEB8OUE1YYEJy84cmyfwG9Lx6RDd6wYRUwZT4page165UHWNwmJBt
Hdjn6sDDq62MlqlDplBUqVs8qPgn5FZYSWq7TXB71Fam/EkNzim56tK+MoFy
0XNtZZca6Ax9nyp10hiqtmWcvovVWBd5zDB43zbYv/J0rhYAAaFKDrwpA3iG
aP/UcaYcnM+h60z6Gfj+ROS1G3+UQaG2q0mPYODZmT8j3Gef4mjZY8XBdF3o
ZARZdfiXIvR6g3OurQ4+IFfUbleCknLhTF6GJtSYuw1zNhbCUy4iTSSviMwY
2Rnp0hxYSFj7D/htxD9rHV+U
         "]], LineBox[CompressedData["
1:eJwVkmcgFe7fxo/j2Nshs5J5zEI4R7q/d6U0UFKSjFJUaFEipUQi/grRj8gq
ZKSQ3bGyR/Ze2TubUJ6eV9f1eXG9uj67rG+dtiESCIT9DATC/2eoM88MZ1Ys
PHxgZNVnyQcVtZ0v1I1zIPNqqCl1VAauuXRVXFDMBffd3Gf7w2SBVbqb5MWY
BxWnJvMY9OXguFuPe0tGPijoO089T6ZArXy/4z2BQrgtc3blhIkiOLT2p0VO
F8InqxuvHm8qgje+vWJtXQR2F41nG6KVQG76trqfdjE49d9MjBlShmuHHFO7
J0tAt4/zsQNlD1DDFmp+mZRCifJIhL3THmD95TjJWFoK1wuUHht92wMfw53k
lN5+B6leYfEiA1WYnL8b8/BEOfToppzJvqgGeXrLha+yy+EwUX3Pg1g1eBF5
r++9VAUcgffbmYbUQPGYs1jdRgWcXJkUu3pRHRyi74dsT6mCM/f/8+bT3ws6
K6sZqsLVoGJICazy3Auc+i5Nh72qQUA8/7pm3l5IXXXhuWleA7y09ecUKQ1w
N/it/LSyBswCBk4kn9UAwzhX/dC9tSBartHV660Bs4YPfOmcdcBgw+98ckQD
6O/XE5pc6kA7ieHl//g1IWD9QfnocB3YyPr7uCJN2B3vxsjzrR4Un1acuBCk
CTnudHqaZgPgAKt0IwUtiP74ty7XoQGkk3y2sRlogU8L6i2NbYBtXM8dnW5q
galC4UY7dyMcf5w+ZZuqBfjsFvugbiNwOeyzWKzWAsoTEJ1+0AitHsdu0Ma0
4HdrIZUw1giO/tUl62JUGCQQjrJvb4KVHkLQg71UqFbE5wSMm0CTY5n32wkq
pJs8sd3h2wSee2V7vl+iQrhH0T1KYRO8FF75/NqZCk9TCM/UlpvgUPcNh90v
qGDXjl/rKDaDacVftv8iqKCtXJx+6k0z2AYkXu//RgWNlrZQelUzPOiU3fGj
hgp73KYfKG02Q/zuWqvCDiooShKtwlVaYIeWBlPGMBVkq4QOsV5qgc7USysp
v6iw67aynHNwC4y/qVX8/JsK4kKHOIbLWuCW3rPUQiINhOmmv4zWWoAv/FhQ
HzsNyDY3mwsVWmGmKOYvDz8NuDm9spUtWoE88kfqnDAN2DPC3r592Qppq62Q
vZ0GTGZpj9lK/vXlmnB1SRoQGMou319qBYXRhuc/ZGiwkdClNyLbBlPN+pcD
KDRYMZxTND7fBkVbx4KcFGgwv8zEW+zXBhZecR5PFWkwHSG2pEJvg/xorQ/0
fzx2SLUjYq4NBLq231f8x4OTRwrYpdphu+RP51p5GvQFmke7nG0HdwU65YMc
DTqpjl6jz9thmX1UIFeaBi39z6+dyWuHLrOyco5dNGjwjtQvmW6Hyz0na6PF
aVCjnLFnz84OYG859dVNiAblLZUC74w6wGNXEX80Hw2K3frWOLw6YP9ucWc+
DhoUSC71uGZ1gFNF5e1mRhpkV7EVj413QH6PY/DExr//b+/8cFasE3JPut44
t0iFVCEN31KDTpjNMfOXmKRCIv34DdUnnaCpQ3E7OkCFKE5nDa6RTigSfjRS
Uv3Plww/ETehLqhxMrYVL6RCqFnMn/FjXbD5o6BoMJ0K/om1Zd8/dYGfx7mu
0v+o4KIrZfLQpRt2dNGOallSwWmKqj2Z1A2VQ6oW5wypcDPIcIdpbzd8Sva4
sLWfCjYDrqPqB3tAurZIYOmfz6cfNjhPcfTCy0i5xKomLTCQGjU7j3rB6Fqb
/dNCLThavYEqbvfCSnEZtSdZC5CwHEtcay+Y6r+ud/fUAsXMR2/MovqAlXFb
T4OKFhCdBXuuiAyAalzvdm4XTTC7mNSUs3cAulTYNaUsNSH9OFRxnhqAvqq8
wxuHNMF65/WsTO8BOOTbzkLg0YSSyoJXpKUBSLvL9CcpVgM8xa4cfl//E37R
hNvrSvYCqTj905DnEEySOFPeL6uBebLeB62oIciNslDM71CDzJCet355Q1CU
2L+tI18Nrtgx+6rPDwGpJtNO4akalJHNLntaDsO7eJ3zxjxq4G3LICxFGwG3
ltd5H5VUgYXzlIf17CgwPQpAbxZUwFTOrEiTbQzU0gcZ+ApVIOnglS126THY
HTb6stJPBQxdXR5lnB8D9atnGhdlVCB0NNqVVDYGOQ1i5/QtlEG2eP5O/Ntx
SJA7nH2vQxEOOwdbTx6dhPmHv/A3ojyEBkbG0C9PQvGukz3Z7RQYT0kYCHKf
hKOodXAthQL+Q/mW+zIn4db7kxMGphRoOTVs5r9zCgzmxWUOpMvBFUUNY5WV
KWD3+RKn5CQLngNthxzjZuCV+tW74XLS0Jd74oZLwQycz+TbMGeRBu3golD3
1hlgEOT8YjImBXOHkyZesMzCqrhX5GyCFFgmP3oZZz8LPJe3VhIVpUDbWbq7
Rf0XBChZDrPtl4TfTLRcMes52EmIZ3r4TALiHRfr3t2cg9rovJgwewk40586
uMttDiTZ+AxGjCTgc44kJ+X1HDyqcvrAtFMCbO05rfaWz8EuO7L5d+ed0NLQ
TzJQmIcIofndwWvb4fNb71PuC/Ow789rpkSaGNSQvcd4CAsQJTCb94NTDEb9
nrnHcC1AWEOSl+GAKIg/9Er5TlmAYuZP7w19RMHH/Ckrh9UCWH+YdT7SIwIX
t7sXvalZANFnN18+DRYGt5BH5+Q7F0C3Nqq51l4YQrkezeaNLsA9j9nOy7rC
UPvHTbyPYRHSd1vk31sRAmqfq4s0dRE6G2/NCVkKAW/UvT1f3i9Cou79x03a
20BR6F7FwfRFoCZ158UIbYMjL+9athQuwvSUhF3mkiA8fOzkv9q1CHyG80sx
aYIwbnVnfD/fEnxIjfoYQBGEIokb0dWPlsB60NeEJisAt2Kv8A6bLMOBSyoX
LA34IcA1LCLg8jLQRq7POqvzw6dT9RTa7X9scDu/QIQfZv9qHQjwXQYH5Zbo
+lE+cLjA4UgtWAYGkQReoicf2AmkN/vvWoGFb69uW5Tygq33VqjG9ArUNr66
cLOUG7wt9koNrK3AESadyLQwbojfez3tBdMqeGY6xWnd5oaRwaaK/h2r8J8/
vV1kBzdcgfg1X6NV+D0XLyD8iAus1/TN+rJWIe5+CbuvHidY2oVvf+6xBiKJ
xQvd7Oyw0clWP/+/Ndg8Zmf3cYIN/jvm6m4evgbSQSK6KZVs0Egx7VfNWIMf
g6SAU8/ZQHdMMKZneA1IO5PyWVnYQP5KoLTa0d9gKMvIOMzDCksWPoq93OtA
XhVcadBlhld1q916Yuuwdg2s3sgzg/L+q/7pcuvglRYk6MPNDLbiR2ae43X4
s2C5d6yDCTq7GNPUHNfBSs5kLPgWE9DPPVbzaV2Hj2IXH9q+J4GvkTNNPWID
NtYVOlkVGCGoVsEh5eMGxKuatXzgY4QIvf53Mtkb8HZ0w83uNxE+7z9KEm7a
APkovXfXq4jQIS/6Y5NlE2oXuRY17YlAIdKvlDttQgmnN1f9VwYoT2d6df7E
H0i2UMzltiFAg3JeSZPpHzBOV74pbESArsSbyyds/8BLa5mLB/YTYPZduxny
+AMfJI7yzQkSYJvfRxmp7D/wJ9um8G7gFrK5bJA/LfkXTq15D8dd/YtIAiGj
j9f/wmTO7wad/ZuIf9adm59lCz4T/Z547NhEuyqvab4nb0FWhKX5/NYGQg91
vCuVtuB8B+WeUekGch0ekuGz2oKLvkGnOPQ30Gymmk1s6RZEVF4Mp9iso2mF
8TvWRwj46qD9s32Za2hJqPdZsj4B+z2IP20dvoY2SE1hS6cJ2FujWS7lyRpi
788v9rYi4NO2BaREgzUkF/ySL9mFgH28HS9oT6wi6w3NL4tJBPwsic8uTHYV
tdc8m/PiYcB4XWihJWcZvUaRh89uY8AUd+bOnTHL6PSXzHCZ7Qx4FmgX/H2X
UX3okG65AgN2EAg5XmW2jMovHQhjOcKAIcLwXe3fJZS1unngxUMG/NSCr6FS
fwmFSt0NfjnBgHn2G6YpbC2gM6F+41ZzDPjggIXSgakFxM8Wt3/PKgP20/7a
7ti+gAJmG8caSERMTO0hyX1eQN65u3X4JYjY6OOd3jrrBeR8cmr4tQkR343M
KPxVO4/OullrhpcSMbIauWebMYdCIwWYV6uIWLXg1o5PcXOorbC81biBiGXs
3wmxvZ5DJiTFe1y9RFxVpe6zdncOmf5vMePJChGXtp8+lKc1h8yivFSvyjNi
U9OK0Esev9DF0nilvS8ZcaeerKR14QyKHjHdfBXCiHM2R8PN38+gnywctTNv
GfHZ+mWl+74zyFr/ln1CIiNOOvVpkOPMDLrcqpUkWsKIzYbe/e/T5DSyHauU
Y1hmxF+e5MV/2T6NHDimJOvNSDjHJVnSK2wSTbnmkTgukfBgau98zNNJZDfu
O6p3lYRvhHu+6LSfRFfLKEnFTiRc2DTmG4ImkfVjW9Wv/iQ8faxmQmdkAp1f
/AkRdBK2lfuuqKg1gY50d5jbSTLhqsqp+OjpMVR2LBElUJhwkvFgRVbHGNLN
uS8xrMKEPU/Q4we/j6EDIduGLfYx4UmRInm3yDGkc/KMvdEZJjwcKSqRcnIM
qZX+cKV6M+EzRWLay9mjaGdyeSjzJBOO1dTTu/ZmBJ2JysmtnmPCRdUHXX28
RtCL4KSegFUm3B/IZkK/M4KW3AIkhZiYcWlKV4id/giq1jf5JCfBjP1ySweL
iSPIeXak7KgJM64X1F42chpGdapMyy9KmPF1ZqES9ctDiCi7KnSyihn/rVjJ
bDw9hKiiE9rkBmYsE/Kt2+PgEIol1j1528uM07WDLglLDiGX5tecKWvMOOcN
T5TY4CCSvictXafCgpvWOMZsbAaRW84hY563LFj1jvDj6y4/kZp5w5xVDAsW
tWz6S7b/iSa3zAM+J7DgfddZh2ssfiIzPecqo0wWLADxEZcP/UTabYnwuo4F
U65t39zD8xOtLXIpiRBYsevkjhsaHweQ8+4OkpQNKw5b9+NZrO1HKs1XYp3s
WfF5akvCla/9aNR5Hr7fYcVj81H7ZyL70Vk6u5uNOyt+1qmyePBWP9prsH8+
4Q0rlibk+Pzh70eLdrG9StWsWFl94Ncbyz50O94hS3M3G44rZ29JZepFfT/E
Qrg12bBHlskW168eZPC72mlUhw3LT0/aP+voQQr68qqhx9mweBZ7cG5yDxqe
H0letmHD1pwxE+rGPejcfquYzAg2/N/DO1Xn4rsRajHyV2Nnx21pDGaR5l2I
k6hlrTLCjol50YIfGDtQ7n1G49EpduzpNFhoutCObGd+HHq3wI5xS0Wf+M92
VNRxTYabwIF19SjKbfR25JQWPj4jyoFv9lUvsbu1oy7zvzdTT3FgJHmi2mGl
DSVml7kpFXBg9wPXQ4LXWtHhG2dCFII58dxYylS1bAu6G5RPuBXGiZ/Nhzv+
FWlB77MlHTKiOPHE8Ru5OlwtiEicP6iTwokDPpPNOhebUVHo/+YMyjixkkDe
l8DiZqRdVH7izionnjI0pC1bNiMVMo2Yc4EL80TdMkAxTUg4d/utw9LcWMnu
dtLXA43o7+UEMT5FbpxV9yn2mmYjGuZWrexR5cZB4gW2MoqN6PMV3V13gRs7
3tKkFAg0Ij1e++ZYM26c77fvhsV4A3K+mqNFCOTGdw4q8NgGNqBWQWNC/p9/
+zKhoJCWHyjI0SdwTzsPztjZLVFqV4fWa1NyfHp5cGOR7vm083XIWq6xf2CI
B9el+GQmHq1D6j0iKoFzPDjwwfOYEtk6NBl7dmSNxIsjjzT/DhyqRf6cYx7n
d/DiRvuVpWCrWlTfz5YvasSLwz11bZou1qDT3ieVI7N48cU74cZ1z6pQ/Pm5
Y7m5vPhqhQLp1/0q9Fsp0La1gBdb/mTMELWrQtHNTVFcpbxYl7Ft7KVhFZqR
MOF3/8GLDyQsfZ0TqkI++earluO8uCTizUGvlEpEn7teLCHKh3+r3p7J7qlA
Che8zr5/xIc9l8JFXp8rR+fvZPGTPPjwtYsU9bXj5cjn+fiPy158mOcCJ90G
laORDP3jUn58+PvBbyQLmXIUzSkIsf/xYeEfstb5i2VIkP6BEp3Bh/fp+/Tv
DipDhF0VG28n+DDF6nvvt9bvqG2ULTb4LD/OFFg/mHevFNVbjxzg30nGgkIi
PpLqxegnKWEtRJKM2y5Oa3TLF6Ol+GtpIrJkfH1G+0W4RDESmZoS36VMxg5Z
YdzK3MXoitPC6u59ZOzdOf0zeqIIrXtupRqcI+Og7wlx9JgiJPtBRNT3JRmf
kL96JnlbEaLpdTdwBpOxxgeTGmXuIqQ/EfH8VSgZP7b9qpnFVITuKEssv4kk
Y8b8jeQvE4Wo4KtsQ3wyGTPZUQyq4gvR6XJ17+8VZGytLoylpQqRzbVlnaM1
ZBxZi5cG+QuRC3v2Yk09Gas7bf5KIRaiSEPtS82tZNykeOiN9SAdjbdhncEh
MnZL7Qw1jqWjdRfios0YGW+T3elqH0RHXGLfP05MkvHma1mTgKd0pGalJzQ/
T8acuK5ryZqODjOw1d9dJuMvgam3qMZ0ZBpX7bW2RsZ3Zhs7vQ/Rkd1h/30P
N8l4sX6BZ0Cdjh6NGSxsbZGxqHwTq640Hf0f0ApGxA==
         "]], 
        LineBox[{{-0.030167634009611127`, -0.00005479134857453156}, {
         0.003809967597692385, 6.944115929276057*^-6}, {0.009890606535032076, 
         0.000018020921700247585`}, {0.022051884409711456`, 
         0.00004011795678088129}, {0.030167634009611127`, 
         0.00005479134858579751}}]}},
      Annotation[#, "Charting`Private`Tag$438116#1"]& ], 
     TagBox[{
       {RGBColor[0.880722, 0.611041, 0.142051], AbsoluteThickness[1.6], 
        Opacity[1.], Dashing[{Small, Small}], LineBox[CompressedData["
1:eJwVlnc0Ff4fxq+9x733S/aOKCORSr0pIYVuiFT2FhKFEBKSlJ2sykhmRhmV
+nyKEBKJZIfsvUf49fvrOa/3c85znr/e5xG1vmpgR00gEHZTEQj/11ujegs7
O2R88xH/XTJZA0b8uJe7/5IxdY7TxIioBuhz9q9WrJPxA6ZXAvUKGiBy2H3r
6iIZi7MflnmtrwGfImIZB0bI2I9KIUbpvgYwyv0Uwl//8Rsq9mH6kxB/3fJM
UAoZl46uVbsyacIWo7T+5cdkzJDqHcLLpwn2afOUQwlkvDNiy9suowkqtcHG
cw/J2DUln95fVxO6dj23sgwmY+64nL6IaE0QeTfure5Exnut4nWr+LUgn8oz
i6BCxvLC5vLzoA2HDPPokw6Q8aPsh3EUQ22ozfrtuF+BjH2lHC9/dtCGAW2K
rLU0GUu/GQ2ZjdYG7oey5dX8//oU93HrDGtDMN9YXRiBjI+f+TG6J+oUXDhg
NsnaQMJhqrV3LFd0YCQkXu95LQkP/D3LlcF2Gjw7GouOVZPwxzK11L8Sp+Hh
zSPX3apIOOKnDsOW4WmoRru2vr0k4dTZ9Fq5V6dBTvc7e1wcCfumkXZ7eJ0B
OjttRV4zEg4a7l+yIerBd/P9JpOmJPwILcSqyejBkwv8/u+NSfgCDWeOkoYe
HNSd/WxFIWHuZN6SKzf0wP5AommeBgnXXzmXwtmtB/VUo0GqMiQsuVZ54ly+
PkQ+CftmtkrEjM5VqjoKFLjw2H1JfomIX79LiHQFCkjEXuSlnidiL/5nuc90
KfA+VM4me4KIHRuDog84UWDGpWNlppeI0+3ucLJnUoCiKikUVEPE9ld8JLN5
zwG587NLRgwRs3ybuT9BMgC8Nz085CER42h9gSoxA3AJ9M+yv0/Eyk33jz9R
NIBayQM9MqFE/LP0ZUq8gQH43nh25pUPET98fbjpTJwBDJL8ZGosiLjMytR5
ZZchlOopjP2RJeIqTx7xdjkjsEhnoa2XIeJV1iN4UN0IWJdHhPOkiJg7ZOYV
jaER2KemmbiJEvFpQt5OoLcR8E0y1638R8QJObI/bD8aQXD4n+cMfzlxWTad
xvKF82BQnWwj3cCJD1yU0h5NNAaJH8N9dbWcmDKd+cDgpTGsDMtdtK/mxI96
arw7a4whib6aklnFiXW74xuUFoxhQGfymGARJ6Z/mhF0QN8EXFtUeYjxnPhC
dmCWM8sFCO/taVoz48QfE5p1O1NM4eKM5KnEi5zYqG6dfbjMFPbtuFcrm3Di
D0cHwjlaTOGbCN1bDwonviiwbVJLexG4bWVfTJ3gxK4bppaVVy9C5sSt2wNS
nDifmW+l48wl8Js95hI9xIHlP/VKnhcyg1QrlTH1Xg7c5JZSUnDEDKraFGzn
OzhwG9uhE7tNzGC7QvyyQQMHHn7rvsc32gyCg5h0/yvhwDzBLTsVtOYQQWzf
+ziAA79qCvQrWDSH5AMuk095ObCHA/ay97KEd8/tHChkDvwB7apqCbOEnl0W
QwQ2Dqx8o+ixfqIlCP09121F4MARf9NCQistIaNGpVF8lB0nrv7ZO7RpCbnn
afJfvGbHk3pEV68wK6j0TnYuOsuOM7OCBxrzrUHM9trzzlPs2MlMS8MPW8MD
yqkBqhPs+Jy6GFmr3RqspVfOGymx4x8KuZlyO9bA0n3u+DoPO34mw6hKMbIB
c2Di0RhkwyK5DT83aWyBhs7nc8d1NmwlubN22NcO3Ob1CQQ3Nmyoljv9MtYO
Ont3q0o7sGHkrqasmW8HBeVtxX6mbHgrvz26o8cOjB3lU0WADTeXHLoQe9we
chpHPJwZ2PDdkEmLJ0QH0I89L7KdxIrVdrUaPf3qCL6KHDracazYjCc3S2LC
EbK/11+LjmTFwscPK7TSO8E26Wi1WCArXk6hXXmm7gSFcWL22raseNyDdFCs
3AlYE2bzo+VYMQMxoms4xxkaEu+piFezYAH1kAb9IhdYUdGwdKliwXdXz1+G
VhcQ6/wbXlbGgvVIwwtmiy7gy+PepZ3DgsfCGpzlDrmCdJLxLZcHLLiq7Ka+
YI0rhCeLV5eZsOCnKvOifn/cQDvtvf6pKWYsfhmt6+a4w9yDnr+0I8w4w0k6
8PA7d0gO2Mz72M+MR5HkG7Vmd5iyOMyg2saMv274TSctuUOsWBmSfcuMGUxZ
uu6duAZ9LwoUyOHM+OQcbbP/0DXwKk0h9YkzY4Sl340e8QSRzLc4WZAZF6q/
O2txzhO+xP1yM9nFjD0e/zi54uAJAjd2NbYwM2M1sQKBOwme8Ekl7k71PBO+
9Idpn9CCJ7C/j1jKQUyYwyf3XHjJdciuu9nheYkJ8/cXrpWd9oIkRS+NXCMm
XNLMdb3ewQsi0zyK+/SYMItDtBpjqBd4eF6J0FFnwt7rKRz/vh4cEzYD4d3/
8uU9KyiHvOGHl3p2wwwj3i8Wdbttvw9QSzJ4iQYz4pd2ImsOZ3xhOZpmyNiP
Ef/qJAu1uvnC2ObO2cjrjJhXVeKYZ6wvNLeuSa/aM+JKOkOibZcvJN2a6G06
w4itxgZmaFz9QKH9q6YPFyM2DE50fpLmD+Yh8Vzfchgwh8eDqSD5QGhWW2Hw
yWDAdWby8nQXAkFt02RDJJUB8zZc1a8PCgQRD/5+jygGfPde7BhrWyAMWmTk
cHsxYN0JP7L+sSCwVy1WNddgwIJ2XhaCk0HgttBoNd1Lj2U++XF5WQVDX6Gs
0aOf9HjUq4Rd0DcYzjpFaam10mM7zfHAydhgUBgw2BtTQ4//HeZ2aoJh4euv
JaV8elx5c48Sx9474JU7etffhx7rmFx9zbxzBwIsaV6ykOlxVLPS7Kv6UCj+
pv3wBys9vm8sQNAdCYVBiHRLo6fHZk03mP6jDQMtQS55+Q06vLa54aasHgbs
XZLFBr/p8MTskdi6t2HwxPB0aVIRHeb1lFD0f3MXkFZMuZQuHRYKPywz0X8P
FsraH81p0mHkS52pRhsBErv5vN+o0WEe4bql1j0REE6TqXLmAB3ua//896VH
BFDw60o3PjocLpTTYMJ0HwYOd74tG6PFOUFzKq0nIoEgK4w0QmmxlIW6Ct3E
Q/DnPm4eGkCLj1e69NTwRcHqjvVWrTcttt5ylBg4EwUz37NVTzvT4qm/HO/3
FUVBt49cJeUsLf4iNSPPdywaymuOlZjx0uKjv/zVLhFjQPGlBeUpiRbnFigL
fdkXA4WJt2cHWGjxq8aUkCunYiDL+bOs7TYN5p7OeXc2KAZiOfXynIdocKWT
TFfGQgy4Xr6c6V1Ig5Nsj9AM/I6FMc2AE2+yaTDhU3/cN0Ic2Mo/+73xlAaf
VVAN3RSOg4vUw8IBsTRYhU+hkNkiDk7lXEkN8abB3kGS57kG4kBiyTch5jgN
No6nabk4Ew9d95Pu5rdT47IPP22m1RKh7bNIgeU3auycFtw0bJsITTsvWri+
UOMS2TAZsYhE+OBZzhtURY0VY/L3XWtPhIxLbflGmdR4umjR4drVx+C8l61l
y50a+0kH1oaXJIGNXfxSqTM15pZUyJfpToLLT/l5HW2p8Yu6ye8CdMmgT5ax
/m5CjYdMpiuXTJNBcVNrKRuosaFbz0AYQwpsNgTxUFipsfJuxg9dHqmwRMt4
jI6eGjfS/SzuTE+FGYiyertDhf2ClZcUW1NhoDQtT2KRCv/k4inbUUiDmuS3
R9d/UeHBuqYY4nIaRDovWWa8oMIPWQNCf0U9BQFmx9ylE1RYIrzbT+t+Oph/
aIoUO0qF+dkC3Vfy0yHdY787Rfkf95tVzzSlg2T3xsECKSqsltnn9I4jA+QL
HtTYsFLhux6Nvr8eZ8AJ/Vf939sJeCXPYKr9TSaEUPNUE74RcFlvFDj0Z0Jd
uX+2XD0B/07tDNejywJdYS3XiLcEnDYpEihgkAXGc50bx58SsMO4W0fPbBY4
xW5zlTgScDhfoWTF0Wwo0LJZ77MiYFGzL4jOMRtmNup6WC8RsPFskkdlXDZ4
2MRkOuoRcOCeAkP9qWzwV5LYL6JIwH3679dNM16AUGHcY6HVHXTb+oftpFgu
XFGWoesW2EGzz5Z37gYUgAfdmxdeHP/8eRWf6IoC8G3XPk2i3kGvY/8cEZkv
gIgbdlE6o9vIQ6jdqduuEPLKnvFWlmyj2pRjC+PnX8K48i65BK1tJOvbkPJ7
TzHM0WW3KBzeRtYfzDo2dYphrV3Js2nvNrrqmWtmf6UYGL0MKmmI2yh5zrxd
vqgY9pQ/OOHRvYWaOOaTCo+UgMNBWpOz7lso5qnaPSnrUnCjj1ufsN5C6Sb1
fWXhpeDVIZoadn4LESYjfmcWlUKYl9rv90e20Ml9rsqZ26WQXe57ZR/dFtIk
29Tppb+CPwfnA5mS/6Ke0oObhhuvwUalL6e6ehM9O8qou0NTCfY5KsZaFZvo
sD157JRyJTjzxtB8ydtEBi1SC0wOleC+qWHeHLOJJO5cubPaWAn+KJf8y2IT
3ecwGH6e8gbitW8EzGxuoInraO6u4TtIrGzee212A12/ZSA1HfkOkqX3/Foc
3EAJ1Bn3B2rfwTOW7gPrXzZQhJWtvM/RKij8pj5O83gDJdrWHn0s9x5qTViN
eJU2kLf1+uNdCgi+1NtRpUptoKJJPeE9ngiaDqOXQvwb/9YY093BcgTf+T2Y
JKg3UNqI2wU5EQz9/T8/yLWsoyA71j/NhRjWHDKlT7qsowpq34aYro8g43Nk
xy1rDXFdF8kRDK4B3KsvM/RoDc2QEzUMX9eAsYbNeZN7a6it8NVp3tEaCGaP
zFdzW0MZxzUYzfU/w6+sXhPOQ2tod7poxY54LYS3BhWXNK4i5iiVQw7TdSCk
ktC9+8MqErl2fidauh5ep+bSJxevIrVWbgUX+3oYcPh+OThhFZ2PmBRTH6wH
lW1xJkOLVWQkWhqePvgFRmTqrJYWVtCdPRqBwYxN4B/dHen4ZwX52NMVTVOa
gLQyW9HzcwVFytF2HEhuAvjIw/65agUFfWVpvSz/FRJMnN8mhK2gKccNBy/b
ZjgZwkZW4VtBUZdHTp0JaIGucVHIZ11BYgZu3lx5LeB+9qCT8M4yOhmc6ezQ
0QIpfBaIYXgZSckucOcptMJCcfGVzsJlJMBl6DAw2QrpvYY1N48vI75mf5lf
AW2gOKy48UNpGQ3fXXkaUNwGNRNEBYU9y+hMzH7DisE2GFn9ljLCvoym36ju
nTj1A2RIup6GPUtItm3y6AOBdijVOikm672Ebvdedn8y2AEaeuIXwp2XEHF1
8aOb0E/4YUj9cMhsCe30e2ctXfwJK5Z4PenkEooU/94q0/ETVP2OttKTllCw
ckxNWHsn1BQpBQ0ULCK2PesauhtdcL6cXK76bBF9jpmMKzjRDSNVC5OP4hbR
9o214un73cDYUGyi57uIaF+pxQqJ9oDe8D75t9qLaGupAuKMe6GDZ3df3OAC
YvfpnCmd6wcHYdr/ZtsXkMd+YWMjiQFY2z2kc/rLAmqJj5noogwA34H0MkLx
AnppI7sUmz8A5nqCD1xvLaASyVuOIw6/YfQ211FtngUUFat5e3FrEJhvFc3G
MS+ghnLDZMlDQyDno5M58HcerQo0x0t6DoGX2y1m39/zyOJ58aukySGgv/Sn
syBvHjmKFoq9GBkGCaWyG6Rj82gugSHbknEUTsmflbaQn0fPX90bX6aMgovM
eE++6DyauvguODp5FF6LCJ7UpJ9H826vJ/8ojIEGWyjJ59scujUt3hjmPA7W
I0ZFvVZzKGM45UIo1xSE/Z6xljGaQ17in+j93Kcgryec21vrH7/cLYiapmDh
e9Utzr1zKG7iip/2vWmgDtR5HDY2i4SOWDyeI82C2v7x1nNssyjBIMC64+A8
hEkJHp6cn0HsOOE5t/s8NAueexbSMYMGPMKNZPPmwZz5jVvF0xl0Y3rbf1Jk
AfyHwlkEFWfQZ0pHKSvvIrxN2KM5ZjyNvmUn7hNRWQbGS6M2VEenEUlFll0q
YBmMRbKD+USnkWzDCK9K7TIs5Ilj3ckplPZVjPuO6QpIYyHVksApREPhH1d/
sApeob2mDbZT6HTdp1X63lWoOZ3qM6QzhVbabz1bk10Dy3becq7/phDnBkHp
Wtsa7Lcf98pqmUS7QvipmnLX4X9GTgQZ
         "]], LineBox[CompressedData["
1:eJwVkXs41Ikexie5m2XEMJRbjCEzv2qLUvgmK3SxjpVN1kmiMvusW6hGSkgo
1UmiRBq1StZlq8mlfN1vY2IYIjQ0iKgmIcei4/zxPu8fn+d5P3+8Rn7B7gEy
JBLp5HL+37khTvUBdyYw5UYzz2P/vN3miOtBBWETyHb9EjgwNG/X9l2t4K3N
BJ5X1vPoz/zHTp6qwnAQfkAXl33uWYaLdhGwQo88P46p1h76StYkqJGt2k4X
j6P7YqJVWSgJKC1nD9rVjWPTqGTjjsckKPBYSA+5Mo5PwTRbbLgChgO/repa
O448IdugSksGflzP2/hJYRy7zKb6Yj1lIGY63E3h4xgeTs7S35IuA6vPTaVY
Px9DWs7S7tjVK8H9xkfF7D1j+EDRR0VxgyzkeBUwnm8Yw/ZuvTMVJ2Xhk/7v
u9qpY8g+NZkbXSULyY/G4mQG32N0Y06Q7X45qK6ULB0Nf4/7ruT50S7Lw4bx
3un1WaOYeYG9sf5HJQiXssy140fxoiTL2/SiEpR+O++zxB7FE5YWTY/7lcBe
fl1D69ZRtFnZlLDxkjK4G3PSA0UjyE065XN5VgUifHS35aqMoGP0Q/JDJTUo
9w8KSp4axqC42woLoWqw9HsNN7R3GCkFI6qFfWqQwGGr7MgbRs/S/oAsLwpk
pJf39+8cRqcPv5ALrdWhXHjwnBZHgi8nHnSx9TRgqafwyaKvBFkt2d4HfTRg
56DM2LCTBFXyZ/M0szWA/ynf7QlVgvm5oYLPRprQr/KPkVvJOzQjv5gJ3ESF
746ZdUljQyhuz4lMP6sNP+37PBfSNoTeDnmPe/jakOjhwDrAG0Jnf1HAnA4N
KEcm0kzjh/BGyLtt3aU0WBuz/VitwTLXlgvQXaELP5X3KS16DuJaIZP1oWIN
FOY/sG7cPogcuouGVF8PaJnBgf8xHMSXeu/fzMfqQfc3+et7RGJ0Ejrp6Ljq
Az3Kk5I1/xYDNunU2ksNoOb8DHmH0wAOu+2PelNsBAtXNsknDPZiqP/2Y68C
6dAe3Bigm9+LaOcp8M+jQ66bd33hiV6kwtNkrRE67F4VF/9avhftsxvsin1N
4VZah4w5qwcpI3K3x39lgNWd0O/80914pWLn8Td25qAcLXfI16EbMyZsExw4
5jDgc6tymtyN2renpJufmUO8QXW0Xk4Xkn8RhcWYr4NOLmUhqEGEtwcm0vcr
W8Cfcfe9V14TYY+8jjR7hwVw/LdWpHuJsExw6qBCpAWsNfXlVE124vYwS878
gAWEPCqaU9foRC7nnbAihwkbVIPidg52YJ3HuQRPPhO+hDFVT/zVgZPbJsOr
ppkQZvPIWOTUgT/4up1rcWDBpnvHCmWpHegjcPZzDWTBtJypteU7IZ5wF6sH
prAgoo3revOMEP3+oCaYCVlgtflwb4OLEMUmFbVFUhbMZhj4f9MSYud/XRqu
qxLAWxz4xBhux3wTKqdmHQEn/e6cPlDSjmLB/ZL1jgRsbTwom3S2HUO458z5
PgTMWehcLdvTjk/q6ZcvhBNQdu21zgdaO3JsbCN/TiLg6wcLF8vWNizif+bo
3CEg/OnDf9882oYBhhwzUQEBs9H08G+kNvSZmSCHVCz7nLhJBzJfYWo1rWKg
cXmfYnC3zPIVHvMobfuhg4DTbzKf6rYLcOtt3qy0l4D5XFpLFFuAb9NLpCfF
BET9kSbulxXgoZj7GanvCFiwWjVje7cVpRmV45slBESTrirftW7FgmB/uX1D
BCw1qxiSRHxsK/WyFvQTEJOaaHk4iI/UWXX5vC4CVvjI7alR5OPNLjq9lU9A
rGmsr3FuC2YqTFwlkABZ6VJEvG0LPqcwE6qKCLhQFnVp5HUzHglavBGeRYB8
3FzOrrBm7GP9lWWbSMDFvRG8PHIzpomb+1VDCFDUmuIr5jVha47tlz4PApLE
QUOB9k245eVpSYYVAcqPJmZb+hrR0aaIuY1KwKWw42RmZCM6n6JUPl3+j2wz
YpRCacSYYm3FpSYWqLW93fuzYwPW36ds6ApmwbUMb79icT1WfW8qcLNjwSq/
npPqnHp8Zq1PRCqxQHNGyO0srEPS7gXXe2lMSKt0Ld3sUodVLYl5tzyZoJXI
F6RJatFSyo430mQCbXX93K+0WpSMSkEQbwG3hu1Vy/6uwZlJWuv4FgvQLaw0
1t1Xg4vszw4X368DPftS1/7z1fivi27HwWYdZCtb+tuuqcbiRaUoryFzMBCV
nM7mVaECQ83ta6w5OLzydKnuRjSQ6SUXVZjBrsNu4XEqiBe2pvNeu5uB87TL
XccdlfiAoVWYMsqAvbq2M82PXuADr7LSspUM8DxqfK/jTBle1z4V+5VKh+TQ
E4nXn5UiTSPReemGCbw8Uxvs/uk5WlFrVEjqJmCSesSu4xAPi+LPcvVIxjCF
uX3CnU9Qk5GWevyFIehvcmZy1fOxc/d+Kp+jDRdcxuaN4h6ipslejzGGFkwe
Smy+N/0nMrRV9Y8JNaH8ctPRe69zUW4Nofmb7iq4Gan2kczjIrunIbFeVx3+
B+x1rDo=
         "]], LineBox[CompressedData["
1:eJwVlGc41///xe29Pj4tNJQdPkWipF6vsiIyIjuyEpKdXUaySiUUKlTKKiGj
8Xxn703fMrL3yN7j//vfOte5cR7XuXGuc9jytq4NDRUV1WNqKqr/1zhPzmm2
glQkZpUfVsFLIqTb3C2tuzKQiuCbiSnBfYR1mkyF9Wo2omP1d/v3lZewFjau
kObJRep8enl0uYeI43wsf137cpE9z70ffS78xBbn1+Xc93nI/IiHBIXpMBG3
xiN6QvYLuh9ep1YncYSoqv8TceJKEUqkNhSX0RMk7Lw6q0zEi1G9ClXy835B
gkmwiy6E9iva+XeQbOkgRKj7dge0531D/br3vSfchIkJ4Z5vm5Hfkdoxq3/R
88JEZGvPqqD1D3RZJujGjVsiRL1Yr6vHLgJd3R2Q8MBAlHDs6P30copA7/1b
jpRUihKh2HnZ0vInyt7xO88hLUaITDmfiJQvQZZmIo9bN8WI1fNzOq/TStCt
J8KOSqZHiep4F+c87lLUMM0kThQeJewUXbO7JkqRrMYX5xZLceLUi/m6f1fL
kGbIZJ1jrjjB9M91grasDDGylL/Zty1O/FZaYNp3rBzx8b0J+aMsQaQnuIlI
JJajnjdla/nhEoTP7IIyZqxARlb3Qj7XSBDqKu7Wem4VaPi0ScwvekliYs49
xe9SJdLk/H39u6sk8VV1iXhcWImqWqM1Hr+RJCJeevx9K1CFPg1d3c5tliSM
F5Y2i6KrUFTn4fVj65KEuJonX8NGFfpDneRJ5qcQm6+WT/ffqEaf7RT17C9Q
iPpFT8OltmpkIhlIvnCdQiSpr3gy4xp0vLW89oMfhXBMvhN7IKsG7dCl789+
RiEUllfypPbVorVNEcq1dArBpuHVqhxSi5iUhpPqvlKI7pTVWaPZWnTx5lMP
+hoKkb3ixelkWodi6t2O7m+nEAGaa5JB1XVoxZglgr+bQlx+460RJ1OPGGHk
i0A/hTi4tmafkVyPSiQyeOQGKcTMZZ9wYGtAtPmnLB0HKAS8XX/f6tWAjvvy
e3T8pRCP1n0qR4Ya0JrUabuQ3xTimvbG0Lp2I5oLDvCObKIQx9J8aTl/NKKz
+0UZt8ooBNXmxmEBsSaU7k4dNvmFQjTr+GG52CaUbEYbcvPd//yVgE/vqJoR
pf/4w/CnFKIoAOCTbDPy7y46dc2fQiSnbzcUOzYjHiuzfes2FCKs/VxPWWoz
Cvx+OP+2BoVw3gmYavjdjK5Go5CW4xTC8Cix8R9HC9KJtJqUIlMIrL/DMqDU
gvw/Skm9WZAkRO8h3imfFvSZkeQv1ypJrHUQp6hGW5DNaREGUoQkMUBFdZHl
QCsK+8BQ6W0lSdSKY4NdV1rRZHd9mMYZSSIh8KeHKNGKqnvCh9xHJAh5yZJc
7fg25OfHj99JSBAn23/FQU0bYtmY3x/xvz0e953ykdhsQ3zWFZ8CmsQJ4Zq9
ikzX25H1PDVXtZM4QbZxaiOOdqBJ+tOGwm+PElNJfIsU+IWus3MqJiyIEq/Z
PE+yD/9Bv/WLtz9ZCxEJeZE8vns7UWS+9ASICxFxxilbY2qd6PfrJx6z84JE
1If6ivKPnch5ITuwMVCQ8FISuOrn1YVEBhS151IECF2/Zs9J1h60wbS+zP3v
MEHjubvbmqcP2VlleIe+PEAYW2S0Fsn0IVXH0ejqUweIXHVUw6bdh/TZlZ1J
HfsJy0M3C/JD+xABe0O/c+0nSqu/P6Zb7EPOPsVR0c94iWA+a+W3jf1o9uZT
V93GvUQ3/dqZ1fF+BHkiZFmfvYTM7ENpDfoBRGoNCOcX2UsMlRceWjwzgFRL
k3XoQ/YQSk6s64rpA2jB8F3amNpugq4k9+Ng8CC6KaSimE5HJkwzVd/JvR5E
kk8t3JV+chP5sd2JkV8HUeFtIf06P27C2p4h/MTcIDroHRIVs0oiKsjGVsHX
hpDYLCNb8zoXEWpLvU/g9DD6zBPjuqjFQfzVjuO4ozeMRBojTe4PsBOyZ8Tp
624PI6ecc65vPdmJEU79ede0YcRIZaLr84aNUCn+UF9KHkEP88McqTlZCUY2
7UDLmRF0/1L2MScxJsJQxPinLPMoSo2ROqbSzkhkXLDeYREcRZeLY6UM7jES
l729/POMRtFu4X1fyN0MRNxIsjddxSj66CZcGpJCTwiXzLmkJY6hVHvJwHYL
WsKreyPHp2AMfaHbTrx2gJaoXaGfvdwyhmzraJMHO2kIJwqv0wrDOCoQOk1p
NqQhChIv2F90HUe3umsFWs2pCWXPGMuJixPI0o7v+eFjOxD35GUKWE0gc/l7
N+3Kt2Es633f04AJtHTW+LGCyTZEDX67diZ/Au1TlA/weLgF7dpDxlGHJtHD
6Z6ACNpNsBY/eYWyPInsORnGQqTWoEAFPaUhTSHmX5uRrD2rwGSp1vJLfAqV
HyeSa8NXIeu5mdbd61MoTGq3Re/ICizSh15qrp9CDWTj6sGPyxDc90vR9c00
Uih53v7UdRH+Fl+65fV9Gn3XOSjKKrMI8jE/4wI6ptER6fQSw+UFmFXOGI9g
nEHmNqslN/wX4Fqmf/QbhxnEFJ0nQRs7D/Kegl3tJ/4hr0OkPWWjsxCn9YKu
S+MfSsstLVb4MgtzohyUfpt/SPLjo+MWwbPwoWvl3nT8P1RI+c6UeHgW9pyv
E2bY/Iey7q9Wn6ubgTX608V8lrOIlN11e4o8BWmuCw2vnGbRnk7L5zslk6DX
mz1w2HcWpXYwuh12mYScoiNsos9m0c39zvuDWifA1oHNXKZyFhXaaF/TThmH
9uZeOs2jc+gRG7X5bsdRCDqbwNMsO4ca20ae3xQbheMZepQrinPIoCJwI3Z0
BCKDawyMTOeQvoansoPtCFyQzcuweTSHVhanUgtuDUNOYqh2wPwc8lv5OWyX
PAh15NBRTqp5NJ6595yZzSCMRN4PSGGfR5lv1Yf2iw/Cfr+QrHLRefT+nM6u
+aIBCDMNYmI1n0cCYm98Unv6weJAwM/4unl0Ij09Lv9iH/jG+huI/ZlHt7cV
2Nl5+iCO3X/m68g88nD6ls/a3gv1W777/1IvoHN7x9Rf8fXCqb/eXoKnFlBj
RX0QTXEPcL32OP757QLy+N47xSbWBeJ7Paou5C6gT0EBfNDVCSrR7tfaiQVk
9qFc8VZ0J/jddYta6VxAGqnxNIVrf2DM3GXsLGkRPT92qDf2z2/4yX8rudZ/
Ed0LC41OKPsFXc8d5UwjFxHHytHWZyG/YJnLsXH6+SIycEwQMFL5BRLUDptc
+Yvo6J0T72TqO+B5v52hwcQiuvvpot1EXzvcTrXmGrq6hAbzEsXYJdrgkfeL
pEdWS6j/vAulY6MVPmo3ip52XkKl7ryko/WtMLMtd/5R+BK6aXdO3s2pFRxN
WF1PfV9C04dSWHWLW8B+V25b1OFl9Fr/pUKDbTNETI6Yy1GW0QhvaFr8uWbI
KOWb6pdfRitJav+172mGcef7dHJ6y8jmlkC84pMmsGswPNkfuoyqHFtf/LBs
BNvQnbiTU8to+5BNi6dEPYSayQj0rS6jxcEm+UPjdZAmc/NTBP0KKjk86BGc
VgfDA61VvQdXUF28qbCnQB1Yo7TVcJ0VZAb7YyqEasFyVcP4b8EKWqicf0JR
r4Zr9gkHHgSuIlPurN9v6Spg4w9z49zDVWSfc6unqqMcnqt5B5gmrKKBw57I
5n05tIga9krlrSL9yVo3Zo1yUBrdndI9tIrUD3iztCSUgZj1E0Hpi2soXsi4
TlazFCrbqDqS9NZQxykeeXOhUrBUdL7PeH0N/bb9YTm9VQJJR7RGur3X0Cnv
FhXZnBLg6Gf78CBzDQn+FZ0y5imBRbMw8R6OdaR7m/75zhoBjxtWulT51tFy
/CchmgICJM/eiMoVWUdGymq+H10JsN2vMv0Ar6N22oblzWmAP520n6Rd19Hu
Ey8rzk79ADC4Kx3WsY4MqhWZK+m/Q7iO5+kTSRto/YL/5veUInhaf9QxK30D
1fFxBPg7FEGSau8rocIN1BEunlJ7sghyzl6k29e6gUiFIZfp6gvhtxhv0ybj
JkoSK6Kq2S4AURqwrnTbRDtcH1RV/L6AtL9rPArcRDU6zU37Ln8BhVXh2qJH
m6jEYr+GBf8X0J6JPpaZvol4g0z+XKzMhzud19ejezfR54u3z5ruzYfKXPrH
Rpe20K7+I1LeDbnQLPm1tNVwC8E4Hyd9Wi50fnBaumS7hWZSip7NB+TCzKv/
jM8FbqGQIXeVGalc2BOZLiRQuIXyA440qSd9BhsrzW9TR7bRSw2ZO4WBOUC3
K3bk7vo2+qXcd3KMlA3cMwEc3Iw76ODJvNSYriw4XG0n+5a8gxxW/LgK32XB
OT+F0GqJHXTHZe349TNZ4D00KEQy30Gjrw5wHnHMhJl8aZvUsh30yEOXz2wg
HbYe7X8o07yDThkgDuq8dGC7yfClsnsHaRp1+bGGpIPYgU66yaUdxHLncbuW
SDrkluJWnl1U+M8LegVf1w8wdXTMxVKFCsclUrNG8b6Hxb099zM1qPDymhi/
8FwabNC1vljUpcIWNG939lanAUvvt5JQcyrcV+lTteOZBiIx0aRMLyp8Y+js
6+rf78ByQ/bzQgYVdnh0GaIz38J/dfdnQzip8b2Cmr6+sFR4du6lsv4earwd
aSR7xTYVdD/nJwgdoMbn6k/+JSmlQmPcoFLlUWrscCvxoAtVKlReP/+CUYUa
X+yo/pjqlwIFK5vnI/yo8cigntyJoGRwt98VbxxMje//81bdZZ0M0j3iU0cj
qHHtq9wAWZVk+FhqHFcXT40H4j53nmFNhrSHRRNsedT4l8uzSZfjryFOwD0m
epwae32/aPbP5yXoxUWOmc9SYzX51x+UVV4CN/Obs8dXqDHNIZpIVu6X8Gim
ZbSZjgbvCwrr6M9IgtDiYwrc/DS4MFTNLrE/ETy1JoeeXaXBNmkFg5aWCaDv
aymbUEaDZ9QtPBsz4iHu5S6GlRoaLN7/lW88JB5+EZUdV5ppsHumT+Ml83i4
Sifuwd5Dg+cmlIdHdsWD4cOFvHvLNHiK6sOUZXAcGL8OkbohRovZDOU7/jnG
gkVZmoRMNC2Wt3dJeOwUA8nDhpuPY2mxUpzhvjjtGOhnZK2fTqTFF01fRbVK
x4Clxm2H9x9oMc9G1YOZladg1SGXwVtKixcu39VJC3kKtqPVItRLtDjfNGs4
//0TcGSdPNJoTIcdFIWZ7pIew6T3VzrW63R4YEaLmncxGuzHwkdUb9DhFRtf
7QcV0XCjQjSjxI0OM7/763/lZjRY3rWV+hJFhzUPiscm5z8Co4V+lAR02OaK
kWqo0UNQ6fptan+EHvtQ0qbDfkdAhdqHc+9F6bGNsPLjj7kRoFR0h3+IQo81
0vwKyA8j4HzsniGzM/TYNj8zJeFCBCho6Tno6NHjdePA4oc54SBd1uR9KpQe
lx2Q9E6ND4NDmZVxDBP0OJ6RejQkOhT0XhcV187SY4k9pVbCTqEQEZPR/WiF
Hs8FW7yh0QyFRd9HR/bSM+CvP1Qf3mQNhVqNqx9F+BlwNrWI7FDEffCcGa64
eJUBKy89jRV7FgINUvRLEaUMOEpIz5e9IQhohFf2atUwYId4xkbp3CA4xTsu
T25mwBzzsS3344MglabhXmIPA47bWAnOswwCr7ZnbFmrDLg0VW9GYCMQBD0E
BRsojNj2p+heDplA8C1SvMKZyIi/knhmsh/cBWnT5lnzFEYcPKbpzWx+FyZ2
TB/lvGfE41YsHm9k74KxqmeNTj4jLnxmR/NkJADkf31AzxoY8cxQZLCKWgCs
LrBL8FAx4ZHTcybA4w+ex37TCdgw4RcmWE9oyAcobdapbg5MePexvugHpT4w
4jmHyl2Y8F++9yN8KT6gDyy+NgFMWI6aM+rPNR+Q0Tw79z6eCev/6brxutsb
FuxTeyRqmfBcwDNm9n4vcE5zLJA9xoz9ZjiYNFnvwN8mvlgOWWacUuS+RT3t
CZprtW4jCsy461u9y0ijJxzVEJOKU2fGT9bTAhRiPGFobjhzyYYZTzPPD5AP
eoLBWfOU/CRmbCUW8VtEwQPOtetESbOwYH4WpZ6KeDfI2qJyYCGx4FITEmdz
gBvwieSoDexlwTlaslJUtm6w6s3B+FSIBfPSBp5pkXGD3EN1gXOYBQswbMod
a3cFIQelOzl3WPDSUauVVB5XYKORs6QMs+BTr371l/1whuI7tFdGJlnw3S/P
Nd3TncF2uknx1TwLfl1198iFWGf4+dtOiIOKFS/rul44ecsZ3D4ljE3zsuJX
iQYs7gedodN02ylbmxXTnhUp0WO7DR8KK3wlvrNirU9FckGtjqAv+dRxqJQV
x23vuhKZ4wg0b66ZJdWw4pE75+TKHzmC6aOVc2z/seIgHccj5ZccgdNGjGZq
jhVbstceXKxyAE/uh2GZImz4YEq2Vlu1PSjf0os9GsOGtSyChl9N2IH7029U
t1+w4W2X/Q1bTXbwtvCIY95rNmxjNPc54Isd0NDMXVDIYsPEDaGM4Xt28DPu
4axmBRuW7OYZvcBjB/I/Ky+5rLDh7DJrGS7tG0Ahn6YpMmHHQnMBF/PabcDs
VPKtzevsWJo+3nD5hw1EmTH+wXbs+PUNvjz99zYw+b7jU407O/5zTOytnY8N
fFBwNet6yI7rlaQ4ug7bgIBtZtE2wY696d/GNXlYw77iA7eVBTmw/WL1+Oxx
K9i2es9HEufA8gLKek18VjDEIVXdLcWBT8cLRtYwWEGOtdJhd8SBe02c87l6
LEGVy6Et1ZgDzwetXh+OsATPG0VyVE84sKW/jXfI5HXo2H2F6tsWB1YfjT0Y
QVjA15/dWaF0nJhOjX13bLYFJDvYGumycuJa1mD2wkQLcCzxzh3fx4nXFNN8
kZcF0N1Ktt4nw4mNJdmSrklbgEz5dLWHPSdmdKlCrvrm8NQ17Mnx/zixtLZA
IuNVM1ivzyoK6+HEBzOaPW+eNgNLkZbevkFOnJ25nTO13wxOdPNQnsxyYiaK
StTVIVOYSNUfXqXjwut7H27luptCFNtooNFBLhwy8y3FLtEEGnuZv/HqcGEF
dqut1B0joGFPalTR48JlX+X2/B0xAll5yoCrAReWaxOwOdloBK+e6TLXmXFh
px/7uE69NILbaokGvvZcuGbj4dNwBSPgypNY7ArmwhlnOeHsPUPQDdWSfFnA
hb+MLfOu8RpAmtGsWnExFx5f7cwZoDeANYknth3fuXCn94ra4OxVSG5rfc1e
xoX7l86SxKquwjT/Ve6Apv/xXozVl7lfhbBvpivXxrjwHqM8lQPt+gCzN0v4
eUm4mYu6MTVVD7jLWf4qHCBhcVv2i3KP9cAmPnPdkJ+ERy9OOfT66wHbuekT
T4RJeGHznZa9kR4YRTqnUZ8g4Zn/hIdukPRgUehO5MAlEg6oj30+HXIFjpqE
6L/1J+EDeh8jQ7x1wcilgJsukITT3QZ1aO10IezBWJNVCAl/HafMxF7VheE8
DXWBSBLWDn+Ll0/oQjLbbpT6nIQN7rX6JP/Tgd3wTjQ5j4QtHmQdu2+vA1SH
qzYSx0lYeGbbZ+SWNhyTWyvamCLhMI4nJ3OuacM1TXFPk1kSZq88UBOhpQ3f
vKNneVdI2CTcV9BVShs8Ww2GX9BxY0YFxnSOKS2YDB5rjD/Ejd+JJAW50mnB
rxHm1Bh9bjxTRqdhpqEJlXrhScWG3LjQRzcr6YQmFJQyxfeacOPe8POkJV5N
iHvFGCVuyY1n1ULdZsc1QP8qvWeZEze+GdrgwBGuAe0VVOoLD7ixfnSEfGPd
JWh9uzKn+5Ub01QNW7+0VIdS7jtTXj/+l892P12loQ6595ZHXv3kxkRLRDaD
nDo8NV3qmqjk/t9/13NVsqqDzq6FiqA2bqzx/AK3UoEaNAfPvMid4sZ87uF/
RTjVoNFy+Dz3ITKm0tDtnGxShX6696uxR8j4oFLQktlXVVhMs/vEI0zGWjxb
dqNvVYFncnL/YUkyjqA2GEQ+qmDtNr9y7AwZDypZrdIKq8J68E62pgEZS/uy
lxCBKiD8joc3PJqMR+UT2lTUlOG0alczWwwZu28UMjvJKoPGeNKDx3FkXH7y
P7l0AWVwkeRfin9Jxlk0VTwm20rw/Ytwc1omGd+azbiUka8EupUnQsuryPiK
LsfjfkElsLFbUrhYR8biW8kMZ8lK4MVSuFDXSMb61w9tZFArwcvL8tfbOsj4
v111tPBXEcZ+YYWBQTJ2GuEXhBeKsO5Fs2Az+r8+nJ48mWGKwM5Xnj4+QcZe
X3O70u8ogrS56t65OTK+k5Pq3K2vCMrUzI3uS2T8zPvePi5lRTB8UxuyukrG
ZjYJcvoyimCvHHXGb5OMO/WbijIFFMF/VHN+Z4eMWbX4HpDJivB/LrRcTw==

         "]], 
        LineBox[{{-0.030167634009611127`, 
         0.00005413418442746663}, {-0.0022706713396473052`, 
         4.118610003470267*^-6}, {
         0.00076964812902254, -1.396086033818286*^-6}, {
         0.003809967597692385, -6.909861256365608*^-6}, {
         0.009890606535032076, -0.00001792011272838442}, {
         0.022051884409711456`, -0.00003977033228439667}, {
         0.030167634009611127`, -0.000054134184416200674`}}]}},
      Annotation[#, 
       "Charting`Private`Tag$438116#2"]& ], {}}, {{}, {}, {}, {}}}, {}, {}},
  AspectRatio->NCache[GoldenRatio^(-1), 0.6180339887498948],
  Axes->{True, True},
  AxesLabel->{
    FormBox[
    "\"\\!\\(\\*FractionBox[\\(\[CapitalDelta]\\), \\(\[Kappa]\\)]\\)\"", 
     TraditionalForm], 
    FormBox[
    "\"\\!\\(\\*FractionBox[\\(\[Delta]\[CapitalGamma]\\), \\(\[CapitalGamma]\
\\)]\\)\"", TraditionalForm]},
  AxesOrigin->{0, 0},
  DisplayFunction->Identity,
  Frame->{{False, False}, {False, False}},
  FrameLabel->{{None, None}, {None, None}},
  FrameTicks->{{Automatic, 
     Charting`ScaledFrameTicks[{Identity, Identity}]}, {Automatic, 
     Charting`ScaledFrameTicks[{Identity, Identity}]}},
  GridLines->{None, None},
  GridLinesStyle->Directive[
    GrayLevel[0.5, 0.4]],
  ImagePadding->All,
  Method->{
   "DefaultBoundaryStyle" -> Automatic, "DefaultMeshStyle" -> 
    AbsolutePointSize[6], "ScalingFunctions" -> None, 
    "CoordinatesToolOptions" -> {"DisplayFunction" -> ({
        (Identity[#]& )[
         Part[#, 1]], 
        (Identity[#]& )[
         Part[#, 2]]}& ), "CopiedValueFunction" -> ({
        (Identity[#]& )[
         Part[#, 1]], 
        (Identity[#]& )[
         Part[#, 2]]}& )}},
  PlotLabel->FormBox["\"w=-\[CapitalOmega]\"", TraditionalForm],
  PlotRange->{All, All},
  PlotRangeClipping->True,
  PlotRangePadding->{{
     Scaled[0.02], 
     Scaled[0.02]}, {
     Scaled[0.05], 
     Scaled[0.05]}},
  Ticks->{Automatic, Automatic}]], "Output",
 CellChangeTimes->{
  3.72441292478057*^9, 3.72441308461201*^9, 3.7244158152472258`*^9, 
   3.7244226124231224`*^9, 3.7244227242122655`*^9, 3.724423172543434*^9, 
   3.7244233543064623`*^9, {3.7244235845729237`*^9, 3.724423594417569*^9}, 
   3.7244237189576225`*^9, 3.7244248916850853`*^9, 3.724474780514824*^9, 
   3.7244754425954447`*^9, 3.7244757924424725`*^9, 3.724476057492772*^9, 
   3.7244767279783907`*^9, 3.724496058584474*^9, 3.7244966084546394`*^9, 
   3.7244972019104767`*^9, 3.724497994132762*^9, 3.7244980680991955`*^9, 
   3.7244982348057423`*^9, 3.72449846243606*^9, 3.7244985110465207`*^9, 
   3.7256067864654875`*^9, 3.7256069342691565`*^9, 3.72560712210793*^9, 
   3.7256074829556527`*^9, 
   3.725607819380181*^9},ExpressionUUID->"91cd6994-b30e-45a2-8685-\
3c8ccc5588c2"],

Cell[BoxData[
 GraphicsBox[{{{{}, {}, 
     TagBox[{
       {GrayLevel[0], AbsoluteThickness[1.6], Opacity[1.], 
        LineBox[CompressedData["
1:eJwVz3s0lAkYBnC3JAmZKBqaoo2pXAZbaSi3SLnPfB9JrEuHONEWoZScyLZt
m0sRKcq6pBPaCNn3/QpbUyuyrmVUaBRzMW4lZO0fz3nO75znn2d9UJRXqJyM
jIzXYv7vxGHX8YUFGvXHcH6JjBUbBKe0pt7O0aibz2cv2tmwwU393ZdHMzQq
x1G2MsWODYwd0fNREzRq9aDxE7V9bHh6MUPpvYBGafn7qJkfZIOScbce1UKj
wg3lu2rOsCHrROC+pDwa5WqmNF3TxIZy2eNFMttoVOnQnd46jjUsCXViaftr
UPKGvelFBTZA62mOvJ2+kmqYG/43RLoLvBpzg41eqFNp9RvfTZbvhlMS68gr
g2pU667GTYeTbKH2ZO6RCndVak0Wr4TvawduGVzG9+sqlGZ8x8uL/vbglP+X
m7NQmere3sE8EecAxc/iu477LaPqkwQ0q3xHOHQ+S7O1dCn1yvtgHXthD5wJ
lL+/nKZIjfzS+yz1mDPIbF2H9ikKVAm9EduXusCbX69fKO+UozbxDAuff90H
dOWwskk7WerA7Y3rJhXcIMKSueQtfQHlTjcXNNt7QPC2/tLGxllUHZ3Pyi/x
BGac1cLRoq8oHE/R5Wl6QyHfuynedgoj/M9NPqnjAGuI9a3DYgpHRg7+OYAc
aBpZaWpqOIVXeNYBcn9zQPClNU+gOoXz4ojdNu0cYGrsP+7dN4lFooWI4hEO
PNjjsGHryUnMSH5Qa7SWC00VFknv701gjh+TH5fABW4NrWZnwQS2KrRlc5K4
IGgYH72WOYH8se+vt6RyQelFJemaMIG9DkuD29O54Dq0xaTeaQIDB4/9KCnl
Qteajf2ZA+NYKa8e4tPFheFzmmynNeNootevrLOVAOXECkmm8jjalujQgUWA
cdzeO+/npEjbkJfuu52A2KOJygkfpHhTJBTE2BOg6Pex595dKWpBD2XjS4CB
RXWMhrUU3e5VCAaSCXA2cTcKMJFi+E3e0NAFAiKZn/vK10txRgeG3lwi4CFD
18FRUYqebQpThdcIsF+RohHXOoYdEQPRV8sICBJwKvg/jeHmuN687n8ISP0g
DmJyxrDuMF1rto2Au31pWif3jKGU7eGp2knAeHtDovrmMeSppnXL8QmQO7s3
J/WTBFtVp8+tFRLgEpO4sK5Fgi4nnoY/lBCQHlF1uK5Kgo7TzCtWEwQwfLQt
hQkSbFPm2q34RsAus8+vPVdIkHtp5sZTRRJSN+nuGJWKMTAzdeDxMhJe6XoW
nO8SY1R1d+4tFRIOKdcdfXRLjGbmxQIDDRKKZUSdHufFyLocXtu8igTRNMN6
JEyMt0tj491Xk3B6MG25LkuMPS952+h0Epp6G36u0RLjiPZk2CE9ElTaxnrd
Z0XYFs2UXmCQkNfgU5rcJEKDRF7A7wYkDDy4pEYvE2ECekRF/kACs4yKrf5N
hMGqaw1NDEmov2ro+IkQoa1BTE/wZhKU/IaDZdkiVNPPj3m1hQSCUZyss16E
LVXZ87rGJBR9DCk0VxRhqt9qOS8TEsbv6lP7R4VYWxNDO2JKwu7ogf7QNiE6
vaukQs1IuGxZOH+mWojOc2HZDiwS+r4F0HNyhWjVztdXNCfBiNLbWXVWiJ1B
wrGyRcem8H1fhAhxOlclzcRi8a/LjbjBvUL8ouZ+7NqiNdT9sueMhajXcsC8
f9GBndo1mquEeIAV4a1oScL93J4O45lRtPjoylVd9FxA9oRT/yiu7Qx8PLW4
l7tfb5rRNor6jLrEvkX/B5ULu1k=
         "]], LineBox[CompressedData["
1:eJwVj2k4lYsahkUhJENKhBCiRIVSfRIhSpbp+zRpiwx1ZVzqJIm9VDIVlSiR
JRkyVEuI1vsiMl5YMm4yHPMiZK4dnc6P57qv+8f941G84GVzkZeHh+fWn/2f
9CLpW7aJ43h5kKDt1KFAxz/WM9t3HAUe7ztgvJeCvw9YR1VS4zjmv7AmeA8F
jb/XZ/ccGseklnCVhN0UbKlsqF1UHEdvjw3i0doUXAqPGhMTGMfmJL3DjloU
FFmdENSY4GJ2wCaVtbso4JcSVjPmcFEsw1EveicFdv/UmJwt4GIlU2doQoMC
ZnKYi/8zLrrxGzG3qVMw7WLGiA7mIvDmdeuoUWCgwc9Mv8jF6QUlXjkVCiKn
KkpLLbjooVsR1K1EwT/5jN5OLS6azuxj+26lwP/wKjmRn2M4O/lKSVGWgvLV
pQdVesdwrtN9035pCsRqg04bVIzhCkR4KEtRkG3364l39Bj63xZ6Sxel4Ofm
koJ7fmPoyNrv3ilEwbHe661MhzG8Z+XFIyZAwaDHokSr0hhyv50xm14hYY9W
we5JgTFsnZLLjv9JQvAcnSbwbRRnDq5xFFsgQfbWTJR+4SielAxZc3mCBJtH
3wSTjo9ied3vhOI2El6cylYr1B7F3QITGbVNJEzKXzZtkhpFZUP7hJe1JIRn
jjJ4+0bQQsPcisUmocMznSlbOYLrM5czhwtIUNVxLdPJGsFn5ffF+vNIKIOB
FVf6CK6YHpbfnkKCaChTLvjUCHKffKf5JZBw1tzpUILBH+8refV3DAlLX3qu
1wmOYPpC6WduMAnaY51zWs+HsUp4y1TdWRLo05rqm0KH8T4PzbLOloSixZBz
K5eG0d2980KMBQlH+DU+1+8fxuybSvu89v35pxzwxKNlCK099Vb9JUpCnEZD
Ha1kCOdY/U8ZfCR07Vbi2c8cwjSblyPuS/bgYljrzu89hPvLhiWu9tuD/zmZ
A6nCQ7hZsn4x7I09FLt4eobPDGKvAeWXkWoPK5fLmT6dg7hXaDI2NM4e7gRc
EjZMH8Si5kV97xv2EP+kuLvbaBDrupxS+Yz+9JzTtzYGDODwgTLFmDI7WOnI
ZS3/NYBXsy+xtd/YgVEf7+ig2QCetfQwYyTZQd1kFo0lNYCiTqbDBgF20C38
ryLt7X8xenqKZ9UuO/ht8qzi3mg/xmfLmRvcsYWjllNL3o39aGzz744GL1sI
szPWdCjoxx26bSprT9mCmPP4Y9XQfnRaXv4apGELSsEH3T4p9GMJ4d1+vsYG
jhZ3rV0m+1DTzen8xwVryM1K06862IcbriY13uywBulnXh4xW/tQqd9te/sH
a2hb5I893tKL72OvRFjfsAaVG6TY85892OqQZOz2gwblIfMihmZf0T+eck6u
sIJf0Xv57/R14q5uGde8dgto8qq6KJPViZafPsvIMywglXamMtevE9UIqc2z
mhZgIcEIbefvxGv2QS59IeaQ8LiZV12zA2+EmCibKB8DvUSf33XX23Cb+Mzs
e5oJeGfmLYlLfkH5J4KBEQKHQVvUk2HU14zOS7PqC6cN4LvvTlG/nGbsbuSs
NOUS4HsoU7nFrBlbHzzdKOVwCPwbmSfjAjkYV+LTHPNOH2a5O8x16xuxS442
Hv9YB+j5GY5xro2oeKr4RdTiXli4qUJf5GnElddRfIun98KSmELyB90GLHid
1+ahugd+6UnME8n1eJD+9pJ2qhbwM5ZemPrWYEbOfHP8OjW4e8K/IF2kBuVy
Dc99E1UFwY0zdYLp1Rh0tUtNTEoFhDLHF2q7qnBqOvCrsrYyrG/sOWFl8hmX
OQZ04WMK8CD+zIU3vZUYeDquOj1RDiQudFwTD6jE11HS9vq/ZGHDPIf5JbcC
f3hlz3/slgZp2colSvoTmgWmNeipSkLC4BHRD+/KsVbnnEVQqzjI5IKyjGU5
3v+YXE5/IAZyR4pOdoeUYZ6Ca5WKrQgkCem6EFvK8LB9r8q99UKg0PL2elJB
KZZ8+XrKd0AAjBtI87I2xAGLpbx8Dh+YOtHoDGHE0Eb32vHxVXBszjzZxBAw
59/vIS5yPHBChpivyfyIv4NeBkhE/GCfzNHbGtlTgsv7hrXeX1tgWxtqHz8p
WYIPJKIp75hZNumqnNIc+AEHfhT6WT6aYIf7+IXFvi9C59ADHlIjI2x24Ccv
m8lClG/J9ZWPHGBP35WkJNQKsfQQTXPL6l72tofOBs3nC7BqbES3N7qd7ZDE
UomNf49hzkHB7u+b2BGZfOtsOPmYcihAvWG0gg35tnPiQvl4+/LOrLOKLPYM
pnZxjFh4ZZ1N5tFkOqFaN1sec+Mdblb6mjhzi0WcajPOss5/i7556qk3q8uI
yP6HMeLf3qBfS9WCZFU1UTox8B+Oyht061+3La2igRidcitVYudiSHD5Z/0h
DmHFL3ifuSsHRWXn9US+fyEKtmScU3rxGkVn+wJLw1sJ+b3HdjLFs5Akn2b6
F7YRt81HfyoyMtCzHTN8AtuJifNhNSlzr5ARy4pW6G0nbK9uj1d0TcPJV/LN
64baieLIateU9lRMsU/wmXjYTiimuusqmjMxkXuBP+J7GxH2QXB1SvELZBZu
q2zjayN6kq3Tjjgk4UJ17ZWOphYipz7G6MjBZ5gYGbHjneMX4sYPTq+hfDwq
eJm4PmdxCHNViZuGqx6jh3u9COd1I/FbSSGA1+ERsqKn7m5pbSD+B7GIRlU=

         "]], LineBox[CompressedData["
1:eJwVlHk01N0fxyVKNZZMi6UeKY+KEoqkmc/nK7vszAxTqSZayJKQsvSUpUdp
kfAIiUSyZUmUkbLFlJRBUbIvY5ctlN/8/rjnntc595x7P+/3+77lWe7WToIC
AgIt/PX/fXGz3CVBu3tY+uFy8IbGOnbyPmXTytxYzHma6xtx9zObSxrMrqyL
xweGfmVx8lz2svanq6sGE1H3U4TwLa9Gdry9hvaJ4CR8orjziHZIE1tDN8ql
S/IRxjVWaNwwa2bX7ZiKP5GUgpxQl8CQ6mb2qXW0uq5dqUizHyg1GW5mCwg8
XzxRmoZLV3rLyRY3s2MH1qh1m6aj8eQvB8bfzWz1Bi+WY+tTFB3rK7y6o4nN
KeFGdp/JxNedsRl6NVy2Y+qeSsfZLIzX9njnPP2Z/fv2venu0Bw8ff+DAS+7
ns2hzEXmXX+GcRtcoLyVw/5P7WnmhFUuDqmXLt9zpJLtqMisVJfOQ1NmgMSW
vFdsVdmVbZ7teWg3uv5NsMxj9m/xl9N5afkYOjB/aCAsiVor5Cz+060AHRiC
gwG2pdToX9Lbdms+x2Mj03LGUhwqa6SGOP/7OVqatAgOSHOpKl0X7fMrCpEb
HTLbpNNKrX7/9fpumyI01wzguBT2UE/7tlQfUi7Glrfff9U+5FFFFFqFgpe+
xKotzUYtQ6PU9I+tOpmtL9HEepmrWN0E1cTvWyA3/xXePHbMe7Z5ispT/P5q
4UYJTqe++FG95hf1xufvswqObLSfuvhpWcgC9f32H57ea14jPLz35aOAIJxt
/JGTMPQal/11/LfdciEIJTymWawyVG6IOm69bRlsHfLYfUP7Dbo/PTfJK14J
p3U9s1p5b3FPpfhpsVuSoBU7wRmll+MVQ+PG0/NkEBn15C0tL8emh4FD7d5r
If3++a074irwSMaHWx8jpIA37pXkf7AKV1lF1B5lycFLw6nXd15Uod7ltMOl
9zfB9QTvtpQt1dgyz9CxuS4PysY+sh/mq1GBJZe9028LnH14IWpjZg3+EH1R
lvZwK1CmZ/LVpGpxcoeXxIUX24Bk6vtZP7gWD8dr1Zxs2A5ZM77iboc5qKPe
PCsnswNGzC+FlZI+oH8NbW24uyoUBZaW5mjWY53w6xTJSA3Q3vkmzzKmARfe
+pTtdCJAg9sUXVrTgCwVrtCRVwSo+g1d2rHQgBH3j9QkrdYBxZr1uiLHuai2
YueURakOkJ3cGl4rNWJ8UJr21fW6MBQvO6lS2oSS9BLjN+X60Ker9iV+rAnz
egrr9KQMoJNnULJySzPKn7Vi+581gK9ansG915rRrNVm9zTZEKq479Y8sPqC
nmX+mTcdjCCR5KMh2vMVmXe4ObltJnA//4a03/oWFBIyt/HZcRCimUm/+41b
sDFDx/HZxYMQ/uR9ZUV2C7Lqwu9dlDQFX70tdH/fVlw8oGEiRTUDa/96n8FV
3zFYqu1kmpcFmG3pZdrDdzzsEiOWU2QBRrXzUO3xHX8vPtQjLVgASG1d/qjx
O26vVrl0nLAE5YKAGGZiG95V38Fe+sYSBH3WfnOUbsda+/3Lc3OtgHns6eei
Pe247oLywr16K8gzwRqSZTvmjRFj4qNWwJI7U1gQ2o5OfSRJjpI1vH1Xckdo
sh3XxukvZyZYg0y+1TU78Q5k/orx+lVkDZ4JvQGZSh1YrRJsrsa1hs2eEi62
xzvQYEI0yWWFDQTJOuqn1HWg1o6P5WvdbeCb8K/9swMdyI6RORZ0zQb2jN1U
NxXuxHPj4x/CE22gu+KF3OT+Tlw6q6PvXWcDem6r5nTTO9HQS+lD5lZbEHqT
l90V1IWhiXHJ+u9s4XCG4eO9iV04mda77WWLLRREfYu78bILb908u8gdsgVH
52Vhu8e7cIJ0K01AggaVZOaJIIduDHr+z119axr89WfEvvliN65zktknyKKB
T3+QpXJUN7ZFnXR3OUcDRXYWtYHTjV2fC94a3KZB6MklUlv29WCkWUru3moa
tFlGi12w7cGaEx1+7lwaaO5XFua496B7h4Uts4MGveK0Cc/UHjwhm+llOkcD
g+In79+Se1FpK9myeBsdHjyilq/b1YsmX6+eeribDtM3Pxc7m/RicPIXfprp
kMpaSJW80ovP0pvt86zpsJxkeYU10ovnDIqVXHzpYLeVWaa5og/b/ojWk67Q
4ekBx8WVCn0Ydsb1hUcYHcwv+gbk2/eha+4CcTWWzq+ZqyXXvPqwnSN8SC2J
DhM54fOHbvdhUm1R6uMndIjufXhRqLIPm2ZFXrQX0qF/SUbRlx99SBKo4D1h
00F74/OZzLk+5KrQVPZV0KHNpsabptqPy0XFCwvq6aD4Zvxcalw/zvS81FLu
o4Pvt/lnlwr7UXM1y9FwiA61M8Jj5p/60bL71ia1cTq4qci4zSwbwNBPzHH3
OTqUGStkceQHkPzvIK3qDx0knVSGEikD6BnfxhsSZEBh3AFnI88B3Mzdrpm1
kgEiL0zTN9wcQFV7YTUjMQYwP9P7x9IGULBAv+f5agb8EXE5Gft9AD0OjE2s
kmKApYL3Y9fZATS4rBQyJcOAZLzcrUPmoQueOlCwkQH6PpEsnhEPj+XpJOZv
ZkB0REJS6QkefnZtdJlSYEB/Zlr73UAeRs3Q2WJbGaD9LlfuVCwP2fvDFAW2
MyC865XD/gIe2lPztGqVGND2pzJB/CMPC8zjglx3MEBVpv5b1wAPH52LiOLt
ZMBVjRbZIqFBtG9zmtfZxQCuZTczXG4Qf2a7EV6qDFA8OxJ7THsQF7KujVxR
Y4Dvtdkve2iD+MCAfMtFnQG1yYJSKzwG8dm9+cdquxmwoZTE+H59EI9G5r/i
8tnt67ro3MeDyD6tZUPbw4CyyU2NIWWDqPxBcjSfz5ISymuYrYM4EW4nMc5n
R2UNG5XpQRzfnK0pqsHX2wDvCq4ewo0uRu0ifBZhGX9qUh7CIy4jYd3888wA
G4kMgyFcrT6f/ZDPmf8dsbh8fAjD3h2tofL5T/6pWzb+Q9ir9diqhP8ey4/n
PmyNGULu45HSDXxO5vmRFnKH8Mr5+dCj/HkmhUMP1r8fwtB/tv8Vwp/XQP7O
9ZS+IVRwuzBzk6/Hf5T7Nb6Cw8icDg2+xNeLx0gRMds4jM8sEjUOqjCAcj7b
UF5rGFUTci4K8PW9dasodMp6GPc6W5XeV2ZAe/rbyhrXYRxU5bjL8P0Jam/S
9Xw0jOYZ9eUcRb5fxQddfUuGMchORvyvv/n+RpZFBzYOY1ac2SPmFgaM6T8d
uL58BF9tp49FyjHAVE6OHLFpBE24rw5G8POTNhtJidk3gtcKd2lckmWAQ0bA
7UcuIxj8WXxYfD0DXgZPFKUHj2Cn9j06ew0D1jqc6sxJGMFz6oeCGZIMeC9h
pVHycQTXWfbY2Yjy7/dRaOXuHsX11dkDHvz8R1vECrWajmL3nMvl8EU6jG8T
U+lwGsXkJYKyMQt0eNI6889wzChOnKJ6XZqmwzodjuKyhVFUsfKa/GeADr+E
9xXLssYwd7ttccV7fr94/vzwwG0MKwMax0fe0cH2R1anvN8YGgRpriNV0uFZ
0WbStntj+FHj3ZJN/P9/0oV0dE/VGFqmWDAKMunArf8hZKY0jjOOukdK+H3z
LC7UMnBiHH1Kup9HUujAIYf2iQtM4LoQuSzSXjr03ggJTBKdQCcTB7EANTps
8A/OrNg2gUrZ3Bo9RTr8e/iqyKqjE7jwOk3WW5wOxzYGlsVwJlA0a7g6sJ0G
EoneqrkpP3FJVZeUXiAN3JMdJbrpU/jx0JkEhxxbcHC+v/HalVn0WqnAO6lo
A2FWPvt2x8/jFSur50uKrUBoTVTv5bk/aOd8IE3HyhKaOSFjweJLiOFydY/L
puZA82Np3i8XJDTWOzr/FjOFs6sGN9cxhYiZn/LWvzVMQC6jKnoZT5go/693
ihZrBH5FujbiccuJJ29+CMutMgSP1LOFmrtWEFo0qHZ9rQ8kwb0slZ6VBHXx
cjUrQA/0XW2jlCJJRIZZsszH47ogVbzRXV9BjBhZ3NJ93vMA3PX8N0K1WZx4
a/WVXBWqA9ahFjsTCiWIpdNnjOxKCVA6FExLCVhNPBjpDxdYSUBT74rkSJok
IX1XhBWfCVDH6tGRlCMTV13m1zVeoEKHUNps1GYyIU9akH7iSYXJ1NM50opk
4obG205/VypIDw5ukN9JJj7Nrn2rfIIKjucnZnbtJxNfGrQTH5hTYS5oMcuM
QSZYKWYSX/6mguJjaZmw22TivYncp8hGCuwzbK0nRZKJV9wf7Qn1FDAdiL92
J5pMhNzdHpfOocC5nZumYhLIBKlnDanqDQVKnivWp2aQCSbz5jvJbApYV+0O
ragmE0W3K2fmQingdHqKYsQhE7F791rIXaWA78oXPzl1ZMJazEFPP4ACCeba
xxsayURffZpQ9HkK9DcRlM4u/rx95tUmxygw5yv406mPTGzkhE37HaKAqGxF
+gCPTHg9QXY2nQLqRw3Xj4+TiTp3ETFpMwroL1lR5zVFJqbj70ZbGlHA7lFt
8OwsmQgzDs0P06WAs374fv8FMiFmvMmxAigQ0Gc2sbhIJor7E9IEtCnwPzbS
eMw=
         "]], 
        LineBox[{{-0.013489429249703522`, 
         3.967686867309953*^-11}, {-0.008351310276986997, 
         2.5086724490204327`*^-11}, {-0.0022706713396473052`, 
         6.90285072797788*^-12}, {
         0.00076964812902254, -2.341696641740937*^-12}, {
         0.003809967597692385, -1.1562389994964682`*^-11}, {
         0.009890606535032076, -2.955564004371679*^-11}, {
         0.01293092600370192, -3.8140476012847757`*^-11}, {
         0.013489429249703522`, -3.9676868500742625`*^-11}}]}},
      Annotation[#, "Charting`Private`Tag$451297#1"]& ], 
     TagBox[{
       {RGBColor[0.880722, 0.611041, 0.142051], AbsoluteThickness[1.6], 
        Opacity[1.], Dashing[{Small, Small}], LineBox[CompressedData["
1:eJwVjnk4FOrDhseYsYwxmKGIJCSUNVF4X6EsJWSJU3ZSyXE6yhJCKkmUJYpD
m0qWQpbiq943SyKyk+z7SJaxG9uv74/nev64n+u+np1u/1idIRIIhJ9/8v99
dez47OYmAzOz3/FtBjWD0eAtC11rDEx9uMCRcr0ZmAv2Lb1bYWARxdGjB2Ka
gdTBi+v/zDHwt1yLkcj0ZlAencDTP8rA4Q578z1wM+BR7pDE9QzMSVg0leNu
AfcvuxwL/4+B79mtfOh72AJyOC49J2gxMKSerVf83goOWGdzpexj4AUUdkmk
sxV8eT5wTk2Vgdfax0q4h1tBv7GlkpsCA5Pfy6lyslvBlrtKJRXiDLx+yDPz
pFwbiNjGrI4k/PkfqvTQL7wN2O9znKDW0rGZ9c3ASu12QD5jrC7mSMf/tmjQ
jWs6QLOTmt3EX3Sc6zJuc7mtAzyyFw/5eJKO5/O0+7MGOoCm2XSVqyUd7+Jp
+K3E7gCe+x78lW1Ix2dWaM9T9/wAXznGwnUU6dilUbuNGvcDxDyKbHBcEsIv
0h5KRDl3AsaPKu9n8UJYvEeBJ3FbF8B7nkbduCuEfU/MlVfJdwHvsJDnnneE
8K9xkjNRqwt8kdvXrXhTCIvuMHFMse4CQX5PjhUGCuELOZoeerFdYJAerFjp
LIRt5Z6ZXCJ2g7fHVZkjSkI4VWjnh9L5bmBVkequUCuItwto6Heze4Fs63Bv
9RdB7P/k5SF9/j6wOKx8yrNCEIvFED4X7egDKVwVlhkfBLHszwtXqw/3gX7T
CbA9TxBrENoD0u/1gb8bdUSF7gtiN1FbKapwP4jq6a5bdhTExCi9B3+97QfB
08A7bkgAE2I9znPxDII0Vy3moR4B3CspbRNJHwQfWlQ9WO0CeDlaxYG2fRBs
vJNxsKoVwFHkwCFN9UEQEc5rJlwggENMvXJ+OQyCaKG2PQ9DBbAObb/scOEg
SN3nPfFYTADLjHFW2Z8bAu8DUr3yLGj4WHeLifbkMJD2+PfFDxMa3piNrNu6
OgxiLU36OQxomG+BFM7BOwLcFBZtbTRo+Gxxac6K7Ajg6zqhvyJKw1zph+6F
Oo4AJ8grajjIjz+uc98ZbRwBnOTAqvbL/DhZnqmf+HkUmCfYSm2kULFHSKgv
rmeCIHUBU+NEKmZrTufV9zLBy+av/8bFUHGMeWDAr2km2KDrVkiHUbEV8fiE
FX0cvE6U9jT2oGK+rbH2A3bjgJo0nROnTMUaiTVKpNFxUPvgtpZMBR8uVKOI
jtImgHH6R3OT3xSc0V/o9eDBJJiJ7V4jjVKw44q+cF7OJEgNXc3+3EfBX88a
NfxAk+C380FunRYKXl27UuvGnAQJ0sVIqYyCD6wxBa21p0BvZq4qI4qCHwUJ
MN4NTAH/t//Re2UouDw5+0DCjhkglVGGU7f/8fuZfWpRnAE1iZ0+dlspWL51
LXuH5gyQ8Nv6rZFCwbqfLMbbzWZAuVbi9QoWL74TXX6sMmgG0D5Gz79CvFhv
tdXnxY8Z8LL6Svul07y4SC9o4WcaC6So+xtm2fDi52cXoxKzWSAm3Te/9zgv
9tS7qn/qPQv4XroQbXqIFzc9Eveit7IA2OEId+zixfbFn1JVqLOg1f/Qy9op
Htwx86JPKWwWEOW4/XdG8GBWy9kDFRfnwEIc59DJYB5c7Xgw80z4HGCublrE
XObBYd9+l4jGzYHvTcsKS548mFv/q2BB3hxIufqrp+4YDyYV35F4PT0HVNvq
jwSK8OAqcDBo1HceON24L9Lwihvb3/QSJt9aAN/1FrkDn3HjMJWoX+8eLAC9
VTu2VBo3FlAr7Q1+tQCkfMX7fO/92W+6BGrVLoBB52evtvhz48TlE51htEXg
qZOv42TIjVstC0nnUxeBz+w318keLhz/dKFRHy+B3tdKNskdXPiz64bkkZYl
YHH+npFeExfOeHY90mF0Caj2W+2Jr+TCabn2fF+py2C2vnNeI4cLf08Kbb9/
ahn4Z43dCgnkwkRvfYvt7GUQ6sL5ho/BhWNAXEGBKRvkNxjfbaVyYc/aT28I
zmwwCGN80rm48LP8R/6el9nAaLuIigqbjJumVfv8H7MB7adcvtUAGX8pABfe
LLLBI+ujb1PyyDjpcf63xKxVgIziS3abkXFhTjnndul1MFvcljxzhIyHdcG1
69rrQHbXtoBSPTImRVvOkKzXQRRnhtaxfWS8mBWs+deNdWCJi977bCNj78h4
/2PMddB/8EdZMZOEh0y49wYWbwCC0g5keJOEV1NkXMn7CDBki77TzVASzhgq
q9MzIMClTbf1LwEk7HK4nBF7ggCnml/qHPUi4duPkzNdLhJgV6Dye0sLEobi
PNum3xBgSSUocBQjYWZTeGCFCgf828EhI+A1J66pd1OT1ydC5pFQg9KXnHhg
8iKNbUWEHipPBtiPOfERk+zvgx5EeIo4vCM0gRNft/l6eyWKCE1eXUi7EcCJ
k62+sPSaiVB2PigpXp8Te4lkZp44zwl/3km5ldNGxC0T9+qeZJNgS5VUrksD
EX/kfRWm/okE6zYzG0VqiDhxt/id7iYS/HSpRCz8AxF3KbgeClohwWenW3Js
Mog4b+SsSb8pGXrt4W9cv0jExuHhzYHTZLhaGy5qSSVifaUOFtucG86TeACZ
i4hDbk6YjJzhhlPwnmvZJgdOb9FWngzhhv1v07Nl5zjwi23yzidzuGFlapnu
SicHznxXfzeRlwfGeM27PMvkwP7V1rND33igBOVc1rwBB5a0yCw1Ok+BTp/q
YqR1OTBjodozOpICn/qqXbTcz4HjyKkxyxkUKNfF1szdzYGtHqr8a9tHgSq5
sZXuVA7cOkLi3WbPBw3MC/ua2wh44fTMMMOKCs8nbIgUnCNgraaMW2JeNJhr
5L7S60rA0tc8rx6LpcEpdnU39TQBe2ZqvXmbT4O+7vEZ544T8I1vj45JL9Ng
iIasmpQ6AbvzIp/42wJQ8nXiQ8mlTfQ7Z331xmlBeGG/IrlLYhNFMPVLix4L
QV9yaaa/wCaqf/p/Bi+KhGBQm/FROnETDZcr6pTUCMFovzP3TMc2EF+7i4/2
vBDMLn4i9r5gA3X4arxtPkqH4/u3KicZbaCK10AieIMOz2qS7CwuriPi3zb+
sdeEoQ9X4sovt3V01/J0IP9/wtC/fWdapO06MvUzKCgpEoaR/noDH7XXEf+V
db5IpjB8WRJ0YS95HdWdYV7YaSUCRzRZYbypa4jzfPq1JKUt0F2r91VFxSqy
fcZpPsstCj1faZ00ereKynXGeuR2iUIvsXjOmuxVFJDk4H7bQBReXDV0+h6/
ipY0PF93XhWFISiL0em8ilQb5NbzF0XhfWO/0KlVNvIzFGTcYYnBL3ZUGzEN
NqrtnnmfRpOANV/PcKTtZqPoK9QxE3UJWHcQvZEUZyPHHSLxKiclYLO4L68s
kY3MT7Pl3jySgH19HZ+UG1eQ7J3q/VfVt8PlsxkKh71XUFW9vEb9GUmoGKi9
6fN8GQkniEm6hklB3GOuOJS8jHbJUgs1H0jBk4butna3l9GL9o9+B/KkYAQt
JkfPZxmVRzpSy/ukYOfzHjvBA8to940072WDnTCqKTy/4NsSUhGOzDejS0NJ
raSuXZ+W0LxNlKSIkjQsSsviSs1fQqJklrmgiTTsP9vsEJG0hNLN7D8/CZWG
WhsyvNbOS0hgglGsOSUNRxWrXednF1FHV8Xqkw4ZGBLXFXNuZBElkBhF9Qsy
kL44/a67YxFF64kPagjLQvhZlFb1YRG91JV4X3RCFibZeZUlRS6ioPfPD99u
kIWHb/AztLb94V3emsSOXfBpj3XlFf0FFBsQTPEQk4fqw+rsVo0FNF4T0Xoe
yMPKX0KqqvILaMWq5n6hqzwcXWr4b5S2gIIOHLAQyZGHinSzS9bd86h8xNxB
Wl8BvjU6LK0UMI9ChdQkJoMUoeFxGfsor3n0+vbmleAMRdhqTbw75DiP1iq9
W+zqFOGiC15JOTyP0v8ZUVmX3AN1gnWbuOjzaKrMeJz/6x5YmacR3p87h6ok
LTLGFJSgbQmjROfJHKor4EjItlOCox9mJ5IT5xBK+lus+qYS5KnNtzseNIeE
7rO2CA4pwePDe1XKjOeQqkTWvuWnyrBddFdv4uAssn2dpzYpqgrHronoGovO
olX3Tjn+RjVIuZo3nUiZRQqma4ot02pQOdA0o3+NhbY6ODX0CqhDf5+rlKAB
FjI113xaY6kOuU6P/MjNZqGsYU0HQrs6lNUo9qMDFtpTyiN4b2ofNFGxUHBW
YaGAoU0ZIkMDeiuOd+fsZKHIxkaNL1oasEhq++EjXCxUm0x2OhyhAQ35b9ID
G2aQQFfpc2Xx/dBt1Cavx3UGjXmjo/84asLIgSk3RZsZ5HE/Iv/ELU2Y3R21
JcBoBjmx2iQSCjThbPOHq4J7ZtBisvstVW4tSAwzfRjJnEY/Dbz810q0oJ7a
eNMJ/mkU/e5CTZrCQViWJH+EeXISadW/USh01YU8p8fcOXQnUcuaTJz0Q114
UuplxLadk6ji+5AnpUEXzmbLYLOJ32jqlJmbMQRQAUvqFIT9Ruevu2UlSEP4
9UfFob2NEygl1UNA/pUe/B/9eKVB
         "]], LineBox[CompressedData["
1:eJwVj3s41IkexoeDVVQoxcQKmZa0OVm59m2MNIZI08z8hrRZxGorNRoddpAS
KbtZKkSROUvUTouSyeYbueQSZoxxv+WSy6mn3I8Vx/njfd4/3uf5fJ7X0C+E
eVKRRCIFr+b/bTdkePNDxiTyX9dZW2hQ4Tt+8tnHvEnsjq7n+VCp0Lyy4XGf
wyTaxAakGV+igoq22g4nyQSK9/NoS4qOwN+voK++OI5hRm2KLptpUKn0yt6k
fxxXehZzFOxooFEf5Q1V40jh3r391fc0eMxaSj336zimOARzF3NpMBw8r9Vm
NI4zXsVe1xycgHnrg+p9tzG02MAIzA87ABbjnTO7741ijsAIc0zpcOHTLtMt
saPISw5Qu8WiQ+l8zPHlU6O4vYn9T0k0HRxVzGoabUaxupvg7G6nA9M4IjVY
NoLtZq66ggQX4B8n2wnVRnAwMZd5eIkBLyTe0ZsjhrA4ytrUXdcdljtExV98
h9COSxs45+4OtAHFsWH6ELoUzd6Xx7hDw8cCz2LtIZwSU4QBk+7Qo/a3oWfh
O5wucTIIqfCAFeeMqoSxQcxL7DMjO3jCgRfda75wBvDb/EdrwhWZICr43bbW
fgBZCwcfPDFkgk5GSPBv2waQq5TJmaAyQT6vkuwm60cLo2PL/tFMMPmZo3Fv
sQ8Hx5SSdi4xoTJmVp1K78U3RX1x76eOwh2/hNMyjV4sqxC/cNZkQbCTfuOP
XT2YSJrvidrNAg1l5xu/nenBjs8hLy/8xIIT126tGUrpRkPv5cR1gyxY+tVS
JW6gE4fD7vqkIxtaQmpPkgs68W3Fl/jxTjYIPY9Vi0I7UXnjgWnZNBtcta7E
tqt0YsUjM4tTFA6k35Yqmu7qwIe0i/YKcRw4HRbo93KuHX1SUrSyMjlAJRYr
jrxqx4n+y4OiIg6M6RjFRBxtx+TiktF1vRzYm3l+pSFcjpwMnUaKGQFrI5VP
+DrJsTr0w+EiewJ6j6eXz6jL8VIfOejSIQJiDSoi9bPb8F9/BM/V/0QAl8Tu
LQxuw9jnopt2EQSYD445HLRsw9T7W0it8QS05mgsna2RoTbNocc/m4DcK/8+
9o8kGXb/otjp8YiAiACbslQvGR5uVJDQnxHg4dxINjeWoU8f7z29nAAjim/E
q/+0ou26gj0uNQTMqcx0skpaMbv6yEvHtwTUvY+3HY9uxY7akvhdrQRkvtma
HsloxTw1SoJSBwHn8p8saG5sxeokn0LsJsBi/dkrtAEphrnOk6z6CPjMM18f
+ocUaz+dm8jtJ6CofSJNGCHFLoGncMMAATyHfGMZXYprh3R8g1d3ywdBIiVt
KcJCIlvUS8CMMsXW6p0E5Zkr4o4uAp6eGn598okEPb/5s+adnAB+c47HHYEE
g9ZYimskBOz97ofOGoYENeNHZVENq3/SDALmN0vwYXxogHIVASVfej/uGG5B
JXvvMlYZARf9MsO5hS24X3DdOqiQAJtab6WEqBb0f/6Vk3UuAQs7dW+K3Vpw
SjuNjekEiJPadSd0WvDM46i5/94gYHpiJ8OqsRlNvKjlgwICLjx9+P2dwGYk
/83jnj+96o80uTBPasYz9+5cFXqv+ug5CdyMJmw3XdALpa/yNQyyxFZN+Nn0
3vruPQSEd2U8Jbe8Rckmm5NyPQIWhTr1P596i0N3t7v4KhOwtFdrdl9WI6oy
GifVpRyIJN1cm2XbiAJmcyalhAPLdWrbSLIGDDLpKv8rjQMKx5XdKlUbcJ/g
tszdiwOXKZd9jYX1aJwa+IlqzQGlT8v82H31yF6pkmRv5IDKlYXsg7w63BE2
YpFey4b4Q/ySPPU6fBRZwdyZxQbVzVMNqnlvsF4kjNPns2Ft/uRcfXctlkzr
1mzRY8MN3o/q5mG1OKoxYrX1AwvUHUYMf9GoRV4KPZb/Fws2NPcdOuxcg1e3
W9h9w2FBUtoxvz/7q5GSq64atY0FWn4dFzUjqnHWS/WqyfhR2DQryWkVVeFS
frN/EP8o6GytXiB0XqPhwCW90nAmpA87rhcXVeIWxqbeu3uZQBaVG5PdK5Ea
8EQu/XwE9B1LPXpiKjB6veIBV/8j4NTEYVTIEa/7RmZn7/EETqDxA6lAjPwX
xTdK1d3g+vnQa8nPSjFBT6dMnesKLwWvQ5gfn+OJpvKyZ9kM2J7iD9ITJZi3
zfsjmLnAFAq7JbRifEZe2t9n4AxfW7qY52gW4JDet19fZeyDFSODCEXuLTxY
HffuueMO+B/+ZE10
         "]], LineBox[CompressedData["
1:eJwVVmk4FFwDHWPsTDQKUdnJVoiEulfWirKPvCKiV1KJsiRbScSrxZatRKEo
SlnKvSlL9mWQssu+NkOMrF/fr/Oc5/w5zzk/zpFwuWzpRiQQCAYsBML/cVNy
93WiXTyA7AE/S/TkMIHwfvMszgHJPe4yOVXaOHlSUHXE9AUI0h3alLqmi9Xa
r7q49rwEPfcPG4dKHsau2furXZdfgfcxi71xZRC7ytpXq4m8Bc4OMxpNC/r4
a+OPu+pWpcBxKkq5b/0odvfv/vqPYhmwSvGqUK48hjmle0jhrB/Ah0meEfPb
x/GxwN7gjqKPYL9fo3/Tpilu3DPgfU3wE+g9E5jI2XgSe3YOFKTPfAKvfEe2
y+uY4wjoteTiUgHypqwjQ2LNsdyMl3q09megYjQiXbLXArvre7/qmfoCdjJe
Zv38xxJrJc83/LKtBKZcPrUHMy0x5y/vKdbKSqC3eyI2b8wSv0jxkVNKrQIF
43/udZ+3wtfpC4aQoxqctYt9mJhrhY8ZXXW19qkGlcSYLx6jVniKcfXpjeM1
gOxhcfX0KWv8wXjx0/2SGrB5v7Mq6L41vpt+rf+Z1FfgdUC/p6zaGise9RVt
Wv0Kvjlq1cQo2GDPDL+Enfl1oPoy8+xwnw3WXWIWqQrXgxHx5EMy7LaY19Sf
ZhheD85sSuYlK9niV0z/LZccGkBI+KMJhau2ONjsj/LN2gawcYqeaZ5gi09k
BZgm7m8ElQ81Kj68s8VzJ65HYd4mEO/nZOk1Z4vxs5Ucmn8TsMxssavhpOLY
les1YyNN4KXmg4FrElTsaL46smLeDOB8ZVq4FhXvzQ5k3YKawZ9ocHHZjIoJ
a6sSUntawIjJd4suZyputbgBDyS0gIKbrz3lrv7lVsEFzwmtQJbt7sZcOBWX
BmNcoNkKXm8/4ro/noozXmw0lXm2AtqsmuDGUyqO7DjcV5nZCpYNPqdavqZi
r83gmabvrUAufyZNq4yK7RQ+rXaR28BBeUZD8Rcqhjab3D8N2sCXx8sz7fVU
LB8KdsxcbwN6wb1tiW1UzJ8XsmepsA00E5ep7F1U/KfzkxZhvA3sOc9zbk8P
Ff8kEEy4d9LAKat9U+z9VFyvCKmCVjTAlzDQ9XyAit/ahp7bFUUDF+9zyvIN
UnFKWMU1+U80QITaTfp/9Zv5hNtqizSwsd5Xbd5HxR5dMF5XsR3UkcPZdbqp
2JIYlmXk3A5YJvVucn2jYm3lz2/Nk9oBRUlSrrKVijU6viXiunbwPXa38/Bf
//sCZ64rrbUD+UKnXbuqqFhRkuiUotIBmicpc/7lVCxbJ6TP6dwBXrWFUf8U
UbGEl7Kcb1wHyNaQ+vHsJRWLCenzjFR3ADextvHQDCqmuF1q/6TQCc4EDh4b
jKJiMm94ifLpTrDGNWVxKYiKuYuSU1PvdYJbmfSjR7z+9slSfdbvdyfovz4/
2mpFxas53cajst9Ap8iN9gQDKl46QVe0OvUNtDaQDd7vp+KZNNHfKvgbmFFN
ShOiUPG4vur3NPo3kL00Y+XK8jffKaNybqkuQPp6RGn3L1v8Q8s7fOxOF4h/
miQ3X2uLazpqBR9bfAc6dtua/vO1xU94fTX4Rn8Ao0PVga7IBqcURYsECnWD
bRfumDx/ZoMT7Z+uTxztBoc07qYnRdvgmNzG6qrX3YCiVaL0xM4G+xtI2d7w
7wG8+3oHkn9ZY8sbrb7TPH1gPMTTkUXQGhN9t/W6igwCZdLeR7JHLbH9mZe0
0v2DYKjHM7J2jyV+ewzU8ZoPAvbVpB2XuC2xy+7zxe8iBsH5XZjU2GCBv9SW
3yf9HgSh34NPs5+0wLdEXQ2fNQ+Bj7vqmnrtzDHp89vXw7eGQa6zngORzQw7
5Bk/P/BkGHhug7XPGk3xu4Te1OgPw8BkUPpHUrwpdvVgj1JnDAPiWGaij4wp
rqbYn73lOAJWZT/yCx8/jiPOsQhLHRwFCqw37zzOPoo5eM3DXObGgFMjHijL
MMJ2cvYVmlzjYPvMpXyFq0b45RHXTW7pcXBrW9EZhrERPhHgH1R0ahx4wLGn
IXRDnDiWEUCqHgdXqLfvPjI0xLKfGVeyUyfAHcy5y39TH/v3rhZeL54AQRvp
MTLf9XE9k41+ou2vHn63SeqNPr6ksuMSk30SrPKN7xZw1cfFqUc8TLwngX7p
LF9W0xFs6BvnMmUyBRyH3mwFBXo48UH6U3x2CnytIL+uitHDE/k5gw+Dp4Ds
OmtLnIcejhn+6KjzbgqQzm7m8srp4Q7zEfuY3dPAzD+u1T7r734oalipLE2D
lYwdSXQLgG8NftP3zpoFQ7EclqfrdHB/2fGL/uWzIOX5EOX0Ix2sHVeRGNw5
C1SNE/9U/KuD6YYvJ+9yzIGLpFnyWw4d7JgXdC/rwhygnWzNljLVxtq+0j0d
6r/A4XL+puQxLZx4MpnUY/oLnKN/rAr5qIUZ8mSVIbdfoFbk/Vd0Xwvn9jBD
Z5N+gc86+XxAVwtv12uQZV/7BbhO7cw7knQA/2E7WCbqQgep1x383zpo4mzv
habHl+gAMjrZqzU1sfXAq58SgXQwvY+eLi2giQtLJXnl4+lA1tztRG2NBj53
gddpfw0d+ETFd97T0MAdrQMkMwUGWAo8eDJefD8uTI0wD55ngFxrcgBVXg03
UCLGtxDmwa4tMVlunGp4LPp28FO+eSA2NPuodEIVi90Iz6+Snwc+JYNWCi9V
caTDTU4ep3mw/q7OQ3GfKj6zM7giqWEeXDOkzoqa7MOBCUHUPT/mgfBiyLCS
0j6cyBc092FsHkgJ1vIE8O/DjeuBYv0sC+Czd0hgWNFerNUf4C+ttQCCiqc3
1vpUMP+Ta/vePFsAljVH2YOMlbGi0LWvR94ugBC/OZ2I7crY6N5Vx45PC+BA
IvxncVQJ3wjxiWF2L4AtGfr3WCKU8ITTlYlDAr/BzgGX7pJ6RVwhfjGjPug3
kGkYGG53U8CXM135R2wXgZGbl/BKrxyODUhOiz27CEo+3wp6VCaHX5s3yx/0
WgS5F0OW/RPl8NzGAb3YqEXA8Ud9ft1cDnv+w+OtVb4IXv28F8NZJ4s9BN+2
x0gsgaqBQfMXVTL4XMRmosbMEjgRrKGeMSaFI07vlxpcXgJvDhW33KyXwtn7
zxfcZWOCtmM+P5NeS+HRn7SvA7uY4NYJ1QqqnxR2BdnLURZMUDGkNiXJI4Vd
lk3t+4uZYH+WX1CsjiR29EjZeSdsGVwctI6QQeJ49QdXM+O/ZXCk9swyd444
fnQ0INghZRlc3s7A2x6I4zZ5uwHVomWQRCPsSnETxwbj2572jiyDaep1IVt+
cbzH9YG0mskfYPDmikPZ91349+lIxT7yCkCtVo+yAsTw/SZmj7HoCujdXddR
aiOGlQ/9G/NWbgUYiKef5FQTw+fEjGbvwBVwbfSMrvW0KP7RzVqg5r0CAs2q
G+POiGJMDVGL7FwBedWv31nZ7MBRFr4H1dNWQYXWj2JBN2H8sFHBM//FKmB8
C1XfYyiM04wHHsuUrAK11WOpPjLCuPCQCUmYtgrqusV8c8eE8Pc9O1rWONZA
TZx2QsQFISxPxK41PmtA7ubI7bLg7bjmLdv9U8fXwQD3NoplrSBuVf7whWa3
DkzjD1GdXwvi7txLi8fPrYP68uj7KfGCeO5xl/3hsHXwdDwqJcpZEG+PfiEj
VbIOrNUIuhbrFOx21uzjjOQGcBFeCz6iS8EkwYSxkJUN0B868P1VpwDeOhdM
3sqxCVoWJo91fhbAErXums8om2C47K23yGsBfPiGbkSt0iaYmhsTYUYI4ICR
YRkBp00QMSZoT9QWwHPv1NwyKzfBC82mMJXn/HhGYeKKixEB+pbVhYKdW/Bv
ob7beaYESHzwvpV9jYxXSbTk35YEWJIxbL/WTcbcAx8/RzgRYPRs74hXMhnL
xd0TyPMnwAfTtDN+wmTssqr5ZuElATLnP3iV7uLDXQ236eFbWOArNNgkeowH
xx9ON7TZzgKdWt40VinyYMs371JkdrLAVMeWrmQ+HtycOGxQo8ACI3lHu2va
uHGNs14yhxELZCtz3ivtwI2LmWt6d2+wwCLThMmX/lw4Uepq3L1JFvif9YVX
680c2DoxesKJzgKPq/UZpr3nwFu5sg7tY7JAX9MxA8c0Dhw71zbeSiJCAxdw
+7gHB44o26u7VZwIKz1HYqs4OLDvyemReFsidNI2MtgwYcc2gS6aKZVESCtW
79s6TMKJ6YLszDoi1HjUZyzaQsLfPtV0WrUSobgytUT3IwnbkhSv8fUR4WKJ
AE99HAnb/bdQFLpEhCbiis7cRiRs/yRc9d89rHCzhhLGUsCKz1RmK+2/xwo9
HrsHdTwg4oxRu7X7CawwO9NitiSUiIc4eBpnU1lhdKLdlsLLROxievlCTi4r
tNneP9dnRsRnOw+83PGFFYZymDUo8RDxufFaOZZFVjjXoiwRFMWCPXmmJZvt
STBT4U2hVDwBTwd8IPE4k6DFuLh3wW0C9piIGjP+lwSPXSZUHvcj4H+r5V9+
9iHBkcma9+/tCdgl5Jzq+xgSLB+etjeVJOBTC0MgDZNg80+dpSH3TWTU893B
Q5IN2j4od2WtXUfVR3MP58izwZbDWZ2Tr9eRQamf+IgKG3yu9GTHTMI60kvY
PnJahw32v2BG6ruuI92T1hcsrNlg0Hv3voPEdaRW2RKgFcEGJWYq7aX119Du
vJpE9ik2eOemBGmtawVZPyktq6ezQZ1GadHDFSvobtzL3lgmGxTirOhKzV1B
vwNjJYXY2GG7gVTWi4AVVG9q+1pOnB2eYOPU4d65gnznRqtNbNlh6XZdLuz+
BzWpsi3e/cIOaZ2pHxlblxFRlil0so4dDilynj+zwURaOya1Ka3s8OaLiMNj
k0yUSWwKTe1jhx0ackOan5nIvz2eN3+ZHd5T8Y2Z8GIi6WvS0k0qHDDj9IqT
d8cSCizVt9qSygFXPKLVLfIWkZpDK93pKQe0Cv5kn5qyiKY2HWILczjgbgee
sKWoRWRv7Ftn8Y4DKlg+uDbgvoi0v+WC+CYOOHKWVhAgt4iWF/iURAicUN69
wB7l/Ea+e7+TpNw4oZ1wtQqzaAGptLtm+lzghDpqtF3azxfQmC8DVF3hhKBt
LTU6ceHvQ+UOdAvmhMZ3C5ZOBSyg/WaHGDlJnLDQ3ehIJlhACx6ZfUr1nPD5
JUsFWvM88sr2LNbcywW9brTM6TAZqL9FNIGsyQUPjtkKiEwykNmfep8xXS64
Z1hshNTDQAqme1QTj3HB/pD5E5yfGGiEMZq36MYF34OpveV3GIh6yOnpuzQu
qJKuoVQrykCHOyxi1Li54dUDjitLZnSUv064wC3ADXsv4Sd39OhIVK7w6E8h
bng5X65JWoOOlgPIHA9luGGjYnpYuBgdvd3dEMaA3NDkeb5eQdcvJHPBwK/Q
jxuauiixhIj8QrzEAy4qo9xQu1xv9szrWVTmx2o1Ns0Ndz85erjt0Sw6N9ui
/3ieGzatXjWwvTWLKr67y5AJPLBoporvsd0s8ilImZjdwQPbd9ZMSZBmUbfD
xqVX5jxw5MgTxqjjDMotqQ5UKueB79aSNrHkNDK8aJ2gEMcLLynA4u0DE+jq
w4+Ey8m8sPmfaFvFlgn0rETSs+gJLxw1YnibfZpARCLjiG4+L5QquDJe9mQC
VST+Rzer5oWlj/o11ZwnkHZFzfErTF6oqUNyix8bRyqUg8TSf/jgWJ+syJeV
MSRctvOyoTQZyqfVMshGo2jjbI6ogCIZSktb3mbXGkUjZNXaXlUytJBes+dW
GEWFrgYSVwEZ2h1PStIkjyJj/gvtmfZkuHFrbnR31wjy/bf0AOEBGaYXgViF
CyOoc5sV4eM6GVY47ROqSx1GD70jH+zr2gID7Nxqnon9RCuN+aWRfVsgQe1L
HnnrT+Qi1zYwOLwFTk3YV4Vy/ETqvSIqD+hbYNZS6eWg+SE0lWkzukzih6IK
lzu6aodQDO942Kld/LBsU2Ant98Qah7g+rjDgh+a9O3I3fdjEFlGnFROL+aH
WVzay5tuAyj7FP1oWRk/NAyMrG+3HkB/lB6c6yznhzn+v/nf6Q+gjHbaE75K
fpgwf7QpWWIAzYrbbg1u4Yc3i/9rXO7rR5EfHZiOE/yQO8LJYtWuH2H6+c/i
OwTgG09hlVpqH1L4J9zmWZAArHB7HG7p24NOXSneSgoTgGLzdrNl53pQ5J2J
lrPhArDjfMs2ZWoPGi0yPSYVLQBvGi8FaGr1oAzebSDzkQCcSSM5dqx0o234
uXxGkQAsavBWV7/ZjQgSX1dTJwVgfpTChf3JP9C3Ma7MOJut8J38o3apsS7U
7DKqt3U3BaquEVfviHaiIVLOcoIkBZYv28RT+DvR72z3AhFZCuS8pXYph9SJ
RKanxSSUKTDPdrl6fLYDufrMM/fqUCCSCdOqr+hAK7c2X5lRKTDE2fLHFvcO
JPtcZEfUPQq87TlOuVjejg4a97TyxlFgcJHs+vybdmQ6mXbnfiIFvnRtNwnN
aUdXlMUXk9IpkKP3wWzhw3ZU/l62NTuPAn8HjJeeP9+OLGvUI6q+UuDZnfRm
deF25Oa+qGvSQIG9p3VHlMjtyJ+7ZKGhmQIVHC8wlUjtKP2EtnN7JwVO+qpu
6tFpaOIb1P05TIHGzavTuJaGVvyJC27jFBhwqsX4F6YhPtGqF5NTFMh+KueK
7HsaUnMyFmIwKPCx35TQi6c0ZMjC1Xx18W9ej3IifyfRkF1WffjyMgU2SPAV
GsXSkIdhjM6NNQoU2GYV+SSchoLGzeY3NymwyK2EZ/M6Df0PZb8ixw==
         "]], 
        LineBox[{{-0.013489429249703522`, 1.8414314926437095`*^-9}, {
         0.003809967597692385, -5.207899113933108*^-10}, {
         0.009890606535032076, -1.3510640960452836`*^-9}, {
         0.013489429249703522`, -1.8414314924713526`*^-9}}]}},
      Annotation[#, 
       "Charting`Private`Tag$451297#2"]& ], {}}, {{}, {}, {}, {}}}, {}, {}},
  AspectRatio->NCache[GoldenRatio^(-1), 0.6180339887498948],
  Axes->{True, True},
  AxesLabel->{
    FormBox[
    "\"\\!\\(\\*FractionBox[\\(\[CapitalDelta]\\), \\(\[Kappa]\\)]\\)\"", 
     TraditionalForm], 
    FormBox[
    "\"\\!\\(\\*FractionBox[\\(\[Delta]\[CapitalOmega]\\), \\(\[CapitalOmega]\
\\)]\\)\"", TraditionalForm]},
  AxesOrigin->{0, 0},
  DisplayFunction->Identity,
  Frame->{{False, False}, {False, False}},
  FrameLabel->{{None, None}, {None, None}},
  FrameTicks->{{Automatic, 
     Charting`ScaledFrameTicks[{Identity, Identity}]}, {Automatic, 
     Charting`ScaledFrameTicks[{Identity, Identity}]}},
  GridLines->{None, None},
  GridLinesStyle->Directive[
    GrayLevel[0.5, 0.4]],
  ImagePadding->All,
  Method->{
   "DefaultBoundaryStyle" -> Automatic, "DefaultMeshStyle" -> 
    AbsolutePointSize[6], "ScalingFunctions" -> None, 
    "CoordinatesToolOptions" -> {"DisplayFunction" -> ({
        (Identity[#]& )[
         Part[#, 1]], 
        (Identity[#]& )[
         Part[#, 2]]}& ), "CopiedValueFunction" -> ({
        (Identity[#]& )[
         Part[#, 1]], 
        (Identity[#]& )[
         Part[#, 2]]}& )}},
  PlotLabel->FormBox["\"w=-\[CapitalOmega]/2\"", TraditionalForm],
  PlotRange->{All, All},
  PlotRangeClipping->True,
  PlotRangePadding->{{
     Scaled[0.02], 
     Scaled[0.02]}, {
     Scaled[0.05], 
     Scaled[0.05]}},
  Ticks->{Automatic, Automatic}]], "Output",
 CellChangeTimes->{
  3.72441292478057*^9, 3.72441308461201*^9, 3.7244158152472258`*^9, 
   3.7244226124231224`*^9, 3.7244227242122655`*^9, 3.724423172543434*^9, 
   3.7244233543064623`*^9, {3.7244235845729237`*^9, 3.724423594417569*^9}, 
   3.7244237189576225`*^9, 3.7244248916850853`*^9, 3.724474780514824*^9, 
   3.7244754425954447`*^9, 3.7244757924424725`*^9, 3.724476057492772*^9, 
   3.7244767279783907`*^9, 3.724496058584474*^9, 3.7244966084546394`*^9, 
   3.7244972019104767`*^9, 3.724497994132762*^9, 3.7244980680991955`*^9, 
   3.7244982348057423`*^9, 3.72449846243606*^9, 3.7244985110465207`*^9, 
   3.7256067864654875`*^9, 3.7256069342691565`*^9, 3.72560712210793*^9, 
   3.7256074829556527`*^9, 
   3.7256078656750045`*^9},ExpressionUUID->"32ff63d8-844f-43ec-872b-\
a421046dda7f"],

Cell[BoxData[
 GraphicsBox[{{{{}, {}, 
     TagBox[{
       {GrayLevel[0], AbsoluteThickness[1.6], Opacity[1.], 
        LineBox[CompressedData["
1:eJwVjHk8FPj/gGeGGWOSMy2lknWEqCR+VgjlSHJnNyV3hWTJXZQKK3IMcpaa
1i1HOZf35yNKjlwh95VokXPcx3z398fzel7PP89hu9umjiQCgfD+P/7f9yYN
F1ksAZzCqOlNTcqHiYC9y/1bAljObOVvycx8uMg7vFq2LoCZ7sWV5e/yQVTF
ffv2kgBmGHB+XW7Nh/fhsdSRCQEsqnQ7spPyBqjyXw/izwI4NF8tQdr7DcTd
sTG4nyKA+2ZU79pYFUAu0fM1Qfm/n0gMqksvBLKjroLwVX6sL6wsGrdaDAI9
H1xfxfDhoKFKvcjoEsCyL8MePeXDEmXPVzJTSsA16O5rpyd8WI+ucLYxowQ+
Sp4ckHnMhwf3+vdIVJeAv1e6wVtfPpzi7pKmMlUCY/wBMnXX/mvD/W6950qh
2PD4j+9yfHjmZa+mDFsZmNYm20s38mLxMu+U7GflIN45PlT/kRe/Dr7jyZZR
Divj8pedanlx3Zf3HjfelUMSpdaYUcWLc5w8+c3by2FEf1rtQAEvfprdQnm7
qwJutakK8cXxYuq0iUdScAWEDQ40r13lxYdv1fv/7lcJAXNqrtHfePBG2BH7
i5FVkGqr/OPMIA9eYnAsMdKqoOrLcYeFbh588LLvPPlNFeyU/XrFtJEH/xzg
tp9rqYLg+5wX9hTx4PNRax5/8FVDOF+XbGIgDy5++1tDXGI1JJ90nX4hzIP/
ma19zCoEKPdJdi4w4sa3463adEMwiDn8+XePHjcmxF9lccRgiDTWGyFqcWNs
H+fbnoLBTnrFwlyRG1+fuffn/SIMu/pNNNeFuLGrmvAzo0EM1uqcQtpju/GN
ks6cf5RqgI3s+6H7zm780exWsOBCDVyMtRDdSeLC8e+qpsxCasFfgUdfl86F
WYvXDgfRayGj49Of0RFcWMueebA0vRZ2+E/XigVx4VS9owzdf2ohny7mpOvA
hW2/qmluzNcCV/xcbrQ8F756ACVmW9dB47O/lH+t3YWFROyTYrU/gG5a9UW9
GRp+WMAbOqhUD/ORA1vsEzSclvup1EinHpIDN3NqhmnY5g+b+60W9TBzTYVD
9QsNF3j6iqzdqYdYsRIkV0nDfIHB++fe1sNQZt5xgTAaTiCPPn2g+Am8i1P4
h36l4bnL0VqZZxpAlFGJkw/QsNFy8tCUSQM00HvdLH+h4QsqdwTV7RtAxOuX
pjYaDWu1WiQJhDTAe2X6w9oFThyV/Nvk3eYG4K4OZ2YhThxmIWL++5VGyKj3
6/a04sSzh4mnS8KaIEnBWzvbnBOP+biEF6c1QUSaR+GQISdO5ZDZrCtuAg9P
l3D9M5w4tPhznvRgE6gduqp+SIITVxuZqCwrNEOn95mMxlkqbpJ3hLyxZiBJ
cngfDqbinMJeaQezFliOZvt2KYCKw2T/LFR1aYEfmyyjiDtUbMOyXJB92AIt
7WvSq05UfMQ1V9TybQsk3ZsabDag4ldT3KX9e1rheNfnc76CVFzRO2xbOdAK
1o/iBFuzOHDapmipNW6DFo0VDt9XHFiONrbE/bkNNDYtN0RTOXB1a3tfU28b
iHrsH/aI4sChhx6MuSy1wdi1V1l7vTmwTuJ0jI5UOzipFqpaa3PgoguSD+/E
tIPbYpPtz0EKzhNcPnbEvQOG8uXME75ScPy2sX9kYAcY3YzS0WinYBPcHEmM
7IDjI6ayMXUUPFMwcnlvTgcsfu5lKuZSMM/e6ufM8Q7wzp4MvetLwS6JDe/i
rn6BQBu2N7sEKDg5gsd1/nInFLbqPu3komBi2WM/kksnjKlHuKVRKHjqidQJ
iYBO0DkgeOzYBhnvOt+1lJrSCdx9koWmo2T8VEpM9PfBTnhudr44qYCM9V6H
6vM6dAHSiSmVukDGNQVTAUeCumGxpCth/hwZG4f8Yh8Q0w3iEvt8KjTIOMTv
zMAooxvC2BjKBifJWL6DMv3vp24wxu/K3faRcZRpiPG/Al9hRKWnsuQHOy72
o7tX5X8FgtwhpP2YHT90uHDRe6EH7u7VtH4cyI7POF/KV6H2wirLbvujDzuu
O0lTEzrUC7MdGarnndlxygvHSCnDXuj3lS83NmLHOiZRf9BzeqG0Tq3oqjA7
PqxbUFPr3Ae3rlxh+OSzYftdI8NlxAH4cS5QqyKDDWvkcqacFBkAh2Ppoxsv
2PDI0z7ONqUBuEwaPxQYy4b7qJH1Lq4DoJflkvrIhw3LWk2pKPYOgDjTPz5G
kw0T3n/7cqpiEPqeJIXmdpEwk/vaJ6+4YfjyQTTPppWE2f+yv3m5aBiaWZlt
gg0kzBdzxMe2ZRjAs1T4fhUJbwqqtbmwj8Arqy+55gwSliEwet5pjICz7O62
bXcSfmBE5smuGIHNxvtCxlwkXJhg/qznn1FgslPVyBQSdsr6oPN38yjMqkfZ
VrKIeC3QJT1kcBRGitNyxJeIeOth+OdQ1ijUJVeeXu8l4vfukn6hZ8cgwplp
8yqTiMMdQCixYwxEaDeymVpELOq1pjbF+gbW0BwhdpqIqyR1RE4KjsNLjxPu
xqeI2CHho0GSzDhI9m8o5UkR8dEhPVuwGIdjeZF19lxEHFjH0+qePw5aF98O
d3QRsHn4jiLD7jvcjN0RLLpBwHFyZrj0+wTk6divD9kS8N8Gkq48rAmY3agf
4LIi4PCcfo0IoUnwsI9h3DAk4FWTm5eWDCbhrqL4CVEFAm4z6TwY+G4SDubT
Ew+ustCyOns2RPwAl1My5H4RFqKQlN41Wk2BB7ki05uHhdJCLHel+E2Bf5fu
eX4SC+3NTk5NeDYF4V6OUfqTO8iLg5zI2zkFOSXpwuVFOygvlK4qZDQN/576
RT5eZwdd19BwqjScgetK7JZG7ttoNjG66cntWXCj0Nen7LbRycDm09fos+Dd
fTg1xGIblckoON4om4UQb43R6t+2EUPOxfIAYQ4ySv1djpK3UYwWGIrEzcF3
pYUgzuQtNJZMz7aznwd75aGs2tpNtC5WEdeetwBOWcqXdMo20fVmpjZbzQI4
C8ewNeRson1xqftMuxbAfVPbuiVmE0U8UCLp7SzAXZQt0HttEzk8k5BJNlmE
OF2vwNnNDST0HAWz7yzCR0suc2HFDeT7crj/5m0mNHxyJKZKbSD3UbpGRigT
mlXQm4P7N9B+PpfnlHQmdOz34BQnbSCpE8Zaiu1MGB7+CvJt62hnSXVG/9Qy
rF1nSJ91XUfiHUMBCewrIOP7G8vt9Royfaju91fNKuDBizLfEtaQa6ybgsbo
KlzStrew/GsN7fxx5Zw0cQ2CuSNyNdzW0JuI/M0UzTXofT1oyft/a0j5vOB1
yoc1CGu/X1jUtIo+Rm456navw4RMvS1zcQU947J9YiOxBXej+yNufF9Bure8
zjpf2AL+lbmyga8rqNX1XEOJ5xao1whxf6haQUyB9j17arcg3tK5Mj5kBZ1V
zFnacNiGs492CyjvW0H7R4SUhkp24OWgWZ2f5jJq3POiq6aegBTGFTY6FZfR
xeS+As0hAqqb4jt+/MgyqsriNfjOJKCJ1daUCe5llLlrKydRjIhk+C94mg0w
kWzZNZfSICIq1jkrJufDRM/eK3oTNUmorkDx/kjeErJREXoZMMqGLEoFSlXT
l5Dx7rPEyS02NFG1OJ1AX0L155oL7gmxI2pjoaWh/xL60nl1Qc6YHRmOHz1W
qbuEIvS1e9Nr2FG3kMQQfWwRRRluASWfjCYfCJ7WFVpEwSQ52weZHIh2r2CO
TltEzUGsxsQmDiTvq88Y2VpAZu+TNqbnOJC32z2a/+gCsmZVf9RRoSKK1fee
vJwFFPn7z6yuFioSVyzx4ldbQM06xkaxZBqymzAvGLSdR+Hz0SGCDC4UMjpr
J2M+jxzV5ur3tXKhnIGwvT4682iG3mFpt8mFFjuq7vHKzqMXWepl5ea7ESlI
PzHkxxyy+W4k8YjGjTRO/NtusnsOZeb7CycF86DK+CPnflz6iZwyX7/hMOVD
VKtJe+Lpn2jpNasxy4UPXRLNCN53+Cci9OW8vP6YDy3m/IovTM+gkpKAWLUK
PiSND6oWBc2giBRuS20xfvSpp/bM0bZppCiVQ9Vu50f/Az8kgiM=
         "]], LineBox[CompressedData["
1:eJwVkXk4lQkDxaUylqYs0XXvK9tYpqSkLKPeLC0khXwyeaJkiQrJRCb1KUUx
IhHJnrGFLAnpPVzZTSLbzXXd615CaEJSoc/3x3nOc/47v3OUXXxs3YSFhIQi
l/V//42vfHcy6QNOab84vk1EBsxVNUZqg2N4f9pKcbR7PSRbrh4nX41BTVWW
GTO9Hk/sFh74Ro0hZf2c8xotWQg8v0h3q4zh5ufitpupsrC9PymaYjkKTvKx
4b/D5LBtjDW7NXkEda3Nt5uO0uD/75ZfN4SO4FOCN7nGm4aKLyEnlrxGQDsV
kqMXToOJyKaGNoMRuD9QXGFYTYOtatADz65heHICvetU5PHHCfpvmRLD6PaA
4aFReVS5envfmRZAXMnttZIQHUtnmRkXWAJ0B6VtfrmBjltBXhLG2QIIBd2S
27ufjoQHVWy2qQAOJTPK5ml0VHUcvyYXxAdb4xrr4z4GlvoKSxdP8uErvHNR
7ncGTLnCo4IDfHSc1tFmn2WgdSrPulSWD926K9U7ohmQnFsKfbgwhJf/fPtR
m86A3aJtZQh/CHN1xgq8EgbYEt+VrYuHsEc/R7/pLQNKMkfs9ROGYBTPYt7m
M+BGz7yz8doQenV09r6ZZmBK03Jm4tAQZowS3nDWEdi+LVWjS3cIuephsmkK
BC7pzzi+oA/Bn1X5qm8TgR/7kl7dHuUhzurqmQwzAnutPs77tvPwW1OhudYR
AuF2ZlscynnQ2CPwUjxOoM3xwak9yTxsPeCvHehKQPL0hzj1UB56E/aMb/cm
YOe1p+XnszzY+IpMWgYQSLwQuzRrw8PXR8xgXCPACXy/nW3Aw1Wfn9i3wwio
/NfIo06Rh9oyD+PsKALuYXeT8kR4aJngsWXiCORF8dtjJrkQn7AdaH1IYCpO
f9XlLi6SZT96tKYS0E2OMDj5gouvTszktY8JBD4ePHcgg4u/LfSTYrIJVOfr
pmvf5sJ4ZVagdR4BodKwbllfLtTeCQ4eeLLMW9UvtmjPhZ3uR1W/AgKFeVmG
jUZcWBvQNrYuZ1qSj2eMEhdRN/fnbVrO1yMMEx1Xc2GkZVMTkU+g54vIPcuu
QShflXYYy1nu2/fw02DyIJJW3PMiswhcrdS28fcYhO/BXTM30wjYPmQ+FdUZ
BG1B81PVMo/an/aSyd84qN3pc6YvlsC847iPzisOdmeGn2ZFLO+962p7/V8c
zJ2tm624TiBNQXrr8WMcuO2o0/cLJOC/lBU1pcRBp5PUUaHzBMwHDaeujw9A
8ln1ZaeTBBg1/1htKBvAZKroZJgtAWbI5zXGBwbA4ipKbtIlEO9y+1yX5ACS
S4ITE5UJeJoptJ15xwbjyXl15trlf1fvi4g5z0bCFr8ZrWEGBMN942r6bCha
DDS7v2agouHcwSohNngLHV3m5Qw4h98X48f2o1FzXmQuhIHtnpqeASf6sTpg
qL7SjQGRg9VNEhr9YDTcmZQzZ6BQQhC2o+odxnuinaNFGViI0hW5xWWB1Nvi
qh1IxxufRjd6HguPxHhTXtZ0ZFo71hdeZCH20mPmZg06DkrfCO0VYUGnKGta
9408EuM6hX/d0oe5eHPSRFIe5y65u7yc68XjaF+9EDYNxse+1drU9GI4WEjd
OJuGUZpKSNDRXpQFvdUhDWjQe3ThR+vlHghHe4q5m2+AePBq55NmPShekAtp
EN2AgROJ1OyaHnyQea9Z3iiHUMXaYIW0bgT+m1lrayKHtxmSC94NXZjS4wz+
9IssfHOL5qVk3kLFIPSCUoE0tq31vmHK7cQ1i3xWr5M0Pvlprb1Y0Intau4O
peuk4bcrV7XrQCfG2/1PLXhL4Y/2jMPxVzpg4Pbdd/YXScyMb7bY2dYOAfvZ
5j2fxOFfluMU796OOoWsk7Fm4pgLVvP/ItQOLbuUmOI4McxLKqZW7nyN3kY4
Mw1FsaAn/Xl3ahuym+dWRYauhsiN+bT9fs3YcW2za7CxEMIO/VGevaYZq1S1
1OR2/aBE5aZbRbObYBVt2lb1bZESz/0w19LfiAg/VnzKje/UunbOoSP7GvDO
1eX0o5Y5KjrB0eXpYD3sB+M4b3I+U9IufQFSQfXwdtjs6x85S63/3JHxtvAV
zpGu/XzXaYrGqJ8/RqsD3yOkfA4TVKLAZG1lCRNOFrqzsZxxil5IqdKtmHBp
+qouKzFGKZhUHGaH1OKiVIHZVNQwlSK+03U3UYv4Oz+3/TPCpxS7ii+nlNfg
Hv2JZJrVEGX22t6itgeobc0UdMVwqP2nrP1vSAD7i7Z1+L3op8xnLVL3GVNY
aWHKsl7Fog7Rd39uzq3GmfWW2vdn31KHC/SUIjkvUDuSGmf4qIOyMd5meVjm
BZoTbt3c3fiasndXTe+8Uon0845i6zIbqDsXLobfe1aB94b2wnkr6qiXV+p8
bKeew1Wn5T8LBqD+DZM5Jq3xHO7yaQKVkQrql9jTZKdzOcYDlYseipVSDiml
avcSnuG7td3972b5VETuyp9tO8rg/v3K1+OO6RRVdnRWSrwM3YcOL1nkR1PT
yOzvMC3FdW7f4VMn9Cn11hlmzJ8lEF1MDWkMiCR/7zHLsykrRst0+nDlpiQy
khcbIzX5FBPX86umdmWSNRP8wA61p3BOdG6+TM8hRz961Ki8LMSM4iIMdjwh
j4iI3s3QLsDes04trdFFZDmRc0IlLR/Gf60be8goJjfqmmtlSOVB3fDYs3Mb
SsibFqPflG/k4NGz1dVVKCEnnMOb02f/hljAj6ZoWil59JJmgrJ7FjRWfpFW
Uy8lqyKb3NN7M5HZ/karZ6KEVM48s1PZIgP3mR19mhdKyPBK0VXpVWm4JC+K
+ufFJCfVJsvEIQVTO4JFA+qfkgVtMaYmRkkolK+otSSLyD+/dgwab0xApld2
TVHsE9JCXTrYeEUcppK04RCXS/5QUQwSdriPUd6K2c7RHPJ/aAKsAw==
         "]], LineBox[CompressedData["
1:eJwVlXc4Ffwbxg+OfbKOMs7pVSjKKDNJ3+ebpEVGFFJkpZIiiYyWlyKpjF5R
hOw9QnSQTWRn72yyj8xfv7+e63Nd93X/8dzPdT+7LW7rWzMSCAQDBgLh/3NL
VOQBo1EQ3K1Qmmsai6dFHZbSKs8IhYCTvno2Kym0FtJkanl9OEhSh02NVdNp
LP2JvBWTEUCoFXRY1MyghRsrqVp6fQSmRuEe0s5MmtLx4JtDfNEw+Vb1Z1Vu
Jq1eeinc8mMMlAhm9NrzZdGu7TCsHzoQCyU1x2RsJbNoBELOliUtDrYL3eM6
vpRJCx3nlxvWSoD9qF44xymTJt/sZGHVlQgMZh6G76MyaLWFLYHD15PBRl5W
isUtnWYVq1hutZIC2gPXPp5bTKFtBAQtD3unASFsnPBDJZFWq7YamOmbDo0y
ClKFhZ9o/8klJs/rZYBNvx5bgmskzWqvSbm8UCZ8lLPK+ac5iHaQwtHr2J8J
B79ZrbxSdqdtcH9ZzozLAjeJP04MPx6hGuIN7gX7bMj1GDbrCA5FIX+EJBWU
cyCp7FAD2/FYZDFTje9u5MDvxym3N3TSkeyQq3FW2WfQSxvZGT6fgyq/d/gq
nM8DYoFjEUm7BNm6dFZeksqHoCMbP8pEyhGbeBfRi+kL1DI7SkQdrkZn3Lo9
W7IKgDRe4M0v2ogm9vYUrPsVgrIHH/HVu2bk19SzIm71FbhEVhmnlNvQ9319
jvf4i0BYRt22tLML2bX2pb2fKoKyjpfHGwZ6kTe+s2xhUQzHzlmlzDIPIImp
Owp+qiVwxLh41xfLYWR73DGla+IbtJcYou8jk0gldL7294VSsGXb9IHf04jt
t+MEU2kpnH3e32nLNIsS3t2VkA4rg8sF54p+HJxHE3NOH93PVgCT/oKPdfcy
sou8H7wzuRoa49cJGe8JoLZMz5ITrAFT3wUtOW0GIGm5NJ3w+suU3Jt6mwyQ
QnfhtjethZ3JUqEtVkwwc+7BcxqpDr54f5iPRCyQ50mjpSk3gMy3HQYrTCSI
TNisy7drAP5NP1fvAhI8a0E9pVENsDLQsmLhuA2M9het/eRqhIvefnnePVzw
p7VIhTDaCHyUHH1yMw+oypRk6r5thvtD9szvnMig1NIWQqtuBr0nZ4YXaGQ4
6Db1QHq9GWzsszN02Phhb7XAcbarLfDpHEln7i0/kK3tm4v2t4Lmg3B/2cTt
wEXyypW53ApmK9Uqo5PbgSMrNCwsoBXuKPZ8uiu9AwgM5Zb3F1sh4b3wBXrC
DpgKpyzK0togPtHF4nSIAIwel2sPn/3LcpjxaL0ADE5oFnKI/YSAnRVdk0RB
6FBx9Brx+Qm8hc/ynOwFoaKliv+DXjskeHFU8csLQYlb7wqnVztcecLRXGIm
BIWii92un9thT4POjNgLIci8I/LJkNIBdnyR/WwDQhBBclba9qsDnlULnrdz
E4Z3WX5CbgKdQJXS7Gr7IAwhJh83xk53gqKGa+1msTC8iP9eXpbaCYJ5WU9f
MlDAR2cwQX6gE5JC5z1XRSjwZJnuH0nuApXCFQ3poxRw0RC74O7SBRvU+3sm
71Lg7qSK6kRiF/D7Gfl5+FPA/s25f4x6usDS3kqn/xMFrPtdRxTUu+G6OHeN
aDMFzH0Caj46dQNxj0UK2xgFTGU/pXLHdUN9464TtWsU0HdvcJ7k7IG1D7Ij
CyJU0BYbMTFGPRDnz1trfpAKp2rWUOWdHlA4miqYB1Q47sArphTdA8ERQ9c2
tKmABCVYo1t7QMLvirniJSocLlKb5GHrhcPDOrnm16igaKP/w1O1FywrpWW9
HalwcJtt1pRdL/yb5vI63p0KUtkeb00iemHNNzS39l8q7L0U6FbV2AsNOTkP
F/ypIMqYYKZM7IPzJWENYsFU2JlAOx6j3AfH6FlvzcOoIKjbIsF3vQ8ue6xV
pkRSgUwf53wU1gddm2zG3J+owPVh6/d0XR9EFwhrPo+nglcUx4QMoR/Ue2T8
RZKowOi8vdtKqB/Q1D+ybclUMDFPbMpT7IfI572J+SlUyDwD1STdfhjaVYci
/zKHUkuR+c1+cKBIMAb81VuIXP+c7d0PiaDG6ZdIhS/sm8lsUf1QV2p1KzSO
CnyLb6JNv/aDz3MmlaJoKtzolXiX3t4PIgeD7zFEUOFbVeEr4mI/TCfU7rcO
pYJwlp6PEfcAfCN+Nvz9hgqO70c8kvcPgBPX4lSMHxVqfNycCJoDYPdkqdf3
6d/9OPLcNLg6AOo3NHhjH1Dhgemnq/HuAyBxudNs7Q4VmjRVjdbfDgDfqUfh
ATZUeEqxOhFTPwBjspmzPjpU6Gb+c2RlfACs3lXeXVL/m9esv7wW8yC8/MVU
kK1EheGyXJHFI4OQ9P3PkKoQFdTStHacujgIo+Bcy8FBhaDQAVK44yDw0Ecf
o1UKaNhzrh5PGASjTy51g+0UCDeKnH1bNgh4nY9+qZICi+pKo5N9g3D1N1Xw
TA4FYgTMWgJ3DIFoybGy4AAKEEsyU4eeDsFtl73rJujvvSad/HQoYggaEy48
mZKkQHZwd5jflyHI5XRx4CNTwOoGy3OFuSE41MW8Y/+IMJSTTSyfXhkG5vpr
lRM+wuBtwyAodvgXGB+YY35VKASsJN3HFjMjwLVeG6q4KQBGEibFyuyjYFzT
eLR4QAAS1a22OMRHYZ/xsrpKuQCcc3XxyDIeBUOTOqNFPwEIGYl0JZaPAiq8
lFQjKAB7S+YcYsPGIOvPxe6jcjvghHOgxcSpCcjWnzOusuaHkNfvP9IsJ6BC
s0X60Wl+GEuO63/jOQH+OmFDp2X44cVQwZUj2RPgVD2Qvn2JDC26wyYvRCZh
e9KmQ+S/ZLCSUjovuzwJp8QuCW8m8sHT/rbjjtHTwB54crOYnRd688/ecimc
Bik6bdFg/m8fBxaHeLZOA2Z8c5upiwdmTySO+7LOwCUGdaf0ZB64kuQREH1z
Bp7YZLdr6/3VO4t3tSj8BhanWT594IY/zIfzKRazEE25UH0uigSxjgt1H+xn
4fxbzmnDByQw6EsZ3O02Cw8HtZWC9EmQnidKkgyaBb/IZx05f/+JzU2SmWLF
LDS8okT52nJCS0MfUXv/HCw1RLKYqXFAepi3ruf8HIjeXJIP52SDWrL3KDdh
HgyGUkn3RllhxO9fz4/b5iHnNenrs1JWoLp7JZdJzsODTyovzNxZ4ZnpEzZO
s3mwJYhJlc6ygPlOz+K3tfPgSJT+LTrMDDwR9w5mxCzAod6gaOUFJpASuFep
nrkAL1VZirtamUAzwOlKS9ECXH23YZiZxwTuD+++oHcuANGi88u8JxOMmTmM
HeVdBBbuOaa8bUxQvOtWZI3HIlg+pfXwKjLC7SgrnuELS2C+1M1J/0iAl66h
4S8tl4CjbsPoux8BUnXrJQ/fWYIGe9nssnsEmNk8dOzl8yVINZrM2HmGAHaX
OB1VCpfgoBznmdaxLXSDP7P5xe5lOFRftefRh01k470VojS1DCHB1qlVKuvI
+7KiWP/KMnwLvDpjxb+OYhWvp/ky02FdPV1EdXYN/Rpsquz7hw4dxPZW//g1
ZAWxK8/16MCznizdQFlDFitaJr2f6SARbKp2m7SKrtx4t9Pn8QpsVT+JTyCv
oLUO9vo5/xUYtwmaO7NMR/+ddvU0fbcCPo+P2Ql20FGjpFGfXNYKaFxvqVOO
oCON0e0fu4dX4ASHLnaVoaN9Vq/F5U/9AU3FWPM2vWW0ePmZVA/XKoykezpv
z1tEr+roXScpq3BJo475c8Qikjl67UWmxCqYT3w3f+CziGyomtM+eBV2Me7z
vXVxEXV0MqXJO65CQgGnAn1lAdEuPpR/1roKrgefOlirL6Dnes6HFcLXgBAR
YSU7PYfefN9vl5ywBqOZSRqiP+dQ+Mm+D3ty16Cg+4quSskcSj96iijYtAYs
Rg5L1cFzqH2f8I911nXIXWLtcsdzSJKRZlVxdx1Edb2zpsNmUUUm8yvjsxuw
8zHh9EzTDGqQ+fKtyWgDXv6zMvk0dQZ1xtsvnbXZABWGLSVd3xk08+GnCXq8
AZe6niA/9Rm0wy9hj1juBqjFzJQ9yplG1pbaBVOim7AV7Lld6NMUIvIHjzxc
3QTcqB/6Pn4C8c14cvGxbsGhuaCL5i8m0O4qW+UY8hbUng43PH1nAiF3Ne8q
6S0wj/5A8VeZQK7DQ3t4zbZgZWtUrrVmHM1ky1tHlW7BmeteqwrLY2hq/5iD
hSYBzwQ1+8fYjKJFgZ5/k7QI2E70kHjxuVG0RmwKXdQn4IQaBvKa8iji6Cso
8TYj4NjmFKV61lEkERjAm+RCwEF7HE8MJ44gizXljIXEv347dxnELv9CP2v/
nfXiZsCMdbMDp6KHURB6f8JwBwO2fjb8UN1/GOlnZL/bs5MBuzldcDC5P4zq
Q4Y0KvYz4FImT+/hs8Oo4uqxUFZNBixuPMxvujyEPtPXj/m6M2DVK48qUnWH
UIiYU2DAOAP+OsLqHiM0iAxC/MbMZhnw1rNkcS7WQcTHHn30IJ0BBx1++++r
xQH0cqZxtIHIiCWutzT2/hhA3vkH1Ph2MWKnmtFz730GkLPO5HDQBUbMYOsX
9mitHxm6WSi/K2XEVZrHYqtG+1DIe34WejUjbkoTfKBb04faiipazzcw4own
jMlryX3oAlHq3rYeRmy/L860wLEPGfkvZD1aZsQxFQdsOrd6kUmEl9y1fUx4
3Fm99eauXmReGiutGMCEq3wX7N64dqPIX0brr4KZ8J+HLG8kzbvRACvn9+kw
JjwpdOR4t2Y3stC6fTMunglvKWlEh/F3I8vWQ4nC35jwby+DjnsZXchmtEqC
YYkJx8r7LjjNdiI7zknRehMinl868f71kw406fqFyHmViAOCV3zX7DrQjbHn
IyevEbEPo46+x8UOdK1cMrHkLhFLOUVOV0p3IIuHNnI5L4h4Mr297157OzJe
GIBwGhFPuZqECSm2I82udtMbosx4m8YBg4y1NlR+Oh7FSTLjXL8DPV1jbUgj
7/6uYVlmnL/n7FvhtjZ0LHjH8OUjzNjTSEmpJb0NqekY3NQzYMZWWyePKl1r
Q/KlP1xVvP/6jW2T+u9nKxJJqghhmWDGzP9VRShXtCCDiLz8mllmXPCbzqqf
3YJ8AxO7X9KZscdT96jHUS1o0e2lqAAzC77vJbBFfdiCarQupErsYsEZWhYG
xw63IOeZX+WnLrDg2d8u05IZzahOjnnJ9xsL5lO7YlWc2oQY99IFdKpZ8IDH
1ZMHIpqQivC4KrmBBaM6e7m0gCYUxVj3KKyHBTfaOhQN3GlCLs1BpOQVFnxE
86YWt2ITEr8nLl4ny4pzWe1HXb42Ire84+e5w1jx7CvGsfmuBiRv2jBr9pEV
8/ivV+IfDWhiy/RlehwrLssUUw371oBMTjpX62Wz4l81o2/vJTQg1bZ4CKpj
xV+DX7yh3W9AKwvbpIUIbPjcAcOgoB0NyPlAO1HMmg2L+y+udubXI9lmq6i7
N9nwj8YmOcvoejTiPAdlDmz47C15Dgb/emRI43Cz9mTDk0N7DnuY1yNF7aNz
cW/ZsICsU60TWz1auBHVI13Dhi9dD+c5a1qH7sTafVY+wI7vbMu9O833HfX+
oARzKbPjg1kNN3Q3apH2n5q7I2rseFQuVrd6tBbt19onF3KGHVtLc7utF9ai
4blfSUvW7Ji38LqhtW0tunjU7GN2ODtmEMlf2ldag1CL3gt5Dg68S35Ku86n
GpEYD1nI/uLAQq/4mCxOVaL8+0znRyY5cFSbVE39oUpkM/3j+Id5Dhy/V1ry
rEQlKm633cNF4MQxbu/MHVkq0d20d2PTwpz4VkVkvUt5Beo03bRP0eXE+2hG
Zy5oVqD43HI36UJO3OVv09+jX45O3DII3h9IwnYU7J0bWIqc3hQQboeS8Og7
XVk7n1IUkytqlxVBwq+Txrmk3EoRI+OculoyCed6ftWptChFxSH+s9rlJDzh
PZXsIl+KVIsrzjrQSXgq8d5ITvM3JEs+zJh3aRu+CPeMDXd+Q4L5O2+fEOfC
TLulH+ypLUablnEUXikufDlGbEijuBgNc8lVdctx4eCYG9G3copRupXGbifg
wrqKRxi7IorRSZ6bzVEmXNi2Z2qP+L1i5Hwt7xDhNRfW+DoefG13MWrdfp5Q
sMGFRVPCuYYJReiN47PXB39y45+P72RcTSlEq9+T8571cGOrpLi68fBCZCHR
2Nc/xI1zqSyuni8KkUK3kOzrWW6M91Vr190sRBNRhr9WiDyY2/ZY7Nb+QvSC
NPrY+B8e/EYqYjE5qQDV97EXCOvxYEVKYXJXzhek760j8/4zDyY+kKw4OpmH
Yo1nT+fn8+DNQYfP7T156I/0a5vWQh58NnDosEdDHopsborYVsqDDeJ12wdz
8tD0rgt8nj948AXlAh+Rx3noWYEp/coYD2bTmbtzUSgP0Wavl+wS5sWuHvky
z3Vz0f5LXoYxHrz4Clnpm1Z7DjJ2+MxHfMyLT4bY/RD+noOe+Yz9sPTixe7D
xOm5ohz0K0vrjJgfL958N3GoIC4HRZK2Q9R/vDin1V88/34O2k77JBmZxYt/
3u9UviSUgwi7K9fCxnmxgvNZOsEyG7WNsEcFGvLhJ7FfIhW4slC9xa9jfCJk
PHvrpMDznnQ0QIxbCRYlYwd2awbflnS0GGubJrSXjG3ll/Rf16YjoclJ6m4Z
MuZ4W749Kz8dWd2dpx84Qsb9vH3u6iHpaPXpVor2RTLu2L7yx083He39JCT8
PICMM0IHTpwKTEOHT3Y1kALJuDz1S2/9kzSkNR7u8yqEjFuFiufMHdOQg8yu
pbfvyfhMbsCVOL00VJiztyE2iYwLi49CIU8a0q9Q8C6rJGO5IzXvN16lImvb
JbVTtWQ85tl24tDjVOTCkbtQW0/GF8rC69wcUtH7c6pXm1vJuIiL7+Ie/VQ0
1obVBofIWKGh/twfcipadWFcsB4l40+9IXPPiKloG6UsYXyCjM8Kee0XW0pB
8mYnBebmyPj3Vrbq/bYUdIKBvd5piYwP8DMR5CpTkFF0jdfKChnX8fgdWspN
QTdOvDjivk7GKlO27aXxKchjVHt+a4uM82NKOsJDU9D/ALcsI8M=
         "]], 
        LineBox[{{-0.013489429249703522`, 
         5.257929418708051*^-7}, {-0.008351310276986997, 
         3.3264562995168305`*^-7}, {-0.0022706713396473052`, 
         9.156197226092956*^-8}, {
         0.00076964812902254, -3.1061882529548335`*^-8}, {
         0.003809967597692385, -1.5336023234461846`*^-7}, {
         0.009890606535032076, -3.918440780412613*^-7}, {
         0.01293092600370192, -5.054728940119238*^-7}, {
         0.013489429249703522`, -5.257929395702369*^-7}}]}},
      Annotation[#, "Charting`Private`Tag$461294#1"]& ], 
     TagBox[{
       {RGBColor[0.880722, 0.611041, 0.142051], AbsoluteThickness[1.6], 
        Opacity[1.], Dashing[{Small, Small}], LineBox[CompressedData["
1:eJwVjWc4Ffz/gDnHnmc8icqmQiEphT4l2aMTssreQkZZSRKSH1lJpKQkGaVB
En2/RfaTHVnJTESHY6//8391X/eL+7rFHS+auBCYmJikmZmY/p9XJ4zmtrao
+Gph+q3PFE0YvyKw0LdOxcStfWlp4ppgTPqx9G6FigOOnrkYqKgJYkd9Ny7O
U3G0tVaTg7EmfI5L4Rgap+KV65MNQ3GawCHfLYL/peJVnjb7BLZTcOeSvUHE
fSp2veVJJ3FqwQaHjPH5e1Tc7ONtUCmkBa4P6LQjaVRMbbcJCZLVApXaSPO/
t6mYK1UqXdhQC3q3P3Wwj6Tih+2MBtkkLRD7MBl0woOK+0XkOy13akMhc0Au
kwoVJyp9iooBHThiWsCWcZCK/U+9dx0z0YHa3J/uBxT/+9Nzi6zcdGBIh7bf
UYaKDxtJ/RuZpAMCt/eXVe+k4jdiHtq9IzoQueNXXQwTFadxH/hcelsXLA/a
TPE0UjDlhtiu0QU9GI+6Y/S0loKl5oIp0rz6EPCt6eWxagq+fM16I1xKH26H
qF7yqaRg68NF+8NN9aEabd9oeUHBVktrXsWv9UHesJ0vNZWCqzkrs6cuGwCr
i46SkA0Fb1fls2snGUG77QGLKSsKNmlvPl0sYwQPLXeGVZlT8NFLBWU5J43g
sOHsFwcaBY/wett3XzIC14PpVgWaFFwi3RoR0msE9cwTEWqyFPw7aZ/r2wJj
iH8Y02KzRMaP+vWeMxRoYHnPl6HAIGMr3dOpgkADqRRrIQKdjD/tW9I1MKRB
VbS8U95vMs4rdLIbcKfBjNe3xZkBMj5knq9S9pgGNLXdIhE1ZDzEyTysL3QG
qD1fvB4nk3HMSYGVmxQTwHI5sVG3ydjT+gLZSsIEvK6F5br+j4zVVJeqVJVM
oHb3wX7ZaDJ+poGkFE1MIPTyI4M3wWTszpfuOpZiAsOUK7I1dmTc8NqbLX67
Kbw2Uvw1tp+MyWXaKo7yZmCXw81SL0vGFkJeWhdPmAHPwrhowR4y3hFl9TzR
xAxcsx5Y+IiTcbi5eAdXkBnsmOKqW/yHjD1uEq3/YDOIjB17yr5OwjrXb7GG
WJ4Fk+pMJ5lGEuY+KfjdPt0cpDpHB+tqSXhf3jbXpmJzWByVt3atJuHotNQ0
Wo05ZLBV055UkvApUsHFQro5DOlNHRN+ScLhnsd2PzOyAO9WNUHyHRKuk1Ak
93BZQuxAf/OyDQmvSh6kHblvBdYzu3XTrUn4avl+Rc1SK9i35Vt9yIKEf3MF
1Xq3WEGLGGuFP42E4xBXowSLNQg47382fZKEXcwbZMgXreHJ76vXh/aQsGXC
V+m9Bufgyuwxr6QRfmw7yvcnTdgGshxUfp0Y4MdFQ4qXp4/aQGWHojP9Gz92
UX/C7GxuA5vvJM+bNPJj+9HW3rJEG4iM4DT85xU/Dt+aj/pLtIU4cpfcvXB+
3IMFLfrnbCHzoNdUthA//tzvR1m4bA8fnrq40aj82DzvU4VtjD30b7cbYeLl
x5Ys1it9d+1BZP1MnwMTPz6fdy6PXG4Pj2tUmiQn+PD6gaFqrzV7eH6WWPjs
LR8WNTHEq9EOUB6U6fnyNB+etODvOVXoCBLOfk97dPmwi7bkhXnkCAk03SHm
k3z4k9+IR1WnIzjKLJ41U+bDH1ZHTHM3HYG774zGiiAf7rtVEP/Z1AlsgVNQ
c5gXt2tckXQjOgORNfjLt0u8uONi51ZaiAv40I2ZmHx4sWugB50zxQV6BqTV
ZNx4cTpNUDm7wAWKyjpKrljx4rkz1hHy/S5g7q6QJQa8+HFdGmX8hCvkN437
e7Lz4slbGSaTJDcwTjkrtpnBg3eW5Ut3N7tDqBK/nk4qD46eMTx8btId8trr
/ZLiebDWO5cINjYP2KSoV0tc48GpFJfKjuMeUJwq4arjzIMbrYabT5d6AE/a
bGGSPA/+ECDwkD3fExrTb6lIVnPjerncOasXXrCoomnvVcmN70xwzuu0eoFE
z3psaSk3NmuCBZc5LwgV9O3VyefGN9JT1A6qeINMhvlVrwRufCh/On1ntTfE
ZkpWl1pw4z+yprUXRn1A50GVse40Fz4v2+1Q9swX/ib0r7OMc+EBecvVnApf
yAxfK/j0gwvXWNVoPfvXF6btjrKrdXDhkEh6+ta8L6RIlKL9FVxYdKWicErD
DwafFSlSY7lwQZ1GxrdhPwh8fZ8yKMmFiVYV3IqqASD2pAJnCnNhvxtng/Jo
AdCQ+t3HYjsXfmlurqHuFgC7Lm9vauXiwhdfRVXW3gmAzyqpN6rpnPjc6oHl
8/QA4KuKY+QjTtw0N8lRVXIJ8upCvgWc48QCzkbFnXqBkKEUqPncjBMfv+SV
MuYaCPEP/EsGjf7rf56vkYwKBP+AC3F6Jzjxgqa/hQwKhGOiNiAqzYlLq7fO
O6oEQWfgibzGGQ48dVxCtVsxGAi72QPFIzmwbabOiqF+KCwkEUfMr3Dgi4KY
9NY7FH6tbZ2Ov8SBj7Cu7zJLDoWvbcsyS64ceFPE8OOJ76GQcfX3QLMBB6YU
iDD1XLgCil3/agVv48DTWh2O9llhYBt1Z1tLPjuO0a7/vkP+Gnw9vsge/Jgd
fzwWmpllfg2Or1msimWx45vbXirZXLsGYv47f/gnsmN3qaMvs9quwbDd43yB
QHYctxj/Pkk9AlzVStRsNdnxJYdFtrO/I8BnrsnhzwAbjskXup5mHwmDxfvN
7naz4ZyD0n2qIZFw2iNR+3gbGz6l3vScPSUSFIdM5JJr2PDT+aJGwZpImPv3
O0O5kA2LL1hricvegMDnEzfDgtlw4d6GSL7NGxBuT3zBTWXDg1aMQ/fqoqGk
Red2Jw8bHgs7qSw/Fg3DEO/zgO0/N87azSDEgLbwNgWFVVZckvuFRj4eA3y9
u0tMfrLi8N6S2sz3MfDQVP91xktWrFtVv+dY+U1A2sllewxZMf3Xq6rIwVsw
V9p1968WKz4m/CyiixAHUtI7gt4fZ8XxX/MFXPbEQSzxiYrBQVZ8oEcoTd0v
Dmj4bbnPDlacNi3O1sv+Pxg62lNR+osFq4sfjlbTiAem/aJIM/o/P8qwV/11
G8IENGyjw1nwAGVGalEwEZa2HDdqg1jwdJdSJK9+Isy056npe7LgSr2AvSbF
idAXLF9OO82CJ1DHOyn1JCirOfbKRogFjw8s+5mRkkHphR0tm8KC42av8GK5
ZChOvz47xM2C/wywytnrJEOu55f9zptEPH1kLzp+LRlSSEYFniNEzHxE+8wt
ejJ4nz//JKiYiO+9TTjyeigFfmmFn3yfR8RJexoks7dSwFnh0c/VbCLeusvk
US+SCtaEUdHwFCLe/KYk1W6TCrr5F7Kigoh4lTXtYdtgKkgxQtOSNYi4s1Hk
/Nb0Hej9X8bNwi4C/lEhd/o8pEPHF7Ei+xYCJlSJ02hO6dC89ax1WwMBi6uQ
IS42HT4GlAlFVBKw1NAd7faOdHh8rqPQ7AkBJzLEdtd43wNPOd7WDV8CvsTS
tq3qZQY4udxhvPYkYBv/COZz3zPgfPZOIXdnAtbO0d+tR8wEY6qsY7sFAWdU
yf4StMwEpTVtRh4QcMjAJ4NM1vuw1hghSOMhYOKTmbRG3yxgsHAcY2Uj4LbP
HCPV2VkwA4kOFVvMGJwHLwm1ZMHQ6wcFUvPMuPZD0Yt++QdQk1mhvvKdGbO7
e032zj2AeE+G/eNnzJjrWIxsSEI27OJyf844yYwPLhgqT9zKAduPzfES6sw4
L6rxRWpBDuT4H/ClHWLGX0aTr8Y25cDuvtXDRXuY8Vhp0oYR32NQKEqoceJh
xk1tD0/ZpD+Gk8ZvfrR3MWE9Fm6yavkTiCIIVjO1MOGNVi3VuoEnUFcWlidf
z4RpC56nnxNzwVBU2zuugglThC+UXaTlgvnfnlWNbCZcwPveXGQmFzxSNre9
cv+vX2C8alfNgyJtp5VBByb8SN7WcJdrHsys1vXznGPCxnU59IbkPPB3Sn7i
bsSEf7Drxp39nQdhylIHxJSYsE3u21GDR89ApDj1nsjSFhKNqH34Uuw5XDgk
y9q3awuVZ3m1D18pAn/W988C+beQwby39OjbIgjt0tGnELaQwtO9xV4zRRB3
2SVRb2ITed5YlhRyKoaC0kdC5a82kdguFjlO0xcweWi7fJr2JlL+Oe1H21MC
f1nzWhWPbqKxIaq1q24JLHcpBzTLbaKaxuTrzR4lwBFoUk4kbyLvf1tICcUl
sLcs4aR/3wZKyOo9t3zkFbgdZrE47buBOkck4vTtX4MPW+rKb8cNVCSo+qgj
5jUEfhPPijm7gco+rJhUFr+GmMDjP6tUN5BGnWpnyfpryCsLvbCPdQNZhmzN
nsp+A2OH6dc4M9cR/cWbyh3Lb8FJZTC/unoNcZGW3c4yl4Nrvoq59rs1VGRm
UJ6uVA6eQsnEhoI1lO9w1v6Mczn4rmnafk1eQ3qF9pMKDeUQhp5Tv9utIZmB
LjF07z3c0bkcPrO2igwNJBRsaR8gvfyrnN/sKoofsUqsuPUBMmX2fp8fXkWy
xDrmp9Uf4BF338GVhlUk8/Kdt+zRSihuOTFJvLeKRO+9KJGSq4JaCx4zIeVV
ZBr6+I3JPgQN9S7MWXtW0UM/pTDLiwiaj6IXIjtX0QWBXSwcbxC07/TnlCKs
IvNgaeJhEQw/fnR/lG9dQf1FQcmoEMOy2xOZU14rSKrl4QSt5xPIBqtu+eQu
ow3XU24e12oADxjLjtxdRrdIs6fvvqoBc02nsxa3ltHKXr1o09EaiOSLLzzu
s4z8HiSfiDH4At9zByxIR5bReoSlI0G8FmLbIkpeNS2h6z3+yoK/60BEJa1P
+uMSqnTfI6yyux7eZj1nyyxZQgxWCV12p3oYcms/H5m2hL7qTZbVDNaDyqYk
p6ndEuIyPyS+NNgA47J1Doy5RbSTVI/8WJohLKkv3n1sEZUYtxm1GDYDZXH2
XX/3IqrsmHzEfrcZ4JMg35fKRcS6GWX9j9y/kGbhWZEWs4huEjF9zu4rnIri
parsWESHJkIPNVxphd5JcSjkWUQCzyda4p61gu/pwx6iWwsoafcSX2dHK9zf
YYfYRxeQwubAXxb5NpgrKbnQU7yAHNpztglMtkHOgGlNiMYCEhCNL6q60gFK
o0qrncoLKMBFl92quANqfpMVFfcuoOFfomE3f3TA+FLL/XG+BVQ8bOf5VKsT
ZCmGAab9DDTkmjC2S6gLXmufktgfxEDcD/IdWwa/gaaRpGWsJwPFM/iEU3d0
Q6cp4faIDQMdMk5U47HohkV7vJJxioGSxjos9rZ3g9oV9TY2CgOFdCbRjdp6
oOalcsRQ0TyaWv6u/WChF86WUcvUHs2juOWpH3+O9cF45dzU3dR5NJDdxSt6
sw84GkssjELnkQDrd2eFXf1gNLpPoUJnHhm9aTxkf2YAvglKD6YOz6Fs5xtn
pn//ADdRln9mu+ZQX8vaYTfxIViWHtHTb5hDSmIN3SNGQ7DjYE4pU8kcYhLL
uX0zfwhsjYQTvK/OIY2msJwS558wcX2buo7gHLpRm5bisDoMXFdfzqZyzaH7
F4MdbyqPgHyw3pOhdToqeeU7FHJxBAJ9rnKF/qSjnWqmHm0TI8B2bqynqICO
ipjkJJ8Oj4KUcullyjE6ChgpcBsiToCuwmkZOwU6uuUV3+JsOAFespP9heJ0
1LSLx2gmbQLeigmf0mKjowvThA9i+36BJm80JbjlL3qR9vlqsMskOI6bvRxw
+IvY9SX8u/mnIebnjKOs2V/0L2tL7zvPaSjojxUI0v6L9L0TbMZrp2GuvfIq
Se4vOkcIyDt54w8Qrundi/k1i9SeutUl8szC8QOTbWd4Z5GOtMyqxkE6xOwR
PjpFn0HyxysZl7zo8FX4zKOobzNop5b2/vA8Othyvfd5lz2Dqh9/HBATnoOw
kVhuYaUZJFC7Ps2xbR4q0vZq/TL/g1IDB1YfKS0Ax7kJJ2b1P2jdpL4vPWQB
zMXyIneI/0Fo3aks/dMCzBVIYsOpaXT2/vOPn80WQQaLqL26No2Ek/Id1GOX
IDB6wKrReRpNb+Dff7uXoEY/K3hEbxp9Oho80Lp3Gey7hMq2/TON5CYPX5L+
ugwHXCcDc1unUPb7VQGT3BX4P3yG/7w=
         "]], LineBox[CompressedData["
1:eJwVjXk81IsaxoczBo0bI1tzsmU35qeTlC7mNbJGktNB2oR0qYYwLYNDqKhO
p0hxFaFNR06LZFReJjsxZMlN1iFLlBqR9bh/PJ/nj+fzfb7afiEeByVJJNLJ
5fy/c0MdKw/eGEONmrvWRdtnWRu4yZz8sDHsrui20e6aZTUtyed3W43hg8mj
7B+pcyyKMtVgS/Mo7vfP2xdMX2BxQUJdbnYEXdIN5G+Yk0BALrPU6xnBFkHR
ITaHBAp1v/uwKkbwifrQ1Vf3SJC/c/566KURXDg6b+WoLgGioGnFtrUjaFSi
XzinKAnrTYt+mZAewY/+VJ+nHpIQK45wlx4fRofLj2L3pEjCzzFf/9j8fBjP
61QFX1H9CTyujstkugzjNtGTv0YZZLi1K9/g+bphFKV5yKSEk2FC47CDUHkY
j/Jf6G59SYbzecPxkr0fUWNz+dw3dykoLx1YDIz4iOTSjM7ccxRYN9IpNr05
hIt3znmQCFmI+MI0Uk0Ywm1Smd3ecbJQPH1672LwEDbb83vbOmSBTTGuarAY
QuVOVoTL2RXgocO7HtQ6iH52U9SkSSpw99L/nUsdxC9zp+/wyPJQEsDhnP8q
QlmqzPb6I/KweFiQc6xThDcbQs/x2uXhLC+YanNPhNLr/G9LeClA2vWSri5b
EXpvGpumbaJBSbNPjApvAJXk/97aS18Fi+8Kni74DmC61yP5Vp9VYNsrOSxy
HMCm8B9aKRmroH7igftT5QEk2UadPKWpBF3UOW33x/3YIKHqSvtFGZbsMyqS
hvtwa8c+2s0oVbDb9nkmtKkPhSe0B8drVSFx5xamd1Ef2p92NdNQUwMF/7FU
/YQ+lD1LM9N6rgZrYy0Pvdbswwtj+aX8pdVgV/JedsGzF5PC422OvVgDBQ/u
bK627MV3jk78mxrqoJYREnRFqxftdxvOCOPUoX2akuzS2oOXssdoDm4aoBfp
qXBzthslvJ9+Np/UBMHpKTkbxw+YUXZup+cTbZi/ZEY529uJJN3k9pMcPRCG
VB+kP+jE6YMt33bk60Gu++7KgvBONAv764TTqB5sVYxP6KB0onMPhRwWqA/p
qS2SRsx3GHuVLhbtM4CNN44t1Z9qx8R5TnShkxGsiJba77ulHfNoHo/jE4zg
w970UrFcO14Zsz3+AY0gQbM8Wv1WGwZOSR8mmRvD2xyFeU5VK1bL9tdmqjLg
bvzt3T9dbsWNyS9f7HdjAC/A4sX1Xa1o0lNVzU5gwFp9X17Zp7c4f0mRSowz
IDTv7xnaqrfoFSx0nX5sAutWcuJte1sw38lPVf6DCUyGmawMf9iCkuLkPdMU
JoRZ5em0Orag04/ZaAkvJphlHyogK7dgFmhPUqKZIJbS32ze34ztjvG029lM
4DbluF2LasaI8by04CEmbNxwoLPKuRk/Pw+wOk4h4HuaZsC0SjNWbo35V7cu
AUULHyYMRELUIALbk9kEnPC7ccr7sRAtTRkOZ/YQYFHtQ076XYifk9zEd7gE
zDBW/8l3EeJvvJKAwYsE8C93rB5VE+LeXZPUDTkEfBtlOJs3NGH1r5xf454R
EFF4f9+1wCZc81+LzLKqZX+0XsQ0qQnZzfe39bQt+xxzkrwzGnHR07eqsX/5
X0Ezi2/eiNLCY9yYcQJO/S+jkC58gzy7kra+KQJmc9XqIoPf4OqhIO7QHAGR
R1N7ushv8MjRF3PRSwTMb1Scss5qQP+Gd0Q6yRSiSX+uyNrcgDsEYz8Ml/fF
WqoWqbUe1R55h2ss87EpieYHOPWYLtQeCBYTILFXykUgU4+RjaG1S6MExOnH
+erk1uE1rt1gYzcB5C+L3ATrOoyTsbGsayLgDD/ywmBHLT5MTl8jekUAJX7m
lkNYLZ7ZoUvI5xFwzpVbdE+uFrdoRYSwrhAgo/K1XuZeDWqkqtgePE5AUg+n
L4hdg9fdu0NPeBOwIm/se937alQRWG0K2kTAhbD/yJkcr8bxyLtOpqsIkLMa
1P5DoRp1Jxc6SseYIN/U7brdvgpjVR4N0lKYcDltt9+jnko8/1txkuAAExT9
3p2g8SrRPLRCSpXJBKWp5py3BRUYImf08CLfBFJL3Yo3OFeg45F+zVs8E1BJ
rH+TOvAasy4flrayMAG1nytnvNReY5q6VMeP+wxIF7FX8p8I0DDhm7TSHgbQ
C0p16NsEyB5e7XqPygB1drFb1+lynNzY37je1xgyV5gHWK8pR7pimbaxlDFo
tj4+lVlUht+XhkrS7hrBlkZP5/J2RC1fSxlRtyE4HHCPiKciNlY8s6vmGoKT
2DnL3qYUw64O9RCyhuBKt56qzXuJ67Nq1HL1DMAzUCe7JYqPzgGs3CVzPTh/
LDwx+VkxZrV3KcUU6sKrqNchHhPPUTBhXP7JVBd0U/xZLfuLsLn/ML1GXQe+
Yu77ZtunyHZk1Bp2aIGGmZNJDu0Brq8zpBVnq8IZ5+FZ7fj7GJC727LSVQU+
7U+szRbfxai8eYqhWAlKLtYEZnfkItfOS/DaQhEeNlyxZVtmoHXhZEAbSxaW
1mryJL2voo3yAR/WhCT8A/wvsq0=
         "]], LineBox[CompressedData["
1:eJwV02c41m8fBnDjtmXcGkYa9rzNSqWuq5CUIptQhIRKKjMrJXtUyAzJbKLQ
+P5kZiar7L1H9h7P/3l1HudxHp+X50HL2zrWNFRUVE+pqaj+n9sC+91pjJ6j
5kF9k5PTNAQV1afta5CBFL7UTnK92kXEju2UG9TMQk8pRc87V3cT8k33LK06
spENzg/o1eQmrNIVy61W3qKq+eO/fg3zElYiJuXyPLmI1tStYOfQfkKWj7nb
qTcXeVzwLDwecoDYZP+ylJuRh/gGzET1BA8S0as8YgqHPyFZr82iWxoCRGVt
W5CCbiFaf2A953BXiLB1ba+8LFmErmecbHOgFiYYhTpIj2i/oAMlDbaVwcLE
OY9Or+a8r6jKJ2dKJ0qEGBfp+roR/A3pui/a2O0UJYIbu1aErL6jiXG98Kxw
UaJWvMfp/k4C5Z9stHF3FyMcWnreJ04S6DHja7bNMTHCHzsuWVoWo9ajxVqB
+uKE6KSjQvCxH2jdQ//+uwMSxMqp2Usv038gEfF+vdM+EsTPmDuOeeQSJJg6
X9DSIUHYqji97RgvQX3J/P82/SUJpdi5mn8GpUgww4I2plWSYPznNE5bWopo
FSdZlASkiL+q84zcMmWI8oylceiGFJEVd1dUKr4MyaipHUh/K0W4z8yrYYZy
pD55tch7Soo4d+aeld7dcmQwLKflLi5NjM/eS3lwvgJ9nfmQvRglTXxRXyQi
CipQqtht8aAKaSIo8X53mmAl+mSkR3t9XpowmV/cKAyvRLLnUkgv9lIISQ1n
vrr1ShTq3vpW/DSF2EhaOtp3/SfqSYgXF7eiELULzkaLTT9Rl87r02kPKUTC
uWVnJlyFhOZeGmclUgiHZJco/jdVqKlb+LL6JwqhvLScJ8ddjRjyKz+FVlEI
Vk3XRrVH1aiCR0o7pJ1CdKaszBjPVKPkDk1v3VEK8XbZlf2WaQ0Kv9u6MT9H
IbwurEo//FmDuIbfdXmtUYiLr9w0oxVrkcKDzAC6bQqxb3XVLju5FpV5Wb2N
pZIhpi+6BwJrHaptvHH8wn87pK1lNLrWoYeTTsby6xQibM29YniwDk2eWjK9
vEAhzLXXB9e061Ex5+SP9nEKIZPuQcv+vR4lrDUJlHZTCKqN9YOC4r/QvbAN
WdEGCtFw6QE+EvULSZazveUh/uu6Xu9fUzWgsbbuK29zKEShF8D7ww3oa58f
12IUhUjO2qorcmhASbsLQmi9KERA88mu0tQGlB3j8WjiGoVw3PaarPvbgCb2
sKcS6hTCSIJY/8P2G738Knj/qTiFwPrbzP2qv1Gn2DVHZyYKIeaDeCfdfyPz
58cGPUekidUWQolq5DdKnlp/h5KkiX4qqrPM/I0oXTKvgd9FmqiWxIY7dRvR
r32SKzYXpYk43+L7YkQjUrEbTPZekSKOSf/I1Y5pQkmqFnEpylLEoebWaKhq
Qj2ajTfY2aQIWY9Jd6mNJvTl9faDsG5JQqRqjwqjRTPaXW4Hsw8kCS7rW02E
RAvSp3EKffFBgphM4FugQCsyW/mtsbwhRrxkdT60Y6gN6Y49XNG7IUzE5QXz
eOxpR1+eijOJyQoT0SYpm6Ma7Ug/bcRx/7IQEZJZW172rh3xZwEOeyxEuKoK
Gjxw7UCipm3bQ2mChM6DBucJli5knRJfXDhzkKBx3tVpxdOLHJzan19P5CdM
rmY3Fir2olEhwcc+SvxE7jlUxardiz7BTanU5r2E5f4bn/P9e1FlorkRiWMv
UfLzWwRpoRflimAmk2e8hB+flVpafR8ajnSUsa3dQ3TSrR5fGetD0S8Yfh9z
3UMozoTKa9L1oxsfnl3dJbyHGCwr2L9wvB95KD906/LdTajeYllTyepHJXvj
Gp+q7yJIP3LfDfgNoDDSkjw/DRdhmqP++sjLAdRAczU4/zuZyI/qjA/+MoCK
s74IKLmTCSs7+kCF2QFkEh98eX2RkyjnMrnmZz6INq+SAxRWOAh/G2puwaND
6G5avnr9OTaiWzuazUVvCD0inThp1bWDOHxckq7m9hCSUj7UF3BnBzHMrj/n
lD6ExvkTj9onsRJnijJrS7iGkW/BTxYOZhaCgVXb13J6GI1yS9pXCDESRqIm
xYeZRhDTwHmrzF8MRPZpq21moRE0J1r0pNSDgbjo5uqZZzyCmCfbPj3/Q09E
Dye7kcpHkPxBC0vZRDpC5MfsnfT4UZTXGHr4rykt4dq5/sH98yjae7zE4SYP
LVG9TDdz8fcoop26F7zZSkPcovDeWqYfQ3yhPmeo9GmIz/Gn7c46jSFtuYjz
FFNqQs35meX42XHkUOz+87HYNkRHJqbAtXEkJlgQ0Pd9C0bfZPQ+9RpHmmVM
7tV6WxAy8NX8eP44alseDpJ6sgnN2oMmIfsn0Aftm5ORm+tgJXlIl7I0gejZ
+puFpFbh8xn0lIZzEolGjBR8/7MCjJYav1slJ5HFK/7OsEcr8OaFmZa3xSSy
qc6QqOxbhgU6//MNtZNoW9H/Fkf2Evj1tqo4vZpCDC5hAvjWAnQXnb/p+m0K
xT7SflchswDHnhVHe7VMIfDpMBCYm4cZteyxIIZp1BUgu6bpNg/mOZ7hr+yn
0XzznzL+yDk45izU0azwD0ld1Wc9NTgD0VqxpA7Nf8ghdPt2xccZmBVjo/RZ
/0Mbx6J8F71nILNj2Wcq5h+ypGM+qL5vBnafqhGh3/iHLmyofp4um4ZVuqNF
fJYz6EgV9dhJtklId5qvS7o1gxxXh49af5sAvZ63/Qc9ZlDsR7HNWPsJ+FAo
wCr2fAY125/6ur9uHGzsWa8oVswgfOK2+qGEMWhu6CFdkJhFu457LnteH4GH
J+J4Gg7P/ve3ynd9QiMgm61H0VWZRSw7ioz5B4Yh2K/K0Nh0Fh2ZKIvhsByG
04fzsq3DZpFyTeWDqBtD8CHeX9trbhZJyM20fEwYgBou/xF2qjl03a33Q57F
AAwHP/ZK2TGHThmWpvuIDsDeB4/elInNobOMGr23P/VDgOlDRpYrc8hn7d0u
nfY+uMrvVRxTM4eSjD0MCLVe8IjyNBRvm0PFHNVOArt7IXqH5/SX4TnEZxbp
fr6+B2o3PfZ2U8+ja2nF3Ay7e0Cp281VSGkeja0erCnK6wKOl/dlP6bNIwmN
hSpdoQ6Q3HO/8nTuPIqP8oJdf9rhTPg982biP+8vc7MlqB0eeN8NWW6fR9sv
hL3QYhuMXrkzeoJzAcWd5aaYtvyF4gM3k6s9F5DOiVD6RqIVOl44HDENXkCP
yh8/bPNphSUOh/qpFwvI72xwR/bpVpCitt/gyF9AsaO87S9/tsCLPlsjw/EF
pKjx09K/qxlup1pxDBosov3WLG404k0Q5habEHZtEV3+5Y2aVxrhnXa92FHH
RaTR1fZDvqoRpreOnAoLXEQJgn4VYfaN4HCZxUnp2yJ65ZlQG/n5N9jtzG0K
ObiE6uUEf2hZNUDQxPCVI5QllO8mQBJQboDsEr7JvmNLSOkIad5mZwOMOT4m
HdFbQuf9Lor5h/wC2zqjQ33+S4ggibgeM68HG//t6EOTS8hB0OniFbFa8DdT
FOxdWUJpnHssdg7VQLrijfdBdMsoaL8b7+PUGhjqb6zs2beMyDNKGhH7a8AK
pa8EXlpGfqvRVWwC1WC5omnS/XkZOZiY/aw/8xPM7eL4n/iuoMkn36bbqMth
vY2pfjZ0BQn7lPHSNZXBCw03L9O4FRQcUReYnVYGv8WMeuTyVtCcLQSZa5SB
6siulM7BFfSG/luY6otSELeKFJI/u4pOWsyW9p8rgYomqpYEvVXk9OdDF6dg
CViqOD5msFhFMg7yCenrPyBBQGu4020VycYX3dx4+wPY+lgzn+SsolnrgI2j
e37AglmAZBfbGtpfUqvOu0RARN1yhzrfGhqqb6oQzSVA+sT1kFzRNUSYv5/o
vkWAzd4zU0/wGoowl085PQ7Q1k77Xt5pDaXkSJm/Gf0OYOgtH9Cyhg61fiv1
ofkGgZecjyokrCOf4Y5360mF8LRWwuFN1jo6xTh2usy2EBLUe5KEC9bR11hx
cx6FQvhw4iyJu3EdkfcrvrOsKoC/4ry/Nhg2UH+KjZvaxmcQowGrirsb6Pm3
xeA1t08g7+kUg3w3EO0u8eym859AeUWkujBsA02138g4uO8TaE+Hy+RkbaB8
WueV3WX54NJusRbes4E8lR7Pn96VDxW5dBHG5zcR5eZcaGhNLjRIfylpNNpE
snRLDfvScqE989bieZtNdMDgTTanZy5MJ/0xOem7iaxefWzcI5sLu4OzhAUL
NhGZ1sU/IO4jWF+78HVSYAsNb6W95fX5AKSdUcPea1so2nz0iSz7WyBPe7GR
GbbRksq96v6/b+DgT9vDaVzbKJLycY311Rs4+UDZ/6fUNhpWkLtepvQG3AYH
hDmvbCOwlqJ6eSMHpvPlrVNLt5GedMEJ5t4s2AzbG6rYsI1ibG9M5n3IAtYb
9J8qOrfRJfI4fZlvFojzt5MmFrfRStmTJ1zCWZBbght5dlLhjdE7QXqOmTAp
MXrH8gwVdmKR7A7lzoCFPV2PczSpcKS1a4XUv3RYJzXGLuhQ4a2uZXvBinRg
7vn6w/8KFR5k5I7deT8dRJ+Fc+a4UuEXpi/S/rW+Bsv1wx/ns6lwmWvxv79Z
afCn5vHMI3ZqfLn1ibXNk1R4fjJRTX83Ne4+FePSaZUKOh/z44T5qXFjh87v
pNOpUB89oFohQY1vV/AZ0G2nQIXFqViGM9S41Z6yqOqRAp+XN04FPaDGDhnb
9f98kuGe3c4YEz9qvMltRtVsmQzyXZKTEkHUWDWSrL2qmgzvSkyia2Ko8f5O
lVISczKkhxaOs+ZRY6fTtJf4KC8hWvDes/AxaqwRs7BQ5poIetHBo1dmqLHL
GW6/A6qJQGZ6dUJ2mRqL5ffGTrAnQtj075EGEg3OepglUJuZAP5FMsrkAzT4
auadkNieeHDWmhh8bkCDtRxNVfyvxoG+h+XhuFIa3Got/UghKwaiE3fSL1fR
4FG+xuxLfjHQSlS06DbQ4DMpSq0FZjFgQJK8v6OLBi/eLC8z5ooBo9D5PJ8l
GnwseHvPgG80mLx8JHddnBbHVXTtDbSPgqul6VKK4bT4VGbCF4ObzyB5yGgj
IooWE/Zq9eZaz6CPgaV2Kp4WO1wUakyUewaWmrftMzJpcS6h3g5LT+Fay5Fs
3hJaXC9T7+zj9xRsRn6KUi/S4i4V05SU9EhwYJkQqDch4c35r7tCOSJgwu0L
icWChBETGjg6Fw52o4HD6tdJuOTr65ns0nC4Xi6W/eMuCe8LP+7rdT0cLL1t
5D6FkLDTquhGW24YGM/3oQQg4dHXvBvthqFwpuOvqZ0AHX7owtTO9icIyjUy
T2aI0eH1K3WGRz4GgWqhy4FBCh3OsR3TeRkcBKeidg+aHafDwfvMWiRPBYGy
lp79JT06/EHxfJP4+0CQL/3lpuRPh58Xj2voRgfA/pyKaPpxOiyi4iR9Ocwf
9F4WFlXP0OGK79v02w7+EPQsuzNsmQ53860ndp33hwWPMIE9dPTY2fixiAaz
P1RrGrwTPUCPtXtr6moDH4Pz9FD5WQN6TFpaPCr47BHUydEtBpXQ48YukTrh
2odAI7K8R6uKHr/l2BjW/PgQlHjHjnE10OOtv5/fpkQ/hFSaOp/4LnqstVLY
3mjxEFybnrO+WaHHDlberOfWfEHovpBQHYUB36vs3nlKwRc8ClV02eMZcFw8
WJ329wZ504aZKykM+IDBhfvJZt4wvm0a9iGDASfd055VPuQNJurOVZfyGfCj
dBlHmSEvONaaiZ7XMWBaA9PYaXUvWJnfIcVDxYhz4k17XLk9wVnmL0nQmhGj
KJHb1APuQGmySr1rz4jbEppTrH+4w7DzLCq7w4iv0zdOrL90B31g9rD2YsSz
R085fDdzB8ULJ2YzYhgxB6PD76AON5i3S+2SqmbE0lls7fS9ruCY7vD5sAwT
5r7TK2HB7ALdv/ii2A4z4fURvto9k85wYbX67rAyE+75/Hd0s84ZJDTF5aLP
MWFZTw1lw6fOMDg7lLNozYTZd9XTHeJ3BsMTV1LyE5hwcnuklP7x+3Cy+VKI
PDMzdqFnvcIUcxfebFLZM3My44wt786dXneBT/SDRv8eZvxsPl/9jPVdWHFj
Y3gqzIyHfjp18ijehdz9Nb6zmBnzTsGvB01OIGyv6vLBhRlLsh1jWuN2Alaa
I5aUIWa8x07mhNR3RyhyodUdnmDGNHKnM7oyHcFm6pdK0hwzvnAzyvXNc0co
/msrzEbFgst+lwSnODjC3fdxo1O8LHiv626hQX5HaDfduvVWmwUbmf0OUWG5
DZkF5R5S31hwgYYTEfzbAfSlnzoMlvzn22Icot87AM0rc7OEKhZsciK1pyHU
AUzDlk+y/mHBegszPU3nHIDdWpxmcpYF46GPg0yV9uBMDg3IEWXFB+n7Xi1U
2oHaTb0oiWeseF9F7Z2WMVu49/Qr1e1YVuzccN/v0C9bSCsQcMh7yYoHDK0i
CvJtgYZm9rTyG1b8Tnet8YCPLRRHh85cKGfF9z82hj7ktoVjxRXn7yyz4gZO
Vy8jretA4TpKU3h5B54X/BzG0mwNZkrJNzcsduCMqeoIre/WEGLG0IZtd+BJ
aqLjfbo1TGS0vK+6twPP+nJklblZQ6ayk1lH6A78Id276NhBaxC0ySncInZg
ssXLs4fvWwF3Ef9tNSE2DAP+qVay12DrWgYfpyQbtkvkHFDhuwaDbHI/O+XY
cB5PyPRJ+mvwwUr14D3EhlE2fHvSaQnqHPZNqSZsuKhG6NWVIEtwvl54hCqS
DW//GxknTVhAyy5dqq+bbPj8jd8bu4ir8KW4840/iR2zpP97efDtVUi2tzHW
YWHHE3hURTX+Kjj8cMsd42bHrMVv6epdrgLpZrIVtyI7rliiK/4ndxUUy6Z+
3rdjxx0lwQFJelfgqVNApOwfdlz/osTqjL4ZrNW+KQzoYsdy3lNqWUpmYCn6
u6d3gB1L69E/kt5rBgqdPJTIGXa8KOpsGTtgCuOp+kMrJA5cuftV5epdUwhh
HfE13seB49uVWAviLkN9D9NX3kscePPkuYTtLWOg2ZFQf0aPA0OuWOjxYWM4
fIzS72TIgbfs23Kf1RlD0nMdphozDvwgP4LhRYIx3NaIN/Sw48DX92fXTx43
Bo48qYUOPw6sn/9NI8PbCHT8taQTP3PgQ5F+Drd4DSHdeEajqIgDJymK5BrR
GcKqVKRNyzcOrEfQrhnPGEByU+PLHaUcOH9XO19KhQFMHTAge/3iwP+yGXxP
3jOAgK+my+ajHNhb9vuBxCZ9gJkbPw7wcuItr0wNqVQ9IJcxdyvzc2LBbxkG
P8L1wDomZ83oACeeJ2ez2nnqAevJKYVIEU68efsUeclID4yDHdOpFTjxz631
3kUOPVgQdgnuP8+Jc0MmBr0f6YLE5Uf6aZ6cWN/cbmKfmw4Y3/lMJvly4vpR
2yNJ13Ug4Mnor2uPOHH68U9GcgY6MJSneU4wmBPvkvyb+1RBB5JZd6HUF5x4
31WF+ZP/LsEueC2WnMeJJTJrI0TtLgHVwcr1+DFObPE+RDTipjbIHFktXJ/k
xNoBhy+ZmGuD+QVJ58sznFhOREn3kJY2fHULn+Fd5sQD9vGB/HLa4NxoOBRL
ImPWi/cabCe0YMJvtD5mPxm3hvhKNNFqQeswU+ozfTIuLUvirT5/ASr0AhOK
jMjYUKhJlFnhAnwuYYzpuUzG3x7+ULrGewGikxhCJC3JWPiE3syVMU3QN6Bz
Lr1FxnfOxgX4BGhCcznVufknZIzdSbfUas5DY9ryrM4XMg40lRTfZ3kOSsgu
k67fyfjBR6mIs5rnINdnaTipmIydji1GBRw+B09NFzvGK8j44tGrvBos5+DS
zvnyh01kLPjPUL/qkwY0+E3H5k6S8afJi04f2TSg3nLoFHk/F74xjEM9f6lD
HyljJUqAC2cw6SrMFKnDQrrtex4RLlxUNyrrnqYOPBMTew9Kc+F9/aLfm9zU
weru3LLMcS58VqF7MlZYHdb8tt9eMOTCk1dtK419z4DIax7ewPD/vFqvy+hZ
NTiq3tHA+owLP65XFuA4rAaaYwlPIqK58LNXy6XnBdXgjvSBxZhELlzFfzR4
a1MVvn0SaUjP4cIP59V8tPJVQadCwb+skgsHSI1JBwmpgrXtovLZGi4se3eD
bZisCq7MBfM19VxYJvD6TT1qVUi8eMyiqYULm7srnrXtVoHRVqzcP8CFM6np
6O1iVWDNlWbeeoQLT+nqWRgGqMAOvrKssXEurHVmK8DARQXkr6jvmZ3lwvfC
hEcC9VVAjZqp/t4iF/5O/jX3XVUFjF5VP1pZ4cKDSpL3aRVVwE4t5PiDDS48
95nH2ERQBTxHLsxtb3NhDquYwBKyCvwPuauUJQ==
         "]], 
        LineBox[{{-0.013489429249703522`, 0.00002457887492453307}, {
         0.003809967597692385, -6.956008336774575*^-6}, {
         0.009890606535032076, -0.000018039671893527846`}, {
         0.013489429249703522`, -0.000024578874922232503`}}]}},
      Annotation[#, 
       "Charting`Private`Tag$461294#2"]& ], {}}, {{}, {}, {}, {}}}, {}, {}},
  AspectRatio->NCache[GoldenRatio^(-1), 0.6180339887498948],
  Axes->{True, True},
  AxesLabel->{
    FormBox[
    "\"\\!\\(\\*FractionBox[\\(\[CapitalDelta]\\), \\(\[Kappa]\\)]\\)\"", 
     TraditionalForm], 
    FormBox[
    "\"\\!\\(\\*FractionBox[\\(\[Delta]\[CapitalGamma]\\), \\(\[CapitalGamma]\
\\)]\\)\"", TraditionalForm]},
  AxesOrigin->{0, 0},
  DisplayFunction->Identity,
  Frame->{{False, False}, {False, False}},
  FrameLabel->{{None, None}, {None, None}},
  FrameTicks->{{Automatic, 
     Charting`ScaledFrameTicks[{Identity, Identity}]}, {Automatic, 
     Charting`ScaledFrameTicks[{Identity, Identity}]}},
  GridLines->{None, None},
  GridLinesStyle->Directive[
    GrayLevel[0.5, 0.4]],
  ImagePadding->All,
  Method->{
   "DefaultBoundaryStyle" -> Automatic, "DefaultMeshStyle" -> 
    AbsolutePointSize[6], "ScalingFunctions" -> None, 
    "CoordinatesToolOptions" -> {"DisplayFunction" -> ({
        (Identity[#]& )[
         Part[#, 1]], 
        (Identity[#]& )[
         Part[#, 2]]}& ), "CopiedValueFunction" -> ({
        (Identity[#]& )[
         Part[#, 1]], 
        (Identity[#]& )[
         Part[#, 2]]}& )}},
  PlotLabel->FormBox["\"w=-\[CapitalOmega]/2\"", TraditionalForm],
  PlotRange->{All, All},
  PlotRangeClipping->True,
  PlotRangePadding->{{
     Scaled[0.02], 
     Scaled[0.02]}, {
     Scaled[0.05], 
     Scaled[0.05]}},
  Ticks->{Automatic, Automatic}]], "Output",
 CellChangeTimes->{
  3.72441292478057*^9, 3.72441308461201*^9, 3.7244158152472258`*^9, 
   3.7244226124231224`*^9, 3.7244227242122655`*^9, 3.724423172543434*^9, 
   3.7244233543064623`*^9, {3.7244235845729237`*^9, 3.724423594417569*^9}, 
   3.7244237189576225`*^9, 3.7244248916850853`*^9, 3.724474780514824*^9, 
   3.7244754425954447`*^9, 3.7244757924424725`*^9, 3.724476057492772*^9, 
   3.7244767279783907`*^9, 3.724496058584474*^9, 3.7244966084546394`*^9, 
   3.7244972019104767`*^9, 3.724497994132762*^9, 3.7244980680991955`*^9, 
   3.7244982348057423`*^9, 3.72449846243606*^9, 3.7244985110465207`*^9, 
   3.7256067864654875`*^9, 3.7256069342691565`*^9, 3.72560712210793*^9, 
   3.7256074829556527`*^9, 
   3.725607865706255*^9},ExpressionUUID->"23e727e2-52f8-4cc1-970c-\
3f51352ac847"],

Cell[BoxData[
 GraphicsBox[{{{{}, {}, 
     TagBox[{
       {GrayLevel[0], AbsoluteThickness[1.6], Opacity[1.], 
        LineBox[CompressedData["
1:eJwVxX04FHYcAHB3vbLz0t3krSlWeWnF6UqNOq93VA7n3LEbdw5LJqEpQqyZ
pZdHREut8locizRq0vf7a7TetJSXmLdEh/IWOW+LbX98no+R7AA/mKqiouL/
n/9P6HcbX1hgkDRQld/8lQ2KuJWT7f8wCPcUs6Kkgg08re6pWzMMcifR1LXw
FhvWbI/4eGCCQd68iFx/6R4b/jiRsfyVgkHU76nfvNLMhuWbXhqSpwyS+OnT
6rGPbMj8Tro76SKDcDaYDPSa2EEJ5WCBijWD+ExlL7OJt4MlwVwrPT86WZ1a
JYxk2wOj9X5YXvoKUk8PG6xe6gD82guBZo+1yPELRjE+HQ4QN7oj7EyvJrnb
9Qctrd0Rbh++EFrmrkEWF796w+l1Al6G95r5bBrRMcxIrTTiAPfSXZ7LkBrZ
Tm+7KP2eC1cfxLYcFKuS+KnCtSoTLuCfnKn9rGgZcd3GoyVU74Kj0kXXP2Es
JfGVTaxVeXtAZeNqdPxxMVHzSaJqPeTB3yezfyppppLOSeNP84kHNN5fUyp9
RiU7o7kPN/zpAfUL1xq0H1HJ3aNc/dtPPAAOVukl1VCJqvh5YXuLB+SJG0sE
+VTiPVZ3lzfsAaEb1Bs+RlDJE3+59oC+J8w9TtL1oFFJwGddCZRYT1ilFlL8
wYFCagKk+8vt+eAP9aeMbSkkILHMud6FD7lRzAiPLRSSsj49Y9idD+vbZ7eW
mlDIwv38PDt/PliUnq4LpFGIdbrxLrM4Pjjwbna/aFYhvdHxzmpVfNiXMa99
I0SF/OTlLd5u6QXfbjFf0r5qAVODjXN7rAUQteT3a4c0F5DT1XQixE4AR5q5
u+jUBcxpYCcqXQRwIjo4zbV/Hu0VGnKTrwQgr8zRu31jHg3PMqa64wUwuEVn
UxZnHgdidFeW1wpg79bFIveIj+hcnntIQ+QNgdZdRbW1c2gdZ3ls8pwQvimy
FnJuzWHFt08eNOYIIVQvfdEj+RzqiJgh1XIhRMw5+v+VPoeXqfU9OSCEeCxm
tEnmkBN6sqVRIYRMbvTRkblZdKSx3v29TQR/imgCPdYs0t2GmdW9Inj0MJjy
i8ks7ttvlXZ7RAT12/G6ocEslrRYFpMZEbwwiFJdS53Fpi5NpxFNH+jufgmb
Gmbwt5eicGLrA9N7882cwmYwUpR8Yfd5HzCP+XIhvGAau9r0Y3xFvkA6eea9
56ZRnWWaejPIF4SOgd6i1GmUVY0uMYjyhWMap0rY4dMYPCA/TT/tC20FnSKt
bdOos3X/YGGtLxx/nlR+48kUGjg3N4Vv/goU5g8CPowr8WTHuvW6hmKIP9N+
KuSNEj3SjIScjWKgK0dvdbxUYmhmZ0qyrRh23tPVuF+jxLddWhymWAxZotDq
rBQlNmedrOVli8EpWZ1hra/EFa3no67rfg25nV51sfaTeIc5NPLrWj+w6rOa
bWJNYlvo0ejXLD+oe7vC0tJ0Et19Ta6aOPuBYurZRYXGJBp3bpP0BfuBOX3P
Qa+OD9gfrl1sVuQHFRwn442HPyC3ooBMWfhDXRkr6VXpBA4y1i1zdZOAdxWj
yiZnAocuP+USiQQUNePvzp2dwALVRtbuKAksf1wucjsygRnd38T98rME3Pq+
sKjmTqAgd0+mRa8EWnTXdZ19PY42d/jHddhS6P9e25arO45H+Am2pq+loJZQ
NnpWbRyjqOdpF4elsCnGNf/VP++xsHVfiMGMFA6FJ6gd6XmPl+0b1Jy1AmCp
+E1rqfw97nToGdvBDoC1rMpo+o73ONQhmWm+EgAyhaCsM2AMz/R5tRiEySCl
Z0RmLhhD/8jQ67JYGcg7jq88zBnDtNhdnN9TZDD+oiZBa8MYmkXtnMrKlQE1
0fV8ysAoWnnmGGu2yoDNHHzuqT6KIckTTA2XQKjOMnUeEA7jAxK3+worCJaL
+wMptsP4I7XPs8IxCIRrrh7TNxpGzG7RauEHwbj8c7Ln3RDWKPsa3CODwIwY
2txIHMLNNj/008qC4GFrrd0XDe/QhVlpsWhlMPwL77oSlw==
         "]], LineBox[CompressedData["
1:eJwVU3k01IsfVe+ZVyRLkp8OsvUjeYQsyRKyk8pW0jLWWb5fkqUsRRSqhxZt
6qeoxO/9kMpD9fmkmrHMZDfGWBoNQh6JLIWe3x/33HPPueeee+45V40avi94
pZiYGH0Z/+cdIrWsv3M/o5S1/hWj7cFgMNI1rX93COtLlRr0T4VB1Bc9nQ2p
Q/h+RcCK+gthUDmbHLBEH0Je8YE0+p0w2EXZwuaaDaFN+JwTC8Ngn0bcDVr7
IDqhb3YzhQbRAUo7CiQH8WMEy2gshwbVLQfPKMSJMEvybdb8Mzos8UueLh4V
oYLt34EcNh1shSuHBxxFSL9bHJfDpwNnvNjz6XoRrm0u2y+9QIceyR9qnk8+
Is/+l5qztgz4uTv3XcZwP+63GlL6D5cB9u4TcxFN/TgfYCp/sZcB6V52en4V
/Thc/WDnsXEGyAR+ztmc2o8cm0dR76SZoJ5kEfpWtR9hwvGI/V4m2Fd3r170
EWK9vNXIz/dMKCl+aF5rIcTGMq8qjT4mKOaG0y5vEqKaR9RluXEm8GYpV1zb
P6Dqb9nNTlIEaMX7yNz93oc3Dqv/4DsRMOc/Gr7tXR9yIy+1KvgSwN15uon1
Rx86BNa5SQUTELX0MHN8Ux/aFc/P/CuJgDfJ39bYOPaicQy3MLScgOvUDGa7
TC+6lnrHbwICaHbK3DBBD/5IZSsm1BMgI7774mWiBzUY60qlPxAwMMgf1TLt
wQsvHZN3jRBQyWa6VIv1oMHez02rpwg4kn5ttehqN27QyBz3FCfBkKZNiw3o
xv+uI1XqpUiguLysk/x3N2b3Exca1pMg2OKpfe+LAD9Nmr7cq0xCieRAmnG1
AHXbNH/31yTh7Fjsp7oUAdJZ1q6iLSR4v5d0DHAXIDtsT/iQAQnaJXmPJhUE
aFX3ceioCQkLmUaU88IuhBnqhIcFCc3htcFKxV2YHKPz15/WJBR4+rNKTnRh
ZEFuQIwdCTHbJjTtLLvQ4aDrVKEDCS5yKamdlC602aAcZ+lMgsqUwgCjmY/C
2hODhq4kfG0rthO7zUfvS1SlVDcS2M+sCq4F8tH34cDEVncSbuW0rtTR4yOV
u1FfZ1kzY0Kor2Y6Mck452rUst/G93vN3tedWH48hyOxnCdvlqk2lNGJ8ecZ
Jz85kTCsqJ4ct78T0705v1OW+7ycfy5cq9yJixX6sVRbErIEzjYFQzz0DLdv
nLUkgfqiN8+0jIfeDn4Pa8xIMLlz/CfnFA/z4zupLwxJkEgUP3LUjodJHY1U
oS4JvQG3YHoND1+fi53VXd63zEpPJYPXgfGqXNqtjSSkqtYkKt/rwBze5u8a
ciT4iXn3PqF14HObESH7NxK29g/vdDDqQOP3ensSFwhoy5dZINntKPnsSYis
iIBHKQ/8f8lux0i/i16D7QTEBZm9uHGgHQefs7yqWASobz4a93qsDYfuSI25
PyBghjLd5VXRhp6ZO0p+vUJA/ac085EzbRg3Q+kuPE1ARFHpnOy6NgzKWM3N
8yLAYC2ZYitsxS6lM9HR1gRMRm5de+J/rZjASpB30SEgcmeRRrtjKzqIuwQJ
55lgdD+05Nf1rfiCscXitpAJ0+Kbzbd/bMEO91xvOzYTopvyPa4ntGD42UOT
+zOZYGJ8rIvt3IImoar8pxFMmLmpGjSr0IKl1iebppb/G0u9c8rvSTP2SXSb
icsyYWpU13k7twndnHRUJJIZEPXs8eHrIU1YNmgZTDnIgJlErahZsSZ8/Gfy
KHsbA+ZkVPOqtjfiUpCyYXovHRZM5L5Z5nGR8BPlV2nRIVEsSyLPnIs06ZPm
56ZpsFQvuUmsnYOa5/+oXKqhwYoAcdc3qzgY2zN56qsfDSgpc/ccIuuxRfO2
9KOYMEhzi64oXFOPl3KU1hftCINVCl85qwrr8Mt9Q4HrYihIFH2eaeiuxYoB
yxzm6VCQbupz27ObjXushdmrIkIg+6Y/tewDC1NFN3VntENAjsqPlY1joTl7
4+4kYTDIf2vJbyt5h930JRWmazAobmTN+Sq+xRVjgoZXMkFwa2DX2qryN3jY
+ZxDEQSCUgloKLm/wVFewiELRiAo76r06EmuwSK+dsOh11Swa/RxruEhavnW
hQ4cPAY+IRr3WxOqMGmBn/348SG4cPxE+pXnlWhke7E2R+gPrxLehu8b/wvL
y0dj6Qr+oHk10Kr1SAVy0ryq5+MPwFcs6G6xfYoxkrJ68gY+oGLktDVfthjH
F6NFQZc94Ke6atxKv2toekBDcVTHDP4BShmUvw==
         "]], LineBox[CompressedData["
1:eJwVVXk41I0TXyI5Slnvi/CKhGxESZJmvpEjUTlDzkWu3S2KiFQSQqWUSpQi
pehApFhXrasQ61aE0JL7CuXn98c888zzfGY+M8985hlZ6nFzd24SiVS5bP/3
S3IyZ7htbmJOkJQ4Z7MWkEhvllyZTzAl3Fa07ucBqPjUFr3d4i12fK/fuers
UfAMbK84SinAi41PN0kfsYdV8h084SveYQYtIy9b1QGMgztD2TnvsetJ0zql
Zkf4tLnLz1+0GBukbK7QuF2A1tT1Mnm4GDXGUJrl5gIRxIkZKrUESYlyl199
dAHF4RPbY7RLcctsgpHCRSp46vlldXDK0G4u14sy7ApadydqRq3L8XPIv4kP
dN1g1agfZ0V5Od6qjw64fNsNMhJPKm659wF7Gim0PB134IyfehhygIVjzbTV
h04dg3eG08Vx+Syka0qjEfMYRCf7f0vbWIHnbtr/erHSAyj7AyQ/L1Rg+DaT
so83PICWcvqWdGYVOnT7z6vc8QSdmdkcdfFqlN948MfjJk8QMgls0A+vRlmf
bHr8Oi/Img0UZtjXoGC3cVhLuBeEmv5WCauswdOqXcnbCr3gYGqQSYLGJ0zv
n/UVmvCCkYNnLjOFPmNRUZCZoa03MNPmnzQEfsbiuEfGL6K94er8GVZ/32e0
ZAuwH7zzhq3pwSuEi2rRv0tBWO1fH3gbymS+1KzHmCFGrHehD6Rk/P1cQKvH
p4WBrtE9PhDFhq/lj+rRStGj0ZyPBjbKxQsta75g16QTbcSEBoTVkkDPvi84
+VAEquk0UDqP64fPfEG+HVUzTldo8LupWIs08AUN3gsq1FTSoIdEMhKQbsAa
tYWyjD4aVFOII6IWDXjV/0uc5RINEi+U+CsVN2DRD1aYrDodwjJJl7ZNN6Dx
ULWUqREdvFuImzqURtxTN1J/xJEO2iql2YdvNyJF7O4r6Ug67GA3JzCrGlHc
tG4y4w4d1IKHz2xZbMTybJLogQw6UOS4nRJV2chjZr7AU0AHhSoxvVUubFy8
FBLfUUEH2RMqigHxbIzVXv+xoYkOUmJ6gn0f2XiAfylgpIcOZHdGY7FyE7o2
6HAezdNhjVB4vopDE5Y/L/bW42WAQM7de/euNWGBeMGgmDADeO1enuMva8JY
J5Fd8uIMIHF9dD091YSWP89RaBsYsPCk3fCHQjOK5PFGTyoyYObgGMXCthm5
ecLEmaoMGJ/mXVsa04yrBeFmnQYDhpMkp1SZzeiXGZ5D0WbAgJ56a9JYMxZN
w6ZmYEAPx6BQYGMLdlgmxDXoMuDbdfuUQKsWFDqadFPegAFtWn7h/ZEtuGto
tqLOiAHsrkhPy3ctuPTy9tsWYwbURySblA234ME3XkNowoAalRw1NZlWNOMS
7xQ0ZQCLXSl636wVLfiqF2E5Lg3+NicY3orMes6bzmV8odxUZ1BeK57Nm3Qf
PMCA/Cr+0oHBVrSK2O3ivlw/+4TMYyvJNkwcrRq3XubPEttxudy0DUVFth4p
0WfAU6YxXf18G4YKOrHSlvtPc3c2e5Ddhn8dr3vxIQMeCAXsWP2jDTeT5Z2H
ludPzImRCBZrRxHXMKaFJgMS7B7+GdzfjvVda67qqTPgOlf+d+uQdkzvWvu5
iMKA2KefPn540Y5WEo8ZHzcxIPJQT8a27+24tP+1nYMMA8JmZq+kkDuw/0M7
PWp5X4H7NlqHBHag2N0cvVR+Bpwc0tLmPOtAao9O5B0uBjBuHPzP5msHvvie
MEn5TQf37qD+7bqd+MDR4NPOATqYh9QHDAl+xYKKpJfKxXQw3dhvZwtf8XWL
4nubXDoYVS9AxYmvuPXrnxatZX2CuCJfatNXHL4k7Sl+Y1mvuWdv2z34hub6
vmduONOBO+CfTjeJbswMnurSmaCBnfOzhrca3XjysUSqcQ8Nso2xSuhwN96Y
ZvnINdCAKuOVlxvRjTpZ505pvaZBWWVhHM9UN65f+TxUc/leL0q66afVfsf+
KJty0W8+wFOa/aL3Yi8+W0xdwf3CG/iEDl+gjvSj7ydXqRDCE2wU7Uo0+Qdw
l1zk7iYVT3im67YkID+ATsh/dpekJxwMCjybYzuAYf/xxMvPeEBCf0oQz8cB
3HDNPzU20wMUSsd90+8NouOCRk2rpAfoB8RTOUYcxH2/xuJ5j0HC9eSHTFcO
TkUGWOVNucNg5pPuG6Ec3D2jJ/yz1x1ie9877s7loOuX7+/PlbkD+3CfXazM
EC6Oah04ed4d3Cg7LFRnhtCzfff5M0tucLG7Wc8v9RemtHHJigm4wbeCA/TA
wl8Ylvsy1GTRFbTjSxJCm35hCPu+RtyIK4zpP/sZzTeChoVmsbqNruD4/Oy1
VJ8RzC2WWGuevIwPkO9gbx9F94Dnb0Q1XOE3764CSeryMzJ629HlQ4V0v8nP
9xlj+ExdrPKzExUsu7J6ZIPHcJZtXFhpQYVXb+WElG6OYdvu8qgfu6lwzEfI
SYM1hokio/oFQlRg13fxmCqP4+u+v8yiVy7w6l7E4dCJcTwke0emk8sFasgR
A8KkCTRe8biSPuMM/TGXQh+unsAferGVQkPOIBUSnvlBaQLzDTwi/djOEGUf
tkrQaQJrI8WlOp44g7N0aMntmgmciJe+sc7MGdY+8Fd7nTaJwyvcxrRtnYAi
5l+hmz2J3dpRq/z0ncDg2ilHdvEknnHPul+s7gQh507GzrZP4iHhJFaygBMM
OvkO7lk3hV1bNtyhFjlCyQZ6SvXZKSSdsz08qeAIxx+5re2znkYt41YlF34H
uBp0N+mq6zQ6M/1qzX7bw4vDtUq7Tkwj6Z5/h/lPexj5u3Pv1cvTmCQlzb5U
ZQ+0o4J+WoXTuC596/fMaHvwFs1ujJWdQVZAROOwsD0ci1hK2DE8g2sUq/Qe
bzoKjt6J0pEX5lDavsmzM8gWFtr4a8evzOHxiFi3GLot3NkfFGqfOIfKbw6/
1nexhS9KNl3qOXNoGBHJ02lkC/sG/nnY2TeHxmrcPFfFbWGz23X5bUa/sX5+
ZM9CgQ1MOURRvq6Zx/seJL9kHhu4bBawa3vSApKJ0lHLPGu48UmZlpmxgKRQ
eZ+k59aQZNh1f1P+Aua/c8j8lWINr/YY8Yg3LCCnNcc0K8YaWjevr1vkW0SX
6D9ZD1ysQYmb6cY6uYiaxv07DIStgZXNG2d74A/qzemyjHytgEf0Vv+5+b8o
Mby1oc7UEkRGQteI8C2h0H4ltQ/6liBb6amZRl5C3k7NCuYeS4AQnYjKLUv4
iVoWzlKxhKC+3k3rnJZQJYATIrPGEkZyt7k/Kl/ClVnlweN1FjCsPOhLNSAR
2xw7vAePWEBLzaWxcGEuItkzu6nxtDnchGR9q3+5CCNPt9JbJ8zB/HVu4iZp
LkLHWXOvg5c51Cb07mMpcxE1DvJ9i3bmwHLZe5fPgItQ/PcyfyiYQ97s4t7o
EC7i3MjpsLCV5pCw8VT8tZ9cxIS7urdPohlYBVM1E8u5CY3nx9Li6g8DTXBI
rtaOhyh7efXoI75DIPOclbCSw0tIu7SIGrSYQPBbPQvhe3wEil0XmqoyhhPp
tDzNrfwE/991brf+2w9C3Dupqj8EiPu3di1ciTQEfbrlLeV4IaK+8n3qbwUD
EC+QPq4vv4YIlTpN1uXShxt+UdfVWoQJs7v1hUSvHphHHFJJzltL0CQvXLOZ
0AXlo+FWaWfXEb+eTkrul9SF5n7+R/FWIoR/yp7R8wZ7oZb6Y6+IDJm4/8M/
syGOgO88T+ZuyZGJzSsk9KuuEDCV7vlSQoFMxHVtni+JJkBiaEhKVoVM+Poo
5OeEE+B2cmJ2624yEfPwvk96IAHzF5eyTI+Qie1n7miVOBOg8Fhi/eVrZELT
8cL+UnUCdhl21AvFk4nX4pHG7aoEmPxMioxLIBMLH45YTVEI8FXZMH07eTl/
i2wERYGAwjcK9enPyYRFe+e+9PUEmLO2R3yoIBP3jocXflpBgLvntI5RDZlY
u9NFfIZEQKBA/mRNLZlYMfGYQywiJB/UdmlsIhOjic+cx8YQBpsJnZ5eMhEb
I6Ll0Y4wH8g96T5AJkxuhfZWsRFWS37I+MkhE3M+T6JU6xC2ORmKjY+TiTDO
ysI/5Qj6XPy1p6bJhIIExciTiWCTWh0+N7fMLztQxX6L4K0fuztkkUz439xO
6OUgnB0wnVhaIhMhRfzPcrIQ/gcvod60
         "]], 
        LineBox[{{-0.013489429249703522`, -3.824808846121658*^-9}, {
         0.003809967597692385, 1.081349224140846*^-9}, {0.009890606535032076, 
         2.8057849049996443`*^-9}, {0.013489429249703522`, 
         3.8248088459493*^-9}}]}},
      Annotation[#, "Charting`Private`Tag$475024#1"]& ], 
     TagBox[{
       {RGBColor[0.880722, 0.611041, 0.142051], AbsoluteThickness[1.6], 
        Opacity[1.], Dashing[{Small, Small}], LineBox[CompressedData["
1:eJwVjnc8Ffrjxo/jHOM4Ds6hiCQklJkoI6GMEjLilk0quW5XGdmpJFFGFJeW
SkYho/j1GRmJyCbZm2Qc27G+/f54Xs8f7+f1fj27Xf+xPE8kEAg//+T/O2Ts
1NzWFgOPZ3/g2QpsBqNB2xa71hmY+niRLeVmMzDj71v+sMrAQvKjJw7FNAOJ
w1c2/pln4G+55iOR6c2gPDqBq3+UgcPt9+e742bApdghjusZmJ2wZCLD2QIe
XnM+Gf4fAz+wXf3U97gF5LBdfUnQYOAj1Av18t9bwSGrbI6UAwy8iMKuCnW2
gi8vBy6qKDPwevtYCedwK+g3slBwlWNg8kcZZXZWK9h2X6GkQpSBN456ZJ6R
aQMRO8arIwl//ocqPPYNbwN2BxwmqbV0bGp1O6BSsx2QzxupijjQ8b8tanSj
mg7Q7KhiO/kXHec6T1hfa+sAT+xEg8EZOl7I0+zPGugA6qYzVS4WdLyHq+G3
AqsDeBx49Fe2AR2fX6W9TN33A3xlGwvXkqdj50bNNmrcDxDzJLLBYVkAv0p7
LBbl1AkYP6q8XsQLYNEeOa7EHV0A73sedeu+APY5PV9eJdsFvMKCX3rcE8C/
JkhORI0u8EXmQLf8bQEsvMvYIcWqCwT6PjtZGCCAL+eou+vGdoFBepB8pZMA
tpF5YXyV2A3en1IeH1EQwKkCuz+VLnQDy4pUN7lafryTT02vm9ULpFuHe6u/
8GO/Z6+P6vH2gaVhxbMeFfxYJIbwuWhXH0jhqLDI+MSPpX9eDqk+1gf6TSZ1
dubxYzVCu3/6gz7wd6OWsMBDfuwqbCNBFewHUT3ddSsO/JgYpfvor/f9IGhG
xytuiA8TYt0vcXANgjQXjfGjPXy4V1zSOpI+CD61KLsz2/nwSrSSPW3nINj8
IGVvWcuHo8gBQ+qqgyAinNtUsIAPB5t45vyyHwTRAm37HofyYS3aQenhwkGQ
esBr8qkIH5YaY6+yuzgEPvqneuaZ0/DJ7hZjzalhIOn+76sfxjS8ORdZt31t
GMRaGPez6dMwzyIpnI17BLjKLdlYq9HwheLSnFXpEcDTdVpvVZiGOdKPPgh1
GAGOR7iFDQZ5MdjgvDfaOALYyQFV7dd4cbLsuF7i51FglmAjsZlCxe7BoT64
fhwEqvKZGCVSMUt9Jq++dxy8bv76b1wMFceYBfj/mhkHm3TtCskwKrYknpq0
pE+At4mSHkbuVMyzPdZuwHYCUJNmcuIUqVgtsUaBNDoBah/d1ZCq4MGFKhTh
UdokMEoHZsa/KTijv9Dz0aMpMBvbvU4apWCHVT3BvJwpkBq6lv25j4K/XjBs
+IGmwG+nw5xaLRS8tn691nV8CiRIFiOFMgo+tD7Ob6U5DXozc5UZURT8JJCP
8WFgGvi9/4/eK0XB5cnZhxJ2zQKJjDKcuvOP39cUtsjPgprETm/b7RQs27qe
vUt9Foj5bv/WSKFgbWg+0W46C8o1Em9WMLnxvejyk5WBs4AGohfeIG6su9bq
/erHLHhdfb396jluXKQbuPgzjQlSVP0Msqy58csLS1GJ2UwQk+6T33uKG3vo
huid/cgEPlcvR5sc5cZNT0Q96a1MoLPL4ciuPdzYrhimKlHnQKvf0de101y4
Y/ZVn0LYHCDKcPrtjuDCzJYLhyquzIPFOPahM0FcuNrhcOb58HkwvrZlHnON
C4d9+10iHDcPvjetyC17cGFOva/8BXnzICXkV0/dSS5MKr4n9nZmHii31R8P
EOLCVTqHA0d9FoDjrYdCDW84sd1tT0HynUXwXXeJM+AFJw5Tivr14dEi0F2z
ZUmkcWI+ldLeoDeLQMJHtM/nwZ/9lnOARu0iGHR68WabHydOXDndGUZbAh5a
+VqOBpy41aKQdCl1CXjPfXOZ6uHA8c8XG/XwMuh9q2Cd3MGBP7tsih9vWQbm
lx4Y6jZx4IwXNyPtR5eBcr/lvvhKDpyWa8fzlboC5uo7F9RyOPD3pND2h2dX
gF/W2J3gAA5M9NIz38laAaHO7O94GBw4RieuoMCEBfIbjO63UjmwRy18R3Bi
gcEjMd7pHBz4Rf4TP49rLGC4U0hJiUXGTTPKfX5PWYD2UybfcoCMvxToXH63
xAJPrE68T8kj46Sn+d8Ss9YAMowv2WtKxoU55ew7JTfAXHFb8uxxMh7W1rlx
U3MDSO/Z4V+qS8akaItZktUGiGLP0Dh5gIyXsoLU/7q1ASxw0UfvHWTsFRnv
d3J8A/Qf/lFWPE7CQ8ac+wOKNwFBYRcyuE3CaylSLuQDBBi8Tc/xdigJZwyV
1enqE+DyluvGF38Sdj5Wzog9TYDTza+1TniS8N2nyZnOVwiwK0Dxo4U5CR8R
5dox844ASyp1ChxESHi8KTygQokN/m1vn+H/lh3X1LuqyOoR4fjxUP3S1+x4
YOoKjWVJhO5KzwZYT9nxcePs74PuRHiWOLwrNIEd37T+enc1igiN31xOu+XP
jpMtvzB1m4lQeiEwKV6PHXsKZWaevsQOf95LuZPTRsQtkw/qnmWTYEuVRK5z
AxED7jdhqpAE67YyG4VqiDhxr+i97iYShFdLRMI/EXGXnMvRwFUSfHGuJcc6
g4jzRi4Y95uQoec+3saNK0RsFB7eHDBDhmu14cIWVCLWU+hgssw44QKJS4fM
QcTBtyeNR85zwukjD1zKtthweoum4lQwJ+x/n54tPc+GX+2QdTqTwwkrU8u0
VzvZcOaH+vuJ3FwwxnPB+UUmG/artpob+sYFxSgXsxb02bC4eWap4SUKdIR1
MZLabJixWO0RHUmBz31UrlgcZMNx5NSYlQwKlOliqefuZcOWj5X+temjQKXc
2Eo3KhtuHSFx77DjgfpmhX3NbQS8eG52mGFJhZcSNoUKLhKwRlPGHRFPGsw1
dFvtdSFgyRseISdjaXCaVd1NPUfAHpka797n06CPW3zGxVMEfOvbk5OSKzQY
rCatIqFKwG7cyDv+Lh8Uf5v4WHx5C/3O2Vi7dY4fXj4oT+4S20IR43qlRU8F
oA+5NNOPbwvVP/8//VdFAjCwzegEnbiFhsvltUpqBGC07/kHJmObiKfd2Vtz
QQBmFz8T+ViwiTp81N43n6DDiYPbFZMMN1HFWx2xoE06vKBOsjW/soGIf1v7
xd4QhN4ciau/XDfQfYtzAbz/CUK/9t1pkTYbyMRXv6CkSBBG+ukOAM0NxHt9
gydyXBC+Lgm8vJ+8gerOj1/ebSkER9SZYdyp64j9UvqNJIVt0E2j901FxRqy
ecFuNscpDD3eaJwx/LCGyrXGemT2CENPkXj2muw15J9k73ZXXxheWTNw/B6/
hpbVPN52hgjDYJTF6HRaQ8oNMhv5S8LwoZFv6PQaC/ka8DPuMUXgF1uqtYga
C9V2z35Mo4nBmq/n2dL2slD0deqYsaoYrDuM3omLspDDLqF4pTNisFnUh1ua
yEJm51gy756Iwb6+DqjYuIqk71UfDFHdCVcuZMgd81pFVfWyavXnxaF8gOaW
98sVJJggIu4SJgFxj5n8UPIK2iNNLVR/JAHPGLjZ2N5dQa/age+hPAkYQYvJ
0fVeQeWRDtTyPgnY+bLHlv/QCtp7K81rRX83jGoKzy/4toyUBCPzTemSUFwj
qWsPXEYL1lHiQgqSsCgtiyM1fxkJk5lm/MaSsP9Cs31E0jJKN7X7/CxUEmps
SnFbOS0jvklGsfq0JByVr3ZZmFtCHV0Va886pGBwXFfMxZEllEBiFNUvSkH6
0syH7o4lFK0rOqgmKA2PfBamVX1aQq+1xT4WnZaGSbaeZUmRSyjw48tjdxuk
4bFbvAyNHX94l5c6sWMPfN5jVXldbxHF+gdR3EVkoeqwKqtVbRFN1ES0XtKR
hZW/BJSVZRfRqmXNw0IXWTi63PDfKG0RBR46ZC6UIwvl6aZXrboXUPmImb2k
nhx8b3hMUsF/AYUKqIhNBcpDg1NSdlGeC+jt3a3rQRnysNWKeH/IYQGtV3q1
2NbJwyVnvJpybAGl/zOitCG+D2oFaTdx0BfQdJnRBO/XfbAyTy28P3ceVYmb
Z4zJKUCbEkaJ1rN5VFfAlpBtqwBHP81NJifOI5T0t0j1bQXIVZtveypwHgk8
ZG7jH1KAp4b3K5UZzSNlsawDK88VYbvwnt7EwTlk8zZPZUpYGY7dENI2Ep5D
a26dMryNKpASkjeTSJlDcibr8i0zKlAxwCSjf52Jtts7NvTyqUI/7xBK4AAT
mZipP6+xUIUc50Z+5GYzUdawuj2hXRVKqxX70nWYaF8pF/+D6QPQWMlczkmJ
ifyHtqSIDDXoJT/RnbObiSIbG9W+aKjBIomdx45zMFFtMtnxWIQaNOC9TQ9o
mEV8XaUvFUUPQtdR67wel1k05oVO/OOgDiMHpl3lrWeR+8OI/NN31GF2d9Q2
f8NZ5MhsE0soUIdzzZ9C+PfNoqVktzvKnBqQGGbyOHJ8Bv3U9/RbL9GAuioT
Tad5Z1D0h8s1aXKHYVmS7PHxM1NIo/6dXKGLNuQ6N+bGpj2FWtal4iQfa8Mz
Eq8jduyeQhXfhzwoDdpwLlsKm07+RtNnTV2NjuhAOSyuVRD2G1266ZqVIHkE
fv1RcXR/4yRKSXXnk32jC/8HvdQSUA==
         "]], LineBox[CompressedData["
1:eJwVj3s41IkexoeDVSahFBMrREvanKxcqzHSGCJNM/Mb0mYRq63UaHTYQUqk
7GapEEXmLFE7LUom2/cbueQSZoxxv+WSy6mn3I8Vx/njfd4/3uf5fJ7X0D+U
eVKRRCKFrOb/bT9kePND5iTyX9fZWGpQ4Tt+ytnHvEnsjqnn+VKp0Lyy/nGf
4yTaxgWmG1+igoq22nZnyQSK9/NoS4pOwN+voE9eHMdwozZF1000qFR65WDS
P44rPYu5CvY00KiP9tlXNY6m3Lu3v/qeBo9ZS2nnfh3HVMcQ7mIeDYZD5rXa
jMZxxrvE+5qjMzBvfVC97z6GlusZQQXhB8ByvHNm171RzBUYYa4ZHS582mm2
OW4UeSmBardYdCibjz2+fGoUtzWx/ymJoYOTinlNo+0oVncTnF3tdGAaR6aF
yEaw3dxNV5DoCvzjFHuh2ggOJuUxDy8x4IXEJ2ZT5BCWRNuYeeh6wHKHqOSL
3xDac2kD5zw8gDagODZMH0LX4tn78lgPaPhY6FWiPYRTYlNh4KQH9Kj9behV
9A6nS50NQis8YcUlsypxbBDzk/rMKY5ecOBF95ovnAH8tuDRmghFJogKf7er
dRhA1sLBB08MmaCTGRry29YB5CplcSaoTJDPq6S4y/rR0ujYckAME0x+5mjc
W+zDwTGl5B1LTKiMnSVT6b34prgv/v3UUbjjn3haptGL5RXiFy6aLAhx1m/8
sasHk0jzPdG7WKCh7HLjtzM92PE59OWFn1hw4tqtNUOp3Wjos5y0bpAFS79a
qcQPdOJw+F3fDGRDS2jtSUphJ76t+JIw3skGodexalFYJypvODAtm2aDm9aV
uHaVTqx4ZG55ypQDGbelimY7O/Ah7aKDQjwHTocH+b+ca0ff1FSt7CwOUInF
iiOv2nGi//KgqJgDYzpGsZFH2zGlpHR0XS8H9mSdX2mIkCMnU6fR1JyAtVHK
J/yc5Vgd9uFwsQMBvcczYIYsx0t9lOBLhwiIM6iI0s9pw3/9ETJX/xMBXBK7
tyikDeOei27aRxJgMTjmeNCqDdPubya1JhDQmquxdLZGhto0x56AHALyrvz7
2D+SZdj9i2Kn5yMCIgNty9O8ZXi4UUFCf0aAp0sjxcJYhr59vPd0IMDI1C/y
1X9a0W5d4W7XGgLmVGY6WaWtmFN95KXTWwLq3ifYjce0YkdtacLOVgKy3mzJ
iGK0Yr6aaaJSBwHnCp4saG5oxepk3yLsJsBS/ewV2oAUw93mSdZ9BHzmWaiH
/SHF2k/nJvL6CShun0gXRkqxS+AlXD9AAM+xwFhGl+LaIR2/kNXd6kGwSElb
ivsWktiiXgJmlE3trN9JUJ61Iu7oIuDpqeHXJ59I0OubP2veyQngN+d63hFI
MHiNlbhGQsCe737orGFIUDNhVBbdsPon3SBwfpMEHyaEBSpXEVD6pffj9uEW
VHLwKWeVE3DRPyuCW9SC+wXXbYKLCLCt9VFKjG7BgOdfOdvkEbCwQ/em2L0F
p7TT2ZhBgDi5XXdCpwXPPI6e++8NAqYndjCsG5vRxJsKgwICLjx9+P2doGak
/M3jnj+96o8yuTBPasYz9+5cFfqs+ui5idzMJmw3W9ALo6/yNQyyxdZN+Nns
nnr3bgIiujKfUlreomSj7Um5HgGLQp36n0+9xaG721z9lAlY2qM1uze7EVUZ
jZNkKQeiSDfXZts1ooDZnGVayoHlOrWtJFkDBpt0wV/pHFA4ruxeqdqAewW3
ZR7eHLhsetnPWFiPxmlBn6g2HFD6tMyP21uP7JUqSc4GDqhcWcg5yKvD7eEj
lhm1bEg4xC/NJ9fho6gK5o5sNqhummpQzX+D9SJhvD6fDWsLJufqu2uxdFq3
ZrMeG27wfiRbhNfiqMaI9ZYPLCA7jhj+olGLvFR6HP8vFqxv7jt02KUGr26z
tP+Gw4Lk9GP+f/ZXo2keWTV6Kwu0/DsuakZW46y36lWT8aOwcVaS2yqqwqWC
5oBg/lHQ2VK9QOi8RsOBS3plEUzIGHZSFxdX4mbGxt67e5hAEYExxaMSqYFP
5NLPR0DfqcyzJ7YCY9QVD7gFHAHnJg6jQo543S8qJ2e3F3CCjB9IBWLkvyi5
UUZ2h+vnw66lPCvDRD2dcjLXDV4KXocyPz7HE01Q/iyHAdtSA/ZJT5Ri/laf
j/vMXWEKhd0SWgk+oyzt7zNwga+tXC1yNQtxSO/br68y9sKKkUGkIvcWHqyO
f/fcaTv8D9zpgfQ=
         "]], LineBox[CompressedData["
1:eJwVlXc4FfwDxa/r2tzoKkRlk1WIhO+QWVH2lVdE9EoqUUaySiJeDSurRKEo
ShklKSN7XKRs2bN7iSsjv35/nec855/zfM4fR8LloqUbkUAgGLAQCP/XTcnd
V4l28QizB/wo0ZODBMLbzdMVOSi5110mp1obJk8Jqo6aPkNBusObUld0oVrH
ZRfX3ueo9y40DpWE0DV7f43rygv0NmapL64MQ1dZ+xo1kdfI2WFWo3lRH35p
+n5b3aoUOU5HKfdvHIbu/j1f/lEsQ1YpXpXKVUcgp3QvKZz1HXo3xTNqfvMo
PBLYF9xZ9B7t92vyb940hU17Br2vCH5EfacCEzmbjkPPrsGC9NmP6IXv6HZ5
HXMYgb2WXVwqUd60dWRIrDmUm/VSj9b+hFSMRqVL9lpAd33vF73Tn9FOxvOs
H/9YQq3khcaftlXIlMun7mCmJeT86T3NWlWF9HZPxuaNW8JnKT5ySqnVqGDi
952es1bwKn3REHPUoNN2sfcTc63gEaPLrtY+NaiKGPPZY8wKTjMuP752tBaR
PSwunzxhDd8ZL328W1KLNu92VQfdtYa3068MPJH6grwO6PeW1VhDxcO+os1r
X9BXR63aGAUb6Jnhl7Azvx7VXGSeHum3gbrLzCJV4QY0Kp4MZNhtIa+pP80w
vAGd2pTMS1ayhS+Y/lsuODSikPAHkwqXbWGw2W/l63WN6M8JeqZ5gi08lhVg
mri/CVXd16h898YWzh+7GlXB24zi/ZwsveZtYcWT1RyafzOyzGy1q+WkwtjV
q7Xjo83ouea9wSsSVOhovja6at6C8EJVWrgWFe7NDmTd8qEF/Y5G51fMqJCw
viYhtacVjZp8s+h2psI2i2v4QEIrKrj+0lPu8l9vFVzwlNCGZNlu/5kPp8LS
4IqKAs029HL7Idf98VSY8exPc5lnG6LNqQn+eUyFkZ2wvyqzDa0YfEq1fEmF
XpvBs83f2pBc/myaVhkV2il8XOsmt6OD8ozG4s9UiG02uX8YtKPPD1dmOxqo
UD4U7Zi92o70gvvaE9upkD8vZM9yYTtqIa5Q2bup8HfXRy3CRDvac5bnzJ5e
KvxBIJhw76ShE1b7ptkHqLBBEVMFrWiIL2Gw++kgFb62DT2zK4qGzt/llOUb
osKUsMor8h9piIi1m/X/5tfzCTfVlmjoz0Z/jXk/FXp043hdxQ5UTw5n1+mh
QktiWJaRcwdimdK7zvWVCrWVP702T+pAFCVJuao2KtTo/JpYUd+BvsXudh75
239f4OxVpfUOJF/otGtXNRUqShKdUlQ6UcsUZd6/nApl64X0OZ070Yv2MOrv
IiqU8FKW843rRNkaUt+fPKdCMSF9ntGaTuQm1j4RmkGFFLcLHR8VutCpwKEj
Q1FUSOYNL1E+2YXWuaYtLgRRIXdRcmrqnS50I5N++JDX3z1Zak77/epCA1cX
xtqsqHAtp8d4TPYr6hK51pFgQIXLx+iKVie+orZGssHb/VQ4myb6S6XiK5pV
TUoTolDhhL7qtzT6V5S9PGvlyvKX77RRObdUNyJ9OaS0+6ct/K7lHT5+qxvF
P06SW6izhbWddYIPLb4hHbttzf/52sJHvL4afGPfkRGoCXT9YANTiqJFAoV6
0LZzt0yePrGBifaPNyYP9yCgcTs9KdoGxuQ21VS/7EEUrRKlR3Y20N9Ayvaa
fy/i3dc3mPzTGlpea/Od4elHEyGejiyC1pDou63PVWQIKZP2PpA9bAntTz2n
le4fQsO9npF1eyzh6yOontd8CLGvJe24wG0JXXafLX4TMYTO7qogNTVawM91
5XdJv4ZQ6Lfgk+zHLeANUVfDJy3D6P2u+uY+O3NI+vT65ciNEZTrrOdAZDOD
DnnGTw88GkGe23DdkyZT+CahLzX63QgyGZL+nhRvCl092KPUGSOIOJ6Z6CNj
Cmso9qdvOI6iNdn3/MJHj8KIMyzCUgfHkALr9VsPsw9DDl7zMJf5ceTUVDFY
lmEE7eTsKzW5JtD22Qv5CpeN4PNDrpvc0hPoxraiUwxjI3gswD+o6MQE8sDj
j0PohjBxPCOAVDOBLlFv3n5gaAhlPzEuZadOolsVnLv8N/Whf99a4dXiSRT0
Jz1G5ps+bGCy0Y+1/83DbzdLvdKHF1R2XGCyT6E1vondAq76sDj1kIeJ9xTS
L53jy2o+BA1941ymTaaR4/CrrahADybeS39ccXoafakkv6yO0YOT+TlD94On
kewGa2uchx6MGXnvqPNmGpFOb+byyunBTvNR+5jdM8jMP67NPuvvfyhqWKks
z6DVjB1JdAsEbwx91ffOmkPDsRyWJ+t14EDZ0fP+5XMo5ekw5eQDHagdV5kY
3DWHVI0Tf1f+qwPphs+nbnPMo/OkOfJrDh3omBd0J+vcPKIdb8uWMtWG2r7S
vZ3qPxEs529OHteCiceTSb2mP9EZ+vvqkPdakCFPVhl2+4nqRN5++XBXC+b2
MkPnkn6iTzr5fEhXC27Xa5RlX/+JuE7szDuUdAD+ZjtYJupCR6lXHfxfO2jC
bO/F5ocX6AgzuthrNDWh9eCLHxKBdDSzj54uLaAJC0sleeXj6UjW3O1YXa0G
PHOO12l/LR35RMV33dHQgJ1tgyQzBQZaDjx4PF58PyxMjTAPXmCgXGtyAFVe
DTZSIia2EBbQri0xWW6canA8+mbwY74FJDY896B0UhWKXQvPr5ZfQD4lQ1YK
z1VhpMN1Th6nBbTxpt5DcZ8qPLUzuDKpcQFdMaTOiZrsg4EJQdQ93xeQ8FLI
iJLSPpjIFzT/bnwBSQnW8QTw74NNG4FiAyyL6JN3SGBY0V6oNRDgL621iIKK
Z/6s96tA/kdX9r16sogsaw+zBxkrQ0WhK18OvV5EIX7zOhHblaHRncuOnR8X
0YFE/M/SmBK8FuITw+xZRFsy9O+wRCjBSadLk0DgF9o56NJT0qAIK8XPZzQE
/UIyjYMjHW4K8GKmK/+o7RIycvMSXu2Tg7EByWmxp5dQyacbQQ/K5OBL8xb5
g15LKPd8yIp/ohyc/3NALzZqCXH8Vl/YMJeDnv/weGuVL6EXP+7EcNbLQg/B
1x0xEsuoenDI/Fm1DDwTsZmoMbuMjgVrqGeMS8GIk/ulhlaW0StQ3Hq9QQpm
7z9bcJuNidqP+PxIeikFx37QvgzuYqIbx1QrqX5S0BVlr0RZMFHlsNq0JI8U
dFkxtR8oZqL9WX5BsTqS0NEjZeetsBV0fsg6QuaDOFz7ztXC+G8FHao7tcKd
Iw4fHA4IdkhZQRe3Myq23ROH7fJ2g6pFKyiJRtiV4iYODSa2Pe4bXUEz1KtC
tvzicI/rPWk1k9/I4NUlh7Jvu+Cvk5GK/eRV9KHN6kFWgBi828zsNRZdRX27
6ztLbcSgMvg35rXcKjIQTz/OqSYGz4gZzd3Cq+jK2Cld6xlR+L2HtUDNexUF
mtU0xZ0ShRXUELXIrlWUV/PyjZXNDhhl4XtQPW0NVWp9LxZ0E4b3mxQ885+t
IcbXUPU9hsIwzXjwoUzJGlJbO5LqIyMMC4EJSZi2hup7xHxzx4Xgtz07Wtc5
1lFtnHZCxDkhKE+scK31WUdy10dvlgVvh7Wv2e6eOLqBBrm3USzrBGGb8rvP
NLsNZBoPqM4vBWFP7oWlo2c2UEN59N2UeEE4/7DbHoZtoMcTUSlRzoJwe/Qz
GamSDWStRtC12KBAt9Nm72cl/yAX4fXgQ7oUSBJMGA9Z/YMGQge/vegSgFvn
g8lbOTZR6+LUka5PAlCizl3zCWUTjZS99hZ5KQDhNd2IOqVNND0/LsKMEIAB
oyMyAk6bKGJc0J6oLQDn36i5ZVZtomeazWEqT/nhrMLkJRcjAvYtqw9FO7fA
X0L9N/NMCZh4720b+zoZrpFoyb8sCbgkY8R+vYcMuQfff4pwIuDoub5Rr2Qy
lIu7I5DnT8D3Zmin/ITJ0GVN89XicwJmLrzzKt3FB7sbb9LDt7DgFx+GmkWP
8MB4mG5os50FO7W+aqpW5IGWr96kyOxkwamOrd3JfDywJXHEoFaBBUfyjvXU
tnPDWme9ZA4jFsxW5rxX2oEbFjPX9W5fY8FFpglTz/25YKLU5bg7Uyz4P+tz
LzZaOKB1YvSkE50FH1XrN0x7ywG3cmWBfUwW7Gs6buCYxgFj59sn2khEbOCC
bh714IARZXt1t4oTcZXnaGw1Bwf0PT4zGm9LxE7aRgZ/TNihTaCLZkoVEdOK
1fu3jpBgYrogO7OeiDUe9BuLtpLg14+1XVZtRCyuTC3RfU+CtiTFK3z9RLxU
IsDTEEeCdv8tFoUuE7GJuKIztxEJ2j8KV/13DyverKWEsRSwwlNV2Ur777Bi
j4fuQZ33iDBjzG79bgIrzs60mCsJJcJhDp6muVRWHJ1ot6XwIhG6mF48l5PL
im22D8z3mxHh6a4Dz3d8ZsWhHGaNSjxEeGaiTo5liRXPtypLBEWxQE+eGckW
exLOVHhVKBVPgDMB70g8ziRsMSHuXXCTAD0mo8aN/yXhIxcJVUf9CPDfGvnn
n3xIeHSq9u1bewJ0CTmj+jaGhMtHZuxNJQnwxOIwSqsg4ZYfOsvD7pvAqPeb
g4ckG7a9V+7KWrcBag7nwhx5NtwKs7qmXm4Ag1I/8VEVNvxU6dGO2YQNoJew
ffSkDhseeMaM1HfdALrHrc9ZWLPhoLfu/QeJG0CtqjVAK4INS8xW2Uvrr4Pd
ebWJ7NNs+NZ1CdJ69yqwflRa1kBnwzpN0qKwchXcjnveF8tkw0Kcld2puavg
V2CspBAbO+4wkMp6FrAKGkxtX8qJs+NjbJw63DtXge/8WI2JLTsu3a7LVeH+
GzSrsi3d/syOaV2p7xlbVwBRlil0vJ4dDytynj31hwm0dkxpU9rY8fVnEXB8
igkyic2hqf3suFNDbljzExP4d8Tz5q+w4zsqvjGTXkwgfUVaulmFA2ecXHXy
7lwGgaX6VltSOfCqR7S6Rd4SUHNoozs95sBWwR/tU1OWwPSmQ2xhDgfe7cAT
thy1BOyNfest3nBgBct7Vwbdl4D211wU38yBR0/TCgLklsDKIp+SCIETy7sX
2H/I+QV8934jSblxYjvhGhVm0SJQ6XDN9DnHiXXUaLu0ny6CcV8Gqr7EiVH7
emp04iKwqeAOdAvmxMa3C5ZPBCyC/WaAkZPEiQvdjQ5lokWw6JHZr9TAiZ9e
sFSgtSwAr2zPYs29XNjrWuu8DpMBBlpFE8iaXPjguK2AyBQDmP1u8BnX5cJ7
RsRGSb0MoGC6RzXxCBceCFk4xvmRAUYZY3lLblz4LZreW36LAajA6fGbNC6s
kq6hVCfKALDTIkaNmxtfPuC4umxGB/kbhHPcAty470LFo1t6dCAqV3j4hxA3
vpgv1yytQQcrAWSO+zLcuEkxPSxcjA5e724MY2BubPI0X6+g+yeQOWfgV+jH
jU1dlFhCRH4CXuIBF5Uxbqxdrjd36uUcKPNjtRqf4ca7Hx2G7Q/mwJm5Vv2H
C9y4ee2yge2NOVD5zV2GTODBRbPVfA/t5oBPQcrk3A4e3LGzdlqCNAd6HP5c
eGHOg0cPPWKMOc6C3JKaQKVyHvxmPWmzQnIGGJ63TlCI48UXFHDx9sFJcPn+
e8LFZF7c8k+0rWLrJHhSIulZ9IgXjxkxvM0+TgIikXFIN58XSxVcmih7NAkq
E/+jm9Xw4tIHA5pqzpNAu7L26CUmL9bUIbnFj08AFcpBYuk/fHi8X1bk8+o4
EC7bedFQmozl0+oYZKMx8Od0jqiAIhlLS1veZNcaA6Nk1bo+VTK2kF6351YY
A4WuBhKXERnbHU1K0iSPAWP+cx2Z9mT858b82O7uUeD7b+kBwj0yTi9CsQrn
RkHXNivC+w0yrnTaJ1SfOgLue0fe29e9BQfYudU+EfsBVpvySyP7t2CC2uc8
8tYfwEWufXBoZAuenrSvDuX4AdT7RFTu0bfgrOXSi0ELw2A602ZshcSPRRUu
dnbXDYMY3omwE7v4cdmmwE5uv2HQMsj1focFPzbp35G77/sQsIw4rpxezI+z
uLRXNt0GQfYJ+uGyMn5sGBjZ0GE9CH4r3TvTVc6Pc/x/8b/RHwQZHbRHfFX8
OGHhcHOyxCCYE7fdGtzKj68X/9e00j8AIt87MB0n+TF3hJPFmt0AqKCf/SS+
QwC/8hRWqaP2A4V/wm2eBAngSreH4Za+veDEpeKtpDABLLZgN1d2phdE3pps
PR0ugDvPtm5TpvaCsSLTI1LRAvi68XKAplYvyODdhjIfCODZNJJj52oP2Fbx
VD6jSAAXNXqrq1/vAQSJL2upUwI4P0rh3P7k7+DrOFdmnM1W/Eb+QYfUeDdo
cRnT27qbglXXiWu3RLvAMClnJUGSgstXbOIp/F3gV7Z7gYgsBXPeULuQQ+oC
IjMzYhLKFJxnu1IzMdcJXH0WmHt1KPiDTJhWQ2UnWL2x+cKMSsEhzpbft7h3
AtmnIjui7lDwTc8JyvnyDnDQuLeNN46Cg4tkNxZedQDTqbRbdxMp+Llrh0lo
Tge4pCy+lJROwRx99+YK73eA8reybdl5FPwrYKL07NkOYFmrHlH9hYJP76S3
qAt3ADf3JV2TRgruO6k7qkTuAP7cJYuNLRSs4HiOqUTqAOnHtJ07uih4yld1
U49OA5Nfse6PEQo2blmbqaijgVV/4qLbBAUHnGg1/llBA3yi1c+mpimY/UTO
Jdm3NKDmZCzEYFDwQ79poWePacCQhavl8tJfXg9yIn8l0YBdVkP4ygoFN0rw
FRrF0oCHYYzOtXUKFthmFfkonAaCJswWNjcpuMithGfzKg38DzPjgLg=
         "]], 
        LineBox[{{-0.013489429249703522`, -1.8414314926437095`*^-9}, {
         0.003809967597692385, 5.207899113933108*^-10}, {0.009890606535032076,
          1.3510640960452836`*^-9}, {0.013489429249703522`, 
         1.8414314924713526`*^-9}}]}},
      Annotation[#, 
       "Charting`Private`Tag$475024#2"]& ], {}}, {{}, {}, {}, {}}}, {}, {}},
  AspectRatio->NCache[GoldenRatio^(-1), 0.6180339887498948],
  Axes->{True, True},
  AxesLabel->{
    FormBox[
    "\"\\!\\(\\*FractionBox[\\(\[CapitalDelta]\\), \\(\[Kappa]\\)]\\)\"", 
     TraditionalForm], 
    FormBox[
    "\"\\!\\(\\*FractionBox[\\(\[Delta]\[CapitalOmega]\\), \\(\[CapitalOmega]\
\\)]\\)\"", TraditionalForm]},
  AxesOrigin->{0, 0},
  DisplayFunction->Identity,
  Frame->{{False, False}, {False, False}},
  FrameLabel->{{None, None}, {None, None}},
  FrameTicks->{{Automatic, 
     Charting`ScaledFrameTicks[{Identity, Identity}]}, {Automatic, 
     Charting`ScaledFrameTicks[{Identity, Identity}]}},
  GridLines->{None, None},
  GridLinesStyle->Directive[
    GrayLevel[0.5, 0.4]],
  ImagePadding->All,
  Method->{
   "DefaultBoundaryStyle" -> Automatic, "DefaultMeshStyle" -> 
    AbsolutePointSize[6], "ScalingFunctions" -> None, 
    "CoordinatesToolOptions" -> {"DisplayFunction" -> ({
        (Identity[#]& )[
         Part[#, 1]], 
        (Identity[#]& )[
         Part[#, 2]]}& ), "CopiedValueFunction" -> ({
        (Identity[#]& )[
         Part[#, 1]], 
        (Identity[#]& )[
         Part[#, 2]]}& )}},
  PlotLabel->FormBox["\"w=\[CapitalOmega]/2\"", TraditionalForm],
  PlotRange->{All, All},
  PlotRangeClipping->True,
  PlotRangePadding->{{
     Scaled[0.02], 
     Scaled[0.02]}, {
     Scaled[0.05], 
     Scaled[0.05]}},
  Ticks->{Automatic, Automatic}]], "Output",
 CellChangeTimes->{
  3.72441292478057*^9, 3.72441308461201*^9, 3.7244158152472258`*^9, 
   3.7244226124231224`*^9, 3.7244227242122655`*^9, 3.724423172543434*^9, 
   3.7244233543064623`*^9, {3.7244235845729237`*^9, 3.724423594417569*^9}, 
   3.7244237189576225`*^9, 3.7244248916850853`*^9, 3.724474780514824*^9, 
   3.7244754425954447`*^9, 3.7244757924424725`*^9, 3.724476057492772*^9, 
   3.7244767279783907`*^9, 3.724496058584474*^9, 3.7244966084546394`*^9, 
   3.7244972019104767`*^9, 3.724497994132762*^9, 3.7244980680991955`*^9, 
   3.7244982348057423`*^9, 3.72449846243606*^9, 3.7244985110465207`*^9, 
   3.7256067864654875`*^9, 3.7256069342691565`*^9, 3.72560712210793*^9, 
   3.7256074829556527`*^9, 
   3.7256079121131597`*^9},ExpressionUUID->"e41ef479-2cda-4c1d-ba14-\
5db1684be5de"],

Cell[BoxData[
 GraphicsBox[{{{{}, {}, 
     TagBox[{
       {GrayLevel[0], AbsoluteThickness[1.6], Opacity[1.], 
        LineBox[CompressedData["
1:eJwVUXdYzf8fvbfbve11r5a+2mhoI5TXR6JBCykkKSRpULRL+pKiSONLyU4q
0dIU7zftSHvvHaXdrW7Sz++P85znPM85z3mec2Qc3A+fYyORSEN/8X8OHDWd
XVtj4PHmY55NsZkw4i+y0PmbgQ26lM7cTMwEM8HexfxlBj4e0ymhk5QJ0jsv
rbrPMXAzFTHf52TCl9vRnH0jDNxZnPBhoCETOFVbJXENA5unvmhWpGdB7JXT
B4MfMXDlQdPU67FZ8IbsmUTSZmAFhc8WRGo27DiSRovXYuCMamF39pxsKE/q
d9JQZ+At2uFOdcXZ0GdooeKgyMAr1/vYA+uyQeSuSl6JBANn7dOLVFzKhpD1
YxWhJAbexfLVazbKgWNatuO81XS84Khb9HIqB6jnDDXFbel4QqBP5aFlLjSc
0rAeP07H4oK79K7b5cKTYxIBH63o2HHrUs1l51zYbjJVZm9Bx9zp4HohOBcc
tR4cT9On428/cr1z0nOhkjwarKNEx7neFj4FtDyIeBJaa7sohLmUxT1ycR4w
2spcXtwXwoOvrsbymRUAVn4eduOuEC6rswivPlEALtcCkhzvCGGb7uuuUecL
oHyTVpfSTSH8UxrktK8XgN/VZwdzfIRwcsBxmZn3BTBA91cqtRPCo7/dXSUl
CyHbVH1sWEUIoyTTbQ8XC+FwScIZxWpBHNoxJ8us/ADyTUM9FeWCePumMsPA
9g/AHFI94VgiiMvekWKEfn6AeFqJxctiQdywxllvz1MMfcbjuzdkCOLeZR7b
F2bF4FqnIyYUK4inVHy9MlqLIay769uSrSDeZtctYTP/EfyndrtEDQpgTLUq
eKKCIdFee2xPtwCe5W2Op2tjKG5UPzvTIoA7rox3Re7B8Cdf7uThagE8PPI2
KeEIhpBgLpN1WQKY6ctP4/fDcFuoWflhkABO2hAb5lCJIUHLZfypuAD2+HNa
Zsn5MxR4JzhnmPNjic1B7s+rvoDs2cuv2oz4cVnHEEuu5QtEWhj1kffy4/2P
jZKzBr6AgyLzqOVWflz/3efu5MoX4Ok8pLcsxo9bd2iyTauWwCngEtMf4MMf
lCce/fOgBChUn7KWK3y4TjjV0vdSKbjNmJFIbny47MOgiG9QKbR1b9RRPM+H
g1Z/vboZUQrpeY2Z/sf58N5f42fLUkrBykktURr4sAk+wN7fXwopX0c8nDn4
sPe7J8txVmVgFn1U+k88L/6lFvXy7IFy8NMUMDaM4cUmkX4nG46XQ3JD5eWo
CF680Hv5qNmFcvhD1y2RvcaLs0MMjC+HlcPbGFlHw7O8eJNtMde5inLgjZt6
E6XKi53L3pfQjSqg+kG4tlwJD25Ua/rEdrQSmNr6p12KebA716rQCcdKkG37
HZaby4Mt/NX6P3tXgp/YpQ7DFB68JjanV5JQCYrxVoEukTx4uLlz+73+SghL
kCvJtebBUS0VCbYeVWD4+KOZ0QQ33vbPzpLzz6thOrLrN/sINy5y7w1/lVMN
CUEraZ97uXGiQ+fSXFk1TNjt5NBp5MYpq18kSn5WQ7RsLlIp4saj2aF3t2z7
Cj2v09UZYX/9C65Gu2u+glf2I3qPHDcWIIvlD3HXgPTLIpyw4W/fzjKzU1I1
UBXT7mYtyo3P302XHdeqgX+uin6t4+bGisPW7WBbA1+0Y/4tmeHCrfcsSfWZ
NcD/8fZ8CuLCXsdfR723+Q7JFb4tnjZc+Hu+QrDs51qI1/TST7XkwkIrZ7F8
Ry1EPPbI7DHlwrnCjN16c7Xg4XnxtvEeLjw5H1k0RK+D3VK2ILWRCzMPhVrx
GdRBk9ee5OpJTmws6fB26l0dsG3i8JIJ4cTPDrzd6X+nHhaiKINW/px4od7X
tyS+HsZW1swjrnDij4/KtSRS6uF7/ZLioiMn5s2MvLhcWg/xgT+7vx3kxBlZ
Czs81+pBvblmv48wJyZ90TBw926AUzdihWtTOPBnMR8vhSuN8J1gcvi84MAn
hKsGPf9tBGLFmiWdyIF1nEstaqMbQdpDotfjHgf+SWwOzMtqhAG7FykiXhy4
zLvIzWi6ERx1MnVO6XPgfMeTjyIvNYHb7Ff7X900zJGYd1knqBl63qpY/tdK
wzf9Zj5n3WsG8wv3DIh6GtY8/nhq1/NmUO87rHy/lIZFhpqNQkubYbamfX7r
GxpOEnv6hcLbAl6po7cCfGi4cTqnM/NJCwSdprzjYdBwtIDeYGxjK2TWGt5t
4qVh+Wo7le2jrTAAEW6PaTT8Ge1fmGC1gsEGYTU1FhWrj8R6PpJtA/6OTZmH
+6lY+9i805pHGzw5ciA7PoOKP1UsflsVbQdkcD9vswkV75Lal5Hj2QGzuc3/
Te+n4mIlXQW92x0gv3G9dyFBxZZf+ZXGnnVAGOWl9kEtKj6yqnjs3+8dYIHf
F7itp2IFcuWJWaVO6NvZVpQ7xo7tnXjSGsc6gaQihfRvsmPVouxDeb7dECCi
d+pmEDv2vyOzfzGuGxbXHFbLvdn/7tugeDK7GyYbknUOOLNjKapPWvR4N3T6
qBZYmLNjvKemrcCuB/JKd2fZirPjF7l3mjaY94LryZMvvd9S8HGv8QpSch+M
7Q/aW5hMwf921j1/lNcHZ9We9bOeUvCDLUGXTSr64ATbkFRQNAUzNKJDpsf6
wCjlYuINbwp+z1/raqDSD/LzfnH39Si4aMu1CweK+qHjTvytN81sWHn+U031
yAA0lkmnn65lw1/7lK9JLg/At7XXdcJVbFjvHKMonGcQPnnmiQcX/9Xirg6v
1QfhhU3jG8uXbFjb4vVrSsAgOCvz1a1eYsOmWkxDB9EhWKkOFrPgZcMay4y+
dvthmGfn3E2lsWFax04uV+9hmIR79kVrZLwpkyBtiByGvuzHafJzZDy6LkOk
qWAYShOKdJfbybiwWFAjSWgEIpznT794TcYfzY4VLlaOwD/cTqnze8mYhtIo
PeZjcOrTtwhZXTJ+6F77Pe7iGDz30LhksY2MLfOCTnnfGoNNnazt6ZvJWHvc
iVKIxkAtPbL0DC8Zc4bXCxKaP2CvWU5vQzMJK//+NP1Y6idciP4jnOVEwl91
3sXwSE5AusGZ5R57En4ex8x6RkzAJKuii9eGhCVynJGz/QR4nLn/0smUhJ/p
Ze97+moCArbKa0hrkv7+J+Udp/4LJN/GPJRcXEPvPlsmCB+ahIvblKid/6yh
cEhbqbKbBg9q4WsvgTVEHnpwe9pzGvyaDQ/Q2dZQ2qRLqXbYNNy+eu6e8egf
pIotQTFrGtJyn4kXZP1Bl/gqYp6yz8CPbaKqcQZ/UPvWCHGR7Bk4v53d2vzS
KvJJWTyrrjgHbrSY5Z8Oq+iWTKzhot4ceLXIJIYeXUVa6+2Mxk7MQagX0f9x
1yr6uFmHeiByDpLz/C5uoa6iHpPJPSLzczC8feYaV8JvFBGfaipXPQ9ntHtS
SkpWUA0PpasmgQmOKdpWBvkrqPnue0pwPhOcxe9TqtJWkMl660n7JiZcWtE/
9f3+Cqpc1xCdx78IASiV0W63ggK0Cpbe3lyEWMOrQZMrLFSoHmmlFrgE5da8
luJbWchh1jk6JI4FVZXnyImbWSjK6nDl7wIWfNuJ3klKsFADl+Hg+y4WNEh4
cMmzsVBjeFVbn/wK9Pa2flKtW0b2J58Hbi9YgaXzLxX3uSwjdZHSX4fHf4OS
z641t6QlRMloiHe9tQa420xp8L8lpHpYUTMkfw2s9M8ctQ5fQrHil8yZo2sQ
wh/xhnBbQtk9tSdIG0lEe1K3teCOJbQcf4P9ZDiJCKsPzsz6uohEF0JkSm3I
hKR2XOfGT4vIIzMvkOJNJt4nptISMheRea/gZb9oMtF3vuFkSNwiusN/ZJ9Q
NZnQ/iPHdcRuEZ3hDKPO6rARI0oV9vOzTDS1RS+YpEwhAqI6I5yGmegM/0nN
VWMKQWdO5Xe1MpGsQ0TTrgsUAj6L8ZcVM5FZj3KAfwqFiLN2LooLZSKF32wV
8krsxL4bfAzt9Uzka3tCI2sXlXjefaTUV28B5UcvsE3HcRCaQ5qspq0L6HpL
Du+HDxxE6U8hdXWFBZSy8we9qZ+DGFmsfTTCv4DexjPF5lQ5CSW6ieeRrnnE
1+30jPWNk8g22Cer4j2PBKqIkEExbkLfVO5YmPM8Wv1Itfmlz000HWG7O2g7
j0pKXPUPu3MTzNN4OX7fPMrWbe9Qr+AmdPx162n0eZR893b7CX8eojRja3Bf
+hxqivXx38HkJY7mMfJ0ns0hU3rf7bOb+YiR4tnx/2Lm0JvmJ8TKMT6CszrT
2tRvDjW0HB1w+chHmA5tUSsynEOCXPcLr93hJ1rENvbEDMyiG/p7q7IkBYnR
68K6hmKzaKD/XtRFEp3gDsyYiuGeRbu3rFRHytEJVR/jl32/Z5Cbl9IbmiGd
8HIL5Pbrn0ELrDk90j06QbMZbktPm0H2AbR8VTkGIb819yp99wz6qfQ0xMF2
HWGkZq5op/Y33+JzwTl0HeGi9KPrjcwMUue7yWrPWEe8l96wbz9tBhWoyTfM
U4QJfb6bdJ/aacQy/i6rkyVMOIxYZnTbT6N1pXET8jKiRGj/pIOS5TQ6KMz+
QPeQKJHWFSbibTCNXmg5BNRdFyVmG4oDBZWnES1c8rXHkCjBds34YejYFFr6
2apVlSFGEBo/6g/xTSHWuiIFxun1RFGcwv4xq1+IxrXSk6opSXDajJ4h6/5C
bNf2uGy8IklYSSeHrJf5hQ6kEt0meZLEbJocNhmfQEeXKeyvdaUIRSypk3Vt
AvEsXTXvVZAmKttK9mypG0d2k/LKzqIyxP8AwyEhMg==
         "]], LineBox[CompressedData["
1:eJwVVHk81IkbnuQo/CSlZHMOWlFYt/DOl5z5oZKkiwkbldxydfFpiUUoVBKj
HCsVdqLaXvese8Y1rGvK8DOOaq0rVzu/P97P83n+eZ/38zyf51WiXj3mLUAi
kQL48380GVNKmX00jbuduzxSPZVALzTNvzRoGu1f5fdo5ChB5/dtpSOm0yjR
IvzOdUYJhKXF9lmypnCY+vxZYYoyhMImOfEVHj5mvNvQnyZDnWDNIdVRHk4V
VndVyqiAZMt1d/MGHiYrxB4ttVaBUpe1zIBkHvYL+x0ULVABru+SVK8yDznr
NBbNSxWOZcxueXJkElMM+jR8NtRAmzcwr5UzgfR6wzRSzn4I+XpAfXfcBF6R
8Hxey94PVUu3zm74TaCe+sBFiR0aQAjvb2ozmsBMXh7DMVEDjpEjM317xrHB
yXEu7rYmhJ6VNaGJjWNuu9OBxKSD8NbL3//uHBejkkhaQcyDsHGpLj9wgIvG
liNn5nZqwZ1IPzFKIRfPNBV9qsnVgqzMt0NDFlw0IXTeHz+nDW9Z7jd2RY7h
TTXTWIG7OrDRX1ax7jGGZAcXh5FXOmDBEZjk2oyhQXvZxNZ+HWj9XOJcIT2G
b0iMdOd9P8GQ2KqS8+tPGLU1wOZh80/w3epRQ8LkR6TLuxUs7tWDw28Ht667
cjDeDMF11QDKSp4ZMw5xUElanRGnZQgyj6763lPkYNm5X0uXLxhC35Jw2pGe
UbxMthMpajcE1ShXyZyVEdSE8XufaEZQd2tBnGIzjPVR9o7Wp0zgATXhco/k
MDKnglfvpJqAr6Vc28W/hrBbjB41yDABSSGrxHtXhlDqKdW4zOAQnI/P2DqW
PogPEjKuhew0hbVkXeE7nAHUPSVy6XWrGTCvMrxlSwZwLchZ780mc6A5n24s
Cx5Am8rfPYINzcFeKjaOLTyAxZrbt3/NM4fs+10C6gf6Meam35x0EMDlMB/q
H4tsLEqtTJ4uAKCcXKk9WsNGdd+pGl02wKSM8q3I42x0sLWsWNlLAYPHgd9b
I/pQYe3EgXtRFBCNETrvYdmHDXH2t43TKDB8NvvDvHgfMiVG/QKLKBCnUBsj
97QXpWf3NF7rpoAb6cTwa99etJd972w6SQHNj5Om1rq9ePrQ84LwNQp050uu
+Tf1YKs4OdmUTMDz2ILTm1N7kCbg7lStT0Ckl9G7zFM9yGC562TYEKCs5hFZ
M9ONnJGxaDtfAhaF5wdc6N1oe9/XcFcEAc3/+8WYd6MbV/Yl0VXjCQgofrm8
fUc33gjhZn2lEaAt4R9rwenCzdT1b20vCfg7SFMi+EUXkm7KvJp+S0A5eyqL
FtmFEg+30q0bCQgyLSb32HThXfuYb+wOAnTzfi4TlO7C9RN7zmSzCZgXUjPW
/8RCnw8vKuNGCaj049Z7v2Qh0R7GTJ8gILQz3/FBNAvPQUBIzQwBBnqeA012
LHxWW31OcI5/f5aC19IuFg4NitueWiSAvj78eR+XiRzq4fGqbwSEUx9HuL1m
Yt31hcm9awQYMdwFE64zkWEtK3RjnYBljT0p1UeY+GC2faafz6tT2XumZJgY
7S3rqsLn/0xp2Om3dWLNefaq+yoBIZVF5x74dOK10Ie5Yct8/RjVkCVSJ1ZY
VIkFzvP1bPIT3B51oKKaq/ThL/z9kgq51fod2O2U9IQ3SUDEX48qZZnt+B96
ZtbpjwSs0GRaovzaUTziB+GMfgKirtwfHRJsR4eDgetJfL/WDKQWzHLbUCJK
5DdKPQExpBTRXOM2VHXpOF5MJ2CjWUyR1NOKZvtfnawtIuBmery+p38rpunu
1ovNJmDTWaEjdVtasXwp5g6Pn+dttdseZFoLkjVFt30JI0Dw60ZonFkLvhvR
rki+QIBw7PJT66BmFFSpKYs3IuAXh1B6oXgzJlqzaAOKBGzZNde6pfBPdKFY
LbwWIUC0eHqxZZCBeXbuQpNMCiQGXRTXDGOg48epZbMKCoibjiv9KslAagTf
oAwKbOsccXCyakIjL+WHm45SIDXrNPXVaCO+D/+HQz5AASlqf/j2yEZUDI0h
ykUosHOBld9d1oDFVmAvHQAg80Pj8kmZevyiKP1kTZTfTy4hUV1eh0LlDTmF
xWYgW/aBLPvfOuz4MeK2jJUZyBFVjkO3ajHmy2i5U5ApWHa42tX2Ico/y3M/
+dwErD2dQ2LFEL0UZ80CNEzAdt4u14ryAS9pHdnv98IYHGTNFpqL36M85e8C
uSIjcPUh53VFV2PPmnzRtQgDuBsYHJ/2exWKveQcD+bpwx/R9VePfX6D1pt7
Dapd9UEl/YJ513k6hnN1ddzV9WAOaYMsiwqccfF+Esv/v/K6tpr520tQ++aZ
7NqSH+G7skKkgFsGUp8YZOf+tgP+BTT+fuI=
         "]], LineBox[CompressedData["
1:eJwVV2c4Fe4bPjj2dkSSBrIqsiV535OURJGRNPzSUSItJSqkECUNURkliqxC
Nr2vEdl7773HOcY5Zuff/9Nz3dd13/fzfLifD/dO+xunHFgJBIIZC4Hw/8mU
3n6f1eYtUORQ/fApiYQJhEzmJRQP/NYcXDxeyeEPE6KqwyYJoDc62CB2RR6r
Nd2xp3QlgjaLdePndoqYEqdRSllOAQ09F1OGduzBFDnbUjWJdPBsTpP7ed4+
/Ke645m6RQ6QoQ352HzWxI7unX/O7s4FvKOuzEl9Lcwl20X0ZcsD8xdVkGGH
FjZ+0O3V/DMfZFxofbyFqIOrFftu3xXF4A0ncWhiny6+1tL3I2oagzwxtmy7
n7rYH96k29sXAu2PU+pH1A5g+emb6s91i4BYzxMJ01162NHgdkrXZDGgaaGR
hr6DWOfDfNWcdQnY5KbPZmWoj7nmbk+ylZSAM6druNTi9XFCuKv8nojfQF7+
/QbTDuD71AVDyFkKjFmKZOhZABsfuUOxdC0Fogl+xxTYIZ6k3fn88HgZoEbz
FkpbQJx3dAm/yi4DXYs3c+/eg/hZ1N3eLzJ/wDtFK0OOcIh3H3OTrFn7A/i9
bE7NdUC8/pG+f+BKOeBIqDtgxoC4etHNZqmpHIS3Mx8xRcj4WvS9UKnkCqBT
vCB63pCM9eiMn6qbK8FWnylWsXNkzGfi3mjoWwno7P5P1G6RcffnZeoZaiWY
vBvokeNLxikMd8Hr56pAnQF1LSWMjL1MV/Y+Lq8CHrIGpyTiyfhErIdJmEY1
6A74SyVkkfG2lRWnxOhqUHmU3c25hIxnT9wPRHw1IE1A+qtdHRmjL6vxje41
oJXrA2W4g4yDV++XjQ7XgNuiVbmEITK+YLY2vGpWC4ILp0rzJ8lYJe4Bm+Cv
WnBAuap4K42MCetrO2UU60B4cwZTiU7G9eYPoXZoHXgsQOmdWfmHLbx+fCXU
A2dtwfpr62Sc44XQD616YMvz7NSPDTKOTvhbk3utHii1eM8U/MMBzfo9JTH1
oOJvqUrUP/5Nptd0TXs98Dz8J/n0KhnbKOG1NoEGYLLBubrwbx+0YvIMHm4A
fyNLkj3myVjhEdgyfb8BwPexp6nTZCyU5K1IT20Agb9eBtiNkvFKC9YhjDWA
lr/vymp7yXiQQDDikWoE5e8ZLw1bybhyNzwtatEIZlxVbaqqyTjd+tHlbYGN
4H2Qof+VYjIO9ym8q4AbQeN25u2d2WT8OJngp7bUCOROnr1CSCJjpzb4Vm93
E7Dt44zg/UjGunuL0s3eNYE2ly2wxIeMNZtbw1BFE5AOicsKcCXjfQ+m7+9Z
bwLepn4tKRQylqsQN+C62AyGQx5t3/svHySH601YqQW81tEDYUyIBfh8s/ee
bwHRw8XVc9MQ8/z8EBHxsgXQzeoUmv7lj8BSeuneYgvQfPiw3jgd4ulIyUVl
1Aq8YoeCfS5APGag2h5JbQXviww7U4wgHpw8UsAj0wYEPV+kBKhB3KFz23f0
aRsYUVJ+bfvvH8qay0U/mreDjD05zr9OAvyJz02Tf6QDaFm5flL5cxCH/3wu
8UC8E+j4eXD1vz2Iw2w/b4wf6wRTUlWt5+0P4qBv1aW/v3cCPZbLyW3retj9
sIz1Q/cukJJk4Gu1Tw+feljvNsXbAxQT5tR9Q3Uxq9umbopEP2Dk0g6139LG
tv8lNuZo9AMtxne7zQe1cboxqOAz6wcfZHUmo7i0sf32q1kZ/v1AxMr1gk+0
Fi4uL3hFXOwHDnlHLLqbNPETSYrhl9oBYLBr/+Zdxhq4m33lwPLEAHCmno31
2KKBNagv1EzYB0HR8NUOhSl1PPw7e/vigUFwp7Sy/MMLdXz4Ou+qQcIgMD/t
WNPUqoaJRenfh54MgUPfwiWm7qvic0lHv2p/GgJq81Nh4uaqOCO0O+J53hDo
O7MtKEZeFVOcOALVaUMA6Z83bWrZh0tJtpeeXBgGx2e/3AjX2of9L7Nsltk/
ApItC3oWRZQxJ5+Zj/3sKAie4/gaPqiIbeRtC7W4x0DK7j+GB+MUceIhCpNH
dgyYvg4O8XBSxCc83D1/nhkD9RbPTfIWFXDYaLQHsXQMHNpc67FfSAHLFdFu
xUWMg5/E4N5N9nLYvXst9X7WOPj0RyX5l7IcrmSwU080jIPj4glSU2u78HXl
LdcZHBMgmb1/ouHdLpwVccjJ6PYEyHn4zCi5RRYbuoXYTxpNgpgan/VHjjI4
7HXUZ3RpEoT6WHDM6cng8eT4/jdekyDtxi2tOmEZHDSUf+FAxiQ4Fvfr4kCB
NG42G7YN2j4FBmme+Xs2S2PKbk0LZfoUuJjiuU4Z3IGf9Lca3I6dAYetLh5l
PJDCvbnHXdwLZsCimMEBO7IU1g0pDPNqmQETZmymlpxSmGqYOPGMcxZ0yUVw
97/dii8keb6MdZ4FFZ6BFOssSazrJtvVrD4HHEX+y3whvAWHnfxA7DKZA3xx
QZzSfRKYpiCgPOAwB8hGsX/3pkjgb12MRzPv5oDpgQJqvLEEFiNXyXGsz4Ft
jZxKrM834xX2/bmS9lRgEHXnkMkOcRx3e6Hm43UqoO1Lra1ZFMOWfSmDOx9Q
wdOxt7kZFWI4NUeaT+EtFaQwVXy+3xHDl5357DTKqMD6aJeJZt0m3FzfRzRV
ogEp0uTljFBRnBrhb+Y1TwP95uqFMvYiuIrkPyZImAdzDHn+Qn0RPPrcz+sz
/zz4r5Aiki4pgrc+9E3+rTAPTne6+YW0CuOAc4+5eO3mQdlcw1U1M2H8n5RX
4buqeSDdKEaVPCWEH4R6nlbsmAfsgb7D39SFcBi/52ze6Dw47hBf7rlJCFdv
PNjay7IArg4MBS3/FMQ6vR7usjoLgOdgYq1LtQAW+nR3X9qXBWCr7S3HIsaP
d4vf/XMofQGcfZJKcRzgw0de3rnQjBeAeNVArlEKH37o7RrE6FwAquf3Bd44
wofH7W6NHxReBG9TQtLUvHhx4Q6X6ErPRXDe/hPtMSsPvhFDERq2XgKz+aA8
0poTB3t8iAy+tASshFnPv1TlxN/NahX231wCHOMqnjV8nHj2rzY5OHAJTJIW
fBR/c+BrZ3lv6xQsAWfnyhUTLQ7sJJreFLSTDsSfl+YmyrPjZ1OjdtrKdMCf
IM1g42THicWS0wO6dOCyTt/5cZSIJ276EbUt6eB1vFrrmzgidqyx0Rzw/8cf
0VNxUSTiy/7MMM1pOqg+0ulxWZcN+5/XkOlfpoMEgSWXQCk2HKdx9cczdgYw
mik6N0xgwyODjX/6tjFArsbSDljOiikgbjnQnAFavFZNfM6wYvtlE9veLAaY
S5ksRn4s+IJTuNRTn2WQRCiw4WEl4LUO7lrai2Ug2p5HvtPGRO+PeXidC18G
NOeuN7JJTNSgYNOn+nMZFPLdzbxjwUSHxzZ97h5eBo2vDfgL4/8iRcprWTWj
FSAbWM1/68IGWjwfsLtHYBXoP1WN+MtcRa9qGF1HJVeBRd9Inn73Ktp78EpQ
uvwqKJMTDSjIWUWXtx6ZeQpXQQqXvNyN26uoo5Pth9rtVXBLJ/BtzPgKQqe9
1QJaVsGP3GWNtr5lFGjutl89cg1E7LByPEOnozfVSteSE9bAzdDf9vRWOoo8
2vdxV/YaiJ4ccqnKpqPUg0bEzY1rQHdGp1byPh21K26pW+dcB8vbG2OMWOhI
gRVRylzXAXtJ5x8XiSVUls7+6szxDSCTE3Ri2WUB1e/NK2602QA/459rFFou
oM5v15eOX94Aje/UmekHFtDsxzZbfZ8NQFju6hHnWUBizxN2yWRvAN5DF1Ra
vs0jh0um+dPSf4FUjP2R5hkaIoqGjnqv/gWEM+Yuv0KoSGTWS0CEkwmOt9Il
Yx5R0c5yR60vJCYQum6XHetCRfoP9fzL9zDBy8qqnvWjVOQxPLRL2I4J6prD
jrKuz6HZDDWHmBImUH+dkXusdxZNK43fsj9CgLT5JQ2Rimm0KN7jl2RCgPJ/
ZJetE6bRGrHxw+IpAlzUoxRVBE4jnr78In87AiyPldmmc3wayYe8FE5yJ8DQ
877KKvVTyH5NK20hkQDj71kfODQ4idqq/Ki+giwwunU6b1l2Ar3VjzK0EmOB
RTwesapcE+hUWkb4LikW+NT5Oy10ahzVhg0dLlNigb9dt3j2pY+jsovkD5xH
WOD2O97fXAzGURZjnfzsIQtM3vbaQP3aGAqTuRPycoIFvijkojl3jiDLsOfj
dlQWeGMmptSneASJcMce3Mdggbu/PpfOSxxBwbMNY/VEVhg/+NL79YMR5J+r
oieygxUqcN9Xat42gtxOTg2/tWaFlvqSf+86DyOrB/Za4SWs0PYo4X2C5BAK
ixLlYFSwwpyFhk1LXEOoFZe1WNSzwpFEyVIb+iCyJu6+y9/DClVXv0o5Ngwi
mxcLPx/RWeFVTsqLmIBBZPvJV/WKIhu86CPKcXltAP1XErdH4yUbLA/UE1Oj
9aPoEZv1V6FsMLirl1t/oB8NcPJWz0SwwQ7f/q7zDf3I3uSGc/w3NnhJE0W3
p/WjSy3aiVuK2aD8qop9tms/ujxWLs+yxAYlfHJVCPQ+dI13SrrWlggf2jUv
0ff2oimPPCLvRSI83WnatoPUi5zGA0ePXiFCv0h7M6flHnSlVCGxyJUI12qd
zc+W9CB778uqmUFEKGLz432qbQ86szAAIhERlkvS/FledqMjXe3nnKTZ4Ul2
RQsx/i5Ueuybfvy/4uI1lvCxb6kTHc65t2NYmR1mfWKcKOntRORQseHzB9jh
dPW1Yx2pnUjvpKWzuSU75OZyiT1g3YnUSuo8dPzZ4ajYpU95XzvQ9qSyMI5J
dhg1oCT/07odWX7Kya2kskNBt5G5etiOnoUkdgcz/vm1TdVy7W5Hiw+CpcXZ
OeC3q22aZcw2VGli/V1+Bwf8JFXi7ZrYhtxmR0qNrDng0xHB6HvENlSjyr70
rJgDFjn9LlWpbEGscgzxkxUc8Kyc4z3j7Baks2VCl1TPAU8b/xq9/6UFxbDW
PIro4YAOyj6Pt3q3IPemt3zJyxzQ1ZPH2k6zBcnelZWtUeaEevvSzSu+NqMH
OQYWghGcsKmcpfBKaBNSO1dPtfvMCWk5YqoS/k1oknkuODWeE5ZbM3w73ZqQ
7VG3CvMMThg/ZvEkyKYJ6bZ+A29rOKHOvo4vSVub0PIC/x4JAhcsGSKrlcY3
IjeVdqKMAxf8JhS7b6C8ASk3UWJcnbmgy3HhkKv5DWjUjQZ+3+KCX6c3fJgp
DcgK8Txw8OKCvsLJRRYhDUjD9CAt/h0XtHh7fDHiQgNacIrp2VPJBcMyw1oj
GfXoZty1LC0Vbvgn79TQvFo96q2TDBXQ4obO7gLhgnL1yHSl0nVUjxt+mG+n
7ZeoR0omiqphxtzw9E6J+9eZdWiYNpK05MANA6+fivsSXodOH7T7nBHJDbMV
2UroLbVIv9k8SI2HB9rlJNKN7WpQ8gbBmUeYBzqb7z2SZFSDJOVTjw2K88Dw
a/nF0mo1aNlDgPPNLh44s1+gxpq9BqVvr/KhQR64odxJr0uuRrucD99LvccD
wW331BlmFeJj1bZXHuGBnFZ+HeJZlSj3HpvF6BQPLBAxSPKNqUSXZ+oMPs7z
wJgLfSHEl5WosN1xlwCBF7InqJoedKxErj/Cx2e28MIr4it9LyUrUee5v9dT
zHghhY117qtfBfqWXfpgTwEvzCS0XGFeLkeGLpahSiF8cFbg1w1R2zJ0500+
4cYHPlg53rCafLwMfcmWvvbzEx/sOnRxyPxgGWJlpR3SS+aDvp4y7wt3lKHC
sBdU01I+WPbEVHrfeCnSLSw7fovBB40d1rxNPEqRMmk/a85ZfvjIULlD5stv
tDlX6oahrADcv6bsUCFRgv5eipcU3i0Ap3m+Xt/OX4KGBVTLu1UF4OOsrwmP
CCUolXJ45x0gALV1eZ9QxorRUSHnphhbAchYOH49NbMYuV3J0Sa8FoCyYqlp
JyyLUcsmC0L+hgDMgqUUyw9F6M3tgNf72gThFWRfowwL0Wp1ck5AjyB0/5Hc
F6dViOzlG/r6hwThfyWeV+T2FiL1bgnl11RBaOcWm3dgSyGajLEaWSYKwaoL
acaeExgF8Y35nNkmBDcns2fqW2NU28edv8VcCI5P5GTo6CJ0yv/k3qgsITh8
MlxXT7EAxZ2hHsvNFYKhzjeiayQK0Mqe15dbCoRgSD/F3ImnAEU3NX7iLxGC
AyeeOJdO5aOZHdYiXnVCsNe62J7lRz4KyD/HuDAuBEniQiFPtfMRol4t2rFF
GJYwlToDzPKQ0llfqy+ewpDKycJiF52DztzKEiH6CEPKKaHX/73JQQFPx+su
+QrD01ZhRdd8c9DITxNjmefCcCW6tuuLYw6K5tsEYt4LQ91vwz1vVHPQJvRV
IfqnMDT/Nel7vjQbEXb+WYuYEIZPF88uOy1modZR7pgQKxEoUJYTeed6Jiqz
DIzMtRGBvhbrTpGXMlFWMde7vrMi8Jyb9Ksqm0wU9pEzaLe9CLz43bwMGGQi
K2t2t5LrIjDIV1vLe3Mmai4lGC88FYE1+grtlr8zUOMXBu1UngiMZ/X7q7oz
A9Xaj5BFtpPgkm2SsudsOhogxi+HSpPg+vEaX73hdLQY5/hDQo4ETzmZHWPr
TEcSU1Nbd+4lQSWjKNb40nREcZ1nqBwgwf7u7gdHotLR6hNmiulpElwxy6zu
M01Hcl8ltgS+JMGCnbK3Tmakof1Hu+r5QkgwU0l0EzUxDZlMRD59FUaCdS4Z
5999TkO39u5YehdFgounA0pXgtNQQaZcfVwSCRZXOpvwO6WhU2Xq/r//kGC8
93s1p51pyMFxSc+oigTBf0EutzenIXee7IWqWhJMJW/QHgmmoagTuhebWv7d
12hTlLqRisZbod7gEAmma5oM2HamolV31gWHMRKsuGhZ97YhFfFL/k6YmCTB
nDeuXc3lqUjN7qg4jUaC+ZI/dK5kpyJDFu7aO0sk6H1G0zv3eyqyia30XV7+
p7eNqxWOS0VOhkEHHq6ToFHt7503o1KR55jpPJNJgudbbFyb36ai/wF4SajI

         "]], 
        LineBox[{{-0.013489429249703522`, 0.00005105620259314487}, {
         0.003809967597692385, -0.000014444277189139627`}, {
         0.009890606535032076, -0.00003746617708373514}, {
         0.013489429249703522`, -0.0000510562025908443}}]}},
      Annotation[#, "Charting`Private`Tag$484706#1"]& ],
[truncated: 82,263 more chars]
