# Supplementary material for: Method of Higher-order Operators for Quantum Optomechanics
Source: Sci Rep. 2018 Aug 1;8:11566. doi: 10.1038/s41598-018-30068-7 (PMC6070579; doi:10.1038/s41598-018-30068-7)
Supplement: Supplementary file 2 — Mathematical Codes [file 41598_2018_30068_MOESM2_ESM.zip › SuppleMath9.nb]

(* Content-type: application/vnd.wolfram.mathematica *)

(*** Wolfram Notebook File ***)
(* http://www.wolfram.com/nb *)

(* CreatedBy='Mathematica 11.1' *)

(*CacheID: 234*)
(* Internal cache information:
NotebookFileLineBreakTest
NotebookFileLineBreakTest
NotebookDataPosition[       158,          7]
NotebookDataLength[    739464,      15245]
NotebookOptionsPosition[    732197,      15087]
NotebookOutlinePosition[    732571,      15103]
CellTagsIndexPosition[    732528,      15100]
WindowFrame->Normal*)

(* Beginning of Notebook Content *)
Notebook[{
Cell[BoxData[
 GraphicsBox[
  TagBox[RasterBox[CompressedData["
1:eJzsvWtQXFeWLohQd8RE3GpL9+9Mt931/17bM78mpqv9ml8T0e1b1R3zr6/t
Mg/dG3EluepOjG1lYiEBdrUA6XYB8kQIkCzyhQRIQiC5LRIkm0SuNqTkBynk
MqCHAckSD5UFSIY8Z9Zea+919jknM4EUAqV0ltMoOZyzX+ecvb/9rdfP39z+
D8X5eXl5//1/gh//8Ou3X/7tb3/97j9uhl/+723//b9u2VZU+H9t+3+KthT9
9n9/cyMcvA3/F8AX8d18wsQwjJTfM5+py9TU1PDw8MDAhWi0Bz719Y0NDQfh
Z3n5+37/e76lPv6SnfSlvuHggfpGuLCz8zSUE4udHx0dHR8fX83eeuKJJ554
4oknnniSXjKjwSVlfPxGPH4xGu0BNFhTUwdQkD6A9Hb4Snz2LzoO5I/+V8dV
jpP5SGXVXgCQ3d1n+/v7R0ZG0vUlmUzycf4TH0x31QMOiCeeeOKJJ5544slj
L4SX3Khpenp6YGCg41RnfWMDADcLGYpfGAqW0kcHgfK7r6SkZCdfpX+oBMcH
ruJCdNzoOL+2dn9r67FY7PzY2JjebB0iunvniSeeeOKJJ5544skyJb02eQYw
WDAYLit/30EAZqYHAdo5YF55+fv1qFAmlfSBAw2kmGYNdVXVXh0EusvXy6Qv
dIRhJFQBRXV1dbOe2gF602FgDz164oknnnjiiSee6JIOL83NzSUSQ62txwRy
07CZ9iHa0IbWhG0hQr4oGihCCSMjV9IZFpIW2IHf9O9TU1MjKN3dZ6E0QKpQ
cllZhT8VNHUqtRFqwsmBQCgevwjdSVdLykHwxBNPPPHEE088eWLFjZcUPrwH
sArAlYPQc/N49KmpqWltbY1GowDnANelrGU53F26M1NeAqgP8Gdvb19n52nA
pdRU0minoDcVOVlbuz8WO0+N9OhETzzxxBNPPPHEk8zC6Ajw4cDABcCH6TxK
+EtV1V6yBgSo5igkw/fMtS8fJTpsDvnC8fFxaD80rKZ2v04wOjxidiBoBMTY
1/e5G9Yus9meeOKJJ5544oknT4iMjIy0tR2XsWsQH7q1zGXl77e0HvuiP54O
XDkFodZyENcyUVlKI8N0Nc/Oz32TGDzZcaqyaq+uKLeU1MoXBoDxwMDAchrg
iSeeeOKJJ554ktOyTL0tyezsfCx2vgqhVEr/FDhYW1sbjUazDl34INTcSkPW
pOMkAdnGYrFAIKDH7XGYXAIM7ug8vVwMvLz2eOLJWoj1GCYN04r7RI9nz+Xx
6OWJ7qGbM7P31MlJw+SfnnjiiXwXUkXHSC6qMy5em4oO3ewempCvkinfJlP+
cIZce6TFmgfwq+wIdcOg7wZ+Veck5bekPN1YeX/hEjnAaty4AeK4No+pvyb5
oEEHvTlrDYW0tK2trXr8GQdErKnd39vbNzU1w5esqPzMJwwPDweDQeL6oKKO
jo7p6enlRLDJQCpmNjik7/Pz9/v748FguMTuIq1/6usb9aiM7ko98eTREcNY
JNRnMmA0xIwavzb5euP5vKLmvIJAflEkrzCSVxR+sbLrWPy6qZ1veHOvJ0+8
0DugZng7fDLMKzf/9MbBz5/adjS/MLihqAneI/g8X9rZ2HdFgiUjG9S0jmJw
Z7GDBv4EPLwogJzAxaM3fyxt//pvK7teFJ/oq3Xn/kfX5em79wwJ9hhbZlu7
1YzFK7fu7DuTeKWyG6r7RXXXC3u64deZ2QVupFZX0tvdroosxztjZORKQ8NB
nxackH1AlK9HjIk1HSMth99Lh6b4+OzsbEvrMTdCKyt/v3/gwoqMG9PJkm2A
L3NzcwMDF2AcJFR2OelUVlbH4xfNNH33xJNHQ5L8M6lNqDvbv8wrBnB4OK84
lFcU3AALXGGYvsDxX9Z0z8zeQ7IgaXjPtieegAiARPE3CMEQj2ge6hvetK0t
rzAgXqiiIP4UQJE2Xy9XfjI5O48n5hJQNBkkql4j+pN/Kmn/Kr8oJGaMYgGM
4Qt2NrRpW+RQ3x+Z7stK1AirX3e1fy0HsygsQHhxM/yE2gGWfxQbNeXslFyw
Wv0gtXtiSQa2DaBRdfU+RxBCQkplZRWtrccc+uWVeitn/k4CKFFU7Ss5UN84
mBgaHrnSGzsPKJGg48TEROauAcodHb2KwXZuZByGtL1wNG96ejoajVLYRmZW
eXAqq/Z2RXtSBtVJV5EnnqyZGDx5ynVNoL+3IgMCEOJyRh/EhyH8jotdUfjZ
Xaen7v3kPbCeeCKFda9SJyvIq8bzw+KtKQjRW5NfHEBGsRnfLwSNhaHnd/3r
j3fnkrlFKqZQ8oIAHEu+0XiedpcwVwj8VtyctwWnjmL4VXzZFonjhT9lMXng
ErmAmm0xWq8fjOUhELXmK6i6MCQGVnyCbzact9CskfRQ4kMShi4AEQkLOVAi
ALb9+/8/+Gs6LMT+xel8k+HCwUuJKGZzhg+gzXg8zqU5WjIyMkL1Qo16UXB+
be1+v1D71rurAJmdu3e0pa284gMHDxkIhKDM5TtWu49wBxOJISIY3VaagGMB
TM7OzqYrzRNP1kUIJerK45YLY7hDF/PtxsLIxkJChsgo0vxfHBIEY0HgrTBN
+N7E64knUoi/SiLVPnD9DgGY/AJ6d8JIy4fVEflawefFyqjCM7kiljGzaLYh
O672mDBLBASdWBjcWBRSO80gU3/H4tfY3CW7yg3SesitazNCbqRqhZ0MzF0B
agaM7cFeWN8Xk8qA0dM8PyQZHh6uqqrSA2IT/ikp2Yko68pynF8cmZE5Fndr
a6sEVDt2QoEcq7C8/P3u7rOOguEqgFtw2oH6RsdxkNHRUfK2JpCpA7n++ABR
jlIpbPNiFtUFAgE3NM0gGbTJU1MzLS1tFQqR6ogaOtXfH3cPTspfPfFkTURa
m/P8+fO3j6O2KEjbf7VJD+TDzC/n+RBOxWJaHr79o9qne+LJEyyG1MPqk/gr
/3xaMl2AkQoPI5Eo3iDCMPlFrImGX5t6EuM5Zetr2WGyxnnk9n3aSKp5I8IG
mXlbQnIoCgQw/tn2IzOz97PrL1GXV2/dxTkqoojKoJigipHDJC1/cVCg8aLw
pq1HJ2fvKb2JqTCtJ6smAALrlS2iI4QgALxluvem4+LGx28wmgIUFwyGu7q6
o9Ge1tZjFGOHzB0dtYyPjwOo03Pq6YCQSgNkq1/S2Xl6h8qugqlVpLvZ/Pz8
4OAgYE7qFPQoQy8A/vX29kUxTczo6NUlewqwEzAtdESPNO5HM87q6n1Eh6Yc
HE88WUuhvba0pTfM+LVJgoU4z8NPxIfFYjnbUBhRfEgzLwT/LfJvWMp6d8MT
T9ZXJGGVNJTrxJVbd6Q5YnGAwSGBRvwOCCoo6Xp8v16tO5dLZFdSbS8tjxbz
N5Hz3F+cIoJiOylwY5OAbUWIGxHCwWRyqHckG9Wz2tiWnByEwje8GcJpCkEp
gPBCgUs3FiEoLQhhpaL2w7E/am7p3nS1agLwjLg+DSKWKkB1zOGo4pAlPUFI
AC9ZHij2MwFldXScIjV3WVnZMuPqQCHU1BHlcQw1kl82eSIzRLQZGZpmV7SH
GD93RWyZaYuKg4RnR0fHklAZOgKFlym4qHtJ19fXczs98WT9RFh5k9oIvpS2
f42zK9lQhdGHJaixi0HrA7N0weGXqrpNcWUOqcw88WT1RfP9XyBI0hq/qlv5
0tukWEREUEW6GXBw0/aWHLJRJBc2x8L9YmUP4TRtrlBwEX9aSoqiptcbz2dZ
MY7SK1VRGkxUajcrYlarF6Gj2NtuCfynmk9NU5mAemEalpIMuM7i5RA4AbZB
VLNL81jxE4u4lA+vuBeUW1lX5jrOj8fjVDJhs5SlDQ+PIsQSAHVAcx9OJ7HY
eWon/QqwkKwWS0p2ArjN3OCamjo4MxrtcbeWrSIVVvTr+JkvSddTU7GLZWUV
OitLX1pa2ubn5z0dtCfrJQLhGcyHCHdFVIqFFFCkibeJdGTKYrxZHkdywPC2
6J488cJhWBQMWSALOs3JgvZfwpROKmSFrS/aciDDBmdmAxSNFN+xnAXDsP/V
si5JprxqxTWjaaJWTJJcSKTeoVB6PUvkhnOFNCBEoPjynmjW0waM9l/tOCk4
Q9RoM1urmEy2CBWYPL+w6YWqqGlbWLMA5EnrakWiktWNvPFa0MgcnQ6XtCHk
EwAUsf0eWfSR3aDOIi5ZLOCisrIyuKqu7sN09QJwgioOHGjQy3G7hwCMpFR6
xGS6jQ/5J7R8NyIxQLNwYHz8RmVl9XvvlQK0AwC51AiZ9ZjoORrtcfers7OT
Fe6kMoa6fl9TRwcrKj5wl5ZyZObn70cVAtfNIwFA9vX1pWyVhxg9ediiT57w
rfTElzYahMEhzPMFAfmriJkTEfY/W8SfTA8neuKJhT0QLRiLpSe/kpAJQIt4
d0KkeFWbL4Q3W9BFV/KN4SwAjKH9o0MUCxNaX9R3oS9OLpjogYKux1mpgK3C
2VhRAjOKVEOuJQqwSaceaUAoMPOLlV0rrxbnK0MEa3z67WMbiwI8esIehpyd
i3h42Rw0/IuqqJrokm4idJkdxoFa0AfcEfE7yUOZS05JNllybObn51lLS+pR
ItAaGg46TP5Mu2cKlNzV1RUMhsfGZFwaQHccMCdddd3d3ehCElqyeXNz9+A0
KhCwH1v38YUgsVjMB4KRt8fGb4goi0gkQgMos57uYa0xeMqv3zBrAY76SqLR
Hndknvr6eg4ROYsBr9DJ+h4ZUjY1BR3nZx5q1Okfc3pG+0pgnDMosj3E6MlD
FLFXxnwHRnJX+1fIb4Q3Fh2mkImsxFFR4JBRxJAUeUVN/+ee7pyLFeyJJw9D
1KKCTJ6x2Ba/rjAh2fQ2SYcOZVMnbBSL+Ht40/ajWVW7YKMKlb8G/kbrhpZE
SYW5Tmrua0a2EWN0LSQWu/jynih1WdCG0hSTiFMV5LAgLLtfEHr9YCxLYIzV
kpobJyIJDtHD7vDGohD5sCiAGskvDrxa18MBY/HuZNFdKwaj4TiqEYxJCb9z
UpZkFBOJoXKN6SJTOkRlKfIXOwi9kZERYUy4ww9Qx5RK5yuAherrGzNcDtAO
rqqq2uv4KwC5GIqjzXAEWliCCJYSRsMRqKi/P97YeMinWk70I30A+7ltDgnd
tbUdn5yc5IPj4zcIB+o+MvwlFIpA7ygPS1e0h/964EADHHQA0Qzf9YMwaHV1
H7pdhKJYfsoR88SThyKsNMGvF67NoEFRUx5GAxbG4VtCAhzKrXqTZZOP6qSt
4X7iT9a7G554sq5CtnOEGXDGvvLDj5ppIgX3E7/+WeFHecR0CZY+nC+jx4Rf
/fDTB0AYSZ3fk5DG0kRbb2j30IQwDjS0Ux9geSF2jqIUQn1vRb4gYMb6X0Eh
FgQoXD91ecObIXI2aYiNZF+xmazu+pbi7aDTSsQK94ooUXrNKFvrQyLyNmeS
yp5CNWkjQHMmergviF8XFd8oqui5fGPvmaEH6Nq6ic50OWAMALNAIORTThaU
aQW+R7UY0ZmF+UMAlhho0U+/oqb4HhQyPDzsBmwTEzfFab5SZggnJ6e7u88K
N2GETO6K4AQo04rSw94leD5hSOpFZdVeB/HIAvCMzveJDNT7oZunTn1cVlYB
R2pq6sxUqAyKIkaR6k0kEnS8trYWusqhEaemZqLR6MhK/FP6+j4nTbQeuhya
MT19h05wK+U98WR1BcMCky+KXGv++t0TSlUkbBE3IBMiNWVsCFTcROFxrt66
q/K6euLJEywEFJOsqxLySuXHSvUcIhcPpNoUqpGaaApMGo5eWpbPZuqqJUAl
ukvs+wzTcjCD46O3Z6vOXH7mneOk71Z84oKuPF15f1VPVRDFkVt3KdSq8OYW
BoRBNsIUW87iJvTvFp39i+0tM3Nz2dSbpNkmKZzKpeNMUPO8CysvIXZsadq8
9cjU3H078smmYlNlJ8TI3RbexAb9BDNh6YmvnnmnHaNiZqNVX19JF52GAg9W
KYtEhohIxN1Id23KkkdGrpB2uEogtAEAS6RdhaLgOFk5Upl6gaxQhqvgTA6i
WC5iU/ekqx3wWCx2Hq6tr2+EM6ur9zU0HITvBw40wE+4MJFIAeb1KDrx+EXA
tIwzS0pkpYBm0xGA5OpCKLS8vJxxr+6JU4aEJ0DHsbGx5QwaCQDpYDDszEVY
VtHb25fyfE88WV2x1FL4BX5vG7gq8xqIIDkiLhlO8hH2IiTLK1jyfhP+wzq2
3BNPHh0hly5DoS/i2fqvzajo080yyLZM3hei0ILyZ3H4V7U9RlazvcNBQ9NB
05/N9oErr9Z9JuPkF31EzN5qhJ22NLmskAUU9VZkALFii8rlxCkLyTiziTah
xy6MGw+QdpmQsAjRUNSMgxlQVpER/K573oUbP78qGb8HWEwJQCyq6iVeRYje
EBv5h/0xykRDCnfyncld0Qequ/usw1IOoA7jk5UKoDXAWhx/xkQfZCbi4Mvw
8KijDXByvXAh8ZMfMZxZUfFBV1f3/Px8umav9EZnOB/AbTTaAyCttbW1r6+P
iUE27NAFAKGumoeBYjTIqFuqj98rYVIxsw5aJ3gTiYQecZGoUQDD+nh64snD
EEUMiHlPTdsqvYLEis15hdasy5/nSk+buBp60SY88cS0J8E0KOwUJnpmdzB0
dpbhXBRqEq/S86Unp+bum9lqRFNeNXLr7rbmL/6Xd07kU3h8K0QPAkVUFmev
h7WJ5i+T/An++XV9b57ItizJUpHgiRpQSNvPSOnJryQX92Bab6jx143/Jp3s
0JHc6qzImQjgPPiGCMKzkHTaDWbjXW4p2cW35OjtuzBPbt52FDt1GLniEIYA
an5hT+4xim6ZmppCtaktjHaNCG09w+esFJKltK+rBKnae6C+8WhLm71Yy6AC
MNjw6MjwyJXvxzMRcaYdWT2gpA9HYzPrjcVibMoIwFKFQBThemrrPnTA1y70
aG4KBlZaOwnA44BGLZLJYlXV3mXGkPTEkyxF5SlImos6OVB64ktpUySWucjG
osOWcqeo6Ze15ybnFrRSPNWzJ0+2SFtfDZBI/aTAipu2H+XMzqR7lf4XhUEA
FZN3f1LXZPceJSXFZpjTd+cb+0ZfrOySOE1t8YSLR1FE5kwpDloXWj4aWXaa
tLGshKV/Stq/EXbOhAwVOoX+PrXtaFt8jO05s+cTLQcS872TX0tTmS3NBBfJ
WmbT1qMw8tpOmPbBC2bWgBznSRjhQ7HR53b9K82NmsNOmDz+oPZcVD2zUDeH
h4cdEVp8vpLu7u4lL0wpAwMDZeW/q2/4iEPH6FJTU0cBcJbTsMwVLb95D0gv
8/fBxBBmjm7k4xR2m40J7a46ycxVz83N1TccpNQwGRrgphbhTqUM7+OppD15
yJIcvnUX9uP5SmdETi4vVXWfvXRTTfIcN8wDip54kkoQFI3cnn2j8TNknyiL
uiDBnt11+lDfHy1rt+RPDzanJ/uvzfzF9jadP0z1CWIcHuuqB6ozfWOGb/+4
78zQS3v+9W+qzr1SdeaXtZ8d6v1ucvae0ssbWVZtOH8DnPr9zcnqM9+98s+d
gNBerPrk7/bH9p1JIEm7ur1LDlyf+dm2Vk7YrUX5DudZibyDOQcUHRgsiomS
dRBCnJWbrANgo2lj0xbe0NDAaJMwFcvU1AzRjFzqciwe052z0uPLOTnzr0db
2ig6kP5X4fijgGJnZ6d+rUPRPD09rZOBIyNXyATUMUpumZychEptSF56Bs2l
bKcnnjxUgactfv0GgMOey+PKLsciIjQdgSeeeJJCGAjCjy+v3T57aaJ7aGL6
7j3aYhkaufaANhznhsY3koXeegLFpOrFAmlpsfuatkJbwB58JbOZDrIiXg3s
qguMsAqWHuHxzFGg6ACH9DOl0wTAHndaEEwj0lNe/j6AE3MpNAVgiTxByHsF
flKkQcBItbX7y8oqEomh+fn7DwLnVnqhjtnScZVLRrABqRQe3MKVW4/yLQI2
Ku0z5YZ2XK2FDPLr6vjp6TsUD7yz87S7anfzurvP6tGKSNmth/Tx4KInD1mS
tH5J1ZJh2NY1XF+k7tl7Ej3xJIMog0A9Xg1imwXDsNl7POCbBBDUin26TkCR
4/AYjHuV34fBeNnq58rjKKqVz7l62sZOsxddVelJfK+l2tHdq3MPKJquMQSo
wwEGidfCfCUx94Wx2Pmy8vc54HbKIDOOwgEUUV4/woocrwbKofQlABfdcPRB
OpXyTxMTE9SS5V+od8TRKY75Q1HBuVhiFHf45ADCyadOfVxf3zg4eEkvuaur
iyL2HKhvhNPgBPgEguEv+uPupqSDi6Ojo5T1D29HqcOJxhNPHqrQs6i26tYy
p3RGSffJnnjiiVNsEUZtDLxlPYdnPXiYqZ7LN9xOZ+ukelZipfmzgeHVJzoU
EFW2iKtfhSBwhiaknSfF985ZoOjmygBalFWU66pMgB+6VpQvaUFlK4fKAZyT
OWiMo7qRkSstrcc6O093d58FwHl3dh4zNQusNZImuuCS/in6nwAKDg8PJxKJ
qJQeCcACIRHkBxtMVoXwJ2gD/BwYGBhGyVBsSgFoDR3xa9Eaa2rqRJRIXymN
JLp4zyFz+B5xqnp3AFg2oEWiTwVshFbBl/KKD74ZvBTtPru7rELXXKcbDXQ7
skKIE8J3h/j2xJNVF3wWJSWwyEf0SVhp05Bw9AJue+JJaiEawrDjJfwDn4J5
hLOnFCXYEzBmCZS4dkBR31Hqs4PqZZbxG5fjiCopxoewQlojXByy4v/kIFA0
7XhjcHAQwIkjnrM7/gxIa+sxMl+sra0dHLyUSAwBRIHzOzo6TDMF/nQIUXBw
eTBoPYQAFxG51a8U1SSTSYCdAwMXAK0B4sI43u/JqNoq/bQj4LYt8rb9CH8I
VUajPdBBjhWZrkfYqRtCXw+jRyjUVwof+t7fH7d6DQiwvFy/kAqsx/zRo6Oj
dJBQnwTPGHERoO9yIKukajE1DN3Evr7PVzSenniyUmFrH4vxpn9UwFvDeaon
nnjiFMvPS70jGN6e0+cxaso+sKGhWDvkuyIyQcl6qZ7FZ0EP5W1zb1YdNqzN
ZnaSotm6K7REQavXOyqw5/INyzSxIJDTNoqm6pTDSxfwTDqzQwAzPgQhNbX7
2WlidnY2M3ml2wQKbg2RTL3dWSODR7ODQIN6E4kEIEMogXMrcwwfFZrGwku6
Jr28/P2urm5MHdhKR/Rz6FcH1KSsfFDXyY5TiUuXJyen07VzevoOjENLSwtA
Vvh0dnbqtoKxWCwa7QHI57iWfXn0omCc+Y4AtnS4C2UAjX19fRL6qk+Lijjk
iScPR6xMBKbOD9gNgozVsK3yxJPHWSxtM8MYQlBS4ayTjVlVkLSAoh7Qe10Y
RcPUeuQ4bKHiB6oh3UJpmNYcxUB8VYVHWKZlzHGgaCqU6FeeFwxaUg5yR8cp
v5bLOLOkYxcBcdU3HNSYumTK0xwCCBOgV21tLYM6HQHu8O302eM96vCPz+S0
eibGM3SciYWUui93eItUVu2FlkBRjtyFK3K4Jr1zNBrt7u5GnfsVxwlwsLv7
7PDIlZQZEjMwt/H4RZFqsMQaEPKm8cSThydK0Szg4iK+0MqSSudJHnTm98ST
x1qSAhMa7P5s+/mApokaz69gTHGK8PhrySjKL4Zhc+NOsZ/MZt5g4tVGNGlK
fFnV6u9dRck4wjJvtfIbymGg2NHR4ci6Yg/6J4WhiLCgkzlHfgcIE+ANaX6j
0Z4o2vvFYud1Gs1xeRYyOHipre046WEdONBv/3AyFGhkMBjGJkWhO4OXEj7p
bOKMcc15CeFkQFP19fWkRqfs0kJ9vENARwKQbhQKR5oCIahimdmuHQNSibVT
sf3KG0h5Fd1LGZl8mVaalCBGB9ItWtgcT3JJ3CZJyuTPZJ1vpus9YPZ4iWE5
DKVjaJU2jSWZixDdkPuOJLumJuVew9Y37qrNwmH5ykQLT1gqX30AXYOpThZ/
ePD0dusjmo3iugHFlYtbSZHq+dcV1ipqsXbmGvWCgKIa4WDuMorofdyqZ10B
iDU4OMh/5Z/6kd7ePr8WXzHlxxFiekV+KPwraoePlZVVlNi1wzpc1P1H+vr6
Rkav3p2dN+xlwpf++IAf9cgjLk8ZgLVU4PT0Hb0Z09PTw8OjUYEej9VoTiLp
+utHk0sdMbJ/tFulzl/YVRkQI3x0IEfuQo5W6cp3aHlDw0FonsPfnM8ZH79R
Xb1PH7pazVrAk1wQtee1T4najJdkoyPljW9BAvv06MljIEnXr1YsETs/Yyr+
ieecNWvkqokWJ0WIYdh+tUM0NnXQHv6l+yxj91njpF4lW7Eu08HlFP2IS24C
RVLB228Tw0I6Q5sl7bNfUjeiXgPJUaDoBmNtbcd1tENuy0sWMj8/D2f67YCN
aSsdOLlR2ZJ+LqYwd5zv7j5bWVnNniYODTKpyMmGsKpqbzQaJQITIC7FM4xG
exxVdEV7yDXbPXtAI6lwTjCtXwvALxgM9vf3w/fvRoah5EAglLL7OmoFjOfQ
I6frbCKRALA3OHhpdPQqOUR3dJyCHtXX15Mj+YEDDe78LIAAhWaZOE+sEcaB
/LV5D0UCsJAIUm5kXd2HegCi3J/wHmfRNsXaR5EqhrZgpd1Ze0jx8RNtX+Dg
DC2IyGcyDNLhVo6J5qPKHTIXrT8xzWgqsl0zl10Gr5hMWYtpozgcfGwy1533
cxEoGny7bZEmNbs1/keb+tbrgc85oJgSFbS2tuoAzBEGhwQAkjsWn4FxCAHD
CC8SF9fHln4AThobD6WzzXO3x0T848CuPhceYzAG+Epn0gBcsfOyG6AeQHW5
ShGYdNRL5UejPe5WwUHyZwG4NT+Pqdjxj2NjE52dp9nDms0ada4VUGssFls+
g0d+01igv6qqqr8/zj41jlbp2I/BM4eyNOwzmAiMiTEq+QO/6q3KwYXjCRUH
qWjHiDqd4sUtfEzFBftJM+ug2kz1Ui/KY/YZL3ceCKcTvSQVF2yHpIjn3/IQ
1njFjDUkLV22aVqI0Q6t8ZjBdoN2Imv9SbbsJBeBomlxv/ojrVPLSd4xGdbd
l37iD5jLZqWSc0DRdGEz3S4RkMbuVCiRYgOWl5enfNcAaQCS6erq7u4+S3EI
E4mhkZErcBW6UezagYFiHLW720MC0A6An1vFrKNEdkaur2/UoSC5hJDvM2av
u+euhYAiVKETbrxbVDaKUUfD4Ov09B3oEVGIUK+7F4DN2MoxpUqaSMLMRpvU
BSinbPcHMIxMexIap7iLfObExE3FZ+4sK3//m8FL8YsXJMFoYUXb7YYxUSEW
S5WtZsjDh7ki+nQnj4gflOokyTMn/dWaNHlDvZZt9eShSipWkLcLuuuQRYIp
r9JcVCIolEsITcJA5pHUXxfd1Dp1X26ZM3U3uWjaXhOdg6cik8mkdtABKU03
7ZArkpNA0bAebOtJcOyf7QeSpt1PxrXVeniSi0CRRKlTL+iRZAAlAvZwnMmZ
UygGoLuQdEfge19fn1ANI3Jzn+OGiPX19W7lNRlMClVyyc53d/iJWAOoRvES
4/G4XloUeT83kGNpwiQpAJbcbQDES1Vz9hm3jl5iM19JOtU8IOTKymoG3ilV
0i0tLdPT0+5rVRei0EnuBR2cnJyGrnGqFzbd9GGQc5/mnD4xMSHU9KiJZl9y
fcwZK3J8xba24+7OevJIib5gGdbvtr+ayrafFzL7XJh7LgyepBPtjmv3NKn2
EYYN5Nj4Zo1qzjWNqWL5LEznpAqt18JYoEzBGhGZ8eGnE5IWcSnfMhfecDaG
gUrOKqBzESjiE7Bg7Ya1DIAaf2gzMVV0kPUwrNmCl3NAUXep0OMl+lyJV0wE
TpR7jj6x2PnMVsHuPw0ODkoVpwJmKS8BwENEn8PQkS7sjZ1vkinwhOa3pqYO
zgfARp68gC31AqMIFLuiPel63dUd9SHSM12P0+joKFUKkDUdBoaf9RgQm8Ak
Hzx16lRHxynOTz0wMMBpXxxqaO5dS0ubGy4aFFvSL6I1wui5kare7BEVhdKH
DCqfVi8GU+DzjlOd7m6CzM/PS4dudbkXX/ERF2v7rD0D5L1CC5VhneOaCXVy
xJPHRGyeSqZ+91H0FZOpNrv5ornuy/1KRD3Ykj107pJseyWCkuLoomGdnKmz
XKr14qirNBNQG8bWYoG6LEJzSnIRKOINUgmekCW8ePVW9PJEz+XxnsR4z9Dt
6NCtc5fGRm7dlepp/do1f/5zCyjqS8zg4CU9jIzDewV5p7lau4cvnKwHHnQL
YCdKyEIyNTVVWVlJ1w4mhlJeAucwi+j4tLQeGx65kkgMscMIQFm2RSSbQICR
DleRaDRK16ZrJIfHYZ9uls7O01R1ZmPChoaDfgmbrYNlZWWkXAbsp5S8c93d
Zx3hetyWlp2dnbpzNA/L1NRMugZQjmyqgqlXqJovJw3472vqZufn0gF74hX1
MOOkcPfkERXUGzKXOHLrx7b49dITX/6y9twvqrte3hPNL/wor/jIhsLgpu1H
YcJ5sTIKf3rv5ODh2OWL124vyFJyciHzJJWoVdIUKybc3y+vT7dduPbeya9f
O/iHl/ecfqXy4+d3ncoXkfGO5Bc2/fttzf9H9Wev7PnkjcbzO098BQ8PPEI5
9Dwkpdqce70wObdwqPe71xv6Xqzu/vnbx2mpfXbX6ZcrP9kWiV+8NqVIJx6l
zFslpVY2Fs8N3djbldjZ/uULVV0v7fnX/7j74z8raMorisBgPvNO+y+qel6u
7IKXq/TEV4dio58OjVPhC9TMHJRcBIoXrt3Z+8kgPMww0W3e3kzN0xuMvwpU
tqGoadO2theqom9FBk7Er9ye/Ulcv7a75kcfKLrZJPgCmLBMBtYT8QDLNJTI
pxGSrKreB3/VY+Y4WEcN28yw3eBA/OLJjlOqCsBCp90NA5BzsrNDoaZS6QMi
jA/9ra2tgIVm5+4FgmEGVK0q9B/UCG0jgz03ohtRaZQZ046j6PWyC4zqgphI
oLoyRKSklU7JKMJkNX5jgtrjGAcAtIRd6xsb9OOIhBv9qZCwrljv7e1LcfNc
g2wiZaqj3BoEe+T6TSgaWuJHUO02hnQUJXxbtL0ADKkjuk7KcXh0BFq2+8SF
TdtbflF1DlYHmAdgBYQPwKeSk4Pbw/2vVJ56obJn87aja/ICsq+l+AKrBiC3
53d9DGvNi1WflLR/U3ryovjZ/vXu41/+/f7PoEn/YZdYgHou/8BkCOsKNW8U
25QWvzb5m1D8mXfbcHrB2K00GYqA/xHKw0UzD0yP9D2/OJBXHPzZtqO/rOuB
hfXO3ftcpkaSkCxYqm34vvIhgEn72V2dL1bCSvox3Ihd7V+XtH8Jvd7VfhFq
R/jak1fUBBt/k7f5shHQZWKBRGMOxr77i+0tLyPcfbXu3M72C7Bq7zzxDXyB
At8Kx/FPXU+/2w59v/LDXWE+Jq3yLBotuQQwWDVhg0Cq7viF7zdtFY8coHfx
NOIgwBf4Fbrz1LYjF67RHlB23/rJ9lOuKDemPGxqFYmf8avT+84kYLR5DcKg
vmHxMBSGZErZYrkqwSNBSxI9G/lFzYCvAFV+FBudvjvPZJr9p6kZ/2eDDQyx
St6EdwFu/S+qoq819sJQwICUnhD31N+egIEC+PrMu530kjrfBR5j9nI1zAvX
p15vPI+9w2QixUGZP7cYuomvQHHgrcgXdDkTSjoZaXVQPYMAm/eeGXphzxkR
dxrGpxDfJgqMLEqGL3h8S0i+dMUYNrkwsrEoAH96bnfHtsjAsfh1p8mHuJXZ
jBvMGwBK8ZXp2tX+VcmJBGwBYOqA0YO+w3QHyAd6KmCqsbiEzhtbI3pURKGe
m3G4aNDgkRDd3FBwiGeP1J/iIKJlQjVNdCS/KO0lFLv7ZXFPk/rrmT7wdVK7
O2xIyBOgODIze7/x/PDrB2Mw58vY4BQkHB71LfAwNOGU6GyGPJNuXCGg/aZn
Sz/e1/XHmbvz1pMmm6X20yu/ZdAPiqftwH7yWYLvhYdh5LHNzfmFCiviTeEX
c4lbkOoDG5aVNlVrs7wFKRWXAA92l5fpQIWcJtzlxGLn5+buTU7NlGnhmsvK
yggjuS+hHM2cK5kV1o6T4TvUyGXKTHlox9jS0kZmeOPjNyqr9gqLRIwr2G8H
MFEES4w/HT1tagqSwvf3NXX1DQd9mFJZz4/c0tJCLNyAFte6pfUY+chw1Mdk
UjwtAIABkULDRkev9vV9TtEODygbSL3eyclp6jV1Qf9TLBbj0d5dVlFb9yGT
tPylsrIaUG7KgeW6RjCAjw4Uhf2AcnauVzaNHR2nAEtnKIoLFLG4Kz7gmwvj
Rm1wn5mhnPUSaFXpya/EYlEIEzhPg5RyHd/ZYvnmrtlOjSAWWTpBvX9W+BFN
GriaiOVbILpCMXXwlNJz+YaaGC1HS2VrJhEjrOOHekdg4aDpJb/4cF7xEdlT
URTOS2LZCmDfA7gK2KdKmctV/Ppaw+fXbv0pKRGKLboE8paGtABbOdACICTn
6mJaQKlVRxSgxQEpxC7b9UGMUuQAmuYz7xwnAEy92FgUkvNtsZqKi5pondp3
ZkjDVLZId8YamI1xR+TNWgBkKzqLCxNnYVDrWuhFWjoNdthU7VZbg0VrrZTL
liGQQJJs8+hPV374EcDD028fg2Hhm5tXgKMtxqeJwSHCxYi1gBaoxUjmhlB7
jcLAr+v7ANEZmuLV0F98fjBWLMlzQyLR7Z/Dw1l0BOrNt9J/BHEXA48KrKFh
gEbWi0A95YdQjRN0/LWD58VVRUc2vnlYARU7VyNy6Qb3ffKt9VSQn7KxaEMg
iqLvHpqA1ZbA80YYN8ASYs8Fz1soH1lEgQbxhRWgtPAIjmGIGSEcQHqj4dfm
zf/t6H9u/Bw2C6b2VGch8JyI8SkkJrOJ7xfDCZwEjp69NJbZqgT7KQbzZVGg
gNAEqnEqiNCkhDiqGfq1MX0KP3qpceTVnrQ4pA17yk8Y5mfe/VmPUqrVRL1G
8H9STU2W4cSxC9//58Y+rJqeZ7pNIQVZ9UQnDqaOID1iM3Uajmdww5YwPEuj
t++SSYa0600ycF2pLDy3+2NuDIJSmo0jFoAsCNEA2psatFaugkDG8UzxgY1D
Fm21hj2NiZ1OIpF3cDx+MaV3if6dGEgCJHAVQBooJyUKDQRCjBUBt7iJSkBT
AN6IBGO1KTqn1Et8BbCq73MCLeSTC/AMoFoCldfC2MYwotEe+GtrGv3y/Px9
UiKzUrWh4aBOrwmojHiPiEooDU6gXxlr4YnCVy6KoFQHwBiq2uZPzb0j8lDX
hvOfAPqyKh8QbEfn6UoVUcevJadubW1106RUCIwPIF5iIPW++Ahmo/cKe7uY
ad5Ht+h5W0iFPTY24a79URNqkwCKxSGcTullDKr5nCaxCFErawsUaU03YHaS
a7SYzYJqZgvKiU5tHmGdsu1zbAhNTFuHYqObth5RkCmAkzzgEFrOEDjRsiX2
1GIOV7XAIByWKKIwou92xZ8KBOUyM3tPX2VsC46B1OgK7zwARTXpKRaL6i0O
0Hok5snCCGJjd5UYj05xa7DQy5VIMmNhNZFa6wJSZ6Fnd500NHdGNZT2kHoP
TQxsNkFrqHD67j2r+wIChZRSTDa4+/IPjP9NjXciszpD+qEkrWeAnge1jsLQ
wYopBrNAW5IEZg7hCOM6KBdTmVXWYsDEX5vlJkUOaVhetQUHuTj8cuUnEnuo
26G1IpsFFBoNbRZEn0DOEUlkaUiVOgIj82JlD3dTGxaTWab6vu82bW9R20AN
ElBf8NlQz1uz6IVpDbLWfou3jw7dhP7K3LvFakzUNlPHIQgzoHwaJTWqhfg8
0xZGQkfJ3MIX2NYd7B1JmlnOnoLbLFIsU6HqF1aB9xqqOwxPV/fQ2BLlq/kE
3k1BCYoGR3T+Kl/QXPAABN3aW9uH8LPCNjTHCrCaDsMUhmCr6G//ht9BpSgx
+b6kaKlMvmOSdmNm9j7MfjCS+bwb0u6U2iLBuxDAG4ETfoHKWK1Ba3rk1GOv
tDBFEn6Xtn8Nry1u0JDzzGKHjI1/ac8ZOSxyhPl+QQvFy0UNo3unBjMo9ibq
Mc4vTDOYDw0oysa7HtJW5M2YxeruPpsSHDqcJkAmJm7uQI9jutaR10P3kqiq
2gvoTo9ZzaXFYudZ5U2giwJlU4BoE2FPS+sxnwrnCCAWQBfhKGX9KG7l4OCg
X9pVcoZoYZ04OnpVN/MbGRkZHR11uyfDGWPjNxj6+pSPMCFA98YHyoFxAxDY
2HhID4fohsqE/aBSRo+JRKKrq4t714q9U0r8G729fWyByci2/P2KwUsJ973r
7Owk3g9q0Y83IGtKXWA+cEXoDhqpK6AxuOK9pS9bZxEvdEn7V1KlUqTtjnme
LwR8ImAVkhUPV3gJUq/QogKrYvoSa01BmElF4hVp+tJVz3w5zu4LF69NPb/z
tGTSJP1yVBRbEOKpL1/XthSLGSmfdGT0q6XLsOgIOcEWN//7bc3RSzdSdAbn
zCwWOASKQr2yQSK6kGxboVpiEC0gc2Uy+7dgKv7KJLgkjMqmZhc2bzsq5/+C
AGMbnGYlH4s3V3Rt5q7lwqMP5poARVkPkn7mvjMJImpssBwBEnx5YU+39Ni1
QKyd0bVENzwQI3Tlhx9frPqEH3UJyAVrEVGET0hbQYg/DNBwIYuCxNeWZrlz
KcQHkm6QxnmKX7dAO8+QjZ9LM5jN+ACYofUdl3upr5QNLg7xrdR3c3J8eL9u
mq819DEvjQ95M+4gmrQtiQLJ+Ovk7D3b7VHvFY724p25+7+q+5SutcNmYmhp
2xWxVIRixAh+W8y89UAWhqSmAHlIwc6pG/FGIynUVszF/m3lGWLtCM8o4ld7
o4vhVoYB62beENGLtkjvJr6G+XLzYoENseEqCFvDm/oTlKpbGiKEQ3kFmbSi
cBpgMC0wUdJItWhqv1EoS2H0MjO7UNL+zaZtbdgqxOGyriYJaIs1WkC9aDhW
ClLSTSlCrXSxIhKhVVuaJe611MTB53d9fOH6lPaIZ6F6NmCE88kEqMDayIi3
zHpJI3msrGfLkAJeJjIMftoPvFwrbWqqkbcdiaKjB6NEdnRdJqgA2KYHlAZY
NTs7m+Fa/U9wZjAY1qMjEtKLag4UcA6HbYEvFKiHPEfcsf7oOJTQ2Xk6SpQg
Is+UYWfGxsYoAzWcVp/KYpDDWUMhAFzhHGIaAaZmiEcNuBfAGx+EKrAov35J
fX29305UwlUclwaGFHoNhTiwog+7TGiNy4dimfrTsyJSaG4yU9THc0nR9wWy
8aL2nTAOUPvyy1k3EUDxSwKESukW1AgH2oyL6QJe4YfeFm2/TFtjsfEnIgKb
QTtHnuIUfApHL1mGHFQIbWxLT3yp9sVNhHjz5GY5IjlJa8GSdCKzBHA+zery
ZFHCYTU4QaVck4vdwdh3qgs2xGKY5krNq0j1nFfEG/ygBhcJuh/+cwEUJxRL
Zuq2SRZ6xMAXv2mOK4oswmpcxMBSM4g6VrEKNH32rVyJYUnUF+U1Uj3jv1jX
fyztkAQy3aP/EsYlVS5hbWTDZixKuz87QjQUC4qsCvkpw8/k5N1FWHCtxZpJ
QrkTCVqstVSrRf6msrv05FfvnRzsGho/NzTec/kGgHMo5K3IwAt7uugxIP2d
KEogxoCGspAGKZRkBdKfP0k0mwXTYhgCKIotTJNiONUWBoHuhi3UkSaplDcJ
zi0ojjg5M3sP1nHLdoJuekHA2vKox0yOTGEAdkD2VqjkLVjkl9enN209ioZh
uKwjfNqos+5Y1/O7Tm1Ds+dzQzc+HRqPXp7wt3/zal3P5u3HmFe07wXkbCPa
VhghNaJ4u7NitvFVssaKcTWjYmotbDOXdVMM8+XKT4SOQ6qbEWlbODmiz0gZ
sCI+derVFpA4YN1K50eMya72ryxSd0mYYRCpbh7uHX5q21EFXJs0bCxGmNhF
mhOUhUBI7T7kNkptfwL4hPM+iFoVIIpY4/fEFAqPRDu+nk6LveUJvCYvVkfV
4DTpjKV6OOXmXSnEtU7xvq8o3WCm/cBrvvLGugZe6/EIenmwNZo71e/U1MyS
A2RZxCGeYediR1GOkYaqKyo+8NkjCpKumc8cG5uort7H7jCs2qYjbhdgTkjH
H6hC98UYHx/v6+trkGpu2WCO1G1rjDqY7lNZWd3WdjyRGGKejcws2SkmGu05
cKCBqnBANYCFpEMnaEedAnzIRCLFgRwfv1FX9+EOFRQRUJ/iWkf1UZ2YmCCP
G78y/gQoq4oSJC2RmRnuRbpfyUoTB2oXjdKKMOd6SUn7V5auWXvj1IQv58A1
YBSFGKaurGVYKLfwuMBhw5r1LfA59JrUN7Mzs/f/fv9nf15IVnlNpDuWW3jS
I8Mah3b1OLcfof5Kc7UiZWZv0URBy66PLKkEdg2oqUmsOId6vzWVl4Q9NHFW
QHGLToNoVoXIVsFcKpxZ7Pbqi8Z9S3dsShfXKz/c3YhaVNx0H+Htv+KNpa0d
1PV3H/aY5kLS3ua1MpmwYlcO//An5HmC8kYTWiiUC/3P3z4uG2ZBYpNBskCG
crPAxJdwz7xwdfJ/232aLT8JbxNIsKrABRS+v9bQd2xgTLGUi5xqRLG1P1GD
AYWfGLj2q9oe2mJQ4TiqAXw4j0hsv6X52dL2q7f/xCx3NmIII0BVvk3prBb6
wMbCZvjy0j936bpmGpmp2eRzpZ2yv+wXoNZZTSFrI2Re2HNGlqPsbVEE+Gzs
G80jZat8PtlUQz5XP3+nrfGzEfT5kpSvZbaGN2ry7k+wt3r6nVNy54XtVwRy
s0RQiOjgHKo7i+2KtFEssmnDqUbqNTF7lhVHpjsgPsLot5jU1hHL10k+AGJm
2Eg77vT0IOMc+V3sPS0Fq+sjSOw3Gs8bjpao19KpvsSh/vTSjZ+/LSyxNypm
GD8BOeMVhpVyNkJ2Hc+WfvxKVRT2Pi9Xdr1QRe7PbLUozSmVUiOkALYqlpeM
LQE1TQVx15ydGiK5aesRonnFLFcQsKzH1fZN0ptkgVMUllM6topoBLTrXpnq
GbZ+WbXWKWzepjsvu/2FW1raOJtJ5gm2o+OUTwuIfbSlrauru6IiRT4Xkqiy
8fOpjCq7d5cDhNPPITM5KpMsD7kNfiHvOcokNxPkwQYAz3R2dgJqIjAJPzGh
XpWDMySNLYA6TKDcA/AM4Ot3w6O9sfPwK3wAZALoou/BYJgYS9aP8/dAIARn
EmKUgSjRnJLI0g7Nv0YfgR3CYtMW7xGAMXmR6ClU+vo+B7jrt1OdcLnDXlTX
VvsUEeqzR8hZ0o0l5a+1tbU7fHIj4E+VofvRETJLe+/k17x/3FBI20xpkicX
JmEcEoI5ZC3alLQNvqUNF3NUs9wOq1VeeaSGzl5SblZoEjY1d//5XR+zlYuk
0ZSXonRRVAAMO45uHcJJhJSMQUmVFLItU5hnSLRea0YkSVzK4Txl6tMWFyoM
Tcf4IKrniAXaFfuBk3Yz3azuoZumRlCx7fqCrTDRgNcO/kGyqUyHUrEFkhag
1RlOgHFj/bWh1p4s1aUrkUXlFgHy2+bPNWWcROli8sf7Xt83ykCI0gMzXDS1
1hrqBPjZEBuVILA4xFQJPtis3JQrUUHj58O3f9R46QXHcqxVYSnlR279+Mva
zxRTpKgYqeIMUF2btx6JX5tk4jeLIQKgaHmdaH4HyuBfLuUv7+GXNEmQDHZM
iBJt3Gme5ZvDaDOiFwtfftMcN5ghlyk8FuDpOtT7nW7pJwmrInI6CAPMgAFX
FmrWtkXeMtGin3gXMzl7763IHxQ1F5RqYtLvF5MWuxkp2YXsxu2lqm7RF2E8
EFH8ITJ+BcpaAHEO7LmWVT7C9bOXxqJDN+FL97c3zg0Jkhk+MP/sPfOtujVN
GRlFYVANn3OXbtPPc4mbdCTVZ6z78g/45JiKU03xOtKrKkxN5u6/fjCmnLCa
895sIu9szb5X/Hz63fa3Il8ci1+/cusOXr+oKz7IK+XitZnGz4bfaIwJ5CZh
tga5kWPcoFTYZEsgsCJB5aJmFZRghZI0zl0WXRYjMzQO4wy3Bsfh5rmhH/ad
GaJtHZPY1vRumdCE/8Ouj9OPZ+rPhetTS7dt2QIAQMceDlAHYI//VFNTlw7y
sbSo81lbmjIsIWBRUryqM0vJW0R3uDAl8imnc052nHL8FSAfs2cks7Oz1dXV
LS0tDqwL2E8P/Eio+EB9Y1RokEfEyZrqBI4EAgGHlwp8ACLq6AjaBigOsGtl
ZTXBRb9SmlMMn8nJSQC9UZTJ6amU69IIhsUG5Cl/VxlCyU7St2OnjhWhTD19
Mzn1NDQ06J0dH79RA+cI6m8nZ+Irs1tsZhCoZX5+HjA2jKRpX0qgljKF2H1I
0i4/P/V6SBKmYjUJsK5ToxeKaUe5Jqpn+b/lCaVtYIOaukfye2yJjahJ6jum
7957vrSTu6DUK5bNG2kwX6zsgXWEose8UCWii7xQeW7ztqMaPlFzOzopKGgh
h0VxlWE1d4mBemrbkSs//Mi7e9L9rZRFImcWaxfPahdyYSiUS7N09FY10XBZ
R6zjSRF/DCNaqNKalcJItb84RHaPgAGoHGw2N35No73BKkZejVr3pTP+M+8c
F0BY76zNOJFXOot82tb8hXhUGCMVfWRxEUUcqCT83K6TF6/RzLOgzXBJ96pM
/qeGdo8JY8AeYfO2FqnWp01EgfJxQMwDfz3UN5z1YAIssfY78nlQt09wL3IX
8GJlF/vgU8NeqOxR8QEkwtTtyrQvEUaPtAuDddmu2Re9PjFwXQOZuEtCfp4e
V9idAS411Yts6M++Ie0k7W9EkoZO+NdoSMaKi1IYBhxO9yWLQXthzxktlEGz
ZbLCmgLEpWTFscStse61ySBcuwTfsi3KnDi93hnjKLKhyFKbMEOjCq3xdPrH
EUr8/ubkpm1t+YXaLKEeEoR5zU9tO/p643kARRw41AKHprxBZLTDgdDJGBie
W3hBaFOgzAykalj3P5LGIfi2wg2lJ2HlYpvB9OdH+HPJ7jSRYS3dUM2SRLTq
JcmEr4MIExEM+8yrP+enI+noPM3KWYJMAMP4WkdR/L1Jy9hS7gquaCKY2aMy
2TGXaNdmipd3nMAS2td1dJyCogBJ6uVERT47ItaigLgGE0M1iKOqlEMHoB34
E9fFeA+AUDqQw4kLoSgAgd3d3VBCIBCiQIg+jNftIOTgV2gqcpV7rcg2vhKA
fw7aDbHlgM7s9Q9c2JEmq6B0J8ei9NTM3GsewMqqvY5BBmD8+9oaDDzph8Y7
4qWnZBTh0DeJQegduRT9vqYuVZNu6DC1QSbFfkSFgKJ9abZg0noEMrVmbJtj
ZkpVjlCqhj+9fBNehUW03yYtm5y7kNKh9sNKDRvk+r7RkduzSDxq4cWsegUD
0x6//k8H+2VUDQlapHYprzitXokmZFqprSnOWHEoRQSKaRcaXk/F6rbMkTTM
53afIu6UkFK6zy/regz7tVkzYFkI1NU+cI0fOctfoDC0YUt4w5uhvV0yrOtS
ceRIFgSVSsaHiuJTKi1pHUfg+fWGvum7P2WrFVY1m+bFK9MK8FAIQeUxDb8K
8lYglo8+G2GwRHy+wgBLDLIWbdi+lStWpqeA2QoD4iXFcSDnJhwBWFsPsYea
eJ4LAmrBjShfGI2oFJ62AmCcvXRTA3Xi1bhw7Q51MJ/hXKG1CwOUeGd2bsX8
M55/8dptCuun0f5CkfH8rlPyrKzmT1I9a5OYtvPSxnB5r9ISsu4Bt9E4IaJc
k6QyiMZzY2Hzb8JfTMJDbi5v98d41B6XVWyFeDyRn99IXu3SCFw8BhimSYQd
g8lEYlpjYVGWuuIQEI4Ouu/duq5TNoFHdHR0lEOvwE9AUDqKGMG4fD5McTI2
NjYxMdHa2kpWc5mVmFNTM4Q8y0Q0FZvfTTKZTCQSFG+QU9cBvnKcZiJMIk0r
UWoUWgddbm3+I6QWlwpWe6UAeoV/h8LAgKYw9mPadCSGCEV4hSjB0dGr7hNg
QABz+tMECScZHh1paWvd4fdRk8hMkULKjI9/T0fi8YtYnfAWh6HQSVFqG9wI
gs0AzEiVDKXpFolw46hrVrRzkZgmhUFChs7qQw3DyI7eXCa0wX05NJW5YmgA
w/tHEDHmLlBUlvzh6KUbtNT+sqZb6IULAqQfQS/p4F++K4Js4A53iZlZkXDi
Jk3N3d/V/vXPth+RunhSXBbYLfBTALnwob4/Mr7K4mavKlCU/YHuE/W6oeBw
BqAIkGZqDqP9yBQZDzi1L19kNI/XG/8g1zhNDUpY/altR+/ctei+TO8R3j4R
TdqK+BHOK+IAd02a63cYajSkql15Uj9Ahy9cv71p61GbDpes66W5aXjT9qMX
rk6anK5O7FZwqJdau9MBRYWBJXf00p4zTHXCyi79cFWcn3zpSdqcp3uUF2FU
nC0hbqRwOIUnYXZBjqYcH+P50pPSylG5xMq7Uxj4+dvtk3MLKw/PzowWoNAZ
xCFWzCuoC+1+rddyZWU/gUBRojXktAtIQRyETSLgcIRqwryW9ylL2nzaJzHx
MMzM3nu58hMK0IT+/vDgNUvz6eJQvozRRMY5orPH4+OGygHEm9asX69HEyjy
XhUgEzNgPvTn1UEUfCFbvrKK8nTkm2tOk49HbW0txZNxpP+A8wEjMXIjQFJf
3zg/P+8obQwBEsGq/n4BTcnMj92W9ZMBRh440AAnQI1HW1tm5+cAR0kCEEuA
KgYTQ4DKAAcODw9TISkZUTiTwkqn5twM4969ewTtVNeS1tzIp5nm3L35M13d
Anr5hBcJlEnJ+AJNEYK+0FQydFSBd6yRB5RLxwFzmsrs8N0d/vff/x3gRv32
UWt1swFHRCO9a/pxtk0FxFuJ0BfaucO3U7cv9bmMEFgEaFfnkK3CMq0f11hy
GCiq8NHdGOBCxPmhg3LVE0vkLgzwhcnBtKQt+i3gpH58T6xVKXn11uyzuzpJ
s8bhqdMDV2ER9Mw7HUnhV6Ibs61AVhMo4nJAPX367WOMjtJ/mgVrp1n6GVl1
YeUiKoTbBKhDhqCxAIM0/NOChOgMsKsc9HnfFhkgp07yT7E0tpwupEhQxG80
xkxHuMXUxS5D0NBrUZBjU5u3HuFQxsRpo0quidqzaXuLDDujHrqfllFpaqBY
qGmi0X6VDYkvXLuT919kKLx83amB9lbKj0Mq5TnKAf4V/gSwXPVLQui9Z4ZU
7WTXegTtMWT00bND37N3/IomNxyBBfrn2MCYZj8pwpxe/eFHk9nilcuTBhTR
IlFFPhRhV0OvNXyeCpvRcpweKhramVpcVto9vtHwB0VBh2SQKBk0g1x7OPro
kaffPW7tOg1JKT5OQFF/1AOaghiX+xv6QgOrP5GNDhcMwGAtLS2knQS0cECL
m82ntba21tU5qT8TFdm6iSA5yJguZSg717z3Xml/fz8dpEv00lA3Pe4AsfBr
E8IYETnQV1pTUwOob3T0agNGyGGWD7pA6NRxrV8l6TPTTAuMdaPRHsc55CkD
kBXwGwwLdBbQKcDF8ooPSLcOeK9/4AIcRwQrWgM/ycKQTdeoKApo2aSi0Hzz
TcLtjS6HtOOUrgv2aUOqNxvqrav7kLxsYHhjsfO6xaYyKthXowIQuctxGCvu
1jjhGteIPSJwMXeBovIcDJxLTHRf/oFdGmkB3fxW68D1KVrB7VOyDAmrwQOZ
9UChxaSM54yfqdmF1w7GZBjDglAGrMUquY9if2R/lpV2fnUZRY5psrP9Ai/r
GbAioGJtp5RN+7MW9DppViGIFXpBwL95W9vknFhuVCqWFLtXavAi6sjIT+HP
KM8a0ctStSp4RXIQfrXunGErIflg+QrZXBLjnDsxOXoEbJHWtmjum5REDV+X
se7UQFEL8UQa4VcQKM7M3hN+rxS08E1oxlGV4UIQs78+2Hfws8vxq9OsJoZ9
1luRLwShVyiT1FipAPGcmR/vCWdYywVVj0gfAeTArOPKxowHXFrHmW8BwlfO
IELvrCvoVy5PGlCkfFVMyR7sHTGs8SXMr9ylbQaWKSRlXFa+X3+//5xjSOnB
5sACGEFCBBODNmApi6re7Bn7RxAomuqZTySGfFoQmGi0R/+riZFV2P4NIBB8
BgYGBLqQjJPMv0xQgVLCZZajrS0WDVVi+Wg4GkaRbXxaPEA6TkccXF91dbXf
78dcJ+LZkApZZRtJGl4RiRq10oAVu7q6u7vPVlXtBSwEUNbhrzGCqnaHWtkN
fmZn5wFwAiBkvAr/Ql3ENBIgZBvC+oaDX/THVVpqMWJNaDEIdQ0PDzt8c9Sy
btDgY44V+cz3YnxFjmGoD0I8Hi/XnNZ9GAMTYLB+DiV9ho5z1CB1I3bB/YUu
T0xMwGiohH2lKTNl62NCLWSjBSjBPVDrDhdzHSjCOccujD/zzvH8AnI5FBbX
m7Ye5XTAjjL1imgmdBnKyweMMYmBkWDzMtOJRSpoSXHkb3msVn5vV9dGkesH
uEu4Ij+TmaWY6kdu3TXthvor7kM2svDSP3flSQ/3wwyBANbmFzW/0fgZs4WZ
VWYXrk4K5a/sTlOetnGwYsoVBP7y3Q5K2C3Eok8Xs8QkMjueemyS5ktV0TzL
VygibQhVvGX46T/xNT8b1K/M9aYEiioXufQXzhN5NntgJLeH+0UcTs6Kguc/
v7vjWPw6AW2LP8cUh4QBpu/eK23/WkSAKQj/JvwFdYxMD3af/FpATZmjmfxe
KU+QqOXspbQBqzNPbobqO9WFfrv3KMkmVLT7+JcKqyyBatLJkwYU9VmxITaC
j6XTUVpzw8ogaeOy0qwIOxG4TfrkrNhpGdhKGcEGXt4T5aSPhpalKNsOPlpA
kQYTUEQ5GqTRQg8owv3YA5IRnrwlu3z2CDAWB4WIYgfqK6E0gE96FY5KW1uP
+bV42nC+nslOv6pB5cuLRnvc/CfgHAp0Mzd3D+AQNAyjvojLRWI+zP3nRzSF
hGGSLBirq/dBdVwa5UBB68EGR5d1zOxuHpcAlVZpCVBGR6/6pD9OD+OrRCJB
CnE/+msPj1yprK6iX9EmU77CABehGQ4bxeHhUYLoehtEJEOsRffyNhWzWq5l
3CZjTqZMDeEuPVOu/GLoJ/yKl5QCHJ2dF22ORqNwq+m2Ap7W+5vynsKA6/eU
vKrdau51lNwFioKAQu3ec6WnLWgh/FaOXrx+x9AoQlpuLArR0OtSSNJ+stxI
q/b86cf5p989bjkCpPpY4SOKI6O372YHOlaXUcTnTPIJrzX0YSEZ2h/ZUBD4
H12XeXDWJDqOkKu3/wRju7EwIpWhW9C+VIanC8Ng6vfCIkacr17y2V2nyeWT
w2XkqTSFMnY6KoLd6X21SC4rzyihVlYFe5LRoZsqIpMKQCTwOTreFkj3KMqQ
q+whzMz+LGmdWTCOE/ksQO/gJRVV62uoCKwd2tf1R23Rl3S6xQEqromOH7/w
vcj7I3WTSfjvr9454dhNIPcobDz+nYjLnekhyTjLiQuVp4MkrA4Je1qx14ON
HgU4yi4fnPkEAkUJ4EOvHxTOtoahkn1jXbYbscR4po3LisWKnyL5eLHlUZVX
pMIN4dYMc6mQCVD4Km088YFbyO5GcgcfMaBIwqn64CfgBHfAapKqqiqyWNNC
PduUlcwQ7tjhB1zEGmTHG9Ta2qpfW+4K1cLnd3Scoora2o47isJcxpKpIw0p
k5nz8/frMaMKwLDdZRXfKHpzYOALTjnnfqmJW4tqrtYjGHUcMFJKgKR/p+ro
dzT1rHIQpGwmQSGvMfd0K+AxcskhJTicD0ViaG5/WVmFpvoX5YuI5W2teu16
FHF3rBvAirVIG/pU/HBH1mmAphVIGAL+pNTY1F/Sto+N39B10MS1prxHLNCe
SrZxdXlJPwpYMYeBoqWDk2niyXtFMCfW7jXJii2DJz7TtP+bNJRyRF7i2nIb
aqbKT59yK18FsoZmV58ZNFV+4RV1fhWBIq2ztOLDz4vXpmw5GlJj78hfvt1m
qePXyptFpU2xzAkYu75+8DONFk5NWxHeEFnLrXRyImCm0GKr+NIEqODWAGA2
eHhUsbykZtXdpDZispCXRGwW7Z1SxmMcM5DiTRlcQkZJBxQpqtVGitRU1PRy
5SfPlXaqoCXiXj+1tfXL65Nq06Sr19lKze1Qk9RjRQJuzMOsbfkUg1TcHZVI
pSj49/s/U7fB1uDlzWyCp0qykbBkrsxf1vW8/M9n6Ij1Iq/8xjxxQBEnwJ+/
fXz67j2ptU/CrdXjpSv6einonSYuq/aiGCL6ELHW/Jyr4DyKzUYNy94z32Jd
C9nFOLJ38JEDisPDw1aA65Kdvb196c6k8Cw6xiN9aEfnabJLhKLoBIA9jLhc
KPGYHk+7srKaQY4DhgltuHKyHkBxFDU9faf+wCHhHqJ04oAJJyZuMnyCC4kc
MxXc8vl8uquFXimRbD6R2EXqfwk4peuILqJkBRSjGKyGFNYpmTeFJElFLsPv
qKg+PXBBTV0tDWxnZyeUxt0Zmxh3tIScoH3+UvQ8uufA0lARGxmy9aCuQe7v
76eK2MccBpk4xrLy3+3wCcNOQrDpOu5oD9snEEBdztCtpeQyUOQFy9rY/qr2
HJfDakoc6YVUXKIVSSzVzVCeempvzktPxo+wFpNuBcaK7/Iq2ygmrY5AS16o
6srojyNtnEhrb0dTD1EM4WtzQmmHm5TjpOzphauTfHfkKuXC8BRHjkIASTaD
elQgQ4NiBHVx8Kltkem7bHftyGqtH1lJ+5U+z7C2GEkR9o13EEUqXjE6pcqA
foWHzw39wKrAzOOcEiiimp48u4+QRcHPtrXKcMSYGH0DpR0xLDpd7e1to2fY
vthMDuDI1sjnHOie3rh8K4hNeFf7V9JwNNWwLGfoqG4ew0VuiTIzMMSgrjjM
lPnkAUXy6+++/INpso+W3MJo9z2puMH0tWsbKOtX++MN/3966UZeEVvJckI9
jssto1FhYEPKV/VAXV53oJjyeeZ4gD7NcSOdAIjq6Oior69vaDjY0tKWSCRU
sXJYyD8FPYWvuC+nvG+IIkqJdEpn+caEYblgOOV3QG6uE5NQAhwndDcxMUHA
iZ0vdNldVoFmfm6RjadIL+wzohjFFI7DjseAfV4ArZEONyVpqVs/+rWKdATe
0tYKgLBGcy0hvbAbrVGXoc2AOeG0jlQheubn53UvFZ90qbbaBliuvLxc9z8i
7Twn6QYMnGrE0konPgA70AIB2empRwQlmjkNFGnrWoiMitKDXPnh7io2RQNL
gpk8e2lC+c9GODWw5XwqA9LKDCCakc8KZHW9nu2zfbLx/LBMTiH1RE1aFlcF
vIvCW5u/sGgHY/WWM0NbgjRA0j10c4NMqx0mtwvhgrFF/IpxKVXzNcouKVW1
NMLi22uNvemfkyN50p9aJF/WZ+aHKpRJjYLObVDZA/M4pk1RM/RumY9IGqBo
uTNv4MRqlKES8wrtO5NQEDQ7MkeMElKUlNm8SbP2DBNlVHriS9NUKOIRk8cV
KPK2QvmZL5C7/St7Pvmng/+m3pSkpdNfNbHsvYnpFRat6bfMiB6F1aJtJsy2
QesIFNNZl0W1lHk+uwYzOx8EwH6kTXZf6NA4C5R4bz5d4aRshYaNjo6OoK0g
GQGmOx8N827IlHYiHvWAqxcmQSZ3IfqvlQibCZECyPFjGr4MkI/ErwBVb2+f
P41Zo+NyGKI9ldV8BMBbDQ4dJcWG0gfiF092nILvsVhsenraUSNZIVJFgNvp
Qt0skIWwItsM+F3bAZcHjYl+2TvpfBj/JfuiV0pBlthYkYblEcGKOQwURbTt
gCJqxJHX7XlRH1wMCl6ipjeYe5/ddVptn4OSxrTS1svoIoQNzqEh3EopuVUE
irYsvYpUeOad9o1FgQ0FASsOiQxdGFLOs01//e4JAnUPEs4iVYOQkLCKlGPz
ZsN57h1l68N0jSKwjDAmFBzIorXWWM6blu4YTsvgja6ypQgXp9vzC6axRoaX
wodX+ZirNM1s0IVWlAWHB65TRpglmpQh4LYqX6UpV+r7vxEvbJKLzoYpxQVC
YGy4F2+GZN6ZwojG4QffOzm4JB26XvK4AkV5rWEqrb3ySpY8IhabbdSFJcVi
KI2kv/2bDEBRBf0WWQvpIXkQ/cS6M4oOIaZOeqYoeEMz0xxKyvXdcVCnBGN9
nxMDRkXp58fQS5dRokMH6hABt1BV2tnZaSLrRZDDgV3hCOMQDscNtVMMcNOF
Ycj/hd1GUvaLFMGAaekIw6ol6cFTpz6GI6QmnpycTjdcLPVo1qgfmZ+/D1iR
AhgebWnLvP+GPhLTaOJ93F1W4Ufzy5SVwlDX1X3ICmi/RrfqQ0q84gCmhqHb
ROOwZF8cx9lmgOpKyS2vi+QwULT2rch4FDWN3p5d7bnRKg3Ne5L7ui5bTI6s
Vx89AUs2oMPC3ugfsyCvVlX1vCCVTWpyB+hY0v6lzFIt2TYKfRamWMqYuUN8
b4tfxz6bqziePBoqurWEf5u3tSivySbLWbgoCJhW0YlS56W9UUldLf7qh+np
RALw6P8rwsopF+U1IBUvXJshD24abTG2yuVKZVRsFrEcrVB1aSUNULS/BQUB
+SgWNW3a3nL11l3t8VvIblsKCFwm/itqFgFPtkg6VBKkxUHJKK6V09OK5LEH
iqalpl8kB3abrfUDhXtKU6n8id4umFkyQ39pVoEdKAbqkcA16yY9akCxFRXB
REZVV+/TI/J1dXWVl5ePjo5mwIrwc2BggFSo0WgPcYBQGmASx5k69mCNZJpG
JQm+CueL/XVUQiKRcPv83p6axIR0AmsRvUbUaDx+MZ3LCTQjpUracbKIlrNj
B0XhdsM59/mELQEJEwPp5tBSjiHAvBqXu8fc3D0YPZ/KZE3HodjBwUFCcTqu
I5A/PDxsYrQczlmTsqmEFXVGt1VkHrRK6+vrIwBZrkJiprxNbp4ZHhX3c9LQ
cJBxaZX9xq2j5C5QVP6ektB7ta4H1aQPZDLtaIlkSyReEr9euXWHiTi1XKp4
xfo8Vhwhp4l1tFGUKItQonIcm5ld0LSHVgRmwi2IG0OAFV87eF41fhUBlZYl
GVc6uFUiaww/ZujDQqmH4efB2Hd6R7Ssi3RjFki9NnLrju7jnOIjcz2H2dzR
MFeXKk3bX9TNKVhFmZFt8DW8aeuRmdn7S7ZlSaCIBSpOVeC3rzgvtvIHyea9
aOy7kkfu8MLerAnZ+xAafMpbVtL+VRbFro08tkCRb6t6odTzY6X5Nmh7lVzN
99d6dy3E+JMtxU/qXXxop3gaH3QyeRSAosvvoJRoHw5kbQonkWkiBtPDOSmx
WExPMQyfiooPHOlXAOH4dJSI/rwZmkfYTOjBb8inGkAOmfAxtpmdnSUrvkAg
AOCK3T3i8XgGtTKIPYtK6tNgKEpKSlpaWky0uPPbozW6V0My6oPxBKxVonkD
ZVg3Afj500BW6FptbS3hagr8iIylHw46WkvGpQzSKKMKdHB+3pajnJsBJetY
EVAc3D7NL0aCbd47RKM9GUZJgWTYKfh1speEMDPvDhwBfNZLchcoiqxkynAa
fgpcsdrxXFjFqYoVbfvLd9tlTEKOh6OmRL3BnCZjRbKajKJaJmiK5r681vhv
KsJeU76yrsxTxopsTTcjnD6c0a0fWDTzeCEL/1jbTbdPqDUxUh/RiU+/267T
JppnrqnMJuU9EXlYNEY3zYYi/FxppwLMa2ZNl/xP+3vz2HK1mIlo8jch72zx
3C45yKnjKHKCFRtcjGzedlQk4JP3e1F7clfc/l3tX8kg86i7Vw6tQbbLfbFa
POTZGOM+fHlsgaK16CTZukBaJCoKXrcnXEWRQNSgCVH8/9zuj9P2V+VqeWnP
v5qmyZdkJ48CUDRZb4ucDwHFhoaD+gkULae84oMllYZQ1CgGtSadL+AQR47m
yclpitBIRmtlrkg4epMMzHLiV7nn9BNiijEDdAStJdZrd1kFVAe/iqwr/vcA
p5mokw0EQgBd4Hg02qNjXSifygkGw6ZLdCu7srIyckghyjSNP4sUQmjwBboP
XzirYLryTS0zYLoGVFXv80kTzauzs/M0vPrt6Ecas1zzzRmhQJf+97q6utPV
C1ixSotgAyeTOxIJMbeEEimBY7ou6+KX5Qw56opGe6ioHagidwfYWXvJXaBI
kAZZDsHVTM7eWzKB6cpETr9W7BT6/nd1nzIytM2KFAJF4cZNW49kMVGvKqOY
1CAiHRHY6+ylCUzGKgMV8hIm1L5C9RxCxBtsPD9srD5MlHOapGd/+FGqZYsk
MYuxMcVg7mz/UuuI6egFUygmaq7RlWkJZqPqzCW9uDWAi4si8923WsKgkNxN
CEs/sYCSq/KrdZ9ZPkdpJB1Q1FLPSJQIv74VGVA9VOOU5V1MlsLkUEyBH8O8
g+AHnhqAXuSPnCeL+fgCRUPbvsmNj7Wf0swApcXGamoETJXAiOqC738rBjk9
UBTPfPiFveceXDex7kCRx3x4eFhHC6S+NCXwu+rTaCWANHpYxZSzKSAKQGVI
7tmgxfz8vEPdSWmaTQ0ZOsoB7Adop6qqyl0dYDxphYgfQDKAOTs6T1OCEgC3
OrVIkIk+0DadEhR2gEpFm25xoOwtAMbSaZNZpqfv0Akq319thoEiAbznd3kT
OwZEBjkEaI0MISXmA7jVFe0ZHh2hXgP27lDqaRIiY+FCPV6ioxblGC7DTmJs
nAn+K1mZukt2tJB+AkqnGqExlVV7HR1mHpgKjEZ71t2lJXeBIoIKqX1+2Z50
bHXEsC21PD3uPjFAaApddMmDmBbrZjWSEi5m0ZZVDrgtGQaldjRkDO3/ddcp
hS6OqHQ2MvkvWXvmiXR+GMxq5V3IKEIdxgGfAUdZE74AIc306+ZtR2dEQmRp
X2da7bDCfRBwPBa/lkfmf5ltWYtDF65PmWrlXFwTAgyqOKds/PLYZEukEQzk
q/SC+YUird6SjUmXws/2tiJKhMKxpyaxwcqnIctlGuA6lhzEYDsaeb4Fow1g
Sl+RH/xRJBQfW6BIYhi8jVP2unYHNGMZtq8rrtTU3sSkAKm/CX+Rcb4Sz/mz
uzq1MrLs9boDRRYKne22VQM5cKBBh3bkJ9va2prOt0UXxwkON+cMERrp2mg0
SplfANe56CypV4I/fTcyPH5jQtkuCka0pk7AMwIt9SrZNGA8QIMUApoCG1KZ
ExM3OepOusbAn3wqZzGBz3TQSxgo+kqj0R7SJpP3TcrRoCMiKjUykMPDo1zX
0ZY2SpbnV54mgLGJzISDB+obZ+fuUe84pDl8DjcFHXUByCfY5uBjHSLSdmsp
VGpF0uc5NcpGa9txwuHu5Nf6+MDN9Qux7u9nrvtL4YboKcqcBHBtJHeBouJq
hBaspP0b01Qef6skksgypK5zkSCGYXZdvqlyYcjxkTpoYewX5pQcsKpevf2n
lVb6MFL4aR6R8vih3u+4qLziJr7LFLGco/1grKFVZSQM7btp/vX/e0LGNRIq
qqaNhdLXY2vzAJ9n50mSJoemxPiWrzeeR6Aezqh6Dj/zTrup62GXYvBWR4yF
6blF2Tu2YlVmilYAuqLgxWu3M5eUHigyEpYo8X/ecVojYFUfBTeeTX9LECiy
lYUyzRXJ+5gvemrbkZnZVTQMXjV5zIGi3YrDsawq7uKBsua5qsRtpsVeivIx
yn3q/tLek54cuuZBWJFHASiiB8oFtbgLlKUThpTsg9SOAFR0NWUZ0lmMlxz8
qntYRC1C7biT8jgDrsjgOExVE1giqo10xxq0cD5ps7Oz0CQAaWVlFYQJfZi+
2d1lyn2sB/cm08o6CZBS96IBUwcCpgLsB3gIcKDjBPpOqVXGJsZPdnbsENrh
1NpkFjqf+DqonQJLEnCFLsNf9wCMFI4kv4OmYtXiNvWijV+8fwBOgIYFg0E9
7bVeFym13apeR0u0Z0B8AsGwfkJdXZ1DK82jBG2ORnvKrbjrpT5liwi3w2Ee
aWK4Ia6lxeVqvcaSu0CRFkdahY+Rl+6aqMCu/nDHFhWHR0/6tDYzBjt7aWKl
TVpdRjGdGKSxFWU25bOjMcVyKcQoKNg7VGKy5l1lehEFZBMA2SFfXp9WPhFk
xWepNa/dWiIYJmOhTdtbZFjItIMmPm80ntfVc2vzptFysHnbUV4384oO0wjn
oW8yO0H/vmsws9VE+vA4ai2GEdjSDGW+3viH1etBsrR9kHyLyDSRYC3HRVe4
NyiScdsQi8z2Qk64hkQ1cre1yrR/enm8geKjIWickLG/9P3Ba3oUgKJJXr1p
4p+Q6NCxr+9zQGI+ld0Drk3nV6srJUUEabwKsz9T8ri0bBJdEkWTNspGBweI
W5ucnLSbvYno0ATGgsEwedyQdRxUAQBpcnLajZ1MjFIIEAsRVDm1X4TK8ZW4
3Un4kv7+OMXnGR0d9fl85Nvi7ixleTYwnUpK/2iH2Z5fhbyGXpSVlRF35xjS
oy1tPpnGeopiP+oOyG4VMElvby8MBem1oadw49wN0EX44JTsfHeHn1jKvr4+
ZvgBZF66dEm/ll1XCHITz+xXOR85jrrDPNJEW0rd4d0df3stQWMOA0XFz8Ca
NXJ7ds20X7DYyVBylMnXslSkoWuS41YcpCwJK5K1AYqmiPL3hRaLplla0DHl
JXTrgaffpqmA89fIQG2Gmd0qp1+T3Nb8BcInGT2GfGnzigIAdZbz/MMZF6/e
IqQkk8ymGTeRUbHrW4MhimFjVx+eUI1/W9ll0XFa2EMMASrJZ5GcN2N70ns9
R2QE9QLpuv4vnyQyFbRCEapnQfY2IxoPaSw0QcdmYR685QiM/74zQ8qx2pbO
wxoIHhTd5vdhigcUV1vYM07e6EW5fDzmQJGnI4rlwgpBgh+aDYDtZDoOsKG7
+yz5U9CFdXUfZvBzIVqSiabdZRXT03ccJbsvIQTCenACgY6rSP0KVRMcQq9n
kdxE6FKXkUOkv79fJDHxlUSjPXP35mv310ELO10JTZKYDGx+fh5zrJRD5fCl
ouIDBzYj3Te1GQ0U/dyAlN0cUO4nY+M38LsQAKIEoR2FNyHxCO3kpHjsgAMI
EzChIwR3LBYDcHjgQINJ8bfRGyXzaIA48r/o+VlIy9/Wdpx+HRy8RE7WjPr8
UqEv2w+wk5hMdy1S+68FxnTImmHFnAaKnI2CVatrMmpJiU+2hGQmEZVDGQ5u
1JR0PZfHV9qeNQCK4tEyzJFbP4pAyoxeijm/jLaYFh85Fr8mLqHA4yoGYbYr
PUEI6SO7eesRrVIy7BSj1z00ttQaKv8K8I/cKvUcJSk+xcFPh8a5yWqqyqL9
KxTE0wKuFFCyHsokyH5DSKKiB/TzO09n58ySJ1+QiHwgiyJIYq+a9Fz+QULQ
4hBnOZc7C7QZIKxLW4xtyD8vWj7QC6Y2zMRHa/n+HjpM8oDiags70Vg7xxcz
OLM8LkCRpbp6HyfpyMCnjSgZHh4eHR2FH/H4RV0TTXpehiv6Wg9ggGPo+ZQ/
rLsK/VcAosLJ11fKwJWuHdGcUCg7nh8jZhNoIcdkU9Cefej1/HnKLus1Ulxu
QaW2Hb89OU3eFpzGxXEymuGJ9lMAHF0VS6fRCQCi4BxHQhZHN8mbm1DiF/1x
+u4gEvVLyImGcJdUQKNeG87p7u72+XzRqC0gyfCoSF4DUM2g4JYi/3XpN4nB
lAOi16In7/69Pa4jAU4AqAcoYJF2T3fg3SfmmZrN7ur67VY8pNybCJV6WYVu
7bnGOugcBopI5cFS9XLlJ7gqrdEChKt/VMRMLgioAIAR5dWisuIi+jo39Cgy
ijg3ibH6Ze05ilgobM5lRkICXRL3wtj+3f4YdVldKUTL+LJSkVE7jsWvs8pb
ZGBUERRfqjq7TM2wYSxS8BlNH5ruOQkwBbpWWwlLSk9+hQ9JkwpyHpTcabEV
+xHGPHMhaYFiEXk9Q8khMosF/L+Kjb9wddKKUancnFUUI9ES8RbI7DNixwGz
xDUR6HtR20qQq8WCvAX4xQOKKLkHFE12llGbrr96p/UJAYojI1f09ByMykzS
/KL7sE9pFf1aaj9WPfOvdKaDtkKn6VG/Oh8ZpBQJiN3woAydnYkepL8eRcUo
K5oBk5C3MtQoXCSwkQy0hBdMxgwgDqwIxVKmPIBtZRjcOyVWBJDsR9Ly0qXL
8AXgogMVU1pn+EJeySNpDBTj8Tipg6HBX6BGu1yECRpPeTJ/YXQ6OztLsbV/
X1tjKv01c30oScCq/pJdlSonYHnZ7wAoth5rSznaeqXQNbpTdH+Z8SNG0bqV
GOWGziFsiWaQ0ttlbm6O7g6cRn40jkopqZ9PSwCU8tY8bMlhoIioBtasv9//
WcrLH5LAvflFdZfMySItFZsIq4jkJhIlChKmRMR4eeRsFPnpaotf1/wsJFDc
IFXnCoAVHJ6ZXdDDBHHs7pVXLBW/8Hm17pyoDmN9yxR74tfIwdi32MLlVJF8
5p32vKJghuR99HnmnQ67PnRxLbdipe1fYyObyUdetbZZIb0whSicvvtThkJS
q57VrkTSwgWh/MLgKvaMbve/2966oQBd42lfhgaKgl0sZk26yl6NQcU3bT8K
XZ758R5ZKVhWoYQVJanoqZ7NnAOKKrW0vHkwjcA+IqN58OMDFKGzDQ0H2d1V
t04EGCZRooYPddMy/k4mbQwjdWgE5c/PzwNW4YgoIpvzUo6u5FyjSrOQnsh9
LNyN/T6fjyPeAJ6EcyhuDOd/IZItHVB0AzBqZw2mP25pa/0mMahsI8fdoIWo
S2gMVA0f/U8iUZ1gZcUwkmd0yg6S8zLBWtFT7IVDyZuytQThCLlR+EckPy8I
ZTQit4kJ+dZz+HGiiOFawOd0F/TxT2ccKIKKa07Q+j1lv3UOYgkNGB+/QUYI
UCmcDDC4srKS71EsFnNXEY9f5I3GbkEqro/7cy4DReQ0iiLvnfzaCqS8Fhgg
+VJVVGj9ips32pSeQWthQoJx54lvVtqetbJRTJJbwV+/3aqnrmZezspNXBQW
5mcqXFtSMQlZOJgbpvRumJpdEPBGRNgmvCQhE5lEGkz/ZSxqQTweyGgVhjI7
s7xU1W0QOJSNT64NsUgLa5kIRUhaWs77bDmGoJlfYGNh5NzQeIaiUgJFpmQV
pyrw52rCD0NE7f7V/rOyUmFU2YzUZQAwqoK+QfXkRNCtJkKAf/O2FtglXb01
m7R8XZPq8cGEOobHKOYYUMQoW0l9qwg79A2FTwRQFBlSFOSDJVt3jgCAQVCB
AYMjFKHUPNoP1rtsAjs6TunEI8fWzswaERlF+ex0yg7gBACV8vJyqi4QCEAX
osh86uFlTArDglxWStDlboCBYWoIKx5taetHF2DAn45o4aai76B8MUQKRFFp
ZJVHjB98cY+GSUmr0RWF8JWw8dvhn5i4mWE0NFX7nF+ZHYJUVlf5VDo84ZGN
gwBtAJhHJgEU8Icuh44QsOS01xkEKtqzp6pE3XoKCkQyPT1N5UDhMBR8XMSZ
tGfkYTyZLuuf7kKVzh/qYUtuA0VhZRfGhLPS0HptuKIXqrpkaGi17uchw5Mv
Vm1Js2wsbNajRi9T1oxRREvFBQCBG7Y0k+aXTATzCsKUqU0cEemDw8+824YX
WCxfdoOs9nvJf/nkW8tVuTjEX9AhQlq4LVGFsfjp0DjBSz07T8rPm42fsnXi
KodkX1qS/vZvKLC25E71u1kYENQcWrp2X7qVoZRMqudiFdITU0hnz/e6hAat
8fwf1a5BD7gdwXTVlMtPkboU6ahAWe2Kfh3+Vd2nIiJBUl93SDHtAcUcA4o2
E18zuffMUB6z4o87UATQxSu1ruRlDaMtth565i5ZpkOl69OUmNFoz5KXmJi6
hQm3dKcZ2pHKymodldHBqamZEmn/tiSBuagjMSbiONGJI6UylEyBdMbGJupF
7HELBQF6pGEEMEYOMo6uURCeMrRLJG8dOI2y8qUcCofAJTCQKuBPsj8+4POX
+v1+uF8ATesprCJ80ByxUoQft+3Tq6v3wXFA13pdbn6VhAIwsqWBbgAZRW90
aoZ+FQ5dKYXH8VkX9qTrHZXjU8HSl+z+w5DcBorY7GMXvndc+LDljcbP8mQO
tYi9hQgGCiPEurx38uuVlrxWNoryy8zsAjJyFAGSV9WgMlmknClYncGmZUly
h8mmYrzuud2n8iSQiEi0UxjZvDUyNXdPD5OYthgMO9M68D3jQ+QV0wLF1xv/
7dzQje6hm2cvjX166YeziVs9l8ehRw/7c27oh57LN/7lkyGJh6m/MrCMVN2q
AEHhj2LDGUYuY67nCGcexxjpq/sWYAyirUd0oGvlCpcOXBHiFRWRTrc1rKN3
KOH1hr4TA9c160QPKOYYUGSBSeP1xj/Q9mfJ/uYuUNQ9Qfwa7aNraVtaWgB+
ADaQ7ipIVVFIlqgWOHGJiuwutIBSltlCSqYMMG9OifucART8coH04xTVUO9m
Z2cn/AkQnR7bZ0lh35be2Pl+0gtXlI9N2LBiA2YM5CPDw8Os8yWBoSspsSIo
8oWJRKK+vp7wG5zj8/lOnTrlQkdJ9bEJnDQQv+hTERep2HKMG1nf2GCoxkdR
7AEPpdDAOrTPbtEV0D6V0lG3X0WIWw5PiKMc+BVQKPPPVVVVFFEnnZAvEnPa
OiG8ZpLLQFH+aVWm+hWJzFiRYtW2HXk0GUXTtCAf/IOpn8MUYYbTtKFHbUA+
AMWhfzoUEwyQRHAcJSNjFWlOGL19V3ZHgIqPUIMJX5ooZqPmUJmx8YaMy6GS
U2f0euYnGZc2gr7q0Xq4HwZUFrhSt1KtsxQqJ1TS/lWGwUwbR9FajsX31X5J
pY7ef/JLrlTujESilohFaWZ0JhJIskCyvpu3HvmnQwOB3ssyG3WKDUeSf9Cv
kl5eOQP5xAFFQ7K1KsC+CFJg7el0ml5Zd+jzgCmtPtRGklIN4OVstnHx2u3f
hr7YtP2oHMBicud/PIEiCxm5EddXq+kWSdiVA0bp/Pk/qBCI71GQap0EcwtN
kv0qgDNVsXwYANCU3VjIJ8VBLZIFIyAuE00BAcykRKGGCj9YXvFBVOBbK1J3
5nkefVsEgIEunOw4hR40Tk8T7ikZQ1J7GBlCXbpdn34+f4dz4vF4Zr8Sx/nk
4k3qe3Y4Iuw3NTNN5zsgq17v2NgE3XEG1Tqp6G4JADnWDpNdgY54Jycn3Z0y
0W96BCVdv/SrWjHcoiPaj+fMQuIBxYcBFGl1UK9W8sK1GQ7boodS5EmeMMCd
ufumyvOKFy6djCPlY7y1eYBp2HxeZYoDACBlgj15UdpllBYy38kEoyyVQjEd
UFE0r/i1idyElYngQ/2obCzKRQgdhF2YqjC0sSiU+VFZF6C4SPGxjcWZu8mn
3z6GPkfNcgehkHl+kczNnek9pfMLA46X5dW6c/V9IwIxKg8XE58Zyn9kQ5BZ
EdhPGlDkqOb8kso33OSw506rDsP1xfJZky1MXrl159iF77dG+p5+97iKvBqm
tAKW1cFjChTZQoxNDd1KXscsR9k3dItEQGijo6NwGmUGcdihUVIVVlu3tLQt
s21kSucXpnQCiwJQ3IE6XL1tlHu6oaGBbPwc7hLWmfiJ9X2+G1FuednvOjpO
TU3NpFO26kcYK46MXm1BW0TK9uI4n3Trfs3pu62tLaW3CMAqaGRra2sgEABs
qbvJpFxQHAcBd1VXV/t8vs7OTv3uUMwcqL1LDRHAeLizjqbC5XALYLjIdtGR
ojGDiCA/WgAch3NQOl+YlAdh5OFu8uAoC4EpKp8eFUcI8TUQDyhmITkNFJlD
UGkyFlEXHM6z/LgxHeEWvPtifT8CNf7LJ0O0dljOj2kk7aOLLjA/f6dtA0A1
5cZC8cnfaPiDoezkJY7NvIwa5j/WditOY1mMolrRVFbrpc5fhQ8qmsngUyV5
FKZ9Wjwf5BWxC48gUGSTJEAa5y7dVrNEhPI8chdQpZ7R8VzD8CqtGz1jwjz1
qa0ib07P5RtIXv1kuqK6JxnvrFCeNKBIL6ay3FhUrxIdNfmd0qBikrOu68Qj
7BwPxYZKTiRgLkLy0AqyKml5Mi0QxrGZ36PcA4puTALIgYMfVlR84Eju5jiZ
ZXp6ugU5OumfgglWfJi0d35+Xj8/iuZnlK0DytcjSGcWin8IoAuaRHwdlFPf
cFC/thfzBR+ob+zoPC0cLnb4U+Yg1tEUusC8zxAXEKNi3lwaXkWvAVKlrgHC
gfNTZoIWPuNoX/fN4KV6FVqQuFCW2dl50vnqHkBE0LmTkjjaYAoseoN8ZAAl
Agp1nwzIU1gkYhgcuIRwo6M0ANVQb1/f50db2nbYQxhlcPAhgXay03pl1d50
N3FJ3EuKbD3lNJ0J9xEfJ5HRO13cy4cnHlDMQnIcKFq6J5TkR7HRPEuXJG76
xi2sepamdH/97glTOj2atjUoZfEpXwHTPNg7IgovCrEqFoFT+JwKiE2XSWox
o7yy5xNKN4xRWQKZHZ+ZKWXAprDlQycV8zDpjD2euQKuyq4SgNP/z97bRcVx
ZemCSO771lN2z+Os23bXndfpsnvN23RfuVzzetvLtdY8Ttu+zY/6xZLrzlrX
tjKRwIBdLZDtLoG9VpMpyYaExAIkIZDdEgmSDciuAiTL5ke2+JNLoD9AKgmQ
BBkx++x99o4TEZlBCiVIVuVeqVQQGXHinBMn4nxn/3y75OgjZ3rWmiWGEPt7
pvRFi2KSzVyzKhXE/1MgVoQabkYuevZjjDG7jopbR9wY//kbhw/0TlqGTsy2
OcDWWkvWxT83oGhYkPUtw75b9hoQ9bOvPUVPjV7e33sBhh90139+q02Gk84d
gM+Xun2aIl5zManFgqaLf2w1itRpra2HBSj6SbbtQFA3Nj5Zy+CBYlV6evrM
s+bnb0rmXyGdztCrJxKJwCkS2KsSrGBAjUCI8fFJYu0DuFiJSlExWZIA+kok
EhGUWCwGV5+YmLKVkvN2f39/XV1MlKJQSWj7wMAA4Ux/DZHHJixGZw+mmpm5
4mEEIms+EW7TMTolDYJDgGcAOAEpkWMh7AEYLMV6gNbs7CxgZuLYoXM9LOVm
JVVIS6iE6pnSCzGC6Z77+wcpoXNAJLJfSGlJd2GHO/TGf1aAknZoeLQYEz56
DqMq7QgpvWLlhoe05IDiGuQnDRS15sAiA989+Lp5++7Ptn2q2WYcZkX2V1Rg
oElPqeoUUl2sbnp2XVSZFC0YRUjBF9e55xBj/O3bnzvg0+KKBRZlY2o8J2J6
VfVgkZjJ1De5Ka5ySjY+kqTPmNrq9EZBvVInEsTNrw+Oe3o4PoqWZla3NGBL
HvjiBxf0KuKXxtaGPFdAt2/ceh0DtEJSyoHvJzAF9pOvHVRZCJO8YsAKrC05
958fUOSbpTedPXw9a3bhTvf5y8Vt516q/vJpBQs5aF1BwYYnCslvtgl9SmMc
3WbmUm9CHbj6STL1BLc37ycLFG0jiIAwg58Bxq8d8uEBZZQkHZ0/MRxpHc1o
1syFMBUgLrkuqQ1hf1lZhZjL91Z/eGn6cojt5lK9BNrHTcWd1KS+vgFADoE3
AFfwJwM2RcwYjUZ7e3tNvnF/b3j2dHZ2oX6y2vyJEkYLoyOlpClWEd8J0RAW
6yQ43pzaCwsLQ0NDHR2fET4M4YkAd4XQhnLiAC41HREB5VJLof5wieqaj4Q+
kYTil6G0+fl5aGDIly0lZRvN/VCacCj5b+iquA6wveoWXllIoA2dqKO/+TZ5
YszXW3JAcQ3y0waKamhhejWmQ4SJ+JX9vXlbDyo3RaZWZtpwUvuoqUEZiLWG
5z58xmQkn704J0QxhrNTY7TvAoYqJEV/tWrhcNg/VCV8OQeD5ixFZ5Rfn2cM
adJqrt/HUbhpnmpijKTUewRx45pPUgXIP3IaRd3V+g5ql4OPeyaf2nYQmxB3
2hIU0UBhL3FhoRfrMwXa802MiR0T9j/zVuvJkUuSCxAlZ3peTSyXtlAblTEm
5cjg+Lb44HOl/6EGZEEDYvJGYTYQV0O6rXka+cNP9RyVX6+WV2h0fmF34rX4
V5/0Tg1evHZq9OpjTI9jMZ01mYb9YSwpT0n5Z2XlnrARbmx6nUkEhBEUs/rL
FYAQqfs8vnCJRDcxydCvAKUA6/aw+k7s2kI+Aw2EA2APQKOh4dGj7ceq9ryv
SGPQzo7eelpJCKCrvb29pqbGoHNJSG2Dne4APkF9JAZZCqRawWM+O3eDyuzp
6ZED4FoKXtZ8JEo/OAUwZzS6X6A71DMS2QdoeXZ2HroCLgFwlB1Ew3QAADbp
ebJ6QwmwLWzhkej+RNdJaDuHisSo5mUI76FLV70v8hNUtQI9TsmfMEM+HzgL
mmBGzZMrQl1dnedECmkJF5fuQCfPdAWuh+SA4hrkJw0UDa1dUoJHxq7dxokD
zUxar8g6H80YqSb3Py2oBCKEHO7ngohF952mOUj7O+HlAHWwhpNsjdr3ftXy
n9+T4Ox1foWV67PzKL4lUHfKDpAbKaohJ0dmukavwF3rPn85MXoNvmnPqdHp
xOiVDzrPB6fee0imZ+axsRy4CN+TVxeV3b9Qop7jtI4IROkNPvcAndpbc3gW
YPpL1mLhT/Vw4yTkag3RLH92QNFFE6qA/YHe0Rc/+iKvkF0FnOiqRteDI24Y
W7XKnZ5QuDtPv9m+pep4ydFzhwZ/PHORuVPwIYVLwBgOfPR+qkBRpmbSehF+
MMNAALFkrs8hGhmAKJ79krmD1IkBiMsvfX19BCrcuzUfxfTlmbGJcdlJ/oFS
AQCoACbLXOHJLpIZ2A+AhDIDknclgFgNMm0F6gB5/m5vDaBQqe3S0lJ//yDs
gWvBuYlEN6rydJlR5LiGnWY9QUhhWFn1HrEDiQoOipUGXrqkHk+M6Q6LYReO
b+/4DOAfBk1PwhUJHhM1Ivx6sLkVsB9csb4uHtaKwWEuZyf1G7xT+gcHTFUq
lFwb2SdwujZyICU1uke4E3Sj4KLFTMCuPBXdB3tCwmEgUc5rj1I3xHv8sTbY
AwqFepLdrLfkgOIa5CcNFA1gZkxVyRW4xciTfJBjPeLsrYTfaFt8/8ToGiZu
QGY3FxbJ2SlPOG1wnoLh55kxM0GJcMDzVcclPiWPqWZSfkrbzmktpa5z0u2i
uX6STDqXdacNSt6jnSvOr0H1eVimZ9tdPWbzVtsH+saeefNwnpdHNMWHlxtx
o/J0imJ6d9jdDWP05kLM/FJY91JN9/ztO7mo50wFBzYs+rY1/eHJbYy9Xe8o
5096fMTJEJNMNT61rfml6lM7j357cuTKjYW7lqwXzGeHbwesdNx9+5gARZKF
haV0WTMqK/cAEgCsBYAkJRGfRwB7eGb8OdahkZGRwqIDSvD8iugiTLw3qwrx
+yUS3fSnCnsJuWIl0gngwwhzU6ObYgsAFR+gTfYPnCFnSFGIMfF4NRnrE2jm
rquLecoXgBTm9DG0H2AnFXiUlZCA2AFGAiAEcEh+ktCflFeFq1cO1YN74Wc+
BCQJyK287LdExaMM6IqKUPPWzs5eA/QI5yZ8nIqdUG0k/Fm9iw2Bq5QZBuJ+
DJOn7sJomp3jE1OLi3dg3VFp5Fsha3WISTibWw7BzQ2FQgmDvpvKUTHd6jB1
T9N5Y66H5IDiGuQnDRTTyf7eC4LfSH+o5/EiHb0L1wVs4FIAphENjzjbLxy7
p3NUD6eiTzABXAMpkSavBmnS0hUOxWJyHDPXcNpPpO+CR5G4sRrFLMhDND37
xbKX6f4Cavy49wdyFkUbZfyJwgadqKjIMGVqpVMc45i0W+YmndWFVVuwc2uD
vo8wPJQjnDaMPlf6OSPVpHaZ4HoEy6MHFFWHPPi1LNe2sWSz7NmFO6/s+9rQ
FpLysI4T0zeghzDtb8ojfwzsn3+s/uJ3J0bGr91arVNd4NY9LB8foEgvtwGD
3lDszvDTpUszOmUbWngBrnhOzETgLAEJMPUnk6uvGgjnoExS5j5AceiLNzHu
FnOPSn2iNaKnaQ9gLcCKq5KBm2wtFMss0SJQ1Pz8TfbKaxF4Q7pEgKDCH15e
8a6YdAVxSfYogHwA2KBKCRQBb8qnsXjX22UVC0suihh0m7wD96Wm5iMKcqEI
HcBLAbEhWEmdQxD2aRqilkMTE1P+7qI/ycWxHe+RT227eqd1ciIVT/hzT08P
tQuXHuGQW4W4QytvzxDWBSQMSNu/DDl69ChCyhKVbjtjMqUHlxxQXIM8lkAR
RvNT25rzCimYMY4brO2BDWXnVZc+OTKzikbO0UTZMrn//I3D5CKoQEL+J+TF
9/L+0/cbFCNXeKHyuMFyw1kIU31OjVyyrWWyO4sP5EbGiz24PFJAkdWzyxyM
vHzh6q3X4394ZseRPIUDJTyWwGGMgr71KJLE3EVN2sRZVCfJXDAtYIwgIlIz
YTqbwsZ/in5tC/2L+tI6YWbOSS2PK1BESeqwMid6Jfn+iVF8fqkbJcqeyPM/
1X279eM8ZL9Ev8Sml2q6Dw1O8hoqE5eMxxwomq8FCSsIKzaSPvmJ03Ao6AXT
Oim7jh07ZjL+zaGkKx+QAKAF0SD19/dnUrFxduoLGRkDTZWUH3iYRkzyWjSj
Re6rN2ykCoTGUmkVFe/aGG8iKkTJ6sKhKNOmYm135R4KqU5ZvmcDM+gpwkOz
AoBvY7GY7oEdu/b+7iPAwCmZGP0CiBTQNdy4CPo3UtRMiL/9fWgmZCSaIMDk
8IlG969qibZZqQiFvLUjHMaU1lKNkFGsZHIpK6sAKCtxN8F3Bw6TupnazvWe
0XJAcQ3yWAJF6HmY7slzTPV8vg5/3qQ90Fj58OGp1UzPSZpzJGa2dfBHaoIo
lGj+GpyaX5MBTjHC/eOHX0qMdl6gRnHn0W+JlM9lNM9eTuQNkEcQKFrefepN
dfbidRjzz5UeY11WPRO5G5mpdeA5+7YBRPxnos2JsQ06jl4KcVI84rBpODRw
iZSKiFG1BTz4zfjIAUUc9g9+LS28WLOslZu3775U06UvvZX6sMno9kYmI8L9
+Z88ub25uO2b8Ws3WVFjeAWvMts85kBRBHqm2Ig0MYN8ydzZzNGyzc2tgt8q
91Qd7WinBG1wOuCK/v5BP3Vhb2+v453oTpUSoBkDqCMXknAJD1ak/RJ4y/UP
i9dcKDMSHg+/jfkTdAXUX6JOkHNGo6mFBRdFJHJxg7xDV8QmjCsy7dbDtZF9
AiMBTe0FJBbdD4cBFhXmHGL8HkcGbFOf2dHRIblO0nWaZ7/FPISOkZfjfcJs
800JuUmjKJBS/BtXFRV1wveCYmeoGmacO3UajJB0iQLThQhVIZCm6qXMg7Me
kgOKa5DHEijCoIS5Q9PXYALoPM2jiNlPcKJRSG9rw9j1VezFTMpNjDdJ1agC
NmfrSbPhF6WfWWsNLIGTymDcasCJLm0FaelZStqG5Cw9M67lmg9THi2gyIbg
JC0FnC5NMqPOyo2F5WjfhZf39f/VtoME5iVEAu3UmoZxMyJJNIDG9fDIN9qI
9EfE4PfUtoPXVSAVR8fb9qo38pEDivirmYNm7dfjeDQoYnbp7rMlHdif5CvC
+SLzOXsOdSll1SmM/Y/GM/O375kOqIaCfXXfYF+rH0+gODQ0IhDCjHcWSsAh
dA9z6F8YtlHmZWWQRVwBf8Zi3tWBTPQhI+mex/fPD9UIKJImE82mkx5bM9lM
acNvj4bjQzpauft+eyN4rFJsOMEej4oPqjEzM0McO2bIBnSXH9ASHiNAKylR
VAhLqKSsrAIg1uXLV43LujLJBiBb6VgCigA1u7pOdmGoSwIN5bRBH7iV5h48
siuRSMBGhHFmJj0miWCoXUIYPj19mRpbV9+QCcZLGeLUztZ8043Tf1h2JQcU
1yCPJVCknn++shtRYgOSY+grov7HQWIlbd8GmIy1eZdH7eTVW3lkfKTMsJr1
uunj3h/kovcrlp0sOXoObdmUNDnmjqh1A8Uj32hcsQIoZln8J39C8mgBRcZp
GuerDycOdtFg6p1npmZL2879H6Wf020yKJq1jxwNNvWnuqFNm4WkpZCytyCd
S35DaZtDNSkx8gHj5xEEimR6fuD3+bIoAOdv3/lFaQfZ7vMoJ2YBu3pSVysF
fj0xXv5t2bHBi7NEiWma8JVQd65GpP9nAhThBgkhHnwDVJBb1omUgLDTMg5u
xoMBgQCMJAZpGzmlGQoOmIWPS6oXNB36jafpOHYEKEIJ/l8DTpRtalEi0Z15
P2R4ZEqsOD8/f/Bgi+Bt+uyt/rCjo6O3t5cwLQhsDA0NARgDRC2ZsqUb6YDg
GmZCXAMScUd/+w8IdnQErJgJULQsPfXFYo3SapMaCHrAzPEXXAHow76+PvOO
25g/WvSfezNgbcqK5IDiGuSxBIqY2Nc6dHaKu72JGUucmBGaev7mrSOBmsCk
noxw+9V9vQbjNOk3Yv/r9mbUY6zCrR0gzYMz5KIPBW4O5PF7PT4gdmeyhq8t
ivYhyqMFFEkswWlJc587wNzWTqqYJXzy6u09Jy78728ekluzWSLrKdeh2lkn
6kStzdbri/qfv3HYto17Z5GH4k8IKCok/ODXou4ljPdSTTcHqrBTonrWKPSs
cZMs7ooafl3TM3frrqzvLK32T3o0M6vJnwlQtFUqE9Z0mTzblD2EJmjknb5h
IeEeATAzJkWAosewKNEfO9ypXvwwTyAHaxQ1wvTABvPc4PsoGsW1LVUCUJml
EvkNEiaEnsFsxd0hhogUHv7d0EhABA01VoLBMzQu31fNIwaJ4hqKTXCISobH
C7D3OBP29/eHw2HiBl8V6AImhIP9lOMm83ZKb9isSw4orkEeS6CoAwQs+5k3
D2voJdnWHAa2OmJX/rg3YJXnWCTnFpaf3N5MdjGdDwXDYJVOMvkgD79KPWYk
TU6LEhE+JUjDaTR0Lbx8D1EeMaDoQoaWkyGOfQhpWzI2a2/VFbFyJs7PCIpD
GhwnzgV1YnGHM0fTpGv/2DM/ztlWktVhluWujEceNaBIvNakb38QsRTaU18f
nPgh1fun0QkgwmzjsPFypFffHb5VOD+5GM113sxV6vaYA0X91jK4a8qMKR7Q
S9jl+6c+ACnpSI0n+QkghVK9O2segEYBD1AOQ9BkAFQQLEFAEZVR4/4DMhFy
t0skujPphEx2eg7oHzjj8fSDzunndDA08pcWFicmpgBFJwyDL3woKJs8Ht9G
hsD7QnGZHByNfBysUQzen9BAsSSTyog7q+FjoBXLiygZ1jmRSIRCIT8fY11d
TJxOPSrrdZIcUFyDPJ5AkWeNkrYhRF9NyGHCvMr0IbaTIpWgIagcnsPfPzFK
Nacwak4GEZu4viCxq2utbBINl5qjb1P6FHJPv9XGVlHL0nVbhbfwUZNHCyii
Ks9Q63lUIY5hP9V7kDneLUVC/tzb7XlbD2LKjwYab3mcmBuXFQ06aYhO4NJE
D5QlfoqBHgSPGlCEhvzltkPcCQ8iqvU3bt35y+2fygoOu04rEh3DPT4Xz5Z0
3Fi468LwRhXMDsxgYn7MgSIJgBaJCqGgFRrjoiRM+alWOsbTFPy7uHiHAKFk
XiYZHDwr4a41NTX3hYWUhgrJloOBon7L+U6HPWEM3/BQ82Umbqrb9O6Ug4OD
FOyzQyFSnboFcBE0HHpSgeriMEeOlBgfV/BINLo/E1y66h7PTvJRJKCYIRg2
9ySQDTJDjSKdmFDYUrfOk2jbxkHiOZ6+xybGOxPdUFsn8rp41/U5l4pV5dbh
BQuR5Kyng6K6+92j1zcXsN2H7RfMkRvjbGt18ABaXqOSvdZYhLT1cVQESXWh
4BdvDihmV+RWjl+79UThJ4gJP05fmcazKlND0jmXEwLqfHy482/+5xFBMjii
VIDMPyu2kweEaupcjK71DoaU/UbUwXJisCbqEZRHCyhmTdQtgGcEQ1oanSxy
ae4j/PTfarroTLmDPyGgmLe14Ve7j8tbTrDufYs6a7mk7VtJgIgBaM7wENRE
kPvsxTnU6CqjM0eZrVmp+WcBFEkZSFjxD/06fTBMf8ReuLf6Q9IiekKPJVgD
DiNqHfh1dnbWnMGpBAIPAaw4ALFSEUePm5rMsJGpWQJyJR4k5D+GI20Fv2XS
FXNzc+lictOJ4p9ENnIAQkNDIxgAXiwUPSEOYDHBoRMIjFC2s7Mr+BKZ0E56
RIJZ9ux53x2xkki4g1kSGMMCG/Dp7j6V4KiWqE4dWGK7e28YxXMt2iDVdJhZ
N6UnKTmO6DZJXQxXIeO4K8CHu2jAyAZoI0mO/Hq/WcLvV+hN1X3+MjmhbZYU
tEXM509uQmj3+attTSlshVn29eKUYUm9JtKEzzmguCFAkUXdhf9W3SN8Gunq
80/7+lA1RKnxtHqQ/OFRcWcfGZyUGBMKYKHprGv0yopNE+aaTcCqkv+07yuG
FvFAA3Ss+7wTLsd+Pw/eURsnjylQVAID5kDvJDaknlMMp72Pvyj5XOuEMxg4
jxxQLIz9sqpLqr3mAUgn/kyFk8fYfI8E5lub4AUOD5qiJqAY56KDr+770qQg
YGPz2tX45h+PK1As8zmA0TsDMAZNyvDn9PR0e/sxJz+vA8ZKBAUBLDSLhaI0
JQt+pwNgAGLC4bAfe0xMTHiyvCk+wJ0lIffOkEAyz58MJhOJbv9FUyrTAOcg
ZWKF5EpOd4qpEFMsghiTUl72W4eChrIqR/YNDp4FUORxQSQu8aGR4WZklUmZ
NcavxvQ7+AWjXw3DDK4bAa4m5hfsmiIu2w0U2b5cVVHx7sKCiwRJqgdjQDDw
wMCA1JAIfxS1I4NDP82RiaibDXdWEgn8MdMGZeitel9CEzs+gJ/S4nTT1kam
MmskoJjn5AmNW6kqsG4Kz+T49XnfSz4HFNcbKGIcStI6cvaPDPDSxok8uf3g
/O17HrMjK4TVpPRC5XEixKNCCMv9l7fElLN2nR6Nun87PqxGZn79quPk9fgf
bFZD0bDPAcVHQpgR8b0TowreBN5HZYYuqPMV8ZPxUYSftlQlHnzcQQmH+6e0
XV6FhlGqPo0SCT3+Rb4mthq7tojU6CuOOTIHFANlfn5epmyPrgZeO4JwGCrA
8Td7e09TkIsHyJHdWUBFX1+fhAD789mRXLp0CVBiLBYTpCECYCCRSABgIG4Z
D4Bx6eUIDrkxpHKnrNwDGMxjuZYaippOrquoxfn0fqbxsdNM+iZ2am1tVVAn
VALVABCVQIJED0ZNAU1t+8L4GFKCd9uZSTqwmvIYaA7cJuocs9PEzSCYebuy
6r3ayL5aQw1IG9CfIXZR8F+avC7pKpKj0Dbo3OmnHYaiVX/j8Gtubo2gIrTS
pzY0CeEH2BF0PYTmza7RKxQolycp2wpjkpZXPYOwVkXfoclrN6X5KUFjNuqD
dcKXWtfopfSvoBxQXB/Ts6U3LAxpeaIwSMMDo+Lfjo964kSkrLHrt+gYZmVU
H0CMkZ4xUiQqFr414jXt8DB+fYnouwPVzurzXOkxx1i5jr4c6yWPJVAk6KKy
q2Dw+0vVX+YFmp7zUC9NSwyLSwiQRw4oFjX8cveJB78WyKv7f0+mH3Ln0AZo
FQGEFSjSasYXa07R8azkt/RK0F6zQvPxB4rmzN6SavZPJ4Awe3t7RYMUUux5
yl9RXjhk+iS25zNnvkmpCotG9/vVU6aMY36WRKIbYA9gKsASCTSYCp9PM+bR
g89B5nZuaT18orMLSq6tjRolpX0Zys5/r41Cbb/s6QthUM/ExBRcpaysglMz
N0g8uKec4eHhECYcAVxKilM4d9U4Ggvd80yNYoZaqUy0i/QngTooHzoHumtv
9Yed2FeU449UfAnZgyixveOzTuy9lJWnYglRQ+H+GgK8N5O8LCws0H7T31X0
h7IBN1GUhNSZHuW2bdC2U7WDu+hBBEtc/mJ02mBRiHMkqfHSg6VrYd1mACdo
v0sKoMh2jWgqX+EtpS8qNH1vckBx3TWKHKQANzlZ3HaOaJADJr5n3myz9Rwk
3k9aXmsacLgNtd4v9uRrB8Vd8EHWGlo9YiWffuuwA0TTAVrkCZm4ftvWbDzL
yz8tfeJjChRNP9WkRXybq6Tt3pzfyOPTCZlJJ48cUCxs/FXVf7gWVmtbKFn2
02+15eEqTFSIvLqnq+v82h90nocHc8VxJb9fMhy/PP5Asf1Yh8zgMJubP/m0
fKmjlXswt0i1m+AOEIKp3BO7s1kCJSXxXNRTAYI6NsdWhDl3XguGisDnYEsz
lVkXq6c9dfUNMACQMjriv6infPNPQrYWtijE5mMhZqFEfim5Wfr6vgLMA0jG
3INN6wUcTh6AIJ2dnYCu4aIJdM+rjUb2osYP/jRLg77KZMQKBkvXHFvD7LDN
0A7QL6WTht6D+0XIlo6sr6+HKpE61Eav0YAgoMXFO4DYq4y0ziZwJeJEAoFi
xJ+enpbxUImaw4GBM/PzN0l/aIZQQfND7rhpm50fQuwc63FyWA+ZW0jmbW0w
4ovJNZGyPtVTHjea63cdOef0w3oRjHA8S9J6OfoVvwZzQHGDgCJLUqsE06Mv
9UGP1tYzF7W3oe3M3DduLzy5/eAmYk5mTyo4+NXo19roTHkl1mqA5lGY3P7p
7zUQLfgkCGAUxt/v/MFRp2R/lbO+8pgCRdsV02TZL9Z8GbwwySts0sc6b6K0
qRgfOaBYFN9S1Wk7mG3tQFFdpSCuH64CiUDUvbS5wHkxmuZmZ/CTl+da5HEG
ijSmIvuiIY43IVZkc9LPxC8OIFAoFBK8RwcMjQyLrTMa3e+/7sLCEmAw+ikA
FwHUKS7eVVcXK1Y+b2cA3lC0tUoWMzSEtHs7e/u+akYV2TgKAQ+AItFoVAoH
mEHsfAEWWwIttE2xzPX1DRFJhIfJASW9iFkCWUUl+bWcDpi2vb2dXRaVEGAO
YayHwJ5EotusSQS9+DwxO6bro2cP9AycMj192X+nqPcoTQx0GiDD1tbWnp4+
7KtJuC7cgqGhkRbde5ODg2ehZEC57e3HUgJFKZ/0foAz/V6CPaw89ATRl5f9
1t9YAM8enwc4mFwa/PptHRkUKoFG+euWNeHXFLKgaARCj5umvDMX+AWN/1hD
C4Qk/lt5MF+XtFWiS8D/P3/jMOLVXDDLBgFFS9/QJKuLky9VfxlgCtyMmcK2
7D5hOSXoIXWgb0zHsTJZN3F3S6A0G4IfKPAZCjnz49wTRgaZdCgxr7Dur988
oiuptda5qOeHL5Z2ddAawgM93+cVpV+Y5NfDm8r0jkD5CfkoNj6z4whr9zJJ
rBxwLdEfMh9+kcSMxygIGp6+i1cX5FkWXeKDGaceZ6BIIjELIYMIJcOICVEB
IRe3o2qDvQdbmgUt+HWGFuaCCSsyxrSjcXBwECCo8HVHovs72b5MVtQE2qCF
u6+m5qMEWlFJo0U+ivAnlZZQCsnwOPoreloE+DMSiQjuIigI31BtUsQpSu35
m+Y5nhKgDsI/CT8BfAozPwyUAygOoBrgLlE5EmwDQBXB5ClSSZIo7gRQR82B
OlDFELw5ufagWIqdgZ6kUBHAxvPz81IOXFGnYMawGugrFd4Ogi1SNuiuk2+X
VZDFmfqTeo96OKKsz4lxn4enSG3kAFzXYyC2fcpD2U94Fb7NQgjYUyuiiiZI
KJXU7fNcMYqB2OQLGlCxBxb9fn7mzcN5+Y1PqFe0x/SsE9nTElVnRpCJ3gpa
zq9BqEzq36mr82RSDI5mzQHF7Ith1Dsy8GOwUpFo7qau/wlZlyXXg/30G0d0
7Dxpp9G34bm32y13+faaNXtiIsdrreajqD24To1cEsPlT0seU6B4z61SS569
OKcTE6e5j8+WdHgszgF38pEDishq6ABdbvV9X+v7y4IJ+RmMO3u2xjh8rI6u
ZEAc+npQWiqnJo8dUJyeviwBKaR/I4HZHCZlv5JKZFVvuqqqKiq2mHm23Vji
cthQGaUszVGs3f9HTtyBZmubLddjYxPm5RYX79TCVYpLQwYLUE9PD/06i2Qv
AAKD+aIpzbEEfVB2P0BQnkhnU8KsvEXT8M76urj5a4SjlaF/lpbuSplQQzIc
i0CjQsjM0z9wppNN8y3K309Z59fQby43wlBJMAslNbzF0BmKIHrXjJGCJMlF
wUzaAsi5ElWv8kEoWyxGf7Nk2NCYGd0aAU+uq/s9zJoqOpWeuAIdQ5oGFTRO
XL+dZC4uetllt2YWf7/HRM25qOeNBYrLlqwCkOrtmTfbYNLRIU54O/DDblEY
A/XKvtP6ziGvUdfoJX0MTVgcO7+/9wIdRAq9pEyZ9yninED2tA86z+NCpk66
CMeMSvqmQl2UK9fHNHq3VB23KV2I66LswGUZ39kTKm/ZeFS0Oca2jQ5YBbs+
LKAoaFx8Qh4MZqSQpC1KLkX0l0e5WlQAr05bbLLub9ndaTNdpzAypSt53YEi
jT+1sdJ1/ipCwYag9xUGc3GjvSumzAXejY6teWsDKfb5Ek06fAxbZwWqv+5f
kubLwaZhGegalBWgSFdMnJ/BV0q9TmydfgFrDFpb7CMZjltCIIQNmpubZT9h
Fb8XnKueqfzTSAhCEN4wgYEIoNCysgpiYE6pvYQNUqytASiGmaOGDN9UYAJx
FFwxYXA2dnR0UPmkYQMkMzQ8KtVIYLLj/v5Bv3XVlJGR84Bt4HQ6ANoLn5mZ
K+maZiugGDaBIkCycSMwBDofPu3tx4TcxsS9JvmPxwCNxm1Ny2MbQFGTXhbv
emtH2GTF8aNrKZYuivE4QXTl1IGES01p1oFFJYjoBsX6T2VCj9laq9yigG5Z
BeDD3t7TsHwYGhqprv6wq+skbPu7nSgrqbYSz7IeQk5iu458l6e5/YNXxA3v
HdepusX0k8XXkLyC4OvZks9IH2XQ9eSA4joDxRSammRp2znxMKQxwNti/FIv
bYfR2kqqJsABW3FEcZKIn207iD8viyLlgUaOM0fb1xfu/WzbpwbfY0zHQWOE
yxMFOhchTabd5y+TfZxipiyZ9BQd8Xqka0kuq0stK0u3sapKyqU1QlqlMx4O
UNRdk7R1X2ffWM8Oq463KiYWQe4F5XQaU3H3bFSF4RRuP6/RtaWXCQ9do0iw
5IvR6WCjswxCgTFrdtCFR5IgIt99YzAUxM3UCbQmy5ronl8Ro9Kp0elgi0+W
NIpqhHSNXtHXKiB69rS0Xeol40xOAhQzkgTCJ4o7MCEBTeh79rwP6BH2Dw8P
A5LxEyGmQ1CCP8PoIOc5AGAkFG66t6UstrY2GvZloMtcVNMQFJH7AbQijD51
gKUmJia011x5ubj8Efoijz7Ak9AEMsISokvZaudCRkJqCs1OeYqcWF9fT8dr
oFi8q7q6WvSWBBRtvAuwkdAs2YnKqg8k6JsItOm7snIPsWrjUd1wjAkUpf6r
snabzaJqFLtHhV+gzoCKPc6EliLJOSP4kxKpkMDBUCYgQyj82LFjs7OzZOj3
9E+6NYiZTnrNA2N14YngQO/E5oI6rYfZGmTFe67kqO3uvfWo1OS1m6TCCg6B
zAHFLAuhF/YzpBcs3AvKwLuJVM1FDYTBVNo1XFzAn5sLYtBSGgqHB6cpWx/P
Vo3kt/B646Dj/chzDV/mvoXpUagcDNDOrxeXSNSxKMWU47vIo/qZt1oZoi1z
BRR2TYrdPHsjWk9TlpSaZFAk03eSdT6rYNSHAhRFw2qJ56q9xvsVdBUdiq4L
RvY/tWLVowiZu2iMwfaR/gk51KKapa/PegNF88rj124zQksPnPKV/8PUtdtG
Z64FyO08+q2KMcQhvdkhsFJKdXHzUOzlRQ2DU/POOH9gwYdXHltV88ToleD3
c7aAoqUSQ0yT3kCtHQInKVl/kU1EhnEmQlq7kJFSGR7PhaVFUQe5PoijItrj
rru/fxAQlwc90hRJJkIqVpL6yexJgScpYadHowhXXDMeIEdBQ6OYQDDcDW0Y
GxujnQDYAAkDDF5aWoKdg4ODlErG1GROTEx56u8R0r4KzCNPvAGDhtFzOoKr
cupt4iYqK38H6iYejNBwwKgWAkUTTsN+uJY/yCjqJgISnElKQkGwGYqp2EQ8
3xV8MPmazs7Om/tnZmaErRFArGBUFfXjWJbLzVPomFUhlmgUU2qqsyhQD8VH
x2vegHUxMW+f+XHOnOWzumSlvPRW/r6+NBgsBxTX1/RsvGMd+XV1F9pwyY4c
41jmOOMTNTH9/I12uHNTV26jcq9Oa/BICYnv9vFrt/RQSTL3r7XGOcywIsGz
pBi/ZxfuPLWtGfNOxjjXLXr1F9TJqNY5hooaS9u+5fdv0rQII2jL2qyq6+mk
RVbFr9iGtdGyby7es3lP8AvhIZmekw5yXofYH+l4WzpBm54bBN1t2trIMbwK
N84tLGeOfNZfo+j0yQpB3FVfWQX1p0Yv286DllyDYr3k6DlpiABFfNya+BFA
r0V1ravZzbFKvgeMvZKY1SttjvVsmp5t+8bCMi0ZPCX7P12jl/RpDBedUlaT
mpqPBBFJNIoi91MYz2WjhEnfY/E0DJQhT7GcuU/Hhpjwj8hPTMe2dO6OBMAe
SKPIQJECTFQ6ZtQoCiT2v4WgegBsyCGQuL77Oaehp3oigFiIKIZ+IiWhKBXT
vejIrE/h0kPDoyEjKXOEGWM8cS4RFH+BggzNP+EwwvYCFDNUc5m4NNhHkYT0
w8eOfe4pvqLiXRk8gMNpJ4BhKLa9/RgAaVOXGFwf8xiJXVrfwGetykg+/Vab
etWkd1DM41xpr+w7LUv5lLjiQSoDhY1du80+ZnGd4z4HFDcKKAowYA2Y2tjf
e4HyfRMMwwwaniYrQLi/Z/zZtz83VMExchHMQ9cyRE3avMuvcCO1931XMSk+
aljJZOmhs5icAp2XCj7JKzpIAAM1n0o9pRKaU6BEfuPZi3OOvsxQnWU3zEXr
ZrlEp0vxMf+494ctu7t0gx5RH0VtLr+xcLdr9IqG+tnVuMo1cHPq+p9oASLm
1E35n2xGp4JNhXV/V3oMu27ZrSN6qD6KqB8muzxlQglCiYVKs73vyzFtal+r
j2K0d8JZiGmfPTLQ48poa5OsjIrbzmVxIa+1c+Tli4P20MClDTA961nGstkJ
Qcd0p7tua/+08ZKxDXeX1SXE2VXCPO2i3XAgjD5gNEcD0hgaGgHAcLC5NRLd
X17xLvn+SSYUk4WGvk0WF88VyQQ8N3cjnf+eyAMCxc7OLtJo8XW7oaqdGP0x
bjgE+i9NjnDV1R/Ozt3YgRvpjsTOmfRH8lI+FAqckSN91lXtyVlVVWXhjQAE
RT9pNa+POSeCGkV/S2EnnWtxEJBoFKGQiQlXNdL2V6piMwGKUGYs1lhWVuE/
XZSKbtolb2WCXUBT1Ioy9ax2Hx9EyAoGb4BXon3a66MgACvGUK3UcHaSwpdw
aZ/VFSvU5v+p6ebpnugc0/qi5IDiOohD70bAhmINntx+UMcX6CVDo6HHIGDW
wNGXGrfwwbDRdKDne0smGltjshXrrnPF+xRZobCrmtp++q3D6MlPkyYpPHk+
za93+EOK6p55s2124Y7r0qhOtLLtprii9Z/y0RLtu6DydFQlTKQaIA8vmOUe
VJuSNz1b8pkdZOld4wX0kgHt7/u//EG3EVXWlHaH71os2qtUARhMRwxdjDTT
yEb4KCrtml7vIAl2TJxyU35g2bK98feyMlnbQunU6GWdjSW/QbyFVflFTRJN
gzmVGl+qPpVF07OjoEOsePP23edKP3eIdtcNKIrdCjWKTbqx6a3PO4+ec7xc
eI7LZJ4ioFKMU/m/1zpgD6AFwAPOQuKQbANwSnSd3F25x0wKbHqLmTEL9Ikq
whPXVC4edLZ7cvdrFyNo+qyp+Wj8PmVsQn0rZhiX6VkBxROdXdBeMT2nQxdk
9f4dJZ1RGWfm0h2pDK+hkmEMgREhF00BfiJ1dTFCcbW1UcDhgK8EiREkFqQH
5zY3t0JVKyv30J/wXVb+zttlFbRtfih8BvZHlewXdkpqfk9PH+A09yd9143B
zcfuG58kbXMAUJQ+ITZLUb3SfjhR9NLEj5SyD/36ZHMPVGN2dt7cA/1G+BOu
KPnBs+4TKKvyQ2emibI4wEmYn/o6mo9W8G2dzKrxGZao5I/NDIp1OcLtDQaK
bh9FPSm/Hv9aqeZ47iZWHCZmb8Ix8wlZnDdrvzJOEV4Ue2rbwbnFu+aEtWzL
HL+m8Zy0xEtBB4JgMYBnCKkSajXmqZhSs1CSSlS8QCv+rvTY/OKKTCLLWdeO
21Qwa2iNR3dbfIBS3qgYXqcPHjkfRW6CvevId+p25zeUtn2b3T7iXlFth1Hx
4od9uLJoMDXY1LSfbft09jZb6jN7DW5MMEuSrcfIHRELXNgqKsh/qOpOGmuc
NfTn7OLyXxR8TCn8eAA444FUbeppRT782aW7D9I6l0i8uaUMwX/79ucYdhS0
kM8OUNT9ZW+pPKXvppODJsXnBXwKcJys3FfvjnPIbQjZXdIoZ5J0pPAZhtx5
lptbDhGLjsjg4KAARU9o6tDQUIj999KNao/pk2p4X58d7AVnRj1H0J7b6Q48
SSdmMDi2oiPdkUolWPmBdBRbnydJJWjmaqH9VcwGE0F9HZ0LZ+3Z8z4p5aAA
QpK68Kr3BBkCSgSs6EGJ8CvshE+tgRsjolF0xURzi9L1Wzhk5nomepxVfRRp
g+pp7udMfIokx4xnAdQ9rgKjbptTQMrBQPgzkeg2dxL+pHatqu1cq+hlF1mU
ntrWHPSK068gUtE0FLedy3ptLl678bNtB51XX76JTnNAcYOAIg9XV+aIH2Zv
biYd3VbyiaIQ4zoGjXEOYJEwBMT5So8Xf2Xf14Yi0TZw0Zo5hwkp0grF8VcH
+U0jYLAmdkeMkUelweejftqsbXbxX5R2AFbkgIK1EyCnFVXassUVtlUWpGVA
L4quB/VOO49+S0xBj6pGUfPPvFjTraMnCuKHBn/M6iWUENK/eO1PDu0/rDjQ
0WUTf5ccPefcHcsbApNSNsJHkd6gWBnA/8HE72JVx3UTnn6fSEau+/Sbx/id
zG7DFBheoF/UtNCG7497x9bautQCU9iNhbvPlh514Oh6A0UU6Kz/vv8rjJ6L
68Rhafu5Ce+KEYGVmQAckmS7iUS37ZuviUl7d+UeP5UKABs4JWU+uwTq7uhD
SEmKra9vKCv/rf9CKUVIsBWlHwfXUG640Gq0OTtCRCkTFtt3BC2hmERmda5m
1LWGAX2dQPu1365KAsAvhDzYvv3jgqgvuVG0SC0CRcLMBCyJoNs2bMcMk5Ke
/R6Juk3ScpjCy+rmlpBaT/BzQL95VgE0MDK5WQm06RPdNx1/6dIlwepm9cj3
wENoKSJ7pqen25HtvLPT9ZIn/EltWS+GHGPihi/AfuRgRmStWvdS6CSApgef
WOngmEjfuPbrcjmE6D1JjTHchg+OMHXpT/DQ+dt3FCVOEeujCuu2Nw2u4hme
A4obIgQXtlR1ovUZR0VRMICv0/wVqH78dmou6+R76WoKFVXmMHJdKIq5HN4k
R4yeUtVPz5Z04KxNKHGFTYHCKiLoMWk8K7YbovD4t2hop0rNho9HYvTKk699
qqdyrJICP1Je4Lvn4RJuP6WXb+oDS7mzF+cMF+UkkgvZpNpNOtiYlaiW2VG6
tXiu01e0RyUH50Yph1KCPXjXYA07hxRz9yUbRbiNnrdJcuVlpXqhE/DFWm4d
2AXHHOidsG22uacs0nifSi8Zlpvka7Ag2tqgta96NeRWZqK7xROF9f/bjs+4
PBnDrjVaigCGFCpuyaYEL+p76hFTl6gnlwDjvcQqhaJPNlGGQTIJFcQNjG/4
YDi1WI2oBF9Cezq/NxSJaacGqIZazhgPqfZqNq/q7mo6LGEgOtg2jwLoQtGs
YQM8kFYK8MzQ0Ii3wh6TMRfrgWTV1dUejWIACAGoMI7GUECbYa1BUkQxAPYS
mjGmO+UHg1BKSXMoMctao9jZGVaBzBPpIIrsb2lpkbZDw8XKaR7MTobvefb3
9fWRzyHG9r4jWf/kAGKPIRXc0tJd8mmUvsoWUIRmXrgwToUjr45I6n5LIPEO
LAFCmEwZug6q5KENT3m/FhYW6CqeXpIOLHelrekiu3yCb6JoR6kQM+p8hwqT
OWZeV0D4g/ivBovMffQGmbx6i6NIkNEUUEFBndsHRt4GTfScHuij5SreuKSm
pxPbJYm8Co13BQ9Cnl7Hrt989u3P9dJYLYTj//mtNngj6XdRDig+VKCoxFJZ
+YwQy+DUipptG+YydGzLvkk3XSVtFXlxBwaPIlQpjDsQkWO02YvSuWVPv9l+
ZoqoDJCQwL3mcftVICZEc7wzgN3okQ+Up0qhpvmle9sb+8kQj08TXb1JDw+M
Ig32JHt4Uc+KPj2PlFT5n+QVwRIgjljxugaENM0n9eyP3bXMPYCizfoaWK7w
Iy/LSOpJuAXYM/UccKRxPrXu8Jkf1zCGNgAomoNl/Bq+P1UsCUfm0nK7oAGT
XunLAQDeUpVgjwRmTJKXoaWRmxSbtAzndt75zdScPIZavcZLbGecMFbU1h9G
RBxHQ7cPVdp0R/DG6cB8vd9UeKqRD+/kvyvr2FT48aaCOC+4WAksXb01Lo7u
EqTselQ0akuSOUB6IG0n6wklOYiDZHW+38LGl2q6k5j3Bx2jTZTofmbdAqhA
EJ05xQNIKDZomUnlWFb+Dkzq4q0XAPBMoOhROS4uLu6t/hAKn06jZ0sp45iw
WHSDTi+lkbHxyR2oUTR3RjH7G2kUxUcxpbD5WNnly8oqKK80qfv8F42gIyWA
amH7GRgYILbA2dl5pAkKl5eXC161EV6+XVZBnnuDg2fJGE15qKXMrABF8XiE
cmoNH9RgoeNN59IMTomkZASSCOWwZrNUUwl5JgiLeJjN00LHJCEwNPY8TYbe
E5XyugFF5fPDva60KK/sO00aGPE0I39pfDabNDzIb9Bgcqt6mZNWhF4pltYt
6IWiuJGRkQX/p9eji0fuyMBFtHpLqKwKUO0+fxXO/svtnzItWA4oPkSgqO7k
7O17T24/SBqSQPTuqvB7J763TR3CutaSp8Kzk7NPbkNCRVzREFczosQmnrzo
zwYxQ5cozhyYJdlcZagj9Dwlk6yhGdNfPNSVEZm1MSt82P6e8b9+8xA8LE8o
51s0iOurx3cdOWcUFQQVH1owi7WiPCrVsrFeIpXgA1jxzMUb2CMcCY0PvgAB
/E/YMuVbmFUM3GInb9y6g0oqak6cYlrhrqn4+oJPf/1hd9qpPVDWnUeRIwGl
yc+82Ua+De4HJKYDwdDFl8DVye+vJI3xY5QpW/QfBViJFcZhDNBqPRhU+dro
o2Ebx20JVoQKHBq8aMktouu64yZWdE2IL4quZlm6bfrPsxfnnNSchWpS2FQg
AWtGmButg4oaOBuj6mpLM89Ty8h7bYWcRlYNSuKzFPBDnTwlXQr2jYxNXr3l
jDVrRa7tRooG24+dJOxE0+44q7MUQDIc1eDz77VRwDPSdWYl29vbE4lu9yCx
TO8+cz9tLC7eqazcU1Hxrp9HMZ1MTEyENdjI6PgxZREuAShi1haQEjSK3N6k
sbZvYJjlEISDCsPGjh1hM42yyNLSEh0WYrdDgkBiFdXJX0LFra2Hh4ZGYD/A
SCF4CaG6ErrRLDNbQJFaFMk4eJxaT4pQz/FmjImnx2D5EOJ03p4OdJYMTvB1
ElA6LkO8LJ0wKuDStRizEzKGkL/mND7D60elqIneJIwrOX/7zlPbDuplYD4n
RFCTaX0eR4wSBa56jetHtenZ0qOI6+7x24aI8pLyPDrPpTlN2MmJ639S7k9F
YjfRr+4POs/juyv595Vdm52MGzmg+NA0inTf/mnfV0xqFwsMehIyt4a5xbu0
grj/eX6NlVzBaw38eOOp1z4VkKChQkGDDsMp+FSbOFUrDpCXBczyZLGyjEnT
tgUfLtOctsIvENKDuMAk7hZgeWr08n+tPEErHVp/aTu45n2K6eGBz0KwN9VD
TOH3N//zKObZ0TmStOm8qP4vtx3sGlVpuZYJaHiJFmltyNDRcsgzCWwzkE7O
Li7DC4TsFE5mOtUo9UJ47u322YU7K2vBiRvFo+gMEvv1+B8QIzVJK7RuTQcj
x3idopJWy3y3rIsS5/+kQcluG+pFbbih4QcLEExbE9ck2xxi5l3E4X5Y4ml2
QU/lZQlvazU4/6TdU2Wm29M5qhzIFfLEpSKO6lf2nYZ1hPZURH8PciDczGwD
5FIIM4WjOZTlg55zVo+FFDAJ/16Nfq1XEwGmZ3R92VLZbay/DMJUk+3fdjQb
SXuF5nGadmdmZqjtFG9CWkTR6lRXfxjBFCGABwBlkS11YWEJfvrd3hpP/QUo
7uWfPErIiYkpQA4BESIeIV5HnXuuOGwqo1J+tEMjayBFsRZSrnFj6CA3ZpuL
FD7MB4OPkaKMlIqEhTyn2KgmTWA+lDA2mfSxXV0n5TDAh8qeq0DhLlHVJrpO
dqoEK11k2zVhWPaAYtJmVarzMbL+peg6dAGFrv53g8E7pVB3AXiGU8S70iMU
AEW2e9HiAmKEU6C7AM/DnTWPX1hYILpyQYkABSWiXLpIop5TrkQeXCzX9l36
D94/eYYpIY9dE7UK0Zih6IWgAUN+w/9Z0h7tHYd1nC5aGxd423LUCSCtgz++
WPMlvcc4g0YjhUi8vL9XXpsvVB7fFETtmAOKGySkajs7dROZcHhIpKsnm8Be
qj4lC4SsB+ynkqQtgCS5cvbiHMVnocqF9YocLylAl7WOmPusqP650mMHesZt
9qBz4I1XX2bLfGq5HyXAxvAgPPt2u86nVmD63sfy/kVnWPvZtk9bBy8xPLCD
NSoPKzPLmalZ6r28AqZCciMQUoqSbcIyOseh48T/tdpRq7O0Syd831y4ozqK
0v2oMvFhR03UZgVvmsdVHpNluR33JRtgek466illuoUhR0CF3mabxSCLeInt
sHGMwW98veEr6SpLjwDuNC6Vyk8ydaFBHao2VAPV81jvdVDUN8i5WZvy1aJJ
Ba0bCnPH3GMAQqMWusPPTF3bUvkf+JjUERbFIdH06oEe+PVAzwWD89bB+Xx1
clKKKU1CUmufpa0mc37A/aVYIQKUJ0dm+EKBLkmK7rWhGF6//Mw6LWXkabmh
kYW8fIIfZH/CcFzU2IyhhStylrWOUIhZ+XHOSbfDnVTF5wF4KHOl4oXxMSfO
Qge2rP4hc6cUQkCRqkcaxZRvaPOUubkbIeTngY0wxu+kPIybpv+krDSJhDcg
Fy6aUNJN3RjQ3uwBRSW1hidAKDCYxVQje26rR6T51FjK9eyZ8rSykS8qMJtu
AdXQPAX2Ayw0ISvmUkyR96e65qMdTPkeUMkHEHonLDurSnygXt3Xm+foi4iG
Tvjw0dIBLz1Nv9CkTcPOayr2128e+XV1d2nb2fc6h+El3Hn+GrwlWgYulrad
+03T7/+hKpG3VWM/hJoNvOhW893L+0+bHs7PVx2n5XkOKD5UoOh4v/+Xtw6Z
PZ/2g/HOrUpBt8wquI2JZ8Fq8nQ6dfXWL0o/I0sZjuSmTTrQpgFnPVKMqAGM
ypkYaUJgbD/52sFX950+NHDp5u27NGc706t3RtV/zC7cOTJw8eVo31Pbm9QD
4jCWsCESbdybVKrBOEzxU9f/ZPnM3OnkYeV6fj3+B9VdYunDLMwaDzDqfmF3
Yvz6ktYQagWRKBLZbKn+QPOfzn2j9nwzNff0W4edhgB8gs5RcRCqRU9tOwgw
Fft+jXytGxTM4owNVU/1ytLhwI3aXUdDF/KF0G4PtPQuZidVLkvhpaSpRHRW
K0nbOVR/j12/9b+8fjAPUxF5Fm6cPYGbiWYgQOB/89bRaN8FKkNjJ4apDpDn
UKXxa7de2XeaItBVgVtJT0gv6q+p7bAsYtiGE8FWZiuVrDFohHo9PuBcTvuy
shkdNZmBNgcXMz+/IVd5BVGHfJD4DrtvxSzBthnbu1IoJslTjmygMmUfbG4N
IY3M+PhkItENSADmdEpWAvOyBo2GCxkcaVadYADpfPwpgGV7enoaihoYGKA/
Z2fn4eDq6g9TOkCOT05Qgel7zCVjE+OkxfKYngUo9vX1rZr4mITCKwAIkabL
DEsxG+VBpCZQ9BwgzDnpTrezDRQjbtPzqhoMMj2jj6Ls08r/wcGzUE57+zFo
BZVTVlaRznvTxjwsEqGMDdEVGGelNAmgQShT8v6Qa6hkfvT0EnwT9CW8LTlf
si/8cmD7mj1/e+nvSo9tJgVCft0T9LwjKxfmRItp8EZWD2I7RBXNJsc9JsaJ
R/V7UogUaFmtvI/cbLFwuf9XvXySeqGH3fzC7u68ooC3QQ4obow4erOqE+cD
mdMa8VYqH37AWqQ4ooQs9z/P37/gjGBraKGR7dxCEiBfHgcaP6E5+nBMoroP
m1NPVrO8QonilN6OP1d6DNYvJUfOtA5MfTE63Tn6x8ToNej/U+cvJc7PwS0G
NIX6w3oGBhJt3chzNPWJcuF4cvvBCMzUMl1qJdFyMBB6KEAR7tkzb7YROw05
eeoKOC5wMUkR8nL0q/FrN9lG7OQyNpVgAkgmrt54Zd/XeRQYS6FGWluliZWe
Lem4sSAEgK5Mi5nLRvgoGiCfGo7pj2N5nBJIUFOeEUKFr01KGNS0pSoxdf2G
oWqzTcUXrXng38VrNzTqZnRFR1KIGQ8AR69oqt2c3ILaTt0I+BwG7aEz0/O3
OZacET7csvHr89He8S1VneyNHOPAojrytHytsV8dyfbgl/Z24U2s59SZEsPC
4x+XYHuOj1A3SeDz5LWb5L0QfG/NdwdsfjFyVT9Q6SAirf44MOrFmm7Mr+1c
xaXy4j4HVOzokQzNTHvHZ2Xl74gmxwwsunTpEkzxXV0nE4nuKJMcegyyQ0ND
jnU10R3QTEJTc3Nzzc3Nxay6NC22IuMYzBKshTMFgGKYg1+47SumRpFQnECb
lCCHdgI0Qiv5Z5SuRUJOPKdAKwAU1dfXUySLJ/7XNCuTFdsEcikDZNYBKEbw
r1X85y2VYjtqHE/PqXpYMEW1SlZIcA6KpbZIDItled0qoLfFTIwNcV2INiYm
pqqqqmRxEUJKzwCGc1t0pLgWGEflcNZFzAzkWCXs2bPKJHSMwOEmn1ua4VLI
2XV1WHQc0SC+KwoO0gGpcy0RpGS/aJjEtzchjbmTdF7VDl71AamackBxY0SU
G7DxJ6VAWC2eBeeLbfEBAQYbWE/W0RnTLvx/aPDiUw5Fp0zf6G0rPvlFDRpJ
crCtnvIKKLGLzhZkzJ6sPEHvLGGxc9vleTCoS9SXHD03f0veHqZ59lFM4Xf2
4vVN1HD9pHOSlELyGGkQvC0emAD/DvdPmYEDggpoMLQO/gi4XQzNUL4Brcl7
M/5q9GtAiUxpkhEheUrZCNOzY9TU1mNLsdMPiMVZ0dHjinuzuTwplATWddSf
L37U88F/DHWfvzy7qNY4s7fvwfahwR93Hj0HL4Qntzf/8l87ffZi3cnwkqE1
jpAS5BnxyNixBi93Aeq6CyT2X33+oSrxQuXxLZXd0GMqB5PTP7r39KqnqOGv
XmtV+XEYqdJKENZNxmGSWJAhawEqG/GK8AxCc16o7AR4nMf8A9icVRZK1FLp
9ZeqT6V/STIUJ4JHbTWIvVhz6v0To4BLcQGiezjSN15y9Cy9cqHtIeZVNgle
nOuvpnoi/hzKziaSQJY8BooJjy7IPBIOI5UmwA/AioANIkgWvYjEUCbqGGdG
FH8d4BQJtHEfX+I5nvASA8Xu4KaRQIWXlpbg+Mqq96DqgJ/Ly34rEBoegaHh
0aPtx6r2vE9KM/gmdkQMgfFb1dUQqquLhTnVdcor2mwlvzR9GbCQacKOcKo+
82DbDRRNF0ez4SkRZkpJdbyqeYK5yqFpiIfLyaacEqpJ5LjYsiXLoQwG6Fvy
ApVjoIdNRaKNpm2zyVJD8X9YJ6CYUuhFBFgRniCTQRHXyPWSel5ePuyTg17E
sm0eIN5NQuCgw/TUEw2vpkMDl2SNzLVAJxy047iQqnrhNOkC8V30RGE9vKls
Y0G0AVJy5ButJtXh4U15hv+bRsIAFJUHV8AEl9SaBPoLNxQhs4YcsmRmOgii
B8TJ5eTIFSxgo9psOdqhf/zwlMAkeS27oVHj5vz42Ys3pO0bihf9dUfNz/zt
e2hHY5dXB/80PlFg8oo0cSvYIZ+XReIJBvddxjnMg6i4IONpAxlnDXxCgWAx
uLRy311bJ6i4mKt5bMtzQrkLGCUy9eiv/jWRxW5+78T3TKZKkIPBsO6TpjwN
HR3gjXnAG2na/U3jH4rbvitp+1Z9HzmjAA+GFzGLAncaY04yN2eR0BtfXw4m
fIK8XIoaNus1gv7pi5H7YCbJRGAt8FwpEmIXNDgMh5oWW/HS/6fCT1zZCR29
H0NHzIkpfErQP1t2n9CAyraZtQY5aXFI0bqVfSqcDe8HcTgPyxgarGNGNRqZ
4dwJV9HlYKDxc6Wfq1B3fpydh9qyUWlfp2GhPE1wCXFrJ/YeZuc2SLNjGY1Y
c7FgrcwvrvyitIMXdzFpNcdDMSSW0J4iThWh0WODMxPpPo/DaBGgaMIMc8MP
8MwDOjo6AC14CHA8QDFl4+bmbsRijSGk1+vqOimYSuEKZY8+I2334A1/UbW1
Ub8SUoCiWf8E45zMgSIJpQIcGhkGTBjasYvM5d999135OxWmr2Zv72my2kNn
+oliRCoq3g0jqyEcZppfxRQuccp0pFnViDucWb79yDAToAgV9qSoTn+8qlsZ
Zg+Ui8Jdo5VCdXX1wsKCHGqOEBW3woPBA3FnZmYoF2TIyPZIvo6mRDGXIpRj
7pTkjKEMkuxkU5zQg2T4yLfyojNVJfQkGmQI/BKQDaYvQHTH7BCst9HvyaI4
LPTGrt/Elanz/tFXt2x4PbITY8yYs2JO+VirxPlLBAZca+117B5759EhBAZq
Ztws4LCQLXQFlG5YAcXVXoPCZCseOJ3Uh85CPl+rI8g8h90Y7z5/1c0iu67C
pDHK3mQdGbjIMRqOUoJnBK1q+/kbh1dcD+9aghGyKJZ9jypw9uLcC0rRJDfL
GbHm8oduHzazgTRmzgA2caYknCWvjIIGA1KqogD5bIsPTFxfsJ1JdQ2VV2SG
nIqdvdE0b15cfD/y0PUxq9223Hn+yvOV3Y5CbGsDa4fq/iKfSAIJ8FDKm49d
ak8KUQHkjG4n1IF6u4D0k6TOpebUvx4fmFvIXmJi2/5lVcKpTGFMq4XFUbDo
U8xKWd85cjXrixgk/DlGymevEwIOKgeeORS17lghJ0JfHfDC7oS52mLnnKR8
7+ubeHJ7s46fKiKbjiA9100ROlw92un1QpfTsKqOHFDx0fiEmHCYyokzDfEE
obUKi8vPlnRoFw41NdR7G47vcAe5bcXhgQtt7rNACyBdm1/xFmJFRb2bX+/w
tpGTUhFHDHGrNYzUrqEx16pWe0+p2+RoFDMgzQswznrEBIr+SRwQRaLrZHHx
rnLFytjNykNdDmCwYubN84Q5pASKaCdVvM2e/X6NIgZWpAaKqylOkxQG3txy
iFR8UD1AyMXFxaFQqLm5eWh4tBlxS0/vafHHS1csNVAigwhSmhpROgsaVQkg
Cq2rAIokOzOFVI+7ZWxsrLr6w5qaj8bGnBzNmQDFzs6ulGrGlEBxaGgEKgyw
3LMuGBwcLEehzOCehQagQQmQMW+r8l00AmfocsPDownN+51oaWmJRCIAQamv
PLyXCYy3IpC5oRpFww0D/k1cv62U8/DGKNDkipTLjziN81idsmlrk2gLXfqH
AvpJzRebNMlYIz2YJ0f/yCxstvmiEDX7lqqEflsyMlSvGuUqQ5TgmuBRq9fQ
zpXNmSatJEvbvlU8uoWfaFYKNeM0cGwO5TtW00FpYKJDoYzAumufOrSXuYz7
LkUlp8zrGp1xv7HXUSy34hK2f7btUzZd6fBhrddiiFvZ+b1lrcWvbD2EPOdt
Q7F5ZmqWKUPNyUUvRhwtUKGoI2IGeowLhtdujYWshCE9Gz4az5Z89knP2I2F
ZbbTJTXN4/3fr6S9cmp0WnQ+myWWhMCtTgiocO8L2SfcVuOz+/xlFeBWRA+4
EErjymVrk7YjFMWo4fTg44a2Kcu6idCLXlxsbdikNVr1/7TvK/IiW9Vl6L5E
VgTUOZs4K6jCM/QOwSp9MTptuRlpHlCIAWb+1so/fvilbnWRimDa7HBTc88U
1UsCLFIU65enXoMTTlMbL1QeFyWerKNNcmxoweDFWeUvJNCogGEhran/pZHQ
moGURK/L11VYGo/H61IMy6v7fz9+7ZYTd2WJSlOiYNQgublwR3GdsZ6QorwF
mKkpgOBxkXqB65dkfuM/R0/bTKeZvkcp3Ntjnk7CFbdUHYeraHeRIq/xnTfM
VWFKbyjttiHTdG0aLpQ1PLweoOgJYCEG5lisUeJkiWIFlZPvhEKhkBGEIt8B
GkUAGF1dJz34RHHgFJfuMHwUbc4xR6Zk2M64aeo2vV1WUV7x7uKdJYptAayL
nVZLR6jgaDSbkiGVMB4Zlz0q2d7e04QPqRz4kxwa4RTJVkPulIAV+/sHBVVC
v4SV7OSIjzDtwW8dI4zcO8WinTO7yA8ULZUh5aTfqpvueGoafsIRt8oUbmsZ
9I87AQ23xQqzw6oHu5rKWPFONOOvKWbqrR1htC9Pem6l4E+PsnGdJcn5Z5el
PqdGr75y4PeK6l+5bGmvJHifmK7U5syrtrVTcQOxDQuoeLHmVEL5MBsOPjpk
Uth7NXx6Ht4DkiUKcwfzJbR9gR55YueWRe4G9A+anh03rTyxjOdrHRS9FXcd
+S6oGEtquyy98QK6ZXrNT6KeVW+/T6EfoMmW44a3/kJVZY5g5osjjFTPq3JH
TTFx/U/qSKL0cBSSD1GcAAGLlyazt+993PvDcyVH84oUi+8TdNf+hc2FoofR
QVhx4147g1CGIqndflH62f+I/35cO8/fswSm6pl1ZS2aVZX+75qLdaRIsiHz
nIgriL9XQDFr49+pOVb+xsLd/T3jCgw4+DkuarpNHMigFlBbtRHfcNo0c8zp
xxaw9PuJkblbdx3skdW1xZbdnZsltRNp83BV+0RBk2M9L4pD30pYStaE/L2t
5QM9F55583CeLCiKGrQBlDWKbIRl27TOtBKXw16qPgWj1Ik6Qa4qi1+SpGRj
Jka4bvLj3jF1RULp6l3UxOCzgTWcprOrofHTC736PG2eVjSJk9ducoNsm+C0
UBxZzgjBe6ccabpGr/y65gvH3COLrHxxPVIlwzGR3h9uLgqlQJCPrjEhOF46
3BX2nhNDmAggpv0KCpu0JkF41YpixqgzPFSVcrserVpf7u+9AMPb1Cjq66Ck
qNIDaxRnZmbKysoATnjS/42MjBA+BPRICrGQLxdzMFDs7OzyVAnAww7Mbmzu
TyAvjYV84M3Nrenqn7KNlHT4DwP9AwMDUD3405N0rxmNznAJm4EW6RUvXZpJ
aNE58gBA1tc3DA6e7ej47LuhEQCZlCvQwGbJCPsiUlWhT6BFcC24KHxIc0h7
4Bv+pP2seJzcu7cmE41iAnPneVqa7vgImrPn529CSyj2xIl2UVjxMtzZ8vJy
uMue3nP4djxAkaPm0yLGUPGOcIj+lOh4kk4jo5Dcgg3RINnaxMDcFhZfF56m
aO/ESzXdysxR+KmzNBMeLcd6QhoGWqgqR0TAhwf6fkBvbWdGsARDWPxl6dU9
bB/oG9t15NypERVeOqYm3yTZXO4hm3HX6AwcUHL03Nj1Ww4U2RBEcmp4BiqW
GIE6XJm6PieI11KI+jLAYKhYcdu5L0Z/zLA6fFgSXln/dnw4MToL5ZDfNc0C
swt3oL0wqf3uxEjJkTPKmunTxK6juGfw8Wu3oHUtA3/8YnRa6IIBHHZ9fzna
9/37xy8w+E/ye3ZDGLfTiB5MQvabtNxdl5xdugtz8SvRnudKP2ds06SBDaxN
tKpcK8nFjiboEeblV/edhudi8upt0Y2I9tJ2P7NrM8FPXr1VcuQc9C2MNwoU
lSaMX7t5cmQGPnBHPu6ZDCrlfsXSDiHUFkEFAFqODFx8PT7wq8qTLiOmYbXX
21uZIlW7o9Q/+dqnv64+9d6JCxevLvBFzL7KpkbxQO/ErrZvoLu6z1+Gt4fl
vM+UjvTk6B/V66XtG6Uus7O75tLoWvBbtO/CSwpgE3xqolclDh6OKFeU5k1/
UfAxaV+ffrPl5f2nP+mZgKde1jXCEWpgF+GtEvIcTct5oOf7Z98+xsZl8ptt
0gSV2pkn7lanx1ntFoelE7yCFFW+ZRl3xHSSSQq3Iz/ammeAmKlu3F7qOn/1
g87zbx/+ZufRoXDbMIzemuPfdY5cPXPxBlcST04abi0BYi07S01OCmlzhWzV
3gsIUJHltajJWNmJxd/5E7rl6bfaXt7/9aHBixxcr4o3DX9y5QTa/mzjKQ4I
SPHPziZQNC2GlZWVe/bsEcOlnLi4uNjR0QEIhHYC5Aj7Zv9goAgV9lRvXAXb
7iI6HVMNReDNo3ALEDoX6lxX30DUggsLCxTbAvAM3fM+lGMwVZ+KxCH7MqkK
yc+QlIEpP+TdNzs7SwRE5K4J1SOu8rDKOeh4YBJa8/d5xO2UCKebKuIMgWLw
8dBSgLhy6f7+/sHBQfOA6elpskF74uUF+5kF9vV9BZWED6DlhEow3dnX1yfo
14wD6unpC/ucXRMG1WdwNsYsC7b+Hm26HHeZQgEn34mrc/C+hfcAvGx/Xd39
95Vdz1cmfrX7+K+qEv+1svOFys7fNA3uOny2dfDHsz9elTeMpdWUtvFmSIoy
AS/hsR5L1ipdNW2xTZrYxbDAbgggESjrtmm6qirv7bSFGFuWYSG1eTpwjksa
wFoQ9QZq6uiyy+QbZWI/rhUZmrnK3OqHrkckkcGW3vJr8QdaBXPcocFJWAgU
t30Hg/n/3n3s/6qCsd35q92dFBn63/f3lRz5BiD9yZFLyq3OSvK9SyL1tNzE
ezw8khabcdfWI84EbctjotPE4D7F9uxo47MlekgnHYUbJ++gAU8QAZ7u5jM/
lradgx6jLoJveBVAR23ZfeKXVV3wfth59NvE+Zkp0jNzQTSqNaTCB2ptGVhW
E3Mluiw9mTTGKiOirAm/DOjRxruPjBIKPh3/FjoE+ucfqrqfrzq+pfI/Xtjd
/cK/nvhN/ExJ27cA+GkN6MFOmiWH77vz/qHdNnstmg+gpRZ0758Yfan6FNKf
KiJE8tUkBx5xGX1q20F4XW+LD3785QVanIry3cWUbunVFr+NjNRF1GryRqZp
Qt5e/icOe2fFGM/m8el6c0XegpZMEMu2TAd8WPf5q7CODh0dhr59HqchGIQw
K8H09FrTYPmRQVg4zC4K9DUWJpbt0ShSzQnYOHVxNwcm8XEUmKDhe3h4OCCY
RfDeOPLbDA0NeRuaCnyiTbY3Ex9FG4NZEgmvHdk0PRsV6yYixPsiFeztPV1W
VoEqL4V2kMynFVMBjhKgEg9DUgySvpScJ0NoPx0YOIMdNomawEncGKMwEDMD
XT1gUaVKVStfgE/QXUTIYxrWBRB6qh1xR0P7/0wHFFP6pqY8HmoCx6fsIimB
bNAAKU2kJ6ZkfwUy0QHOzMzALZaBJDV/SFHPnL/JlrcAzRCWnqSspJNjwcjK
xCjO9mzTBC2uNbiOXHbKZ7WTZRaSZDSoSzALk/80+ZejMtoQnGjpFq3wtfiN
R68ceI8lM6uP7kGEE+iBs8Kdb6zlk7ZzIWMiYMeeDdAwo2ie5BUNS1yiCdXY
KdFs9Qqd+3ABo9ZDO7oLrqGnIUmz6q4qq/0rMlcmBRFbjnrHNdqllyxnDFtG
F92X4BO3bHDo2TLyZZgx4PE36gHEiMfHJ3zFub48yvKXZf6UdP3kLtBJ+u7k
yNaNMr6zUn3budfyHlPPJptuk4RsjMpn6cKSRcUyH15jbeteQiUJwTpLMNvV
wxb9avMrxbnLDl8lN9GBQPLGxt9UNc5OXev6/nKnsoPMdI9eh8/ZyVnPE+H8
qU7V1p8V7j9jACf5VrrmCMPV03gg/J1rvButjN7bSf2SlGfUGGGWMxcknUZI
TShHrWWuCJK254p4XojZtiORiIlGYA+ZL+kTYhrkkJH9TdznAuhxZBJfXLxD
8M/VJayLQxx1AT/jExNTBs+hrtJ4eqAYNYJZzON3uE3PIF3oWAg/VVS8G0kF
t/wyMDAQDpXApzYaweiYEqgYZYsGXEfpWiKo4iNHSlMBCIiRWAehevBTBMEb
eRuWl5dTZZiCMokKSdWlkouEdJgeZVokPVCMGDAs6qNVTAkUoQ7+nemOZyO4
I6YqT+qjwK3Kc+0kZ0wX9ezZ8IjHrc6zsE0A5ucUk+NuP9j1F0e1pckVjQdT
v570/Kt/TFW9FO98ehExLYxchZ9/y9kv8NE40fumkonbuOC6m2L5Ze56J8uL
ccV5Xa/y+pMfjcxmSf+vZtvMTF6W57h1E1GX6dew7fAMpxmTjq5YXuMbcF+C
hAYLO8I5u3DDNrigzfZ4jU1mk13H2TL18CNhZNDw3sj77ge5qCTl5fonXUAx
2yNBKs8axWWjQY4Ox/2EOrDYV52k2SEWYzRplZX6rAcRIycedpSZQs4yD8uu
8DvRbeYwHgrfRT2qeNc4lFvsvB9YHeqc5fHhk00aISnAm9wO51oOcYToBvnS
5iNsVA5HoJGLx3Kgo/lw2axmNF4XAviSqw9do2nO2NO3lbQMotngO+4qMOD+
Oupxy2V6jkhtI56Mb+g/FkYWnR2GX5mcmw4o7nC7Gu6t/nB35Z6FpUVP0xOo
6JNACdow2artVYBitLPTG9E2nopHMYFqqHGF2SKVyBsZ7Hi5sLBQVv5boysU
UCTCSQrJWVi8U139oYTeXLp0KYRWacJpEQzjLa/4VzqL2rV3716osFInYh8C
YqRrkYKxrPwdKmF6+o8AF8kNsrMrIUNUEGCwRjFDoAh3KqJQrrcHUh6vLOmA
mU27eajE33u2Uod2mIo+WTX4K5Cu51PuNH9NGKZnutDGYsWc5CQnOclJTv4s
hFCfqMVsnHBNoFhZuYdACH23d3wmWf80aAzvnJm5YpYJsC2ljyKgJrjW0fZj
zjrS0ChOqKAMZcumZB8CM1b1Uaytre3q6vLgBDg+XFyaDigCVAu500CnFIV4
i3cdbG4dGh6lYBZKCzg9PS36QAJ4MzMzjj+eAaUGBs6UYXfFYjHbDWaaWw7t
wIQvNmc8gc/8/Hxzc7OYpBcWlmpqPpLIDiXh0tCOXfBtojXGbyLqYGijXCsQ
KEbMfg44HslqPiQfQpbU/uFLS0shVoSSpjQdUEzpeJDuJ8dEmwoo5iQnOclJ
TnKSk6yLaAtlEheg+N3QiMfWAADpd3trTGVjlYrpcIUSWCq4OBFi6pLBwUFz
fm9uboUr9jMPDH17XBwp6hkASYY+ikNDQ2Sr9R2vNYpSgYShUfSnjfZgEgJv
APMoysYmMzRiRcB4ZHQG4EShFpLE0I94APvVRiNwaXPn8PBwbWRfO6JEm3Ww
ckw9Gp3pulANgNY7OFedIGr6JmgNAucODp6FP6Fk6EBURTpepumAIgBsM3I5
+Hg4UsAn9dUiil/jR2zYhN/G0RxPGNvUeZpdbW7In7D6qK2NApDu7Owy/WDp
ANgvMTI5oJiTnOQkJznJyTqJmI8rK/fYPAsroFIcFqjGKMsxKNM3TNZmPg4R
gB9h5jkx/euoHMAwISM7sI3R0LATcM7CwpLNnoRy6VU1iqa4jy8Jo1HYo4aC
nzo6OjwUi2ZLBVV6Io5hf0tLSwgNxDajKah2GCkTFxfvUKAKNA3OhRNhJxwT
izWS6k/pBjGnNlmlw5zVDuBTeXk5/Lm0dNcEtEgIo/wEWg8dQa+/z7AOHByB
RwJ0hyu+XVZRHC4lnSQ5OgK+LTaQcErgR8ifTPwekJbyeKhASHeaDWOjubkZ
rkKsNS5NaXMrHNbc2kI7JzAzC61HTK21pyb++4gIMyxusR56HFVDZtTJmZ5z
kpOc5CQnOVknEaAYTo/BSEOFwK+UIGJV1XtidvQo4myGlKTtSXCuZzkA4JDC
iqHivr6v6Jfe3l5iqCbEBdtwgK8OaTOz+CtsaYJub2YWAG9kDVc6z8AMxTYD
WgFvIirzIAJd+FCFww4JtkN8LaZh1bSQcm6EAsmCD+CQzt27t4ahXTEyz5iN
LcF4EIUJa1HB66nh9PRl8mAk07MySbNmmPwhzVzS6TSK6Tow5fH9/YOw89ix
z+lmQc1bWw8D1BTsNzMzAy0yLw07JxShZTGtGjo7u6S0aDRq6jylJmZ9hoaG
dBt9Nyti5HomnXYOKOYkJznJSU5yknUxHeo8PyGoW6J8HKi6UWgH0AjALdhv
+2Z22RhHJpyQketZ1HpssrxTX18POKGlpQWKEuUY/InJWYrhop7KBGgU4RKU
PM6sOWEtPz3ODjRqE1AEgJEyUIL+pCbs3bu3t/e0afe8dGmGQp5tjO+oqHgX
ahtBB84ESl9fH5mGJU2JUr6Vv3NpZpos2nBKSLHrDLuv6GoUAUu6IpQM1YY/
oSazs7M2MxZihpQIXLFeSQNcF37NHPiZjV31eBoMNBKqaz7q7+83CXDI3wBp
JMsHBgbMe/3ll19KeDL0v1wL0Cb0sCezs/92jI1PBgNFKHZ+fj6HEnOSk5zk
JCc5WQ8RG6hgKplzJyamlO7ICHAGrELgR44BhBaNRk07sk2gjn0UCVCZJetv
2/73SG0YSXjMXB6dnV1+/GCnB4qAyEIIolId7/go0s4EmnQBwqnsKquZLDEA
uUSisBGn9RI6IpUdwF3ljBcqNjM1+xqrtqmHa6MRm0yxqPrDABwdMQ84D9Aj
pb0m2YuaNDg9imSMEs8CPVaGlDumY6R5RXeLdPB7OqAIt4+YLT2dkO741tbD
cPWFJRMiKoVz1Z73Q5gFEjCbp0oAICXXHjRZriURLtCiyqr3yBwP/ZlAsveR
kRFyv7wwNkGHEUI2ayjD0l//nOQkJznJSU5ykhURHAKzuZgRMVXKZ+KLGDLY
/Dx2ZGIU7Ex0m2Wid5k+Ma0Wy7YBHgAcIs86wjwAM8KcXM8j6YDinj3vE6rp
7x/0HL/Dx6NIFH+k7gv5OL3NdgH4AQBTVx+fm5uDuu1FMzSx2UAvUVx2T+/p
S5hEJl0bRaqqqgBztnd8RlzlZICenr4sB5Cx3jQWtx/rIN4hANKxWKynr3do
ZBhuCvHnYE3eGR4e9V8LKlxdXe35KR3wo0x8ly7N2O47m86nUcUZhXdC3WgP
tCUC4wfr850rLaPDztTe3i7uDaIVtCyHXFHH3YdKTPO9fPQxxS4jtW3gzFXd
VnOSk5zkJCc5ycmaxdTMyDw+MDAgWiDSKMZijZ2dXYlEd3PLodrIPvwcgA/9
WutDIOKjKPZTzwHjaFKECxGwge26uhhUBpBYSvspubp5UAHlTJmbuwEVgw3T
GJoSWNLOcRQMtOkO6JYw80MKeAbME96p3O06UTMJ6NEiV8ZQMdQBD0uRDGJx
8Q5ciDSr8B12Z2PhY3SEtewZGDyrbwEGDSUwOgbgHxxJATXwK4BGulhXV5co
dQEGo3tAl1k+NccTdAw4GS4K9TcA4SoaSBvN6KTMpGPKysooWodwr0E+rwXG
hlAGiV8rHCxqUh5pJfyRnc6ffr8I2U+dmXWNouUiO+UcZ6aHgOXNSSfk25wT
ZEOIlF2U2pZl8hhbWHMjz4PfndjTho0Qy7YNSl+kmk1y+jD/717CbbFHuGtt
sAfLnqwmyZMudu6pQYquf/IkSjZSk7iYeC25RXSYyaqcNO6JJyWEvzL3XX8Z
Ch7uX8tIeCE8wL5e1oTGktdYbozvSiZft96gw/m5sB3+YZ20QlMEm8e7652T
nOTkoUlKmhFBWWaoi0vDwx+a5f1AsRgjUgkhyE5PbCymRdbQLsGc257ULSJ+
4AcADEogPScBrWPHPg843jaA4vT0dMigo/FUjyoTScVr/YeBftLpUaddmr5M
2kUuygsM4HTiz0Fym8kI57jxHxbFpC30p2JfLH+Honop2kU+pHr9bmgkhLzc
dLwJ6sZ1dhgXUKTCTeC3tLQEmByqTZhteHh4VY2ieSIhNDgd/qTc3GJ/9/RY
JTKTU4yP7KRlApSgLM7R/Xs5YoU6h6KB9DauOGpqPjLLhNsdcjIKraLOXaM4
Od2TArecH/BGa5BDEIXmR+2Lu/bEtfcrBurQ1RPItEy19c31lnz0bxsBaC1G
I5y3ywXk3ADPNkCIN4WfwEQsx6z2MjeK84Jl/QaYIJA2TPjnTuXAd8XVzKSt
KQv4JrnyyBggXiBcErET53HEJA5rbZYn3cYypwXnBlnOwJYjV7ghlpHsRmor
99GpLY43y/KWo4uyLL53llkli4t1bah0cssbtNrKSU5yEigJJi7eodRQmgpm
HBVuHpRoRvLKLE/Ocn5MRVHSdLrpekdC2Zbh0qZb3czMDDPAODvlG3M37zI5
beBguLrw8yi3Q63Z001IBxQJW6b0nwQEAggWWkomZn81bOXXN0PgByrTrgiC
VIjHnj3ve9oox/f19ZEhniBfa+vhALdAm5Fe+TsVnZ2dc3Nz0C1QYWgdnAUl
SK8a6NQ28ZLqKJVv2pVTmxwMTI3iwZbmqqoqAuotLS2w7a+MB4OZwUoARE0G
xSp0MrRTCVWYBo9ZAvzpCVmieBlyDID2UmRQxIC45umibvWoSbMrFk9m+LVs
eX5VE9+Kg7gke59tmyn8NkSStiSppzowjZIgW41gdQbqDdfRMIoyekrn3XN+
Zzji6jojBy79lLRdWmvLMkA5Z8E2YEy2qu9OhayB7z2L1giWu9JJ+8zFG13n
r+/vmSg7cm7XkXMlR8/tavumuO1cads5+D41erlr9BIleoY7pSE9J/MyKq7S
fsvldDV8SvsMG4AfGQxUf6ebuWH+DGjSk8uyCCK0y3jQuZsT128nzs980Dm0
8+i3Jarh35Uc+QbaDk0+0PM9tPrM1LUVY5GC/0RDa6btXqZHz9Fe5iQnOXl4
Qm579BH2EprHKyv3EIcz/EnfnnMxhvdOOFUO3wjS3IXcBkeRanRNFHWi3yLm
/5NMz8KSTVBzCP3i5JiICj2O0p8BQJHSuISMZDQkADIpH1+VyqDnQokeGR4e
DTH2s4l20p2s0MSWs7OziUR3XX2cdGVm4I9ZOEBN5S44fbkM8aQgPfMYqBXp
M6HmZgQNFCv+jb29vWFfnE4Ek3fX1kZpJ5SzQ2kRtR8j6mOVdlEKTAkUzfok
k0lzTwJ1sDMzVzzdpW4TM7rT1el4gPcABeGe+sv3SB0a62WAUfnkYkqji9Dm
+iAf1mYw8IC5Hqa/A31jXaMzXaNXzvw4RwfAdvf5q93nL79/4rvidpgiv5m6
dpuw5TrUKpVwKlJCTa1nLgI+OTlyJTF6BWo4du32yZFLe4+fD7eNzi0s60Tw
pj19/SuICiU17UPXQTfu770AndalqmdfvHYbdh4a/BEA1XvHh/zncvWScNbO
I2frTk9Au6BFk9duwm83F++dHFG3Y3/v91ACYBLs/GzanakSpDjTOI3tzviH
QjVnpmbfOzH6Yk33028c2lwY31RYt7moPq8wllfYmLe1SX0XNm4qaKSNvKLY
5sKGvKL4X7956JV9X3/cOzF1/U8OstXJl20eQmjtVQg/RSbcjCVZ3PbNzqND
0b4LavSOXINegp3j125CT3Z9f/lA78QudcC3jq+CqKMBwlmuhY/W9OJh307N
Qbe/UNmZV1gHLXoC2lXwyaYCaGATNBN7IL65ILapIA6/5hU1QMOf2/XZ6/GB
IwM/3li4y+pHWYUll20H+SN83aiHKCc5yUkaGTeszKJhI6AoOCFdxAdtAEQR
8CMA6dixz0X35YmJVslZfKmcM68n/ZkgqkbTJq7QSFio+dIBRWTzU4mhd2Nq
QqnwImZtpogSD4u4R6NoY5ByCLPSEFhVqQndoSimVFVVKX1a8S4A3nCKJy6Y
hHK+QH2qMWFfItFtXlo2qFF7jRBvC/PamNpFYjuHI1OakmlnbW1txK2Ig/4s
K6tYWrrrOT5li/xCpn//8RRdTjkiqX8yR3QIaC+TGlZaJ7UNcTpFz09ZlSTb
wPSc+XxlAif6GEx5MBVuyv8EJkEEADG9n7//7fioMd1tjAB215378zcOqzka
5uVCmKAJn+g/jwxctN36Ot3S9a8eKbFeqj6lOyq/XoEl1WP1eYCpCuLwJwAV
HvFSq2UxbiIagRPxrK0NGnQVNCAgwbtQ0AjwDHCjhcg5mzcgydovS/5QH8C3
r+7//ZOvfZoHuCi/AbFQXEEmhIUIkGKqhg5QxBtRENcHFDYRboQ9f1fy+Z7j
5wm/aUM2wTPSWtNlH2BQ0ShVCBYHbV5BPQ0JvAuI6IpUPdk4bnpOslbT6FFY
cbx/YvSZN9vUvYMT9e1owtuqyt9cpOAiXI4aS4Wr56UoTr2BUDn28v6vYYWF
PWx7r8ijIKdQzElOHq7MzMzQnCsZ1hA1LY6NjZmsNfc1v9vIciNeZIlEt4Eq
VSBGs0HIvGpRJISRPLyINmpEE4pQpZsYdUzrZIDpGQ6rVYEz73j8ElvcFUun
6iStXV1dDFpHRNkUPkxGdnZU01JR8S5UG0BiQEsjkUiIbdPQRZ5ekcqQ1tGj
oVXRKwaUokTbHmVdBH0j9+07YCMlDsDpkBtjQ0NM0BUMFP13zdI8it5FQUIy
MoeKxfs05el+SGyuAkTXzcUmdJgVa2izrlGUGcqyxaSb/PjLCxp35TcorZHa
jgEY4Iky9hf5+GtR7BelRzdGUye1lan8m6k5pcJCKAsQBeGBBmbw/ZumQQm5
IPWjggQbUFG8xNziHYANqosKGlD1FN/0zwpcIbSI/eX2T28s3CEslJQvm83T
FgD1ToUuFDJsgm9U2dUxAqGeV78qoIjXXJONNp0YQUF2cv7WCmDap99qM67O
/VwU14CwkPWHhMEKdEs3F9TRYYTWNiNIVmNJtUUd//K+3w9OzpnaRVK40Thc
81AHFIeKPoSpUB/45MPwoHES35wfx76NE0xlBbXonJ34lNmFO79p/MNT25oJ
ARLaV0+BeiLocaCmxalzcA/cr3pooGvZkk93UGlff1mVOPn9jF4UiKA60cq5
KeYkJw9byAhLHzPq1k4FltKV4N9JPCqERky80dHRIbmePacHGKBtw9oov5IO
sLy8XCniUBnY3t5uVGAVH8Va9gm0kVKG7Mh+d8qUVYLjQ0jeWFX1HmwsLS2p
drlhEh0/jdEukej+cTZM+9tLKsGwZmusTpkVEWRk5HzKdMncKI3GCbCJ6Zwk
ip5+YvylxH9Q2/r6BtjZ1/cVJh8cl+PTAcXge0SJZkwDdARj6neEdoV9jNnB
48oEitDD5C0gJ0ajUQGKAomzjBVZiSPu+qSvQ2wQ03BFqU3qSamIcx/qTxge
3FhYzrr9M3U9nf9VVf+/xv4nCj8hoKJ1VlTVQgUaf1H6GcEnfrodhLkBNY30
jCFWQfhaUI8b2HUAYosOlrad07ZdQ8/J7VICQDGvqI7UpOoswB4FuF1Exk2t
tjo5ckWflb12CUyaW1gubjv31OvNGt0ViC7OVN7W6eWD2hnTFueiBq151suK
+rx/aaQDtIatoI6boNr4Ys0p7cCAxm5yOpW7fL/1h5M1hCuIy+iVz6bCj/MY
phodzr6THIUEvfDeie+f3H5QF0KLEd2ierw1jYT5BTlv0hdtZGysgDF1yBNw
Obx3pBCGz/amwfnFFTHuL2/c2MxJTnKyiuyu3ENJTGBSTodS7ncWnpu7IUAR
0JQzyyOVdFn5Ox7i7lWFgllM4Ef4UEIqyHo7xGx+qwLFltbDIdZPKg1h8a4T
brWVKX7PSYJSRHdDJD/k1dnS0hJBCWvZKZpVgT3QIYDciFwaYCQmqVFIDz7k
t5myW+rqG0Kp0g4OjQyHFDnkBP1JkNVzDNVWgKLNiZuhJkTvA/UxyYWCNYqp
uiWJRvAbsNaAj5jXKfomXFyK6lZdPumrU/aq/xKUQZuGpRxQzbSWZrFZF5ml
nNhP2y5u+4bgDU6UTdrIiKoSrU1iW9v+nnFrozQhBjOP/WzJZzjjEwKpY+xa
h7VVNZy6LGmGSEd1b0MmY9UVz5MnWyH3lcYSavupbQfnFu+a7mkr3CJpmjod
IQqDq7jp+IcQRbkFoikzaQCerMn7J4ahnnTHndVBgdRBw0LZA6Do6TeObKns
fqHyOFR+S1XihcrOv37jKGE2wsyO60KR2KPj4tKgbfHsryjQ7f5lGc3cMQ3k
UO2pe5L0fqgPhJ2OLtFeprh+utzE9YXnSo8pJ8N87PmtDdgJDIPlvhTFWYPd
yCA5phW/+Q2bGRVr5w36swDuWhM9Vr8o7QCsyPw9JmlPTnKSk4cpEU7OEkoV
eOKRdPpDvzLt7bIK0VWaszmFTrytaA/vZA4UPcAP7ac7PeZmgF6mm6Wfd1GU
bzZr3qi9RM9CeQkzbDUUAvhqz5734SrkNEjdWBwuVcmXkUCS0GBX18mECmZp
qMU0f/ChNIUS5UGATa7ivlaSO00FDQkfjqcmpr4uYmhKRTzAD24WAFfAt3Q5
FSNTVpFhbugAATgHd1aCqRXxDvPb7K2plsMoFKi55dAaZgDqHBmu/paut8wt
3tmkTWlxhF4xNnqSdrGRJ8rYy9GvbJ7lkg7qXC/oSObCi9dukwXQ1Be5P7H9
PRMG2Mj2XGytSIQyl6y3J6/eYldJtEuycRa1i5+WHD27qsMk+4imbpcosrpG
Z9KVkIEYNImGQ+DZi3MKJml3uzjDQlIAxhBoNbHVNf7Mm22vxwdOjRKjvnS1
E68BXXRyZGZbfPBv3jpKXoKkoGNfwbgeY0oJ2fjs28fOTM3KiTYrgc076A5V
Ti0eN1rXBy9EINC2eGVk20K42Hrm4pPbtGulgZPVAsQ12Io89vdGQZJPaLfM
GJna097H/Pontx88OzlP1m6L7eA5yUlOHq4kEPPQzNvT05f5iUNDQ9XV1SGm
U/Yk/41ghmJCax49GCCTiop3f/e7apNiJVg8QJFMk/6GiGU2pUaR+PfgMNsA
isqOzMTgfklnbE0gPAsx4x9A1sHBs+RhGFCC+Sfaf8fdNIxONDEfpv8EaKcO
Y/4is5yEGyhGDT5GEdoJ33QWIMDW1sPmARSPI3dwVaCY8q6hA0BYrN7QNFkp
NLe2yFmAnIlZyJwAMl8yKA5MHq73C2WzIi/v/1p76Tv4BCEKR2eQKg8mVjxc
3L0M9prsiUyjFmo+9xwfEeiS8gN1+/WHJy2Jks4+5bbBjugQuSiO5z0nLrDG
jHtJQ6MmwAbzt5dWBTsbABRlTDIl9Qr5pv5s26d5Wyn0I66CmKiTiwAmoYNl
QQMZ0LfsPqH0mXRHeN1HPcz/yZpBh8ecGr2q2lVEdmdlpd0kMcI68qXhqe2H
AKph7VhTat2DbZNnfFU4lQ4oOsEs+Ce+c+7hGRrZ7u9l11ylFaxH3WPcNJqL
bvD/Z+9tw+K6snNBJGX+3bGcO/9mbux0fs+0nd932m73/+7bPX9vYjtXgPIj
lpw7zxPbqsJCAuyMACtpwM4TUSCZKigkCn0BciyqkNMUktsCyY74kNuAJDcg
WwLkbgGyUdWZtdfae519PvlQgSV5v08ZF6fO2WefXSXOW2ut911YfZrklDRp
ebbIaDZHTd8P/yJTtKP9qTdOzN+9p/765TahgsPAwCAcFy9eJH9suPN2d5/x
LRpk6BuHhob2RCN4yxb914YdTdw0IYPK9uoAkgmkIqQkzwUifi57HG4JTbNK
pY4zc/AlihbaJ8LE8th8EPgGzHlCdWkJoSqupQBCdehQjHgmRee6RXu+e9SO
cGbmKyr5A4yPj6cRmUwGiBNsn5y8PjtrC5/Hxyddql4vsQTo3U8s7R5EVx3V
SjcbUbfimj9t5MWJCDMfR+gYDoW3gzLC1ko+ir4fDPKfhM8Sb4nHW6XyHbYP
DfJ2WDrSJdXUHmyJt9KyuM5CP+GzoTfHIcAp+HO1ViV1QQA8hFWiiu1I8kN1
d/J+V3z03Njv8ZLouu7LW17BbQxtqpf78b4zXCQWdCPe/soxy9I5emFFHxbf
3/NOf+8fvXZCq0h0cIkXm5XQyT7cB5sUUSQWp0oldyUHpQCHdBnFWoK4VJGi
0sT/8cbxE5euS/vKvM0P5UrI58vK6drSVOri5ROXfv/krmMkNlE8qgVZImqK
i9+H8x4eGOc10v0W5YfK4/PpQgBRbNc+tOKklqq1ILX1y03nOUJIi7BFTkxF
BSmLTZxQViS2cmidKKVWrRH/k9Kgd9AefGvp+8/u61HUet0e4wYGBgUDRefo
3s3cQL+XASujNKWFygt4DjdoyjCOT06MT1yrwFI0sstmDGP3ENXxudF7XnHH
j0QaGt4LkZDok3SlkuvqGurr311aIicuMZouJ5kIUElzRJGuGp7TyGQ2Hq6s
gXUYGBhoVJl6il6S4Tbljo91dIq8M6aelWOPs6ONtoVy1iSH4UbVQRQC+Gd1
da3vS0RZ+VfKbrsuhPbhNxfWrbu7W79AoK9AFOHNpS2rST3rUyXLI2rSjdtz
NGe2beeR5faI3Z6P09O/rmuAEYaGLnPP8Ww2C4ujf8sgeXVEdcbhAPimcUUi
Pz/e1y3KtHbERUKtmJOGXMbfRtRid/sljSrkmCFsyLTy1rVb3wj2ssMvt6gT
quLkR2PTdFTepioFh6PxyqUv57gokbgElxrCz/Fbd5Fd5SguGjSdzSCK9qnF
2/RXzRfl1wFJeNpRnnxEhs5U/eevGv5dGFTm1JcC+V/O2Z5Pi/wp9TRvh/fh
+q27P953WrrrlKqQXSlTOCETbjo/bgcknVPNyzBgIPyJYnFcRkRljLSV4pw0
yb0nrwgXRCF+iaPhEopWcDLADH9yIFN+8tLJwRvpq1Pzd5dgGuiuJeooP/1y
Pj12q+LkZ79s6CONDLroHOOS1DCuiMQbnpSf/NTonQ0MHh5EVWvmqNY+Y2pq
CgmhcAuEm3tvbwaey8Z8mG/ldCfsJvz96hosLSK0tLQU0WrJfDXUwDmJAnGs
LAgTqlmMRttuwoEVFVXAi7BbdFSPL4VEFIngcXcYZS/jjnnSecbHJwcGLrS0
JPRWetVC/mNbRFJMT0QRBd0SpDGTyVAUkcKJIyNjMB+42N50HzziibZ/PRQD
UC88ylx7zm4vFEUdU36eQvAcWJ/OIfXIIe/T6BSzwFVXanoieKewotKWuniJ
ov726W7bePkpmp7GTu/PzMwwPdZLK1ni7SKK3EeSfXtgtrTm/DHjufEhK5bU
bgjy1uGBcbLHIQ9hoYNGLkFZNlmxX5r48384Ln1/bJ5gFfbexyG4PAptJE0t
DSaK4nbfvrvtAolnVT1hwW/H2oDoFP1q8hORf9yBkt4dTFEEP3kpppW7CGa1
HJRE3ZSIoqSpMI+XGi/YXi47k6TdEOfaSURXlhS+mhzUtTPqi5Le0c/+VZHz
nPbBsHnxnYV7+B1EeUUiC91CEuMS6dEdG/jCsoeS/RBX0zMyIKKYoNCoNO0p
aeMWNHAiukBpqkPhvh2tz+7rgc//vMgEqevVTy5V0rZLNlDow/1fPP36CXjf
txVjDvpvW4PeR+bk9OsE6r43OWVgYGDgC73jHtsnZjLn6F5fUflWd/eZnp4P
OPAIt36d2wAFIl2Gq9mKqGBUNib67d4VrqSMLec9fTHp7MxCWFy8p3wU05OT
1/WXQogi8x/iQjRyd3c3cyEYs6Ojs6HhPd3KD2YYj7fCS3Thw8PDVVVvR9DH
b3h4lONptbUHYSPLfmFwYLCnVa86ZKdRJqVwLhrZSxR1wOJHgy3K9f59MKBv
++NG5aPIK98pRN+ReDwOFw4TAHI7Ozur7x+SetZBsUSv2XgaCw+I+x2zI42y
zoFa/lVil5moahDJ4dY9qgTRV66CvWnK6XOo64826W6C98T5u0vbd3dsVapb
lYyzi7U4zCg6bmht/vKFn6W4I1N46qnXU8haw8I16O3c+sx++kDKnOgGLJz0
AOTCuf/8d0mVpm/RyhQFUbkhLKb1XO33SRTz6udLTedJfSy1vTJdLlmW/C5Q
nDx4dkzyPUn9lPmhRhPzTrGJHUnUUxjq552Fb3+874xK3bbZEUUM6FFlLF6g
3Z/RoR4Khj9RFOMnpU8RXiBx10vXZ/FVVmSL5X369VN9V6fzFhNUrcIVnyxr
lym7W3Iq37LKT1/GrwnSkTuAKIopCY9NIWBve6np4w2KdxsYGKwVIiaG93QU
w8rsLXUNFgqX7Hn4ewbkZ25urqurh270+h0POAbduInM8EtdXV0yWORprqED
qGl1dTXsk82eD9rHlUoGnhaLNQPZUI9GegJcjiOKXtWz5SSKEbSFgf0rkKkS
5YNLY9ICewJJg+2+Ac+pqSniiuPjk/CEmhLCJcDh+oVQMZ5aqPmoszF0GpVE
dXUNQaoZeE5EOsgHZs+eqN602htRtPzscSxRYnr59OnTcawSdGX/Q4iiPjeK
JBMPdIFazNBDp7jo3hPl7oHAnGEa8KGiM8qVx4pZevuArlOVJu9PxoxCf4Qv
WZ4I58ZCVfS93JQt0gq08JbaJvOGxa2y0qw0WfvhqFPf4RNXfzDIcOKl6/O2
I1/ojZjU2eNf/1FGjiyr4ExRyVhke5HOoS+l2+ROVdWJ7t/AT4CP5bVwa16R
LF9sFlHMlZ/8lPKtHGej+CEGxKi04GjRzgRMnlPA9+XFysSy9o6rNLRsindf
ncbupGNDcKvlyzfmnth1bFtJXFX96dofMZntu49N3v6DOrUUxawYVPQliviZ
SW5DVkanED5Xi98+QS5AxYlt5KpUIi72DvZ/dPB48V1AT3nntLAq67gs9UUp
d+nGnT/d3aHFSwMegpZL954J8T3CdPEzMPieAf+EWaAadQoEqIVH/0BW7ZsT
hC0Sgd0oaAbsBbYIUz4M8uhliiQY4UBlkKyYAOMAY7no7OuhY8IpZiHXRLIi
RP8ZQB8QME7CTgTXKDL/gSe0/0XR8NqumoOZ6F1pPMjx30NyeqmsepsCa2io
eCci7G7sPiyNsWYq0iO6A7QKftXFHcSRKMzopRB8pUHLwiScrWPoVwanninn
DjOBC4Qth0T6W5BtRbkbOerrSxR1wPtFJue+LjckJOfAoB5nzuOcg9TuEygD
hzGra96RcmknC6WegPROdWhrsvnJKWn2gq3KsONGK5fx69V3z+77AOcnfqiw
UkEjJGKsZRhxV/snZJRXxBnS4KAiUJ13ekdYa1HQCenqW5ly/VX9R9LvRfSP
a7db2pW0ZMa+yqvd7ChZwLu5Oannk4M3MFoYVzG9pDQ2lNqlFkrFPlfzodjb
4VjOXkP6N5ccJ5lV9PC+XaMoIYiQLikqO/WZFr2khoAJ6buI7ZKfr+6VZ1RL
tWJcMYAoas0QcQ1hz1829JEFIpYvwjq0H+7/3A4+O94cXXjt0LnbJNa5Ppdv
3BES8pCIt/TqkST5xdjHIRdlYGCwaaBATUQpLHg72apQwIr/elN+MJ5o+3Vd
g1ZmJu7dfCztDHyAa8+iqsPd+sCtXngLUR3tEm7q+dkVU8950eCjWe2QQ7rb
TQV1C/Y8Vy7f6urqKivb2xJPwrGHxMi5ODpjj6vyuf7+gYiqZsyjaaHGwcTg
wC3JmNpWfGh/iquxLjSohlMsi9YdD36Neuot6Ur5pORjCe8UEWwspOyDOQvd
+ugIr20QUcxjd2mqHnQ17ONPiBChqO8d8Xhcf4m5qHdY10+yBPc2Co8oA/OQ
+POGQsWLll84kJat0IJZGdzs5hbv8R1Whl8KR8xkrCZvPf1GpxZ3Um7bmBbf
ukPNp/h9nhWQAc0Zp8Blk3ktBXn9629kBhMZl26NAsRvTSMXlihqfPa+isbl
7ix8izRGtfMudlg+FsmMcGL7K6m5B/hrFjglyr9j8A3bKLdqRp2qqkE1fHnn
7FieSalSW4cgkCiWJpQkObF1RxJ5MmmO4qRZbu6fcNLaNV6UZXHc28p/Bz/7
Rm6iL71SgQlmqBZZhk/xA4Pp/u27O/T8Nl+jKVw0MNhk5LGRH4eAFpZkCCid
7oM7MuU9R0dHu7p66rApBkta9HIyeayyu6F/yMAnmTOQtnd9/8CZ+GmU45rT
PzCma6tXJIqW4Hg9cAlYHyj/BopqwLK92PDF/y7gnfzS0tL+/ZUVlW+Rwfj8
/PyVKyMwCCdkKQkOK8kjUCxOFwJTRBc4lZ5mtbBMFMhSUDjRwp7a+iL4EkXL
Q/xgB71fIZyQgopB+3svH6bqagWuT7tefUhg8kNDQ7ydSHIi0eY7pmttaQ56
L0LYoUZFGrGY9iv9kE2rUeRA2ZHffKHbbgcRGHQ1yXGgqbCzRM6au3RDkTFu
vcGOPSXJIpU9pBCNTKcWt87fW8pp4aCCYjmvwkkHz45hKIzm0M76iKKd8XOj
awv9FZQoyuilK6n5q/o+ybeLW3XqUiQaebdQVnTLzrbD/ROFrZ2j3jo59S0E
nhzpvwZvHBUlciNpu6N0ScuTuzq+Wbinkt0C4fPxJYriw1AqfcKLdopY5VOv
nVTa5IRMr+fy675Y/Ui2poQN0VNX5ElVXxix4MXv23n2Etm5G1bg5NA11F3J
kXxS9gYGBhsMusM2yra8gvhxZIkym1KOSm1ElJmJix9GlCTBVabYryW1uYBw
HdBTyTwIMCjKHcNJy8rKdFIRQhQpA2sp52eXcvbQoVgZckVvEM938uSjSGuy
J7J3YED04wDSiK1nFvP5+5OiS3V5Ot2nH+Klc+STo3c2FJ1NsAO17rvomkka
Sxz5wkkfzQFGRkwZbuun4xoDkUCPOFbPlygGMTq9RJDijXrnFPjioL9fvtWq
Xr5HzNMlUKK0Pn1Eq6re/v7uFjkuMHti11HNg87vUZz8RcNHMi3IwZACziUv
yt5eTX6iXJpl7hvvucktsnFGgtKL0goPIznwUiw74ZdMfLDpWJSg/I6py4/+
IQWn3oYBqz8pOVq0s4WY6lOvBX79CUKBiSJOEW3QpXb4+OAUrl671K2UoieM
SJcnVSGf0OT+9MDZPKVZC0sVtcGI+/3o9U46o/TELm6147GlJBjv54Pwn0NY
LZ8vUUS21r6lmNspJiSZxyLSp18/MbuwZClu9mAtUnL2l8n8d3cWloUO2m4C
GC/SrL/VZconVAuqeKbFJL+wkXADA4Nw5IU9XR/f31mla6E4wk0IVSARfqIj
3xlgGouL94aGLkdQPqyPDDd33hkI1bqzz77EDzhJReVb2ex5oD0dHR0r7m+h
tIT5z/Dw8B4R8rrskhhQwWEEw4AuCYmLI0lheCSSSqUo/07E9XR3V1TKgrCq
UxFF4j9kvUhuQgzYWQ8eTk3fBKqpp3d9aarInmt1mPQWADV1XRGxX87Uw3b8
ChClDtFEGvXxwyOK3pnoW9Lyg1Qe0b4a0E+SObdo0hvfiwraSFfHdaTefTYB
HNPAH/d3H70Y5kWjYiOyzQS5KRae3+a27z5GN30pwbbjYO1FzBVl3Eb25IXn
L8c+toM0BYQSVQCVyoxN4RyUN+COVhlHKmk73P/FWo2+C0gUJaHFmjo5jZz1
Z68f3yryrSonW5LgPC93lC4qbc+MfbUhFCVvLx1NqLZ3TIqApJWQnriX8eGJ
2wuKfa2g+Aggioki27BRBqL5LDLka09sfVfNjE5wRe6c3pz9QpVJtEnZtd7B
kAKeePlPvXHKcnxRvV/YbzcGBgarBKUFI8r4jv9VUiGf/SiL1r/b0NXTfWVk
2NUceXZ2Np1Os1syj0CJSOKKcK9f3/QmnGIWApyiF2kJi4L1WjhfoggjcGCN
9untzXhPB/SsquptGLmiogqYMOypR8boWGB6wL5gB8r8dnX1ADuKRspHRkam
ZkTNJxIzB1FkEBMDFq2PWVt7EDbCOHBGNIF500tiXYC1ZQ01sf2I04lIPx1d
OA9FUnE4pAKDn86XwmoUQ7Zo2eFyVtDTDhRHpW8NukQlKFDp3S5E1oooDgwM
eE/tu0QFBudq8cnErT9KjUMoVzxx6fdUSSjnWdAIXmrwBpaZSRdr6fsnbffa
icdimSJHb1owHtX25N9hi5YCd75w6Bf+uumCPSURpMIJ7Gh9+vUTYWMEoJAR
RewjjPOV/0VPf8pskDQj5KAuJeQYwYMdflLdK5u2FNRWSHYD1z/DeWvy9h+2
FiPP1/Qm+ocNnr9MyutVnMI/9ex4d2SPafqu8bxQ69gSZmulzi/+16UCgPdz
6kLlxVl37i5gMxoKgDttnUR1YkJaleInGf6haRHN1bS2NjAwKCT4r1MFVtlF
nK000miItx/50sjIGJDDoDt70EaSNhBDCNc+h2BCGW57T9HQ8B6cwrUxJPXM
/IcqMzk25RphYWEJmIkIgmntVBpRI4zPo+RYSDFSmABl3uml6toaYHplogBy
joRCPT0f6Geh/V1yjDSSXu7kMjg4uCL5iWraHEuVLHodKVnMog/I3tde0rWm
1LMOIMlclgAfJ/2lRqxt0FfSoYZ28mHfU8CAnOXXE+XfC0hxAI/nDvSqIkB/
AgO3uf8RO69CWEw0CzWN+y81fYyONwnyvZENYsgfb0cbShKIKGLDi2LZcg4J
ZPvxoWuFvt0ql5h8fv7ud9tfObqFCWopixeS2HRjzetQaNVzTsl5lmfvfidI
S8kR4oTET2STwR0ae9l59OTQtbwKDhc6Envf0j1z8vKS7doG2yfHLuSDFf7m
7vJqwn3+EUWqHZWfivZt0lBRvEcfjX2tvhAtM1dc55W532jZ3vHl2MdFKtFv
l1/KvD/1xKS0e9uR7O+0KKLNNg0MDDYZQJk4qMgchvQRHIXTb+XhNIZfXVhY
4IhiRPnqrBVEFL12NxaSE1dAjFKrvkTxENot8q9A52Jawzs+XJv80ujo1bq6
Bmq5QilpKmKk3tZAFGFAkvyMCIyJZVRVnel0H4wU8Yh/KX7b4syfzs7O0zgw
eSbqvutMW4R9pbNzYhqpptdx0UX8eEA41pUB993fe2rXr7wxobRLrpaOREqr
a96BS6NQLenrl5a+DR+fQStGFbN6q5dNCiTy6egdEc9y9/GGdXjgdyHhRLrZ
bd/dwSGsQpfi54DhqOo1zRCvpO1nB3pVl5Z25VyXwCdoBrhDFDG+2Fxg7xEO
9cCjuX+CSQ4+oSxq8oldR9GRb82DFzaiiD/QfjAnpooUpU1WdWK1Jwo9ZG6U
VNtPvXZcUkvh/lLgfL1onMexMvEZEazsn3qvemQsevZZCMkP939OlZbhZ/Al
iirDzh+bFtF3BqsTLbu5zLK2Zmu/LgnJq3N2FjvXOfSlq6ujXqDIs4Ut0VMj
HMWlIY0Nt4HBpkG/z+rJQb0GLBpcEua9TQ8ODtbX17u4CjnGwC0eHl1dXeuY
54RmoO06aWNjYzqdXmVEUSOKOfrV1fvDOY68F9TU1LC9D3VXAaIIFBrlw5Xk
Eql3V/n91AyNHI2Uw25TM9Ne8lYhBC9vu07a0pJwSX290NPrLpcYInjeNyWm
2ePogDlPT9/07h9CFF1z0H8F4spfNMqknNzeAbjiMPpswxMWLwPl816sb7Yd
lppjrR2a1WfQlDYIfBbie/AfcJ7tu0J71wpK1gr3RDVGIQkGMRzVT5AaxAhu
89QbJ2YX7m3ffYxyzXYnlNIWrSSsDUimVeDUs6UoQe6Z/T1MctTdv2VrcWJ3
+xDXB64JBbfH4Y8MLBcsyDa5SiroKqKIbUUyTgscu6381H8UtnLAMRl07VZ0
SH5ILt+YI1uhrZxxFl8KmDcKTqv67KzwDSQgotgio9DSJTJJ9asHP/xccbGc
FgVf10dXjqL/JikfXC2TQ5n3l/aJSVJgMWl84cAZO93MpPr707MZGPzQwP/c
gMyoG325NzClcm1BkC91oLJVmqKof8dkTE1Mr6LyrQWnpGU1/96DiJ+FrCad
7lvl/kCZODoqZtvR4aI0HuTIoVE3daHuxhHV39BrR0MgcxtvHI9A5NnFpmDd
RNlk+iN9z6CIYhrjhxNaRSIRQu9RQcQPRvBlgysSRS/gdGREie9yuW5V5AJ8
rvSqV+w6fXPFm2+dqnSNqAZA3y/0LskvNWcxwXq0iM1MlABZCo1Lki/GLuTV
bW69N7gcnzqPfe5glJ+/24diZ9VdrpRuuInm7BdANqgPneRpO12SUhmryXyu
iDolGS2Le3ysY5ZM/y59OUdtr7U2MVIrgfVmJDde2+AFFrOoAFff1ZvEvkIs
Mcns+trXd50jbDjgLLJMsdS2c0TZOMuxxZaJ2bsrzieAKCqDayKN6ovG77+a
ve+9xgJfs1j/56t7iR9u1VrPeB/P7uvhQ1RbQJN6NjDYbNDNix3wqM+I69Wg
XxnAAOOJtmjZXldCE3bnXhvw+OTikO/hISggUdSZWyZDPoTXrEDk0sjHXM7P
1GOaJCe6kY5TXiEZF4zvrb4DeklyFX3YhYUFsXr1/+KahK9qo7PzBAyuS4oa
Va8ZV1Buo4kinAimQaJmCh0Dlwvit2zH3YJUmSyAXAWZrmOpRyTVHsDOq5zV
hkDFNSgtR3GSSzfu2MlB0myyOxzJSIXr3TFVv7eu+xvfGcUQy8Tl7ix8S6RU
NoIRadMk5naP4Ulyg1/OSQ6AslkVtGlVAUYx291tFyi+JyNsmBrMK9K4LmD5
WdN5TaHAacQkdu+lq/nue65RzNNUcy829UtzoZD6gdLkM+VnnLGxTfJmea4m
va2Ymv5oypoSu5aySJTwucuSvQhMPZfa0bwiNDJ66rXj92XEdeO4mKxlLT/9
GZolHuFr8SfqJS2W+senvmIYexwDg+8H2ex5brrnMkbW4f0DMjU105E6XoEd
Ruierke6LCWKcamqV589LBRRhJ11pkHZW+/h+mQalUJZf5V0LrBclHdeWFjy
jmCpCs8araZOPzVpnF3bKXTmO5p7z7oG/Vpgwi6zRMYmRBSlU5Dn/QWkUqma
mhqqusxjG2guZuAm4xHVhMX3M8B6KNg55GO5echzoZqMvz27vwvzd0l2SNZv
vsQehXLEUoc9EGRE5R3hZY3KXEVNaQJlpz61VDu5p17vEWxNyFrbZDHYzlbN
xjn59BtCge5U2ZBn3XrmSVHT+btLJGjdslOFLkUnjrZtpW2ZsSlctDXnna0N
aOGXx0LAJ15JqVBwMFEsadvdfon0Jir7vBmpTzjDK+2DRXb/7paiv22nN5rN
1anPDjpqhs0nIKLIXjSShcI7Jcm887ttwXkjEe7DA+OS+rLDuf8jiZNQ7aMp
c21CigYGmwU2TM573JK9lXWW88/F4uI9uL+zAQ4LGeCG7uonAkNVoDEg7aNn
D31JowsFjCjqRYkiDRra+gQATJJbSPMkeRziVL4jzM7OS22Lsx0zn5p007yF
XsXG2W9OTk5awWtC212HW2h66Zvp3miiqIcT9zj77sFLFDOk6UxN36R49QjW
KwJ+gy0O6eGlzYQ6rVnkxYsXVzmrjQA7dKiYomxB8s8fjuC9G32DixMqlZnA
UB7lhYFpDFEYcj0nzmt3ahlOWX5m/wcoxY0XqUAT3PSf3NWBto003fyvz47i
LbhFNQtOyjKw4qQy305cvnFHP4skiusNfMIcDw9cVbwrzm37tpa0Pncgo9/d
13qGQqeeBWRn5xLlPxnwgKtIDV1XV7ipEqp/PnulaIcsIJRpaBXklPHhHW3/
5Y2VC7/9iWIxdnMmmTycZWc7/Ho4O7nxl0XIpUenJUssbSeXb//HzuRvRqby
8gNGdH093zUMDAweBPynjxrMRTxN96ampqjtCGF6eprdYxxGiypFqDd3phHI
yJpCjo0Y+Fr939sCRhTLnGaMcAmUKPedzMzMDFwg+f7pO0SV1c/S0rekiQZC
SNc7PDwcj8dhfRKJNspZk9Ojd3zYWKNZVhIoeqbn/XXwzuPj464uJ1RiSlpj
j95no4iiXS2JSiVXahheFd0J8cPQiDIiqkBgoyGxMdaMGfxy+uTAUruE3pR3
jtie7T5fXjYNFFshNmXJyJggj3f+eE9oSTDmI9tblKoSfXEjbofnf/GadI9c
VzxNRghlL8C8NXF7we6jIUsiRY0ZFkPKXoEU3FOugG00DRVLVPyquPXv2z6x
XC1a8kxH1z7PvIUyFkmPyeWbKM3h/s+RYOd4AdeEAhJFYsLwMduVHFLHhplh
bitpnV0Q/7pX8HrYAJwbnUL+hnFgV368lGi/uOrrt/8QPo4vUdT6R9ufik9v
3KZDNlIvluP2kUqzH2pGuuOwsOtZ/8fSwMDgQaFnGYANMp3T85i1tbWwfXh4
VIYQqaOf6vjM7nnHOjqHVRhNF+Tq4UoanCoDV/nHp4ARxYjy2KFTu7a45kM0
D9bEtV3nUUBd6uvrI9inBvjhwMAAPK+qeps4kugagwIflwQDBmzUNNceBpjW
t3tXiZwYYXq6CDoa4B++oRFFuHy9OhHG1CfM0eYomkxyBayUMNvfMso5js0k
mUOse1TnvlQqtZopbSxkKCOn2JSkji81nacuJCp2pxxppC+c2H7p+q31ntTt
q7MrOYgRoTh3D6F7/eTtBYvnhbnxn7/7kUsnK2YoG7gIhvnUaye1m2+Oz7ie
O3IeKza5OrE4qQzA255+/RTFG7W47NpQyIiiSF4KqvJsebcMJ0pBkP/jx/vO
WPllJ79/sI52q0UuPfYVvstJurotJbIHogq1SXfK3qtfhQ8URBRlc/DSJLVZ
3Foa90vpFpyb5VTZxjL8q+Gmk4Hvb2krEGZa/7y99IYxGhhsKvjODnTOpn/K
eTuvun4wzeMID/kKVlfXAi/iaM/s7CwwGVdE0UK9MHODXyvBy2aqnhs9BjK9
vaRnmfCdRloqi6+5plqmdXixUIRC3JioGhxFTVsaY82wSkCeIyLWZzc3pHHi
8TjsBmulb5+cnEQDRreS2qX16OzsdFVOElFkTrtpqWch7tY04LAU/NLU1ExU
lSJw7WuZ1gIyKi3KJUUkgu2KGcJHi7+GDA8Pr2ZKG4zlvB1UVJ7NlnVy6JoQ
+RJFhNs3Jp2LZPWXFJL8fftv7QPWAme+VozxF6+f3CJlqu/jHV+c6+fv/kbd
Pe0OKScHv8SQo00SlMJXbSlODn75jUWmgg9W+QXHvtjUz23guHsvLEXN2au8
D9/x14SC1yjOLtzbQn1qZIPsQKLyclMWpntfce9NU1JQFxiqMsWI4tEiTjrb
NoNi8vtOrFCS4UsUMd7bqsoDRKXE/7X/33wvrbCRVPbQgCV96rXT6qMSSNTh
rem7etMxA+l5bmBgsKngPwXAeWSQUGMswEmidn65fE9kL7nopFLHJ5y6laBh
LafVXkiC1YuCRxSZTY2MjGHwM+t7XkofEx9zpJ4j5XBeFyXrz56vxIYs8BPo
DTwhikjyXj+elo5o/jY0DmWQQ+xlCPX19S79L8UYqX2zCxtHFPWi1ohHGy6a
7kXfrKk9COuQzpzrSB2nBDTwZ3qQrSWnoeEnTEkfAZih7kRkFfqGtWaIyN79
vEoEq3StJFdPv36K779UDUgWMUwXn3rjlPLVWfN57ThK3uoc+pIIg5PytQEn
tHJ2GSSv1JO7OlTUMWGrXGXDFLF9d9tvtWUlycB67sJzi99uf+Wompt9oid2
Hftm8VtLXfv3nnomtt539WsmWkWOjLz7UXbqMzxuWb0D1uZpKYAoynbM/A7a
wWr6XMGvu46uYCXhSxSLZHNnzkEnn6/utahHoSedsRFtyuHxAjnklITZEykn
0mUukFjX9y0DA4OCAfgb3/p1xS5a/8kUIYYQsyuqXbzoQPJAAaXa2oMcgFq3
mOXQoUPEZvU/a0H7n+7ucjlsE9UJ0rMcOhTzOHKLsrTom2XHUh08c9poIc1L
K2toIIoHqg9WVP4jhV69vAupXRQdpx03TdibdvZbkxx60XwLY7r0v2ln8FNH
MFFMx0RjGst1rtUTxRRm1enhFXdXVlauZFO5AlriSf4o6q1eHj6Iu+iryU+w
UrFdlpORKx2JBZTK+PKN26rUkEVk8OFZDteP5PM6/cvtiGWLbPGFHPxHr52w
vINgonz30YtbHJaG7sePXjvFU8pLvXNY0Ew/CVk6Enc63P/Flh1HVUcYSnDD
edthZWiVtMPXrBoueAu/slNXpMnMztbwiNZx9EtX0yXh8yalnvPCSlFLFqv3
XZPVC677QvWH4dw7iCiqQeQyyu6KG39dllrPFw6kw7ul02Pvyc82ZWIGBgY+
8P1zTUY3lBmk4rq86It3TSpPnYGjIAc8b8mfhUHF/aqpNJwik8m4fBh8EUT8
4JCmpiZXRV/I/r2ZtKv1CRxSWfmWqwm17Y2jepoMDl7SCc+V4dGR0as6T9Yn
D2dPp/vq6hrKVM7UN0gIh0xNzUwoTE5ehxUmR50gokhav+Hh0QgqWfQdKPft
O58Qouh7oqD9Xe+UXGSkwWw1qQ81MzOji5TDiYH3UwQcHgPX8qPijes+RMAA
x+TtP6jaPyxTLI2jkNNxE9yVHPT0lVA3zZWvTNCGuYXlJ3Ydw2GVq15pW1Fx
26/PXkU7RJst8HiDX94JC9cgQxCpPRVKIuFzqOTGUcqYk8TS+vE+WfKHqfCj
0pmnpG3i9oK8XtYwrL3Gr7BEEU7/N80DQONtq+3gGrlzozMUwsrbXeQ2I6KI
58r9n/vOEPfeKjp3q7wzaYSpg3Zx63+t7QsfKoAoYkCyVBUklCT2ntoMoqgH
Bp+v7jVE0cDgUYF+Cz7d1UMCBKABXIwHO1Rjv2O+ZQdRxKBhlUg2zWEiIGmr
IQAhEUUYzdsGLpwocraX0KhEJV6V3++nZg5U13LQrBJ7Q8NP1mIAw+zuPgMc
aWbmK/1AegLbU6njQOGQZ87xDouL94B+p1IpGioSiUhlhxJ6cM9E32URFjqR
MtdV+AU/Fd0NIH69vb28cR0RRSHhUeKUmNYyG57Aauj1hKtnd2zWZDk/J8Eh
1ocHosZPWNYUsyFMUtyFd8SZL8GvT/7dMbcmYlVJWKZVuSPZySKWIVDnNZRa
31n4Fu+/31la7ItLFn/0D6lwrvhSbAAPE419768i3Jdnrx7VBPCyMB6XhI3K
NYk0/qLhIyzs1AeUufs1obC9nvOyLQhSFFSLhNCV67fuymmrOW/eRzEv5knV
nrLmUzbaUwlopLj/26628An5EkWuDcDPkkhkH85ObkKoVPt8wtX1Fa1kT2SI
ooHBwwP+6zc/P89yZqABs7PztD2bPd/Y2DgzM+MX7FrVnxfYbXFxsab2IEeK
NEISeMcMIYq+Zw/a/2y610sUySzaV4Wdy4vgaqXo0yfK+USTYhQyw3Ngaw3o
HR3RZLz0UiLRBmOSqgUe8Bx+0q/AAKUBkTgqur+iCsah3SiNC+fqTfcR9Q3i
4TCCt0EJbNGp3WqIH5DVtKdNdsj+OtKY6RZ1qvhtwsXVf43R1AfUnlRX10bs
PkGXdCL6IMNuECjKdCQ7ThVlIpxYcpTucY4SuOLkyaFr6kpW32c5p2TIuecO
UE2XVDqLExXHX2o6n/eujKqIsIQ79+doqOh/F4ZB/tOulOUQ6azIYG2hNAW6
X27KKpKMvZJl0+Q4MDfmxvdpdymcWRsKnnp+6o1TWjDNLyerHv93TRrY2k8P
nH2huve5A2fh+aY9Xqj+8H/d3UF+1FK+VKq1YlTkf1tJfB1EET+QmHYnj5od
8b6rN0OHKRDy4mNA9bqwnk6jAEMUDQweUvixhUYWq7pK+MIDia4SaN/b+jB2
f+YH2y8HIYQo+k4maH/SFJNvD+9MepZ0ui9onr4VjJx3npy8DgOmUKnB6l1O
yFKxIv+kx6FDMeCHos8d6jVka2xa8+ib42EtBWVRJYcceTIwvmsjY8VUsuvX
EKJI+8zOzipLnHJd0E2vCl+g6JsHtGaC6wAwQz3s7JVyP1RgFefswj3JDEs1
azjOEqIj3183XVB9NFbb1I/2gRvrxO0l7MPCEaFk0U5xlo/GbnIylMmeKoYU
/12//YfwiA3cqYUWRqaF12BnTO3/5u/e2767g7sEYmtpsQ5PvXZcJmrtIdnQ
e216lkITxWXliiOtCENSz1RfypHhzXuItDJ910jaBj48jdKkdM7Bj1b41QYS
xZI2ZWckqFrfiDs7sxHg9D18ZN88/R+rWVVDFA0MHkIAgdHv1KtRnXjv5kFb
LGQjlN1+Y0/Ua4riwooRxVXuPzU1BYQKSJo2sdzi4r2gbC9Jb+Aoy5lqj8fj
lZWVvqcGIgdnB0Y6Pj4OT4AE0hMCvDo8PJpItPH1IjmM0q+wcyQS8fJSfUrZ
bBYuQfdCh59wOtjY25sJWuo1dVpZcX+xgwo4w2dDf+9gMeHdpO8XsM7Uinr1
0WZ+Xqe1+0mn+1Y58+8Py0jKBGV6KdbPd3MWkxb9j4SyNW578pUkXeeyCuGt
hjLRzv9v20W8rcdt07/S1qdf7+JcHq+g9nGV2efnDpwNvBEDlS0WjZgdiumw
N03ljlnGohLiIhsuCNgxImCHfzOJ0g81ILXVWGFwfxSWKMI82JxQtj4JZikY
H5ZVfJT/pSCYZta9MY8d8W0cZ5PBQ2WAKQme6KhC174OMctWosfF0uoTTpe5
OrcZTU/y/MPae+qScgE1RNHA4CFFUFgJUF1bw1EjICGufVZkjAwgmcBkXFQQ
KFOl6g0dCWhSzCgUUbSwz51edUl/XWuq/4n79OmXUFH5VkVFlWu7aPyHHY19
T11TU1NdXc0jAJ8EVmlpa5LJZPQKw56enohoezdI+9TWHoQzMr/yBmYpc+3y
qBT9XCJlemB2HTWHK+5PY/b3D0Q1F0RXLSJRa3Y+PFBdS7NaE1fkt48esOAP
bSxRIm8ztONDNzhCwtm0baUcIBIvnbikYneyT8mKRFEmgp967SQ5H8qRUbT7
ztnPZSyRKFmeErxqYvgrvPJ+9nfBkavWLTviT+46NrewbFnWquirIqF5JF1/
ua9na7EzH7qz9clXjt75o/igKnaoD/h92uMAPr1xW4XjkhrlCxufZC+08xa+
2I2OKJYk/qT4CLktoW69XUuUq1nhr+HX60sU5VWoboAw1L8Pf7nW92VdsH0+
RURR1iiGrachigYGDyfIJ2cPWiZy4Ihu2YsI7yH06szMDByLotpGYEp0u+/s
7HTtTDlK1gXrnVxcKCBRJBbEk6fbaLwlye7i+iC+zjmUFe3yc2uZnr4JhyQS
CcWlLS/jGhq6rF8sHcLxzO7uM942LmqqeTKi9KaYu7q6ysr2Tk3RLdJu3q1f
8oqpZ0YIsZyenqa+jUQFXWFYkdl39nOkIkNg5q61DQd8bPjwDrX+DzNXzCuS
Rnj69RNbd8hmKOSpyKSCbs0vNv3WlkWIHzLoF36W45e/3CK79XE4S3DRO/Bh
9il3ZEEK2blYtxe+C74RJ2nMpvPj2nxWuGQKc8LOn16fw1kpFQ9de2ni1eSg
ogTLVPeIpjI5O8a4FhSUKObSY7eUMTjVUoaJWXR+5dxto4OKxBXbqUYR6Xdc
ak9KqA5Wuh4B0Qq/YF+iKDVWstWLWARrBbV7YcABcPiv7NRnnlU1RNHA4FEC
NeeluF9vuo82UomaTlfGJyf6B7IdnalG7EXC3M/FGbwufzH0n2E66tUvE76Y
GKcB04je3l5SiAQ9ZFzLjygODFzACJ50+JFRsgHRYXl4eFRnI2nUa7hMpC1l
ROM71S6kebqROJzrUONhfR/inzA4b6nBRV5YWpSvRsqpu7TlYUcwPuzJNY38
al39v/ixYkkVqNwU3so0ampClg7e4nTm3IHqg/BeOImiZA71De+xl2aFM+ks
plHXQNu5T43+RQDGX1ikhrn3dSrCAWoOJ6qPUHk0Gl0Tw/z+kLOzaXnrVdFf
j1hckm/HupZk++5jdyh257AWXM6zf4z9xud46BdjA9ShYyuVzMEpdra+FOtn
aod7LofM8ufvZTjBJ27NxUm0sqGolNBK/LL+IzxVLpzI5Z33+peaszSsmNsO
pJ0oErl+624BJbSFjSiK1ngyV74iRdwEQpiQZoYyG25fUVCkUcxZ9O9L8PeR
8LfenyjaZ5GrV6D3apUQH569pz4NjyUaomhg8JADmAO3ct5fUUXEQMiWUf9b
X/+u6LAWjfrGkaJavz/BHyqqvOSKOwXjWfbpFtwERR6uAX0SD6UHCX/QGcvK
9uqD0E8qU1RxQtmNC4huVDoT2qemtiys+GbAhL3m0gRS++r0qarq7TqnSaOI
dkbKeno+4FmJKGLZ3ovKh9DVH5ApA1Am4GCulDenwv/1UMy7bvRElIOq3tzU
dTFw3cqi9Eb4FgPAnB0SpNGr+uk4PjyMuWa4zBrtWwa9HTW1B/VUNaytt/Kh
EYtXH6LmzqtA3vlkUipHEq6bu/ZrS3P2C8suBRSU/j5RaHs9ZLoZyyPy3yzc
Q4UIZkuxRSDmoFulTFXR1HBalhq8IeWlxZjsk9w1ycFAGPzOwrccKgy7YElo
7wPjLcJGeBRFlDRmx+Ff1v9G0d3CtForrD3OudGpItU92RUz9D5gzA19nBu5
dW70q8zVrw/3f15+ajB6+rOyU5/tP3kJ2JHvo+LkZ//t3X8nCfbPqjOwMvAk
/K03RNHAwGAjkBdNQJaAnHDJWTrdRy/B7V6X8bKvIDkNAvMZGrp8uquHJQ9w
LHkve9UWIyMjksZgT0AOZOl7jo9PAkuM7BEM6tChWEx1fGtUPeBcjzos5PN1
R7TQd4UqD3UCGYlEXCld2MdLCEnj09HR4TrcIj2ypwMLTJJjfbwnN2pR3HUG
9jmmoogiLod9Bl0g38LBwUHXeWlKAwMDrv311DM1FgxaLu0BaAJy630j4Cw6
7SemzacAslqBhN91+b29mcqqtyliDPyTPgxwDqCI8JLLQiePpu56HPIRCSdK
YDDwOwrqPbvvA1n9ZXfmdcSIfln/kV1KKOsJLc0Gx8rrGy2r9sNRdMJJKsvl
9i0lR55+/QTHHrWawWDkre2vHMNsY0LLhrdxqRv8rDl79b4zk+43jD3l2g+v
itwoh09LZKcPZLCrSqmvEoVs4ZfPfzR2k/bHVW0Nj+AVZP5h82GGv7r4a14l
C/KO7wbr6MxiiKKBgcGDAv4ckfiCSAJVKtLfKHJ4JleWdLpveHh0ft4Ovk1N
TQEpYF1DV1dXyFnIQTqqhDPeskBK1wZ1HvGC+IZ3f/qZxpyySycyPT2t0xJR
DVi2N5Fw/+Wk5C/XELr0yBFPpaVYJRXYZHgcqkWKv0JZIyYSbWVlZTAB7Ygc
bk90d3d7L/xYqgNOMT3tb4AG+8eww7VvzaF3Z5qzi8rC4lRgP509+EloaHhP
K/IUO3SkjhMJZEENh4Ij+Mlhq6WI+lpRphkw8kU1NR3WwonHvVqehxpyjoL8
vXN2TAsh6hnGJNGSrTva5u+SImmZo3M6s5KxOEXInnrjhLJzaSPzmSLZg9ih
dF6Rlf1N8wUp4hBNSRJbVYUeu688u68nZ91fTQ0hxT//4vWT2LhQsk1U2cT/
/I3TksHmCvbOFTj1/PlteeHFsrlJSIvDAl1BILzywDwVAATvr3FLasezQqcY
QxQNDAw2Dpwd5koz2g60iu71c3N3XPdxOKQK40gkjOWuxCG3+0YUUHD9G6uA
6VUnUVw5QMH7Ly7eC5F1u37VX7ki2+SlXSMfQBdo/UB+ksZOInodZl50GDwc
8QQ2a2reYcds2n6sozOinMDT6T5Y1cnJyXB1uXzVsuBAakEYtLqNq1Y905gx
1biQNi4sLNQrsxqgcFVv/SP5BTHgkxBRfXwGBi5QNnxpaQkGI4020GBYTyWi
V/WrWv6dTg0kk4gofWyYt+vtWh5SaLlnuqJvFhbRTdEVTrRviPDqO2dF9plv
8Ph2akoCeI6Og/Bf39WbeEg7sDuhjtkhDVsmbv1RHakqGVfgZbmTn9zA0sQj
MiwpyFKLdHImmXZxfPL2H/RrCrnqvpHfF5VyTR0JV1tghgfPjhHVXA13XSUK
SxRh5tt2OvhJiD1LQeYfhjyHjm05MLZ6DEFOD+zq3cN9YYiigYHBBkG5r8jy
s2ikHJvuyTs49TRxyT2AmyGvKBcPjD65yg59oY6yiYTeO5jELETDJtGiEABP
JgLQnz1PDo3pdB+xEZizb7KVs9gxrTefyn6WTygTG8Ls7Cxw40MBjIuIIsxL
3wiD79HyyEpd0uRKLnd1n9mDnjlAigYGBuDUsBquSbqewKOuriGqyv+isslg
pasQlC4c9gmathf6/jIgqZUakoUjXws9gZlTe8doNDqBra6pCIECxZxfpu00
Vfgq4fpg1NYeJJYIP12p7YcdfHtH9THN+lf1HxXtiJO1oIMlKj+WH++TRuWS
Heaw+559yTk18PLLsY+LWJ2qpDEvHEhzkjpvaWqakEgUPp5+/VQRthfEabST
N7iSvrYAX3o1+QmqWUKIB1mF3/+r5o+pk2DRjlaW325/JTW7uJwv9NtXWKI4
t5RHOU+rCqiGWSkW8Cp8kXN/ycs5Usq+oE+a9d2yfawhigYGBpsKV6itVjbd
K8ebuJQYLC0tuahULmelUHGMvAJYZSVHn4LiY7xF5DdV6JLpIgUt1ZZyGpl4
kbbd50EToCfxeOv09E27R/OevbouRvwajVZX1+pkDGdS7kqMTmJjF6DHvisG
Z9kj4qtzro0RhxuPJIqu+slGrZRxQnj7uGU7rEBhTggT1qs0FeONzc/Pc8GA
V3ge8VOj6y9F7dVz748ioJT340EA1gcrQx6S8Xicj3Jpebq6eugsLgsg+jLC
Ra28jPrH5mHmjTZRy5P6NHd4YJzImM1AHHoWQSCvf/2NrvggfkAUS1KFvDW3
+O2Tu47p9/QtGLU7dGFSxZNUYEkOFaJ+hTMsAw+UFtPc7EM8kmwJ/tRrJ1ez
0DB5kQTfEZcpdUFfRUzypabzHODKF+49K3RnFotCvurdiYewFFa9bdxjHVUW
so5UOWeGG2UbomhgYLBB4L9aqqVaOTKH6Pj4uOX3Ny2dTu+JRphjuGjkipia
vllhi6D3+hI/vdptpUe5mrCorsQQpcvy1zYn4VstbTkUa4x4DGcmMKPd25vx
nTwF4lxrkk73edeBiSLjEPY64bPAIb0Zd9Z7Tejo6CyL7gtYkPIQohiwjOLJ
IaewOhwTE9fQW4l6/EnPSSpjiHok1Xp5g77/IwMZUeSWfPJz9Z92pQQb2RG3
e66h6APpWcuW4uSryUHKONtBIdnEZJnZ4+H+L2RiVIT+kiL0V5rc/srRb+5+
K3ZRKUueSxjPwJ0v3bhDLYPJQZo6DNrGjDtEDeTxwamQYRDLe09eIbk06UGY
El/68raeDX8IU880L6V3TsqGMt9j6lk1q1kLqeavA7JLTkhNo2WIooGBwaaA
bJCJpNVrYaLp6WlgPr3pvouqP290JQNtHS5mRS7fzGqi2Eo4jS5/ZADotAEU
yGQyaX/0sUUPFb/V1LwDs6K+JyF/l/OqhZxrO2lkYFjfo2CeXHnIoOw88Wq+
XioC1K+dsrTqLIIoes+yGku62dlZOJB8aYhpA7tL40LBKmn+kw7gdp81rNBq
U+EdD2+z6AsYFtakq/tMDvlPC8ZXIx45M0mEiFV67RkfXbzYnBXu06ICEG+F
kjEmVCfoY0+/forjh5w/toNL+Him/Aw5zwi9s5A8C3rzYvPH65qRLGx7+o1O
pZ6WxZOyiZuKfL7YfF7OQBk05qliMmcp4pd76rXTW6UlTjsFFWGePzmQsc8l
DswVysC5sIbbYmH3f1BkdzYJc1OUtaCKz62R0T0UMETRwMBgQ6EUrBN6oGlg
4AK9KmxhtGAUOSh6lcuu0UJw8eJFTkGSOnht6RgNEWdkkp5Tc5PBwUt6rxnv
gfsrqrq6ekicwi+OjIxQZV1IDl0H0K2oJ6KYSqUikYi+paOj4913JfcWvoju
PoM+2hn9+fz8fDabFSWL6mKJHuu01vfAcBzCGGkE47GchQ+aT9CY8PEA1l3f
8N6/HopFpMlSWt8ZRtY/V3AhD3OKeU0Q7fyK7ZRukewU3EYNkYmZdA6Jpmns
lW0nEHENPhqdQoFJUvVQFh3c4MBzozPritRJqrMrOQi8bqudE28lV0Y411a0
Ftyys+3O3SXFiHKqiG4ZiB+x2dTg73FiqOAmUYxIPcffz/7OQ6Ueuogi4acH
zlKZ4tbilhDJcxH6KNploPYVPfQaKw2GKBoYGBQWQSyoo6OTY3T7VUtiSxnO
cPRJF7Cs5qbvJRuDQ5e96c4gTuJ7CtrIswLKRz6ETBfpKoALAeN1FVJayOW4
PrCiogotgNIuvudjauGZCbA+vdCRfsLGmZkZeD4+Pglnh9Xr7j4DV0qlhhFk
2t4+fXpOk5TFIyNjcF2/xn4oOj+kuBwTxdWsm+8akgMSs8SgRWb4ypOBxNbU
1PAbcaC6VufnFnav5sm7ChofdcAVPr3ntGxsV4KcCtXKSPwEudpWEv/rpgvM
rGS6WVU7Av6q+bdFJbJbB4e8/ssbpx6QpVy+cYeKJJkwUB52K7ZroZjnwd7f
0XxsiiRopsyy/6S6V7WuhlnFiWFuf+XoxsXcCkgUKb4tKIpWNcqNub2PwwPj
WhWhlCw9WjBE0cDAYHMgfJXRT48eiUQbM5/a2oNMqxYX7611ZBeZgZ9daK7o
KmZb0THGRX5YhQEcj8S5Hanj+7VLiGhqEeBFmUxmZGSEeBFcxeDgJeDG1IaG
eSPqkRu7uroonwuY8IAV2erJNSKE8AAGCIQQO9qoskBnqxQgSx0dHV6vaVjk
8cmJdF/mWKqDWytyxSax34qqyq6e7qnpm+nMOQrtwhlDVjt89Yi1esU7Iczc
FzBzWCX65JDRIu/Mgnq6FleOPmjARwb53O623ypKhi3zihPOG3QSqOPskqg2
5KvNKx/F2bvfCTlMSQvsoytiXk1+sr6lsTu/5EVD6iLpko0hREo9Kz+frcUt
Py7/gFhhTmN+NLeJrxdV57h2mUwXE2vbJZo7L+tEV3/ygChwRDH/XdPApKzM
tF2M/McXfpV0Uc6qgEcIhigaGBhsGoR5iwpbwc19dHSUtg8Pjyo169gq07IW
Uoj+/n5XpI6Qxihlo9PUJSTR6XsKpoKuU8BsU6njQkAh2JTWgpA4G5Ku+ob3
WuKtvem+/uz5QWw0093zgczGerrg8ZaIs00eiZR5C2+nPimnu7suXrwIc6MA
o7wQzMbCxsHBwd5MuiURp5pGXWmyR3sLYLZAZbu6eoDi8iBAYumksIwh6xNO
vBuxpQuNsEpyHgQKgV50OilR03B+j6jfTchsHzkAxULlCJsotvOt2XanKWk7
0v+57omXV/IE4dqN6WDZdw99toHCXfv6brhyIRjLSk0tss+c1KbYIOZh41t2
0iTbtpXEL9+YUx2pKVIoM9fAVKWrjAx1Si3M5O0FS9Pw6jHwB0dhW/jBxD65
fnsrEvVwlgiP52rSlsM63G6g86jAEEUDA4PNhOAtVOyHjeFYetCIYl6XKDi8
hi0eb0UqFdWZEiGNRJEIVUzzD+QWfq5fY46+fo20A5MQeO7ruAKUDDjVIfTD
2aP5yejC6j3O3iJ19e82xpr3YBEjPBHtAima5+yRp88Hxu9IHQfOmc6cg5/6
E3jABeCEG6urq/VySk36XY797/aSNSUHNoHrDg1d9nZMtlBZQ9fCLjoxtF6M
OR11ON+tNjbyPvCzoqIqRLwzOHgJ3h1Kka+pjpQXP4bLGFHM2ZWSfjyQw6Yq
mg1LQjorFis/ltLWZ/f1EAGTB1BEMWf9+Z7jttoCk7zw/C/39aDD4TpZisxu
W5ZgsDgBnNhRZSRIsUEZ/3wp1m8plxumf3cWvn1iV9JO16LHDjAuIHLEcmVE
lDxb1OkeHIUlilgJuvzkrs4t5BNeGlajCPvINyfHwvaCXdfmwBBFAwODjYOX
A5B6hdXEcZWAxl4tZYlEIuhePzIyBgyEzU9Y/xuJRLxBxTQSRd+HK3wX9Uvg
0oN5CD2AWSlxik95IZBVID+ZzDmYFeV2vRFCGR500jl+/saeqEtO4nq4Nqo4
YTkaVO4llTfHHvU9yb+6q6snmz0/OXmd5+xd5PHxcVcE0mcBtWik2zJRs6nU
Y5JLS0swMvZbkUtXqcogXe9dUJTStUUPTcMgHJoOuq5HE4LRvXniUyaKVKlY
RNWAaMmyBesVB7/EbzGaTcqJS18iOUzKu3lxciu6ZNecvYpcZV3TISKnegX+
6PXOop2itnBriUofo/2OslhMbN/dcXvhO5yT3TSkuX9C6a+lH862UmEAHhv4
XKu0tIhYFvCNLHhEEX78sv4jyrNjNDWYqOxMpkdvqqtSAzxSMETRwMBggxD0
lz6tqVcimnmys0OxG2x5DdQCWCX8BNoTj7d2d3d7TwecrdGviwo8VMr4TYrv
cYVeTe3BQxi+0x+u/YEXVQuTnKy3CNDbLhVmODk52dvbC9crJtB4pKb6n6KR
8ojGk/38HoOZoYrEOomi/eCGLL3Csebc8PCob17e+wZNT093dXWJ0kdtPiLI
GWs+xM1cGo80xo7U1f8LT+xAda1ucl5X1+Bac3hQi5z6+noMY9bzSSlgC4cv
LCyFzNC1xHQ4LL4IVyqaysWujyWu31pgvTPSQnVbLH6/CJs+F5W0YHVfzo6/
5a2fv9u3tZhz1gmVqm4Zv3V3/apblTClE72aHGSeQBJmroQUp8ZM95Hs7/Rq
Q3ibnqk4VVTaIqZNKXX0Y3xyF5UNLGs52QJLgwutehYTq+39XMV1kyFiFhj8
fyaHXMeaiOIDwxBFA4PHHHWa2Bb7+t0J39+OH0bLKV5HdAWYxjAKHIg3+gph
XJLhsjLBLmAQ4qXc0gWm5HvqhYWFNDaPc8X3YH/YDlTQey6E+0agkxmYxgRi
fHwcZ55N2+6OtuujergxIXGN/rciTfLdgYTPHanjrG1h8gkXC2fxGhLCODBV
Cl1ymxWSeMNGarHtC47Qjk9c6+hMAUsEhn8s1bE+z0Og98yx4b3jQOVjCUGu
9n+AJortRaVx1Swvsa2YXK8FV3xi1zFZdoip5/Hb3xSR93UpSWBkjvj/afDv
CrTqqVjkdUOnufTlHFl/q2pDrYmMZLaJZ8u78Y1ZpjcIaFhRiZJ+lCa2kuF2
SevutosPvE4roOCG27AI176+iyWa8kKCxodXn379FB1CnVAeDjELdfKxuwaE
wBBFAwODzYF+N5+f/4blw3DHb3SqTizLJwUJhA2IDRADkkgAQRodvVpf/y4w
EKFxLotGVJPfkFMDr6MonK6MON3VE8WEqe9U1dmXsgMX3LoV9YSCeDA9n0ij
34Dro3arOTD8EKLTsEo1imy78suwnoODl9i5yHvGeDxO+/MW4dyoHA6D5sCt
97hwVEygLAozmZqagefwCHLR8Q6lx1qvDI8+riyR5Unv9I4USSvFNplNlq1A
qF5RhPKOoAOhhWnlXe2foMxE0jDMBYuoV3P/hEVv6HoXbNm6j1RHJlD/7PXj
KsKZkJIZFWHjLZdu3GG59EtN54tEA8F2ppcYGj18/dbCRr+FBY8o0iIIDl9K
pkDBRAVjp5mxryTNzhWy9nIdcJ6dA9GmM4uBgcFDh/7+gTLMHlJ0KJ3uo+1e
AQs/GRoaAmIGP3nL4uK96uraiPKxaWnx+WPlYkpEFHvF6ajgykod7yQpStBU
aYTh4eFoNNrd3d3V1QXERi965FrHMlToUEEgEKfx8fGZmRnXOMFnCWxDoXsM
rkwy8efU1BTFKjOZzKFDsWqNGbrKC4kfAoHkuG5IiaCw+8ajOBg4OztLW+BE
IXMbH5+kOk82yST2WFX1Nq1hOt3ne0b9V/H2aTqdjo7O8P0fccg88sTteRmv
K24VcUXih6Wq/hAZ13M1adSx5O8sUHNnSV2UNbfQXMBLD6KkoApIqUwRz5d3
H71oE4Ydcd+oGpBD4iHzd+/J+QiWeEw1AUw+X92XD/3wFwQFrVGUwVuY9sGz
Y0ph1B40PlH6F5s/zmm5+/UKzwsCqamhZc9ZrBsKhCGKBgYG3xfi8daopukI
L6ij/WtrD7pudsBwYISO1HF4dcWoFMkoopiyBOIHW/oHshHl6xh+bFr0SYny
KeAJFUlKyXOoDiWC7tyNseYWYb5NmWU9gyweXu22C0DJJpwYHByEcbCDXh+X
BdIcdBGN3uqaKxvr6t89gBx7Tflf1bb7TbgQIJbwaGh4j7bQegYBFgrYtWuj
mC1OEmZ75cpI0LEsd5ISGFxq+ILweCeduewVfgIPLFJ97jQGgk7XwiZRPJ+4
9Y1F1IXKF4WmuFV1l2v/RcNHHKJcmRn4QRwhQ4PYBcbKXbo+q3Xu8xTpFSdx
esm5xW+BwZZ1/QcZ6WiOPTC3ZCy7wr/6gqDgnVlo/eYWlsUVFR8JST0XSUPy
xLVb3ygl0fdeoJjDeoD7/DEwRNHAwOAhgStIuLh4T+8sDDTAV88CDAF2g1cr
9r9dX/cvarOUNgBbAyKU98tW+7KIdLpPKnP1CBvWHAaVStI4adTgwGTcwSvL
mpqZvjh4qav7TJ3WKIRjXy7fwiABC7PNIKoZ8iqrY/Rssq1BRmV0ff272COm
jwXIIyNj8OrFixe9F+u7gAsLS7FYM5+Cueibb5b7VnjS4fAGkbYohh0Vne+F
6FE4PX1Tb0AThHosTeSz66HaxxVSX5u3jmTHiSUyIcHn0otmG6Y+X02KDs5/
9tppMvcT7LEEu8uhBc1hkXdeJqKyXm6tlCx2jV3uqTdOucxh7Hw33cGL48Bd
pUd3cSvlyqUTeEnrE7uSBVmoFVHYGkWlyBaR0hdjF2yFkf9Ddtl+uUn2r899
r0WK+A6KOknt+4JJPRsYGDyMYCtCl27Xu2daed2URfdFI+Uc02P9bHXNO9J3
ItR3kTdS0pOCbMQ9iFBVVFSxBNs7ArAd2IdkvEGUBkeOkuU1EKRM5lyjMhVk
45ogHkh0zksgXcTS9auXK1ZUvoUOh40YaUwPD49WVb0d1N6uoqIipLO2jqGh
y2SNaHNaRUThGpewP4h3qbPZLCfliUzqS9fR0VFTUxOyngyYpM6oYW1XM+dH
HZKN5K3bC99ttY0K0XuwNG7fCtH4evvuDsyEqi14B6ej4KU7f7z34NxE2hvK
rKXIQb/SdhGFNlpcEXPQW6RtzmGY55+9fvLUxS+BTZEARwiii6WI+9XkJ0i8
vnukahRlXR/9nLx9Fw8PLFMUb1axHP/S9VvSFP37DISz7mmZ8/3h/wANUTQw
MNhkeDzxLugBMS9vAd5F+eI0qo/hMTFxDW1S7nR0dAoNS+eJqZmwpLM3SjY7
OwtkAwakakOdcSUSbVxHpwNOFw2gsjx+fX19IuH/BxP2WVpaSmPTExhE1zXD
czgpiXmFEbfT0odUP3VofUPVj9T7j46txMT3yOhV8nj0nRixNebAvJ205I0B
/Wv4+fz8POzjavkHdJQuITzdD9cbUWY7EUWzCVPTN2EpqKNKSGGqRfluZteR
Mm8n68cUOfyPWgPnftHwGxILKxvthOQnSnRctEO4GlIoT+yw0/arebn5ghiD
v0ytn6XkSLSbU2NcunFnW0ncwRVV5STKrmF6cWCtT4iyyWN29rz4KLWH/vTL
eY+t1Iag4KlnBPA9kYV/MTag1Oh+j1Jizsmiv20VXVq+/1oJqhwQxZby74DY
aCKKBgYGDwt8HZU7O0+okJqIPgGxcR21uLhIguKpqalqp2K3DoXP0WiUVbch
3469L8HIpOTVq/iqqt7WPZz5wFQqVVbmll3oiPqJf3Xy09jYCNR0aelb70yA
PVZWVuqt9JSIZhTYoC9BtZBFUwO7kKteXLznnRjHY4ErWp6VYTchyg576y2D
Khtd48BuHZ2pjtTxuwtL9E4Bt0+n+wTDj74JSwFnh1UNqZMEAsw+lhRz1kXZ
Qed9TCBzz+Ln4YHxLcVJ/bZIXEtVKiZlFLH4fdUVmrvLJY4PTqkoFntfr6dM
jvmhlrK0/vc9ZzxcsU329Ss5gnFFkWUWOyiCQQruZ8q7Oby20eKOwhNFnDe9
PxOzd1fiKqg52pnYVtL6/ZMWfO+OZCcv3fhGM8YMgyGKBgYG3zuAJ9QrTQTl
NAedjX0JZLbc1X2Gau3I+DqTOUcsAvie7+AhSk9mrTCU5pQo879xoddwdO6D
eQK3KSvbS6lPqQDVKAowPTYY9GJ2dhZpsJ025WMvanlty0F7xLSFe6FYE3+j
Qmo8bQWTpTTm7r2hv8Wlbysq39Im7ChV6s+er/C4R8KJmMavlZsBX+1N91Vg
cLgSzwszp3e8tzfjewjMGUg7lwfAUdPTN9d39kcUXEg2t3hvi8xgck5TOl1T
TaCKIkoOuY08uktatr9yVPXFsyzJ9AoZxpO9m5Gs6iWUocQMmGT7kd98ofu0
FG5GPii0j2JO5/DwUdzdPrRFrkAbG6QXlbaqZjoYUcTTAakeuj6vBuNONznJ
5NfxxmiCFJIwW3bMOKcTez5Fc/ZzmFvm82nSbsujgmGIooGBwcMAIFGCQpAA
BImEb06TOhqjqOQOH0hlivr+qzdLYa44Ozsfk57edjWg13oaziIEOE7Pxnxe
lrd3dnZGo1GXKIZPMTk5CQfCT++rLSgKDhGSwKu+KVfYDagyDBt0vRRyPHQo
5j32aMexCIrNXecaGhpi0yH9gcw5TO8TDkELcd14X8qJo+XRZe/+S0tLNA3Z
kib65vj45IpneXygvGjUb9Yv6rOYYo7rN8etsjquneyvuaGe5JOlyRebP/Yk
9AvJytJjt0TidWd7EbvxoA110F2bkuMwz7k/LlmbpeooeAs/fk652/m794Ra
R4zTjhWYiS16Uz/VCxvZuygZnbx9V4VS5Qj3eew1Ar8FLFuahFluxy15ex95
upebzpNEHa0dV2XqaIiigYHBQ4Kpqamok6TBFn0HuM3V1NRQcMmlk13NH1jl
xXct2BZbSHSZr7Jqo7b2oB7hBN7Y0PAe1SsCcdI5EowciUQomesF8JyI5gLE
9BJ+VFW93dXVEzJ5eBWmoV8Io6UlAfPxpWoYAq2prKxkrsuhUeC0cHGnu7v0
nYGwASN1CbHhJ2zkaTtn7oh8hoPFL/qBgwjfkgCRqlZC76izvtG7CI8jKP5z
Xz63rMMDv9tKEtpSW/KstVrm5/LW+b+IPdtODV7jwJcdDSvc4sFI23cfoxbP
JGYJ7WdHdtxtLzfJuDSFTDf6vSxs6pmjstz5Gn5+NHpbWlzuFEWJW7kkoJTD
iS10oq0l7c/sOz23eE+77GUO9q710vIUFuS31P3mSjdO8V144d5zNb34Tgnj
RyKKyhUzLKhoiKKBgcHDA+AMekwPqJGuK4G/dTMzM8CLfANQLjCZ0QF0i7iK
lyvyzvBSY2NTmbOxMjx+XV+nk6Xu7m7YZ39FlctomqJkmcw578ii3M4pKmG4
HKe9lZzwKocNXQEiYNS69bQOdKqM6tTUQjOfuob6PdFIT4+kpqiy6aMkLxv4
EF2EjZwrfxBuBscKx8VIWVCrRNf4jejDQzQVNS+d+j6+la6PHXJcDEA0YnZh
iSwTZWhux/uKkrVwpA5/TUpNdHHrf/67ZE5jIDlLpxQFm+dLTefVrFpESK0k
EcIVac/OwRuKw2xG7+PCRhRVhWbe8SNv7Tv1mQrztqO4OylDu6UJEnpj6aZw
TQcO+eN93Zevzee9zG7tUO+vyF8jfZXxSUX+xNpevnHnqdeO0xyoUOGjsWn+
OIRPwBBFAwODhwoD2CmPg1r19e/6Nh32fe7a5+bNm73YWU8X+ZIywsWdvBge
Hq3Rmkpz9vPQoRgfe+XKlcqqt2FAILQ6hyQjcd+SQtb5utCIMuegNQGwPNnF
kcgL0cucYYdU6ji8NDAwwFuAEPb29pIGmXpkT09Pi9CiUovoxLgSdc3cPtt3
oUSn7Ioq2NOX/XpB0uwV3z5YIj3lzVl+X0304wpKTQqFqqKLOev+rxr6RZ5X
tn7WhMayM0gLtTsRff12Cjby35s+cTExTehaqIne7xyaktY3IoCmUwj/x1Nv
iN7HWgwr9wh1ZiHZOMdmFUlbpiX9Wc1ZFewVduKcdBbkUDxJbitpRYm0OOP2
3e1pbO2HaeL1UuW85fgGIL8YqFyzmG6u/OSnItqsuucIx56SJFysiiXmwv9B
GaJoYGDw/cIbIyJJLBtWBwldrQDCwBurq2vJxG9mhpIsglZRi73ViHaRVmVI
5KI3vIuiXFckTC1rYWmxu/tMRHV8JiIE5IqaUHv5G3BIGJDOrp8LLpm3ewEz
AT4GJ/K+BCdyFTcSUqlU1NnkbnDwEi1IY6x5avrmxcFLdXUNUWdHP/qJlZl9
vpOZnJzUa0FhfShCG5439yKEK4qZq3AuzKeh4T3XTH4ILNGypLGz+k0ygeND
NwTZKBVG1qhubpM5X3XvtkXQ+Bz2t4fjkQu6gkROZHfpkhaeRtBdG5jSK20X
VfGcYCkbyxERhfVRVJJnLA7EaKJKoItOhc9UnCraoZQs8DYJhZFYGRkB3tEm
w62oYYfnwHZ0+claL40pKzopLavwIHHv5b6r08/uPSODvfJzQiZFbXn+ArLS
p8EQRQMDg4cQwBZ06lLnF1f0hX4PrK09KPz30HkPyA91EgE6R7xxbm7OXejo
d/+cnZ0VDY5VUzydNBKhok52MCzpMpqaDo+PTwJXJDcYl0H3xMQEHOilfBPY
hNprrUMg90WWcvBoME40GqVonpY6vwMMkEOX8Gsa7RYjSBG7us+QqMRrekOJ
Zpd4R0cmkyGePILRSEvwxuu0MquMKK6Ijs4UrzBVgfp6Wv5QQos2T8yT3gE2
PPnKUaRbcUkR0XYG+AY2YZEaCjJUfHJ3u6UoJgcSN2DFBN/4ef2/F5XElf7a
KeVwPmBu47fuukZ4lGoURZhO492S8eK7g9sFV9z3byL7Xywdihwuixh6hTcL
fSapZDH5l/t6esemZfx4rXBqnHOkfrasa1//8efv/kY684iGOPTuyGaLf7Kj
BYiiZvxtfBQNDAwePZB3Cj/0HHT4zY5fnZ6+mQaOVPGPUbTRzmbPd3X1kGW3
MJzBYYmbBaikc9yKAlglzKfM7sdXztHFKMqBB4cuD4+MARPbo6KL8CtxRTip
HhHtwIywNzFNVNOlGYE5IIeM6nlnAnWKcSWy4bpIjAOvwoHxeJwJYXXNO2R3
I/v62Q1ixLXUN7zna0mkTwYuk/bvAD6XOt6IHoywsCu22F4NYHwvS1xTH+rH
ETLmI01y8NP4YvN5UtcSUZTahOKkU2krYkcvyZ5xuXyes5IWqxsKi8PZSQ+R
8H88s79Hm8w6FRxrRcHtcXIaP1NfWlg2cv/OwrfP7P9AUEHtLCRLt8kVxvck
eRMVjO3P13z40djXa7+4nPoOIHPhl27ceak5KyXY4iwtRVIdj4FNEYVue+KV
lG7IY2oUDQwMHkUIc0XVOlmSGcEc7un7rBgeITalS0tEWR3yJcpsxmKxFQfR
dS5AzMoCmujBsEAC4cEdn39d10D+kEBNmYYBaayrq4NB+vsHtFPcp87XFRVV
bBXIs/VSpi4RSxT9qXm7yCxjUSWcHV6F595mf74toYGejU+uULHJkwFmSGdB
I8TjVI0JM5yavtkYOxL1C5auEiJsK+fG7/Wqvhf80HD80u8pLldEDZ0phCjU
K6h6Lm3lMsXjg1Ob5D6TtyZvLxQpocqWkiOypV1xUpqElybV9BL//OEYERv8
mUOWs1z4aeYdGfafHvi3ImUZxIIg/Vd63nf15vpXzCa+gt4jV+xhEiX5PMl8
drTRUiiWiO8aZe2Lk8/u++Cds2PXbn1Do0pb7wAurbLM4v/zd+/FBr54dl+P
rIpElx4sXrWZ8Fa0UXq2/LTwcuQlWknNohedasuVUBWYku6GS6cLCbXIwADF
rEqTDi/64lbVcFwSxfJT/6Fn9h9cPWRgYPDwgIxobEWJxh9WE1SEH2xGraO7
5wMY7VBjU23tweHhYe9o3gq6vAI8X1hYSKveebrUhY19iDTyqzW1B6uxUWB1
dS1QVjgcLoHih0C09C4tQBFhWOCKdI3wE55XOF2mgazSmlD9IRyezZ4n3Q3s
CScS+hpnt2i9bTTPFvgkHOirVfEmdnkRYEr7K6rq0BeIXuJeORSlBAK84rvj
hUu9ortoGpboRt7avrsD74BxbJAX31qSJHKobt+CJT75aora7W3CfOgsf7mv
SyRbuaUgGVBLfY0d7Zz4mvi/ZD4YLC3wPFkawzzouZo0TGkbC23sar1WIU9W
4vHM2FTowCtCRBpttpS3Xmr6LeagkzKmJ96auKLNrZLLCR30MXwTE7LKFNnX
j8s/+J9tHx/OTvaNTFNK+b4sHmCPbuvGV990Xrqx9+SVZ/Z/YNeFFr+PcpVW
dG7E9HcpKmhKk0/sOlrW9R+KL32n6ZqCg7p5S5ExLohtV7Q/qWw8xcxlUHNT
QJIiEVEsjvOHTYtzJmxyuyNeftoTUVy3dMjAwODhA8bfGqIazwGWEuKtbSk+
AxwMyBgwqEalJuY9Lw4NRtDNz3XUmiYG+w8NXW5EIx1KQHPwc09kL7d3occb
e6L1De/J6GLV28c6Omfn7lBPGZQMj/EE4NKAbNXV1VkoVOGOKnRRaeyxAuxx
cPASUDWgwRQdhZ/0cEQLlbcMT49kON3dZ6amfFJsIWyZAbwaxhkeHnVuHI3g
rOBcK/XHcT8XnBmdcDjCWa/eX0MRfZEXnslZzYLGDvUwSQNW8N/qzm1OVpch
wjuiZlIkvrnrdJEUsLxPHo+/rDunVSRSKCxnFbZGMU/Wgo4qwucOnMXYmk3S
iJhh4+nkNiFJFplZEVFcb4tDGfqTccXvWBDdOfTlk7uOkemlJHKlLbJjC5YL
IpN8XwUeqXCR95Q9d0gO88z+HriQn9ZkfnIg86diTK43kHntP0G7b8lIBYtr
3bqDW/kk/nvTheu37ooortsWJ3z9c8rVR0aJFW/E+e+gCLago5ZG0TcW6rtJ
GRBF+shJzx8/FVVpUqaeV5dnNzAweISgR7EoxcnRMGBEMzMzIURiYGBA5x4u
18TOzs4KT5jRdeqJiYl0Oj0/P+99yfVkdnY+mz1PpE5L8jp0xFG7uNFmce+3
JNKZcxSOa4m3wmXSmIODg1VVVfCkquptSljDS8AqiQfCUly8OEQLwhFCDmlG
NYsb7nxHBj5dXV2waL6XEGIxxD+HR0fO9mZasExR2yWHQc47EayuXE2xoktX
zml66rLtihj/UEQra0GetM8ikEI37rhkicWtnBMEqnB4YHwzlywvnPrmhNs2
36mRq6gbt4x2Nme/kLdrnlxeKDgK+P4q8il5AcXffnbgQ8GfS+MaheAWNgkV
9kTHGFWfvJ5z55RzTp65F+pKbn3zi4aPlLZFlgtKN6ESDtNJ3qiigio+hhFI
WWNQmhQiJhU9kz0cSxKyD44kcq3qi0OSo5Qv/H9nz41+pRZIZ0qqC2HoZdnR
ueL4tlJsMl6qOomX4rUgjVzPiq0dtkN73irH1LOMqDvrTpUrkViTN08Pq78j
hiYaGDy2gL/enZ0n9CwqkCiX2lfH+Pg4ECgiYEQ/5udlzc/AwAUhMPGU0rk4
SUdHBwXiOjo6w/mPXsEIjJGYj+5ZrdNF70t6vhVooTfyls1mgTc6SCYLUrTi
Q3Z6tJ+js1A63RcegA3fTpidndUnQC5ADIooTqAMZ/V3fJiVsOvR/L1dpZiG
HAZA+CqLW6HsgYJFYtKaL6HSl23zd1E/tXkBRUE2/nTXMZmLLE0obkPleVjM
Vtw6t/itpaZ1f8Nu2lKDxhPL54WYhVirKJtEflXK0ScOyUoxy/o+eDlJQnLY
tlnPP9P/7p8bnfnLfT1aPFN4KjpshYrJYjG5tfiIZIPiLU4Wac13OLnvzLRK
ZRMciNvj6hrbnq/uzYzekjFSNUM1XVLBrCy15mJOxbS5ukDFFfGitD41GwrV
+jCfLz81rAhzUjFGqk60Ld/h+b5TXjGLST0bGDyeIH9FnXpdvDhkBaQ1p6am
iLoMDV0mk5xYrLkGawWBZGJBXYQKFH0BrI/duffsicJzdoAJN2+0MFAGO6dS
x9nI0etF44r7UQVmOt1nqXpI7apt+Qz3wo56RuPt1TXvwKmBvIVIhl2XALwa
Tk3Jes2OJsd/Tufn59lAshLFNazjpjpSKgT1LQPwnQC8NVXOWkoYhE8d4rJo
YOGd8pcNfTKSUyINT7ZIcat4/qv6vvu04yZNR/wP+NFfxz6WRo4c5lLRTiAw
djYcixJzmvi5sG+yTP8Sb0FS8V9r+zRyxf2miUvIFC08Pzc6RXNb73Q4bW13
1eGx6B05PjjzXHWfqlGM63xGxRXjWqfs9qIdrVhaSZwwKXzUFb+lQ9AoiXRD
ksLB48m/O/ZiU//kLdVNW16U4Mx6px47yR5ywfnvFDWlD1s7h2FFeWcp0d33
YXv4MAWDHarNvXn6M6fQRit4KG1X/yiSQsyiSKyJKRoYPH5wBfrS6TRbuxDB
OIaajhAtxsLCEnDFRKINWBBQzcHBS2ms9EPJc7PvuQhdXT1OGhbt7OwM2d93
C5AfoKMwbaapUaX7cFNHRRRdQ6WxeZ8jMukkiuTG09PzAbBT4m+uvK3vJLno
kWbFZNVlEs47w+CZTGZ6+ia1WayoqDrd1dPVfQYoIhFIuED2/HFxXdcVkRSd
jb6BBgOzNRrn1QLp1aHsRBEpnYtbbCUv3BzRz7lpYFLtvSkRHnWWwwPj5PSi
SX0F+RF9W0riJ4Yosq1ib8QTVZliwaajm1erkrmfVX9AbEpaGmJaVlQnCq2H
nfPV7HHWMR9lmaN9fu8rGoavMTezBr+88zeN/dt3daK1URyDgUBvjjLnobCY
U52hcyHBvaU2p1R0bKTu0jAasPEj2fHZhSV7efP2FOwlUgl6SzX+C1lPm1QX
t+oEW3YCKpYTWPuKPQBwyntPfapkXI6CB1zSVrYWd6qeN8QeysDA4PuFizkQ
zdApVn19fVDrFkv4EzYCx6usrORKxenpafhViDKUcbQTOTopmVTTAxgRkDFO
uQ4ifE+6Ym53YmJiZGQsne7rhjFjzYcam6Rdj9ZuT0cvEEVnHBIOaYm3wvYr
w6PA3MJpof6Svg9MgzievpJCo13zzoqXA+sQT7TtR0U2zCSbPR9V2fMV5+Cy
+3a1j1nx1AYW3uW+ufvtcwfOvnAg/fftQ3C7LDv1afTUlb9v+/iF6t6f1aTv
EOvOb8b9UGV5Bd+YuPXH56t74VF++jN4wJT2nfpsV3Lwueq+52s+dB5nx9xc
5OpBwRrqPFtQLos51KSBLr55ehiW602Y3slPo12jMD2Y5wtizmmY4eUbc3aQ
bf3IaTTMsomxHsRT/zs+dOPV5OCz5aeZE9o64lJlnsO+Q5Ii2ryIqPj2V46+
1HQ+NvDF/N3vLHUOGVbVZmWpvn7aTHiGYQno52szPz3wbz89cLbs9HDFqaGy
U1eAepXhm7vv1GVYWHjAm47n2/AvJjhtMVt4Z5uzXzx3IPNc9b+92jYEk9l7
8jOY1d4Tn1acugxPXm7+LcwZ3tnD/V9QSQBd7EbP0MDA4GEAkRy0v94bLdsH
P3UPGRekFrgsSploHSGkDugo1/4B1XQdUl1dS+lgoEkXBy/pFje+1joh51px
SjDt8fHxCcTq5r/yX0JgekzVgAADcR0fn0xjoDXqETW7cAUrEvdrfo+zs7NA
vOHAWCwWMj0g6vX177qaIYa7fBsYPK7gJDWV2wHzz4x9BfT1r5sGgLhu331M
0cWE5phNHtpHnt37ARAzIL3N2c9//9WsT7Wn+Y5lYGDwg8fU1Aw1qtNr/LLZ
8949gYo0NR3u7u5ekarpO1TXvMOUxtWfDvOwYy7O09l5YmpqyjvU6sN93o1B
nPPBIXwXcfKpzhP6dszsR72BTf3shxqbIqqpjSb9np2cnLx719WazQawXJd7
D1B9b1NCA4MfCGQcNe9QZxN7xJdUnxfL+vexqXOjXw3duGVZ0j9Q7gaH2OaK
5l+QgYGBgRuLi/fYJYa1IXHhM3MvhKetxi1wAjsy00NPxeo7U4dBlpAAvxoa
GqKXcjlHTC+kWm/16o+1bgfals1mvUFICzPvlPyFRbuiBQ9pKJeVkOVZw+HR
kUgkUlVVtZpO2YSurh6HJ7lmlhh+oIHBYwtMAees+1w7aLNEFWZUNZZql5yU
KOe5HjLn+LeZV1aO5t+UgYGBAUPKW7Qqvv0VVRMT19YaxNNfjSkLaOCBLO5w
HVVRUSXJT6RsevrmKoUk3jkEkdi1csiZmZnBwUvd3WfI0ZEeqVTKu+f4+CSZ
K5J7uW+nG1fSXJ/tmu5BQDvJL8juX4NWkF5Ftrm1GfywoGKJCFWuSdoTWemX
sxRHVCFE/neIL5l/MQYGBgarwwR6rbha6QFlWr0/jP4r2UdHgtUZsPPo6GhU
aZCB9gQNDsyNaBv7KAJrSiTa0um+kZGxycnJdVxsEKOrr69nfkiqalgBrwMk
7AmEVpddwzXCJWQy57LZ88AhXYu2Io8NIXj9/f2VlZV7kJHyW+MtD2Dyabii
wQ8SUnfsFLygZZB4fEf73Ndqj/FfC/q95Pz/GZp/SgYGBj9k+P4NBHoTQ9tD
282mbG91zTsua+jwMB0978CcMjUKSaf7fE/X0dHJljLsCePeB8dxaYp1HQcl
rNPptPdYoL7AJ0l2HX1TmEDCczgpd1j2XgKMk8lkhNdN2T46y+zsvO8FAoAZ
lmnNXLjNHz2HV6emZvJ+UcSQikodcOpGbGatd4qprq6l1jD6Ud6gpYHBDw55
yw4vCtW2Fiy0w45OG8C8FfAvxqh6DQwMDAR8KZ+ehmZW1t19ZmEhzMdGHwoI
p92mOVLmG5OE/YVZNI5f4TGapufZbJb5IezT1X0GKOvIyBjQJ54YkLr6+nq9
jJCO9fr/cDEk0EXfNs0M4Io0f6BnIeJl1Cm/5XCJ1H7SnFfTj89y8j3CwMAF
zsvzxQLL1VPz3hEMDH5gYLMal0Y5pxq7YI8X+2WHyEUqpv16K5t/UAYGBgYh
fwmB3tRpemTiKtU171wZCWzCoo8JVBOIFvElV4EfY2RkhC2vO1LHvYPklQcj
TUOngji+fyM8OhY4Ldsb9qb7vhifHJ+41otWinTSWKw5ZBHgXBRRhFN39XT7
TV8GHBYX7wF9pU7TjminCgDW1NT4LlHQ0lm0+HV1LpYLnJMkM7L+KhjmBmfw
wwHFBr1M0f5Xktd2tf+vHHUsx26u72umfNHAwMAgBIuLi93dZ7QeeVIT3djY
5JX0EpaWlsgRcX9FlUrIRmFnJ3WRFCueaJNFd5Ey375+1PuYInu6ByOAZDKU
1/adycDAANG27m4HzYvH45wpdl2FK2/LDO1QY1PIKvGdZW7u9gQikzlHKemo
faI7rv2dI9itXRcWFoB2qlOXC7KNIyQSbbC2hgEaGBgYGBgYPFSYnr7567oG
PVym+imn9YQycZj+/v6oSsLSIRS486an4VhO0bqkLrxPt6RM5ajdyOr7VFfX
hshkLBVyhPHHx8f17b29vawaJhVMUPk6X3VE46IriqwZKvEtmB7HPF31hK4R
4BpFFFTrXk1Z8tHRUVN8aGBgYGBgYPAwwJcCAe+qcBbjEUnzam+BIOm9mNnC
RQ0lzSu4Y0tEM59xcaFGZUm9RzjnONwCy1TlXlPTYZfdIk9YJaYnLI2bDQ4O
cqNnPZftPXtKiWj0sweBVDPK+FpktWCLbHkTfXNx8Z73RPrPkZGx2tqDWiBR
2uB0dHSEqKe9vxoYGBgYGBgYbDR86cfc3BwpcF3yEKCFQ0NDrlAb0CTaGchS
fX29d/AE5p1phOFhn7pH2C2qhTH1Y6enb7Iuu6urx/KjXr29vUwU9csZHx/n
1DMTRd/rBQ7MhK2/vz98fYT8J1IOZI8o5cjICDXjK4vu6+4+E3QUbJmYuAZc
N6IbJOKjrv5dVyzUwMDAwMDAwODhgW/wCogNpX11jxqgbUAXBwcvuQ4BbtnR
0aHTyMXFxfn5+dnZeVujUVEVdEYmpdXY1YV54MjIGHNIPaSpH57JZN7YE414
woYT2CyGsrqwT8glz8x8xWdJObU2+p5KO7MgdDd2fxm5LMCH4ZKD9DLEpV1y
6QoRp816T2RgYGBgYGBg8DDAG6BzldUBPdP0yOWcLa2tPei1Q9SpDrwaFbCV
1N3dZ4JsoqMq0/2vh2L6UJnMOR7BVf7HECE+pF4uNjihugpSmaXvJF0TEPG9
ugZLZa7hwtPpPu8hQCalj2KkHB4u5qw/gTnEYjFm2swS4XCyNzf5ZQMDAwMD
A4OHFqshKgsLC0C0mC7qaVOgi/ASq3R1jjQ0NFRTU6Pnr+PxVhjKdxq8W2Os
WZ+D3pma3LC9gAlQKxMgii6SputxQi7Q0ookI6LOcNFSjQ6BE3qXaH5+PoI1
k11dPdPTN/XXeeeLF4caGt7THYeYtaZSqaD20AYGBgYGBgYGjw7shqpAn4Dh
uKoWiflUVFR1dp7wWtBYWGTI3oNRJJa+p2GepqeeAdTOz6VHdoFVz66OLRxR
BFLnbeYyOzsLl9PR0UG/kuyaXRzhWqjBH0wgfIG8KXgm1dpDGpID7fS1G/Jl
iYY6GhgYGBgYGDxaAJ7T3d1dobwTHYyxbO+hxqbBwUu+zVmGh4eBmLmsbxh6
a5X+/gFL0SQ90kh7eunTwMAFInjpdJ++fWLiGs/N9RKBBh+fuAYjDo+McdCv
wqZ55SEE1XuBLfGk7luucekoRRGDMu8GBgYGBgYGBo8BiOQsLt7LZM6x1bZe
g0deOqnUcZdZjbUSQeKgYlnZXniezZ4nXx1ia9TPJUgqQgf29vaqbTnYc3p6
mhPl6XRfyBldjWn4ARcSj7eGz3x2dra7+0x1da2eZNdH6/CLIhquaGBgYGBg
YPCYwUVvFhcXyUpRU2rs2xPZywHG6tqarp5uspEJoUb80umuHureEkG5hx7W
84qRGRQ5hAN7ej7QtwtrHcXWEok2r2kkK2WikfIyPC/8PHQolslkhoeHid35
2m5byA+z2WwdOnW76jYpyU5CGG9w1dcK0sDAwMDAwMDgccX4+CQwMVYuE7tj
xgiPA9W13d1nfE0UCUzDkICdj8WaKyqquD10RLnQuAxw5ubupNN9QO247Utj
Y9PQ0GULG/+pli7lwjwHSSBVKvK5xsfHoxhOBBYKjHdm5it9Mr4dUoB8whnh
kEhA/DCKfQ9ZBB2kFTIRRQMDAwMDA4MfApjzzM3NDQxcIN2K4k42XSRPGKB/
8Xhrf38/N0DRI2zeiOXk5GQ2m02n+4B91dS8o3d+gZ8LC0suM0Nkg33wKj2P
qnAfKW6Av1l+efBw/gbXBQd2dHQCEbXFy6pnjV7ZCGTYFYcMGtPAwMDAwMDA
4HFFOPkBEtjZ2ekKCXpdYqgCELjl1NRU0OC+5oT6r4ODg+OIiYkJYJXwJLwg
kJ6uyBXhEoAcplLHRWLdkQe3L4Rip/BSKpXSg6WrKcg07NHAwMDAwMDg8cOK
zE2nQMPDoxSIszPIKhDnepCApbv7TDZ7fsLTbi/EPWY1pY8hW3jjzMwMcM5M
5hxMo6rqbaK4eszQMe1IGdDgRKLt4sWLXIVoFM0GBgYGBgYGBkH8LYTXTU9P
Awl0iYtdjDHqjDfW1NTEYrHu7u50Oj0yMkLehuueqkIOeB2FH9MIymg78td+
tj/8vLrmnWMdnTCfNZ7XwMDAwMDAwMBgBWC93yCldDVWVs7NAUMeTNiAcALB
w0djKpUCvpfJZNIO9MEDqKnaTTy89jVRT0LZ91FR+VYi0ZbN/v/t3TEKwzAM
heGDN1uv0NXkFB67upPo5tG+SpUITEwjMCSBDP+HxuD5IdnRp92rBAAAwKUs
NMYYX/0jYq92RsDOOLutVB458LFpJ7bSHKtpNqVk9yfpEAIAAJxuMGLpZ7VW
ka+1AZcVeOuO5qkfSXtj68H6D4StQgi2OKaUsrtZBgAAACc62IjTzJZzfq9z
5GV8HOZnv0PZS31ev9F+tGivZvRMESEWAgCAm/gB/jOEVg==
    "], {{0, 236}, {867, 0}}, {0, 255},
    ColorFunction->RGBColor],
   BoxForm`ImageTag[
   "Byte", ColorSpace -> "RGB", ImageResolution -> {300, 300}, Interleaving -> 
    True, MetaInformation -> 
    Association[
     "XMP" -> Association[
       "DublinCoreSchema" -> 
        Association["Format" -> "image/jpeg", "Title" -> "Druck"], 
        "BasicSchema" -> 
        Association[
         "CreateDate" -> 
          DateObject[{2009, 9, 15, 10, 50, 23.}, "Instant", "Gregorian", 2.], 
          "CreatorTool" -> "Adobe Illustrator CS4", "MetadataDate" -> 
          DateObject[{2009, 9, 15, 10, 50, 23.}, "Instant", "Gregorian", 2.], 
          "ModifyDate" -> 
          DateObject[{2009, 9, 15, 8, 50, 27.}, "Instant", "Gregorian", 2.], 
          "Thumbnail" -> 
          Association[
           "Thumbnails[1]" -> 
            Association[
             "Width" -> "256", "HeigHt" -> "72", "Format" -> "JPEG", "Image" -> 
              "/9j/4AAQSkZJRgABAgEBLAEsAAD/7QAsUGhvdG9zaG9wIDMuMAA4QklNA+\
0AAAAAABABLAAAAAEA\n\
AQEsAAAAAQAB/+IMWElDQ19QUk9GSUxFAAEBAAAMSExpbm8CEAAAbW50clJHQiBYWVogB84AAgAJ\n\
AAYAMQAAYWNzcE1TRlQAAAAASUVDIHNSR0IAAAAAAAAAAAAAAAAAAPbWAAEAAAAA0y1IUCAgAAAA\n\
AAAAAAAAAAAAAAAAAAAAAAAAAAAAAAAAAAAAAAAAAAAAAAAAAAAAAAAAAAARY3BydAAAAVAAAAAz\n\
ZGVzYwAAAYQAAABsd3RwdAAAAfAAAAAUYmtwdAAAAgQAAAAUclhZWgAAAhgAAAAUZ1hZWgAAAiwA\n\
AAAUYlhZWgAAAkAAAAAUZG1uZAAAAlQAAABwZG1kZAAAAsQAAACIdnVlZAAAA0wAAACGdmlldwAA\n\
A9QAAAAkbHVtaQAAA/gAAAAUbWVhcwAABAwAAAAkdGVjaAAABDAAAAAMclRSQwAABDwAAAgMZ1RS\n\
QwAABDwAAAgMYlRSQwAABDwAAAgMdGV4dAAAAABDb3B5cmlnaHQgKGMpIDE5OTggSGV3bGV0dC1Q\n\
YWNrYXJkIENvbXBhbnkAAGRlc2MAAAAAAAAAEnNSR0IgSUVDNjE5NjYtMi4xAAAAAAAAAAAAAAAS\n\
c1JHQiBJRUM2MTk2Ni0yLjEAAAAAAAAAAAAAAAAAAAAAAAAAAAAAAAAAAAAAAAAAAAAAAAAAAAAA\n\
AAAAAAAAAAAAAFhZWiAAAAAAAADzUQABAAAAARbMWFlaIAAAAAAAAAAAAAAAAAAAAABYWVogAAAA\n\
AAAAb6IAADj1AAADkFhZWiAAAAAAAABimQAAt4UAABjaWFlaIAAAAAAAACSgAAAPhAAAts9kZXNj\n\
AAAAAAAAABZJRUMgaHR0cDovL3d3dy5pZWMuY2gAAAAAAAAAAAAAABZJRUMgaHR0cDovL3d3dy5p\n\
ZWMuY2gAAAAAAAAAAAAAAAAAAAAAAAAAAAAAAAAAAAAAAAAAAAAAAAAAAAAAAAAAAAAAZGVzYwAA\n\
AAAAAAAuSUVDIDYxOTY2LTIuMSBEZWZhdWx0IFJHQiBjb2xvdXIgc3BhY2UgLSBzUkdCAAAAAAAA\n\
AAAAAAAuSUVDIDYxOTY2LTIuMSBEZWZhdWx0IFJHQiBjb2xvdXIgc3BhY2UgLSBzUkdCAAAAAAAA\n\
AAAAAAAAAAAAAAAAAAAAAGRlc2MAAAAAAAAALFJlZmVyZW5jZSBWaWV3aW5nIENvbmRpdGlvbiBp\n\
biBJRUM2MTk2Ni0yLjEAAAAAAAAAAAAAACxSZWZlcmVuY2UgVmlld2luZyBDb25kaXRpb24gaW4g\n\
SUVDNjE5NjYtMi4xAAAAAAAAAAAAAAAAAAAAAAAAAAAAAAAAAAB2aWV3AAAAAAATpP4AFF8uABDP\n\
FAAD7cwABBMLAANcngAAAAFYWVogAAAAAABMCVYAUAAAAFcf521lYXMAAAAAAAAAAQAAAAAAAAAA\n\
AAAAAAAAAAAAAAKPAAAAAnNpZyAAAAAAQ1JUIGN1cnYAAAAAAAAEAAAAAAUACgAPABQAGQAeACMA\n\
KAAtADIANwA7AEAARQBKAE8AVABZAF4AYwBoAG0AcgB3AHwAgQCGAIsAkACVAJoAnwCkAKkArgCy\n\
ALcAvADBAMYAywDQANUA2wDgAOUA6wDwAPYA+wEBAQcBDQETARkBHwElASsBMgE4AT4BRQFMAVIB\n\
WQFgAWcBbgF1AXwBgwGLAZIBmgGhAakBsQG5AcEByQHRAdkB4QHpAfIB+gIDAgwCFAIdAiYCLwI4\n\
AkECSwJUAl0CZwJxAnoChAKOApgCogKsArYCwQLLAtUC4ALrAvUDAAMLAxYDIQMtAzgDQwNPA1oD\n\
ZgNyA34DigOWA6IDrgO6A8cD0wPgA+wD+QQGBBMEIAQtBDsESARVBGMEcQR+BIwEmgSoBLYExATT\n\
BOEE8AT+BQ0FHAUrBToFSQVYBWcFdwWGBZYFpgW1BcUF1QXlBfYGBgYWBicGNwZIBlkGagZ7BowG\n\
nQavBsAG0QbjBvUHBwcZBysHPQdPB2EHdAeGB5kHrAe/B9IH5Qf4CAsIHwgyCEYIWghuCIIIlgiq\n\
CL4I0gjnCPsJEAklCToJTwlkCXkJjwmkCboJzwnlCfsKEQonCj0KVApqCoEKmAquCsUK3ArzCwsL\n\
Igs5C1ELaQuAC5gLsAvIC+EL+QwSDCoMQwxcDHUMjgynDMAM2QzzDQ0NJg1ADVoNdA2ODakNww3e\n\
DfgOEw4uDkkOZA5/DpsOtg7SDu4PCQ8lD0EPXg96D5YPsw/PD+wQCRAmEEMQYRB+EJsQuRDXEPUR\n\
ExExEU8RbRGMEaoRyRHoEgcSJhJFEmQShBKjEsMS4xMDEyMTQxNjE4MTpBPFE+UUBhQnFEkUahSL\n\
FK0UzhTwFRIVNBVWFXgVmxW9FeAWAxYmFkkWbBaPFrIW1hb6Fx0XQRdlF4kXrhfSF/cYGxhAGGUY\n\
ihivGNUY+hkgGUUZaxmRGbcZ3RoEGioaURp3Gp4axRrsGxQbOxtjG4obshvaHAIcKhxSHHscoxzM\n\
HPUdHh1HHXAdmR3DHeweFh5AHmoelB6+HukfEx8+H2kflB+/H+ogFSBBIGwgmCDEIPAhHCFIIXUh\n\
oSHOIfsiJyJVIoIiryLdIwojOCNmI5QjwiPwJB8kTSR8JKsk2iUJJTglaCWXJccl9yYnJlcmhya3\n\
JugnGCdJJ3onqyfcKA0oPyhxKKIo1CkGKTgpaymdKdAqAio1KmgqmyrPKwIrNitpK50r0SwFLDks\n\
biyiLNctDC1BLXYtqy3hLhYuTC6CLrcu7i8kL1ovkS/HL/4wNTBsMKQw2zESMUoxgjG6MfIyKjJj\n\
Mpsy1DMNM0YzfzO4M/E0KzRlNJ402DUTNU01hzXCNf02NzZyNq426TckN2A3nDfXOBQ4UDiMOMg5\n\
BTlCOX85vDn5OjY6dDqyOu87LTtrO6o76DwnPGU8pDzjPSI9YT2hPeA+ID5gPqA+4D8hP2E/oj/i\n\
QCNAZECmQOdBKUFqQaxB7kIwQnJCtUL3QzpDfUPARANER0SKRM5FEkVVRZpF3kYiRmdGq0bwRzVH\n\
e0fASAVIS0iRSNdJHUljSalJ8Eo3Sn1KxEsMS1NLmkviTCpMcky6TQJNSk2TTdxOJU5uTrdPAE9J\n\
T5NP3VAnUHFQu1EGUVBRm1HmUjFSfFLHUxNTX1OqU/ZUQlSPVNtVKFV1VcJWD1ZcVqlW91dEV5JX\n\
4FgvWH1Yy1kaWWlZuFoHWlZaplr1W0VblVvlXDVchlzWXSddeF3JXhpebF69Xw9fYV+zYAVgV2Cq\n\
YPxhT2GiYfViSWKcYvBjQ2OXY+tkQGSUZOllPWWSZedmPWaSZuhnPWeTZ+loP2iWaOxpQ2maafFq\n\
SGqfavdrT2una/9sV2yvbQhtYG25bhJua27Ebx5veG/RcCtwhnDgcTpxlXHwcktypnMBc11zuHQU\n\
dHB0zHUodYV14XY+dpt2+HdWd7N4EXhueMx5KnmJeed6RnqlewR7Y3vCfCF8gXzhfUF9oX4BfmJ+\n\
wn8jf4R/5YBHgKiBCoFrgc2CMIKSgvSDV4O6hB2EgITjhUeFq4YOhnKG14c7h5+IBIhpiM6JM4mZ\n\
if6KZIrKizCLlov8jGOMyo0xjZiN/45mjs6PNo+ekAaQbpDWkT+RqJIRknqS45NNk7aUIJSKlPSV\n\
X5XJljSWn5cKl3WX4JhMmLiZJJmQmfyaaJrVm0Kbr5wcnImc951kndKeQJ6unx2fi5/6oGmg2KFH\n\
obaiJqKWowajdqPmpFakx6U4pammGqaLpv2nbqfgqFKoxKk3qamqHKqPqwKrdavprFys0K1Erbiu\n\
La6hrxavi7AAsHWw6rFgsdayS7LCszizrrQltJy1E7WKtgG2ebbwt2i34LhZuNG5SrnCuju6tbsu\n\
u6e8IbybvRW9j74KvoS+/796v/XAcMDswWfB48JfwtvDWMPUxFHEzsVLxcjGRsbDx0HHv8g9yLzJ\n\
Osm5yjjKt8s2y7bMNcy1zTXNtc42zrbPN8+40DnQutE80b7SP9LB00TTxtRJ1MvVTtXR1lXW2Ndc\n\
1+DYZNjo2WzZ8dp22vvbgNwF3IrdEN2W3hzeot8p36/gNuC94UThzOJT4tvjY+Pr5HPk/OWE5g3m\n\
lucf56noMui86Ubp0Opb6uXrcOv77IbtEe2c7ijutO9A78zwWPDl8XLx//KM8xnzp/Q09ML1UPXe\n\
9m32+/eK+Bn4qPk4+cf6V/rn+3f8B/yY/Sn9uv5L/tz/bf///+4ADkFkb2JlAGTAAAAAAf/bAIQA\n\
BgQEBAUEBgUFBgkGBQYJCwgGBggLDAoKCwoKDBAMDAwMDAwQDA4PEA8ODBMTFBQTExwbGxscHx8f\n\
Hx8fHx8fHwEHBwcNDA0YEBAYGhURFRofHx8fHx8fHx8fHx8fHx8fHx8fHx8fHx8fHx8fHx8fHx8f\n\
Hx8fHx8fHx8fHx8fHx8f/8AAEQgASAEAAwERAAIRAQMRAf/EAaIAAAAHAQEBAQEAAAAAAAAAAAQF\n\
AwIGAQAHCAkKCwEAAgIDAQEBAQEAAAAAAAAAAQACAwQFBgcICQoLEAACAQMDAgQCBgcDBAIGAnMB\n\
AgMRBAAFIRIxQVEGE2EicYEUMpGhBxWxQiPBUtHhMxZi8CRygvElQzRTkqKyY3PCNUQnk6OzNhdU\n\
ZHTD0uIIJoMJChgZhJRFRqS0VtNVKBry4/PE1OT0ZXWFlaW1xdXl9WZ2hpamtsbW5vY3R1dnd4eX\n\
p7fH1+f3OEhYaHiImKi4yNjo+Ck5SVlpeYmZqbnJ2en5KjpKWmp6ipqqusra6voRAAICAQIDBQUE\n\
BQYECAMDbQEAAhEDBCESMUEFURNhIgZxgZEyobHwFMHR4SNCFVJicvEzJDRDghaSUyWiY7LCB3PS\n\
NeJEgxdUkwgJChgZJjZFGidkdFU38qOzwygp0+PzhJSktMTU5PRldYWVpbXF1eX1RlZmdoaWprbG\n\
1ub2R1dnd4eXp7fH1+f3OEhYaHiImKi4yNjo+DlJWWl5iZmpucnZ6fkqOkpaanqKmqq6ytrq+v/a\n\
AAwDAQACEQMRAD8A9U4qhNU1aw0y2NzeyiNKhUUAs7ueiIgqzMfAYqxrU9b16Sz+uzuNC0xzwiWi\n\
TX8rEEhQGPpRE0O3xEd6YqoTaJaS3MS/o+41mOSFZ/Wv5rhjIGqSqhgLeNlAHwtxqT2G+FCGj8v2\n\
5luo/wDDNsY04ul0bYRcNzyRER3klZfhoRxrvv0BVbkSOyu9NtLBr7TLy6RnlihnaeKMoORX6vOJ\n\
eRKVfgArcRtuKYqnUfmPUdMJXXI45rNSAdWswTGlen1iE8nhr41K/LAlkcckcsayROHjcBkdSCpB\n\
3BBHUYquxV2KuxV2KuxV2KsV/MzX/MWheU59Q0C0+t36uiEcDJ6cbGjScF3am331OwzK0eKE8lTN\n\
BxNblnjxmUBZRH5e6zrus+UrHUdctfqmpTB/Vj4NHUK5CPwbdeSgH+zI6vHGGQiJsMtJknPGJTFS\n\
ZFmO5LsVdirsVdirsVdirsVdirzLyF548/6x541TS9a0r6rpVuJSj+i8folHCxr6rfDJzX7+o2zZ\n\
6rTYoYhKJuTq9Lqs080ozjURfT9LM/MvnLy15ajibWb1LZrgkW8VGeSQggHiiBm7jfpmFh088n0i\n\
3NzamGL6zSdZS3vOfy485+fdb8yaxY+YNI+pWFoGME3pPHwkDhVh5MSJOSEtUeHgRmx1enxQhEwl\n\
ZLrdHqc05yE41EfivN3nrzp570jzro2laLpP1vSrv0/Xm9KR+ZeQrIvqKQsfBAG36dTtjptPinil\n\
KUqkF1WpzQyxjCNxPl5s/vr6zsLSW8vZkt7WBS800hCoqjuScwIxMjQ5uwlIRFnYIPy95k0fzDYH\n\
UNIn+s2YkeITcWQFk2agcKafRk8uGWM1LYsMWaOSPFE2ERq2qWul2Et7ck+nGBRFFWd2NFRB3ZmN\n\
BlTawZL6ae+fVZ3S91W2eVLzSYyfWt7anBlsqkcnib+8cLVmHEEDqVQiapLoul31haIt/aQSgxeu\n\
vKGBo6y8KIkTSzfDydB8KUqz9cUID61ePOLXWdTmnu6mK3022Y21shjkKqo9P00KsicVf4gK7jah\n\
VVvqMcct0Bo9xarGtwILr1zHRvWDEvIknxfVqcOKFi3t1CqyDUJDcNqujPHqxir6lrqEazTCJWjV\n\
KT/FKjlmPBGdthXr8OKou21OQRFNID2NzdtHJfy3LwsIYXm+2GlB9SNhJvJv9njRSQMVTfTdX07S\n\
J3l0y7W88vK6R6kkQb07OaX7MsJNV9Fz9tFJ4dRtilnIIIqNwcCpX5o1ltE8u6jq6RCdrG3knEJP\n\
EMUWtK0NMtw4+OYj3lqz5OCBl3C0n/LTzvL5y8vPq0totkyXD2/pK5kBCKjcqkL/AD5drNN4M+G7\n\
2aNFqvHhxVW9In8wfNknlPyvca3HbC7eB4kEDMUB9Rwn2gG6V8MjpcHizEbpnq9R4OMzq6Yjpn5z\n\
ahrWj2jaB5fk1XXpkeS8s4ZKQWiiV44/VmZR8ThOQXbbvmXPs8QkeOXDHv7/AIOHj7SOSI4I8U+o\n\
7veUAv55a3o2tw6b508utpUc1D9YjctxQmnMKQRIoPXi23udsn/JsZx4sUuJr/lSUJiOWHCzzz/5\n\
vbyt5Un12CBb30miCRF+CsJXC15AN/NXMHS6fxcnATTsNXqPCxmdXSSz/mRqn/KsIPOtrpSTSN8d\n\
zY+q1EiErRF1YISaEAnbpXwy4aOPjnET8Wg62X5fxRH4fGk88gecIvNvli31lIhbySM8dxbhufpy\n\
RsRTlQVqtG+nKNVp/CmYt+k1AzYxPkmPmLWrfQ9Cv9XuBWKxheYpWnIqPhQHxZqKMrw4zOYiOrbm\n\
yjHAyPQMa0f8yYP8Bp5v8yQLpVtMzfVrdGMryLXjGFBCEu5ViB/LvWlcycmjPi+HA8RcXHrR4Piz\n\
HCEBo/nj8w/Mlr+ktB8uW1vpTk/VZdSuWSSZQftKkamg/DwJyzJpsOM8M5ky8gwxarNlHFCAEeln\n\
n9iYeVfzKi1PXZ/LOt2DaJ5ktxUWUkiyxzKF5coZQFDfD8VKdOhNDSvPo+GHHE8UO9ng1olM45jg\n\
n3d/uS/zH+ba6H+YEHlm5tIksXWOSfUpJSvpoyF2Yrxp8NPHLMOg48XGDv3MM3aAx5hjI277QGk/\n\
nXc6l5ngt/0O9j5Zkjnm/S92HUmG3heVpQAvCnwUoCcnk7OEYXxXPbYebVj7SMsgHDWPf1HyFo/T\n\
vP3njzJbS6l5V8vwNo6s6W1xqFwYpLkoaExxqKLuKfE1K9+uQnpcWM8OSR4vIcm3Hq8uUGWOI4el\n\
nmn3kHzbqfmXT7yfUdKbSbmxunspYWk9SskQBcj4VpQtTv8APKNVgjjIAPECLb9JqJZYkyjwkGkj\n\
8kfmpceZfOuq+W5NOS2j01Lh1uVlLl/QnSEVUqtK869cu1OiGPEJ3d191tGm1/i5ZY6rhv7DTzL8\n\
+L/zLca/pQ1XS47FIHnXTmSdZvXj9RKOwX7HRdj45s+zIwEDwm+V7cnVdrTmZx4o1V1vze2eWNW8\n\
73t5LH5g0GLSrVY+UU0d2lwWk5AceKjbaprmlzY8UR6JcR91O9wZMsj648I99pB/ysPzdrgmk8me\n\
WzeafEzxpql/MttFK6VB9KIkOw5Cla/OmX/lMcP72dHuG7jDWZMn91C495NIDRvzi1W280QeWfOm\n\
i/oe+uSiQ3Mb84i0h4oafEODNUc1cgHY9yLMnZ8TAzxS4gGvF2lIZBjyx4ZFHfnVfeY4fKWoW9jp\n\
iXOlTWzfX75p1jaD4xTjEd3+jK+zowOQEmpXsO9t7SnMYyIxuNbm+TEvyW1fz1b+U7e30rQIb7Sz\n\
dSc757tIWHJhz/dnf4fxzL7Rx4jkJlKpVypw+zMmUYwIwuN87/QzrzPLqWp6vLDp0RuRo6j04o5U\n\
hc3cq1aRWkV1JgiYU+E0Z80jvUDaRX2r3lpGyR2usXKSPfXlqJYjFaBijOUlSIi4lblGGodqkYUK\n\
OsKI544dOC2dvE7WOnOPUQW8SloriYOAUbkRL6nJgaKrA1xVdZyW+nW8MNoy3tzAJBqumTIsU0kN\n\
wP35iekaSf3YYK3xUFKj7OKqg1SOzNlBqNx6ltpk11dFzyZrkECaChUHkyiZXcDoN+gNFUBqVxHM\n\
YL9byx/Tgke7kt4VRjGoBkVPVkqpk5KqqCgPI/61VUfpWmwaqk1hHII7mNDc6bcHlIY5VpHcxyFl\n\
USJLySSRKUPqdBtiqhaTarFpxVPqdlpn1yQ62l1IPWeRn/0qOUtQcFDcVpVmXhirKfJV+j2c2mCY\n\
zrYcDZznrLZTr6ls5rTfhVD/AKuBK38y/wDyX/mD/mBn/wCIHMnR/wB9H3hxtb/cz/qliP8Azjl/\n\
ygM//bQm/wCTcWZfa/8Aej+r+twexf7k/wBY/oTH8+//ACWmof8AGW3/AOTy5X2X/fD4/c3dq/4v\n\
L4fet/IPTra1/LayuYlAlv5biadu5ZJmhH/CxDD2pMnMR3V+tHZMAMAI6399JJ/zkvZwP5S0u9ZQ\n\
biG/EMb9wk0MjOPpMK5d2PI+IR5fpcftuI8OJ68X6D+pv8wZHk/5x+06Rzyd7LS2Zj3JERJx0o/w\n\
s++X6U6s3oh/Vj+hkX5S2dtfflLpVldIJLa5t7iGeM9GR5pVYfSDmPr5GOoJHMEfcHJ7PiJaaIPI\n\
g/eWGfkndXHlnzpr/kO/f/djTWZbYO8WxKj/AItgKv8AJczO0YjJjjlHx/HkXB7MkcWWWGXw/HmN\n\
2SfnDJPrVzoXkSzcrNrdyJr8qRVLO3+JiQfEjkvumY3Z4EBLKf4Rt7z+PtcrtEmZjhH8Z39w/H2M\n\
G/5yFuFj1ny75Zt0aPTrS1WSO3gFTSRzAqqmwJVIaL88zuyh6ZTPMn9v6XX9sH1wxj6QOny5fB6L\n\
bfmdBa20Vtb+S/M0cECLHDGum7KiDiqj952AzXS0ZJs5Mf8ApnZx1wAoY8n+l/a84/MHXNT1rzto\n\
Wv6L5e1mzu9MZFuPrVm0bERy80HwGTajMDXNjpcUYYpQlKJEu4ut1eWU8sJwhMGPeF35i6Xb6r+f\n\
WmafcoJLadrITxt0aMfE6n/WUUx0kzHSkjnunW4xPWRieWz2D8xdGvdW8javpmnD/SprekEa7Fij\n\
B/TH+uF4/Tmo0mQQyxlLlbudZjM8Uox508g/LT86rXyvpMXlnzHYTxpYu6RXES/GgdyxWaJ+B+Fm\n\
O43p28dvrOzjllxwPN0uh7TGKPh5Advxu9u8ueZvL/mKxN9ol3Hd2/KkhSqsreDowVlPzGaTNhnj\n\
NSFO+w54ZBcDYeL/AJMf+Tk80f8AGK+/6jos3PaH+LQ+H+5Lo+zv8an/AJ3+6Cr/AM5I/wDHa8s/\n\
6s3/ACcjwdj/AEzT239UPj+h7xmiegYzqHnzyB5eK6fPqdratB+7Wxtx6jR06J6MAdl+VMyYaXLk\n\
3AJ8/wC1xZ6vDj2MgK6fsDxL8+PNtnrWoaJNp9nd24tVmZL66ge3E3JoyvpCQKzBONa0/azddmYD\n\
ASBIN9AbdF2tqBMxoEVe5Fdz2b82f/Jc69/zDH/iS5p9D/fR97vNf/cS9yRf849/+S6i/wCYqf8A\n\
WMv7V/vvgHH7I/uB7yl6fo/UpICxvE1S9kkuoZrUQXES/WpWZTNAayqvp8AWoBQdc1zsmU+WayT3\n\
0sZLLcPLzY/E7Wtpys7eNSf5mjeQn/mrFLBbSKSza0uZP0fJBayxSpBBaGK7P1dxIFM5tY/iHD94\n\
eQqAcUM5n1S51TW7G0vbGBdH1G2aa2NwokldVjDSBGRh6b0kG1DsK1rgSxG3gsbcW8pu2nke/tml\n\
sqhmKyqsziqqQxYcl+18RqOophQnEnm+4GmXFsuiJBZ3Ba1k+riVW5TKVVh+59Mmvi334ql3la0u\n\
Br+mc5tOeNpOSmwszBKQqFgfUNtFVNhy+LfFUdrgmi1trkPbQ3LrzkurhI2iSe2cWskimUhU5pNC\n\
x8ONNztiqZeWrh11ywlfUIdTluobqzurq3cSoZImS6iXmqxqSqTONloBtgSnfn2yuL3yTrtrbrzn\n\
lsZxEg6s3pkhR7npl+lkI5Yk94cfVRMsUgOfCXm//ONvmDT20G+0J5UTUIrprmOEmjPFJGi1UHrx\n\
ZDWnTbNl2viPGJ9Kp1nYuaPAYX6rtMf+chdesLfya2j8xJf3ssT+gpqyQxuGMrgdF5cVFepOVdlY\n\
icnF0Db2xlAxcPU/i06/I7/yVuif9HX/AFFzZT2l/fy+H3Bu7L/xePx+8pF/zkp/ygtj/wBtSL/q\n\
Hny/sf8AvT/V/SHH7b/uR/W/QUP59/8AWetM/wCYHSv+IxZLS/42ffL9KNV/iQ/qx/Qyv8l//JZa\n\
H/xjl/6iJMxe0f7+X46OV2Z/i8fx1LB/zxs7ny75q0Dz5p6/vI5FgulGwZ4qsgYj/fkXND7DM3s2\n\
QyY5Yi4PakTiyQzR93494tP/AMr5D5q80a75+mjdLeRhpuiRy9Ut4gGdqbgFzTodjyFco1o8KEcQ\n\
959/4/Q5GhPjZJZj/Vj7vx+lj3/ORmgX0c+kebLNCy2dLe5elRHxk9SBj/klmYfOnjmR2TlFSxnr\n\
+C43bOIgxyjpt+p6r5R82aR5o0WDU9OmVxIq/WIAwLwyEfFHIOoIP39Rtmqz4JYpcMnb6fURywEo\n\
/wBiI1LzHounX1lYXd0iX2oSCK0tQayOTXfiNwopux2yMMMpAkDYM55oxIiTvLk8a82f+tF6P87X\n\
/iDZucH+Jy+Lpc/+PR+H6Xtuq6pY6VptzqV9J6VnaRtLPJQmiqKnYVJ+QzSwgZSERzLu5zEImR5B\n\
LtS8u+UPNNkk19Y2up29xGDDdcVZjG4qDHMvxrUd1bLIZsmI0CYn8dGvJhx5RuBIH8bF5X+R2kix\n\
8++bI9Llaby/alraKatVdhMfR36OVRX+IfxzadpZOLFDi+s/qdT2Xj4c2Th+gbfagfyY/wDJyeaP\n\
+MV9/wBR0WT7Q/xaHw/3Ja+zv8an/nf7oKv/ADkqfT1Xy1KwIjC3HxU2+F4icHY/0z+H6U9t84fH\n\
9D038zNUvLP8vNZv9MkIn+rAwzRE1CSMqs6svgjEgj55rNHAHNES73a66ZjhkY86YZ/zjlpeg/4X\n\
uNTijjk1k3LxXU7AGWNAq8EUndVYGu3U/LbN7XnPjEf4acHsbHDw+IfVbFv+cldTsLjXNJsoJ1lu\n\
rOGU3Uampj9VlKBqbAkKTTrT5jMrseBEZE8i4nbeSJlGIO4u3rn5qxvJ+XWvqiliLRmIHgpDE/QB\n\
mo0J/fR97udcP3M/cxv/AJx2uYZfy/aJGrJb3kySr3BYI4/Bsye1okZfg4vY8gcNdxKl5eN3I+ix\n\
jSbee0jFk0uoPYyvLGypEAFuEcfGrDclaKv832c1rtEbo8OpTQaPHaF5JbaSshRvhhQXkizCQVWv\n\
qtFUE1+ww2/aVbv302atoi0uleT1SEA2eO8qQ3WpDLXb76GiqzzTdXsvlXTJdK5KdJt4ZpruPdon\n\
aJUWPnyUr8LktxVj0rQGuKoCJNbs723ePUY47S1jOoiYky+ml4SlZHZC0rVoeJarDpTsqs06PWpZ\n\
I7V/Ut44LuCadLoNHXiVIWOivybg4J5caVHjiqa2zQ3FlaQ6VwN+lo6EIgDfFZxgqCONasr0364q\n\
smjne5sLZorkiGK7rFbsDeITJbrKy1Bpylb1ELGtN6jaiqt5ejgi1vTbW0S4ggtL65T0rooZNrFS\n\
1VRVC/FKCetTvWpxV6HgS8ok/LT8nvN+rT3OkX3G8B9a5i0y5QAFm+3wZZONT/LQZtRrNRhjUht5\n\
h1B0OmzyuJ3/AKJZHa/lB5IttCvNHjtZDFqAjF7dtIWuZBFIsqgyH7I5INlAGY8tflMxK+XLucmP\n\
Z2IQMa58+9M/IyeVLTRV0fy1eJd2Wms8bBJRMyNI7SEOw/ymOVanxDLimKJbtMMcY8OM2IqvnDyf\n\
ofmrTI7DWQ5tIJhcr6b+mQ6Iybt4cXODT6iWKVx5p1Gnhljwz5c0kv0/LjVvII02bU4pPK9iLe0a\n\
6ScBVNuE9JGlH7X2cuic0MvEB6zZ5d7RIYJ4eEkeGKHPu80+8nWWg2XluytdAmFxpEasLSYP6oYG\n\
Ri3x9/iJyjUSnKZM/qcjTxhGAEPpS/8AMGXyLcaO+k+bL+C2trgpIsbyiOYlGBDRgfH1FCQMs0oy\n\
iXFjBJa9WcRjw5CAD5rfIeq+QY9Ng0LyvqVvPFaK3p26ygzEFi7sVNGbdtzTHVQy8RnkB3RpcmER\n\
EMZG3mnPmHU/L1hpzHX57eDT7k/V3+tlRFIXUn0yH2NVU7ZTihOUvRdjubs04Rj6yOE7bvONX/Lb\n\
8o9OWHXRq8ug294oltZLW9ESSK1HBi5iRyCCDRc2WPWaiXo4eKu8OtyaLTR9fFwX3STj8v8ASfym\n\
jvmn8uXUGpawFJe5nmM93xGxZRIar1oWRRlOqyagipgiPyDdpMenErgRKfvsp5ffl75cvfNkHmmd\n\
JTq1twMTCQiP92CFqn05RHVzjjOMfSXIlpISyDIfqCca1oum61pc+l6nD9YsbkBZoeTLUKwYfEhV\n\
hRlB2OU48koSEo8w25cUZxMZCwWHWv5M+XrOF7W01XWLfTZK+ppsV6yW7BvtAoqgkHvvmZLtGZ3M\n\
Y331u4UezYDYSmI93Fsy/Q9B0fQtOj07SbVLSzjqViSu5PVmYkszHxY1zEyZZTPFI2XNxYo448MR\n\
QSfy/wDlz5a0HzBea9p6SrqF+sq3DPIWQiaVZXotNviUZbl1c8kBA8g04tHjxzM4/UUV5v8AJWge\n\
bdOWx1iFnSJucE0bcJY2IoSjb9R1BBGR0+pniNxZajTQzRqSB8tflxougI0UV3f39s0LWy2l9cNN\n\
brC/2kWEBY6U2+zk82slk6AHyG/zYYNHHGKuUhy3Nj5ckjH5DeT4b+S80691PS/U+1BZ3IjTjWvG\n\
rI8lP9nl/wDKeQipCMveHH/krGJXEyj7imt5+UPkK70aLSX07hDDIZluEdhcGRxR3eUks5am/Ko+\n\
4ZVHX5RLiv8AU3S7PwmPCR+v5p/pXlzTdN0c6RGJLizdWSUXUj3DOrjiwZpC2xG1OmUTzSlLi6+W\n\
zkwxRjHh5jz3YlYfkl5T069luNNvNUsYpyPWtLa8eKJlBqEYqBKV+b5ly7SySFSET8HCh2ZjhK4m\n\
Q8gfwftS25trmK4udLk1SaygtJ5YbeyghnuZZebPPEUjjIj+xcLQsCap2pmA7BkvlX0xql1bTxSW\n\
t0SdRtI2BjYwXnxTRutTX07jlUdtqYEpXc2DrMs4kL+tK3GHiuxaO7U0IHI/3Q/jWi0KFG6tJLXR\n\
Ht0JuoLr60gsHma3CFZCvJSlBIGDp8Em2/2qdFUs0DT44ZGpKst/pbxKwPrRqJSks6GVZFSnxxCP\n\
psKkeyrK7qJTdacvISyypLPcSUIq9x+/Wm+wAtWC17CmKoPyvYNb32mzGXl68Y4igHH/AEON+v8A\n\
z0p9HviqU6rcW36SuLpLe5v7ZZVtR6HrevMLd+VzMJYAOLesycakKRHxFBSirI9Bt45vMitDNcXN\n\
tp9nzD3jO0yy37K4Q8/iBWKEbH+bAll2KvCYbYeSPz+RR+70zzEGCHt/pZrwHYUukA/1c3hPjaT+\n\
lD9H7HQCPgaz+jP9P/Hnqf5ieYx5d8mapqitxnjhMdqR19eX93GR/qs3I+wzV6TD4mQRdtrM3h4p\n\
S8vteRfke2peVfPt75W1dPQn1O0imWMn/dqRidF+fpSPy9xTNv2lw5cQyR/hP7HTdlcWHMcctjIf\n\
telfnB5hl0fyTdRWtW1HVmGnWSJuxe4BDcab1EfKnvTNboMXHlF8o7n4O07RzGGI19UvSPixT8wf\n\
K8Plj8iv0OlDJA1s1zIP253nVpG+XI0HtTMrS5jl1XF7/ucTV4Bi0nB3V96O8o+ZB5a/IW11oKGk\n\
tbaX0FPQyyXLxx19ubCvtkM+HxNWY95/Qz02fwtGJ9w/Sl/5G+VINVtLrztr4GpavfzuttNcgScE\n\
jorOobYMWqvsBQUyztLOYkYobRAauytPxg5p+qRKZfnh5V04eVn8y2ES2WtaNJDLDeW4EUhRpFjK\n\
llpXjyDL3FNupyvs3OfE4DvGXRt7VwR8PxBtOPUMU/M7zLL5l/JLy9q84AuptQjS5p0MsUNzG7U7\n\
civKnvmVosPh6mURy4f1OJrs/i6WEjz4v1sn/LD8vdG1Pypp2teZbddW1C6to47dboc47e0hHpwR\n\
RIfhHwKGJp1OYut1co5DGB4QD06nq5eh0cZYxLIOKRHXoOgYR+cnliy8jeZtE8weWk+o+uzyCGMn\n\
gk1uUJKg9FdZKFenXM7s/Mc8JQnv+1wO0sIwZIzx7fsfRMMqywpKtQsihlB60YVzniKelBX4Fdir\n\
sVdirsVdirsVdirsVdirEPOttdWFwmv2cjxKEW31ExFVbgG5RSVZZAArEo7cTRWr2xVBm2ngt7FH\n\
1B5fNqE3ds8pMkQ9dTW0LV3idY+OxrUc8KpVPd+YEuDa27/WdR05/rj6dLbssYWSoYkiRiVVZyRx\n\
rXpihDpryKLeO9gS4iCxlo1aFHpWAOwjuJhI3KKDjXgn2ie+yqy+udKaJvT0uRFlcszyC1iUAmV+\n\
I4SvtVkAHSgpiqMj8w6tcNE1okV/qAjVWjRVkHJIjFs1vPckBfVY/GqCrGtNsVWwPqrsLW31Jl/R\n\
S/Vr2c25X6vG6+k8gIdvjCx0WgO+Ko2Sy/RS2+vaJqLR6UONu9ou8jrGQsdusbeojuZOSj4VYM7M\n\
SemKsv8ALemXFjp5e84nUbyRrq/Zenqyfsr/AJKKAg+WBKa4q8p/5yF0CS48tWfmC1ql7olwrGVd\n\
mEUxCk7d1kCEeG+bXsrLUzA8pB1HbGK8YmOcD+PtpB3XmOD8xte8maRAQ9nHEuua5GvxKskPwLCd\n\
u0nJT4hhk44Tp4ZJHn9Mf1sJZhqZ44jl9cvh0+al+e9rcaJrvlzzzZLWazmW2uBWgbgTLGp2/aX1\n\
FY/LD2ZIThLEev4/UjtUHHOGYcxt+n9aZwXtr57/ADUsZrVhPoHle0S8V9ij3l2oeLoeqrxI8GQ5\n\
UYnBgIP1zNfAfj7W0SGo1AreGMX8Ty/HkmX59/8AktNQ/wCMtv8A8nlyvsv++Hx+5t7V/wAXl8Pv\n\
YhdWk9z/AM4zwCFeTQoJmUdeCXxLH6BvmYJAa3f8elwjEnQbfj1Lvyg/Ln8uvM3km3vtQ00XWpxS\n\
zQ3souLhDyDlkqsciKP3TL0GDX6vNjykA1HpsF7O0WDLiBkLlve5/X3Mxl/Ir8sHWi6S0RrXktzc\n\
k/L4pGGYY7Tz/wA77A5x7K0/837T+tiX54+XNK8u/lhpmlaVGYrKLVUZEZmcgvDcM3xMSepzL7Nz\n\
SyZzKXPh/SHC7Vwxx6eMY8uL9Bemfl+iJ5E8uhRQHTbRqe7QIT+JzWao/vZf1j97tdJ/cw/qj7nl\n\
3/OT3+8nl7/jJdfqizadjc5fD9Lqe3OUPj+h7Rp/+8Ft/wAYk/4iM00+Zd7HkiMil2KuxV2KuxV2\n\
KuxV2KuxV2KrZI45Y3ikUPG4KujCoKkUIIPY4qxFrVfLN0slzB9b0WMEWV6QzyWIJr6coAJMP8sg\n\
3UbHamKoa+ill0qC91E/XNRmnhi0e4s5UjuKykKxjmQcKUBcrx406+OFCRSjWbSAyQava3GniVra\n\
GHUU9BybKXb02T1EZI5P2tloeOw2CqYT2mr+rHBYwaUb0RtPdwmQc4w0v1hgyoGkcV4UIUEKfFqh\n\
VDwCYXGmSatrLyxavy9IWIWzhKu6KxM8xSQ8hxAVADxX4dsVT6H0tDivLTVIobbRGLRWNpAvKSVy\n\
wZfT48ZXkIbrxJqOopVglF6Jok09xDqOoW62cFtU6VpC0K2/PdpZKbGU12A2QbDfFWS4q7FUFrml\n\
W+r6Pe6Xcf3N7BJA560EileQ9xWoyeOZhISHRhlxicTE9Q88/Jb8stV8ofpO71lYvr11whg9J+YE\n\
KVZjWg+0xH/A5sO0dZHLQjyDrezNDLDZlzLK/wAx/K8nmfydqGkQhfrcirJaFjQCaJg679uVOP05\n\
i6TN4WQSPJy9Zg8XEYjmln5Q+Rbnyh5Ye1vwn6Uu53muyhDAAfBGgYAVAVeXzJy3X6kZp2PpDV2d\n\
pDhx0fqJ3Rf5qeWtU8y+TLrSNMCNeTSQsgkbgtEkVmqfkMhos0ceQSlyZ67BLLiMY8zX3qnkHyxc\n\
aX5BsfL+sxRvIkM0N5ACJI2WWRyVJ6EFX3warMJZTOKdJgMMIhL4sEg/LTz/AOR9auL/AMh3MF9p\n\
d1T1NKvW4kjegapRW4V+Fw6t2+ecdZhzxAyipDqHXjRZsEicJBiehZA8351azH9TNpp/lqJ9pr/1\n\
PrU4U9TCilk5f633jMetNDe5T8uXzconVT2qOPz5n4KX5m/l7rms+QtK8vaTL9du7C5heW5u5OLy\n\
LHBLGzsxrVizjJaPVxhlM5bAjp7wx12jnkwxhE2QRz9xZr5V0+503yvo+nXQAubKxtrecKagSRQq\n\
jUPfcZhZ5iU5EciS52CBjjjE8wAGDfnZ5B8w+b4NITRkiZrNp2m9WQR7SBONK9fsHM7s7VQxGXF1\n\
pwO09HPMI8PS3pFpG0VpDE/2kjVWp4gAHNbI2XZjkq4EuxV2KuxV2KuxV2KuxV2KuxV2KuIBFDuD\n\
irG73yPZGcXWkynTLlGMioiLJb82FC4ianBiNuUbKcVSO98qeZFtbS2W1t50s1aJJLecoXieVJmV\n\
47hW6vENxLWld98KFb6p5sOryXyaW8Z5zvH+9tgQbiJItn9R/sekrbp9GKt2HlHzK9hDYXE0FtaR\n\
SetF6jNeSo1PsqoW2h49+LK4xSyTTPLen2Nx9ccyXmoleLX903qS0/lXoqL7IBgVNcVdirsVdirs\n\
VdirsVdirsVdirsVdirsVdirsVdirsVdirsVdirsVdirsVdirsVf/9k="]]], 
        "BasicJobTicketSchema" -> 
        Association[
         "Thumbnail" -> 
          Association[
           "Thumbnails[1]" -> 
            Association[
             "Width" -> "256", "HeigHt" -> "72", "Format" -> "JPEG", "Image" -> 
              "/9j/4AAQSkZJRgABAgEBLAEsAAD/7QAsUGhvdG9zaG9wIDMuMAA4QklNA+\
0AAAAAABABLAAAAAEA\n\
AQEsAAAAAQAB/+IMWElDQ19QUk9GSUxFAAEBAAAMSExpbm8CEAAAbW50clJHQiBYWVogB84AAgAJ\n\
AAYAMQAAYWNzcE1TRlQAAAAASUVDIHNSR0IAAAAAAAAAAAAAAAAAAPbWAAEAAAAA0y1IUCAgAAAA\n\
AAAAAAAAAAAAAAAAAAAAAAAAAAAAAAAAAAAAAAAAAAAAAAAAAAAAAAAAAAARY3BydAAAAVAAAAAz\n\
ZGVzYwAAAYQAAABsd3RwdAAAAfAAAAAUYmtwdAAAAgQAAAAUclhZWgAAAhgAAAAUZ1hZWgAAAiwA\n\
AAAUYlhZWgAAAkAAAAAUZG1uZAAAAlQAAABwZG1kZAAAAsQAAACIdnVlZAAAA0wAAACGdmlldwAA\n\
A9QAAAAkbHVtaQAAA/gAAAAUbWVhcwAABAwAAAAkdGVjaAAABDAAAAAMclRSQwAABDwAAAgMZ1RS\n\
QwAABDwAAAgMYlRSQwAABDwAAAgMdGV4dAAAAABDb3B5cmlnaHQgKGMpIDE5OTggSGV3bGV0dC1Q\n\
YWNrYXJkIENvbXBhbnkAAGRlc2MAAAAAAAAAEnNSR0IgSUVDNjE5NjYtMi4xAAAAAAAAAAAAAAAS\n\
c1JHQiBJRUM2MTk2Ni0yLjEAAAAAAAAAAAAAAAAAAAAAAAAAAAAAAAAAAAAAAAAAAAAAAAAAAAAA\n\
AAAAAAAAAAAAAFhZWiAAAAAAAADzUQABAAAAARbMWFlaIAAAAAAAAAAAAAAAAAAAAABYWVogAAAA\n\
AAAAb6IAADj1AAADkFhZWiAAAAAAAABimQAAt4UAABjaWFlaIAAAAAAAACSgAAAPhAAAts9kZXNj\n\
AAAAAAAAABZJRUMgaHR0cDovL3d3dy5pZWMuY2gAAAAAAAAAAAAAABZJRUMgaHR0cDovL3d3dy5p\n\
ZWMuY2gAAAAAAAAAAAAAAAAAAAAAAAAAAAAAAAAAAAAAAAAAAAAAAAAAAAAAAAAAAAAAZGVzYwAA\n\
AAAAAAAuSUVDIDYxOTY2LTIuMSBEZWZhdWx0IFJHQiBjb2xvdXIgc3BhY2UgLSBzUkdCAAAAAAAA\n\
AAAAAAAuSUVDIDYxOTY2LTIuMSBEZWZhdWx0IFJHQiBjb2xvdXIgc3BhY2UgLSBzUkdCAAAAAAAA\n\
AAAAAAAAAAAAAAAAAAAAAGRlc2MAAAAAAAAALFJlZmVyZW5jZSBWaWV3aW5nIENvbmRpdGlvbiBp\n\
biBJRUM2MTk2Ni0yLjEAAAAAAAAAAAAAACxSZWZlcmVuY2UgVmlld2luZyBDb25kaXRpb24gaW4g\n\
SUVDNjE5NjYtMi4xAAAAAAAAAAAAAAAAAAAAAAAAAAAAAAAAAAB2aWV3AAAAAAATpP4AFF8uABDP\n\
FAAD7cwABBMLAANcngAAAAFYWVogAAAAAABMCVYAUAAAAFcf521lYXMAAAAAAAAAAQAAAAAAAAAA\n\
AAAAAAAAAAAAAAKPAAAAAnNpZyAAAAAAQ1JUIGN1cnYAAAAAAAAEAAAAAAUACgAPABQAGQAeACMA\n\
KAAtADIANwA7AEAARQBKAE8AVABZAF4AYwBoAG0AcgB3AHwAgQCGAIsAkACVAJoAnwCkAKkArgCy\n\
ALcAvADBAMYAywDQANUA2wDgAOUA6wDwAPYA+wEBAQcBDQETARkBHwElASsBMgE4AT4BRQFMAVIB\n\
WQFgAWcBbgF1AXwBgwGLAZIBmgGhAakBsQG5AcEByQHRAdkB4QHpAfIB+gIDAgwCFAIdAiYCLwI4\n\
AkECSwJUAl0CZwJxAnoChAKOApgCogKsArYCwQLLAtUC4ALrAvUDAAMLAxYDIQMtAzgDQwNPA1oD\n\
ZgNyA34DigOWA6IDrgO6A8cD0wPgA+wD+QQGBBMEIAQtBDsESARVBGMEcQR+BIwEmgSoBLYExATT\n\
BOEE8AT+BQ0FHAUrBToFSQVYBWcFdwWGBZYFpgW1BcUF1QXlBfYGBgYWBicGNwZIBlkGagZ7BowG\n\
nQavBsAG0QbjBvUHBwcZBysHPQdPB2EHdAeGB5kHrAe/B9IH5Qf4CAsIHwgyCEYIWghuCIIIlgiq\n\
CL4I0gjnCPsJEAklCToJTwlkCXkJjwmkCboJzwnlCfsKEQonCj0KVApqCoEKmAquCsUK3ArzCwsL\n\
Igs5C1ELaQuAC5gLsAvIC+EL+QwSDCoMQwxcDHUMjgynDMAM2QzzDQ0NJg1ADVoNdA2ODakNww3e\n\
DfgOEw4uDkkOZA5/DpsOtg7SDu4PCQ8lD0EPXg96D5YPsw/PD+wQCRAmEEMQYRB+EJsQuRDXEPUR\n\
ExExEU8RbRGMEaoRyRHoEgcSJhJFEmQShBKjEsMS4xMDEyMTQxNjE4MTpBPFE+UUBhQnFEkUahSL\n\
FK0UzhTwFRIVNBVWFXgVmxW9FeAWAxYmFkkWbBaPFrIW1hb6Fx0XQRdlF4kXrhfSF/cYGxhAGGUY\n\
ihivGNUY+hkgGUUZaxmRGbcZ3RoEGioaURp3Gp4axRrsGxQbOxtjG4obshvaHAIcKhxSHHscoxzM\n\
HPUdHh1HHXAdmR3DHeweFh5AHmoelB6+HukfEx8+H2kflB+/H+ogFSBBIGwgmCDEIPAhHCFIIXUh\n\
oSHOIfsiJyJVIoIiryLdIwojOCNmI5QjwiPwJB8kTSR8JKsk2iUJJTglaCWXJccl9yYnJlcmhya3\n\
JugnGCdJJ3onqyfcKA0oPyhxKKIo1CkGKTgpaymdKdAqAio1KmgqmyrPKwIrNitpK50r0SwFLDks\n\
biyiLNctDC1BLXYtqy3hLhYuTC6CLrcu7i8kL1ovkS/HL/4wNTBsMKQw2zESMUoxgjG6MfIyKjJj\n\
Mpsy1DMNM0YzfzO4M/E0KzRlNJ402DUTNU01hzXCNf02NzZyNq426TckN2A3nDfXOBQ4UDiMOMg5\n\
BTlCOX85vDn5OjY6dDqyOu87LTtrO6o76DwnPGU8pDzjPSI9YT2hPeA+ID5gPqA+4D8hP2E/oj/i\n\
QCNAZECmQOdBKUFqQaxB7kIwQnJCtUL3QzpDfUPARANER0SKRM5FEkVVRZpF3kYiRmdGq0bwRzVH\n\
e0fASAVIS0iRSNdJHUljSalJ8Eo3Sn1KxEsMS1NLmkviTCpMcky6TQJNSk2TTdxOJU5uTrdPAE9J\n\
T5NP3VAnUHFQu1EGUVBRm1HmUjFSfFLHUxNTX1OqU/ZUQlSPVNtVKFV1VcJWD1ZcVqlW91dEV5JX\n\
4FgvWH1Yy1kaWWlZuFoHWlZaplr1W0VblVvlXDVchlzWXSddeF3JXhpebF69Xw9fYV+zYAVgV2Cq\n\
YPxhT2GiYfViSWKcYvBjQ2OXY+tkQGSUZOllPWWSZedmPWaSZuhnPWeTZ+loP2iWaOxpQ2maafFq\n\
SGqfavdrT2una/9sV2yvbQhtYG25bhJua27Ebx5veG/RcCtwhnDgcTpxlXHwcktypnMBc11zuHQU\n\
dHB0zHUodYV14XY+dpt2+HdWd7N4EXhueMx5KnmJeed6RnqlewR7Y3vCfCF8gXzhfUF9oX4BfmJ+\n\
wn8jf4R/5YBHgKiBCoFrgc2CMIKSgvSDV4O6hB2EgITjhUeFq4YOhnKG14c7h5+IBIhpiM6JM4mZ\n\
if6KZIrKizCLlov8jGOMyo0xjZiN/45mjs6PNo+ekAaQbpDWkT+RqJIRknqS45NNk7aUIJSKlPSV\n\
X5XJljSWn5cKl3WX4JhMmLiZJJmQmfyaaJrVm0Kbr5wcnImc951kndKeQJ6unx2fi5/6oGmg2KFH\n\
obaiJqKWowajdqPmpFakx6U4pammGqaLpv2nbqfgqFKoxKk3qamqHKqPqwKrdavprFys0K1Erbiu\n\
La6hrxavi7AAsHWw6rFgsdayS7LCszizrrQltJy1E7WKtgG2ebbwt2i34LhZuNG5SrnCuju6tbsu\n\
u6e8IbybvRW9j74KvoS+/796v/XAcMDswWfB48JfwtvDWMPUxFHEzsVLxcjGRsbDx0HHv8g9yLzJ\n\
Osm5yjjKt8s2y7bMNcy1zTXNtc42zrbPN8+40DnQutE80b7SP9LB00TTxtRJ1MvVTtXR1lXW2Ndc\n\
1+DYZNjo2WzZ8dp22vvbgNwF3IrdEN2W3hzeot8p36/gNuC94UThzOJT4tvjY+Pr5HPk/OWE5g3m\n\
lucf56noMui86Ubp0Opb6uXrcOv77IbtEe2c7ijutO9A78zwWPDl8XLx//KM8xnzp/Q09ML1UPXe\n\
9m32+/eK+Bn4qPk4+cf6V/rn+3f8B/yY/Sn9uv5L/tz/bf///+4ADkFkb2JlAGTAAAAAAf/bAIQA\n\
BgQEBAUEBgUFBgkGBQYJCwgGBggLDAoKCwoKDBAMDAwMDAwQDA4PEA8ODBMTFBQTExwbGxscHx8f\n\
Hx8fHx8fHwEHBwcNDA0YEBAYGhURFRofHx8fHx8fHx8fHx8fHx8fHx8fHx8fHx8fHx8fHx8fHx8f\n\
Hx8fHx8fHx8fHx8fHx8f/8AAEQgASAEAAwERAAIRAQMRAf/EAaIAAAAHAQEBAQEAAAAAAAAAAAQF\n\
AwIGAQAHCAkKCwEAAgIDAQEBAQEAAAAAAAAAAQACAwQFBgcICQoLEAACAQMDAgQCBgcDBAIGAnMB\n\
AgMRBAAFIRIxQVEGE2EicYEUMpGhBxWxQiPBUtHhMxZi8CRygvElQzRTkqKyY3PCNUQnk6OzNhdU\n\
ZHTD0uIIJoMJChgZhJRFRqS0VtNVKBry4/PE1OT0ZXWFlaW1xdXl9WZ2hpamtsbW5vY3R1dnd4eX\n\
p7fH1+f3OEhYaHiImKi4yNjo+Ck5SVlpeYmZqbnJ2en5KjpKWmp6ipqqusra6voRAAICAQIDBQUE\n\
BQYECAMDbQEAAhEDBCESMUEFURNhIgZxgZEyobHwFMHR4SNCFVJicvEzJDRDghaSUyWiY7LCB3PS\n\
NeJEgxdUkwgJChgZJjZFGidkdFU38qOzwygp0+PzhJSktMTU5PRldYWVpbXF1eX1RlZmdoaWprbG\n\
1ub2R1dnd4eXp7fH1+f3OEhYaHiImKi4yNjo+DlJWWl5iZmpucnZ6fkqOkpaanqKmqq6ytrq+v/a\n\
AAwDAQACEQMRAD8A9U4qhNU1aw0y2NzeyiNKhUUAs7ueiIgqzMfAYqxrU9b16Sz+uzuNC0xzwiWi\n\
TX8rEEhQGPpRE0O3xEd6YqoTaJaS3MS/o+41mOSFZ/Wv5rhjIGqSqhgLeNlAHwtxqT2G+FCGj8v2\n\
5luo/wDDNsY04ul0bYRcNzyRER3klZfhoRxrvv0BVbkSOyu9NtLBr7TLy6RnlihnaeKMoORX6vOJ\n\
eRKVfgArcRtuKYqnUfmPUdMJXXI45rNSAdWswTGlen1iE8nhr41K/LAlkcckcsayROHjcBkdSCpB\n\
3BBHUYquxV2KuxV2KuxV2KsV/MzX/MWheU59Q0C0+t36uiEcDJ6cbGjScF3am331OwzK0eKE8lTN\n\
BxNblnjxmUBZRH5e6zrus+UrHUdctfqmpTB/Vj4NHUK5CPwbdeSgH+zI6vHGGQiJsMtJknPGJTFS\n\
ZFmO5LsVdirsVdirsVdirsVdirzLyF548/6x541TS9a0r6rpVuJSj+i8folHCxr6rfDJzX7+o2zZ\n\
6rTYoYhKJuTq9Lqs080ozjURfT9LM/MvnLy15ajibWb1LZrgkW8VGeSQggHiiBm7jfpmFh088n0i\n\
3NzamGL6zSdZS3vOfy485+fdb8yaxY+YNI+pWFoGME3pPHwkDhVh5MSJOSEtUeHgRmx1enxQhEwl\n\
ZLrdHqc05yE41EfivN3nrzp570jzro2laLpP1vSrv0/Xm9KR+ZeQrIvqKQsfBAG36dTtjptPinil\n\
KUqkF1WpzQyxjCNxPl5s/vr6zsLSW8vZkt7WBS800hCoqjuScwIxMjQ5uwlIRFnYIPy95k0fzDYH\n\
UNIn+s2YkeITcWQFk2agcKafRk8uGWM1LYsMWaOSPFE2ERq2qWul2Et7ck+nGBRFFWd2NFRB3ZmN\n\
BlTawZL6ae+fVZ3S91W2eVLzSYyfWt7anBlsqkcnib+8cLVmHEEDqVQiapLoul31haIt/aQSgxeu\n\
vKGBo6y8KIkTSzfDydB8KUqz9cUID61ePOLXWdTmnu6mK3022Y21shjkKqo9P00KsicVf4gK7jah\n\
VVvqMcct0Bo9xarGtwILr1zHRvWDEvIknxfVqcOKFi3t1CqyDUJDcNqujPHqxir6lrqEazTCJWjV\n\
KT/FKjlmPBGdthXr8OKou21OQRFNID2NzdtHJfy3LwsIYXm+2GlB9SNhJvJv9njRSQMVTfTdX07S\n\
J3l0y7W88vK6R6kkQb07OaX7MsJNV9Fz9tFJ4dRtilnIIIqNwcCpX5o1ltE8u6jq6RCdrG3knEJP\n\
EMUWtK0NMtw4+OYj3lqz5OCBl3C0n/LTzvL5y8vPq0totkyXD2/pK5kBCKjcqkL/AD5drNN4M+G7\n\
2aNFqvHhxVW9In8wfNknlPyvca3HbC7eB4kEDMUB9Rwn2gG6V8MjpcHizEbpnq9R4OMzq6Yjpn5z\n\
ahrWj2jaB5fk1XXpkeS8s4ZKQWiiV44/VmZR8ThOQXbbvmXPs8QkeOXDHv7/AIOHj7SOSI4I8U+o\n\
7veUAv55a3o2tw6b508utpUc1D9YjctxQmnMKQRIoPXi23udsn/JsZx4sUuJr/lSUJiOWHCzzz/5\n\
vbyt5Un12CBb30miCRF+CsJXC15AN/NXMHS6fxcnATTsNXqPCxmdXSSz/mRqn/KsIPOtrpSTSN8d\n\
zY+q1EiErRF1YISaEAnbpXwy4aOPjnET8Wg62X5fxRH4fGk88gecIvNvli31lIhbySM8dxbhufpy\n\
RsRTlQVqtG+nKNVp/CmYt+k1AzYxPkmPmLWrfQ9Cv9XuBWKxheYpWnIqPhQHxZqKMrw4zOYiOrbm\n\
yjHAyPQMa0f8yYP8Bp5v8yQLpVtMzfVrdGMryLXjGFBCEu5ViB/LvWlcycmjPi+HA8RcXHrR4Piz\n\
HCEBo/nj8w/Mlr+ktB8uW1vpTk/VZdSuWSSZQftKkamg/DwJyzJpsOM8M5ky8gwxarNlHFCAEeln\n\
n9iYeVfzKi1PXZ/LOt2DaJ5ktxUWUkiyxzKF5coZQFDfD8VKdOhNDSvPo+GHHE8UO9ng1olM45jg\n\
n3d/uS/zH+ba6H+YEHlm5tIksXWOSfUpJSvpoyF2Yrxp8NPHLMOg48XGDv3MM3aAx5hjI277QGk/\n\
nXc6l5ngt/0O9j5Zkjnm/S92HUmG3heVpQAvCnwUoCcnk7OEYXxXPbYebVj7SMsgHDWPf1HyFo/T\n\
vP3njzJbS6l5V8vwNo6s6W1xqFwYpLkoaExxqKLuKfE1K9+uQnpcWM8OSR4vIcm3Hq8uUGWOI4el\n\
nmn3kHzbqfmXT7yfUdKbSbmxunspYWk9SskQBcj4VpQtTv8APKNVgjjIAPECLb9JqJZYkyjwkGkj\n\
8kfmpceZfOuq+W5NOS2j01Lh1uVlLl/QnSEVUqtK869cu1OiGPEJ3d191tGm1/i5ZY6rhv7DTzL8\n\
+L/zLca/pQ1XS47FIHnXTmSdZvXj9RKOwX7HRdj45s+zIwEDwm+V7cnVdrTmZx4o1V1vze2eWNW8\n\
73t5LH5g0GLSrVY+UU0d2lwWk5AceKjbaprmlzY8UR6JcR91O9wZMsj648I99pB/ysPzdrgmk8me\n\
WzeafEzxpql/MttFK6VB9KIkOw5Cla/OmX/lMcP72dHuG7jDWZMn91C495NIDRvzi1W280QeWfOm\n\
i/oe+uSiQ3Mb84i0h4oafEODNUc1cgHY9yLMnZ8TAzxS4gGvF2lIZBjyx4ZFHfnVfeY4fKWoW9jp\n\
iXOlTWzfX75p1jaD4xTjEd3+jK+zowOQEmpXsO9t7SnMYyIxuNbm+TEvyW1fz1b+U7e30rQIb7Sz\n\
dSc757tIWHJhz/dnf4fxzL7Rx4jkJlKpVypw+zMmUYwIwuN87/QzrzPLqWp6vLDp0RuRo6j04o5U\n\
hc3cq1aRWkV1JgiYU+E0Z80jvUDaRX2r3lpGyR2usXKSPfXlqJYjFaBijOUlSIi4lblGGodqkYUK\n\
OsKI544dOC2dvE7WOnOPUQW8SloriYOAUbkRL6nJgaKrA1xVdZyW+nW8MNoy3tzAJBqumTIsU0kN\n\
wP35iekaSf3YYK3xUFKj7OKqg1SOzNlBqNx6ltpk11dFzyZrkECaChUHkyiZXcDoN+gNFUBqVxHM\n\
YL9byx/Tgke7kt4VRjGoBkVPVkqpk5KqqCgPI/61VUfpWmwaqk1hHII7mNDc6bcHlIY5VpHcxyFl\n\
USJLySSRKUPqdBtiqhaTarFpxVPqdlpn1yQ62l1IPWeRn/0qOUtQcFDcVpVmXhirKfJV+j2c2mCY\n\
zrYcDZznrLZTr6ls5rTfhVD/AKuBK38y/wDyX/mD/mBn/wCIHMnR/wB9H3hxtb/cz/qliP8Azjl/\n\
ygM//bQm/wCTcWZfa/8Aej+r+twexf7k/wBY/oTH8+//ACWmof8AGW3/AOTy5X2X/fD4/c3dq/4v\n\
L4fet/IPTra1/LayuYlAlv5biadu5ZJmhH/CxDD2pMnMR3V+tHZMAMAI6399JJ/zkvZwP5S0u9ZQ\n\
biG/EMb9wk0MjOPpMK5d2PI+IR5fpcftuI8OJ68X6D+pv8wZHk/5x+06Rzyd7LS2Zj3JERJx0o/w\n\
s++X6U6s3oh/Vj+hkX5S2dtfflLpVldIJLa5t7iGeM9GR5pVYfSDmPr5GOoJHMEfcHJ7PiJaaIPI\n\
g/eWGfkndXHlnzpr/kO/f/djTWZbYO8WxKj/AItgKv8AJczO0YjJjjlHx/HkXB7MkcWWWGXw/HmN\n\
2SfnDJPrVzoXkSzcrNrdyJr8qRVLO3+JiQfEjkvumY3Z4EBLKf4Rt7z+PtcrtEmZjhH8Z39w/H2M\n\
G/5yFuFj1ny75Zt0aPTrS1WSO3gFTSRzAqqmwJVIaL88zuyh6ZTPMn9v6XX9sH1wxj6QOny5fB6L\n\
bfmdBa20Vtb+S/M0cECLHDGum7KiDiqj952AzXS0ZJs5Mf8ApnZx1wAoY8n+l/a84/MHXNT1rzto\n\
Wv6L5e1mzu9MZFuPrVm0bERy80HwGTajMDXNjpcUYYpQlKJEu4ut1eWU8sJwhMGPeF35i6Xb6r+f\n\
WmafcoJLadrITxt0aMfE6n/WUUx0kzHSkjnunW4xPWRieWz2D8xdGvdW8javpmnD/SprekEa7Fij\n\
B/TH+uF4/Tmo0mQQyxlLlbudZjM8Uox508g/LT86rXyvpMXlnzHYTxpYu6RXES/GgdyxWaJ+B+Fm\n\
O43p28dvrOzjllxwPN0uh7TGKPh5Advxu9u8ueZvL/mKxN9ol3Hd2/KkhSqsreDowVlPzGaTNhnj\n\
NSFO+w54ZBcDYeL/AJMf+Tk80f8AGK+/6jos3PaH+LQ+H+5Lo+zv8an/AJ3+6Cr/AM5I/wDHa8s/\n\
6s3/ACcjwdj/AEzT239UPj+h7xmiegYzqHnzyB5eK6fPqdratB+7Wxtx6jR06J6MAdl+VMyYaXLk\n\
3AJ8/wC1xZ6vDj2MgK6fsDxL8+PNtnrWoaJNp9nd24tVmZL66ge3E3JoyvpCQKzBONa0/azddmYD\n\
ASBIN9AbdF2tqBMxoEVe5Fdz2b82f/Jc69/zDH/iS5p9D/fR97vNf/cS9yRf849/+S6i/wCYqf8A\n\
WMv7V/vvgHH7I/uB7yl6fo/UpICxvE1S9kkuoZrUQXES/WpWZTNAayqvp8AWoBQdc1zsmU+WayT3\n\
0sZLLcPLzY/E7Wtpys7eNSf5mjeQn/mrFLBbSKSza0uZP0fJBayxSpBBaGK7P1dxIFM5tY/iHD94\n\
eQqAcUM5n1S51TW7G0vbGBdH1G2aa2NwokldVjDSBGRh6b0kG1DsK1rgSxG3gsbcW8pu2nke/tml\n\
sqhmKyqsziqqQxYcl+18RqOophQnEnm+4GmXFsuiJBZ3Ba1k+riVW5TKVVh+59Mmvi334ql3la0u\n\
Br+mc5tOeNpOSmwszBKQqFgfUNtFVNhy+LfFUdrgmi1trkPbQ3LrzkurhI2iSe2cWskimUhU5pNC\n\
x8ONNztiqZeWrh11ywlfUIdTluobqzurq3cSoZImS6iXmqxqSqTONloBtgSnfn2yuL3yTrtrbrzn\n\
lsZxEg6s3pkhR7npl+lkI5Yk94cfVRMsUgOfCXm//ONvmDT20G+0J5UTUIrprmOEmjPFJGi1UHrx\n\
ZDWnTbNl2viPGJ9Kp1nYuaPAYX6rtMf+chdesLfya2j8xJf3ssT+gpqyQxuGMrgdF5cVFepOVdlY\n\
icnF0Db2xlAxcPU/i06/I7/yVuif9HX/AFFzZT2l/fy+H3Bu7L/xePx+8pF/zkp/ygtj/wBtSL/q\n\
Hny/sf8AvT/V/SHH7b/uR/W/QUP59/8AWetM/wCYHSv+IxZLS/42ffL9KNV/iQ/qx/Qyv8l//JZa\n\
H/xjl/6iJMxe0f7+X46OV2Z/i8fx1LB/zxs7ny75q0Dz5p6/vI5FgulGwZ4qsgYj/fkXND7DM3s2\n\
QyY5Yi4PakTiyQzR93494tP/AMr5D5q80a75+mjdLeRhpuiRy9Ut4gGdqbgFzTodjyFco1o8KEcQ\n\
959/4/Q5GhPjZJZj/Vj7vx+lj3/ORmgX0c+kebLNCy2dLe5elRHxk9SBj/klmYfOnjmR2TlFSxnr\n\
+C43bOIgxyjpt+p6r5R82aR5o0WDU9OmVxIq/WIAwLwyEfFHIOoIP39Rtmqz4JYpcMnb6fURywEo\n\
/wBiI1LzHounX1lYXd0iX2oSCK0tQayOTXfiNwopux2yMMMpAkDYM55oxIiTvLk8a82f+tF6P87X\n\
/iDZucH+Jy+Lpc/+PR+H6Xtuq6pY6VptzqV9J6VnaRtLPJQmiqKnYVJ+QzSwgZSERzLu5zEImR5B\n\
LtS8u+UPNNkk19Y2up29xGDDdcVZjG4qDHMvxrUd1bLIZsmI0CYn8dGvJhx5RuBIH8bF5X+R2kix\n\
8++bI9Llaby/alraKatVdhMfR36OVRX+IfxzadpZOLFDi+s/qdT2Xj4c2Th+gbfagfyY/wDJyeaP\n\
+MV9/wBR0WT7Q/xaHw/3Ja+zv8an/nf7oKv/ADkqfT1Xy1KwIjC3HxU2+F4icHY/0z+H6U9t84fH\n\
9D038zNUvLP8vNZv9MkIn+rAwzRE1CSMqs6svgjEgj55rNHAHNES73a66ZjhkY86YZ/zjlpeg/4X\n\
uNTijjk1k3LxXU7AGWNAq8EUndVYGu3U/LbN7XnPjEf4acHsbHDw+IfVbFv+cldTsLjXNJsoJ1lu\n\
rOGU3Uampj9VlKBqbAkKTTrT5jMrseBEZE8i4nbeSJlGIO4u3rn5qxvJ+XWvqiliLRmIHgpDE/QB\n\
mo0J/fR97udcP3M/cxv/AJx2uYZfy/aJGrJb3kySr3BYI4/Bsye1okZfg4vY8gcNdxKl5eN3I+ix\n\
jSbee0jFk0uoPYyvLGypEAFuEcfGrDclaKv832c1rtEbo8OpTQaPHaF5JbaSshRvhhQXkizCQVWv\n\
qtFUE1+ww2/aVbv302atoi0uleT1SEA2eO8qQ3WpDLXb76GiqzzTdXsvlXTJdK5KdJt4ZpruPdon\n\
aJUWPnyUr8LktxVj0rQGuKoCJNbs723ePUY47S1jOoiYky+ml4SlZHZC0rVoeJarDpTsqs06PWpZ\n\
I7V/Ut44LuCadLoNHXiVIWOivybg4J5caVHjiqa2zQ3FlaQ6VwN+lo6EIgDfFZxgqCONasr0364q\n\
smjne5sLZorkiGK7rFbsDeITJbrKy1Bpylb1ELGtN6jaiqt5ejgi1vTbW0S4ggtL65T0rooZNrFS\n\
1VRVC/FKCetTvWpxV6HgS8ok/LT8nvN+rT3OkX3G8B9a5i0y5QAFm+3wZZONT/LQZtRrNRhjUht5\n\
h1B0OmzyuJ3/AKJZHa/lB5IttCvNHjtZDFqAjF7dtIWuZBFIsqgyH7I5INlAGY8tflMxK+XLucmP\n\
Z2IQMa58+9M/IyeVLTRV0fy1eJd2Wms8bBJRMyNI7SEOw/ymOVanxDLimKJbtMMcY8OM2IqvnDyf\n\
ofmrTI7DWQ5tIJhcr6b+mQ6Iybt4cXODT6iWKVx5p1Gnhljwz5c0kv0/LjVvII02bU4pPK9iLe0a\n\
6ScBVNuE9JGlH7X2cuic0MvEB6zZ5d7RIYJ4eEkeGKHPu80+8nWWg2XluytdAmFxpEasLSYP6oYG\n\
Ri3x9/iJyjUSnKZM/qcjTxhGAEPpS/8AMGXyLcaO+k+bL+C2trgpIsbyiOYlGBDRgfH1FCQMs0oy\n\
iXFjBJa9WcRjw5CAD5rfIeq+QY9Ng0LyvqVvPFaK3p26ygzEFi7sVNGbdtzTHVQy8RnkB3RpcmER\n\
EMZG3mnPmHU/L1hpzHX57eDT7k/V3+tlRFIXUn0yH2NVU7ZTihOUvRdjubs04Rj6yOE7bvONX/Lb\n\
8o9OWHXRq8ug294oltZLW9ESSK1HBi5iRyCCDRc2WPWaiXo4eKu8OtyaLTR9fFwX3STj8v8ASfym\n\
jvmn8uXUGpawFJe5nmM93xGxZRIar1oWRRlOqyagipgiPyDdpMenErgRKfvsp5ffl75cvfNkHmmd\n\
JTq1twMTCQiP92CFqn05RHVzjjOMfSXIlpISyDIfqCca1oum61pc+l6nD9YsbkBZoeTLUKwYfEhV\n\
hRlB2OU48koSEo8w25cUZxMZCwWHWv5M+XrOF7W01XWLfTZK+ppsV6yW7BvtAoqgkHvvmZLtGZ3M\n\
Y331u4UezYDYSmI93Fsy/Q9B0fQtOj07SbVLSzjqViSu5PVmYkszHxY1zEyZZTPFI2XNxYo448MR\n\
QSfy/wDlz5a0HzBea9p6SrqF+sq3DPIWQiaVZXotNviUZbl1c8kBA8g04tHjxzM4/UUV5v8AJWge\n\
bdOWx1iFnSJucE0bcJY2IoSjb9R1BBGR0+pniNxZajTQzRqSB8tflxougI0UV3f39s0LWy2l9cNN\n\
brC/2kWEBY6U2+zk82slk6AHyG/zYYNHHGKuUhy3Nj5ckjH5DeT4b+S80691PS/U+1BZ3IjTjWvG\n\
rI8lP9nl/wDKeQipCMveHH/krGJXEyj7imt5+UPkK70aLSX07hDDIZluEdhcGRxR3eUks5am/Ko+\n\
4ZVHX5RLiv8AU3S7PwmPCR+v5p/pXlzTdN0c6RGJLizdWSUXUj3DOrjiwZpC2xG1OmUTzSlLi6+W\n\
zkwxRjHh5jz3YlYfkl5T069luNNvNUsYpyPWtLa8eKJlBqEYqBKV+b5ly7SySFSET8HCh2ZjhK4m\n\
Q8gfwftS25trmK4udLk1SaygtJ5YbeyghnuZZebPPEUjjIj+xcLQsCap2pmA7BkvlX0xql1bTxSW\n\
t0SdRtI2BjYwXnxTRutTX07jlUdtqYEpXc2DrMs4kL+tK3GHiuxaO7U0IHI/3Q/jWi0KFG6tJLXR\n\
Ht0JuoLr60gsHma3CFZCvJSlBIGDp8Em2/2qdFUs0DT44ZGpKst/pbxKwPrRqJSks6GVZFSnxxCP\n\
psKkeyrK7qJTdacvISyypLPcSUIq9x+/Wm+wAtWC17CmKoPyvYNb32mzGXl68Y4igHH/AEON+v8A\n\
z0p9HviqU6rcW36SuLpLe5v7ZZVtR6HrevMLd+VzMJYAOLesycakKRHxFBSirI9Bt45vMitDNcXN\n\
tp9nzD3jO0yy37K4Q8/iBWKEbH+bAll2KvCYbYeSPz+RR+70zzEGCHt/pZrwHYUukA/1c3hPjaT+\n\
lD9H7HQCPgaz+jP9P/Hnqf5ieYx5d8mapqitxnjhMdqR19eX93GR/qs3I+wzV6TD4mQRdtrM3h4p\n\
S8vteRfke2peVfPt75W1dPQn1O0imWMn/dqRidF+fpSPy9xTNv2lw5cQyR/hP7HTdlcWHMcctjIf\n\
telfnB5hl0fyTdRWtW1HVmGnWSJuxe4BDcab1EfKnvTNboMXHlF8o7n4O07RzGGI19UvSPixT8wf\n\
K8Plj8iv0OlDJA1s1zIP253nVpG+XI0HtTMrS5jl1XF7/ucTV4Bi0nB3V96O8o+ZB5a/IW11oKGk\n\
tbaX0FPQyyXLxx19ubCvtkM+HxNWY95/Qz02fwtGJ9w/Sl/5G+VINVtLrztr4GpavfzuttNcgScE\n\
jorOobYMWqvsBQUyztLOYkYobRAauytPxg5p+qRKZfnh5V04eVn8y2ES2WtaNJDLDeW4EUhRpFjK\n\
llpXjyDL3FNupyvs3OfE4DvGXRt7VwR8PxBtOPUMU/M7zLL5l/JLy9q84AuptQjS5p0MsUNzG7U7\n\
civKnvmVosPh6mURy4f1OJrs/i6WEjz4v1sn/LD8vdG1Pypp2teZbddW1C6to47dboc47e0hHpwR\n\
RIfhHwKGJp1OYut1co5DGB4QD06nq5eh0cZYxLIOKRHXoOgYR+cnliy8jeZtE8weWk+o+uzyCGMn\n\
gk1uUJKg9FdZKFenXM7s/Mc8JQnv+1wO0sIwZIzx7fsfRMMqywpKtQsihlB60YVzniKelBX4Fdir\n\
sVdirsVdirsVdirsVdirEPOttdWFwmv2cjxKEW31ExFVbgG5RSVZZAArEo7cTRWr2xVBm2ngt7FH\n\
1B5fNqE3ds8pMkQ9dTW0LV3idY+OxrUc8KpVPd+YEuDa27/WdR05/rj6dLbssYWSoYkiRiVVZyRx\n\
rXpihDpryKLeO9gS4iCxlo1aFHpWAOwjuJhI3KKDjXgn2ie+yqy+udKaJvT0uRFlcszyC1iUAmV+\n\
I4SvtVkAHSgpiqMj8w6tcNE1okV/qAjVWjRVkHJIjFs1vPckBfVY/GqCrGtNsVWwPqrsLW31Jl/R\n\
S/Vr2c25X6vG6+k8gIdvjCx0WgO+Ko2Sy/RS2+vaJqLR6UONu9ou8jrGQsdusbeojuZOSj4VYM7M\n\
SemKsv8ALemXFjp5e84nUbyRrq/Zenqyfsr/AJKKAg+WBKa4q8p/5yF0CS48tWfmC1ql7olwrGVd\n\
mEUxCk7d1kCEeG+bXsrLUzA8pB1HbGK8YmOcD+PtpB3XmOD8xte8maRAQ9nHEuua5GvxKskPwLCd\n\
u0nJT4hhk44Tp4ZJHn9Mf1sJZhqZ44jl9cvh0+al+e9rcaJrvlzzzZLWazmW2uBWgbgTLGp2/aX1\n\
FY/LD2ZIThLEev4/UjtUHHOGYcxt+n9aZwXtr57/ADUsZrVhPoHle0S8V9ij3l2oeLoeqrxI8GQ5\n\
UYnBgIP1zNfAfj7W0SGo1AreGMX8Ty/HkmX59/8AktNQ/wCMtv8A8nlyvsv++Hx+5t7V/wAXl8Pv\n\
YhdWk9z/AM4zwCFeTQoJmUdeCXxLH6BvmYJAa3f8elwjEnQbfj1Lvyg/Ln8uvM3km3vtQ00XWpxS\n\
zQ3souLhDyDlkqsciKP3TL0GDX6vNjykA1HpsF7O0WDLiBkLlve5/X3Mxl/Ir8sHWi6S0RrXktzc\n\
k/L4pGGYY7Tz/wA77A5x7K0/837T+tiX54+XNK8u/lhpmlaVGYrKLVUZEZmcgvDcM3xMSepzL7Nz\n\
SyZzKXPh/SHC7Vwxx6eMY8uL9Bemfl+iJ5E8uhRQHTbRqe7QIT+JzWao/vZf1j97tdJ/cw/qj7nl\n\
3/OT3+8nl7/jJdfqizadjc5fD9Lqe3OUPj+h7Rp/+8Ft/wAYk/4iM00+Zd7HkiMil2KuxV2KuxV2\n\
KuxV2KuxV2KrZI45Y3ikUPG4KujCoKkUIIPY4qxFrVfLN0slzB9b0WMEWV6QzyWIJr6coAJMP8sg\n\
3UbHamKoa+ill0qC91E/XNRmnhi0e4s5UjuKykKxjmQcKUBcrx406+OFCRSjWbSAyQava3GniVra\n\
GHUU9BybKXb02T1EZI5P2tloeOw2CqYT2mr+rHBYwaUb0RtPdwmQc4w0v1hgyoGkcV4UIUEKfFqh\n\
VDwCYXGmSatrLyxavy9IWIWzhKu6KxM8xSQ8hxAVADxX4dsVT6H0tDivLTVIobbRGLRWNpAvKSVy\n\
wZfT48ZXkIbrxJqOopVglF6Jok09xDqOoW62cFtU6VpC0K2/PdpZKbGU12A2QbDfFWS4q7FUFrml\n\
W+r6Pe6Xcf3N7BJA560EileQ9xWoyeOZhISHRhlxicTE9Q88/Jb8stV8ofpO71lYvr11whg9J+YE\n\
KVZjWg+0xH/A5sO0dZHLQjyDrezNDLDZlzLK/wAx/K8nmfydqGkQhfrcirJaFjQCaJg679uVOP05\n\
i6TN4WQSPJy9Zg8XEYjmln5Q+Rbnyh5Ye1vwn6Uu53muyhDAAfBGgYAVAVeXzJy3X6kZp2PpDV2d\n\
pDhx0fqJ3Rf5qeWtU8y+TLrSNMCNeTSQsgkbgtEkVmqfkMhos0ceQSlyZ67BLLiMY8zX3qnkHyxc\n\
aX5BsfL+sxRvIkM0N5ACJI2WWRyVJ6EFX3warMJZTOKdJgMMIhL4sEg/LTz/AOR9auL/AMh3MF9p\n\
d1T1NKvW4kjegapRW4V+Fw6t2+ecdZhzxAyipDqHXjRZsEicJBiehZA8351azH9TNpp/lqJ9pr/1\n\
PrU4U9TCilk5f633jMetNDe5T8uXzconVT2qOPz5n4KX5m/l7rms+QtK8vaTL9du7C5heW5u5OLy\n\
LHBLGzsxrVizjJaPVxhlM5bAjp7wx12jnkwxhE2QRz9xZr5V0+503yvo+nXQAubKxtrecKagSRQq\n\
jUPfcZhZ5iU5EciS52CBjjjE8wAGDfnZ5B8w+b4NITRkiZrNp2m9WQR7SBONK9fsHM7s7VQxGXF1\n\
pwO09HPMI8PS3pFpG0VpDE/2kjVWp4gAHNbI2XZjkq4EuxV2KuxV2KuxV2KuxV2KuxV2KuIBFDuD\n\
irG73yPZGcXWkynTLlGMioiLJb82FC4ianBiNuUbKcVSO98qeZFtbS2W1t50s1aJJLecoXieVJmV\n\
47hW6vENxLWld98KFb6p5sOryXyaW8Z5zvH+9tgQbiJItn9R/sekrbp9GKt2HlHzK9hDYXE0FtaR\n\
SetF6jNeSo1PsqoW2h49+LK4xSyTTPLen2Nx9ccyXmoleLX903qS0/lXoqL7IBgVNcVdirsVdirs\n\
VdirsVdirsVdirsVdirsVdirsVdirsVdirsVdirsVdirsVdirsVf/9k="]]], 
        "MediaManagementSchema" -> 
        Association[
         "DerivedFrom" -> 
          Association[
           "DerivedFrom" -> 
            Association[
             "InstanceID" -> "uuid:29C04ADD293DDD119FC9D1852B267D7B", 
              "DocumentID" -> "uuid:28C04ADD293DDD119FC9D1852B267D7B", 
              "OriginalDOcumentID" -> 
              "uuid:28C04ADD293DDD119FC9D1852B267D7B"]], "DocumentID" -> 
          "xmp.did:EA8CA6B0D4A1DE1181C8EBBBA64FC08E", "History" -> 
          Association[
           "History[1]" -> 
            Association[
             "Action" -> "converted", "Parameters" -> 
              "from application/postscript to \
application/vnd.adobe.illustrator"], "History[2]" -> 
            Association[
             "Action" -> "saved", "InstanceID" -> 
              "xmp.iid:EA8CA6B0D4A1DE1181C8EBBBA64FC08E", "When" -> 
              DateObject[{2009, 9, 15, 10, 50, 23}, "Instant", "Gregorian", 
                2.], "SoftwareAgent" -> "Adobe Illustrator CS4", "Changed" -> 
              "/"]], "InstanceID" -> 
          "xmp.iid:EA8CA6B0D4A1DE1181C8EBBBA64FC08E", "OriginalDocumentID" -> 
          "uuid:28C04ADD293DDD119FC9D1852B267D7B", "Thumbnail" -> 
          Association[
           "Thumbnails[1]" -> 
            Association[
             "Width" -> "256", "HeigHt" -> "72", "Format" -> "JPEG", "Image" -> 
              "/9j/4AAQSkZJRgABAgEBLAEsAAD/7QAsUGhvdG9zaG9wIDMuMAA4QklNA+\
0AAAAAABABLAAAAAEA\n\
AQEsAAAAAQAB/+IMWElDQ19QUk9GSUxFAAEBAAAMSExpbm8CEAAAbW50clJHQiBYWVogB84AAgAJ\n\
AAYAMQAAYWNzcE1TRlQAAAAASUVDIHNSR0IAAAAAAAAAAAAAAAAAAPbWAAEAAAAA0y1IUCAgAAAA\n\
AAAAAAAAAAAAAAAAAAAAAAAAAAAAAAAAAAAAAAAAAAAAAAAAAAAAAAAAAAARY3BydAAAAVAAAAAz\n\
ZGVzYwAAAYQAAABsd3RwdAAAAfAAAAAUYmtwdAAAAgQAAAAUclhZWgAAAhgAAAAUZ1hZWgAAAiwA\n\
AAAUYlhZWgAAAkAAAAAUZG1uZAAAAlQAAABwZG1kZAAAAsQAAACIdnVlZAAAA0wAAACGdmlldwAA\n\
A9QAAAAkbHVtaQAAA/gAAAAUbWVhcwAABAwAAAAkdGVjaAAABDAAAAAMclRSQwAABDwAAAgMZ1RS\n\
QwAABDwAAAgMYlRSQwAABDwAAAgMdGV4dAAAAABDb3B5cmlnaHQgKGMpIDE5OTggSGV3bGV0dC1Q\n\
YWNrYXJkIENvbXBhbnkAAGRlc2MAAAAAAAAAEnNSR0IgSUVDNjE5NjYtMi4xAAAAAAAAAAAAAAAS\n\
c1JHQiBJRUM2MTk2Ni0yLjEAAAAAAAAAAAAAAAAAAAAAAAAAAAAAAAAAAAAAAAAAAAAAAAAAAAAA\n\
AAAAAAAAAAAAAFhZWiAAAAAAAADzUQABAAAAARbMWFlaIAAAAAAAAAAAAAAAAAAAAABYWVogAAAA\n\
AAAAb6IAADj1AAADkFhZWiAAAAAAAABimQAAt4UAABjaWFlaIAAAAAAAACSgAAAPhAAAts9kZXNj\n\
AAAAAAAAABZJRUMgaHR0cDovL3d3dy5pZWMuY2gAAAAAAAAAAAAAABZJRUMgaHR0cDovL3d3dy5p\n\
ZWMuY2gAAAAAAAAAAAAAAAAAAAAAAAAAAAAAAAAAAAAAAAAAAAAAAAAAAAAAAAAAAAAAZGVzYwAA\n\
AAAAAAAuSUVDIDYxOTY2LTIuMSBEZWZhdWx0IFJHQiBjb2xvdXIgc3BhY2UgLSBzUkdCAAAAAAAA\n\
AAAAAAAuSUVDIDYxOTY2LTIuMSBEZWZhdWx0IFJHQiBjb2xvdXIgc3BhY2UgLSBzUkdCAAAAAAAA\n\
AAAAAAAAAAAAAAAAAAAAAGRlc2MAAAAAAAAALFJlZmVyZW5jZSBWaWV3aW5nIENvbmRpdGlvbiBp\n\
biBJRUM2MTk2Ni0yLjEAAAAAAAAAAAAAACxSZWZlcmVuY2UgVmlld2luZyBDb25kaXRpb24gaW4g\n\
SUVDNjE5NjYtMi4xAAAAAAAAAAAAAAAAAAAAAAAAAAAAAAAAAAB2aWV3AAAAAAATpP4AFF8uABDP\n\
FAAD7cwABBMLAANcngAAAAFYWVogAAAAAABMCVYAUAAAAFcf521lYXMAAAAAAAAAAQAAAAAAAAAA\n\
AAAAAAAAAAAAAAKPAAAAAnNpZyAAAAAAQ1JUIGN1cnYAAAAAAAAEAAAAAAUACgAPABQAGQAeACMA\n\
KAAtADIANwA7AEAARQBKAE8AVABZAF4AYwBoAG0AcgB3AHwAgQCGAIsAkACVAJoAnwCkAKkArgCy\n\
ALcAvADBAMYAywDQANUA2wDgAOUA6wDwAPYA+wEBAQcBDQETARkBHwElASsBMgE4AT4BRQFMAVIB\n\
WQFgAWcBbgF1AXwBgwGLAZIBmgGhAakBsQG5AcEByQHRAdkB4QHpAfIB+gIDAgwCFAIdAiYCLwI4\n\
AkECSwJUAl0CZwJxAnoChAKOApgCogKsArYCwQLLAtUC4ALrAvUDAAMLAxYDIQMtAzgDQwNPA1oD\n\
ZgNyA34DigOWA6IDrgO6A8cD0wPgA+wD+QQGBBMEIAQtBDsESARVBGMEcQR+BIwEmgSoBLYExATT\n\
BOEE8AT+BQ0FHAUrBToFSQVYBWcFdwWGBZYFpgW1BcUF1QXlBfYGBgYWBicGNwZIBlkGagZ7BowG\n\
nQavBsAG0QbjBvUHBwcZBysHPQdPB2EHdAeGB5kHrAe/B9IH5Qf4CAsIHwgyCEYIWghuCIIIlgiq\n\
CL4I0gjnCPsJEAklCToJTwlkCXkJjwmkCboJzwnlCfsKEQonCj0KVApqCoEKmAquCsUK3ArzCwsL\n\
Igs5C1ELaQuAC5gLsAvIC+EL+QwSDCoMQwxcDHUMjgynDMAM2QzzDQ0NJg1ADVoNdA2ODakNww3e\n\
DfgOEw4uDkkOZA5/DpsOtg7SDu4PCQ8lD0EPXg96D5YPsw/PD+wQCRAmEEMQYRB+EJsQuRDXEPUR\n\
ExExEU8RbRGMEaoRyRHoEgcSJhJFEmQShBKjEsMS4xMDEyMTQxNjE4MTpBPFE+UUBhQnFEkUahSL\n\
FK0UzhTwFRIVNBVWFXgVmxW9FeAWAxYmFkkWbBaPFrIW1hb6Fx0XQRdlF4kXrhfSF/cYGxhAGGUY\n\
ihivGNUY+hkgGUUZaxmRGbcZ3RoEGioaURp3Gp4axRrsGxQbOxtjG4obshvaHAIcKhxSHHscoxzM\n\
HPUdHh1HHXAdmR3DHeweFh5AHmoelB6+HukfEx8+H2kflB+/H+ogFSBBIGwgmCDEIPAhHCFIIXUh\n\
oSHOIfsiJyJVIoIiryLdIwojOCNmI5QjwiPwJB8kTSR8JKsk2iUJJTglaCWXJccl9yYnJlcmhya3\n\
JugnGCdJJ3onqyfcKA0oPyhxKKIo1CkGKTgpaymdKdAqAio1KmgqmyrPKwIrNitpK50r0SwFLDks\n\
biyiLNctDC1BLXYtqy3hLhYuTC6CLrcu7i8kL1ovkS/HL/4wNTBsMKQw2zESMUoxgjG6MfIyKjJj\n\
Mpsy1DMNM0YzfzO4M/E0KzRlNJ402DUTNU01hzXCNf02NzZyNq426TckN2A3nDfXOBQ4UDiMOMg5\n\
BTlCOX85vDn5OjY6dDqyOu87LTtrO6o76DwnPGU8pDzjPSI9YT2hPeA+ID5gPqA+4D8hP2E/oj/i\n\
QCNAZECmQOdBKUFqQaxB7kIwQnJCtUL3QzpDfUPARANER0SKRM5FEkVVRZpF3kYiRmdGq0bwRzVH\n\
e0fASAVIS0iRSNdJHUljSalJ8Eo3Sn1KxEsMS1NLmkviTCpMcky6TQJNSk2TTdxOJU5uTrdPAE9J\n\
T5NP3VAnUHFQu1EGUVBRm1HmUjFSfFLHUxNTX1OqU/ZUQlSPVNtVKFV1VcJWD1ZcVqlW91dEV5JX\n\
4FgvWH1Yy1kaWWlZuFoHWlZaplr1W0VblVvlXDVchlzWXSddeF3JXhpebF69Xw9fYV+zYAVgV2Cq\n\
YPxhT2GiYfViSWKcYvBjQ2OXY+tkQGSUZOllPWWSZedmPWaSZuhnPWeTZ+loP2iWaOxpQ2maafFq\n\
SGqfavdrT2una/9sV2yvbQhtYG25bhJua27Ebx5veG/RcCtwhnDgcTpxlXHwcktypnMBc11zuHQU\n\
dHB0zHUodYV14XY+dpt2+HdWd7N4EXhueMx5KnmJeed6RnqlewR7Y3vCfCF8gXzhfUF9oX4BfmJ+\n\
wn8jf4R/5YBHgKiBCoFrgc2CMIKSgvSDV4O6hB2EgITjhUeFq4YOhnKG14c7h5+IBIhpiM6JM4mZ\n\
if6KZIrKizCLlov8jGOMyo0xjZiN/45mjs6PNo+ekAaQbpDWkT+RqJIRknqS45NNk7aUIJSKlPSV\n\
X5XJljSWn5cKl3WX4JhMmLiZJJmQmfyaaJrVm0Kbr5wcnImc951kndKeQJ6unx2fi5/6oGmg2KFH\n\
obaiJqKWowajdqPmpFakx6U4pammGqaLpv2nbqfgqFKoxKk3qamqHKqPqwKrdavprFys0K1Erbiu\n\
La6hrxavi7AAsHWw6rFgsdayS7LCszizrrQltJy1E7WKtgG2ebbwt2i34LhZuNG5SrnCuju6tbsu\n\
u6e8IbybvRW9j74KvoS+/796v/XAcMDswWfB48JfwtvDWMPUxFHEzsVLxcjGRsbDx0HHv8g9yLzJ\n\
Osm5yjjKt8s2y7bMNcy1zTXNtc42zrbPN8+40DnQutE80b7SP9LB00TTxtRJ1MvVTtXR1lXW2Ndc\n\
1+DYZNjo2WzZ8dp22vvbgNwF3IrdEN2W3hzeot8p36/gNuC94UThzOJT4tvjY+Pr5HPk/OWE5g3m\n\
lucf56noMui86Ubp0Opb6uXrcOv77IbtEe2c7ijutO9A78zwWPDl8XLx//KM8xnzp/Q09ML1UPXe\n\
9m32+/eK+Bn4qPk4+cf6V/rn+3f8B/yY/Sn9uv5L/tz/bf///+4ADkFkb2JlAGTAAAAAAf/bAIQA\n\
BgQEBAUEBgUFBgkGBQYJCwgGBggLDAoKCwoKDBAMDAwMDAwQDA4PEA8ODBMTFBQTExwbGxscHx8f\n\
Hx8fHx8fHwEHBwcNDA0YEBAYGhURFRofHx8fHx8fHx8fHx8fHx8fHx8fHx8fHx8fHx8fHx8fHx8f\n\
Hx8fHx8fHx8fHx8fHx8f/8AAEQgASAEAAwERAAIRAQMRAf/EAaIAAAAHAQEBAQEAAAAAAAAAAAQF\n\
AwIGAQAHCAkKCwEAAgIDAQEBAQEAAAAAAAAAAQACAwQFBgcICQoLEAACAQMDAgQCBgcDBAIGAnMB\n\
AgMRBAAFIRIxQVEGE2EicYEUMpGhBxWxQiPBUtHhMxZi8CRygvElQzRTkqKyY3PCNUQnk6OzNhdU\n\
ZHTD0uIIJoMJChgZhJRFRqS0VtNVKBry4/PE1OT0ZXWFlaW1xdXl9WZ2hpamtsbW5vY3R1dnd4eX\n\
p7fH1+f3OEhYaHiImKi4yNjo+Ck5SVlpeYmZqbnJ2en5KjpKWmp6ipqqusra6voRAAICAQIDBQUE\n\
BQYECAMDbQEAAhEDBCESMUEFURNhIgZxgZEyobHwFMHR4SNCFVJicvEzJDRDghaSUyWiY7LCB3PS\n\
NeJEgxdUkwgJChgZJjZFGidkdFU38qOzwygp0+PzhJSktMTU5PRldYWVpbXF1eX1RlZmdoaWprbG\n\
1ub2R1dnd4eXp7fH1+f3OEhYaHiImKi4yNjo+DlJWWl5iZmpucnZ6fkqOkpaanqKmqq6ytrq+v/a\n\
AAwDAQACEQMRAD8A9U4qhNU1aw0y2NzeyiNKhUUAs7ueiIgqzMfAYqxrU9b16Sz+uzuNC0xzwiWi\n\
TX8rEEhQGPpRE0O3xEd6YqoTaJaS3MS/o+41mOSFZ/Wv5rhjIGqSqhgLeNlAHwtxqT2G+FCGj8v2\n\
5luo/wDDNsY04ul0bYRcNzyRER3klZfhoRxrvv0BVbkSOyu9NtLBr7TLy6RnlihnaeKMoORX6vOJ\n\
eRKVfgArcRtuKYqnUfmPUdMJXXI45rNSAdWswTGlen1iE8nhr41K/LAlkcckcsayROHjcBkdSCpB\n\
3BBHUYquxV2KuxV2KuxV2KsV/MzX/MWheU59Q0C0+t36uiEcDJ6cbGjScF3am331OwzK0eKE8lTN\n\
BxNblnjxmUBZRH5e6zrus+UrHUdctfqmpTB/Vj4NHUK5CPwbdeSgH+zI6vHGGQiJsMtJknPGJTFS\n\
ZFmO5LsVdirsVdirsVdirsVdirzLyF548/6x541TS9a0r6rpVuJSj+i8folHCxr6rfDJzX7+o2zZ\n\
6rTYoYhKJuTq9Lqs080ozjURfT9LM/MvnLy15ajibWb1LZrgkW8VGeSQggHiiBm7jfpmFh088n0i\n\
3NzamGL6zSdZS3vOfy485+fdb8yaxY+YNI+pWFoGME3pPHwkDhVh5MSJOSEtUeHgRmx1enxQhEwl\n\
ZLrdHqc05yE41EfivN3nrzp570jzro2laLpP1vSrv0/Xm9KR+ZeQrIvqKQsfBAG36dTtjptPinil\n\
KUqkF1WpzQyxjCNxPl5s/vr6zsLSW8vZkt7WBS800hCoqjuScwIxMjQ5uwlIRFnYIPy95k0fzDYH\n\
UNIn+s2YkeITcWQFk2agcKafRk8uGWM1LYsMWaOSPFE2ERq2qWul2Et7ck+nGBRFFWd2NFRB3ZmN\n\
BlTawZL6ae+fVZ3S91W2eVLzSYyfWt7anBlsqkcnib+8cLVmHEEDqVQiapLoul31haIt/aQSgxeu\n\
vKGBo6y8KIkTSzfDydB8KUqz9cUID61ePOLXWdTmnu6mK3022Y21shjkKqo9P00KsicVf4gK7jah\n\
VVvqMcct0Bo9xarGtwILr1zHRvWDEvIknxfVqcOKFi3t1CqyDUJDcNqujPHqxir6lrqEazTCJWjV\n\
KT/FKjlmPBGdthXr8OKou21OQRFNID2NzdtHJfy3LwsIYXm+2GlB9SNhJvJv9njRSQMVTfTdX07S\n\
J3l0y7W88vK6R6kkQb07OaX7MsJNV9Fz9tFJ4dRtilnIIIqNwcCpX5o1ltE8u6jq6RCdrG3knEJP\n\
EMUWtK0NMtw4+OYj3lqz5OCBl3C0n/LTzvL5y8vPq0totkyXD2/pK5kBCKjcqkL/AD5drNN4M+G7\n\
2aNFqvHhxVW9In8wfNknlPyvca3HbC7eB4kEDMUB9Rwn2gG6V8MjpcHizEbpnq9R4OMzq6Yjpn5z\n\
ahrWj2jaB5fk1XXpkeS8s4ZKQWiiV44/VmZR8ThOQXbbvmXPs8QkeOXDHv7/AIOHj7SOSI4I8U+o\n\
7veUAv55a3o2tw6b508utpUc1D9YjctxQmnMKQRIoPXi23udsn/JsZx4sUuJr/lSUJiOWHCzzz/5\n\
vbyt5Un12CBb30miCRF+CsJXC15AN/NXMHS6fxcnATTsNXqPCxmdXSSz/mRqn/KsIPOtrpSTSN8d\n\
zY+q1EiErRF1YISaEAnbpXwy4aOPjnET8Wg62X5fxRH4fGk88gecIvNvli31lIhbySM8dxbhufpy\n\
RsRTlQVqtG+nKNVp/CmYt+k1AzYxPkmPmLWrfQ9Cv9XuBWKxheYpWnIqPhQHxZqKMrw4zOYiOrbm\n\
yjHAyPQMa0f8yYP8Bp5v8yQLpVtMzfVrdGMryLXjGFBCEu5ViB/LvWlcycmjPi+HA8RcXHrR4Piz\n\
HCEBo/nj8w/Mlr+ktB8uW1vpTk/VZdSuWSSZQftKkamg/DwJyzJpsOM8M5ky8gwxarNlHFCAEeln\n\
n9iYeVfzKi1PXZ/LOt2DaJ5ktxUWUkiyxzKF5coZQFDfD8VKdOhNDSvPo+GHHE8UO9ng1olM45jg\n\
n3d/uS/zH+ba6H+YEHlm5tIksXWOSfUpJSvpoyF2Yrxp8NPHLMOg48XGDv3MM3aAx5hjI277QGk/\n\
nXc6l5ngt/0O9j5Zkjnm/S92HUmG3heVpQAvCnwUoCcnk7OEYXxXPbYebVj7SMsgHDWPf1HyFo/T\n\
vP3njzJbS6l5V8vwNo6s6W1xqFwYpLkoaExxqKLuKfE1K9+uQnpcWM8OSR4vIcm3Hq8uUGWOI4el\n\
nmn3kHzbqfmXT7yfUdKbSbmxunspYWk9SskQBcj4VpQtTv8APKNVgjjIAPECLb9JqJZYkyjwkGkj\n\
8kfmpceZfOuq+W5NOS2j01Lh1uVlLl/QnSEVUqtK869cu1OiGPEJ3d191tGm1/i5ZY6rhv7DTzL8\n\
+L/zLca/pQ1XS47FIHnXTmSdZvXj9RKOwX7HRdj45s+zIwEDwm+V7cnVdrTmZx4o1V1vze2eWNW8\n\
73t5LH5g0GLSrVY+UU0d2lwWk5AceKjbaprmlzY8UR6JcR91O9wZMsj648I99pB/ysPzdrgmk8me\n\
WzeafEzxpql/MttFK6VB9KIkOw5Cla/OmX/lMcP72dHuG7jDWZMn91C495NIDRvzi1W280QeWfOm\n\
i/oe+uSiQ3Mb84i0h4oafEODNUc1cgHY9yLMnZ8TAzxS4gGvF2lIZBjyx4ZFHfnVfeY4fKWoW9jp\n\
iXOlTWzfX75p1jaD4xTjEd3+jK+zowOQEmpXsO9t7SnMYyIxuNbm+TEvyW1fz1b+U7e30rQIb7Sz\n\
dSc757tIWHJhz/dnf4fxzL7Rx4jkJlKpVypw+zMmUYwIwuN87/QzrzPLqWp6vLDp0RuRo6j04o5U\n\
hc3cq1aRWkV1JgiYU+E0Z80jvUDaRX2r3lpGyR2usXKSPfXlqJYjFaBijOUlSIi4lblGGodqkYUK\n\
OsKI544dOC2dvE7WOnOPUQW8SloriYOAUbkRL6nJgaKrA1xVdZyW+nW8MNoy3tzAJBqumTIsU0kN\n\
wP35iekaSf3YYK3xUFKj7OKqg1SOzNlBqNx6ltpk11dFzyZrkECaChUHkyiZXcDoN+gNFUBqVxHM\n\
YL9byx/Tgke7kt4VRjGoBkVPVkqpk5KqqCgPI/61VUfpWmwaqk1hHII7mNDc6bcHlIY5VpHcxyFl\n\
USJLySSRKUPqdBtiqhaTarFpxVPqdlpn1yQ62l1IPWeRn/0qOUtQcFDcVpVmXhirKfJV+j2c2mCY\n\
zrYcDZznrLZTr6ls5rTfhVD/AKuBK38y/wDyX/mD/mBn/wCIHMnR/wB9H3hxtb/cz/qliP8Azjl/\n\
ygM//bQm/wCTcWZfa/8Aej+r+twexf7k/wBY/oTH8+//ACWmof8AGW3/AOTy5X2X/fD4/c3dq/4v\n\
L4fet/IPTra1/LayuYlAlv5biadu5ZJmhH/CxDD2pMnMR3V+tHZMAMAI6399JJ/zkvZwP5S0u9ZQ\n\
biG/EMb9wk0MjOPpMK5d2PI+IR5fpcftuI8OJ68X6D+pv8wZHk/5x+06Rzyd7LS2Zj3JERJx0o/w\n\
s++X6U6s3oh/Vj+hkX5S2dtfflLpVldIJLa5t7iGeM9GR5pVYfSDmPr5GOoJHMEfcHJ7PiJaaIPI\n\
g/eWGfkndXHlnzpr/kO/f/djTWZbYO8WxKj/AItgKv8AJczO0YjJjjlHx/HkXB7MkcWWWGXw/HmN\n\
2SfnDJPrVzoXkSzcrNrdyJr8qRVLO3+JiQfEjkvumY3Z4EBLKf4Rt7z+PtcrtEmZjhH8Z39w/H2M\n\
G/5yFuFj1ny75Zt0aPTrS1WSO3gFTSRzAqqmwJVIaL88zuyh6ZTPMn9v6XX9sH1wxj6QOny5fB6L\n\
bfmdBa20Vtb+S/M0cECLHDGum7KiDiqj952AzXS0ZJs5Mf8ApnZx1wAoY8n+l/a84/MHXNT1rzto\n\
Wv6L5e1mzu9MZFuPrVm0bERy80HwGTajMDXNjpcUYYpQlKJEu4ut1eWU8sJwhMGPeF35i6Xb6r+f\n\
WmafcoJLadrITxt0aMfE6n/WUUx0kzHSkjnunW4xPWRieWz2D8xdGvdW8javpmnD/SprekEa7Fij\n\
B/TH+uF4/Tmo0mQQyxlLlbudZjM8Uox508g/LT86rXyvpMXlnzHYTxpYu6RXES/GgdyxWaJ+B+Fm\n\
O43p28dvrOzjllxwPN0uh7TGKPh5Advxu9u8ueZvL/mKxN9ol3Hd2/KkhSqsreDowVlPzGaTNhnj\n\
NSFO+w54ZBcDYeL/AJMf+Tk80f8AGK+/6jos3PaH+LQ+H+5Lo+zv8an/AJ3+6Cr/AM5I/wDHa8s/\n\
6s3/ACcjwdj/AEzT239UPj+h7xmiegYzqHnzyB5eK6fPqdratB+7Wxtx6jR06J6MAdl+VMyYaXLk\n\
3AJ8/wC1xZ6vDj2MgK6fsDxL8+PNtnrWoaJNp9nd24tVmZL66ge3E3JoyvpCQKzBONa0/azddmYD\n\
ASBIN9AbdF2tqBMxoEVe5Fdz2b82f/Jc69/zDH/iS5p9D/fR97vNf/cS9yRf849/+S6i/wCYqf8A\n\
WMv7V/vvgHH7I/uB7yl6fo/UpICxvE1S9kkuoZrUQXES/WpWZTNAayqvp8AWoBQdc1zsmU+WayT3\n\
0sZLLcPLzY/E7Wtpys7eNSf5mjeQn/mrFLBbSKSza0uZP0fJBayxSpBBaGK7P1dxIFM5tY/iHD94\n\
eQqAcUM5n1S51TW7G0vbGBdH1G2aa2NwokldVjDSBGRh6b0kG1DsK1rgSxG3gsbcW8pu2nke/tml\n\
sqhmKyqsziqqQxYcl+18RqOophQnEnm+4GmXFsuiJBZ3Ba1k+riVW5TKVVh+59Mmvi334ql3la0u\n\
Br+mc5tOeNpOSmwszBKQqFgfUNtFVNhy+LfFUdrgmi1trkPbQ3LrzkurhI2iSe2cWskimUhU5pNC\n\
x8ONNztiqZeWrh11ywlfUIdTluobqzurq3cSoZImS6iXmqxqSqTONloBtgSnfn2yuL3yTrtrbrzn\n\
lsZxEg6s3pkhR7npl+lkI5Yk94cfVRMsUgOfCXm//ONvmDT20G+0J5UTUIrprmOEmjPFJGi1UHrx\n\
ZDWnTbNl2viPGJ9Kp1nYuaPAYX6rtMf+chdesLfya2j8xJf3ssT+gpqyQxuGMrgdF5cVFepOVdlY\n\
icnF0Db2xlAxcPU/i06/I7/yVuif9HX/AFFzZT2l/fy+H3Bu7L/xePx+8pF/zkp/ygtj/wBtSL/q\n\
Hny/sf8AvT/V/SHH7b/uR/W/QUP59/8AWetM/wCYHSv+IxZLS/42ffL9KNV/iQ/qx/Qyv8l//JZa\n\
H/xjl/6iJMxe0f7+X46OV2Z/i8fx1LB/zxs7ny75q0Dz5p6/vI5FgulGwZ4qsgYj/fkXND7DM3s2\n\
QyY5Yi4PakTiyQzR93494tP/AMr5D5q80a75+mjdLeRhpuiRy9Ut4gGdqbgFzTodjyFco1o8KEcQ\n\
959/4/Q5GhPjZJZj/Vj7vx+lj3/ORmgX0c+kebLNCy2dLe5elRHxk9SBj/klmYfOnjmR2TlFSxnr\n\
+C43bOIgxyjpt+p6r5R82aR5o0WDU9OmVxIq/WIAwLwyEfFHIOoIP39Rtmqz4JYpcMnb6fURywEo\n\
/wBiI1LzHounX1lYXd0iX2oSCK0tQayOTXfiNwopux2yMMMpAkDYM55oxIiTvLk8a82f+tF6P87X\n\
/iDZucH+Jy+Lpc/+PR+H6Xtuq6pY6VptzqV9J6VnaRtLPJQmiqKnYVJ+QzSwgZSERzLu5zEImR5B\n\
LtS8u+UPNNkk19Y2up29xGDDdcVZjG4qDHMvxrUd1bLIZsmI0CYn8dGvJhx5RuBIH8bF5X+R2kix\n\
8++bI9Llaby/alraKatVdhMfR36OVRX+IfxzadpZOLFDi+s/qdT2Xj4c2Th+gbfagfyY/wDJyeaP\n\
+MV9/wBR0WT7Q/xaHw/3Ja+zv8an/nf7oKv/ADkqfT1Xy1KwIjC3HxU2+F4icHY/0z+H6U9t84fH\n\
9D038zNUvLP8vNZv9MkIn+rAwzRE1CSMqs6svgjEgj55rNHAHNES73a66ZjhkY86YZ/zjlpeg/4X\n\
uNTijjk1k3LxXU7AGWNAq8EUndVYGu3U/LbN7XnPjEf4acHsbHDw+IfVbFv+cldTsLjXNJsoJ1lu\n\
rOGU3Uampj9VlKBqbAkKTTrT5jMrseBEZE8i4nbeSJlGIO4u3rn5qxvJ+XWvqiliLRmIHgpDE/QB\n\
mo0J/fR97udcP3M/cxv/AJx2uYZfy/aJGrJb3kySr3BYI4/Bsye1okZfg4vY8gcNdxKl5eN3I+ix\n\
jSbee0jFk0uoPYyvLGypEAFuEcfGrDclaKv832c1rtEbo8OpTQaPHaF5JbaSshRvhhQXkizCQVWv\n\
qtFUE1+ww2/aVbv302atoi0uleT1SEA2eO8qQ3WpDLXb76GiqzzTdXsvlXTJdK5KdJt4ZpruPdon\n\
aJUWPnyUr8LktxVj0rQGuKoCJNbs723ePUY47S1jOoiYky+ml4SlZHZC0rVoeJarDpTsqs06PWpZ\n\
I7V/Ut44LuCadLoNHXiVIWOivybg4J5caVHjiqa2zQ3FlaQ6VwN+lo6EIgDfFZxgqCONasr0364q\n\
smjne5sLZorkiGK7rFbsDeITJbrKy1Bpylb1ELGtN6jaiqt5ejgi1vTbW0S4ggtL65T0rooZNrFS\n\
1VRVC/FKCetTvWpxV6HgS8ok/LT8nvN+rT3OkX3G8B9a5i0y5QAFm+3wZZONT/LQZtRrNRhjUht5\n\
h1B0OmzyuJ3/AKJZHa/lB5IttCvNHjtZDFqAjF7dtIWuZBFIsqgyH7I5INlAGY8tflMxK+XLucmP\n\
Z2IQMa58+9M/IyeVLTRV0fy1eJd2Wms8bBJRMyNI7SEOw/ymOVanxDLimKJbtMMcY8OM2IqvnDyf\n\
ofmrTI7DWQ5tIJhcr6b+mQ6Iybt4cXODT6iWKVx5p1Gnhljwz5c0kv0/LjVvII02bU4pPK9iLe0a\n\
6ScBVNuE9JGlH7X2cuic0MvEB6zZ5d7RIYJ4eEkeGKHPu80+8nWWg2XluytdAmFxpEasLSYP6oYG\n\
Ri3x9/iJyjUSnKZM/qcjTxhGAEPpS/8AMGXyLcaO+k+bL+C2trgpIsbyiOYlGBDRgfH1FCQMs0oy\n\
iXFjBJa9WcRjw5CAD5rfIeq+QY9Ng0LyvqVvPFaK3p26ygzEFi7sVNGbdtzTHVQy8RnkB3RpcmER\n\
EMZG3mnPmHU/L1hpzHX57eDT7k/V3+tlRFIXUn0yH2NVU7ZTihOUvRdjubs04Rj6yOE7bvONX/Lb\n\
8o9OWHXRq8ug294oltZLW9ESSK1HBi5iRyCCDRc2WPWaiXo4eKu8OtyaLTR9fFwX3STj8v8ASfym\n\
jvmn8uXUGpawFJe5nmM93xGxZRIar1oWRRlOqyagipgiPyDdpMenErgRKfvsp5ffl75cvfNkHmmd\n\
JTq1twMTCQiP92CFqn05RHVzjjOMfSXIlpISyDIfqCca1oum61pc+l6nD9YsbkBZoeTLUKwYfEhV\n\
hRlB2OU48koSEo8w25cUZxMZCwWHWv5M+XrOF7W01XWLfTZK+ppsV6yW7BvtAoqgkHvvmZLtGZ3M\n\
Y331u4UezYDYSmI93Fsy/Q9B0fQtOj07SbVLSzjqViSu5PVmYkszHxY1zEyZZTPFI2XNxYo448MR\n\
QSfy/wDlz5a0HzBea9p6SrqF+sq3DPIWQiaVZXotNviUZbl1c8kBA8g04tHjxzM4/UUV5v8AJWge\n\
bdOWx1iFnSJucE0bcJY2IoSjb9R1BBGR0+pniNxZajTQzRqSB8tflxougI0UV3f39s0LWy2l9cNN\n\
brC/2kWEBY6U2+zk82slk6AHyG/zYYNHHGKuUhy3Nj5ckjH5DeT4b+S80691PS/U+1BZ3IjTjWvG\n\
rI8lP9nl/wDKeQipCMveHH/krGJXEyj7imt5+UPkK70aLSX07hDDIZluEdhcGRxR3eUks5am/Ko+\n\
4ZVHX5RLiv8AU3S7PwmPCR+v5p/pXlzTdN0c6RGJLizdWSUXUj3DOrjiwZpC2xG1OmUTzSlLi6+W\n\
zkwxRjHh5jz3YlYfkl5T069luNNvNUsYpyPWtLa8eKJlBqEYqBKV+b5ly7SySFSET8HCh2ZjhK4m\n\
Q8gfwftS25trmK4udLk1SaygtJ5YbeyghnuZZebPPEUjjIj+xcLQsCap2pmA7BkvlX0xql1bTxSW\n\
t0SdRtI2BjYwXnxTRutTX07jlUdtqYEpXc2DrMs4kL+tK3GHiuxaO7U0IHI/3Q/jWi0KFG6tJLXR\n\
Ht0JuoLr60gsHma3CFZCvJSlBIGDp8Em2/2qdFUs0DT44ZGpKst/pbxKwPrRqJSks6GVZFSnxxCP\n\
psKkeyrK7qJTdacvISyypLPcSUIq9x+/Wm+wAtWC17CmKoPyvYNb32mzGXl68Y4igHH/AEON+v8A\n\
z0p9HviqU6rcW36SuLpLe5v7ZZVtR6HrevMLd+VzMJYAOLesycakKRHxFBSirI9Bt45vMitDNcXN\n\
tp9nzD3jO0yy37K4Q8/iBWKEbH+bAll2KvCYbYeSPz+RR+70zzEGCHt/pZrwHYUukA/1c3hPjaT+\n\
lD9H7HQCPgaz+jP9P/Hnqf5ieYx5d8mapqitxnjhMdqR19eX93GR/qs3I+wzV6TD4mQRdtrM3h4p\n\
S8vteRfke2peVfPt75W1dPQn1O0imWMn/dqRidF+fpSPy9xTNv2lw5cQyR/hP7HTdlcWHMcctjIf\n\
telfnB5hl0fyTdRWtW1HVmGnWSJuxe4BDcab1EfKnvTNboMXHlF8o7n4O07RzGGI19UvSPixT8wf\n\
K8Plj8iv0OlDJA1s1zIP253nVpG+XI0HtTMrS5jl1XF7/ucTV4Bi0nB3V96O8o+ZB5a/IW11oKGk\n\
tbaX0FPQyyXLxx19ubCvtkM+HxNWY95/Qz02fwtGJ9w/Sl/5G+VINVtLrztr4GpavfzuttNcgScE\n\
jorOobYMWqvsBQUyztLOYkYobRAauytPxg5p+qRKZfnh5V04eVn8y2ES2WtaNJDLDeW4EUhRpFjK\n\
llpXjyDL3FNupyvs3OfE4DvGXRt7VwR8PxBtOPUMU/M7zLL5l/JLy9q84AuptQjS5p0MsUNzG7U7\n\
civKnvmVosPh6mURy4f1OJrs/i6WEjz4v1sn/LD8vdG1Pypp2teZbddW1C6to47dboc47e0hHpwR\n\
RIfhHwKGJp1OYut1co5DGB4QD06nq5eh0cZYxLIOKRHXoOgYR+cnliy8jeZtE8weWk+o+uzyCGMn\n\
gk1uUJKg9FdZKFenXM7s/Mc8JQnv+1wO0sIwZIzx7fsfRMMqywpKtQsihlB60YVzniKelBX4Fdir\n\
sVdirsVdirsVdirsVdirEPOttdWFwmv2cjxKEW31ExFVbgG5RSVZZAArEo7cTRWr2xVBm2ngt7FH\n\
1B5fNqE3ds8pMkQ9dTW0LV3idY+OxrUc8KpVPd+YEuDa27/WdR05/rj6dLbssYWSoYkiRiVVZyRx\n\
rXpihDpryKLeO9gS4iCxlo1aFHpWAOwjuJhI3KKDjXgn2ie+yqy+udKaJvT0uRFlcszyC1iUAmV+\n\
I4SvtVkAHSgpiqMj8w6tcNE1okV/qAjVWjRVkHJIjFs1vPckBfVY/GqCrGtNsVWwPqrsLW31Jl/R\n\
S/Vr2c25X6vG6+k8gIdvjCx0WgO+Ko2Sy/RS2+vaJqLR6UONu9ou8jrGQsdusbeojuZOSj4VYM7M\n\
SemKsv8ALemXFjp5e84nUbyRrq/Zenqyfsr/AJKKAg+WBKa4q8p/5yF0CS48tWfmC1ql7olwrGVd\n\
mEUxCk7d1kCEeG+bXsrLUzA8pB1HbGK8YmOcD+PtpB3XmOD8xte8maRAQ9nHEuua5GvxKskPwLCd\n\
u0nJT4hhk44Tp4ZJHn9Mf1sJZhqZ44jl9cvh0+al+e9rcaJrvlzzzZLWazmW2uBWgbgTLGp2/aX1\n\
FY/LD2ZIThLEev4/UjtUHHOGYcxt+n9aZwXtr57/ADUsZrVhPoHle0S8V9ij3l2oeLoeqrxI8GQ5\n\
UYnBgIP1zNfAfj7W0SGo1AreGMX8Ty/HkmX59/8AktNQ/wCMtv8A8nlyvsv++Hx+5t7V/wAXl8Pv\n\
YhdWk9z/AM4zwCFeTQoJmUdeCXxLH6BvmYJAa3f8elwjEnQbfj1Lvyg/Ln8uvM3km3vtQ00XWpxS\n\
zQ3souLhDyDlkqsciKP3TL0GDX6vNjykA1HpsF7O0WDLiBkLlve5/X3Mxl/Ir8sHWi6S0RrXktzc\n\
k/L4pGGYY7Tz/wA77A5x7K0/837T+tiX54+XNK8u/lhpmlaVGYrKLVUZEZmcgvDcM3xMSepzL7Nz\n\
SyZzKXPh/SHC7Vwxx6eMY8uL9Bemfl+iJ5E8uhRQHTbRqe7QIT+JzWao/vZf1j97tdJ/cw/qj7nl\n\
3/OT3+8nl7/jJdfqizadjc5fD9Lqe3OUPj+h7Rp/+8Ft/wAYk/4iM00+Zd7HkiMil2KuxV2KuxV2\n\
KuxV2KuxV2KrZI45Y3ikUPG4KujCoKkUIIPY4qxFrVfLN0slzB9b0WMEWV6QzyWIJr6coAJMP8sg\n\
3UbHamKoa+ill0qC91E/XNRmnhi0e4s5UjuKykKxjmQcKUBcrx406+OFCRSjWbSAyQava3GniVra\n\
GHUU9BybKXb02T1EZI5P2tloeOw2CqYT2mr+rHBYwaUb0RtPdwmQc4w0v1hgyoGkcV4UIUEKfFqh\n\
VDwCYXGmSatrLyxavy9IWIWzhKu6KxM8xSQ8hxAVADxX4dsVT6H0tDivLTVIobbRGLRWNpAvKSVy\n\
wZfT48ZXkIbrxJqOopVglF6Jok09xDqOoW62cFtU6VpC0K2/PdpZKbGU12A2QbDfFWS4q7FUFrml\n\
W+r6Pe6Xcf3N7BJA560EileQ9xWoyeOZhISHRhlxicTE9Q88/Jb8stV8ofpO71lYvr11whg9J+YE\n\
KVZjWg+0xH/A5sO0dZHLQjyDrezNDLDZlzLK/wAx/K8nmfydqGkQhfrcirJaFjQCaJg679uVOP05\n\
i6TN4WQSPJy9Zg8XEYjmln5Q+Rbnyh5Ye1vwn6Uu53muyhDAAfBGgYAVAVeXzJy3X6kZp2PpDV2d\n\
pDhx0fqJ3Rf5qeWtU8y+TLrSNMCNeTSQsgkbgtEkVmqfkMhos0ceQSlyZ67BLLiMY8zX3qnkHyxc\n\
aX5BsfL+sxRvIkM0N5ACJI2WWRyVJ6EFX3warMJZTOKdJgMMIhL4sEg/LTz/AOR9auL/AMh3MF9p\n\
d1T1NKvW4kjegapRW4V+Fw6t2+ecdZhzxAyipDqHXjRZsEicJBiehZA8351azH9TNpp/lqJ9pr/1\n\
PrU4U9TCilk5f633jMetNDe5T8uXzconVT2qOPz5n4KX5m/l7rms+QtK8vaTL9du7C5heW5u5OLy\n\
LHBLGzsxrVizjJaPVxhlM5bAjp7wx12jnkwxhE2QRz9xZr5V0+503yvo+nXQAubKxtrecKagSRQq\n\
jUPfcZhZ5iU5EciS52CBjjjE8wAGDfnZ5B8w+b4NITRkiZrNp2m9WQR7SBONK9fsHM7s7VQxGXF1\n\
pwO09HPMI8PS3pFpG0VpDE/2kjVWp4gAHNbI2XZjkq4EuxV2KuxV2KuxV2KuxV2KuxV2KuIBFDuD\n\
irG73yPZGcXWkynTLlGMioiLJb82FC4ianBiNuUbKcVSO98qeZFtbS2W1t50s1aJJLecoXieVJmV\n\
47hW6vENxLWld98KFb6p5sOryXyaW8Z5zvH+9tgQbiJItn9R/sekrbp9GKt2HlHzK9hDYXE0FtaR\n\
SetF6jNeSo1PsqoW2h49+LK4xSyTTPLen2Nx9ccyXmoleLX903qS0/lXoqL7IBgVNcVdirsVdirs\n\
VdirsVdirsVdirsVdirsVdirsVdirsVdirsVdirsVdirsVdirsVf/9k="]]], 
        "RightsManagementSchema" -> 
        Association[
         "DerivedFrom" -> 
          Association[
           "DerivedFrom" -> 
            Association[
             "InstanceID" -> "uuid:29C04ADD293DDD119FC9D1852B267D7B", 
              "DocumentID" -> "uuid:28C04ADD293DDD119FC9D1852B267D7B", 
              "OriginalDOcumentID" -> 
              "uuid:28C04ADD293DDD119FC9D1852B267D7B"]], "History" -> 
          Association[
           "History[1]" -> 
            Association[
             "Action" -> "converted", "Parameters" -> 
              "from application/postscript to \
application/vnd.adobe.illustrator"], "History[2]" -> 
            Association[
             "Action" -> "saved", "InstanceID" -> 
              "xmp.iid:EA8CA6B0D4A1DE1181C8EBBBA64FC08E", "When" -> 
              DateObject[{2009, 9, 15, 10, 50, 23}, "Instant", "Gregorian", 
                2.], "SoftwareAgent" -> "Adobe Illustrator CS4", "Changed" -> 
              "/"]], "Thumbnail" -> 
          Association[
           "Thumbnails[1]" -> 
            Association[
             "Width" -> "256", "HeigHt" -> "72", "Format" -> "JPEG", "Image" -> 
              "/9j/4AAQSkZJRgABAgEBLAEsAAD/7QAsUGhvdG9zaG9wIDMuMAA4QklNA+\
0AAAAAABABLAAAAAEA\n\
AQEsAAAAAQAB/+IMWElDQ19QUk9GSUxFAAEBAAAMSExpbm8CEAAAbW50clJHQiBYWVogB84AAgAJ\n\
AAYAMQAAYWNzcE1TRlQAAAAASUVDIHNSR0IAAAAAAAAAAAAAAAAAAPbWAAEAAAAA0y1IUCAgAAAA\n\
AAAAAAAAAAAAAAAAAAAAAAAAAAAAAAAAAAAAAAAAAAAAAAAAAAAAAAAAAAARY3BydAAAAVAAAAAz\n\
ZGVzYwAAAYQAAABsd3RwdAAAAfAAAAAUYmtwdAAAAgQAAAAUclhZWgAAAhgAAAAUZ1hZWgAAAiwA\n\
AAAUYlhZWgAAAkAAAAAUZG1uZAAAAlQAAABwZG1kZAAAAsQAAACIdnVlZAAAA0wAAACGdmlldwAA\n\
A9QAAAAkbHVtaQAAA/gAAAAUbWVhcwAABAwAAAAkdGVjaAAABDAAAAAMclRSQwAABDwAAAgMZ1RS\n\
QwAABDwAAAgMYlRSQwAABDwAAAgMdGV4dAAAAABDb3B5cmlnaHQgKGMpIDE5OTggSGV3bGV0dC1Q\n\
YWNrYXJkIENvbXBhbnkAAGRlc2MAAAAAAAAAEnNSR0IgSUVDNjE5NjYtMi4xAAAAAAAAAAAAAAAS\n\
c1JHQiBJRUM2MTk2Ni0yLjEAAAAAAAAAAAAAAAAAAAAAAAAAAAAAAAAAAAAAAAAAAAAAAAAAAAAA\n\
AAAAAAAAAAAAAFhZWiAAAAAAAADzUQABAAAAARbMWFlaIAAAAAAAAAAAAAAAAAAAAABYWVogAAAA\n\
AAAAb6IAADj1AAADkFhZWiAAAAAAAABimQAAt4UAABjaWFlaIAAAAAAAACSgAAAPhAAAts9kZXNj\n\
AAAAAAAAABZJRUMgaHR0cDovL3d3dy5pZWMuY2gAAAAAAAAAAAAAABZJRUMgaHR0cDovL3d3dy5p\n\
ZWMuY2gAAAAAAAAAAAAAAAAAAAAAAAAAAAAAAAAAAAAAAAAAAAAAAAAAAAAAAAAAAAAAZGVzYwAA\n\
AAAAAAAuSUVDIDYxOTY2LTIuMSBEZWZhdWx0IFJHQiBjb2xvdXIgc3BhY2UgLSBzUkdCAAAAAAAA\n\
AAAAAAAuSUVDIDYxOTY2LTIuMSBEZWZhdWx0IFJHQiBjb2xvdXIgc3BhY2UgLSBzUkdCAAAAAAAA\n\
AAAAAAAAAAAAAAAAAAAAAGRlc2MAAAAAAAAALFJlZmVyZW5jZSBWaWV3aW5nIENvbmRpdGlvbiBp\n\
biBJRUM2MTk2Ni0yLjEAAAAAAAAAAAAAACxSZWZlcmVuY2UgVmlld2luZyBDb25kaXRpb24gaW4g\n\
SUVDNjE5NjYtMi4xAAAAAAAAAAAAAAAAAAAAAAAAAAAAAAAAAAB2aWV3AAAAAAATpP4AFF8uABDP\n\
FAAD7cwABBMLAANcngAAAAFYWVogAAAAAABMCVYAUAAAAFcf521lYXMAAAAAAAAAAQAAAAAAAAAA\n\
AAAAAAAAAAAAAAKPAAAAAnNpZyAAAAAAQ1JUIGN1cnYAAAAAAAAEAAAAAAUACgAPABQAGQAeACMA\n\
KAAtADIANwA7AEAARQBKAE8AVABZAF4AYwBoAG0AcgB3AHwAgQCGAIsAkACVAJoAnwCkAKkArgCy\n\
ALcAvADBAMYAywDQANUA2wDgAOUA6wDwAPYA+wEBAQcBDQETARkBHwElASsBMgE4AT4BRQFMAVIB\n\
WQFgAWcBbgF1AXwBgwGLAZIBmgGhAakBsQG5AcEByQHRAdkB4QHpAfIB+gIDAgwCFAIdAiYCLwI4\n\
AkECSwJUAl0CZwJxAnoChAKOApgCogKsArYCwQLLAtUC4ALrAvUDAAMLAxYDIQMtAzgDQwNPA1oD\n\
ZgNyA34DigOWA6IDrgO6A8cD0wPgA+wD+QQGBBMEIAQtBDsESARVBGMEcQR+BIwEmgSoBLYExATT\n\
BOEE8AT+BQ0FHAUrBToFSQVYBWcFdwWGBZYFpgW1BcUF1QXlBfYGBgYWBicGNwZIBlkGagZ7BowG\n\
nQavBsAG0QbjBvUHBwcZBysHPQdPB2EHdAeGB5kHrAe/B9IH5Qf4CAsIHwgyCEYIWghuCIIIlgiq\n\
CL4I0gjnCPsJEAklCToJTwlkCXkJjwmkCboJzwnlCfsKEQonCj0KVApqCoEKmAquCsUK3ArzCwsL\n\
Igs5C1ELaQuAC5gLsAvIC+EL+QwSDCoMQwxcDHUMjgynDMAM2QzzDQ0NJg1ADVoNdA2ODakNww3e\n\
DfgOEw4uDkkOZA5/DpsOtg7SDu4PCQ8lD0EPXg96D5YPsw/PD+wQCRAmEEMQYRB+EJsQuRDXEPUR\n\
ExExEU8RbRGMEaoRyRHoEgcSJhJFEmQShBKjEsMS4xMDEyMTQxNjE4MTpBPFE+UUBhQnFEkUahSL\n\
FK0UzhTwFRIVNBVWFXgVmxW9FeAWAxYmFkkWbBaPFrIW1hb6Fx0XQRdlF4kXrhfSF/cYGxhAGGUY\n\
ihivGNUY+hkgGUUZaxmRGbcZ3RoEGioaURp3Gp4axRrsGxQbOxtjG4obshvaHAIcKhxSHHscoxzM\n\
HPUdHh1HHXAdmR3DHeweFh5AHmoelB6+HukfEx8+H2kflB+/H+ogFSBBIGwgmCDEIPAhHCFIIXUh\n\
oSHOIfsiJyJVIoIiryLdIwojOCNmI5QjwiPwJB8kTSR8JKsk2iUJJTglaCWXJccl9yYnJlcmhya3\n\
JugnGCdJJ3onqyfcKA0oPyhxKKIo1CkGKTgpaymdKdAqAio1KmgqmyrPKwIrNitpK50r0SwFLDks\n\
biyiLNctDC1BLXYtqy3hLhYuTC6CLrcu7i8kL1ovkS/HL/4wNTBsMKQw2zESMUoxgjG6MfIyKjJj\n\
Mpsy1DMNM0YzfzO4M/E0KzRlNJ402DUTNU01hzXCNf02NzZyNq426TckN2A3nDfXOBQ4UDiMOMg5\n\
BTlCOX85vDn5OjY6dDqyOu87LTtrO6o76DwnPGU8pDzjPSI9YT2hPeA+ID5gPqA+4D8hP2E/oj/i\n\
QCNAZECmQOdBKUFqQaxB7kIwQnJCtUL3QzpDfUPARANER0SKRM5FEkVVRZpF3kYiRmdGq0bwRzVH\n\
e0fASAVIS0iRSNdJHUljSalJ8Eo3Sn1KxEsMS1NLmkviTCpMcky6TQJNSk2TTdxOJU5uTrdPAE9J\n\
T5NP3VAnUHFQu1EGUVBRm1HmUjFSfFLHUxNTX1OqU/ZUQlSPVNtVKFV1VcJWD1ZcVqlW91dEV5JX\n\
4FgvWH1Yy1kaWWlZuFoHWlZaplr1W0VblVvlXDVchlzWXSddeF3JXhpebF69Xw9fYV+zYAVgV2Cq\n\
YPxhT2GiYfViSWKcYvBjQ2OXY+tkQGSUZOllPWWSZedmPWaSZuhnPWeTZ+loP2iWaOxpQ2maafFq\n\
SGqfavdrT2una/9sV2yvbQhtYG25bhJua27Ebx5veG/RcCtwhnDgcTpxlXHwcktypnMBc11zuHQU\n\
dHB0zHUodYV14XY+dpt2+HdWd7N4EXhueMx5KnmJeed6RnqlewR7Y3vCfCF8gXzhfUF9oX4BfmJ+\n\
wn8jf4R/5YBHgKiBCoFrgc2CMIKSgvSDV4O6hB2EgITjhUeFq4YOhnKG14c7h5+IBIhpiM6JM4mZ\n\
if6KZIrKizCLlov8jGOMyo0xjZiN/45mjs6PNo+ekAaQbpDWkT+RqJIRknqS45NNk7aUIJSKlPSV\n\
X5XJljSWn5cKl3WX4JhMmLiZJJmQmfyaaJrVm0Kbr5wcnImc951kndKeQJ6unx2fi5/6oGmg2KFH\n\
obaiJqKWowajdqPmpFakx6U4pammGqaLpv2nbqfgqFKoxKk3qamqHKqPqwKrdavprFys0K1Erbiu\n\
La6hrxavi7AAsHWw6rFgsdayS7LCszizrrQltJy1E7WKtgG2ebbwt2i34LhZuNG5SrnCuju6tbsu\n\
u6e8IbybvRW9j74KvoS+/796v/XAcMDswWfB48JfwtvDWMPUxFHEzsVLxcjGRsbDx0HHv8g9yLzJ\n\
Osm5yjjKt8s2y7bMNcy1zTXNtc42zrbPN8+40DnQutE80b7SP9LB00TTxtRJ1MvVTtXR1lXW2Ndc\n\
1+DYZNjo2WzZ8dp22vvbgNwF3IrdEN2W3hzeot8p36/gNuC94UThzOJT4tvjY+Pr5HPk/OWE5g3m\n\
lucf56noMui86Ubp0Opb6uXrcOv77IbtEe2c7ijutO9A78zwWPDl8XLx//KM8xnzp/Q09ML1UPXe\n\
9m32+/eK+Bn4qPk4+cf6V/rn+3f8B/yY/Sn9uv5L/tz/bf///+4ADkFkb2JlAGTAAAAAAf/bAIQA\n\
BgQEBAUEBgUFBgkGBQYJCwgGBggLDAoKCwoKDBAMDAwMDAwQDA4PEA8ODBMTFBQTExwbGxscHx8f\n\
Hx8fHx8fHwEHBwcNDA0YEBAYGhURFRofHx8fHx8fHx8fHx8fHx8fHx8fHx8fHx8fHx8fHx8fHx8f\n\
Hx8fHx8fHx8fHx8fHx8f/8AAEQgASAEAAwERAAIRAQMRAf/EAaIAAAAHAQEBAQEAAAAAAAAAAAQF\n\
AwIGAQAHCAkKCwEAAgIDAQEBAQEAAAAAAAAAAQACAwQFBgcICQoLEAACAQMDAgQCBgcDBAIGAnMB\n\
AgMRBAAFIRIxQVEGE2EicYEUMpGhBxWxQiPBUtHhMxZi8CRygvElQzRTkqKyY3PCNUQnk6OzNhdU\n\
ZHTD0uIIJoMJChgZhJRFRqS0VtNVKBry4/PE1OT0ZXWFlaW1xdXl9WZ2hpamtsbW5vY3R1dnd4eX\n\
p7fH1+f3OEhYaHiImKi4yNjo+Ck5SVlpeYmZqbnJ2en5KjpKWmp6ipqqusra6voRAAICAQIDBQUE\n\
BQYECAMDbQEAAhEDBCESMUEFURNhIgZxgZEyobHwFMHR4SNCFVJicvEzJDRDghaSUyWiY7LCB3PS\n\
NeJEgxdUkwgJChgZJjZFGidkdFU38qOzwygp0+PzhJSktMTU5PRldYWVpbXF1eX1RlZmdoaWprbG\n\
1ub2R1dnd4eXp7fH1+f3OEhYaHiImKi4yNjo+DlJWWl5iZmpucnZ6fkqOkpaanqKmqq6ytrq+v/a\n\
AAwDAQACEQMRAD8A9U4qhNU1aw0y2NzeyiNKhUUAs7ueiIgqzMfAYqxrU9b16Sz+uzuNC0xzwiWi\n\
TX8rEEhQGPpRE0O3xEd6YqoTaJaS3MS/o+41mOSFZ/Wv5rhjIGqSqhgLeNlAHwtxqT2G+FCGj8v2\n\
5luo/wDDNsY04ul0bYRcNzyRER3klZfhoRxrvv0BVbkSOyu9NtLBr7TLy6RnlihnaeKMoORX6vOJ\n\
eRKVfgArcRtuKYqnUfmPUdMJXXI45rNSAdWswTGlen1iE8nhr41K/LAlkcckcsayROHjcBkdSCpB\n\
3BBHUYquxV2KuxV2KuxV2KsV/MzX/MWheU59Q0C0+t36uiEcDJ6cbGjScF3am331OwzK0eKE8lTN\n\
BxNblnjxmUBZRH5e6zrus+UrHUdctfqmpTB/Vj4NHUK5CPwbdeSgH+zI6vHGGQiJsMtJknPGJTFS\n\
ZFmO5LsVdirsVdirsVdirsVdirzLyF548/6x541TS9a0r6rpVuJSj+i8folHCxr6rfDJzX7+o2zZ\n\
6rTYoYhKJuTq9Lqs080ozjURfT9LM/MvnLy15ajibWb1LZrgkW8VGeSQggHiiBm7jfpmFh088n0i\n\
3NzamGL6zSdZS3vOfy485+fdb8yaxY+YNI+pWFoGME3pPHwkDhVh5MSJOSEtUeHgRmx1enxQhEwl\n\
ZLrdHqc05yE41EfivN3nrzp570jzro2laLpP1vSrv0/Xm9KR+ZeQrIvqKQsfBAG36dTtjptPinil\n\
KUqkF1WpzQyxjCNxPl5s/vr6zsLSW8vZkt7WBS800hCoqjuScwIxMjQ5uwlIRFnYIPy95k0fzDYH\n\
UNIn+s2YkeITcWQFk2agcKafRk8uGWM1LYsMWaOSPFE2ERq2qWul2Et7ck+nGBRFFWd2NFRB3ZmN\n\
BlTawZL6ae+fVZ3S91W2eVLzSYyfWt7anBlsqkcnib+8cLVmHEEDqVQiapLoul31haIt/aQSgxeu\n\
vKGBo6y8KIkTSzfDydB8KUqz9cUID61ePOLXWdTmnu6mK3022Y21shjkKqo9P00KsicVf4gK7jah\n\
VVvqMcct0Bo9xarGtwILr1zHRvWDEvIknxfVqcOKFi3t1CqyDUJDcNqujPHqxir6lrqEazTCJWjV\n\
KT/FKjlmPBGdthXr8OKou21OQRFNID2NzdtHJfy3LwsIYXm+2GlB9SNhJvJv9njRSQMVTfTdX07S\n\
J3l0y7W88vK6R6kkQb07OaX7MsJNV9Fz9tFJ4dRtilnIIIqNwcCpX5o1ltE8u6jq6RCdrG3knEJP\n\
EMUWtK0NMtw4+OYj3lqz5OCBl3C0n/LTzvL5y8vPq0totkyXD2/pK5kBCKjcqkL/AD5drNN4M+G7\n\
2aNFqvHhxVW9In8wfNknlPyvca3HbC7eB4kEDMUB9Rwn2gG6V8MjpcHizEbpnq9R4OMzq6Yjpn5z\n\
ahrWj2jaB5fk1XXpkeS8s4ZKQWiiV44/VmZR8ThOQXbbvmXPs8QkeOXDHv7/AIOHj7SOSI4I8U+o\n\
7veUAv55a3o2tw6b508utpUc1D9YjctxQmnMKQRIoPXi23udsn/JsZx4sUuJr/lSUJiOWHCzzz/5\n\
vbyt5Un12CBb30miCRF+CsJXC15AN/NXMHS6fxcnATTsNXqPCxmdXSSz/mRqn/KsIPOtrpSTSN8d\n\
zY+q1EiErRF1YISaEAnbpXwy4aOPjnET8Wg62X5fxRH4fGk88gecIvNvli31lIhbySM8dxbhufpy\n\
RsRTlQVqtG+nKNVp/CmYt+k1AzYxPkmPmLWrfQ9Cv9XuBWKxheYpWnIqPhQHxZqKMrw4zOYiOrbm\n\
yjHAyPQMa0f8yYP8Bp5v8yQLpVtMzfVrdGMryLXjGFBCEu5ViB/LvWlcycmjPi+HA8RcXHrR4Piz\n\
HCEBo/nj8w/Mlr+ktB8uW1vpTk/VZdSuWSSZQftKkamg/DwJyzJpsOM8M5ky8gwxarNlHFCAEeln\n\
n9iYeVfzKi1PXZ/LOt2DaJ5ktxUWUkiyxzKF5coZQFDfD8VKdOhNDSvPo+GHHE8UO9ng1olM45jg\n\
n3d/uS/zH+ba6H+YEHlm5tIksXWOSfUpJSvpoyF2Yrxp8NPHLMOg48XGDv3MM3aAx5hjI277QGk/\n\
nXc6l5ngt/0O9j5Zkjnm/S92HUmG3heVpQAvCnwUoCcnk7OEYXxXPbYebVj7SMsgHDWPf1HyFo/T\n\
vP3njzJbS6l5V8vwNo6s6W1xqFwYpLkoaExxqKLuKfE1K9+uQnpcWM8OSR4vIcm3Hq8uUGWOI4el\n\
nmn3kHzbqfmXT7yfUdKbSbmxunspYWk9SskQBcj4VpQtTv8APKNVgjjIAPECLb9JqJZYkyjwkGkj\n\
8kfmpceZfOuq+W5NOS2j01Lh1uVlLl/QnSEVUqtK869cu1OiGPEJ3d191tGm1/i5ZY6rhv7DTzL8\n\
+L/zLca/pQ1XS47FIHnXTmSdZvXj9RKOwX7HRdj45s+zIwEDwm+V7cnVdrTmZx4o1V1vze2eWNW8\n\
73t5LH5g0GLSrVY+UU0d2lwWk5AceKjbaprmlzY8UR6JcR91O9wZMsj648I99pB/ysPzdrgmk8me\n\
WzeafEzxpql/MttFK6VB9KIkOw5Cla/OmX/lMcP72dHuG7jDWZMn91C495NIDRvzi1W280QeWfOm\n\
i/oe+uSiQ3Mb84i0h4oafEODNUc1cgHY9yLMnZ8TAzxS4gGvF2lIZBjyx4ZFHfnVfeY4fKWoW9jp\n\
iXOlTWzfX75p1jaD4xTjEd3+jK+zowOQEmpXsO9t7SnMYyIxuNbm+TEvyW1fz1b+U7e30rQIb7Sz\n\
dSc757tIWHJhz/dnf4fxzL7Rx4jkJlKpVypw+zMmUYwIwuN87/QzrzPLqWp6vLDp0RuRo6j04o5U\n\
hc3cq1aRWkV1JgiYU+E0Z80jvUDaRX2r3lpGyR2usXKSPfXlqJYjFaBijOUlSIi4lblGGodqkYUK\n\
OsKI544dOC2dvE7WOnOPUQW8SloriYOAUbkRL6nJgaKrA1xVdZyW+nW8MNoy3tzAJBqumTIsU0kN\n\
wP35iekaSf3YYK3xUFKj7OKqg1SOzNlBqNx6ltpk11dFzyZrkECaChUHkyiZXcDoN+gNFUBqVxHM\n\
YL9byx/Tgke7kt4VRjGoBkVPVkqpk5KqqCgPI/61VUfpWmwaqk1hHII7mNDc6bcHlIY5VpHcxyFl\n\
USJLySSRKUPqdBtiqhaTarFpxVPqdlpn1yQ62l1IPWeRn/0qOUtQcFDcVpVmXhirKfJV+j2c2mCY\n\
zrYcDZznrLZTr6ls5rTfhVD/AKuBK38y/wDyX/mD/mBn/wCIHMnR/wB9H3hxtb/cz/qliP8Azjl/\n\
ygM//bQm/wCTcWZfa/8Aej+r+twexf7k/wBY/oTH8+//ACWmof8AGW3/AOTy5X2X/fD4/c3dq/4v\n\
L4fet/IPTra1/LayuYlAlv5biadu5ZJmhH/CxDD2pMnMR3V+tHZMAMAI6399JJ/zkvZwP5S0u9ZQ\n\
biG/EMb9wk0MjOPpMK5d2PI+IR5fpcftuI8OJ68X6D+pv8wZHk/5x+06Rzyd7LS2Zj3JERJx0o/w\n\
s++X6U6s3oh/Vj+hkX5S2dtfflLpVldIJLa5t7iGeM9GR5pVYfSDmPr5GOoJHMEfcHJ7PiJaaIPI\n\
g/eWGfkndXHlnzpr/kO/f/djTWZbYO8WxKj/AItgKv8AJczO0YjJjjlHx/HkXB7MkcWWWGXw/HmN\n\
2SfnDJPrVzoXkSzcrNrdyJr8qRVLO3+JiQfEjkvumY3Z4EBLKf4Rt7z+PtcrtEmZjhH8Z39w/H2M\n\
G/5yFuFj1ny75Zt0aPTrS1WSO3gFTSRzAqqmwJVIaL88zuyh6ZTPMn9v6XX9sH1wxj6QOny5fB6L\n\
bfmdBa20Vtb+S/M0cECLHDGum7KiDiqj952AzXS0ZJs5Mf8ApnZx1wAoY8n+l/a84/MHXNT1rzto\n\
Wv6L5e1mzu9MZFuPrVm0bERy80HwGTajMDXNjpcUYYpQlKJEu4ut1eWU8sJwhMGPeF35i6Xb6r+f\n\
WmafcoJLadrITxt0aMfE6n/WUUx0kzHSkjnunW4xPWRieWz2D8xdGvdW8javpmnD/SprekEa7Fij\n\
B/TH+uF4/Tmo0mQQyxlLlbudZjM8Uox508g/LT86rXyvpMXlnzHYTxpYu6RXES/GgdyxWaJ+B+Fm\n\
O43p28dvrOzjllxwPN0uh7TGKPh5Advxu9u8ueZvL/mKxN9ol3Hd2/KkhSqsreDowVlPzGaTNhnj\n\
NSFO+w54ZBcDYeL/AJMf+Tk80f8AGK+/6jos3PaH+LQ+H+5Lo+zv8an/AJ3+6Cr/AM5I/wDHa8s/\n\
6s3/ACcjwdj/AEzT239UPj+h7xmiegYzqHnzyB5eK6fPqdratB+7Wxtx6jR06J6MAdl+VMyYaXLk\n\
3AJ8/wC1xZ6vDj2MgK6fsDxL8+PNtnrWoaJNp9nd24tVmZL66ge3E3JoyvpCQKzBONa0/azddmYD\n\
ASBIN9AbdF2tqBMxoEVe5Fdz2b82f/Jc69/zDH/iS5p9D/fR97vNf/cS9yRf849/+S6i/wCYqf8A\n\
WMv7V/vvgHH7I/uB7yl6fo/UpICxvE1S9kkuoZrUQXES/WpWZTNAayqvp8AWoBQdc1zsmU+WayT3\n\
0sZLLcPLzY/E7Wtpys7eNSf5mjeQn/mrFLBbSKSza0uZP0fJBayxSpBBaGK7P1dxIFM5tY/iHD94\n\
eQqAcUM5n1S51TW7G0vbGBdH1G2aa2NwokldVjDSBGRh6b0kG1DsK1rgSxG3gsbcW8pu2nke/tml\n\
sqhmKyqsziqqQxYcl+18RqOophQnEnm+4GmXFsuiJBZ3Ba1k+riVW5TKVVh+59Mmvi334ql3la0u\n\
Br+mc5tOeNpOSmwszBKQqFgfUNtFVNhy+LfFUdrgmi1trkPbQ3LrzkurhI2iSe2cWskimUhU5pNC\n\
x8ONNztiqZeWrh11ywlfUIdTluobqzurq3cSoZImS6iXmqxqSqTONloBtgSnfn2yuL3yTrtrbrzn\n\
lsZxEg6s3pkhR7npl+lkI5Yk94cfVRMsUgOfCXm//ONvmDT20G+0J5UTUIrprmOEmjPFJGi1UHrx\n\
ZDWnTbNl2viPGJ9Kp1nYuaPAYX6rtMf+chdesLfya2j8xJf3ssT+gpqyQxuGMrgdF5cVFepOVdlY\n\
icnF0Db2xlAxcPU/i06/I7/yVuif9HX/AFFzZT2l/fy+H3Bu7L/xePx+8pF/zkp/ygtj/wBtSL/q\n\
Hny/sf8AvT/V/SHH7b/uR/W/QUP59/8AWetM/wCYHSv+IxZLS/42ffL9KNV/iQ/qx/Qyv8l//JZa\n\
H/xjl/6iJMxe0f7+X46OV2Z/i8fx1LB/zxs7ny75q0Dz5p6/vI5FgulGwZ4qsgYj/fkXND7DM3s2\n\
QyY5Yi4PakTiyQzR93494tP/AMr5D5q80a75+mjdLeRhpuiRy9Ut4gGdqbgFzTodjyFco1o8KEcQ\n\
959/4/Q5GhPjZJZj/Vj7vx+lj3/ORmgX0c+kebLNCy2dLe5elRHxk9SBj/klmYfOnjmR2TlFSxnr\n\
+C43bOIgxyjpt+p6r5R82aR5o0WDU9OmVxIq/WIAwLwyEfFHIOoIP39Rtmqz4JYpcMnb6fURywEo\n\
/wBiI1LzHounX1lYXd0iX2oSCK0tQayOTXfiNwopux2yMMMpAkDYM55oxIiTvLk8a82f+tF6P87X\n\
/iDZucH+Jy+Lpc/+PR+H6Xtuq6pY6VptzqV9J6VnaRtLPJQmiqKnYVJ+QzSwgZSERzLu5zEImR5B\n\
LtS8u+UPNNkk19Y2up29xGDDdcVZjG4qDHMvxrUd1bLIZsmI0CYn8dGvJhx5RuBIH8bF5X+R2kix\n\
8++bI9Llaby/alraKatVdhMfR36OVRX+IfxzadpZOLFDi+s/qdT2Xj4c2Th+gbfagfyY/wDJyeaP\n\
+MV9/wBR0WT7Q/xaHw/3Ja+zv8an/nf7oKv/ADkqfT1Xy1KwIjC3HxU2+F4icHY/0z+H6U9t84fH\n\
9D038zNUvLP8vNZv9MkIn+rAwzRE1CSMqs6svgjEgj55rNHAHNES73a66ZjhkY86YZ/zjlpeg/4X\n\
uNTijjk1k3LxXU7AGWNAq8EUndVYGu3U/LbN7XnPjEf4acHsbHDw+IfVbFv+cldTsLjXNJsoJ1lu\n\
rOGU3Uampj9VlKBqbAkKTTrT5jMrseBEZE8i4nbeSJlGIO4u3rn5qxvJ+XWvqiliLRmIHgpDE/QB\n\
mo0J/fR97udcP3M/cxv/AJx2uYZfy/aJGrJb3kySr3BYI4/Bsye1okZfg4vY8gcNdxKl5eN3I+ix\n\
jSbee0jFk0uoPYyvLGypEAFuEcfGrDclaKv832c1rtEbo8OpTQaPHaF5JbaSshRvhhQXkizCQVWv\n\
qtFUE1+ww2/aVbv302atoi0uleT1SEA2eO8qQ3WpDLXb76GiqzzTdXsvlXTJdK5KdJt4ZpruPdon\n\
aJUWPnyUr8LktxVj0rQGuKoCJNbs723ePUY47S1jOoiYky+ml4SlZHZC0rVoeJarDpTsqs06PWpZ\n\
I7V/Ut44LuCadLoNHXiVIWOivybg4J5caVHjiqa2zQ3FlaQ6VwN+lo6EIgDfFZxgqCONasr0364q\n\
smjne5sLZorkiGK7rFbsDeITJbrKy1Bpylb1ELGtN6jaiqt5ejgi1vTbW0S4ggtL65T0rooZNrFS\n\
1VRVC/FKCetTvWpxV6HgS8ok/LT8nvN+rT3OkX3G8B9a5i0y5QAFm+3wZZONT/LQZtRrNRhjUht5\n\
h1B0OmzyuJ3/AKJZHa/lB5IttCvNHjtZDFqAjF7dtIWuZBFIsqgyH7I5INlAGY8tflMxK+XLucmP\n\
Z2IQMa58+9M/IyeVLTRV0fy1eJd2Wms8bBJRMyNI7SEOw/ymOVanxDLimKJbtMMcY8OM2IqvnDyf\n\
ofmrTI7DWQ5tIJhcr6b+mQ6Iybt4cXODT6iWKVx5p1Gnhljwz5c0kv0/LjVvII02bU4pPK9iLe0a\n\
6ScBVNuE9JGlH7X2cuic0MvEB6zZ5d7RIYJ4eEkeGKHPu80+8nWWg2XluytdAmFxpEasLSYP6oYG\n\
Ri3x9/iJyjUSnKZM/qcjTxhGAEPpS/8AMGXyLcaO+k+bL+C2trgpIsbyiOYlGBDRgfH1FCQMs0oy\n\
iXFjBJa9WcRjw5CAD5rfIeq+QY9Ng0LyvqVvPFaK3p26ygzEFi7sVNGbdtzTHVQy8RnkB3RpcmER\n\
EMZG3mnPmHU/L1hpzHX57eDT7k/V3+tlRFIXUn0yH2NVU7ZTihOUvRdjubs04Rj6yOE7bvONX/Lb\n\
8o9OWHXRq8ug294oltZLW9ESSK1HBi5iRyCCDRc2WPWaiXo4eKu8OtyaLTR9fFwX3STj8v8ASfym\n\
jvmn8uXUGpawFJe5nmM93xGxZRIar1oWRRlOqyagipgiPyDdpMenErgRKfvsp5ffl75cvfNkHmmd\n\
JTq1twMTCQiP92CFqn05RHVzjjOMfSXIlpISyDIfqCca1oum61pc+l6nD9YsbkBZoeTLUKwYfEhV\n\
hRlB2OU48koSEo8w25cUZxMZCwWHWv5M+XrOF7W01XWLfTZK+ppsV6yW7BvtAoqgkHvvmZLtGZ3M\n\
Y331u4UezYDYSmI93Fsy/Q9B0fQtOj07SbVLSzjqViSu5PVmYkszHxY1zEyZZTPFI2XNxYo448MR\n\
QSfy/wDlz5a0HzBea9p6SrqF+sq3DPIWQiaVZXotNviUZbl1c8kBA8g04tHjxzM4/UUV5v8AJWge\n\
bdOWx1iFnSJucE0bcJY2IoSjb9R1BBGR0+pniNxZajTQzRqSB8tflxougI0UV3f39s0LWy2l9cNN\n\
brC/2kWEBY6U2+zk82slk6AHyG/zYYNHHGKuUhy3Nj5ckjH5DeT4b+S80691PS/U+1BZ3IjTjWvG\n\
rI8lP9nl/wDKeQipCMveHH/krGJXEyj7imt5+UPkK70aLSX07hDDIZluEdhcGRxR3eUks5am/Ko+\n\
4ZVHX5RLiv8AU3S7PwmPCR+v5p/pXlzTdN0c6RGJLizdWSUXUj3DOrjiwZpC2xG1OmUTzSlLi6+W\n\
zkwxRjHh5jz3YlYfkl5T069luNNvNUsYpyPWtLa8eKJlBqEYqBKV+b5ly7SySFSET8HCh2ZjhK4m\n\
Q8gfwftS25trmK4udLk1SaygtJ5YbeyghnuZZebPPEUjjIj+xcLQsCap2pmA7BkvlX0xql1bTxSW\n\
t0SdRtI2BjYwXnxTRutTX07jlUdtqYEpXc2DrMs4kL+tK3GHiuxaO7U0IHI/3Q/jWi0KFG6tJLXR\n\
Ht0JuoLr60gsHma3CFZCvJSlBIGDp8Em2/2qdFUs0DT44ZGpKst/pbxKwPrRqJSks6GVZFSnxxCP\n\
psKkeyrK7qJTdacvISyypLPcSUIq9x+/Wm+wAtWC17CmKoPyvYNb32mzGXl68Y4igHH/AEON+v8A\n\
z0p9HviqU6rcW36SuLpLe5v7ZZVtR6HrevMLd+VzMJYAOLesycakKRHxFBSirI9Bt45vMitDNcXN\n\
tp9nzD3jO0yy37K4Q8/iBWKEbH+bAll2KvCYbYeSPz+RR+70zzEGCHt/pZrwHYUukA/1c3hPjaT+\n\
lD9H7HQCPgaz+jP9P/Hnqf5ieYx5d8mapqitxnjhMdqR19eX93GR/qs3I+wzV6TD4mQRdtrM3h4p\n\
S8vteRfke2peVfPt75W1dPQn1O0imWMn/dqRidF+fpSPy9xTNv2lw5cQyR/hP7HTdlcWHMcctjIf\n\
telfnB5hl0fyTdRWtW1HVmGnWSJuxe4BDcab1EfKnvTNboMXHlF8o7n4O07RzGGI19UvSPixT8wf\n\
K8Plj8iv0OlDJA1s1zIP253nVpG+XI0HtTMrS5jl1XF7/ucTV4Bi0nB3V96O8o+ZB5a/IW11oKGk\n\
tbaX0FPQyyXLxx19ubCvtkM+HxNWY95/Qz02fwtGJ9w/Sl/5G+VINVtLrztr4GpavfzuttNcgScE\n\
jorOobYMWqvsBQUyztLOYkYobRAauytPxg5p+qRKZfnh5V04eVn8y2ES2WtaNJDLDeW4EUhRpFjK\n\
llpXjyDL3FNupyvs3OfE4DvGXRt7VwR8PxBtOPUMU/M7zLL5l/JLy9q84AuptQjS5p0MsUNzG7U7\n\
civKnvmVosPh6mURy4f1OJrs/i6WEjz4v1sn/LD8vdG1Pypp2teZbddW1C6to47dboc47e0hHpwR\n\
RIfhHwKGJp1OYut1co5DGB4QD06nq5eh0cZYxLIOKRHXoOgYR+cnliy8jeZtE8weWk+o+uzyCGMn\n\
gk1uUJKg9FdZKFenXM7s/Mc8JQnv+1wO0sIwZIzx7fsfRMMqywpKtQsihlB60YVzniKelBX4Fdir\n\
sVdirsVdirsVdirsVdirEPOttdWFwmv2cjxKEW31ExFVbgG5RSVZZAArEo7cTRWr2xVBm2ngt7FH\n\
1B5fNqE3ds8pMkQ9dTW0LV3idY+OxrUc8KpVPd+YEuDa27/WdR05/rj6dLbssYWSoYkiRiVVZyRx\n\
rXpihDpryKLeO9gS4iCxlo1aFHpWAOwjuJhI3KKDjXgn2ie+yqy+udKaJvT0uRFlcszyC1iUAmV+\n\
I4SvtVkAHSgpiqMj8w6tcNE1okV/qAjVWjRVkHJIjFs1vPckBfVY/GqCrGtNsVWwPqrsLW31Jl/R\n\
S/Vr2c25X6vG6+k8gIdvjCx0WgO+Ko2Sy/RS2+vaJqLR6UONu9ou8jrGQsdusbeojuZOSj4VYM7M\n\
SemKsv8ALemXFjp5e84nUbyRrq/Zenqyfsr/AJKKAg+WBKa4q8p/5yF0CS48tWfmC1ql7olwrGVd\n\
mEUxCk7d1kCEeG+bXsrLUzA8pB1HbGK8YmOcD+PtpB3XmOD8xte8maRAQ9nHEuua5GvxKskPwLCd\n\
u0nJT4hhk44Tp4ZJHn9Mf1sJZhqZ44jl9cvh0+al+e9rcaJrvlzzzZLWazmW2uBWgbgTLGp2/aX1\n\
FY/LD2ZIThLEev4/UjtUHHOGYcxt+n9aZwXtr57/ADUsZrVhPoHle0S8V9ij3l2oeLoeqrxI8GQ5\n\
UYnBgIP1zNfAfj7W0SGo1AreGMX8Ty/HkmX59/8AktNQ/wCMtv8A8nlyvsv++Hx+5t7V/wAXl8Pv\n\
YhdWk9z/AM4zwCFeTQoJmUdeCXxLH6BvmYJAa3f8elwjEnQbfj1Lvyg/Ln8uvM3km3vtQ00XWpxS\n\
zQ3souLhDyDlkqsciKP3TL0GDX6vNjykA1HpsF7O0WDLiBkLlve5/X3Mxl/Ir8sHWi6S0RrXktzc\n\
k/L4pGGYY7Tz/wA77A5x7K0/837T+tiX54+XNK8u/lhpmlaVGYrKLVUZEZmcgvDcM3xMSepzL7Nz\n\
SyZzKXPh/SHC7Vwxx6eMY8uL9Bemfl+iJ5E8uhRQHTbRqe7QIT+JzWao/vZf1j97tdJ/cw/qj7nl\n\
3/OT3+8nl7/jJdfqizadjc5fD9Lqe3OUPj+h7Rp/+8Ft/wAYk/4iM00+Zd7HkiMil2KuxV2KuxV2\n\
KuxV2KuxV2KrZI45Y3ikUPG4KujCoKkUIIPY4qxFrVfLN0slzB9b0WMEWV6QzyWIJr6coAJMP8sg\n\
3UbHamKoa+ill0qC91E/XNRmnhi0e4s5UjuKykKxjmQcKUBcrx406+OFCRSjWbSAyQava3GniVra\n\
GHUU9BybKXb02T1EZI5P2tloeOw2CqYT2mr+rHBYwaUb0RtPdwmQc4w0v1hgyoGkcV4UIUEKfFqh\n\
VDwCYXGmSatrLyxavy9IWIWzhKu6KxM8xSQ8hxAVADxX4dsVT6H0tDivLTVIobbRGLRWNpAvKSVy\n\
wZfT48ZXkIbrxJqOopVglF6Jok09xDqOoW62cFtU6VpC0K2/PdpZKbGU12A2QbDfFWS4q7FUFrml\n\
W+r6Pe6Xcf3N7BJA560EileQ9xWoyeOZhISHRhlxicTE9Q88/Jb8stV8ofpO71lYvr11whg9J+YE\n\
KVZjWg+0xH/A5sO0dZHLQjyDrezNDLDZlzLK/wAx/K8nmfydqGkQhfrcirJaFjQCaJg679uVOP05\n\
i6TN4WQSPJy9Zg8XEYjmln5Q+Rbnyh5Ye1vwn6Uu53muyhDAAfBGgYAVAVeXzJy3X6kZp2PpDV2d\n\
pDhx0fqJ3Rf5qeWtU8y+TLrSNMCNeTSQsgkbgtEkVmqfkMhos0ceQSlyZ67BLLiMY8zX3qnkHyxc\n\
aX5BsfL+sxRvIkM0N5ACJI2WWRyVJ6EFX3warMJZTOKdJgMMIhL4sEg/LTz/AOR9auL/AMh3MF9p\n\
d1T1NKvW4kjegapRW4V+Fw6t2+ecdZhzxAyipDqHXjRZsEicJBiehZA8351azH9TNpp/lqJ9pr/1\n\
PrU4U9TCilk5f633jMetNDe5T8uXzconVT2qOPz5n4KX5m/l7rms+QtK8vaTL9du7C5heW5u5OLy\n\
LHBLGzsxrVizjJaPVxhlM5bAjp7wx12jnkwxhE2QRz9xZr5V0+503yvo+nXQAubKxtrecKagSRQq\n\
jUPfcZhZ5iU5EciS52CBjjjE8wAGDfnZ5B8w+b4NITRkiZrNp2m9WQR7SBONK9fsHM7s7VQxGXF1\n\
pwO09HPMI8PS3pFpG0VpDE/2kjVWp4gAHNbI2XZjkq4EuxV2KuxV2KuxV2KuxV2KuxV2KuIBFDuD\n\
irG73yPZGcXWkynTLlGMioiLJb82FC4ianBiNuUbKcVSO98qeZFtbS2W1t50s1aJJLecoXieVJmV\n\
47hW6vENxLWld98KFb6p5sOryXyaW8Z5zvH+9tgQbiJItn9R/sekrbp9GKt2HlHzK9hDYXE0FtaR\n\
SetF6jNeSo1PsqoW2h49+LK4xSyTTPLen2Nx9ccyXmoleLX903qS0/lXoqL7IBgVNcVdirsVdirs\n\
VdirsVdirsVdirsVdirsVdirsVdirsVdirsVdirsVdirsVdirsVf/9k="]]], 
        "PagedTextSchema" -> 
        Association[
         "DerivedFrom" -> 
          Association[
           "DerivedFrom" -> 
            Association[
             "InstanceID" -> "uuid:29C04ADD293DDD119FC9D1852B267D7B", 
              "DocumentID" -> "uuid:28C04ADD293DDD119FC9D1852B267D7B", 
              "OriginalDOcumentID" -> 
              "uuid:28C04ADD293DDD119FC9D1852B267D7B"]], "History" -> 
          Association[
           "History[1]" -> 
            Association[
             "Action" -> "converted", "Parameters" -> 
              "from application/postscript to \
application/vnd.adobe.illustrator"], "History[2]" -> 
            Association[
             "Action" -> "saved", "InstanceID" -> 
              "xmp.iid:EA8CA6B0D4A1DE1181C8EBBBA64FC08E", "When" -> 
              DateObject[{2009, 9, 15, 10, 50, 23}, "Instant", "Gregorian", 
                2.], "SoftwareAgent" -> "Adobe Illustrator CS4", "Changed" -> 
              "/"]], "MaxPageSize/stDim:h" -> "2.500000", 
          "MaxPageSize/stDim:unit" -> "Centimeters", "MaxPageSize/stDim:w" -> 
          "8.000000", "NPages" -> "1", "PlateNames" -> "Cyan, Magenta, Black",
           "SwatchGroups" -> 
          Association[
           "SwatchGroups[1]" -> Association["GroupType" -> "0"], 
            "SwatchGroups[2]" -> Association["GroupType" -> "1"], 
            "SwatchGroups[3]" -> Association["GroupType" -> "1"]], 
          "Thumbnail" -> 
          Association[
           "Thumbnails[1]" -> 
            Association[
             "Width" -> "256", "HeigHt" -> "72", "Format" -> "JPEG", "Image" -> 
              "/9j/4AAQSkZJRgABAgEBLAEsAAD/7QAsUGhvdG9zaG9wIDMuMAA4QklNA+\
0AAAAAABABLAAAAAEA\n\
AQEsAAAAAQAB/+IMWElDQ19QUk9GSUxFAAEBAAAMSExpbm8CEAAAbW50clJHQiBYWVogB84AAgAJ\n\
AAYAMQAAYWNzcE1TRlQAAAAASUVDIHNSR0IAAAAAAAAAAAAAAAAAAPbWAAEAAAAA0y1IUCAgAAAA\n\
AAAAAAAAAAAAAAAAAAAAAAAAAAAAAAAAAAAAAAAAAAAAAAAAAAAAAAAAAAARY3BydAAAAVAAAAAz\n\
ZGVzYwAAAYQAAABsd3RwdAAAAfAAAAAUYmtwdAAAAgQAAAAUclhZWgAAAhgAAAAUZ1hZWgAAAiwA\n\
AAAUYlhZWgAAAkAAAAAUZG1uZAAAAlQAAABwZG1kZAAAAsQAAACIdnVlZAAAA0wAAACGdmlldwAA\n\
A9QAAAAkbHVtaQAAA/gAAAAUbWVhcwAABAwAAAAkdGVjaAAABDAAAAAMclRSQwAABDwAAAgMZ1RS\n\
QwAABDwAAAgMYlRSQwAABDwAAAgMdGV4dAAAAABDb3B5cmlnaHQgKGMpIDE5OTggSGV3bGV0dC1Q\n\
YWNrYXJkIENvbXBhbnkAAGRlc2MAAAAAAAAAEnNSR0IgSUVDNjE5NjYtMi4xAAAAAAAAAAAAAAAS\n\
c1JHQiBJRUM2MTk2Ni0yLjEAAAAAAAAAAAAAAAAAAAAAAAAAAAAAAAAAAAAAAAAAAAAAAAAAAAAA\n\
AAAAAAAAAAAAAFhZWiAAAAAAAADzUQABAAAAARbMWFlaIAAAAAAAAAAAAAAAAAAAAABYWVogAAAA\n\
AAAAb6IAADj1AAADkFhZWiAAAAAAAABimQAAt4UAABjaWFlaIAAAAAAAACSgAAAPhAAAts9kZXNj\n\
AAAAAAAAABZJRUMgaHR0cDovL3d3dy5pZWMuY2gAAAAAAAAAAAAAABZJRUMgaHR0cDovL3d3dy5p\n\
ZWMuY2gAAAAAAAAAAAAAAAAAAAAAAAAAAAAAAAAAAAAAAAAAAAAAAAAAAAAAAAAAAAAAZGVzYwAA\n\
AAAAAAAuSUVDIDYxOTY2LTIuMSBEZWZhdWx0IFJHQiBjb2xvdXIgc3BhY2UgLSBzUkdCAAAAAAAA\n\
AAAAAAAuSUVDIDYxOTY2LTIuMSBEZWZhdWx0IFJHQiBjb2xvdXIgc3BhY2UgLSBzUkdCAAAAAAAA\n\
AAAAAAAAAAAAAAAAAAAAAGRlc2MAAAAAAAAALFJlZmVyZW5jZSBWaWV3aW5nIENvbmRpdGlvbiBp\n\
biBJRUM2MTk2Ni0yLjEAAAAAAAAAAAAAACxSZWZlcmVuY2UgVmlld2luZyBDb25kaXRpb24gaW4g\n\
SUVDNjE5NjYtMi4xAAAAAAAAAAAAAAAAAAAAAAAAAAAAAAAAAAB2aWV3AAAAAAATpP4AFF8uABDP\n\
FAAD7cwABBMLAANcngAAAAFYWVogAAAAAABMCVYAUAAAAFcf521lYXMAAAAAAAAAAQAAAAAAAAAA\n\
AAAAAAAAAAAAAAKPAAAAAnNpZyAAAAAAQ1JUIGN1cnYAAAAAAAAEAAAAAAUACgAPABQAGQAeACMA\n\
KAAtADIANwA7AEAARQBKAE8AVABZAF4AYwBoAG0AcgB3AHwAgQCGAIsAkACVAJoAnwCkAKkArgCy\n\
ALcAvADBAMYAywDQANUA2wDgAOUA6wDwAPYA+wEBAQcBDQETARkBHwElASsBMgE4AT4BRQFMAVIB\n\
WQFgAWcBbgF1AXwBgwGLAZIBmgGhAakBsQG5AcEByQHRAdkB4QHpAfIB+gIDAgwCFAIdAiYCLwI4\n\
AkECSwJUAl0CZwJxAnoChAKOApgCogKsArYCwQLLAtUC4ALrAvUDAAMLAxYDIQMtAzgDQwNPA1oD\n\
ZgNyA34DigOWA6IDrgO6A8cD0wPgA+wD+QQGBBMEIAQtBDsESARVBGMEcQR+BIwEmgSoBLYExATT\n\
BOEE8AT+BQ0FHAUrBToFSQVYBWcFdwWGBZYFpgW1BcUF1QXlBfYGBgYWBicGNwZIBlkGagZ7BowG\n\
nQavBsAG0QbjBvUHBwcZBysHPQdPB2EHdAeGB5kHrAe/B9IH5Qf4CAsIHwgyCEYIWghuCIIIlgiq\n\
CL4I0gjnCPsJEAklCToJTwlkCXkJjwmkCboJzwnlCfsKEQonCj0KVApqCoEKmAquCsUK3ArzCwsL\n\
Igs5C1ELaQuAC5gLsAvIC+EL+QwSDCoMQwxcDHUMjgynDMAM2QzzDQ0NJg1ADVoNdA2ODakNww3e\n\
DfgOEw4uDkkOZA5/DpsOtg7SDu4PCQ8lD0EPXg96D5YPsw/PD+wQCRAmEEMQYRB+EJsQuRDXEPUR\n\
ExExEU8RbRGMEaoRyRHoEgcSJhJFEmQShBKjEsMS4xMDEyMTQxNjE4MTpBPFE+UUBhQnFEkUahSL\n\
FK0UzhTwFRIVNBVWFXgVmxW9FeAWAxYmFkkWbBaPFrIW1hb6Fx0XQRdlF4kXrhfSF/cYGxhAGGUY\n\
ihivGNUY+hkgGUUZaxmRGbcZ3RoEGioaURp3Gp4axRrsGxQbOxtjG4obshvaHAIcKhxSHHscoxzM\n\
HPUdHh1HHXAdmR3DHeweFh5AHmoelB6+HukfEx8+H2kflB+/H+ogFSBBIGwgmCDEIPAhHCFIIXUh\n\
oSHOIfsiJyJVIoIiryLdIwojOCNmI5QjwiPwJB8kTSR8JKsk2iUJJTglaCWXJccl9yYnJlcmhya3\n\
JugnGCdJJ3onqyfcKA0oPyhxKKIo1CkGKTgpaymdKdAqAio1KmgqmyrPKwIrNitpK50r0SwFLDks\n\
biyiLNctDC1BLXYtqy3hLhYuTC6CLrcu7i8kL1ovkS/HL/4wNTBsMKQw2zESMUoxgjG6MfIyKjJj\n\
Mpsy1DMNM0YzfzO4M/E0KzRlNJ402DUTNU01hzXCNf02NzZyNq426TckN2A3nDfXOBQ4UDiMOMg5\n\
BTlCOX85vDn5OjY6dDqyOu87LTtrO6o76DwnPGU8pDzjPSI9YT2hPeA+ID5gPqA+4D8hP2E/oj/i\n\
QCNAZECmQOdBKUFqQaxB7kIwQnJCtUL3QzpDfUPARANER0SKRM5FEkVVRZpF3kYiRmdGq0bwRzVH\n\
e0fASAVIS0iRSNdJHUljSalJ8Eo3Sn1KxEsMS1NLmkviTCpMcky6TQJNSk2TTdxOJU5uTrdPAE9J\n\
T5NP3VAnUHFQu1EGUVBRm1HmUjFSfFLHUxNTX1OqU/ZUQlSPVNtVKFV1VcJWD1ZcVqlW91dEV5JX\n\
4FgvWH1Yy1kaWWlZuFoHWlZaplr1W0VblVvlXDVchlzWXSddeF3JXhpebF69Xw9fYV+zYAVgV2Cq\n\
YPxhT2GiYfViSWKcYvBjQ2OXY+tkQGSUZOllPWWSZedmPWaSZuhnPWeTZ+loP2iWaOxpQ2maafFq\n\
SGqfavdrT2una/9sV2yvbQhtYG25bhJua27Ebx5veG/RcCtwhnDgcTpxlXHwcktypnMBc11zuHQU\n\
dHB0zHUodYV14XY+dpt2+HdWd7N4EXhueMx5KnmJeed6RnqlewR7Y3vCfCF8gXzhfUF9oX4BfmJ+\n\
wn8jf4R/5YBHgKiBCoFrgc2CMIKSgvSDV4O6hB2EgITjhUeFq4YOhnKG14c7h5+IBIhpiM6JM4mZ\n\
if6KZIrKizCLlov8jGOMyo0xjZiN/45mjs6PNo+ekAaQbpDWkT+RqJIRknqS45NNk7aUIJSKlPSV\n\
X5XJljSWn5cKl3WX4JhMmLiZJJmQmfyaaJrVm0Kbr5wcnImc951kndKeQJ6unx2fi5/6oGmg2KFH\n\
obaiJqKWowajdqPmpFakx6U4pammGqaLpv2nbqfgqFKoxKk3qamqHKqPqwKrdavprFys0K1Erbiu\n\
La6hrxavi7AAsHWw6rFgsdayS7LCszizrrQltJy1E7WKtgG2ebbwt2i34LhZuNG5SrnCuju6tbsu\n\
u6e8IbybvRW9j74KvoS+/796v/XAcMDswWfB48JfwtvDWMPUxFHEzsVLxcjGRsbDx0HHv8g9yLzJ\n\
Osm5yjjKt8s2y7bMNcy1zTXNtc42zrbPN8+40DnQutE80b7SP9LB00TTxtRJ1MvVTtXR1lXW2Ndc\n\
1+DYZNjo2WzZ8dp22vvbgNwF3IrdEN2W3hzeot8p36/gNuC94UThzOJT4tvjY+Pr5HPk/OWE5g3m\n\
lucf56noMui86Ubp0Opb6uXrcOv77IbtEe2c7ijutO9A78zwWPDl8XLx//KM8xnzp/Q09ML1UPXe\n\
9m32+/eK+Bn4qPk4+cf6V/rn+3f8B/yY/Sn9uv5L/tz/bf///+4ADkFkb2JlAGTAAAAAAf/bAIQA\n\
BgQEBAUEBgUFBgkGBQYJCwgGBggLDAoKCwoKDBAMDAwMDAwQDA4PEA8ODBMTFBQTExwbGxscHx8f\n\
Hx8fHx8fHwEHBwcNDA0YEBAYGhURFRofHx8fHx8fHx8fHx8fHx8fHx8fHx8fHx8fHx8fHx8fHx8f\n\
Hx8fHx8fHx8fHx8fHx8f/8AAEQgASAEAAwERAAIRAQMRAf/EAaIAAAAHAQEBAQEAAAAAAAAAAAQF\n\
AwIGAQAHCAkKCwEAAgIDAQEBAQEAAAAAAAAAAQACAwQFBgcICQoLEAACAQMDAgQCBgcDBAIGAnMB\n\
AgMRBAAFIRIxQVEGE2EicYEUMpGhBxWxQiPBUtHhMxZi8CRygvElQzRTkqKyY3PCNUQnk6OzNhdU\n\
ZHTD0uIIJoMJChgZhJRFRqS0VtNVKBry4/PE1OT0ZXWFlaW1xdXl9WZ2hpamtsbW5vY3R1dnd4eX\n\
p7fH1+f3OEhYaHiImKi4yNjo+Ck5SVlpeYmZqbnJ2en5KjpKWmp6ipqqusra6voRAAICAQIDBQUE\n\
BQYECAMDbQEAAhEDBCESMUEFURNhIgZxgZEyobHwFMHR4SNCFVJicvEzJDRDghaSUyWiY7LCB3PS\n\
NeJEgxdUkwgJChgZJjZFGidkdFU38qOzwygp0+PzhJSktMTU5PRldYWVpbXF1eX1RlZmdoaWprbG\n\
1ub2R1dnd4eXp7fH1+f3OEhYaHiImKi4yNjo+DlJWWl5iZmpucnZ6fkqOkpaanqKmqq6ytrq+v/a\n\
AAwDAQACEQMRAD8A9U4qhNU1aw0y2NzeyiNKhUUAs7ueiIgqzMfAYqxrU9b16Sz+uzuNC0xzwiWi\n\
TX8rEEhQGPpRE0O3xEd6YqoTaJaS3MS/o+41mOSFZ/Wv5rhjIGqSqhgLeNlAHwtxqT2G+FCGj8v2\n\
5luo/wDDNsY04ul0bYRcNzyRER3klZfhoRxrvv0BVbkSOyu9NtLBr7TLy6RnlihnaeKMoORX6vOJ\n\
eRKVfgArcRtuKYqnUfmPUdMJXXI45rNSAdWswTGlen1iE8nhr41K/LAlkcckcsayROHjcBkdSCpB\n\
3BBHUYquxV2KuxV2KuxV2KsV/MzX/MWheU59Q0C0+t36uiEcDJ6cbGjScF3am331OwzK0eKE8lTN\n\
BxNblnjxmUBZRH5e6zrus+UrHUdctfqmpTB/Vj4NHUK5CPwbdeSgH+zI6vHGGQiJsMtJknPGJTFS\n\
ZFmO5LsVdirsVdirsVdirsVdirzLyF548/6x541TS9a0r6rpVuJSj+i8folHCxr6rfDJzX7+o2zZ\n\
6rTYoYhKJuTq9Lqs080ozjURfT9LM/MvnLy15ajibWb1LZrgkW8VGeSQggHiiBm7jfpmFh088n0i\n\
3NzamGL6zSdZS3vOfy485+fdb8yaxY+YNI+pWFoGME3pPHwkDhVh5MSJOSEtUeHgRmx1enxQhEwl\n\
ZLrdHqc05yE41EfivN3nrzp570jzro2laLpP1vSrv0/Xm9KR+ZeQrIvqKQsfBAG36dTtjptPinil\n\
KUqkF1WpzQyxjCNxPl5s/vr6zsLSW8vZkt7WBS800hCoqjuScwIxMjQ5uwlIRFnYIPy95k0fzDYH\n\
UNIn+s2YkeITcWQFk2agcKafRk8uGWM1LYsMWaOSPFE2ERq2qWul2Et7ck+nGBRFFWd2NFRB3ZmN\n\
BlTawZL6ae+fVZ3S91W2eVLzSYyfWt7anBlsqkcnib+8cLVmHEEDqVQiapLoul31haIt/aQSgxeu\n\
vKGBo6y8KIkTSzfDydB8KUqz9cUID61ePOLXWdTmnu6mK3022Y21shjkKqo9P00KsicVf4gK7jah\n\
VVvqMcct0Bo9xarGtwILr1zHRvWDEvIknxfVqcOKFi3t1CqyDUJDcNqujPHqxir6lrqEazTCJWjV\n\
KT/FKjlmPBGdthXr8OKou21OQRFNID2NzdtHJfy3LwsIYXm+2GlB9SNhJvJv9njRSQMVTfTdX07S\n\
J3l0y7W88vK6R6kkQb07OaX7MsJNV9Fz9tFJ4dRtilnIIIqNwcCpX5o1ltE8u6jq6RCdrG3knEJP\n\
EMUWtK0NMtw4+OYj3lqz5OCBl3C0n/LTzvL5y8vPq0totkyXD2/pK5kBCKjcqkL/AD5drNN4M+G7\n\
2aNFqvHhxVW9In8wfNknlPyvca3HbC7eB4kEDMUB9Rwn2gG6V8MjpcHizEbpnq9R4OMzq6Yjpn5z\n\
ahrWj2jaB5fk1XXpkeS8s4ZKQWiiV44/VmZR8ThOQXbbvmXPs8QkeOXDHv7/AIOHj7SOSI4I8U+o\n\
7veUAv55a3o2tw6b508utpUc1D9YjctxQmnMKQRIoPXi23udsn/JsZx4sUuJr/lSUJiOWHCzzz/5\n\
vbyt5Un12CBb30miCRF+CsJXC15AN/NXMHS6fxcnATTsNXqPCxmdXSSz/mRqn/KsIPOtrpSTSN8d\n\
zY+q1EiErRF1YISaEAnbpXwy4aOPjnET8Wg62X5fxRH4fGk88gecIvNvli31lIhbySM8dxbhufpy\n\
RsRTlQVqtG+nKNVp/CmYt+k1AzYxPkmPmLWrfQ9Cv9XuBWKxheYpWnIqPhQHxZqKMrw4zOYiOrbm\n\
yjHAyPQMa0f8yYP8Bp5v8yQLpVtMzfVrdGMryLXjGFBCEu5ViB/LvWlcycmjPi+HA8RcXHrR4Piz\n\
HCEBo/nj8w/Mlr+ktB8uW1vpTk/VZdSuWSSZQftKkamg/DwJyzJpsOM8M5ky8gwxarNlHFCAEeln\n\
n9iYeVfzKi1PXZ/LOt2DaJ5ktxUWUkiyxzKF5coZQFDfD8VKdOhNDSvPo+GHHE8UO9ng1olM45jg\n\
n3d/uS/zH+ba6H+YEHlm5tIksXWOSfUpJSvpoyF2Yrxp8NPHLMOg48XGDv3MM3aAx5hjI277QGk/\n\
nXc6l5ngt/0O9j5Zkjnm/S92HUmG3heVpQAvCnwUoCcnk7OEYXxXPbYebVj7SMsgHDWPf1HyFo/T\n\
vP3njzJbS6l5V8vwNo6s6W1xqFwYpLkoaExxqKLuKfE1K9+uQnpcWM8OSR4vIcm3Hq8uUGWOI4el\n\
nmn3kHzbqfmXT7yfUdKbSbmxunspYWk9SskQBcj4VpQtTv8APKNVgjjIAPECLb9JqJZYkyjwkGkj\n\
8kfmpceZfOuq+W5NOS2j01Lh1uVlLl/QnSEVUqtK869cu1OiGPEJ3d191tGm1/i5ZY6rhv7DTzL8\n\
+L/zLca/pQ1XS47FIHnXTmSdZvXj9RKOwX7HRdj45s+zIwEDwm+V7cnVdrTmZx4o1V1vze2eWNW8\n\
73t5LH5g0GLSrVY+UU0d2lwWk5AceKjbaprmlzY8UR6JcR91O9wZMsj648I99pB/ysPzdrgmk8me\n\
WzeafEzxpql/MttFK6VB9KIkOw5Cla/OmX/lMcP72dHuG7jDWZMn91C495NIDRvzi1W280QeWfOm\n\
i/oe+uSiQ3Mb84i0h4oafEODNUc1cgHY9yLMnZ8TAzxS4gGvF2lIZBjyx4ZFHfnVfeY4fKWoW9jp\n\
iXOlTWzfX75p1jaD4xTjEd3+jK+zowOQEmpXsO9t7SnMYyIxuNbm+TEvyW1fz1b+U7e30rQIb7Sz\n\
dSc757tIWHJhz/dnf4fxzL7Rx4jkJlKpVypw+zMmUYwIwuN87/QzrzPLqWp6vLDp0RuRo6j04o5U\n\
hc3cq1aRWkV1JgiYU+E0Z80jvUDaRX2r3lpGyR2usXKSPfXlqJYjFaBijOUlSIi4lblGGodqkYUK\n\
OsKI544dOC2dvE7WOnOPUQW8SloriYOAUbkRL6nJgaKrA1xVdZyW+nW8MNoy3tzAJBqumTIsU0kN\n\
wP35iekaSf3YYK3xUFKj7OKqg1SOzNlBqNx6ltpk11dFzyZrkECaChUHkyiZXcDoN+gNFUBqVxHM\n\
YL9byx/Tgke7kt4VRjGoBkVPVkqpk5KqqCgPI/61VUfpWmwaqk1hHII7mNDc6bcHlIY5VpHcxyFl\n\
USJLySSRKUPqdBtiqhaTarFpxVPqdlpn1yQ62l1IPWeRn/0qOUtQcFDcVpVmXhirKfJV+j2c2mCY\n\
zrYcDZznrLZTr6ls5rTfhVD/AKuBK38y/wDyX/mD/mBn/wCIHMnR/wB9H3hxtb/cz/qliP8Azjl/\n\
ygM//bQm/wCTcWZfa/8Aej+r+twexf7k/wBY/oTH8+//ACWmof8AGW3/AOTy5X2X/fD4/c3dq/4v\n\
L4fet/IPTra1/LayuYlAlv5biadu5ZJmhH/CxDD2pMnMR3V+tHZMAMAI6399JJ/zkvZwP5S0u9ZQ\n\
biG/EMb9wk0MjOPpMK5d2PI+IR5fpcftuI8OJ68X6D+pv8wZHk/5x+06Rzyd7LS2Zj3JERJx0o/w\n\
s++X6U6s3oh/Vj+hkX5S2dtfflLpVldIJLa5t7iGeM9GR5pVYfSDmPr5GOoJHMEfcHJ7PiJaaIPI\n\
g/eWGfkndXHlnzpr/kO/f/djTWZbYO8WxKj/AItgKv8AJczO0YjJjjlHx/HkXB7MkcWWWGXw/HmN\n\
2SfnDJPrVzoXkSzcrNrdyJr8qRVLO3+JiQfEjkvumY3Z4EBLKf4Rt7z+PtcrtEmZjhH8Z39w/H2M\n\
G/5yFuFj1ny75Zt0aPTrS1WSO3gFTSRzAqqmwJVIaL88zuyh6ZTPMn9v6XX9sH1wxj6QOny5fB6L\n\
bfmdBa20Vtb+S/M0cECLHDGum7KiDiqj952AzXS0ZJs5Mf8ApnZx1wAoY8n+l/a84/MHXNT1rzto\n\
Wv6L5e1mzu9MZFuPrVm0bERy80HwGTajMDXNjpcUYYpQlKJEu4ut1eWU8sJwhMGPeF35i6Xb6r+f\n\
WmafcoJLadrITxt0aMfE6n/WUUx0kzHSkjnunW4xPWRieWz2D8xdGvdW8javpmnD/SprekEa7Fij\n\
B/TH+uF4/Tmo0mQQyxlLlbudZjM8Uox508g/LT86rXyvpMXlnzHYTxpYu6RXES/GgdyxWaJ+B+Fm\n\
O43p28dvrOzjllxwPN0uh7TGKPh5Advxu9u8ueZvL/mKxN9ol3Hd2/KkhSqsreDowVlPzGaTNhnj\n\
NSFO+w54ZBcDYeL/AJMf+Tk80f8AGK+/6jos3PaH+LQ+H+5Lo+zv8an/AJ3+6Cr/AM5I/wDHa8s/\n\
6s3/ACcjwdj/AEzT239UPj+h7xmiegYzqHnzyB5eK6fPqdratB+7Wxtx6jR06J6MAdl+VMyYaXLk\n\
3AJ8/wC1xZ6vDj2MgK6fsDxL8+PNtnrWoaJNp9nd24tVmZL66ge3E3JoyvpCQKzBONa0/azddmYD\n\
ASBIN9AbdF2tqBMxoEVe5Fdz2b82f/Jc69/zDH/iS5p9D/fR97vNf/cS9yRf849/+S6i/wCYqf8A\n\
WMv7V/vvgHH7I/uB7yl6fo/UpICxvE1S9kkuoZrUQXES/WpWZTNAayqvp8AWoBQdc1zsmU+WayT3\n\
0sZLLcPLzY/E7Wtpys7eNSf5mjeQn/mrFLBbSKSza0uZP0fJBayxSpBBaGK7P1dxIFM5tY/iHD94\n\
eQqAcUM5n1S51TW7G0vbGBdH1G2aa2NwokldVjDSBGRh6b0kG1DsK1rgSxG3gsbcW8pu2nke/tml\n\
sqhmKyqsziqqQxYcl+18RqOophQnEnm+4GmXFsuiJBZ3Ba1k+riVW5TKVVh+59Mmvi334ql3la0u\n\
Br+mc5tOeNpOSmwszBKQqFgfUNtFVNhy+LfFUdrgmi1trkPbQ3LrzkurhI2iSe2cWskimUhU5pNC\n\
x8ONNztiqZeWrh11ywlfUIdTluobqzurq3cSoZImS6iXmqxqSqTONloBtgSnfn2yuL3yTrtrbrzn\n\
lsZxEg6s3pkhR7npl+lkI5Yk94cfVRMsUgOfCXm//ONvmDT20G+0J5UTUIrprmOEmjPFJGi1UHrx\n\
ZDWnTbNl2viPGJ9Kp1nYuaPAYX6rtMf+chdesLfya2j8xJf3ssT+gpqyQxuGMrgdF5cVFepOVdlY\n\
icnF0Db2xlAxcPU/i06/I7/yVuif9HX/AFFzZT2l/fy+H3Bu7L/xePx+8pF/zkp/ygtj/wBtSL/q\n\
Hny/sf8AvT/V/SHH7b/uR/W/QUP59/8AWetM/wCYHSv+IxZLS/42ffL9KNV/iQ/qx/Qyv8l//JZa\n\
H/xjl/6iJMxe0f7+X46OV2Z/i8fx1LB/zxs7ny75q0Dz5p6/vI5FgulGwZ4qsgYj/fkXND7DM3s2\n\
QyY5Yi4PakTiyQzR93494tP/AMr5D5q80a75+mjdLeRhpuiRy9Ut4gGdqbgFzTodjyFco1o8KEcQ\n\
959/4/Q5GhPjZJZj/Vj7vx+lj3/ORmgX0c+kebLNCy2dLe5elRHxk9SBj/klmYfOnjmR2TlFSxnr\n\
+C43bOIgxyjpt+p6r5R82aR5o0WDU9OmVxIq/WIAwLwyEfFHIOoIP39Rtmqz4JYpcMnb6fURywEo\n\
/wBiI1LzHounX1lYXd0iX2oSCK0tQayOTXfiNwopux2yMMMpAkDYM55oxIiTvLk8a82f+tF6P87X\n\
/iDZucH+Jy+Lpc/+PR+H6Xtuq6pY6VptzqV9J6VnaRtLPJQmiqKnYVJ+QzSwgZSERzLu5zEImR5B\n\
LtS8u+UPNNkk19Y2up29xGDDdcVZjG4qDHMvxrUd1bLIZsmI0CYn8dGvJhx5RuBIH8bF5X+R2kix\n\
8++bI9Llaby/alraKatVdhMfR36OVRX+IfxzadpZOLFDi+s/qdT2Xj4c2Th+gbfagfyY/wDJyeaP\n\
+MV9/wBR0WT7Q/xaHw/3Ja+zv8an/nf7oKv/ADkqfT1Xy1KwIjC3HxU2+F4icHY/0z+H6U9t84fH\n\
9D038zNUvLP8vNZv9MkIn+rAwzRE1CSMqs6svgjEgj55rNHAHNES73a66ZjhkY86YZ/zjlpeg/4X\n\
uNTijjk1k3LxXU7AGWNAq8EUndVYGu3U/LbN7XnPjEf4acHsbHDw+IfVbFv+cldTsLjXNJsoJ1lu\n\
rOGU3Uampj9VlKBqbAkKTTrT5jMrseBEZE8i4nbeSJlGIO4u3rn5qxvJ+XWvqiliLRmIHgpDE/QB\n\
mo0J/fR97udcP3M/cxv/AJx2uYZfy/aJGrJb3kySr3BYI4/Bsye1okZfg4vY8gcNdxKl5eN3I+ix\n\
jSbee0jFk0uoPYyvLGypEAFuEcfGrDclaKv832c1rtEbo8OpTQaPHaF5JbaSshRvhhQXkizCQVWv\n\
qtFUE1+ww2/aVbv302atoi0uleT1SEA2eO8qQ3WpDLXb76GiqzzTdXsvlXTJdK5KdJt4ZpruPdon\n\
aJUWPnyUr8LktxVj0rQGuKoCJNbs723ePUY47S1jOoiYky+ml4SlZHZC0rVoeJarDpTsqs06PWpZ\n\
I7V/Ut44LuCadLoNHXiVIWOivybg4J5caVHjiqa2zQ3FlaQ6VwN+lo6EIgDfFZxgqCONasr0364q\n\
smjne5sLZorkiGK7rFbsDeITJbrKy1Bpylb1ELGtN6jaiqt5ejgi1vTbW0S4ggtL65T0rooZNrFS\n\
1VRVC/FKCetTvWpxV6HgS8ok/LT8nvN+rT3OkX3G8B9a5i0y5QAFm+3wZZONT/LQZtRrNRhjUht5\n\
h1B0OmzyuJ3/AKJZHa/lB5IttCvNHjtZDFqAjF7dtIWuZBFIsqgyH7I5INlAGY8tflMxK+XLucmP\n\
Z2IQMa58+9M/IyeVLTRV0fy1eJd2Wms8bBJRMyNI7SEOw/ymOVanxDLimKJbtMMcY8OM2IqvnDyf\n\
ofmrTI7DWQ5tIJhcr6b+mQ6Iybt4cXODT6iWKVx5p1Gnhljwz5c0kv0/LjVvII02bU4pPK9iLe0a\n\
6ScBVNuE9JGlH7X2cuic0MvEB6zZ5d7RIYJ4eEkeGKHPu80+8nWWg2XluytdAmFxpEasLSYP6oYG\n\
Ri3x9/iJyjUSnKZM/qcjTxhGAEPpS/8AMGXyLcaO+k+bL+C2trgpIsbyiOYlGBDRgfH1FCQMs0oy\n\
iXFjBJa9WcRjw5CAD5rfIeq+QY9Ng0LyvqVvPFaK3p26ygzEFi7sVNGbdtzTHVQy8RnkB3RpcmER\n\
EMZG3mnPmHU/L1hpzHX57eDT7k/V3+tlRFIXUn0yH2NVU7ZTihOUvRdjubs04Rj6yOE7bvONX/Lb\n\
8o9OWHXRq8ug294oltZLW9ESSK1HBi5iRyCCDRc2WPWaiXo4eKu8OtyaLTR9fFwX3STj8v8ASfym\n\
jvmn8uXUGpawFJe5nmM93xGxZRIar1oWRRlOqyagipgiPyDdpMenErgRKfvsp5ffl75cvfNkHmmd\n\
JTq1twMTCQiP92CFqn05RHVzjjOMfSXIlpISyDIfqCca1oum61pc+l6nD9YsbkBZoeTLUKwYfEhV\n\
hRlB2OU48koSEo8w25cUZxMZCwWHWv5M+XrOF7W01XWLfTZK+ppsV6yW7BvtAoqgkHvvmZLtGZ3M\n\
Y331u4UezYDYSmI93Fsy/Q9B0fQtOj07SbVLSzjqViSu5PVmYkszHxY1zEyZZTPFI2XNxYo448MR\n\
QSfy/wDlz5a0HzBea9p6SrqF+sq3DPIWQiaVZXotNviUZbl1c8kBA8g04tHjxzM4/UUV5v8AJWge\n\
bdOWx1iFnSJucE0bcJY2IoSjb9R1BBGR0+pniNxZajTQzRqSB8tflxougI0UV3f39s0LWy2l9cNN\n\
brC/2kWEBY6U2+zk82slk6AHyG/zYYNHHGKuUhy3Nj5ckjH5DeT4b+S80691PS/U+1BZ3IjTjWvG\n\
rI8lP9nl/wDKeQipCMveHH/krGJXEyj7imt5+UPkK70aLSX07hDDIZluEdhcGRxR3eUks5am/Ko+\n\
4ZVHX5RLiv8AU3S7PwmPCR+v5p/pXlzTdN0c6RGJLizdWSUXUj3DOrjiwZpC2xG1OmUTzSlLi6+W\n\
zkwxRjHh5jz3YlYfkl5T069luNNvNUsYpyPWtLa8eKJlBqEYqBKV+b5ly7SySFSET8HCh2ZjhK4m\n\
Q8gfwftS25trmK4udLk1SaygtJ5YbeyghnuZZebPPEUjjIj+xcLQsCap2pmA7BkvlX0xql1bTxSW\n\
t0SdRtI2BjYwXnxTRutTX07jlUdtqYEpXc2DrMs4kL+tK3GHiuxaO7U0IHI/3Q/jWi0KFG6tJLXR\n\
Ht0JuoLr60gsHma3CFZCvJSlBIGDp8Em2/2qdFUs0DT44ZGpKst/pbxKwPrRqJSks6GVZFSnxxCP\n\
psKkeyrK7qJTdacvISyypLPcSUIq9x+/Wm+wAtWC17CmKoPyvYNb32mzGXl68Y4igHH/AEON+v8A\n\
z0p9HviqU6rcW36SuLpLe5v7ZZVtR6HrevMLd+VzMJYAOLesycakKRHxFBSirI9Bt45vMitDNcXN\n\
tp9nzD3jO0yy37K4Q8/iBWKEbH+bAll2KvCYbYeSPz+RR+70zzEGCHt/pZrwHYUukA/1c3hPjaT+\n\
lD9H7HQCPgaz+jP9P/Hnqf5ieYx5d8mapqitxnjhMdqR19eX93GR/qs3I+wzV6TD4mQRdtrM3h4p\n\
S8vteRfke2peVfPt75W1dPQn1O0imWMn/dqRidF+fpSPy9xTNv2lw5cQyR/hP7HTdlcWHMcctjIf\n\
telfnB5hl0fyTdRWtW1HVmGnWSJuxe4BDcab1EfKnvTNboMXHlF8o7n4O07RzGGI19UvSPixT8wf\n\
K8Plj8iv0OlDJA1s1zIP253nVpG+XI0HtTMrS5jl1XF7/ucTV4Bi0nB3V96O8o+ZB5a/IW11oKGk\n\
tbaX0FPQyyXLxx19ubCvtkM+HxNWY95/Qz02fwtGJ9w/Sl/5G+VINVtLrztr4GpavfzuttNcgScE\n\
jorOobYMWqvsBQUyztLOYkYobRAauytPxg5p+qRKZfnh5V04eVn8y2ES2WtaNJDLDeW4EUhRpFjK\n\
llpXjyDL3FNupyvs3OfE4DvGXRt7VwR8PxBtOPUMU/M7zLL5l/JLy9q84AuptQjS5p0MsUNzG7U7\n\
civKnvmVosPh6mURy4f1OJrs/i6WEjz4v1sn/LD8vdG1Pypp2teZbddW1C6to47dboc47e0hHpwR\n\
RIfhHwKGJp1OYut1co5DGB4QD06nq5eh0cZYxLIOKRHXoOgYR+cnliy8jeZtE8weWk+o+uzyCGMn\n\
gk1uUJKg9FdZKFenXM7s/Mc8JQnv+1wO0sIwZIzx7fsfRMMqywpKtQsihlB60YVzniKelBX4Fdir\n\
sVdirsVdirsVdirsVdirEPOttdWFwmv2cjxKEW31ExFVbgG5RSVZZAArEo7cTRWr2xVBm2ngt7FH\n\
1B5fNqE3ds8pMkQ9dTW0LV3idY+OxrUc8KpVPd+YEuDa27/WdR05/rj6dLbssYWSoYkiRiVVZyRx\n\
rXpihDpryKLeO9gS4iCxlo1aFHpWAOwjuJhI3KKDjXgn2ie+yqy+udKaJvT0uRFlcszyC1iUAmV+\n\
I4SvtVkAHSgpiqMj8w6tcNE1okV/qAjVWjRVkHJIjFs1vPckBfVY/GqCrGtNsVWwPqrsLW31Jl/R\n\
S/Vr2c25X6vG6+k8gIdvjCx0WgO+Ko2Sy/RS2+vaJqLR6UONu9ou8jrGQsdusbeojuZOSj4VYM7M\n\
SemKsv8ALemXFjp5e84nUbyRrq/Zenqyfsr/AJKKAg+WBKa4q8p/5yF0CS48tWfmC1ql7olwrGVd\n\
mEUxCk7d1kCEeG+bXsrLUzA8pB1HbGK8YmOcD+PtpB3XmOD8xte8maRAQ9nHEuua5GvxKskPwLCd\n\
u0nJT4hhk44Tp4ZJHn9Mf1sJZhqZ44jl9cvh0+al+e9rcaJrvlzzzZLWazmW2uBWgbgTLGp2/aX1\n\
FY/LD2ZIThLEev4/UjtUHHOGYcxt+n9aZwXtr57/ADUsZrVhPoHle0S8V9ij3l2oeLoeqrxI8GQ5\n\
UYnBgIP1zNfAfj7W0SGo1AreGMX8Ty/HkmX59/8AktNQ/wCMtv8A8nlyvsv++Hx+5t7V/wAXl8Pv\n\
YhdWk9z/AM4zwCFeTQoJmUdeCXxLH6BvmYJAa3f8elwjEnQbfj1Lvyg/Ln8uvM3km3vtQ00XWpxS\n\
zQ3souLhDyDlkqsciKP3TL0GDX6vNjykA1HpsF7O0WDLiBkLlve5/X3Mxl/Ir8sHWi6S0RrXktzc\n\
k/L4pGGYY7Tz/wA77A5x7K0/837T+tiX54+XNK8u/lhpmlaVGYrKLVUZEZmcgvDcM3xMSepzL7Nz\n\
SyZzKXPh/SHC7Vwxx6eMY8uL9Bemfl+iJ5E8uhRQHTbRqe7QIT+JzWao/vZf1j97tdJ/cw/qj7nl\n\
3/OT3+8nl7/jJdfqizadjc5fD9Lqe3OUPj+h7Rp/+8Ft/wAYk/4iM00+Zd7HkiMil2KuxV2KuxV2\n\
KuxV2KuxV2KrZI45Y3ikUPG4KujCoKkUIIPY4qxFrVfLN0slzB9b0WMEWV6QzyWIJr6coAJMP8sg\n\
3UbHamKoa+ill0qC91E/XNRmnhi0e4s5UjuKykKxjmQcKUBcrx406+OFCRSjWbSAyQava3GniVra\n\
GHUU9BybKXb02T1EZI5P2tloeOw2CqYT2mr+rHBYwaUb0RtPdwmQc4w0v1hgyoGkcV4UIUEKfFqh\n\
VDwCYXGmSatrLyxavy9IWIWzhKu6KxM8xSQ8hxAVADxX4dsVT6H0tDivLTVIobbRGLRWNpAvKSVy\n\
wZfT48ZXkIbrxJqOopVglF6Jok09xDqOoW62cFtU6VpC0K2/PdpZKbGU12A2QbDfFWS4q7FUFrml\n\
W+r6Pe6Xcf3N7BJA560EileQ9xWoyeOZhISHRhlxicTE9Q88/Jb8stV8ofpO71lYvr11whg9J+YE\n\
KVZjWg+0xH/A5sO0dZHLQjyDrezNDLDZlzLK/wAx/K8nmfydqGkQhfrcirJaFjQCaJg679uVOP05\n\
i6TN4WQSPJy9Zg8XEYjmln5Q+Rbnyh5Ye1vwn6Uu53muyhDAAfBGgYAVAVeXzJy3X6kZp2PpDV2d\n\
pDhx0fqJ3Rf5qeWtU8y+TLrSNMCNeTSQsgkbgtEkVmqfkMhos0ceQSlyZ67BLLiMY8zX3qnkHyxc\n\
aX5BsfL+sxRvIkM0N5ACJI2WWRyVJ6EFX3warMJZTOKdJgMMIhL4sEg/LTz/AOR9auL/AMh3MF9p\n\
d1T1NKvW4kjegapRW4V+Fw6t2+ecdZhzxAyipDqHXjRZsEicJBiehZA8351azH9TNpp/lqJ9pr/1\n\
PrU4U9TCilk5f633jMetNDe5T8uXzconVT2qOPz5n4KX5m/l7rms+QtK8vaTL9du7C5heW5u5OLy\n\
LHBLGzsxrVizjJaPVxhlM5bAjp7wx12jnkwxhE2QRz9xZr5V0+503yvo+nXQAubKxtrecKagSRQq\n\
jUPfcZhZ5iU5EciS52CBjjjE8wAGDfnZ5B8w+b4NITRkiZrNp2m9WQR7SBONK9fsHM7s7VQxGXF1\n\
pwO09HPMI8PS3pFpG0VpDE/2kjVWp4gAHNbI2XZjkq4EuxV2KuxV2KuxV2KuxV2KuxV2KuIBFDuD\n\
irG73yPZGcXWkynTLlGMioiLJb82FC4ianBiNuUbKcVSO98qeZFtbS2W1t50s1aJJLecoXieVJmV\n\
47hW6vENxLWld98KFb6p5sOryXyaW8Z5zvH+9tgQbiJItn9R/sekrbp9GKt2HlHzK9hDYXE0FtaR\n\
SetF6jNeSo1PsqoW2h49+LK4xSyTTPLen2Nx9ccyXmoleLX903qS0/lXoqL7IBgVNcVdirsVdirs\n\
VdirsVdirsVdirsVdirsVdirsVdirsVdirsVdirsVdirsVdirsVf/9k="]]]]]],
   Selectable->False],
  DefaultBaseStyle->"ImageGraphics",
  ImageSize->{340.57142857143094`, Automatic},
  ImageSizeRaw->{867, 236},
  PlotRange->{{0, 867}, {0, 236}}]], "Input",
 Evaluatable->False,
 CellChangeTimes->{{3.7381366853360243`*^9, 3.7381367052729826`*^9}, {
  3.738136743209589*^9, 3.738136755130842*^9}},
 TextAlignment->Center,ExpressionUUID->"330a98a7-112d-4f4d-8167-d6a1c4d8f000"],

Cell[BoxData[
 RowBox[{"\[IndentingNewLine]", 
  RowBox[{"(*", "               ", 
   StyleBox[
    RowBox[{
     RowBox[{"Method", " ", "of", " ", "Higher"}], "-", 
     RowBox[{"Order", " ", "Operators"}]}],
    FontFamily->"Anastasia",
    FontSize->21,
    FontWeight->"Bold",
    FontColor->GrayLevel[1]], 
   StyleBox["               ",
    FontFamily->"Anastasia",
    FontSize->21,
    FontWeight->"Bold"], "*)"}], "\[IndentingNewLine]"}]], "Input",
 CellChangeTimes->{{3.7313050896715584`*^9, 3.7313051685211544`*^9}, {
   3.731305246135953*^9, 3.7313052565582037`*^9}, {3.7313057174924407`*^9, 
   3.7313057207739687`*^9}, 3.7381367491935225`*^9},
 TextAlignment->Center,
 Background->RGBColor[
  1., 0., 0.],ExpressionUUID->"49633b5f-90fe-4cd7-a58c-68ec54469c8e"],

Cell[BoxData[
 RowBox[{
  RowBox[{"(*", "\[IndentingNewLine]", " ", 
   RowBox[{
    RowBox[{
     StyleBox["Supplementary",
      FontWeight->"Plain"], 
     StyleBox[" ",
      FontWeight->"Plain"], 
     StyleBox["Code",
      FontWeight->"Plain"], 
     StyleBox[" ",
      FontWeight->"Plain"], 
     StyleBox["to",
      FontWeight->"Plain"], 
     StyleBox[" ",
      FontWeight->"Plain"], 
     StyleBox["the",
      FontWeight->"Plain"], 
     StyleBox[" ",
      FontWeight->"Plain"], 
     StyleBox["article",
      FontWeight->"Plain"], 
     StyleBox[" ",
      FontWeight->"Plain"], "\[IndentingNewLine]", "Method", " ", "of", " ", 
     "Higher"}], "-", 
    RowBox[{
    "order", " ", "Operators", " ", "for", " ", "Quantum", " ", 
     "Optomechanics"}]}], 
   StyleBox["\[IndentingNewLine]",
    FontWeight->"Bold"], 
   StyleBox["*)",
    FontWeight->"Bold"]}], 
  StyleBox["\[IndentingNewLine]",
   FontWeight->"Bold"], 
  RowBox[{
   StyleBox["(*",
    FontWeight->"Bold"], "\n", 
   RowBox[{
    RowBox[{
     StyleBox["Reference",
      FontWeight->"Plain"], 
     StyleBox[" ",
      FontWeight->"Plain"], 
     StyleBox["\[IndentingNewLine]",
      FontWeight->"Plain"], "SREP"}], "-", "18", "-", "10377"}], 
   "\[IndentingNewLine]", "*)"}], "\[IndentingNewLine]", 
  RowBox[{"(*", "\[IndentingNewLine]", 
   RowBox[{
    StyleBox["Journal",
     FontWeight->"Plain"], 
    StyleBox["\[IndentingNewLine]",
     FontWeight->"Plain"], 
    StyleBox["Scientific",
     FontSlant->"Italic"], 
    StyleBox[" ",
     FontSlant->"Italic"], 
    StyleBox["Reports",
     FontSlant->"Italic"]}], "\n", "*)"}], "\[IndentingNewLine]", 
  RowBox[{"(*", "\[IndentingNewLine]", 
   RowBox[{
    StyleBox["Author",
     FontWeight->"Plain"], 
    StyleBox["\[IndentingNewLine]",
     FontWeight->"Plain"], "Sina", " ", "Khorasani"}], "\n", "*)"}], 
  "\[IndentingNewLine]"}]], "Input",
 CellChangeTimes->{{3.738136455241258*^9, 3.738136541465562*^9}, {
   3.738136953247366*^9, 3.7381369587471714`*^9}, 3.7403091460615587`*^9},
 Background->RGBColor[
  1, 0.925, 0.925],ExpressionUUID->"19a83e23-1906-4358-a229-834447c2c121"],

Cell[BoxData[
 RowBox[{"(*", "\[IndentingNewLine]", " ", 
  StyleBox[
   RowBox[{
   "Mathematica", " ", "Code", " ", "for", " ", "Generation", " ", "of", " ", 
    "Normalized", " ", "Sideband", " ", "Inequivalence"}],
   FontFamily->"Cooper Black",
   FontWeight->"Plain"], 
  StyleBox[" ",
   FontFamily->"Cooper Black",
   FontWeight->"Plain"], 
  StyleBox["\[IndentingNewLine]",
   FontFamily->"Cooper Black",
   FontWeight->"Plain"], "*)"}]], "Input",
 CellChangeTimes->{{3.73130415903319*^9, 3.7313042712785945`*^9}, {
   3.7313044183825703`*^9, 3.73130444071229*^9}, {3.73130466532016*^9, 
   3.7313048345078154`*^9}, {3.731304924854148*^9, 3.7313049303859143`*^9}, {
   3.731305030311468*^9, 3.73130504585929*^9}, 3.731305086111961*^9, {
   3.7313052681997023`*^9, 3.731305287498064*^9}, {3.7313054120490255`*^9, 
   3.731305426456279*^9}, {3.731307413728625*^9, 3.731307495844961*^9}, {
   3.7381360680879183`*^9, 3.7381360690720577`*^9}, {3.738136295243236*^9, 
   3.738136391459115*^9}, {3.7381365662929564`*^9, 3.738136578730114*^9}, {
   3.7381369300291595`*^9, 3.738137001046481*^9}, {3.7381370792785535`*^9, 
   3.738137089200137*^9}, {3.7381371208554544`*^9, 3.738137134089326*^9}, {
   3.7381373182099333`*^9, 3.7381373251629267`*^9}, {3.738137462158822*^9, 
   3.7381374672993855`*^9}},
 Background->RGBColor[
  1, 0.9, 1],ExpressionUUID->"e7a8823a-72f1-42ad-ad4e-8cbdb3c8ac25"],

Cell[BoxData[
 RowBox[{
  RowBox[{"(*", "\[IndentingNewLine]", " ", 
   RowBox[{
    RowBox[{"Copyright", " ", 
     RowBox[{"(", "C", ")"}], " ", "2018", " ", "by", " ", "Sina", " ", 
     "Khorasani", "\[IndentingNewLine]", "Vienna", " ", "Center", " ", "for", 
     " ", "Quantum", " ", "Science", " ", "and", " ", "Technology", 
     "\[IndentingNewLine]", "University", " ", "of", " ", "Vienna", 
     "\[IndentingNewLine]", "Vienna"}], ",", " ", 
    RowBox[{"Austria", "\[IndentingNewLine]", 
     RowBox[{"Email", ":", " ", 
      RowBox[{"sina", ".", 
       RowBox[{"khorasani", "@", "ieee"}], ".", "org"}]}]}]}], 
   "\[IndentingNewLine]", "*)"}], "\[IndentingNewLine]", 
  RowBox[{"(*", "\[IndentingNewLine]", "  ", 
   RowBox[{
   "Distributed", " ", "under", " ", "the", " ", "terms", " ", "and", " ", 
    "conditions", " ", "of", " ", "the", " ", "Creative", " ", "Commons", " ",
     "Attribution", " ", 
    RowBox[{"(", 
     RowBox[{"CC", " ", "BY"}], ")"}], " ", "license"}], " ", 
   "\[IndentingNewLine]", "*)"}]}]], "Input",
 CellChangeTimes->{
  3.731305433800541*^9, {3.738137127698843*^9, 3.7381371300581045`*^9}, 
   3.7381372368687334`*^9},ExpressionUUID->"730e465b-aca8-44fb-bcf6-\
eb1e1b45df56"],

Cell[CellGroupData[{

Cell[BoxData[{
 RowBox[{
  RowBox[{
   RowBox[{"Clear", "[", "\"\<Global`*\>\"", "]"}], ";"}], 
  "\[IndentingNewLine]"}], "\[IndentingNewLine]", 
 RowBox[{
  RowBox[{
   RowBox[{"g0", "=", 
    RowBox[{
     RowBox[{"(", 
      RowBox[{"2", "Pi", " ", "0.112", " ", "Mega"}], ")"}], "/", 
     RowBox[{"(", 
      RowBox[{"2", "Pi", " ", "11.2", " ", "Mega"}], ")"}]}]}], ";"}], 
  "\[IndentingNewLine]", 
  RowBox[{"(*", " ", 
   RowBox[{
   "g0", " ", "is", " ", "normalized", " ", "to", " ", "the", " ", 
    "mechanical", " ", "frequency"}], " ", "*)"}], 
  "\[IndentingNewLine]"}], "\[IndentingNewLine]", 
 RowBox[{
  RowBox[{
   RowBox[{"M", "=", 
    RowBox[{"{", "\[IndentingNewLine]", 
     RowBox[{
      RowBox[{"{", 
       RowBox[{"0", ",", 
        RowBox[{"I", " ", "g0"}], ",", 
        RowBox[{"I", " ", "g0"}]}], "}"}], ",", "\[IndentingNewLine]", 
      RowBox[{"{", 
       RowBox[{
        RowBox[{"I", " ", 
         RowBox[{"(", 
          RowBox[{"nn", "+", "mm", "+", "1"}], ")"}], " ", "g0"}], ",", 
        RowBox[{"-", "I"}], " ", ",", "0"}], "}"}], ",", 
      "\[IndentingNewLine]", 
      RowBox[{"{", 
       RowBox[{
        RowBox[{"I", " ", 
         RowBox[{"(", 
          RowBox[{"mm", "-", "nn"}], ")"}], " ", "g0"}], ",", "0", ",", "I"}],
        "}"}]}], "\[IndentingNewLine]", "}"}]}], ";"}], 
  "\[IndentingNewLine]"}], "\[IndentingNewLine]", 
 RowBox[{
  RowBox[{
   RowBox[{
    RowBox[{"sol", "[", 
     RowBox[{"n_", ",", "m_"}], "]"}], ":=", 
    RowBox[{
     RowBox[{
      RowBox[{"Solve", "[", 
       RowBox[{
        RowBox[{
         RowBox[{"Det", "[", 
          RowBox[{
           RowBox[{"(", 
            RowBox[{"M", "/.", 
             RowBox[{"{", 
              RowBox[{
               RowBox[{"mm", "\[Rule]", "m"}], ",", 
               RowBox[{"nn", "\[Rule]", "n"}]}], "}"}]}], ")"}], "-", 
           RowBox[{"I", " ", "w", " ", 
            RowBox[{"IdentityMatrix", "[", "3", "]"}]}]}], "]"}], "\[Equal]", 
         "0"}], ",", "w"}], "]"}], "//", "Simplify"}], "//", "Flatten"}]}], 
   ";"}], "\[IndentingNewLine]"}], "\[IndentingNewLine]", 
 RowBox[{
  RowBox[{
   RowBox[{
    RowBox[{"SidebandInequivalence", "[", 
     RowBox[{"n_", ",", "m_"}], "]"}], ":=", 
    RowBox[{"Module", "[", 
     RowBox[{
      RowBox[{"{", 
       RowBox[{"s", ",", "w1", ",", "w2", ",", "w3"}], "}"}], ",", 
      "\[IndentingNewLine]", 
      RowBox[{
       RowBox[{"s", "=", 
        RowBox[{"Flatten", "[", 
         RowBox[{"sol", "[", 
          RowBox[{"n", ",", "m"}], "]"}], "]"}]}], ";", "\[IndentingNewLine]", 
       RowBox[{"w1", "=", 
        RowBox[{"w", "//.", 
         RowBox[{"s", "[", 
          RowBox[{"[", "1", "]"}], "]"}]}]}], ";", "\[IndentingNewLine]", 
       RowBox[{"w2", "=", 
        RowBox[{"w", "//.", 
         RowBox[{"s", "[", 
          RowBox[{"[", "2", "]"}], "]"}]}]}], ";", "\[IndentingNewLine]", 
       RowBox[{"w3", "=", 
        RowBox[{"w", "//.", 
         RowBox[{"s", "[", 
          RowBox[{"[", "3", "]"}], "]"}]}]}], ";", "\[IndentingNewLine]", 
       RowBox[{
        RowBox[{"-", 
         RowBox[{"(", 
          RowBox[{
           RowBox[{"Re", "[", "w1", "]"}], "+", 
           RowBox[{"Re", "[", "w3", "]"}]}], ")"}]}], "/", "2"}]}]}], 
     "\[IndentingNewLine]", "]"}]}], ";"}], 
  "\[IndentingNewLine]"}], "\[IndentingNewLine]", 
 RowBox[{
  RowBox[{
   RowBox[{
    RowBox[{"Sideband", "[", 
     RowBox[{"n_", ",", "m_"}], "]"}], ":=", 
    RowBox[{
     RowBox[{
      RowBox[{"(", 
       RowBox[{
        FractionBox["1", "2"], "+", "n"}], ")"}], " ", 
      SuperscriptBox["g0", "2"]}], "-", 
     RowBox[{"2", " ", 
      RowBox[{"(", 
       RowBox[{
        FractionBox["1", "2"], "+", "n"}], ")"}], 
      RowBox[{"(", 
       RowBox[{
        FractionBox["1", "2"], "+", "m"}], ")"}], " ", 
      SuperscriptBox["g0", "4"]}]}]}], ";"}], 
  "\[IndentingNewLine]"}], "\[IndentingNewLine]", 
 RowBox[{"LogLogPlot", "[", 
  RowBox[{
   RowBox[{"{", 
    RowBox[{
     RowBox[{"SidebandInequivalence", "[", 
      RowBox[{"n", ",", "0"}], "]"}], ",", 
     RowBox[{"Sideband", "[", 
      RowBox[{"n", ",", "0"}], "]"}]}], "}"}], ",", 
   RowBox[{"{", 
    RowBox[{"n", ",", 
     RowBox[{"10", "^", "0"}], ",", 
     RowBox[{"10", "^", "3"}]}], "}"}], ",", 
   RowBox[{"AxesLabel", "\[Rule]", 
    RowBox[{"{", 
     RowBox[{
     "\"\<\!\(\*OverscriptBox[\(n\), \(_\)]\) (\!\(\*OverscriptBox[\(m\), \(_\
\)]\)=0)\>\"", ",", "\"\<\[Delta]\[CapitalDelta]/\[CapitalOmega]\>\""}], 
     "}"}]}], ",", 
   RowBox[{"PlotStyle", "\[Rule]", 
    RowBox[{"{", 
     RowBox[{"Black", ",", "Dashed"}], "}"}]}]}], 
  "]"}], "\[IndentingNewLine]", 
 RowBox[{
  RowBox[{"LogLogPlot", "[", 
   RowBox[{
    RowBox[{"{", 
     RowBox[{
      RowBox[{"SidebandInequivalence", "[", 
       RowBox[{"n", ",", 
        RowBox[{"10", "^", "2"}]}], "]"}], ",", 
      RowBox[{"Sideband", "[", 
       RowBox[{"n", ",", 
        RowBox[{"10", "^", "2"}]}], "]"}]}], "}"}], ",", 
    RowBox[{"{", 
     RowBox[{"n", ",", 
      RowBox[{"10", "^", "0"}], ",", 
      RowBox[{"10", "^", "3"}]}], "}"}], ",", 
    RowBox[{"AxesLabel", "\[Rule]", 
     RowBox[{"{", 
      RowBox[{
      "\"\<\!\(\*OverscriptBox[\(n\), \(_\)]\) (\!\(\*OverscriptBox[\(m\), \
\(_\)]\)=100)\>\"", ",", "\"\<\[Delta]\[CapitalDelta]/\[CapitalOmega]\>\""}], 
      "}"}]}], ",", 
    RowBox[{"PlotStyle", "\[Rule]", 
     RowBox[{"{", 
      RowBox[{"Black", ",", "Dashed"}], "}"}]}]}], "]"}], 
  "\[IndentingNewLine]"}], "\[IndentingNewLine]", 
 RowBox[{"Plot", "[", 
  RowBox[{
   RowBox[{"{", 
    RowBox[{
     RowBox[{"SidebandInequivalence", "[", 
      RowBox[{"n", ",", "0"}], "]"}], ",", 
     RowBox[{"Sideband", "[", 
      RowBox[{"n", ",", "0"}], "]"}]}], "}"}], ",", 
   RowBox[{"{", 
    RowBox[{"n", ",", 
     RowBox[{"10", "^", "0"}], ",", 
     RowBox[{"10", "^", "3"}]}], "}"}], ",", 
   RowBox[{"AxesLabel", "\[Rule]", 
    RowBox[{"{", 
     RowBox[{
     "\"\<\!\(\*OverscriptBox[\(n\), \(_\)]\) (\!\(\*OverscriptBox[\(m\), \(_\
\)]\)=0)\>\"", ",", "\"\<\[Delta]\[CapitalDelta]/\[CapitalOmega]\>\""}], 
     "}"}]}], ",", 
   RowBox[{"PlotStyle", "\[Rule]", 
    RowBox[{"{", 
     RowBox[{"Black", ",", "Dashed"}], "}"}]}]}], 
  "]"}], "\[IndentingNewLine]", 
 RowBox[{
  RowBox[{"Plot", "[", 
   RowBox[{
    RowBox[{"{", 
     RowBox[{
      RowBox[{"SidebandInequivalence", "[", 
       RowBox[{"n", ",", 
        RowBox[{"10", "^", "3"}]}], "]"}], ",", 
      RowBox[{"Sideband", "[", 
       RowBox[{"n", ",", 
        RowBox[{"10", "^", "3"}]}], "]"}]}], "}"}], ",", 
    RowBox[{"{", 
     RowBox[{"n", ",", 
      RowBox[{"10", "^", "0"}], ",", 
      RowBox[{"10", "^", "3"}]}], "}"}], ",", 
    RowBox[{"AxesLabel", "\[Rule]", 
     RowBox[{"{", 
      RowBox[{
      "\"\<\!\(\*OverscriptBox[\(n\), \(_\)]\) (\!\(\*OverscriptBox[\(m\), \
\(_\)]\)=1000)\>\"", ",", "\"\<\[Delta]\[CapitalDelta]/\[CapitalOmega]\>\""}],
       "}"}]}], ",", 
    RowBox[{"PlotStyle", "\[Rule]", 
     RowBox[{"{", 
      RowBox[{"Black", ",", "Dashed"}], "}"}]}]}], "]"}], 
  "\[IndentingNewLine]"}], "\[IndentingNewLine]", 
 RowBox[{"LogLogPlot", "[", 
  RowBox[{
   RowBox[{"{", 
    RowBox[{
     RowBox[{"SidebandInequivalence", "[", 
      RowBox[{"0", ",", "m"}], "]"}], ",", 
     RowBox[{"Sideband", "[", 
      RowBox[{"0", ",", "m"}], "]"}]}], "}"}], ",", 
   RowBox[{"{", 
    RowBox[{"m", ",", 
     RowBox[{"10", "^", "0"}], ",", 
     RowBox[{"10", "^", "3"}]}], "}"}], ",", 
   RowBox[{"AxesLabel", "\[Rule]", 
    RowBox[{"{", 
     RowBox[{
     "\"\<\!\(\*OverscriptBox[\(m\), \(_\)]\) (\!\(\*OverscriptBox[\(n\), \(_\
\)]\)=0)\>\"", ",", "\"\<\[Delta]\[CapitalDelta]/\[CapitalOmega]\>\""}], 
     "}"}]}], ",", 
   RowBox[{"PlotStyle", "\[Rule]", 
    RowBox[{"{", 
     RowBox[{"Black", ",", "Dashed"}], "}"}]}]}], 
  "]"}], "\[IndentingNewLine]", 
 RowBox[{
  RowBox[{"LogLogPlot", "[", 
   RowBox[{
    RowBox[{"{", 
     RowBox[{
      RowBox[{"SidebandInequivalence", "[", 
       RowBox[{
        RowBox[{"10", "^", "3"}], ",", "m"}], "]"}], ",", 
      RowBox[{"Sideband", "[", 
       RowBox[{
        RowBox[{"10", "^", "3"}], ",", "m"}], "]"}]}], "}"}], ",", 
    RowBox[{"{", 
     RowBox[{"m", ",", 
      RowBox[{"10", "^", "0"}], ",", 
      RowBox[{"10", "^", "3"}]}], "}"}], ",", 
    RowBox[{"AxesLabel", "\[Rule]", 
     RowBox[{"{", 
      RowBox[{
      "\"\<\!\(\*OverscriptBox[\(m\), \(_\)]\) (\!\(\*OverscriptBox[\(n\), \
\(_\)]\)=1000)\>\"", ",", "\"\<\[Delta]\[CapitalDelta]/\[CapitalOmega]\>\""}],
       "}"}]}], ",", 
    RowBox[{"PlotStyle", "\[Rule]", 
     RowBox[{"{", 
      RowBox[{"Black", ",", "Dashed"}], "}"}]}]}], "]"}], 
  "\[IndentingNewLine]"}], "\[IndentingNewLine]", 
 RowBox[{"Plot", "[", 
  RowBox[{
   RowBox[{"{", 
    RowBox[{
     RowBox[{"SidebandInequivalence", "[", 
      RowBox[{"0", ",", "m"}], "]"}], ",", 
     RowBox[{"Sideband", "[", 
      RowBox[{"0", ",", "m"}], "]"}]}], "}"}], ",", 
   RowBox[{"{", 
    RowBox[{"m", ",", 
     RowBox[{"10", "^", "0"}], ",", 
     RowBox[{"10", "^", "3"}]}], "}"}], ",", 
   RowBox[{"AxesLabel", "\[Rule]", 
    RowBox[{"{", 
     RowBox[{
     "\"\<\!\(\*OverscriptBox[\(m\), \(_\)]\) (\!\(\*OverscriptBox[\(n\), \(_\
\)]\)=0)\>\"", ",", "\"\<\[Delta]\[CapitalDelta]/\[CapitalOmega]\>\""}], 
     "}"}]}], ",", 
   RowBox[{"PlotStyle", "\[Rule]", 
    RowBox[{"{", 
     RowBox[{"Black", ",", "Dashed"}], "}"}]}]}], 
  "]"}], "\[IndentingNewLine]", 
 RowBox[{
  RowBox[{"Plot", "[", 
   RowBox[{
    RowBox[{"{", 
     RowBox[{
      RowBox[{"SidebandInequivalence", "[", 
       RowBox[{
        RowBox[{"10", "^", "3"}], ",", "m"}], "]"}], ",", 
      RowBox[{"Sideband", "[", 
       RowBox[{
        RowBox[{"10", "^", "3"}], ",", "m"}], "]"}]}], "}"}], ",", 
    RowBox[{"{", 
     RowBox[{"m", ",", 
      RowBox[{"10", "^", "0"}], ",", 
      RowBox[{"10", "^", "3"}]}], "}"}], ",", 
    RowBox[{"AxesLabel", "\[Rule]", 
     RowBox[{"{", 
      RowBox[{
      "\"\<\!\(\*OverscriptBox[\(m\), \(_\)]\) (\!\(\*OverscriptBox[\(n\), \
\(_\)]\)=1000)\>\"", ",", "\"\<\[Delta]\[CapitalDelta]/\[CapitalOmega]\>\""}],
       "}"}]}], ",", 
    RowBox[{"PlotStyle", "\[Rule]", 
     RowBox[{"{", 
      RowBox[{"Black", ",", "Dashed"}], "}"}]}]}], "]"}], 
  "\[IndentingNewLine]", "\[IndentingNewLine]"}], "\[IndentingNewLine]", 
 RowBox[{
  RowBox[{"LogLogPlot", "[", 
   RowBox[{
    RowBox[{"SidebandInequivalence", "[", 
     RowBox[{"0", ",", "m"}], "]"}], ",", 
    RowBox[{"{", 
     RowBox[{"m", ",", 
      RowBox[{"10", "^", "0"}], ",", 
      RowBox[{"10", "^", "3"}]}], "}"}], ",", 
    RowBox[{"AxesLabel", "\[Rule]", 
     RowBox[{"{", 
      RowBox[{
      "\"\<\!\(\*OverscriptBox[\(m\), \(_\)]\) (\!\(\*OverscriptBox[\(n\), \
\(_\)]\)=0)\>\"", ",", "\"\<\[Delta]\[CapitalDelta]/\[CapitalOmega]\>\""}], 
      "}"}]}]}], "]"}], "\[IndentingNewLine]"}], "\[IndentingNewLine]", 
 RowBox[{"Plot3D", "[", 
  RowBox[{
   RowBox[{"Log10", "[", 
    RowBox[{"Abs", "[", 
     RowBox[{"SidebandInequivalence", "[", 
      RowBox[{"n", ",", "m"}], "]"}], "]"}], "]"}], ",", 
   RowBox[{"{", 
    RowBox[{"n", ",", "1", ",", "100"}], "}"}], ",", 
   RowBox[{"{", 
    RowBox[{"m", ",", "1", ",", "100"}], "}"}], ",", 
   RowBox[{"AxesLabel", "\[Rule]", 
    RowBox[{"{", 
     RowBox[{
     "\"\<\!\(\*OverscriptBox[\(n\), \(_\)]\)\>\"", ",", 
      "\"\<\!\(\*OverscriptBox[\(m\), \(_\)]\)\>\"", ",", 
      "\"\<\[Delta]\[CapitalDelta]/\[CapitalOmega]\>\""}], "}"}]}]}], 
  "]"}], "\[IndentingNewLine]", 
 RowBox[{"Plot3D", "[", 
  RowBox[{
   RowBox[{"Log10", "[", 
    RowBox[{"Abs", "[", 
     RowBox[{"Sideband", "[", 
      RowBox[{"n", ",", "m"}], "]"}], "]"}], "]"}], ",", 
   RowBox[{"{", 
    RowBox[{"n", ",", "1", ",", "100"}], "}"}], ",", 
   RowBox[{"{", 
    RowBox[{"m", ",", "1", ",", "100"}], "}"}], ",", 
   RowBox[{"AxesLabel", "\[Rule]", 
    RowBox[{"{", 
     RowBox[{
     "\"\<\!\(\*OverscriptBox[\(n\), \(_\)]\)\>\"", ",", 
      "\"\<\!\(\*OverscriptBox[\(m\), \(_\)]\)\>\"", ",", 
      "\"\<\[Delta]\[CapitalDelta]/\[CapitalOmega]\>\""}], "}"}]}]}], 
  "]"}]}], "Input",
 CellChangeTimes->{{3.7226934716556454`*^9, 3.7226935894764385`*^9}, {
   3.7226936255414762`*^9, 3.722694105716052*^9}, {3.72269413626493*^9, 
   3.7226943626558714`*^9}, {3.7226944030805883`*^9, 3.722694435348489*^9}, {
   3.7226945718301983`*^9, 3.7226946013166504`*^9}, {3.722694804088441*^9, 
   3.7226948472778726`*^9}, {3.7273552352261205`*^9, 3.727355237882453*^9}, 
   3.7273552745870132`*^9, {3.7273554157498055`*^9, 3.727355427031356*^9}, {
   3.7273554663924828`*^9, 3.7273554782680607`*^9}, {3.7273555267389374`*^9, 
   3.7273555408491497`*^9}, {3.7273557174037266`*^9, 3.727355825049262*^9}, {
   3.72735585819149*^9, 3.7273560620912533`*^9}, {3.7273560953583417`*^9, 
   3.727356108249567*^9}, {3.7273561487357316`*^9, 3.7273562001597347`*^9}, {
   3.7273562347082253`*^9, 3.7273562808820953`*^9}, {3.7273563131183357`*^9, 
   3.727356450624508*^9}, {3.7273564976419764`*^9, 3.7273565039702115`*^9}, {
   3.727356577426699*^9, 3.727356592333621*^9}, {3.727510197571192*^9, 
   3.7275102101500425`*^9}, {3.7275103984345074`*^9, 
   3.7275104326088743`*^9}, {3.7275104681362247`*^9, 
   3.7275104686578345`*^9}, {3.7277049841000657`*^9, 
   3.7277050988584366`*^9}, {3.7277051319077272`*^9, 
   3.7277051905213757`*^9}, {3.7277052236800447`*^9, 
   3.7277052305711727`*^9}, {3.727705261839078*^9, 3.727705288419146*^9}, {
   3.7277222008694353`*^9, 3.7277222120575695`*^9}, 3.727722256592297*^9, {
   3.7277228440887785`*^9, 3.727722945783699*^9}, {3.727723412692764*^9, 
   3.727723637709181*^9}, {3.727723688197239*^9, 3.7277237202777033`*^9}, {
   3.727723751404974*^9, 3.7277237848761673`*^9}, {3.7277261390140047`*^9, 
   3.727726214206989*^9}, {3.727726273403506*^9, 3.7277263035463867`*^9}, {
   3.7277263343298273`*^9, 3.727726334704915*^9}, {3.7277263698480387`*^9, 
   3.727726420257972*^9}, {3.7277266112979417`*^9, 3.727726671333761*^9}, {
   3.727726716117794*^9, 3.7277267253372173`*^9}, {3.7277267634181213`*^9, 
   3.7277267641994286`*^9}},ExpressionUUID->"f0b5c552-5d0f-41a4-901a-\
a7a9085f2bcb"],

Cell[BoxData[
 GraphicsBox[{{{{}, {}, 
     TagBox[{
       {GrayLevel[0], AbsoluteThickness[1.6], Opacity[1.], 
        LineBox[CompressedData["
1:eJwBcQGO/iFib1JlAgAAABYAAAACAAAAfPVzrNnrgj5MsGmxJZwhwJ7oy8JN
W2E/BuCVgGybIcC2jxjrJ1txP6dDUC6zmiHAQuM+/xRbgT/e8IclQJkhwAgN
UokLW5E/p6itg1iWIcDroVvOBluhP/ANMwSDkCHAXWzgcARbsT8fxc5Bv4Qh
wJbRIkIDW8E/m5piFtZsIcDYwwQP3xXSPwqlVvBMNyHARKn/VKPe2j85LcQc
UwMhwGmVinulveE/1zZp9p/OIMACtrV+Z2nmPy7NWC2lkyDAy5vk7VzF6j9J
ZULaB1sgwGbhM4/Afu8/prGsHxwcIMCJOkjvChHyP97CK0jKuR/A92b4TM86
9D/Q4s8/h0EfwE7DuMNKk/Y/WGJLQ9W8HsA9Anvw38P4PyJ4Zi8GPx7ANehD
9G3p+j8aGvzuEcIdwBb+HBGzPf0/CIlK5d84HcCP9vfjEWr/P9yQ3aKBtxzA
aLN0jPQqAEBZrW+HT4AcwML7rjQ=
         "]], LineBox[CompressedData["
1:eJwB4QEe/iFib1JlAgAAAB0AAAACAAAAzDDGRvozAEDUv9tHFHwcwC93akmb
CgJADiJrm9udG8AxUOSFrx4DQPbq/URFGhvAJ0HmTh9KBED2JkS3q4oawGkj
6fKbYQVAC+3/QOkDGsCgHXQjdJAGQAhNFwQycRnAW2uCv8i5B0A0X5peieAY
wGKqkTYqzwhAVvBPpxpZGMBeASk65/sJQAaBL0rPxRfApknBGLEUC0D7N4jp
6DsXwHLl3GL3JwxA6ORxl2i0FsAymYA5mVINQPJYVA8bIRbAPj4l60dpDkB2
OSFpZJcVwD/7USlSlw9ARfdQXuUBFcDiBYFp7F8QQH1P5QDqbhTAyobZKzbq
EECGM4R2puUTwKwTdrQtgBFAh1ygbKBQE8A0GZOqKwwSQP33hA5fxRLAfshx
1meVEkAXPaeBuzwSwMODlMhRKhNAIibxdVSoEcCutzcoQrUTQJLcq9e9HRHA
k/ceTuBLFECwot5rXIcQwB6whuGE2BRApqKHv5b1D8BrErCqZ2IVQO5UH7eo
4Q7AsoAdOvj3FUBXnOUD9LUNwJ9nCzePgxZA/RZ97cWdDMCHWj360xoXQD3B
eGCEbQvAgne7Qj54F0CSgiNrK7EKwH2FWod9jxdA3WBTOkyCCsBn48zM
         "]], LineBox[CompressedData["
1:eJwB4QEe/iFib1JlAgAAAB0AAAACAAAAL0SDZACUF0C2sYbAMHkKwIEMpVng
ORhAKdvLh5cpCcDLLV2GF9AYQDaGSzgq+AfAu8eVIFVcGUBqd2kuQdkGwG0L
kPDQ5RlA2yTZGb69BcAaW86G+noaQPf3VYewhgTAbSONiioGG0DzVCD84l8D
wCpXowqYCBtAwj9oALJaA8DoirmKBQsbQFh4gYeAVQPAYvLliuAPG0BRBOUa
HEsDwFjBPouWGRtAhXc8P002A8BEX/CLAi0bQJrLs76WDAPAHJtTjdpTG0Ae
j+Q4wLgCwNrOaQ1IVhtAN/gN4H2zAsCXAoCNtVgbQKu9T+w6rgLAEmqsjZBd
G0BKfdUvs6MCwAg5BY5GZxtAF0JwRJyOAsDz1raOsnobQKfmuadPZALAsArN
DiB9G0B24N8aA18CwG4+446NfxtAzbHY4LVZAsDopQ+PaIQbQN+jUWAZTwLA
3nRojx6OG0Bd6CEK2DkCwJyofg+MkBtAq8Wz8IU0AsBZ3JSP+ZIbQK6x5x8z
LwLA1EPBj9SXG0DRHeJSiyQCwJJ31w9CmhtA2632UzYfAsBPq+2Pr5wbQEVX
SZjgGQLADN8DEB2fG0AHzngeihQCwMoSGpCKoRtAlV0g5TIPAsDAxcj3
         "]]}},
      Annotation[#, "Charting`Private`Tag$257397#1"]& ], 
     TagBox[{
       {RGBColor[0.880722, 0.611041, 0.142051], AbsoluteThickness[1.6], 
        Opacity[1.], Dashing[{Small, Small}], LineBox[CompressedData["
1:eJwBcQGO/iFib1JlAgAAABYAAAACAAAAfPVzrNnrgj7HcsS0JZwhwJ7oy8JN
W2E/ddLyg2ybIcC2jxjrJ1txPxdorzGzmiHAQuM+/xRbgT/wf+soQJkhwAgN
UokLW5E/miIah1iWIcDroVvOBluhP0PBsQeDkCHAXWzgcARbsT+CgHNFv4Qh
wJbRIkIDW8E/2z1aGtZsIcDYwwQP3xXSPxuKJvVMNyHARKn/VKPe2j+WDZYi
UwMhwGmVinulveE/HQN8/Z/OIMACtrV+Z2nmP92AKjalkyDAy5vk7VzF6j9U
pC3lB1sgwGbhM4/Afu8/jtSKLRwcIMCJOkjvChHyPximfGvKuR/A92b4TM86
9D/e/kxsh0EfwE7DuMNKk/Y/eDG/fNW8HsA9Anvw38P4P5Erq3gGPx7ANehD
9G3p+j+D2VFMEsIdwBb+HBGzPf0/6+sZX+A4HcCP9vfjEWr/P6uXfz+CtxzA
aLN0jPQqAEABf9I1UIAcwDG5rds=
         "]], LineBox[CompressedData["
1:eJwB0QEu/iFib1JlAgAAABwAAAACAAAAzDDGRvozAEDxn6/3FHwcwC93akmb
CgJAfM9vqtydG8AxUOSFrx4DQECKPKNGGhvAJ0HmTh9KBEDJgK+GrYoawGkj
6fKbYQVA0KC/m+sDGsCgHXQjdJAGQBv2oCY1cRnAW2uCv8i5B0CD0fGGjeAY
wGKqkTYqzwhAcdi8ESBZGMBeASk65/sJQFknioLWxRfApknBGLEUC0C8XwFd
8jsXwHLl3GL3JwxAzD7G53S0FsAymYA5mVINQNniUnorIRbAPj4l60dpDkAu
ABfleZcVwD/7USlSlw9Af8EXIwICFcDiBYFp7F8QQFGilVYQbxTAyobZKzbq
EEB/77GV2OUTwKwTdrQtgBFAAgsce+NQE8A0GZOqKwwSQMgCVRO3xRLAfshx
1meVEkB4AftzLj0SwMODlMhRKhNAlUXREO6oEcCutzcoQrUTQHRoyTaHHhHA
k/ceTuBLFECQVECTaogQwB6whuGE2BRApqGm3l34D8BrErCqZ2IVQHnU5PNL
5Q7AsoAdOvj3FUDJ+nhD1LoNwJ9nCzePgxZAPG8iny+kDMCHWj360xoXQGbh
aEQndgvAfYVah32PF0C2IdeNK40KwMhixfU=
         "]], LineBox[CompressedData["
1:eJwB4QEe/iFib1JlAgAAAB0AAAACAAAAL0SDZACUF0DjhIkCKYQKwIEMpVng
ORhALlDZ8NQ4CcDLLV2GF9AYQEbZfkm6DAjAu8eVIFVcGUAzEenjgvQGwG0L
kPDQ5RlAnqPNUMXhBcAaW86G+noaQBfxDumotwTAbSONiioGG0AbfTpGdaED
wCpXowqYCBtAyMzm/pqcA8DoirmKBQsbQIweI7fAlwPAYvLliuAPG0B510wm
DI4DwFjBPouWGRtAf/9r/6J6A8BEX/CLAi0bQHqoE53QUwPAHJtTjdpTG0B1
KtSHKwYDwNrOaQ1IVhtA9xIBM1EBA8CXAoCNtVgbQPUpxt12/ALAEmqsjZBd
G0Cv3hkywvICwAg5BY5GZxtAHTru1VjfAsDz1raOsnobQDv1gAqGuALAsArN
DiB9G0AH602vq7MCwG4+446NfxtAjuu2U9GuAsDopQ+PaIQbQNr+XZscpQLA
3nRojx6OG0A8BAcms5ECwJyofg+MkBtA6ea6x9iMAsBZ3JSP+ZIbQJ60DGn+
hwLA1EPBj9SXG0CM/oqqSX4CwJJ31w9CmhtAJfG3Sm95AsBPq+2Pr5wbQIe7
g+qUdALADN8DEB2fG0CHmO6Jum8CwMoSGpCKoRtA1cL4KOBqAsB5bdK4
         "]]}},
      Annotation[#, 
       "Charting`Private`Tag$257397#2"]& ], {}}, {{}, {}, {}, {}}}, {}, {}},
  AspectRatio->NCache[GoldenRatio^(-1), 0.6180339887498948],
  Axes->{True, True},
  AxesLabel->{
    FormBox[
    "\"\\!\\(\\*OverscriptBox[\\(n\\), \\(_\\)]\\) \
(\\!\\(\\*OverscriptBox[\\(m\\), \\(_\\)]\\)=0)\"", TraditionalForm], 
    FormBox["\"\[Delta]\[CapitalDelta]/\[CapitalOmega]\"", TraditionalForm]},
  AxesOrigin->{0, -8.804975174885284},
  CoordinatesToolOptions:>{"DisplayFunction" -> ({
      Exp[
       Part[#, 1]], 
      Exp[
       Part[#, 2]]}& ), "CopiedValueFunction" -> ({
      Exp[
       Part[#, 1]], 
      Exp[
       Part[#, 2]]}& )},
  DisplayFunction->Identity,
  Frame->{{False, False}, {False, False}},
  FrameLabel->{{None, None}, {None, None}},
  FrameTicks->{{
     Charting`ScaledTicks[{Log, Exp}], 
     Charting`ScaledFrameTicks[{Log, Exp}]}, {
     Charting`ScaledTicks[{Log, Exp}], 
     Charting`ScaledFrameTicks[{Log, Exp}]}},
  GridLines->{None, None},
  GridLinesStyle->Directive[
    GrayLevel[0.5, 0.4]],
  ImagePadding->All,
  Method->{
   "DefaultBoundaryStyle" -> Automatic, "DefaultMeshStyle" -> 
    AbsolutePointSize[6], "ScalingFunctions" -> None},
  PlotRange->NCache[{{0, 
      Log[1000]}, {-8.804975174885284, -2.257421293306559}}, {{
     0, 6.907755278982137}, {-8.804975174885284, -2.257421293306559}}],
  PlotRangeClipping->True,
  PlotRangePadding->{{
     Scaled[0.02], 
     Scaled[0.02]}, {
     Scaled[0.05], 
     Scaled[0.05]}},
  Ticks->FrontEndValueCache[{
     Charting`ScaledTicks[{Log, Exp}], 
     Charting`ScaledTicks[{Log, Exp}]}, {{{0., 
       FormBox["1", TraditionalForm], {0.01, 0.}, {
        AbsoluteThickness[0.1]}}, {1.6094379124341003`, 
       FormBox["5", TraditionalForm], {0.01, 0.}, {
        AbsoluteThickness[0.1]}}, {2.302585092994046, 
       FormBox["10", TraditionalForm], {0.01, 0.}, {
        AbsoluteThickness[0.1]}}, {3.912023005428146, 
       FormBox["50", TraditionalForm], {0.01, 0.}, {
        AbsoluteThickness[0.1]}}, {4.605170185988092, 
       FormBox["100", TraditionalForm], {0.01, 0.}, {
        AbsoluteThickness[0.1]}}, {6.214608098422191, 
       FormBox["500", TraditionalForm], {0.01, 0.}, {
        AbsoluteThickness[0.1]}}, {6.907755278982137, 
       FormBox["1000", TraditionalForm], {0.01, 0.}, {
        AbsoluteThickness[0.1]}}, {-0.6931471805599453, 
       FormBox[
        InterpretationBox[
         StyleBox[
          
          GraphicsBox[{}, ImageSize -> {0., 0.}, BaselinePosition -> 
           Baseline], "CacheGraphics" -> False], 
         Spacer[{0., 0.}], Selectable -> False], TraditionalForm], {0.005, 
       0.}, {
        AbsoluteThickness[0.1]}}, {-0.5108256237659907, 
       FormBox[
        InterpretationBox[
         StyleBox[
          
          GraphicsBox[{}, ImageSize -> {0., 0.}, BaselinePosition -> 
           Baseline], "CacheGraphics" -> False], 
         Spacer[{0., 0.}], Selectable -> False], TraditionalForm], {0.005, 
       0.}, {
        AbsoluteThickness[0.1]}}, {-0.35667494393873245`, 
       FormBox[
        InterpretationBox[
         StyleBox[
          
          GraphicsBox[{}, ImageSize -> {0., 0.}, BaselinePosition -> 
           Baseline], "CacheGraphics" -> False], 
         Spacer[{0., 0.}], Selectable -> False], TraditionalForm], {0.005, 
       0.}, {
        AbsoluteThickness[0.1]}}, {-0.2231435513142097, 
       FormBox[
        InterpretationBox[
         StyleBox[
          
          GraphicsBox[{}, ImageSize -> {0., 0.}, BaselinePosition -> 
           Baseline], "CacheGraphics" -> False], 
         Spacer[{0., 0.}], Selectable -> False], TraditionalForm], {0.005, 
       0.}, {
        AbsoluteThickness[0.1]}}, {-0.10536051565782628`, 
       FormBox[
        InterpretationBox[
         StyleBox[
          
          GraphicsBox[{}, ImageSize -> {0., 0.}, BaselinePosition -> 
           Baseline], "CacheGraphics" -> False], 
         Spacer[{0., 0.}], Selectable -> False], TraditionalForm], {0.005, 
       0.}, {
        AbsoluteThickness[0.1]}}, {0.6931471805599453, 
       FormBox[
        InterpretationBox[
         StyleBox[
          
          GraphicsBox[{}, ImageSize -> {0., 0.}, BaselinePosition -> 
           Baseline], "CacheGraphics" -> False], 
         Spacer[{0., 0.}], Selectable -> False], TraditionalForm], {0.005, 
       0.}, {
        AbsoluteThickness[0.1]}}, {1.0986122886681098`, 
       FormBox[
        InterpretationBox[
         StyleBox[
          
          GraphicsBox[{}, ImageSize -> {0., 0.}, BaselinePosition -> 
           Baseline], "CacheGraphics" -> False], 
         Spacer[{0., 0.}], Selectable -> False], TraditionalForm], {0.005, 
       0.}, {
        AbsoluteThickness[0.1]}}, {1.3862943611198906`, 
       FormBox[
        InterpretationBox[
         StyleBox[
          
          GraphicsBox[{}, ImageSize -> {0., 0.}, BaselinePosition -> 
           Baseline], "CacheGraphics" -> False], 
         Spacer[{0., 0.}], Selectable -> False], TraditionalForm], {0.005, 
       0.}, {
        AbsoluteThickness[0.1]}}, {1.791759469228055, 
       FormBox[
        InterpretationBox[
         StyleBox[
          
          GraphicsBox[{}, ImageSize -> {0., 0.}, BaselinePosition -> 
           Baseline], "CacheGraphics" -> False], 
         Spacer[{0., 0.}], Selectable -> False], TraditionalForm], {0.005, 
       0.}, {
        AbsoluteThickness[0.1]}}, {1.9459101490553132`, 
       FormBox[
        InterpretationBox[
         StyleBox[
          
          GraphicsBox[{}, ImageSize -> {0., 0.}, BaselinePosition -> 
           Baseline], "CacheGraphics" -> False], 
         Spacer[{0., 0.}], Selectable -> False], TraditionalForm], {0.005, 
       0.}, {
        AbsoluteThickness[0.1]}}, {2.0794415416798357`, 
       FormBox[
        InterpretationBox[
         StyleBox[
          
          GraphicsBox[{}, ImageSize -> {0., 0.}, BaselinePosition -> 
           Baseline], "CacheGraphics" -> False], 
         Spacer[{0., 0.}], Selectable -> False], TraditionalForm], {0.005, 
       0.}, {
        AbsoluteThickness[0.1]}}, {2.1972245773362196`, 
       FormBox[
        InterpretationBox[
         StyleBox[
          
          GraphicsBox[{}, ImageSize -> {0., 0.}, BaselinePosition -> 
           Baseline], "CacheGraphics" -> False], 
         Spacer[{0., 0.}], Selectable -> False], TraditionalForm], {0.005, 
       0.}, {
        AbsoluteThickness[0.1]}}, {2.995732273553991, 
       FormBox[
        InterpretationBox[
         StyleBox[
          
          GraphicsBox[{}, ImageSize -> {0., 0.}, BaselinePosition -> 
           Baseline], "CacheGraphics" -> False], 
         Spacer[{0., 0.}], Selectable -> False], TraditionalForm], {0.005, 
       0.}, {
        AbsoluteThickness[0.1]}}, {3.4011973816621555`, 
       FormBox[
        InterpretationBox[
         StyleBox[
          
          GraphicsBox[{}, ImageSize -> {0., 0.}, BaselinePosition -> 
           Baseline], "CacheGraphics" -> False], 
         Spacer[{0., 0.}], Selectable -> False], TraditionalForm], {0.005, 
       0.}, {
        AbsoluteThickness[0.1]}}, {3.6888794541139363`, 
       FormBox[
        InterpretationBox[
         StyleBox[
          
          GraphicsBox[{}, ImageSize -> {0., 0.}, BaselinePosition -> 
           Baseline], "CacheGraphics" -> False], 
         Spacer[{0., 0.}], Selectable -> False], TraditionalForm], {0.005, 
       0.}, {
        AbsoluteThickness[0.1]}}, {4.0943445622221, 
       FormBox[
        InterpretationBox[
         StyleBox[
          
          GraphicsBox[{}, ImageSize -> {0., 0.}, BaselinePosition -> 
           Baseline], "CacheGraphics" -> False], 
         Spacer[{0., 0.}], Selectable -> False], TraditionalForm], {0.005, 
       0.}, {
        AbsoluteThickness[0.1]}}, {4.248495242049359, 
       FormBox[
        InterpretationBox[
         StyleBox[
          
          GraphicsBox[{}, ImageSize -> {0., 0.}, BaselinePosition -> 
           Baseline], "CacheGraphics" -> False], 
         Spacer[{0., 0.}], Selectable -> False], TraditionalForm], {0.005, 
       0.}, {
        AbsoluteThickness[0.1]}}, {4.382026634673881, 
       FormBox[
        InterpretationBox[
         StyleBox[
          
          GraphicsBox[{}, ImageSize -> {0., 0.}, BaselinePosition -> 
           Baseline], "CacheGraphics" -> False], 
         Spacer[{0., 0.}], Selectable -> False], TraditionalForm], {0.005, 
       0.}, {
        AbsoluteThickness[0.1]}}, {4.499809670330265, 
       FormBox[
        InterpretationBox[
         StyleBox[
          
          GraphicsBox[{}, ImageSize -> {0., 0.}, BaselinePosition -> 
           Baseline], "CacheGraphics" -> False], 
         Spacer[{0., 0.}], Selectable -> False], TraditionalForm], {0.005, 
       0.}, {
        AbsoluteThickness[0.1]}}, {5.298317366548036, 
       FormBox[
        InterpretationBox[
         StyleBox[
          
          GraphicsBox[{}, ImageSize -> {0., 0.}, BaselinePosition -> 
           Baseline], "CacheGraphics" -> False], 
         Spacer[{0., 0.}], Selectable -> False], TraditionalForm], {0.005, 
       0.}, {
        AbsoluteThickness[0.1]}}, {5.703782474656201, 
       FormBox[
        InterpretationBox[
         StyleBox[
          
          GraphicsBox[{}, ImageSize -> {0., 0.}, BaselinePosition -> 
           Baseline], "CacheGraphics" -> False], 
         Spacer[{0., 0.}], Selectable -> False], TraditionalForm], {0.005, 
       0.}, {
        AbsoluteThickness[0.1]}}, {5.991464547107982, 
       FormBox[
        InterpretationBox[
         StyleBox[
          
          GraphicsBox[{}, ImageSize -> {0., 0.}, BaselinePosition -> 
           Baseline], "CacheGraphics" -> False], 
         Spacer[{0., 0.}], Selectable -> False], TraditionalForm], {0.005, 
       0.}, {
        AbsoluteThickness[0.1]}}, {6.396929655216146, 
       FormBox[
        InterpretationBox[
         StyleBox[
          
          GraphicsBox[{}, ImageSize -> {0., 0.}, BaselinePosition -> 
           Baseline], "CacheGraphics" -> False], 
         Spacer[{0., 0.}], Selectable -> False], TraditionalForm], {0.005, 
       0.}, {
        AbsoluteThickness[0.1]}}, {6.551080335043404, 
       FormBox[
        InterpretationBox[
         StyleBox[
          
          GraphicsBox[{}, ImageSize -> {0., 0.}, BaselinePosition -> 
           Baseline], "CacheGraphics" -> False], 
         Spacer[{0., 0.}], Selectable -> False], TraditionalForm], {0.005, 
       0.}, {
        AbsoluteThickness[0.1]}}, {6.684611727667927, 
       FormBox[
        InterpretationBox[
         StyleBox[
          
          GraphicsBox[{}, ImageSize -> {0., 0.}, BaselinePosition -> 
           Baseline], "CacheGraphics" -> False], 
         Spacer[{0., 0.}], Selectable -> False], TraditionalForm], {0.005, 
       0.}, {
        AbsoluteThickness[0.1]}}, {6.802394763324311, 
       FormBox[
        InterpretationBox[
         StyleBox[
          
          GraphicsBox[{}, ImageSize -> {0., 0.}, BaselinePosition -> 
           Baseline], "CacheGraphics" -> False], 
         Spacer[{0., 0.}], Selectable -> False], TraditionalForm], {0.005, 
       0.}, {
        AbsoluteThickness[0.1]}}, {7.600902459542082, 
       FormBox[
        InterpretationBox[
         StyleBox[
          
          GraphicsBox[{}, ImageSize -> {0., 0.}, BaselinePosition -> 
           Baseline], "CacheGraphics" -> False], 
         Spacer[{0., 0.}], Selectable -> False], TraditionalForm], {0.005, 
       0.}, {
        AbsoluteThickness[0.1]}}, {8.006367567650246, 
       FormBox[
        InterpretationBox[
         StyleBox[
          
          GraphicsBox[{}, ImageSize -> {0., 0.}, BaselinePosition -> 
           Baseline], "CacheGraphics" -> False], 
         Spacer[{0., 0.}], Selectable -> False], TraditionalForm], {0.005, 
       0.}, {
        AbsoluteThickness[0.1]}}, {8.294049640102028, 
       FormBox[
        InterpretationBox[
         StyleBox[
          
          GraphicsBox[{}, ImageSize -> {0., 0.}, BaselinePosition -> 
           Baseline], "CacheGraphics" -> False], 
         Spacer[{0., 0.}], Selectable -> False], TraditionalForm], {0.005, 
       0.}, {
        AbsoluteThickness[0.1]}}, {8.517193191416238, 
       FormBox[
        InterpretationBox[
         StyleBox[
          
          GraphicsBox[{}, ImageSize -> {0., 0.}, BaselinePosition -> 
           Baseline], "CacheGraphics" -> False], 
         Spacer[{0., 0.}], Selectable -> False], TraditionalForm], {0.005, 
       0.}, {
        AbsoluteThickness[0.1]}}, {8.699514748210191, 
       FormBox[
        InterpretationBox[
         StyleBox[
          
          GraphicsBox[{}, ImageSize -> {0., 0.}, BaselinePosition -> 
           Baseline], "CacheGraphics" -> False], 
         Spacer[{0., 0.}], Selectable -> False], TraditionalForm], {0.005, 
       0.}, {
        AbsoluteThickness[0.1]}}, {8.85366542803745, 
       FormBox[
        InterpretationBox[
         StyleBox[
          
          GraphicsBox[{}, ImageSize -> {0., 0.}, BaselinePosition -> 
           Baseline], "CacheGraphics" -> False], 
         Spacer[{0., 0.}], Selectable -> False], TraditionalForm], {0.005, 
       0.}, {
        AbsoluteThickness[0.1]}}}, {{-7.600902459542082, 
       FormBox[
        TemplateBox[{"\[Times]", "\"\[Times]\"", "5.`", 
          TemplateBox[{"10", 
            RowBox[{"-", "4"}]}, "Superscript", SyntaxForm -> 
           SuperscriptBox]}, "RowWithSeparators"], TraditionalForm], {0.01, 
       0.}, {
        AbsoluteThickness[0.1]}}, {-6.907755278982137, 
       FormBox["0.001`", TraditionalForm], {0.01, 0.}, {
        AbsoluteThickness[0.1]}}, {-5.298317366548036, 
       FormBox[
        TagBox[
         InterpretationBox["\"0.005\"", 0.005, AutoDelete -> True], 
         NumberForm[#, {
           DirectedInfinity[1], 3.}]& ], TraditionalForm], {0.01, 0.}, {
        AbsoluteThickness[0.1]}}, {-4.605170185988091, 
       FormBox[
        TagBox[
         InterpretationBox["\"0.010\"", 0.01, AutoDelete -> True], 
         NumberForm[#, {
           DirectedInfinity[1], 3.}]& ], TraditionalForm], {0.01, 0.}, {
        AbsoluteThickness[0.1]}}, {-2.995732273553991, 
       FormBox[
        TagBox[
         InterpretationBox["\"0.050\"", 0.05, AutoDelete -> True], 
         NumberForm[#, {
           DirectedInfinity[1], 3.}]& ], TraditionalForm], {0.01, 0.}, {
        AbsoluteThickness[0.1]}}, {-2.3025850929940455`, 
       FormBox[
        TagBox[
         InterpretationBox["\"0.100\"", 0.1, AutoDelete -> True], 
         NumberForm[#, {
           DirectedInfinity[1], 3.}]& ], TraditionalForm], {0.01, 0.}, {
        AbsoluteThickness[0.1]}}, {-9.903487552536127, 
       FormBox[
        InterpretationBox[
         StyleBox[
          
          GraphicsBox[{}, ImageSize -> {0., 0.}, BaselinePosition -> 
           Baseline], "CacheGraphics" -> False], 
         Spacer[{0., 0.}], Selectable -> False], TraditionalForm], {0.005, 
       0.}, {
        AbsoluteThickness[0.1]}}, {-9.721165995742174, 
       FormBox[
        InterpretationBox[
         StyleBox[
          
          GraphicsBox[{}, ImageSize -> {0., 0.}, BaselinePosition -> 
           Baseline], "CacheGraphics" -> False], 
         Spacer[{0., 0.}], Selectable -> False], TraditionalForm], {0.005, 
       0.}, {
        AbsoluteThickness[0.1]}}, {-9.567015315914915, 
       FormBox[
        InterpretationBox[
         StyleBox[
          
          GraphicsBox[{}, ImageSize -> {0., 0.}, BaselinePosition -> 
           Baseline], "CacheGraphics" -> False], 
         Spacer[{0., 0.}], Selectable -> False], TraditionalForm], {0.005, 
       0.}, {
        AbsoluteThickness[0.1]}}, {-9.433483923290392, 
       FormBox[
        InterpretationBox[
         StyleBox[
          
          GraphicsBox[{}, ImageSize -> {0., 0.}, BaselinePosition -> 
           Baseline], "CacheGraphics" -> False], 
         Spacer[{0., 0.}], Selectable -> False], TraditionalForm], {0.005, 
       0.}, {
        AbsoluteThickness[0.1]}}, {-9.315700887634009, 
       FormBox[
        InterpretationBox[
         StyleBox[
          
          GraphicsBox[{}, ImageSize -> {0., 0.}, BaselinePosition -> 
           Baseline], "CacheGraphics" -> False], 
         Spacer[{0., 0.}], Selectable -> False], TraditionalForm], {0.005, 
       0.}, {
        AbsoluteThickness[0.1]}}, {-9.210340371976182, 
       FormBox[
        InterpretationBox[
         StyleBox[
          
          GraphicsBox[{}, ImageSize -> {0., 0.}, BaselinePosition -> 
           Baseline], "CacheGraphics" -> False], 
         Spacer[{0., 0.}], Selectable -> False], TraditionalForm], {0.005, 
       0.}, {
        AbsoluteThickness[0.1]}}, {-8.517193191416238, 
       FormBox[
        InterpretationBox[
         StyleBox[
          
          GraphicsBox[{}, ImageSize -> {0., 0.}, BaselinePosition -> 
           Baseline], "CacheGraphics" -> False], 
         Spacer[{0., 0.}], Selectable -> False], TraditionalForm], {0.005, 
       0.}, {
        AbsoluteThickness[0.1]}}, {-8.111728083308073, 
       FormBox[
        InterpretationBox[
         StyleBox[
          
          GraphicsBox[{}, ImageSize -> {0., 0.}, BaselinePosition -> 
           Baseline], "CacheGraphics" -> False], 
         Spacer[{0., 0.}], Selectable -> False], TraditionalForm], {0.005, 
       0.}, {
        AbsoluteThickness[0.1]}}, {-7.824046010856292, 
       FormBox[
        InterpretationBox[
         StyleBox[
          
          GraphicsBox[{}, ImageSize -> {0., 0.}, BaselinePosition -> 
           Baseline], "CacheGraphics" -> False], 
         Spacer[{0., 0.}], Selectable -> False], TraditionalForm], {0.005, 
       0.}, {
        AbsoluteThickness[0.1]}}, {-7.418580902748128, 
       FormBox[
        InterpretationBox[
         StyleBox[
          
          GraphicsBox[{}, ImageSize -> {0., 0.}, BaselinePosition -> 
           Baseline], "CacheGraphics" -> False], 
         Spacer[{0., 0.}], Selectable -> False], TraditionalForm], {0.005, 
       0.}, {
        AbsoluteThickness[0.1]}}, {-7.264430222920869, 
       FormBox[
        InterpretationBox[
         StyleBox[
          
          GraphicsBox[{}, ImageSize -> {0., 0.}, BaselinePosition -> 
           Baseline], "CacheGraphics" -> False], 
         Spacer[{0., 0.}], Selectable -> False], TraditionalForm], {0.005, 
       0.}, {
        AbsoluteThickness[0.1]}}, {-7.1308988302963465`, 
       FormBox[
        InterpretationBox[
         StyleBox[
          
          GraphicsBox[{}, ImageSize -> {0., 0.}, BaselinePosition -> 
           Baseline], "CacheGraphics" -> False], 
         Spacer[{0., 0.}], Selectable -> False], TraditionalForm], {0.005, 
       0.}, {
        AbsoluteThickness[0.1]}}, {-7.013115794639964, 
       FormBox[
        InterpretationBox[
         StyleBox[
          
          GraphicsBox[{}, ImageSize -> {0., 0.}, BaselinePosition -> 
           Baseline], "CacheGraphics" -> False], 
         Spacer[{0., 0.}], Selectable -> False], TraditionalForm], {0.005, 
       0.}, {
        AbsoluteThickness[0.1]}}, {-6.214608098422191, 
       FormBox[
        InterpretationBox[
         StyleBox[
          
          GraphicsBox[{}, ImageSize -> {0., 0.}, BaselinePosition -> 
           Baseline], "CacheGraphics" -> False], 
         Spacer[{0., 0.}], Selectable -> False], TraditionalForm], {0.005, 
       0.}, {
        AbsoluteThickness[0.1]}}, {-5.809142990314028, 
       FormBox[
        InterpretationBox[
         StyleBox[
          
          GraphicsBox[{}, ImageSize -> {0., 0.}, BaselinePosition -> 
           Baseline], "CacheGraphics" -> False], 
         Spacer[{0., 0.}], Selectable -> False], TraditionalForm], {0.005, 
       0.}, {
        AbsoluteThickness[0.1]}}, {-5.521460917862246, 
       FormBox[
        InterpretationBox[
         StyleBox[
          
          GraphicsBox[{}, ImageSize -> {0., 0.}, BaselinePosition -> 
           Baseline], "CacheGraphics" -> False], 
         Spacer[{0., 0.}], Selectable -> False], TraditionalForm], {0.005, 
       0.}, {
        AbsoluteThickness[0.1]}}, {-5.115995809754082, 
       FormBox[
        InterpretationBox[
         StyleBox[
          
          GraphicsBox[{}, ImageSize -> {0., 0.}, BaselinePosition -> 
           Baseline], "CacheGraphics" -> False], 
         Spacer[{0., 0.}], Selectable -> False], TraditionalForm], {0.005, 
       0.}, {
        AbsoluteThickness[0.1]}}, {-4.961845129926823, 
       FormBox[
        InterpretationBox[
         StyleBox[
          
          GraphicsBox[{}, ImageSize -> {0., 0.}, BaselinePosition -> 
           Baseline], "CacheGraphics" -> False], 
         Spacer[{0., 0.}], Selectable -> False], TraditionalForm], {0.005, 
       0.}, {
        AbsoluteThickness[0.1]}}, {-4.8283137373023015`, 
       FormBox[
        InterpretationBox[
         StyleBox[
          
          GraphicsBox[{}, ImageSize -> {0., 0.}, BaselinePosition -> 
           Baseline], "CacheGraphics" -> False], 
         Spacer[{0., 0.}], Selectable -> False], TraditionalForm], {0.005, 
       0.}, {
        AbsoluteThickness[0.1]}}, {-4.710530701645918, 
       FormBox[
        InterpretationBox[
         StyleBox[
          
          GraphicsBox[{}, ImageSize -> {0., 0.}, BaselinePosition -> 
           Baseline], "CacheGraphics" -> False], 
         Spacer[{0., 0.}], Selectable -> False], TraditionalForm], {0.005, 
       0.}, {
        AbsoluteThickness[0.1]}}, {-3.912023005428146, 
       FormBox[
        InterpretationBox[
         StyleBox[
          
          GraphicsBox[{}, ImageSize -> {0., 0.}, BaselinePosition -> 
           Baseline], "CacheGraphics" -> False], 
         Spacer[{0., 0.}], Selectable -> False], TraditionalForm], {0.005, 
       0.}, {
        AbsoluteThickness[0.1]}}, {-3.506557897319982, 
       FormBox[
        InterpretationBox[
         StyleBox[
          
          GraphicsBox[{}, ImageSize -> {0., 0.}, BaselinePosition -> 
           Baseline], "CacheGraphics" -> False], 
         Spacer[{0., 0.}], Selectable -> False], TraditionalForm], {0.005, 
       0.}, {
        AbsoluteThickness[0.1]}}, {-3.2188758248682006`, 
       FormBox[
        InterpretationBox[
         StyleBox[
          
          GraphicsBox[{}, ImageSize -> {0., 0.}, BaselinePosition -> 
           Baseline], "CacheGraphics" -> False], 
         Spacer[{0., 0.}], Selectable -> False], TraditionalForm], {0.005, 
       0.}, {
        AbsoluteThickness[0.1]}}, {-2.8134107167600364`, 
       FormBox[
        InterpretationBox[
         StyleBox[
          
          GraphicsBox[{}, ImageSize -> {0., 0.}, BaselinePosition -> 
           Baseline], "CacheGraphics" -> False], 
         Spacer[{0., 0.}], Selectable -> False], TraditionalForm], {0.005, 
       0.}, {
        AbsoluteThickness[0.1]}}, {-2.659260036932778, 
       FormBox[
        InterpretationBox[
         StyleBox[
          
          GraphicsBox[{}, ImageSize -> {0., 0.}, BaselinePosition -> 
           Baseline], "CacheGraphics" -> False], 
         Spacer[{0., 0.}], Selectable -> False], TraditionalForm], {0.005, 
       0.}, {
        AbsoluteThickness[0.1]}}, {-2.5257286443082556`, 
       FormBox[
        InterpretationBox[
         StyleBox[
          
          GraphicsBox[{}, ImageSize -> {0., 0.}, BaselinePosition -> 
           Baseline], "CacheGraphics" -> False], 
         Spacer[{0., 0.}], Selectable -> False], TraditionalForm], {0.005, 
       0.}, {
        AbsoluteThickness[0.1]}}, {-2.4079456086518722`, 
       FormBox[
        InterpretationBox[
         StyleBox[
          
          GraphicsBox[{}, ImageSize -> {0., 0.}, BaselinePosition -> 
           Baseline], "CacheGraphics" -> False], 
         Spacer[{0., 0.}], Selectable -> False], TraditionalForm], {0.005, 
       0.}, {
        AbsoluteThickness[0.1]}}, {-1.6094379124341003`, 
       FormBox[
        InterpretationBox[
         StyleBox[
          
          GraphicsBox[{}, ImageSize -> {0., 0.}, BaselinePosition -> 
           Baseline], "CacheGraphics" -> False], 
         Spacer[{0., 0.}], Selectable -> False], TraditionalForm], {0.005, 
       0.}, {
        AbsoluteThickness[0.1]}}, {-1.2039728043259361`, 
       FormBox[
        InterpretationBox[
         StyleBox[
          
          GraphicsBox[{}, ImageSize -> {0., 0.}, BaselinePosition -> 
           Baseline], "CacheGraphics" -> False], 
         Spacer[{0., 0.}], Selectable -> False], TraditionalForm], {0.005, 
       0.}, {
        AbsoluteThickness[0.1]}}, {-0.916290731874155, 
       FormBox[
        InterpretationBox[
         StyleBox[
          
          GraphicsBox[{}, ImageSize -> {0., 0.}, BaselinePosition -> 
           Baseline], "CacheGraphics" -> False], 
         Spacer[{0., 0.}], Selectable -> False], TraditionalForm], {0.005, 
       0.}, {
        AbsoluteThickness[0.1]}}, {-0.6931471805599453, 
       FormBox[
        InterpretationBox[
         StyleBox[
          
          GraphicsBox[{}, ImageSize -> {0., 0.}, BaselinePosition -> 
           Baseline], "CacheGraphics" -> False], 
         Spacer[{0., 0.}], Selectable -> False], TraditionalForm], {0.005, 
       0.}, {
        AbsoluteThickness[0.1]}}, {-0.5108256237659907, 
       FormBox[
        InterpretationBox[
         StyleBox[
          
          GraphicsBox[{}, ImageSize -> {0., 0.}, BaselinePosition -> 
           Baseline], "CacheGraphics" -> False], 
         Spacer[{0., 0.}], Selectable -> False], TraditionalForm], {0.005, 
       0.}, {
        AbsoluteThickness[0.1]}}, {-0.35667494393873245`, 
       FormBox[
        InterpretationBox[
         StyleBox[
          
          GraphicsBox[{}, ImageSize -> {0., 0.}, BaselinePosition -> 
           Baseline], "CacheGraphics" -> False], 
         Spacer[{0., 0.}], Selectable -> False], TraditionalForm], {0.005, 
       0.}, {
        AbsoluteThickness[0.1]}}, {-0.2231435513142097, 
       FormBox[
        InterpretationBox[
         StyleBox[
          
          GraphicsBox[{}, ImageSize -> {0., 0.}, BaselinePosition -> 
           Baseline], "CacheGraphics" -> False], 
         Spacer[{0., 0.}], Selectable -> False], TraditionalForm], {0.005, 
       0.}, {
        AbsoluteThickness[0.1]}}, {-0.10536051565782628`, 
       FormBox[
        InterpretationBox[
         StyleBox[
          
          GraphicsBox[{}, ImageSize -> {0., 0.}, BaselinePosition -> 
           Baseline], "CacheGraphics" -> False], 
         Spacer[{0., 0.}], Selectable -> False], TraditionalForm], {0.005, 
       0.}, {
        AbsoluteThickness[0.1]}}, {0., 
       FormBox[
        InterpretationBox[
         StyleBox[
          
          GraphicsBox[{}, ImageSize -> {0., 0.}, BaselinePosition -> 
           Baseline], "CacheGraphics" -> False], 
         Spacer[{0., 0.}], Selectable -> False], TraditionalForm], {0.005, 
       0.}, {
        AbsoluteThickness[0.1]}}, {0.09531017980432493, 
       FormBox[
        InterpretationBox[
         StyleBox[
          
          GraphicsBox[{}, ImageSize -> {0., 0.}, BaselinePosition -> 
           Baseline], "CacheGraphics" -> False], 
         Spacer[{0., 0.}], Selectable -> False], TraditionalForm], {0.005, 
       0.}, {
        AbsoluteThickness[0.1]}}, {0.1823215567939546, 
       FormBox[
        InterpretationBox[
         StyleBox[
          
          GraphicsBox[{}, ImageSize -> {0., 0.}, BaselinePosition -> 
           Baseline], "CacheGraphics" -> False], 
         Spacer[{0., 0.}], Selectable -> False], TraditionalForm], {0.005, 
       0.}, {
        AbsoluteThickness[0.1]}}, {0.26236426446749106`, 
       FormBox[
        InterpretationBox[
         StyleBox[
          
          GraphicsBox[{}, ImageSize -> {0., 0.}, BaselinePosition -> 
           Baseline], "CacheGraphics" -> False], 
         Spacer[{0., 0.}], Selectable -> False], TraditionalForm], {0.005, 
       0.}, {
        AbsoluteThickness[0.1]}}, {0.3364722366212129, 
       FormBox[
        InterpretationBox[
         StyleBox[
          
          GraphicsBox[{}, ImageSize -> {0., 0.}, BaselinePosition -> 
           Baseline], "CacheGraphics" -> False], 
         Spacer[{0., 0.}], Selectable -> False], TraditionalForm], {0.005, 
       0.}, {
        AbsoluteThickness[0.1]}}, {0.4054651081081644, 
       FormBox[
        InterpretationBox[
         StyleBox[
          
          GraphicsBox[{}, ImageSize -> {0., 0.}, BaselinePosition -> 
           Baseline], "CacheGraphics" -> False], 
         Spacer[{0., 0.}], Selectable -> False], TraditionalForm], {0.005, 
       0.}, {
        AbsoluteThickness[0.1]}}, {0.47000362924573563`, 
       FormBox[
        InterpretationBox[
         StyleBox[
          
          GraphicsBox[{}, ImageSize -> {0., 0.}, BaselinePosition -> 
           Baseline], "CacheGraphics" -> False], 
         Spacer[{0., 0.}], Selectable -> False], TraditionalForm], {0.005, 
       0.}, {
        AbsoluteThickness[0.1]}}}}]]], "Output",
 CellChangeTimes->{{3.722693529112814*^9, 3.7226935499267817`*^9}, {
   3.722693585804305*^9, 3.7226935908984165`*^9}, {3.722693748675145*^9, 
   3.7226937560507183`*^9}, {3.7226938114139385`*^9, 3.722694106919114*^9}, {
   3.722694146484474*^9, 3.7226942152548685`*^9}, {3.7226943413574953`*^9, 
   3.7226943638434534`*^9}, {3.722694424816494*^9, 3.722694436786089*^9}, 
   3.722694602394896*^9, 3.72269481638618*^9, 3.7226948484186597`*^9, {
   3.72735525441424*^9, 3.7273552759309273`*^9}, 3.727355428359621*^9, 
   3.7273554796588545`*^9, 3.727355549271199*^9, 3.727355773890687*^9, {
   3.7273559583363996`*^9, 3.7273559858222437`*^9}, 3.727356071935282*^9, 
   3.727356118031098*^9, {3.727356163658096*^9, 3.7273562505371046`*^9}, 
   3.727356282913619*^9, {3.727356365198375*^9, 3.727356382246105*^9}, 
   3.7273564528116755`*^9, 3.727356508111023*^9, 3.7275102198229017`*^9, {
   3.727510415467182*^9, 3.727510433874728*^9}, 3.7275104699622927`*^9, 
   3.7275110167463613`*^9, 3.7277033057816935`*^9, 3.7277051392364397`*^9, {
   3.7277051696136017`*^9, 3.72770519799067*^9}, 3.727705232008777*^9, {
   3.7277052645892787`*^9, 3.727705289700536*^9}, 3.7277221663667355`*^9, 
   3.727722213870206*^9, 3.7277222582640676`*^9, {3.7277228475267124`*^9, 
   3.727722947205679*^9}, 3.727723466618572*^9, 3.72772364022499*^9, {
   3.7277236959634314`*^9, 3.727723722231021*^9}, 3.727723753061427*^9, 
   3.7277237884858513`*^9, {3.72772614401445*^9, 3.727726215847733*^9}, 
   3.727726304968308*^9, 3.7277263360174465`*^9, 3.727726463901828*^9, 
   3.7277266728649406`*^9, {3.72772673872882*^9, 
   3.727726765808992*^9}},ExpressionUUID->"5328dc38-bd7d-4045-9688-\
2145338ff13b"],

Cell[BoxData[
 GraphicsBox[{{{{}, {}, 
     TagBox[{
       {GrayLevel[0], AbsoluteThickness[1.6], Opacity[1.], 
        LineBox[CompressedData["
1:eJwBcQGO/iFib1JlAgAAABYAAAACAAAAfPVzrNnrgj72IrYBSaYhwJ7oy8JN
W2E/dXTi0I+lIcC2jxjrJ1txPzb4nH7WpCHAQuM+/xRbgT/w59R1Y6MhwAgN
UokLW5E/AST703ugIcDroVvOBluhP5yVgVSmmiHAXWzgcARbsT/efB+S4o4h
wJbRIkIDW8E/6Bm4Zvl2IcDYwwQP3xXSP/OcuEBwQSHARKn/VKPe2j9LCDVt
dg0hwGmVinulveE/q5PsRsPYIMACtrV+Z2nmP87w9X3InSDAy5vk7VzF6j9n
iP4qK2UgwGbhM4/Afu8/8l2UcD8mIMCJOkjvChHyP7YGa+oQzh/A92b4TM86
9D8LlJbizVUfwE7DuMNKk/Y/t3nR5hvRHsA9Anvw38P4P3MQ1tNMUx7ANehD
9G3p+j+j9pOUWNYdwBb+HBGzPf0/5s+GjCZNHcCP9vfjEWr/P3b5G0zIyxzA
pMW7T/wyAEBj/5AR0pAcwCcEuNM=
         "]], LineBox[CompressedData["
1:eJwB4QEe/iFib1JlAgAAAB0AAAACAAAACEMNCgI8AEAdMb6OlowcwC93akmb
CgJAGVxCSyKyG8AxUOSFrx4DQEPfZvmLLhvAJ0HmTh9KBECbEjRy8p4awGkj
6fKbYQVAH/74AzAYGsCgHXQjdJAGQKE1ltJ4hRnAW2uCv8i5B0CO0jI80PQY
wGKqkTYqzwhAmhB8l2FtGMBeASk65/sJQDtZAFUW2hfApknBGLEUC0BxXUoV
MFAXwHLl3GL3JwxAqxd67a/IFsAymYA5mVINQA2i+KFiNRbAPj4l60dpDkB+
hJhGrKsVwD/7USlSlw9A3fZgpy0WFcDiBYFp7F8QQBkER9cygxTAyobZKzbq
EEBtwA/77/kTwKwTdrQtgBFAwBJ26+pkE8A0GZOqKwwSQFwIRsOq2RLAfshx
1meVEkDZd7LECFESwMODlMhRKhNAM+Ie9aO8EcCutzcoQrUTQKhbVRoQMhHA
k/ceTuBLFEAxrFqqspsQwB6whuGE2BRAxYVSkiYPEMBrErCqZ2IVQMzlJuZr
Cg/AsoAdOvj3FUBXQnWpyd4NwJ9nCzePgxZAXHEMkLLGDMCHWj360xoXQCmI
/2mSlgvAgne7Qj54F0Dy9GF+VNoKwH2FWod9jxdA8rUYCHyrCsD8FMb5
         "]], LineBox[CompressedData["
1:eJwB4QEe/iFib1JlAgAAAB0AAAACAAAAL0SDZACUF0BYe84HYqIKwIEMpVng
ORhA2sTYywlTCcDLLV2GF9AYQLHhiGjuIQjAu8eVIFVcGUDuutbbbQMHwG0L
kPDQ5RlAn5w0OnboBcAaW86G+noaQBYmzNE7sgTAbSONiioGG0B+gsoDh4wD
wCpXowqYCBtA0Pfp4FuHA8DoirmKBQsbQNKThkowggPAYvLliuAPG0DcQUTA
13cDwFjBPouWGRtAX9nXICFjA8BEX/CLAi0bQCZ9cgmdOQPAHJtTjdpTG0BW
SXa5M+YCwNrOaQ1IVhtA+gfxmfjgAsCXAoCNtVgbQKPvIuy82wLAEmqsjZBd
G0D8P9bhQ9ECwAg5BY5GZxtA6/Ap90q8AsDz1raOsnobQBAzwec8kgLAsArN
DiB9G0C68BNs+IwCwG4+446NfxtAlxTEUbOHAsDopQ+PaIQbQOBn0zwnfQLA
3nRojx6OG0DFDj9yB2gCwJyofg+MkBtAwQ8f4r1iAsBZ3JSP+ZIbQEnLRqpz
XQLA1EPBj9SXG0Drx68+3VICwJJ31w9CmhtA4zmLCJFNAsBPq+2Pr5wbQMK2
4iVESALADN8DEB2fG0CTNXyV9kICwMoSGpCKoRtAA8MaVqg9AsCqDM/D
         "]]}},
      Annotation[#, "Charting`Private`Tag$258258#1"]& ], 
     TagBox[{
       {RGBColor[0.880722, 0.611041, 0.142051], AbsoluteThickness[1.6], 
        Opacity[1.], Dashing[{Small, Small}], LineBox[CompressedData["
1:eJwBcQGO/iFib1JlAgAAABYAAAACAAAAfPVzrNnrgj4VI5/7faYhwJ7oy8JN
W2E/woLNysSlIcC2jxjrJ1txP2UYingLpSHAQuM+/xRbgT89MMZvmKMhwAgN
UokLW5E/6NL0zbCgIcDroVvOBluhP5BxjE7bmiHAXWzgcARbsT/QME6MF48h
wJbRIkIDW8E/Ke40YS53IcDYwwQP3xXSP2g6ATylQSHARKn/VKPe2j/kvXBp
qw0hwGmVinulveE/a7NWRPjYIMACtrV+Z2nmPysxBX39nSDAy5vk7VzF6j+h
VAgsYGUgwGbhM4/Afu8/3IRldHQmIMCJOkjvChHyP7QGMvl6zh/A92b4TM86
9D95XwL6N1YfwE7DuMNKk/Y/FJJ0CobRHsA9Anvw38P4PyyMYAa3Ux7ANehD
9G3p+j8eOgfawtYdwBb+HBGzPf0/hkzP7JBNHcCP9vfjEWr/P0b4NM0yzBzA
pMW7T/wyAEBoD5qkPJEcwGXfrqo=
         "]], LineBox[CompressedData["
1:eJwB0QEu/iFib1JlAgAAABwAAAACAAAACEMNCgI8AEBWriUjAY0cwC93akmb
CgJAFzAlOI2yG8AxUOSFrx4DQNvq8TD3LhvAJ0HmTh9KBEBl4WQUXp8awGkj
6fKbYQVAawF1KZwYGsCgHXQjdJAGQLZWVrTlhRnAW2uCv8i5B0AeMqcUPvUY
wGKqkTYqzwhADTlyn9BtGMBeASk65/sJQPSHPxCH2hfApknBGLEUC0BXwLbq
olAXwHLl3GL3JwxAaJ97dSXJFsAymYA5mVINQHVDCAjcNRbAPj4l60dpDkDJ
YMxyKqwVwD/7USlSlw9AGyLNsLIWFcDiBYFp7F8QQO0CS+TAgxTAyobZKzbq
EEAbUGcjifoTwKwTdrQtgBFAnWvRCJRlE8A0GZOqKwwSQGNjCqFn2hLAfshx
1meVEkATYrAB31ESwMODlMhRKhNAMKaGnp69EcCutzcoQrUTQBDJfsQ3MxHA
k/ceTuBLFEAstfUgG50QwB6whuGE2BRAbrEIfd8QEMBrErCqZ2IVQK+VTw+t
Dg/AsoAdOvj3FUAAvONeNeQNwJ9nCzePgxZAczCNupDNDMCHWj360xoXQJ6i
01+InwvAfYVah32PF0Ds4kGpjLYKwGg0vXQ=
         "]], LineBox[CompressedData["
1:eJwB4QEe/iFib1JlAgAAAB0AAAACAAAAL0SDZACUF0AaRvQdiq0KwIEMpVng
ORhAZRFEDDZiCcDLLV2GF9AYQH2a6WQbNgjAu8eVIFVcGUBq0lP/4x0HwG0L
kPDQ5RlA1WQ4bCYLBsAaW86G+noaQE6yeQQK4QTAbSONiioGG0BRPqVh1soD
wCpXowqYCBtA/41RGvzFA8DoirmKBQsbQMPfjdIhwQPAYvLliuAPG0CwmLdB
bbcDwFjBPouWGRtAtsDWGgSkA8BEX/CLAi0bQLFpfrgxfQPAHJtTjdpTG0Cs
6z6jjC8DwNrOaQ1IVhtALtRrTrIqA8CXAoCNtVgbQC3rMPnXJQPAEmqsjZBd
G0Dmn4RNIxwDwAg5BY5GZxtAVPtY8bkIA8Dz1raOsnobQHK26yXn4QLAsArN
DiB9G0A9rLjKDN0CwG4+446NfxtAxawhbzLYAsDopQ+PaIQbQBHAyLZ9zgLA
3nRojx6OG0BzxXFBFLsCwJyofg+MkBtAIKgl4zm2AsBZ3JSP+ZIbQNV1d4Rf
sQLA1EPBj9SXG0DDv/XFqqcCwJJ31w9CmhtAXLIiZtCiAsBPq+2Pr5wbQL58
7gX2nQLADN8DEB2fG0C9WVmlG5kCwMoSGpCKoRtADIRjREGUAsAZxMzC
         "]]}},
      Annotation[#, 
       "Charting`Private`Tag$258258#2"]& ], {}}, {{}, {}, {}, {}}}, {}, {}},
  AspectRatio->NCache[GoldenRatio^(-1), 0.6180339887498948],
  Axes->{True, True},
  AxesLabel->{
    FormBox[
    "\"\\!\\(\\*OverscriptBox[\\(n\\), \\(_\\)]\\) \
(\\!\\(\\*OverscriptBox[\\(m\\), \\(_\\)]\\)=100)\"", TraditionalForm], 
    FormBox["\"\[Delta]\[CapitalDelta]/\[CapitalOmega]\"", TraditionalForm]},
  AxesOrigin->{0, -8.825179923225315},
  CoordinatesToolOptions:>{"DisplayFunction" -> ({
      Exp[
       Part[#, 1]], 
      Exp[
       Part[#, 2]]}& ), "CopiedValueFunction" -> ({
      Exp[
       Part[#, 1]], 
      Exp[
       Part[#, 2]]}& )},
  DisplayFunction->Identity,
  Frame->{{False, False}, {False, False}},
  FrameLabel->{{None, None}, {None, None}},
  FrameTicks->{{
     Charting`ScaledTicks[{Log, Exp}], 
     Charting`ScaledFrameTicks[{Log, Exp}]}, {
     Charting`ScaledTicks[{Log, Exp}], 
     Charting`ScaledFrameTicks[{Log, Exp}]}},
  GridLines->{None, None},
  GridLinesStyle->Directive[
    GrayLevel[0.5, 0.4]],
  ImagePadding->All,
  Method->{
   "DefaultBoundaryStyle" -> Automatic, "DefaultMeshStyle" -> 
    AbsolutePointSize[6], "ScalingFunctions" -> None},
  PlotRange->NCache[{{0, 
      Log[1000]}, {-8.825179923225315, -2.2801062323491137`}}, {{
     0, 6.907755278982137}, {-8.825179923225315, -2.2801062323491137`}}],
  PlotRangeClipping->True,
  PlotRangePadding->{{
     Scaled[0.02], 
     Scaled[0.02]}, {
     Scaled[0.05], 
     Scaled[0.05]}},
  Ticks->FrontEndValueCache[{
     Charting`ScaledTicks[{Log, Exp}], 
     Charting`ScaledTicks[{Log, Exp}]}, {{{0., 
       FormBox["1", TraditionalForm], {0.01, 0.}, {
        AbsoluteThickness[0.1]}}, {1.6094379124341003`, 
       FormBox["5", TraditionalForm], {0.01, 0.}, {
        AbsoluteThickness[0.1]}}, {2.302585092994046, 
       FormBox["10", TraditionalForm], {0.01, 0.}, {
        AbsoluteThickness[0.1]}}, {3.912023005428146, 
       FormBox["50", TraditionalForm], {0.01, 0.}, {
        AbsoluteThickness[0.1]}}, {4.605170185988092, 
       FormBox["100", TraditionalForm], {0.01, 0.}, {
        AbsoluteThickness[0.1]}}, {6.214608098422191, 
       FormBox["500", TraditionalForm], {0.01, 0.}, {
        AbsoluteThickness[0.1]}}, {6.907755278982137, 
       FormBox["1000", TraditionalForm], {0.01, 0.}, {
        AbsoluteThickness[0.1]}}, {-0.6931471805599453, 
       FormBox[
        InterpretationBox[
         StyleBox[
          
          GraphicsBox[{}, ImageSize -> {0., 0.}, BaselinePosition -> 
           Baseline], "CacheGraphics" -> False], 
         Spacer[{0., 0.}], Selectable -> False], TraditionalForm], {0.005, 
       0.}, {
        AbsoluteThickness[0.1]}}, {-0.5108256237659907, 
       FormBox[
        InterpretationBox[
         StyleBox[
          
          GraphicsBox[{}, ImageSize -> {0., 0.}, BaselinePosition -> 
           Baseline], "CacheGraphics" -> False], 
         Spacer[{0., 0.}], Selectable -> False], TraditionalForm], {0.005, 
       0.}, {
        AbsoluteThickness[0.1]}}, {-0.35667494393873245`, 
       FormBox[
        InterpretationBox[
         StyleBox[
          
          GraphicsBox[{}, ImageSize -> {0., 0.}, BaselinePosition -> 
           Baseline], "CacheGraphics" -> False], 
         Spacer[{0., 0.}], Selectable -> False], TraditionalForm], {0.005, 
       0.}, {
        AbsoluteThickness[0.1]}}, {-0.2231435513142097, 
       FormBox[
        InterpretationBox[
         StyleBox[
          
          GraphicsBox[{}, ImageSize -> {0., 0.}, BaselinePosition -> 
           Baseline], "CacheGraphics" -> False], 
         Spacer[{0., 0.}], Selectable -> False], TraditionalForm], {0.005, 
       0.}, {
        AbsoluteThickness[0.1]}}, {-0.10536051565782628`, 
       FormBox[
        InterpretationBox[
         StyleBox[
          
          GraphicsBox[{}, ImageSize -> {0., 0.}, BaselinePosition -> 
           Baseline], "CacheGraphics" -> False], 
         Spacer[{0., 0.}], Selectable -> False], TraditionalForm], {0.005, 
       0.}, {
        AbsoluteThickness[0.1]}}, {0.6931471805599453, 
       FormBox[
        InterpretationBox[
         StyleBox[
          
          GraphicsBox[{}, ImageSize -> {0., 0.}, BaselinePosition -> 
           Baseline], "CacheGraphics" -> False], 
         Spacer[{0., 0.}], Selectable -> False], TraditionalForm], {0.005, 
       0.}, {
        AbsoluteThickness[0.1]}}, {1.0986122886681098`, 
       FormBox[
        InterpretationBox[
         StyleBox[
          
          GraphicsBox[{}, ImageSize -> {0., 0.}, BaselinePosition -> 
           Baseline], "CacheGraphics" -> False], 
         Spacer[{0., 0.}], Selectable -> False], TraditionalForm], {0.005, 
       0.}, {
        AbsoluteThickness[0.1]}}, {1.3862943611198906`, 
       FormBox[
        InterpretationBox[
         StyleBox[
          
          GraphicsBox[{}, ImageSize -> {0., 0.}, BaselinePosition -> 
           Baseline], "CacheGraphics" -> False], 
         Spacer[{0., 0.}], Selectable -> False], TraditionalForm], {0.005, 
       0.}, {
        AbsoluteThickness[0.1]}}, {1.791759469228055, 
       FormBox[
        InterpretationBox[
         StyleBox[
          
          GraphicsBox[{}, ImageSize -> {0., 0.}, BaselinePosition -> 
           Baseline], "CacheGraphics" -> False], 
         Spacer[{0., 0.}], Selectable -> False], TraditionalForm], {0.005, 
       0.}, {
        AbsoluteThickness[0.1]}}, {1.9459101490553132`, 
       FormBox[
        InterpretationBox[
         StyleBox[
          
          GraphicsBox[{}, ImageSize -> {0., 0.}, BaselinePosition -> 
           Baseline], "CacheGraphics" -> False], 
         Spacer[{0., 0.}], Selectable -> False], TraditionalForm], {0.005, 
       0.}, {
        AbsoluteThickness[0.1]}}, {2.0794415416798357`, 
       FormBox[
        InterpretationBox[
         StyleBox[
          
          GraphicsBox[{}, ImageSize -> {0., 0.}, BaselinePosition -> 
           Baseline], "CacheGraphics" -> False], 
         Spacer[{0., 0.}], Selectable -> False], TraditionalForm], {0.005, 
       0.}, {
        AbsoluteThickness[0.1]}}, {2.1972245773362196`, 
       FormBox[
        InterpretationBox[
         StyleBox[
          
          GraphicsBox[{}, ImageSize -> {0., 0.}, BaselinePosition -> 
           Baseline], "CacheGraphics" -> False], 
         Spacer[{0., 0.}], Selectable -> False], TraditionalForm], {0.005, 
       0.}, {
        AbsoluteThickness[0.1]}}, {2.995732273553991, 
       FormBox[
        InterpretationBox[
         StyleBox[
          
          GraphicsBox[{}, ImageSize -> {0., 0.}, BaselinePosition -> 
           Baseline], "CacheGraphics" -> False], 
         Spacer[{0., 0.}], Selectable -> False], TraditionalForm], {0.005, 
       0.}, {
        AbsoluteThickness[0.1]}}, {3.4011973816621555`, 
       FormBox[
        InterpretationBox[
         StyleBox[
          
          GraphicsBox[{}, ImageSize -> {0., 0.}, BaselinePosition -> 
           Baseline], "CacheGraphics" -> False], 
         Spacer[{0., 0.}], Selectable -> False], TraditionalForm], {0.005, 
       0.}, {
        AbsoluteThickness[0.1]}}, {3.6888794541139363`, 
       FormBox[
        InterpretationBox[
         StyleBox[
          
          GraphicsBox[{}, ImageSize -> {0., 0.}, BaselinePosition -> 
           Baseline], "CacheGraphics" -> False], 
         Spacer[{0., 0.}], Selectable -> False], TraditionalForm], {0.005, 
       0.}, {
        AbsoluteThickness[0.1]}}, {4.0943445622221, 
       FormBox[
        InterpretationBox[
         StyleBox[
          
          GraphicsBox[{}, ImageSize -> {0., 0.}, BaselinePosition -> 
           Baseline], "CacheGraphics" -> False], 
         Spacer[{0., 0.}], Selectable -> False], TraditionalForm], {0.005, 
       0.}, {
        AbsoluteThickness[0.1]}}, {4.248495242049359, 
       FormBox[
        InterpretationBox[
         StyleBox[
          
          GraphicsBox[{}, ImageSize -> {0., 0.}, BaselinePosition -> 
           Baseline], "CacheGraphics" -> False], 
         Spacer[{0., 0.}], Selectable -> False], TraditionalForm], {0.005, 
       0.}, {
        AbsoluteThickness[0.1]}}, {4.382026634673881, 
       FormBox[
        InterpretationBox[
         StyleBox[
          
          GraphicsBox[{}, ImageSize -> {0., 0.}, BaselinePosition -> 
           Baseline], "CacheGraphics" -> False], 
         Spacer[{0., 0.}], Selectable -> False], TraditionalForm], {0.005, 
       0.}, {
        AbsoluteThickness[0.1]}}, {4.499809670330265, 
       FormBox[
        InterpretationBox[
         StyleBox[
          
          GraphicsBox[{}, ImageSize -> {0., 0.}, BaselinePosition -> 
           Baseline], "CacheGraphics" -> False], 
         Spacer[{0., 0.}], Selectable -> False], TraditionalForm], {0.005, 
       0.}, {
        AbsoluteThickness[0.1]}}, {5.298317366548036, 
       FormBox[
        InterpretationBox[
         StyleBox[
          
          GraphicsBox[{}, ImageSize -> {0., 0.}, BaselinePosition -> 
           Baseline], "CacheGraphics" -> False], 
         Spacer[{0., 0.}], Selectable -> False], TraditionalForm], {0.005, 
       0.}, {
        AbsoluteThickness[0.1]}}, {5.703782474656201, 
       FormBox[
        InterpretationBox[
         StyleBox[
          
          GraphicsBox[{}, ImageSize -> {0., 0.}, BaselinePosition -> 
           Baseline], "CacheGraphics" -> False], 
         Spacer[{0., 0.}], Selectable -> False], TraditionalForm], {0.005, 
       0.}, {
        AbsoluteThickness[0.1]}}, {5.991464547107982, 
       FormBox[
        InterpretationBox[
         StyleBox[
          
          GraphicsBox[{}, ImageSize -> {0., 0.}, BaselinePosition -> 
           Baseline], "CacheGraphics" -> False], 
         Spacer[{0., 0.}], Selectable -> False], TraditionalForm], {0.005, 
       0.}, {
        AbsoluteThickness[0.1]}}, {6.396929655216146, 
       FormBox[
        InterpretationBox[
         StyleBox[
          
          GraphicsBox[{}, ImageSize -> {0., 0.}, BaselinePosition -> 
           Baseline], "CacheGraphics" -> False], 
         Spacer[{0., 0.}], Selectable -> False], TraditionalForm], {0.005, 
       0.}, {
        AbsoluteThickness[0.1]}}, {6.551080335043404, 
       FormBox[
        InterpretationBox[
         StyleBox[
          
          GraphicsBox[{}, ImageSize -> {0., 0.}, BaselinePosition -> 
           Baseline], "CacheGraphics" -> False], 
         Spacer[{0., 0.}], Selectable -> False], TraditionalForm], {0.005, 
       0.}, {
        AbsoluteThickness[0.1]}}, {6.684611727667927, 
       FormBox[
        InterpretationBox[
         StyleBox[
          
          GraphicsBox[{}, ImageSize -> {0., 0.}, BaselinePosition -> 
           Baseline], "CacheGraphics" -> False], 
         Spacer[{0., 0.}], Selectable -> False], TraditionalForm], {0.005, 
       0.}, {
        AbsoluteThickness[0.1]}}, {6.802394763324311, 
       FormBox[
        InterpretationBox[
         StyleBox[
          
          GraphicsBox[{}, ImageSize -> {0., 0.}, BaselinePosition -> 
           Baseline], "CacheGraphics" -> False], 
         Spacer[{0., 0.}], Selectable -> False], TraditionalForm], {0.005, 
       0.}, {
        AbsoluteThickness[0.1]}}, {7.600902459542082, 
       FormBox[
        InterpretationBox[
         StyleBox[
          
          GraphicsBox[{}, ImageSize -> {0., 0.}, BaselinePosition -> 
           Baseline], "CacheGraphics" -> False], 
         Spacer[{0., 0.}], Selectable -> False], TraditionalForm], {0.005, 
       0.}, {
        AbsoluteThickness[0.1]}}, {8.006367567650246, 
       FormBox[
        InterpretationBox[
         StyleBox[
          
          GraphicsBox[{}, ImageSize -> {0., 0.}, BaselinePosition -> 
           Baseline], "CacheGraphics" -> False], 
         Spacer[{0., 0.}], Selectable -> False], TraditionalForm], {0.005, 
       0.}, {
        AbsoluteThickness[0.1]}}, {8.294049640102028, 
       FormBox[
        InterpretationBox[
         StyleBox[
          
          GraphicsBox[{}, ImageSize -> {0., 0.}, BaselinePosition -> 
           Baseline], "CacheGraphics" -> False], 
         Spacer[{0., 0.}], Selectable -> False], TraditionalForm], {0.005, 
       0.}, {
        AbsoluteThickness[0.1]}}, {8.517193191416238, 
       FormBox[
        InterpretationBox[
         StyleBox[
          
          GraphicsBox[{}, ImageSize -> {0., 0.}, BaselinePosition -> 
           Baseline], "CacheGraphics" -> False], 
         Spacer[{0., 0.}], Selectable -> False], TraditionalForm], {0.005, 
       0.}, {
        AbsoluteThickness[0.1]}}, {8.699514748210191, 
       FormBox[
        InterpretationBox[
         StyleBox[
          
          GraphicsBox[{}, ImageSize -> {0., 0.}, BaselinePosition -> 
           Baseline], "CacheGraphics" -> False], 
         Spacer[{0., 0.}], Selectable -> False], TraditionalForm], {0.005, 
       0.}, {
        AbsoluteThickness[0.1]}}, {8.85366542803745, 
       FormBox[
        InterpretationBox[
         StyleBox[
          
          GraphicsBox[{}, ImageSize -> {0., 0.}, BaselinePosition -> 
           Baseline], "CacheGraphics" -> False], 
         Spacer[{0., 0.}], Selectable -> False], TraditionalForm], {0.005, 
       0.}, {
        AbsoluteThickness[0.1]}}}, {{-7.600902459542082, 
       FormBox[
        TemplateBox[{"\[Times]", "\"\[Times]\"", "5.`", 
          TemplateBox[{"10", 
            RowBox[{"-", "4"}]}, "Superscript", SyntaxForm -> 
           SuperscriptBox]}, "RowWithSeparators"], TraditionalForm], {0.01, 
       0.}, {
        AbsoluteThickness[0.1]}}, {-6.907755278982137, 
       FormBox["0.001`", TraditionalForm], {0.01, 0.}, {
        AbsoluteThickness[0.1]}}, {-5.298317366548036, 
       FormBox[
        TagBox[
         InterpretationBox["\"0.005\"", 0.005, AutoDelete -> True], 
         NumberForm[#, {
           DirectedInfinity[1], 3.}]& ], TraditionalForm], {0.01, 0.}, {
        AbsoluteThickness[0.1]}}, {-4.605170185988091, 
       FormBox[
        TagBox[
         InterpretationBox["\"0.010\"", 0.01, AutoDelete -> True], 
         NumberForm[#, {
           DirectedInfinity[1], 3.}]& ], TraditionalForm], {0.01, 0.}, {
        AbsoluteThickness[0.1]}}, {-2.995732273553991, 
       FormBox[
        TagBox[
         InterpretationBox["\"0.050\"", 0.05, AutoDelete -> True], 
         NumberForm[#, {
           DirectedInfinity[1], 3.}]& ], TraditionalForm], {0.01, 0.}, {
        AbsoluteThickness[0.1]}}, {-2.3025850929940455`, 
       FormBox[
        TagBox[
         InterpretationBox["\"0.100\"", 0.1, AutoDelete -> True], 
         NumberForm[#, {
           DirectedInfinity[1], 3.}]& ], TraditionalForm], {0.01, 0.}, {
        AbsoluteThickness[0.1]}}, {-9.903487552536127, 
       FormBox[
        InterpretationBox[
         StyleBox[
          
          GraphicsBox[{}, ImageSize -> {0., 0.}, BaselinePosition -> 
           Baseline], "CacheGraphics" -> False], 
         Spacer[{0., 0.}], Selectable -> False], TraditionalForm], {0.005, 
       0.}, {
        AbsoluteThickness[0.1]}}, {-9.721165995742174, 
       FormBox[
        InterpretationBox[
         StyleBox[
          
          GraphicsBox[{}, ImageSize -> {0., 0.}, BaselinePosition -> 
           Baseline], "CacheGraphics" -> False], 
         Spacer[{0., 0.}], Selectable -> False], TraditionalForm], {0.005, 
       0.}, {
        AbsoluteThickness[0.1]}}, {-9.567015315914915, 
       FormBox[
        InterpretationBox[
         StyleBox[
          
          GraphicsBox[{}, ImageSize -> {0., 0.}, BaselinePosition -> 
           Baseline], "CacheGraphics" -> False], 
         Spacer[{0., 0.}], Selectable -> False], TraditionalForm], {0.005, 
       0.}, {
        AbsoluteThickness[0.1]}}, {-9.433483923290392, 
       FormBox[
        InterpretationBox[
         StyleBox[
          
          GraphicsBox[{}, ImageSize -> {0., 0.}, BaselinePosition -> 
           Baseline], "CacheGraphics" -> False], 
         Spacer[{0., 0.}], Selectable -> False], TraditionalForm], {0.005, 
       0.}, {
        AbsoluteThickness[0.1]}}, {-9.315700887634009, 
       FormBox[
        InterpretationBox[
         StyleBox[
          
          GraphicsBox[{}, ImageSize -> {0., 0.}, BaselinePosition -> 
           Baseline], "CacheGraphics" -> False], 
         Spacer[{0., 0.}], Selectable -> False], TraditionalForm], {0.005, 
       0.}, {
        AbsoluteThickness[0.1]}}, {-9.210340371976182, 
       FormBox[
        InterpretationBox[
         StyleBox[
          
          GraphicsBox[{}, ImageSize -> {0., 0.}, BaselinePosition -> 
           Baseline], "CacheGraphics" -> False], 
         Spacer[{0., 0.}], Selectable -> False], TraditionalForm], {0.005, 
       0.}, {
        AbsoluteThickness[0.1]}}, {-8.517193191416238, 
       FormBox[
        InterpretationBox[
         StyleBox[
          
          GraphicsBox[{}, ImageSize -> {0., 0.}, BaselinePosition -> 
           Baseline], "CacheGraphics" -> False], 
         Spacer[{0., 0.}], Selectable -> False], TraditionalForm], {0.005, 
       0.}, {
        AbsoluteThickness[0.1]}}, {-8.111728083308073, 
       FormBox[
        InterpretationBox[
         StyleBox[
          
          GraphicsBox[{}, ImageSize -> {0., 0.}, BaselinePosition -> 
           Baseline], "CacheGraphics" -> False], 
         Spacer[{0., 0.}], Selectable -> False], TraditionalForm], {0.005, 
       0.}, {
        AbsoluteThickness[0.1]}}, {-7.824046010856292, 
       FormBox[
        InterpretationBox[
         StyleBox[
          
          GraphicsBox[{}, ImageSize -> {0., 0.}, BaselinePosition -> 
           Baseline], "CacheGraphics" -> False], 
         Spacer[{0., 0.}], Selectable -> False], TraditionalForm], {0.005, 
       0.}, {
        AbsoluteThickness[0.1]}}, {-7.418580902748128, 
       FormBox[
        InterpretationBox[
         StyleBox[
          
          GraphicsBox[{}, ImageSize -> {0., 0.}, BaselinePosition -> 
           Baseline], "CacheGraphics" -> False], 
         Spacer[{0., 0.}], Selectable -> False], TraditionalForm], {0.005, 
       0.}, {
        AbsoluteThickness[0.1]}}, {-7.264430222920869, 
       FormBox[
        InterpretationBox[
         StyleBox[
          
          GraphicsBox[{}, ImageSize -> {0., 0.}, BaselinePosition -> 
           Baseline], "CacheGraphics" -> False], 
         Spacer[{0., 0.}], Selectable -> False], TraditionalForm], {0.005, 
       0.}, {
        AbsoluteThickness[0.1]}}, {-7.1308988302963465`, 
       FormBox[
        InterpretationBox[
         StyleBox[
          
          GraphicsBox[{}, ImageSize -> {0., 0.}, BaselinePosition -> 
           Baseline], "CacheGraphics" -> False], 
         Spacer[{0., 0.}], Selectable -> False], TraditionalForm], {0.005, 
       0.}, {
        AbsoluteThickness[0.1]}}, {-7.013115794639964, 
       FormBox[
        InterpretationBox[
         StyleBox[
          
          GraphicsBox[{}, ImageSize -> {0., 0.}, BaselinePosition -> 
           Baseline], "CacheGraphics" -> False], 
         Spacer[{0., 0.}], Selectable -> False], TraditionalForm], {0.005, 
       0.}, {
        AbsoluteThickness[0.1]}}, {-6.214608098422191, 
       FormBox[
        InterpretationBox[
         StyleBox[
          
          GraphicsBox[{}, ImageSize -> {0., 0.}, BaselinePosition -> 
           Baseline], "CacheGraphics" -> False], 
         Spacer[{0., 0.}], Selectable -> False], TraditionalForm], {0.005, 
       0.}, {
        AbsoluteThickness[0.1]}}, {-5.809142990314028, 
       FormBox[
        InterpretationBox[
         StyleBox[
          
          GraphicsBox[{}, ImageSize -> {0., 0.}, BaselinePosition -> 
           Baseline], "CacheGraphics" -> False], 
         Spacer[{0., 0.}], Selectable -> False], TraditionalForm], {0.005, 
       0.}, {
        AbsoluteThickness[0.1]}}, {-5.521460917862246, 
       FormBox[
        InterpretationBox[
         StyleBox[
          
          GraphicsBox[{}, ImageSize -> {0., 0.}, BaselinePosition -> 
           Baseline], "CacheGraphics" -> False], 
         Spacer[{0., 0.}], Selectable -> False], TraditionalForm], {0.005, 
       0.}, {
        AbsoluteThickness[0.1]}}, {-5.115995809754082, 
       FormBox[
        InterpretationBox[
         StyleBox[
          
          GraphicsBox[{}, ImageSize -> {0., 0.}, BaselinePosition -> 
           Baseline], "CacheGraphics" -> False], 
         Spacer[{0., 0.}], Selectable -> False], TraditionalForm], {0.005, 
       0.}, {
        AbsoluteThickness[0.1]}}, {-4.961845129926823, 
       FormBox[
        InterpretationBox[
         StyleBox[
          
          GraphicsBox[{}, ImageSize -> {0., 0.}, BaselinePosition -> 
           Baseline], "CacheGraphics" -> False], 
         Spacer[{0., 0.}], Selectable -> False], TraditionalForm], {0.005, 
       0.}, {
        AbsoluteThickness[0.1]}}, {-4.8283137373023015`, 
       FormBox[
        InterpretationBox[
         StyleBox[
          
          GraphicsBox[{}, ImageSize -> {0., 0.}, BaselinePosition -> 
           Baseline], "CacheGraphics" -> False], 
         Spacer[{0., 0.}], Selectable -> False], TraditionalForm], {0.005, 
       0.}, {
        AbsoluteThickness[0.1]}}, {-4.710530701645918, 
       FormBox[
        InterpretationBox[
         StyleBox[
          
          GraphicsBox[{}, ImageSize -> {0., 0.}, BaselinePosition -> 
           Baseline], "CacheGraphics" -> False], 
         Spacer[{0., 0.}], Selectable -> False], TraditionalForm], {0.005, 
       0.}, {
        AbsoluteThickness[0.1]}}, {-3.912023005428146, 
       FormBox[
        InterpretationBox[
         StyleBox[
          
          GraphicsBox[{}, ImageSize -> {0., 0.}, BaselinePosition -> 
           Baseline], "CacheGraphics" -> False], 
         Spacer[{0., 0.}], Selectable -> False], TraditionalForm], {0.005, 
       0.}, {
        AbsoluteThickness[0.1]}}, {-3.506557897319982, 
       FormBox[
        InterpretationBox[
         StyleBox[
          
          GraphicsBox[{}, ImageSize -> {0., 0.}, BaselinePosition -> 
           Baseline], "CacheGraphics" -> False], 
         Spacer[{0., 0.}], Selectable -> False], TraditionalForm], {0.005, 
       0.}, {
        AbsoluteThickness[0.1]}}, {-3.2188758248682006`, 
       FormBox[
        InterpretationBox[
         StyleBox[
          
          GraphicsBox[{}, ImageSize -> {0., 0.}, BaselinePosition -> 
           Baseline], "CacheGraphics" -> False], 
         Spacer[{0., 0.}], Selectable -> False], TraditionalForm], {0.005, 
       0.}, {
        AbsoluteThickness[0.1]}}, {-2.8134107167600364`, 
       FormBox[
        InterpretationBox[
         StyleBox[
          
          GraphicsBox[{}, ImageSize -> {0., 0.}, BaselinePosition -> 
           Baseline], "CacheGraphics" -> False], 
         Spacer[{0., 0.}], Selectable -> False], TraditionalForm], {0.005, 
       0.}, {
        AbsoluteThickness[0.1]}}, {-2.659260036932778, 
       FormBox[
        InterpretationBox[
         StyleBox[
          
          GraphicsBox[{}, ImageSize -> {0., 0.}, BaselinePosition -> 
           Baseline], "CacheGraphics" -> False], 
         Spacer[{0., 0.}], Selectable -> False], TraditionalForm], {0.005, 
       0.}, {
        AbsoluteThickness[0.1]}}, {-2.5257286443082556`, 
       FormBox[
        InterpretationBox[
         StyleBox[
          
          GraphicsBox[{}, ImageSize -> {0., 0.}, BaselinePosition -> 
           Baseline], "CacheGraphics" -> False], 
         Spacer[{0., 0.}], Selectable -> False], TraditionalForm], {0.005, 
       0.}, {
        AbsoluteThickness[0.1]}}, {-2.4079456086518722`, 
       FormBox[
        InterpretationBox[
         StyleBox[
          
          GraphicsBox[{}, ImageSize -> {0., 0.}, BaselinePosition -> 
           Baseline], "CacheGraphics" -> False], 
         Spacer[{0., 0.}], Selectable -> False], TraditionalForm], {0.005, 
       0.}, {
        AbsoluteThickness[0.1]}}, {-1.6094379124341003`, 
       FormBox[
        InterpretationBox[
         StyleBox[
          
          GraphicsBox[{}, ImageSize -> {0., 0.}, BaselinePosition -> 
           Baseline], "CacheGraphics" -> False], 
         Spacer[{0., 0.}], Selectable -> False], TraditionalForm], {0.005, 
       0.}, {
        AbsoluteThickness[0.1]}}, {-1.2039728043259361`, 
       FormBox[
        InterpretationBox[
         StyleBox[
          
          GraphicsBox[{}, ImageSize -> {0., 0.}, BaselinePosition -> 
           Baseline], "CacheGraphics" -> False], 
         Spacer[{0., 0.}], Selectable -> False], TraditionalForm], {0.005, 
       0.}, {
        AbsoluteThickness[0.1]}}, {-0.916290731874155, 
       FormBox[
        InterpretationBox[
         StyleBox[
          
          GraphicsBox[{}, ImageSize -> {0., 0.}, BaselinePosition -> 
           Baseline], "CacheGraphics" -> False], 
         Spacer[{0., 0.}], Selectable -> False], TraditionalForm], {0.005, 
       0.}, {
        AbsoluteThickness[0.1]}}, {-0.6931471805599453, 
       FormBox[
        InterpretationBox[
         StyleBox[
          
          GraphicsBox[{}, ImageSize -> {0., 0.}, BaselinePosition -> 
           Baseline], "CacheGraphics" -> False], 
         Spacer[{0., 0.}], Selectable -> False], TraditionalForm], {0.005, 
       0.}, {
        AbsoluteThickness[0.1]}}, {-0.5108256237659907, 
       FormBox[
        InterpretationBox[
         StyleBox[
          
          GraphicsBox[{}, ImageSize -> {0., 0.}, BaselinePosition -> 
           Baseline], "CacheGraphics" -> False], 
         Spacer[{0., 0.}], Selectable -> False], TraditionalForm], {0.005, 
       0.}, {
        AbsoluteThickness[0.1]}}, {-0.35667494393873245`, 
       FormBox[
        InterpretationBox[
         StyleBox[
          
          GraphicsBox[{}, ImageSize -> {0., 0.}, BaselinePosition -> 
           Baseline], "CacheGraphics" -> False], 
         Spacer[{0., 0.}], Selectable -> False], TraditionalForm], {0.005, 
       0.}, {
        AbsoluteThickness[0.1]}}, {-0.2231435513142097, 
       FormBox[
        InterpretationBox[
         StyleBox[
          
          GraphicsBox[{}, ImageSize -> {0., 0.}, BaselinePosition -> 
           Baseline], "CacheGraphics" -> False], 
         Spacer[{0., 0.}], Selectable -> False], TraditionalForm], {0.005, 
       0.}, {
        AbsoluteThickness[0.1]}}, {-0.10536051565782628`, 
       FormBox[
        InterpretationBox[
         StyleBox[
          
          GraphicsBox[{}, ImageSize -> {0., 0.}, BaselinePosition -> 
           Baseline], "CacheGraphics" -> False], 
         Spacer[{0., 0.}], Selectable -> False], TraditionalForm], {0.005, 
       0.}, {
        AbsoluteThickness[0.1]}}, {0., 
       FormBox[
        InterpretationBox[
         StyleBox[
          
          GraphicsBox[{}, ImageSize -> {0., 0.}, BaselinePosition -> 
           Baseline], "CacheGraphics" -> False], 
         Spacer[{0., 0.}], Selectable -> False], TraditionalForm], {0.005, 
       0.}, {
        AbsoluteThickness[0.1]}}, {0.09531017980432493, 
       FormBox[
        InterpretationBox[
         StyleBox[
          
          GraphicsBox[{}, ImageSize -> {0., 0.}, BaselinePosition -> 
           Baseline], "CacheGraphics" -> False], 
         Spacer[{0., 0.}], Selectable -> False], TraditionalForm], {0.005, 
       0.}, {
        AbsoluteThickness[0.1]}}, {0.1823215567939546, 
       FormBox[
        InterpretationBox[
         StyleBox[
          
          GraphicsBox[{}, ImageSize -> {0., 0.}, BaselinePosition -> 
           Baseline], "CacheGraphics" -> False], 
         Spacer[{0., 0.}], Selectable -> False], TraditionalForm], {0.005, 
       0.}, {
        AbsoluteThickness[0.1]}}, {0.26236426446749106`, 
       FormBox[
        InterpretationBox[
         StyleBox[
          
          GraphicsBox[{}, ImageSize -> {0., 0.}, BaselinePosition -> 
           Baseline], "CacheGraphics" -> False], 
         Spacer[{0., 0.}], Selectable -> False], TraditionalForm], {0.005, 
       0.}, {
        AbsoluteThickness[0.1]}}, {0.3364722366212129, 
       FormBox[
        InterpretationBox[
         StyleBox[
          
          GraphicsBox[{}, ImageSize -> {0., 0.}, BaselinePosition -> 
           Baseline], "CacheGraphics" -> False], 
         Spacer[{0., 0.}], Selectable -> False], TraditionalForm], {0.005, 
       0.}, {
        AbsoluteThickness[0.1]}}, {0.4054651081081644, 
       FormBox[
        InterpretationBox[
         StyleBox[
          
          GraphicsBox[{}, ImageSize -> {0., 0.}, BaselinePosition -> 
           Baseline], "CacheGraphics" -> False], 
         Spacer[{0., 0.}], Selectable -> False], TraditionalForm], {0.005, 
       0.}, {
        AbsoluteThickness[0.1]}}, {0.47000362924573563`, 
       FormBox[
        InterpretationBox[
         StyleBox[
          
          GraphicsBox[{}, ImageSize -> {0., 0.}, BaselinePosition -> 
           Baseline], "CacheGraphics" -> False], 
         Spacer[{0., 0.}], Selectable -> False], TraditionalForm], {0.005, 
       0.}, {
        AbsoluteThickness[0.1]}}}}]]], "Output",
 CellChangeTimes->{{3.722693529112814*^9, 3.7226935499267817`*^9}, {
   3.722693585804305*^9, 3.7226935908984165`*^9}, {3.722693748675145*^9, 
   3.7226937560507183`*^9}, {3.7226938114139385`*^9, 3.722694106919114*^9}, {
   3.722694146484474*^9, 3.7226942152548685`*^9}, {3.7226943413574953`*^9, 
   3.7226943638434534`*^9}, {3.722694424816494*^9, 3.722694436786089*^9}, 
   3.722694602394896*^9, 3.72269481638618*^9, 3.7226948484186597`*^9, {
   3.72735525441424*^9, 3.7273552759309273`*^9}, 3.727355428359621*^9, 
   3.7273554796588545`*^9, 3.727355549271199*^9, 3.727355773890687*^9, {
   3.7273559583363996`*^9, 3.7273559858222437`*^9}, 3.727356071935282*^9, 
   3.727356118031098*^9, {3.727356163658096*^9, 3.7273562505371046`*^9}, 
   3.727356282913619*^9, {3.727356365198375*^9, 3.727356382246105*^9}, 
   3.7273564528116755`*^9, 3.727356508111023*^9, 3.7275102198229017`*^9, {
   3.727510415467182*^9, 3.727510433874728*^9}, 3.7275104699622927`*^9, 
   3.7275110167463613`*^9, 3.7277033057816935`*^9, 3.7277051392364397`*^9, {
   3.7277051696136017`*^9, 3.72770519799067*^9}, 3.727705232008777*^9, {
   3.7277052645892787`*^9, 3.727705289700536*^9}, 3.7277221663667355`*^9, 
   3.727722213870206*^9, 3.7277222582640676`*^9, {3.7277228475267124`*^9, 
   3.727722947205679*^9}, 3.727723466618572*^9, 3.72772364022499*^9, {
   3.7277236959634314`*^9, 3.727723722231021*^9}, 3.727723753061427*^9, 
   3.7277237884858513`*^9, {3.72772614401445*^9, 3.727726215847733*^9}, 
   3.727726304968308*^9, 3.7277263360174465`*^9, 3.727726463901828*^9, 
   3.7277266728649406`*^9, {3.72772673872882*^9, 
   3.727726766949628*^9}},ExpressionUUID->"9a326af2-ac57-4b4d-8c2c-\
d9b7b0350cf6"],

Cell[BoxData[
 GraphicsBox[{{{{}, {}, 
     TagBox[{
       {GrayLevel[0], AbsoluteThickness[1.6], Opacity[1.], 
        LineBox[CompressedData["
1:eJwVjXs0lAkYxj+1myzZWXcVKdlIyqQLqn3fylmzVKzpIhXjrpYpt9JUKJdB
mm+YFIawokmGKdOYPi2zFavWpZrhtEPJWa1hKZvbqazW/vGc5/zOc87vWR50
3Cd0HkEQu+fyf7f2/s4yJsaAsFV+pETWIA8fZH89OAEE61GctHoViN7PO6fT
8QEI+Y1pscQe3L4obptt10Ii1Z707qWD9WKV5r1QFwm9YT23ARf4Z0UZf1Ro
ikS2J9fkoxv43uAODAttkLDNs5yf5gPZQxzekHADEnI6O80jEIZFB8iF79yQ
KIw+FekXDbnPkyyf9OxBJMX7PM+ehqqkRJaf514s3Xc4copKBoeKGm5A7kFk
ZdyNatRPg5jm0NwtSf6oGGC+tjDPhChX7j3lcCCyRu2uNHMuweBzyVtBZgjS
Oq8qggf48EBTnAefwvD1j2+CW/7KhbUtKavqyo6iwlGpQzOem6wc7A2WRCJ/
eknQY8urwLt/K/YTl40KvU1abZYFoCZzmN2XTyDRVqSt5SkEC2Jd5crOaCwd
zGoS+xSDnYrxtts6FmmhGmhLL4F8Rrvvnpg4dNRPNWt8UQryM05nt1TF41O/
/qJnPWVQamCSlz1zEmnGmY17Jn8Glwh1GNM5ASOWhhlkzpRD4fIlaxN5p1Hj
Xh+0b3EF+J9pMWW/4qAiMVaQ5VQJSgGTUpqeRTO3vql41xtAox3xKf7pHI4J
Dxk5+opg1oNR3itKxNYi/YUlwTfB69trJv19SajZn74u7lgVSNfLm67nJ2PE
qOlFv4xbUEDPfWq46TyK6gJYGkE1BAWt7pW+Po8LLU2vNsnEcOTP6QTnjAvo
W12eSu+qAcnOTe9PrkxBb7FY7NxfC5qu9WGD7SmYnzC5mH1BAgnupTKDyFSU
Cq/5auveBhednflW2mnIj9aIw3NuQ99MeRyrNg3bzN/GPbS+Ay874x0O7UpH
M8ZX0erqO9Ck+rKfO5WOqrEJhuGOOvggXxB9PI+LIw0S9byOOggd3ZrrQs9A
vY4G78cHpHCXSa/ZqM7AEHW9ydCoFPwLrlSOnMrEfK5fVy3nLvxNowq6VmRh
XMCzZZ8NZXDzhYFl2ZMsFOnUWXjdkoEiqTdxVfhF3Fq8wd/JpR4afEPUfbRs
fIGcP94o60H/myMGzNpsNLJ2nbIJlYPA/GKPyOMSGh2zSDs4IYcZ5qkSx/FL
mCqXGYv49+CXKBXE8nk4Mj16lG1NAduvKoYu4OF9reBXn20osHJPrniXx0NG
GjM0x5aCC1ZrdCOFPJRwpFVSBwoYypTukMo57lQZzmym4LmzU9T++zxUGXKD
eLso0MzPLXTR8HDiWL7Or/EUFIyFt08P8xDtjFV7EyjweLmNkI3yUKTk3NZw
KBDLhkLXj/Mwo12/gpZMQczR7XT7WR6aXaeOB2ZR8G/H2G9LjUis7l57ZUEJ
BTUNLR/VJiRGfNfLF5ZRwBIVORSYk5gaVXXN8ToFD84zBMbLSBxxqh/3u0lB
xoZSf/3VJF7WmUyR1FHgsvxkTtsaElu9dM2+l1EwvGjXo6x1JHrn+Tf1yCnY
PThtp72RxBM/PHHXbqRgVtl+uHnz3F/nkG2xggKJopxMcZ3zpey1cHpIQaD4
9IPt20jMH19k87iZAoNCr8nPQKJGbI4BrRT8BznyTw8=
         "]]}},
      Annotation[#, "Charting`Private`Tag$259111#1"]& ], 
     TagBox[{
       {RGBColor[0.880722, 0.611041, 0.142051], AbsoluteThickness[1.6], 
        Opacity[1.], Dashing[{Small, Small}], LineBox[CompressedData["
1:eJwVyXk4lAkcwPGp3Q6rRbMNSYkUpShHZdD+fo5iRY6Zp5WNZJ0bihzjyDll
XO/LSBnHGkea5BgMzUu28oR92pR7t4lVu+0aU1JKHiVt+8f3+fzx1fU77RGw
nEajuXzuf38d+82XQXsF51oePWoX6YE0aDJcdfItbOTOW0vqDEA0u/yc0oMF
6GAzhPXinWD/Zdn9pb5luBi/3cxtzAT0NgzLZ0uUkbnRf8H2GRNeb6nImy7R
QK/Gadt17+3B82rGM0XJNlRwmicXuR6QMxVPTJWYY8v4OssIp5OgEH1Prp6x
x7eHlPo3eEUAfzBZ+97jI2h7PKTFMSEOapOTfL0Os/ET7UPXAJUCRlcaMk7w
j+Hhmcq/Ytach8juAL5Vsg+aJibIbBiZEGaZQQ0pTiKvupXHjcqFyUHxy4JM
f8z6yu73hok86JKXFcKHQNzEtztq/IQPxj3pBi0VIRg0GSWeUv68dIx20rVC
cSn7l3c36JeBuHn97IeMcGxkD3HcVQUgI/NZoxfPoNbz9aP6+0tgE213zdaH
ETjQH7NZ1bIMdgw7vhzVO4s23BX2ZsHlUOTY53kkMgr/qd/tsbZHCNIEs0Sr
2mh0vxPM4XdXgJCuXpizGINFVpY5TbJKYAbLAlkWHMwY11D3Gq+CYl0t4yQi
Dt3+zc0VzlWDT0KPRvif8WiQOlV5f3UNDBWw2oc0ErHazt04TekqqKl5e5Sd
OoeLoe5XRzaLYMnJsWpMlISLnd6XmvWugav+z+pPJ5JRqcJVL3pLLUhMpbeq
i1JwVvGobGTfdRCY8Pu/2ZeKacfPELcs6sDPz3BM8iQVX5iXhzq41YP33/Mc
C14aBpS3yCV+DSC22zcbszUduSbDsut+jSAfMQ2c7EtHLDzkrWMtBo6DsI0e
ysX8bTt4jZ1iYCrZFemsOo/ypKXUJusmmFisivJtPI/1ysLItJ4mGH8YbfSD
8wV0qHPQXu/QDLeGVzzNeHcBXVI6bicONsOCdGXE6cIM1A/eq13DboGAaWs+
04SHqzQrnWyHW6CVZdKwV8ZD9kdZWL2PBHwEl2pexGZi7Jym8/iEBJ6rtQtG
tmThSt1tumOnWuHaH3TtintZWMrQ63aZa4XbyWNJBkHZuFLbYCs3ug06PP1l
E2o5OH5sPi6TdgNU1nrTWY05yLvWl8VKuwEFmtmPRU65yOy69FPeMikssmLL
97zJxWMqu2xKs6XQGTYMZ/MIdArvHQxdQ0G4V22kSQGBkeTdZXUqFOg4pFyZ
KSSwWHxnz3M1CtJ0dimHlhComO0gQhgUOA6lj/rXEJgVK3YK1KZg0MIs7OhN
AntTBF0n9lAg/4JfzJQTeLDgVLMHmwLBq6C+eQWBYZLgp/lHKXAaP0Brmybw
4kiA2oAnBfVtUwGmbwh8puEb7upNQWSIjcnOJQLTStmGzoEUfHzwqnfjOhLv
XDlQeZBDQUNHz3uZOolTPZYD3HgKfEWlRgJNEtfK99PuJlLQlepYwNhMoq+h
qY9tKgU8c6GPiiGJtEb9DZBFAVM3Jv/+LhK39+t9l5RDgeJr57tZu0l0e63D
6SQocJmc37FqL4nlZlqjVgUULA31He/eT2Ive/2KhEIKxLeryHRLEmeiGebt
lyk4WR/XZXOARPXL9B8XBBTQi13nPgGJ30pV+RalFPwHtjVJ3A==
         "]]}},
      Annotation[#, "Charting`Private`Tag$259111#2"]& ]}}, {}, {}},
  AspectRatio->NCache[GoldenRatio^(-1), 0.6180339887498948],
  Axes->{True, True},
  AxesLabel->{
    FormBox[
    "\"\\!\\(\\*OverscriptBox[\\(n\\), \\(_\\)]\\) \
(\\!\\(\\*OverscriptBox[\\(m\\), \\(_\\)]\\)=0)\"", TraditionalForm], 
    FormBox["\"\[Delta]\[CapitalDelta]/\[CapitalOmega]\"", TraditionalForm]},
  AxesOrigin->{0, 0},
  DisplayFunction->Identity,
  Frame->{{False, False}, {False, False}},
  FrameLabel->{{None, None}, {None, None}},
  FrameTicks->{{Automatic, 
     Charting`ScaledFrameTicks[{Identity, Identity}]}, {Automatic, 
     Charting`ScaledFrameTicks[{Identity, Identity}]}},
  GridLines->{None, None},
  GridLinesStyle->Directive[
    GrayLevel[0.5, 0.4]],
  ImagePadding->All,
  Method->{
   "DefaultBoundaryStyle" -> Automatic, "DefaultMeshStyle" -> 
    AbsolutePointSize[6], "ScalingFunctions" -> None, 
    "CoordinatesToolOptions" -> {"DisplayFunction" -> ({
        (Identity[#]& )[
         Part[#, 1]], 
        (Identity[#]& )[
         Part[#, 2]]}& ), "CopiedValueFunction" -> ({
        (Identity[#]& )[
         Part[#, 1]], 
        (Identity[#]& )[
         Part[#, 2]]}& )}},
  PlotRange->{{1, 1000}, {0., 0.10461993517827006`}},
  PlotRangeClipping->True,
  PlotRangePadding->{{
     Scaled[0.02], 
     Scaled[0.02]}, {
     Scaled[0.05], 
     Scaled[0.05]}},
  Ticks->{Automatic, Automatic}]], "Output",
 CellChangeTimes->{{3.722693529112814*^9, 3.7226935499267817`*^9}, {
   3.722693585804305*^9, 3.7226935908984165`*^9}, {3.722693748675145*^9, 
   3.7226937560507183`*^9}, {3.7226938114139385`*^9, 3.722694106919114*^9}, {
   3.722694146484474*^9, 3.7226942152548685`*^9}, {3.7226943413574953`*^9, 
   3.7226943638434534`*^9}, {3.722694424816494*^9, 3.722694436786089*^9}, 
   3.722694602394896*^9, 3.72269481638618*^9, 3.7226948484186597`*^9, {
   3.72735525441424*^9, 3.7273552759309273`*^9}, 3.727355428359621*^9, 
   3.7273554796588545`*^9, 3.727355549271199*^9, 3.727355773890687*^9, {
   3.7273559583363996`*^9, 3.7273559858222437`*^9}, 3.727356071935282*^9, 
   3.727356118031098*^9, {3.727356163658096*^9, 3.7273562505371046`*^9}, 
   3.727356282913619*^9, {3.727356365198375*^9, 3.727356382246105*^9}, 
   3.7273564528116755`*^9, 3.727356508111023*^9, 3.7275102198229017`*^9, {
   3.727510415467182*^9, 3.727510433874728*^9}, 3.7275104699622927`*^9, 
   3.7275110167463613`*^9, 3.7277033057816935`*^9, 3.7277051392364397`*^9, {
   3.7277051696136017`*^9, 3.72770519799067*^9}, 3.727705232008777*^9, {
   3.7277052645892787`*^9, 3.727705289700536*^9}, 3.7277221663667355`*^9, 
   3.727722213870206*^9, 3.7277222582640676`*^9, {3.7277228475267124`*^9, 
   3.727722947205679*^9}, 3.727723466618572*^9, 3.72772364022499*^9, {
   3.7277236959634314`*^9, 3.727723722231021*^9}, 3.727723753061427*^9, 
   3.7277237884858513`*^9, {3.72772614401445*^9, 3.727726215847733*^9}, 
   3.727726304968308*^9, 3.7277263360174465`*^9, 3.727726463901828*^9, 
   3.7277266728649406`*^9, {3.72772673872882*^9, 
   3.7277267676059265`*^9}},ExpressionUUID->"8540d289-d655-408c-97ea-\
02cba9fb8f44"],

Cell[BoxData[
 GraphicsBox[{{{{}, {}, 
     TagBox[{
       {GrayLevel[0], AbsoluteThickness[1.6], Opacity[1.], 
        LineBox[CompressedData["
1:eJwVU3s0lAkc/TY9tK2M8Tqy1XiUQ8kjWorz++lxyEpto6KNxuRRZxEir2I8
MlNN38eIM94zq0FaTPFZqV1Wom2Tx0jyWGkrQ1tZKsKys3/cc8899577zz3X
iHv6YOASgiD2qfA/Pxj8g6NLTADBiCbUuCyoDx4N0xz9AMQB54EbDSZQPrnk
/MrHn4FgHW7w0jaD3UsLHy20f4FEZ5CgtMUSTNb0KCfzV6k0Osmy7OEfY2nG
23x9JO4aa29IcAHvMv7L8fwNSNg9dWgf8gThWDw5lm+HRJ+aT17XMRgvP0Kp
v9+NRICP38SbEBB1J617OOCJvIpYhcwpGiqSEjlHv/VCXjzhkjOSAJayKv5x
kQ82DXHTqMvJEHk/ULQjyQ+J4VM2i8o0CN3Ov60Y90feXM3kCCmA0W75u6yL
AYjHNuuwTIXQrCzMhrkg5MEL33XnKNjSmmpWIz2FLK+c7mAyE+ZYlpuYhiGI
dYcMzTALyLs3zszxw5DVJ3OVjl2FfiqT3Xs1HImuilrxzzmwlrAqNe2IQKLZ
2mE2SAzmPW7vek3OIBGjMfBpex6I3dq9PSOjkKVhoN+5vADqE7ae21ERjRLN
nSnM2kKQMPWyhfNnsaktIGVtejE4nuwPYjvEIgvvHP69QAJ5RoZbEsk4PFBC
v5oVSMEvoVU/7M94bPLPZ5pH/AiKLHaDQv8c8vbqR6m7lwCD4Xuw8IfzyPGw
FMTbX4MFd7eSwfJEZM3bVxRoyWD/xiK9keEkDN/jaHp7TAa1tvWN18Q8nGjQ
sU3vKYVcG1Gn9rZknJjSNp+vLgMu12Kw9nkyNklabu4oKgffv6ZjHQQpyCP4
BkLBdZDv2jZ51jQVrSMsHiWcqADlE9ug0fZUZFDxTj7f3YBYV0kdMyQNGddO
MLqtfgLHlbvErBUXsMkwbo79ZSUMz5dEcaovoDx8dvf4dCUMdURbfu+Rjhxf
vp5mbxU09iwb4X9KR2sXC+nJtmr4XL884nQ2H5XrP4hkXnIIfOskcrQRICNf
P01yTw4026bKvl+AMy+tUz2cboJfbk7p3zEXsd416le7ypvwhtGQ+8T4Eop1
ZjRGzG7B9T7mOunDS1iu21pcKrkFTUmDiWbBl1HgYVpVpFUDd7wD+ocZQsR9
i6+ihTWwWsuXya4WonitrX/CYg1kGVweKHe/gmi8ujozvBbm2THF1lNXcEbt
q48lb2rhl9AeOJNBoreV3dJnfjSEHa2ItMki8aRW2s5BDg0sV57sfTap+ouB
YJhLQwpr86qQfJV/Yo356yAa3BSpvQGlJPI6hM1TYTR0O2wNPXyXRKWJrhcj
iQalmijPUUkix+nWjGcxDbkTwe3T46Rqv+tGbCkN7kPORN1bEtWjVxw8UkJD
Zd1YoO0UiQ4D0w+Ol9EQecrFZtMCiay4h5oR1TT8+3ii7WsdChlcgyXZjTRU
3Wmd7dejUP31a2nubzRwygsscw0oRK7F3qJ7NDQnu2XprqdQztavKmujQWAn
8VttQWFGpqyroYMGR6OzmY82q/KeUNnYRcO4hkfLJSsKeRuPZLQoaNg3Om2+
wp7C587LQh8/pWFB0X7s/jcUOvALgxTPaJA3lVCp2ynsJOqD+wZo8K+Ma3Zx
ppCQHwofGqKBmbf/4yKo+vJieC+GafgPXopEDw==
         "]]}},
      Annotation[#, "Charting`Private`Tag$259562#1"]& ], 
     TagBox[{
       {RGBColor[0.880722, 0.611041, 0.142051], AbsoluteThickness[1.6], 
        Opacity[1.], Dashing[{Small, Small}], LineBox[CompressedData["
1:eJwVxWs0lAkYAODZVltSYggt1aClRExkXbLv2yrNQUrjlMpYNOiCMOSSjEIj
l+9jhsKUazGUCX3NmW5bR5Rjw7puK6XW7s6YZZKKU8Tu/njOYxpycl/oIhqN
tvs//98+/EvQKtok2DYtK7eKWwfycEXUSsUHeNVluCFm0gwkU4vOaHZ9gvU7
62mdFhawQ+PKs/nOr7CR2d2UIbIG82/7lVNiLTySuXxZsswB3plV5k+IDdHN
dpPsw1ME/1rBnyrxd+i3NN6IW7kbcseSiTGxA/7IyYgyrT8MKskBcunbHejD
ahfbPT4Bwl7+2o4XPqjZlLSBHxIH9fzUoENefihn7Q180JIMNtekgp+EB/Fg
WpWqbjANYttCha78QAww8Sh9rZMBkS6CO32qYMxsTzzuni8ARW+jWnSBi3qf
vZS+C9nQorxSBLNhKDnBGvKyJ2Dzk3TLW5XHsGn62LTTYD7MMmw20Y0jsOBA
653t8UIg7l/nzQqi0HxWzWYsL4QhsoA9WBiNHRbB84VtRbCGZluzvjsGeVOK
EH7wJdjYz1IPmvPQzkP228K6Eihmdfr7xMZh2bCf+f7BUpCftk9xrY9Hut7S
jWYnL0MF3aAod+4UXuxZBBlWZeB8dCiM7ZSIDDv6yoD2cig1Nd6cSiRhYA41
w22tgMDTTwyjXiWjBoPVd76iEvpE7Lt9hil4Q+PvnNHIKtDR4ey7cuIMchpq
vXO8q2Hek1U9LElF3RqeKtLkKuyxKDN4M8LHtY9qea7Kq0BtkT+8WpyGDmUL
Gn5t16CEKfxVz/Esej8L5tWKaiAkxGqYen0WI35WjO3k1QJndCbRKescKnoG
vLp9JNDo7jh1an06hmztyhYZ14FyYEuYojMdxwJUPVWf6iBxV4WMHpGB0f06
0+Pt9eCs6V7MWJKJeyPLF5sVXoeRueq4oJuZ6NLhu6Yq+ga87I63Oex9Hi0T
tOmcHxrgYf/iN4Lp82iiVGsfWSOFT/JvYk4WCVC37ndl9YQUQie2CZ2ZWRic
Yy3tvnMTbrOZ0q1DWThc3ONW7dUIgSUXa8YTLqCWPl1vrrkR/tG5WzJglo3b
YrgRn82aoO45fW1lRzYajxx3Vec3wSP+cKpleA7Oxk0n8mea4J4/d2hEJxdH
xkUusrBm0Nbl0Nk3c7E1V3Y8u6sZRKtzXkg883C/W56On8MtmGMnlNu9z8OJ
7niXx1W34EFkP/DyCUzPHu3t1qQg6lB9LFNEIOdl1kexFgWMXWnX3hYR6Gi3
2ejoCgrOMay1IsQEqgYSOTRdClh96YPcGgL3mmor7Ywo6HWyj9x/n0BjudOX
AgsKlF8LS52VBDb/lWfp505ByWR454yKwFwne0/GTgo8X7rRZBMEcnOeR4x7
UNAgGwvd8p5AI6Z5c4YnBbHHtjM3zRN4JkW+7bYvBV+6Jp+a6JPI0hv1NQii
QHrvyechAxLNwrLi/gimIEhy2aZkNYlzcptL0iMUtJxliVatI1EamDjsEU5B
lkNFoLYVifr1K8IToihwNj1V8MyaRPVc8wX3aApUK7xbs21JbN/jf2NlLAW7
FTMbl2wlMflj1bvaeArm+zoD2r4nkc1i6cclUND4qJpMdyHRRjzhiEkUBDck
tWx3I/EbtfDg8tMU0Ev3fFwAEl+jU8rzFAr+Bb8pSEQ=
         "]]}},
      Annotation[#, "Charting`Private`Tag$259562#2"]& ]}}, {}, {}},
  AspectRatio->NCache[GoldenRatio^(-1), 0.6180339887498948],
  Axes->{True, True},
  AxesLabel->{
    FormBox[
    "\"\\!\\(\\*OverscriptBox[\\(n\\), \\(_\\)]\\) \
(\\!\\(\\*OverscriptBox[\\(m\\), \\(_\\)]\\)=1000)\"", TraditionalForm], 
    FormBox["\"\[Delta]\[CapitalDelta]/\[CapitalOmega]\"", TraditionalForm]},
  AxesOrigin->{0, 0},
  DisplayFunction->Identity,
  Frame->{{False, False}, {False, False}},
  FrameLabel->{{None, None}, {None, None}},
  FrameTicks->{{Automatic, 
     Charting`ScaledFrameTicks[{Identity, Identity}]}, {Automatic, 
     Charting`ScaledFrameTicks[{Identity, Identity}]}},
  GridLines->{None, None},
  GridLinesStyle->Directive[
    GrayLevel[0.5, 0.4]],
  ImagePadding->All,
  Method->{
   "DefaultBoundaryStyle" -> Automatic, "DefaultMeshStyle" -> 
    AbsolutePointSize[6], "ScalingFunctions" -> None, 
    "CoordinatesToolOptions" -> {"DisplayFunction" -> ({
        (Identity[#]& )[
         Part[#, 1]], 
        (Identity[#]& )[
         Part[#, 2]]}& ), "CopiedValueFunction" -> ({
        (Identity[#]& )[
         Part[#, 1]], 
        (Identity[#]& )[
         Part[#, 2]]}& )}},
  PlotRange->{{1, 1000}, {0., 0.08544746052175789}},
  PlotRangeClipping->True,
  PlotRangePadding->{{
     Scaled[0.02], 
     Scaled[0.02]}, {
     Scaled[0.05], 
     Scaled[0.05]}},
  Ticks->{Automatic, Automatic}]], "Output",
 CellChangeTimes->{{3.722693529112814*^9, 3.7226935499267817`*^9}, {
   3.722693585804305*^9, 3.7226935908984165`*^9}, {3.722693748675145*^9, 
   3.7226937560507183`*^9}, {3.7226938114139385`*^9, 3.722694106919114*^9}, {
   3.722694146484474*^9, 3.7226942152548685`*^9}, {3.7226943413574953`*^9, 
   3.7226943638434534`*^9}, {3.722694424816494*^9, 3.722694436786089*^9}, 
   3.722694602394896*^9, 3.72269481638618*^9, 3.7226948484186597`*^9, {
   3.72735525441424*^9, 3.7273552759309273`*^9}, 3.727355428359621*^9, 
   3.7273554796588545`*^9, 3.727355549271199*^9, 3.727355773890687*^9, {
   3.7273559583363996`*^9, 3.7273559858222437`*^9}, 3.727356071935282*^9, 
   3.727356118031098*^9, {3.727356163658096*^9, 3.7273562505371046`*^9}, 
   3.727356282913619*^9, {3.727356365198375*^9, 3.727356382246105*^9}, 
   3.7273564528116755`*^9, 3.727356508111023*^9, 3.7275102198229017`*^9, {
   3.727510415467182*^9, 3.727510433874728*^9}, 3.7275104699622927`*^9, 
   3.7275110167463613`*^9, 3.7277033057816935`*^9, 3.7277051392364397`*^9, {
   3.7277051696136017`*^9, 3.72770519799067*^9}, 3.727705232008777*^9, {
   3.7277052645892787`*^9, 3.727705289700536*^9}, 3.7277221663667355`*^9, 
   3.727722213870206*^9, 3.7277222582640676`*^9, {3.7277228475267124`*^9, 
   3.727722947205679*^9}, 3.727723466618572*^9, 3.72772364022499*^9, {
   3.7277236959634314`*^9, 3.727723722231021*^9}, 3.727723753061427*^9, 
   3.7277237884858513`*^9, {3.72772614401445*^9, 3.727726215847733*^9}, 
   3.727726304968308*^9, 3.7277263360174465`*^9, 3.727726463901828*^9, 
   3.7277266728649406`*^9, {3.72772673872882*^9, 
   3.7277267681059628`*^9}},ExpressionUUID->"8ac3d7c4-89dc-4e64-baad-\
40fd9b0c4813"],

Cell[BoxData[
 GraphicsBox[{{{{}, {}, 
     TagBox[{
       {GrayLevel[0], AbsoluteThickness[1.6], Opacity[1.], 
        LineBox[CompressedData["
1:eJwV0n9Q03UcBnAaYMoAhQEbXEzgs5qIHkxTjgX7vEVDIcSYPyq+EI2KOZUM
hbqikB9C0FUDGZiHgsYxg8BBBGqJfGiSBBcMJyKeAROFweSHQIyDA/rsj+ee
e/39PN4JJ6Ufs6ysrAJpLP3Vf6dr+k1ZkvxI7+DmLkTKjJ1/7mdkWP03E2Fx
k5JnEjLJOMd86V2LQ4clqy5MJt5yOSjV4rUO0nw2U4g3Rndds9h0helaw1zB
bOtkdJs67sTQpzZMPQ6bvOncQl3S4xNqzbTi6/EH7VqpH2pt1g+63sPm5oGO
Nuo9VauHKgYe4U0cjrGDWlH8bVplswHXFLyj1lGzmhrT5YoRzD+f19NH3Vn6
dCK2bRx7PT+dM0idaNiuJOlTuH02WzBGnS/eN2XnNIP1bns4c9TmxIXIbvEc
/kB1/59V6ijtDW1E0TxecU855diNSAgrbXpQu4CDIydFfOodxt1zSWOL2Ngy
M+BP7bbyilNDyDKulKgm3qRWzpuHnY6tYj9excU46i+UL0aLnliB7KOv/dOo
/T8/Fl5qx4LOn+bvXKQWvf00R8O3BrU4tY1QC3eNRG2MsIE0YUPDBLUCjc2U
ymxhG/uXJU8dIpc9U1BKwRqI740Pi6Fmjme1tN98GRI/3PFXGXVCdeHOzd1r
Yf+Bg7uM1O+/5CseXVoH/5Znze3uQUQd3sqrd2FD8PSN79TUp549TjAL7eHF
7B0/13uIbLuQEXRB6gB1Uo1nObVE8qppr8IRjiYbX9uuRwQvRftKz68H73Kh
3kT9xDZT8Tx+A4jOOBxuvo9IR26/387xDcDyv1p/qReRGs5nv23NcIKRkp/D
Gh8g8rp7UbWfvTNwb60LNfQhkt6e/EBe7AyipC0+on5EtNmq9ujNHJjp/YGn
f4TIteuBm0IbOSDX/Cg79xiRIjM/augtF6jNqOq7PYAIvy7XcPahC2gOLPty
DIgcd66rlie4wrzK5/faYUR+zfAUL5hdITXmLmdsBJFyOTtQme0GAZ8spcSO
I/JNTMii3oMLxqMnaism6R7mgNkjGi4cabgqS51FJNO+8r2hIB5M+VadVC3Q
f22Ny+XqeJD3fd++0RVE/rhb7HU41h0OFb5RV2YrIEnsgmndM3cYOivId3QQ
EA+mK3fxSw/IG9eWBLgJSHhIVvBygQd43dKdaeIKyP8GvrEo
         "]]}},
      Annotation[#, "Charting`Private`Tag$260022#1"]& ], 
     TagBox[{
       {RGBColor[0.880722, 0.611041, 0.142051], AbsoluteThickness[1.6], 
        Opacity[1.], Dashing[{Small, Small}], LineBox[CompressedData["
1:eJwV0ntM01ccBXDk4UQeWigtbLNlu1UGxsB0gnYr9ys68FGJdqiZP5HRRbGg
cToyJXW8qiw4k4IVHyFFjPGFDkW06jbXix2BUGOLQoH6gGKrlNLxsLYIIrv9
4+Tk8/c5n0n3Snb4+vj4JNJ4+9Dbn6/1OEqTv0k6hO8/QqRmQP9gPZONj1ju
rvdao4x0xDD7cEDaFON1ysvkaTZTgvMz1Ae9nhUiKQ9iKvGyYeFNrx3nmEcz
mXM48Pnwgn+oM3f3/eTPNGB9z3aOlvpk++cpfkwTti1ZF9pE3a3zn9Mb8RiL
++sNzdSrrkxnnH9hxkUrbc42alnVUfmF+xbMbs79w0jtq7ldmCN7hbsMW81d
1Ppqq3Nb8yA+3p5V0Uu907JESQqHscAlXWynLheuHp7NGsMzLjsFLmrPznGx
QejCk6fZ1mnqdN1d3VqVG6ud8cpQAyIiX/lIr24cvxCoNvOolw6sdO2xT+Bb
ptqQBGrOh09ZjaIpLE4ojkulVro9L1m50zi65t1gJnWBcvS1qt8HLu+qOymn
jj+Qu6Z6ti/YlKViNfWXG6xHrvP84Gt7bX4TdcyKV+n8tf7g5BVU/0ctQ/ax
6uwAmDLzY/lGRGrn5aP8ipmwgE+6GGomr1Tbeu8jyK45bK6lltZVJsYZZoGp
QOMepN4+I1b4ejIQrOUDFWntiFxc0xTZwA6Cod//TL1Kvd/2TOqJCYZABWR8
8hiRxWeKl5+RhMCWE0e/u0SdnDzfkSYLhd1PwSZ6ggie3BgrOTUH+KkdSyeo
+wNKZENZc2ELd6jI2IFIW1nPwsTBufAhpZFoOhG5Fv7LrUXFLNDLWQ9NJkS+
ilLVLQwOgzsNIgjpRqSwdZ8ppyoMxuZ3HM/tQUSnONG6MS4cjoV2dvCfIlJ/
J+mLlNvh8ObqqlH3M0RUHl563zo2HMvbX/9tLyK8G2WWw91sUBjfK/61IJIX
dqMuRxoBZ1mnW6qsiNwsnicc90SAOb5Syx9A5GxOUJJSwYGDPz7Y63Ig8ttW
0cSTj7nwQ1ujvWWE7uFJeLP5Ohd0Ws4GiRuRkuAL3/ctjwRxXKd603v6r0WZ
ZVxjJGh/fbhj1E9A/mqpit60LQo4WfLSFcECsieoYsRoiwIZW6UmEQKiv1ew
7N1UFET/bSzScAXkf84JsWk=
         "]]}},
      Annotation[#, "Charting`Private`Tag$260022#2"]& ]}}, {}, {}},
  AspectRatio->NCache[GoldenRatio^(-1), 0.6180339887498948],
  Axes->{True, True},
  AxesLabel->{
    FormBox[
    "\"\\!\\(\\*OverscriptBox[\\(m\\), \\(_\\)]\\) \
(\\!\\(\\*OverscriptBox[\\(n\\), \\(_\\)]\\)=0)\"", TraditionalForm], 
    FormBox["\"\[Delta]\[CapitalDelta]/\[CapitalOmega]\"", TraditionalForm]},
  AxesOrigin->{0, -10.046314233999567`},
  CoordinatesToolOptions:>{"DisplayFunction" -> ({
      Exp[
       Part[#, 1]], 
      Exp[
       Part[#, 2]]}& ), "CopiedValueFunction" -> ({
      Exp[
       Part[#, 1]], 
      Exp[
       Part[#, 2]]}& )},
  DisplayFunction->Identity,
  Frame->{{False, False}, {False, False}},
  FrameLabel->{{None, None}, {None, None}},
  FrameTicks->{{
     Charting`ScaledTicks[{Log, Exp}], 
     Charting`ScaledFrameTicks[{Log, Exp}]}, {
     Charting`ScaledTicks[{Log, Exp}], 
     Charting`ScaledFrameTicks[{Log, Exp}]}},
  GridLines->{None, None},
  GridLinesStyle->Directive[
    GrayLevel[0.5, 0.4]],
  ImagePadding->All,
  Method->{
   "DefaultBoundaryStyle" -> Automatic, "DefaultMeshStyle" -> 
    AbsolutePointSize[6], "ScalingFunctions" -> None},
  PlotRange->NCache[{{0, 
      Log[1000]}, {-10.046314233999567`, -9.90378749758226}}, {{
     0, 6.907755278982137}, {-10.046314233999567`, -9.90378749758226}}],
  PlotRangeClipping->True,
  PlotRangePadding->{{
     Scaled[0.02], 
     Scaled[0.02]}, {
     Scaled[0.05], 
     Scaled[0.05]}},
  Ticks->FrontEndValueCache[{
     Charting`ScaledTicks[{Log, Exp}], 
     Charting`ScaledTicks[{Log, Exp}]}, {{{0., 
       FormBox["1", TraditionalForm], {0.01, 0.}, {
        AbsoluteThickness[0.1]}}, {1.6094379124341003`, 
       FormBox["5", TraditionalForm], {0.01, 0.}, {
        AbsoluteThickness[0.1]}}, {2.302585092994046, 
       FormBox["10", TraditionalForm], {0.01, 0.}, {
        AbsoluteThickness[0.1]}}, {3.912023005428146, 
       FormBox["50", TraditionalForm], {0.01, 0.}, {
        AbsoluteThickness[0.1]}}, {4.605170185988092, 
       FormBox["100", TraditionalForm], {0.01, 0.}, {
        AbsoluteThickness[0.1]}}, {6.214608098422191, 
       FormBox["500", TraditionalForm], {0.01, 0.}, {
        AbsoluteThickness[0.1]}}, {6.907755278982137, 
       FormBox["1000", TraditionalForm], {0.01, 0.}, {
        AbsoluteThickness[0.1]}}, {-0.6931471805599453, 
       FormBox[
        InterpretationBox[
         StyleBox[
          
          GraphicsBox[{}, ImageSize -> {0., 0.}, BaselinePosition -> 
           Baseline], "CacheGraphics" -> False], 
         Spacer[{0., 0.}], Selectable -> False], TraditionalForm], {0.005, 
       0.}, {
        AbsoluteThickness[0.1]}}, {-0.5108256237659907, 
       FormBox[
        InterpretationBox[
         StyleBox[
          GraphicsBox[{}, ImageSize -> {0., 0.}, BaselinePosition -> 
           Baseline], "CacheGraphics" -> False], 
         Spacer[{0., 0.}], Selectable -> False], TraditionalForm], {0.005, 
       0.}, {
        AbsoluteThickness[0.1]}}, {-0.35667494393873245`, 
       FormBox[
        InterpretationBox[
         StyleBox[
          
          GraphicsBox[{}, ImageSize -> {0., 0.}, BaselinePosition -> 
           Baseline], "CacheGraphics" -> False], 
         Spacer[{0., 0.}], Selectable -> False], TraditionalForm], {0.005, 
       0.}, {
        AbsoluteThickness[0.1]}}, {-0.2231435513142097, 
       FormBox[
        InterpretationBox[
         StyleBox[
          
          GraphicsBox[{}, ImageSize -> {0., 0.}, BaselinePosition -> 
           Baseline], "CacheGraphics" -> False], 
         Spacer[{0., 0.}], Selectable -> False], TraditionalForm], {0.005, 
       0.}, {
        AbsoluteThickness[0.1]}}, {-0.10536051565782628`, 
       FormBox[
        InterpretationBox[
         StyleBox[
          
          GraphicsBox[{}, ImageSize -> {0., 0.}, BaselinePosition -> 
           Baseline], "CacheGraphics" -> False], 
         Spacer[{0., 0.}], Selectable -> False], TraditionalForm], {0.005, 
       0.}, {
        AbsoluteThickness[0.1]}}, {0.6931471805599453, 
       FormBox[
        InterpretationBox[
         StyleBox[
          
          GraphicsBox[{}, ImageSize -> {0., 0.}, BaselinePosition -> 
           Baseline], "CacheGraphics" -> False], 
         Spacer[{0., 0.}], Selectable -> False], TraditionalForm], {0.005, 
       0.}, {
        AbsoluteThickness[0.1]}}, {1.0986122886681098`, 
       FormBox[
        InterpretationBox[
         StyleBox[
          
          GraphicsBox[{}, ImageSize -> {0., 0.}, BaselinePosition -> 
           Baseline], "CacheGraphics" -> False], 
         Spacer[{0., 0.}], Selectable -> False], TraditionalForm], {0.005, 
       0.}, {
        AbsoluteThickness[0.1]}}, {1.3862943611198906`, 
       FormBox[
        InterpretationBox[
         StyleBox[
          
          GraphicsBox[{}, ImageSize -> {0., 0.}, BaselinePosition -> 
           Baseline], "CacheGraphics" -> False], 
         Spacer[{0., 0.}], Selectable -> False], TraditionalForm], {0.005, 
       0.}, {
        AbsoluteThickness[0.1]}}, {1.791759469228055, 
       FormBox[
        InterpretationBox[
         StyleBox[
          
          GraphicsBox[{}, ImageSize -> {0., 0.}, BaselinePosition -> 
           Baseline], "CacheGraphics" -> False], 
         Spacer[{0., 0.}], Selectable -> False], TraditionalForm], {0.005, 
       0.}, {
        AbsoluteThickness[0.1]}}, {1.9459101490553132`, 
       FormBox[
        InterpretationBox[
         StyleBox[
          
          GraphicsBox[{}, ImageSize -> {0., 0.}, BaselinePosition -> 
           Baseline], "CacheGraphics" -> False], 
         Spacer[{0., 0.}], Selectable -> False], TraditionalForm], {0.005, 
       0.}, {
        AbsoluteThickness[0.1]}}, {2.0794415416798357`, 
       FormBox[
        InterpretationBox[
         StyleBox[
          
          GraphicsBox[{}, ImageSize -> {0., 0.}, BaselinePosition -> 
           Baseline], "CacheGraphics" -> False], 
         Spacer[{0., 0.}], Selectable -> False], TraditionalForm], {0.005, 
       0.}, {
        AbsoluteThickness[0.1]}}, {2.1972245773362196`, 
       FormBox[
        InterpretationBox[
         StyleBox[
          
          GraphicsBox[{}, ImageSize -> {0., 0.}, BaselinePosition -> 
           Baseline], "CacheGraphics" -> False], 
         Spacer[{0., 0.}], Selectable -> False], TraditionalForm], {0.005, 
       0.}, {
        AbsoluteThickness[0.1]}}, {2.995732273553991, 
       FormBox[
        InterpretationBox[
         StyleBox[
          
          GraphicsBox[{}, ImageSize -> {0., 0.}, BaselinePosition -> 
           Baseline], "CacheGraphics" -> False], 
         Spacer[{0., 0.}], Selectable -> False], TraditionalForm], {0.005, 
       0.}, {
        AbsoluteThickness[0.1]}}, {3.4011973816621555`, 
       FormBox[
        InterpretationBox[
         StyleBox[
          
          GraphicsBox[{}, ImageSize -> {0., 0.}, BaselinePosition -> 
           Baseline], "CacheGraphics" -> False], 
         Spacer[{0., 0.}], Selectable -> False], TraditionalForm], {0.005, 
       0.}, {
        AbsoluteThickness[0.1]}}, {3.6888794541139363`, 
       FormBox[
        InterpretationBox[
         StyleBox[
          
          GraphicsBox[{}, ImageSize -> {0., 0.}, BaselinePosition -> 
           Baseline], "CacheGraphics" -> False], 
         Spacer[{0., 0.}], Selectable -> False], TraditionalForm], {0.005, 
       0.}, {
        AbsoluteThickness[0.1]}}, {4.0943445622221, 
       FormBox[
        InterpretationBox[
         StyleBox[
          
          GraphicsBox[{}, ImageSize -> {0., 0.}, BaselinePosition -> 
           Baseline], "CacheGraphics" -> False], 
         Spacer[{0., 0.}], Selectable -> False], TraditionalForm], {0.005, 
       0.}, {
        AbsoluteThickness[0.1]}}, {4.248495242049359, 
       FormBox[
        InterpretationBox[
         StyleBox[
          
          GraphicsBox[{}, ImageSize -> {0., 0.}, BaselinePosition -> 
           Baseline], "CacheGraphics" -> False], 
         Spacer[{0., 0.}], Selectable -> False], TraditionalForm], {0.005, 
       0.}, {
        AbsoluteThickness[0.1]}}, {4.382026634673881, 
       FormBox[
        InterpretationBox[
         StyleBox[
          
          GraphicsBox[{}, ImageSize -> {0., 0.}, BaselinePosition -> 
           Baseline], "CacheGraphics" -> False], 
         Spacer[{0., 0.}], Selectable -> False], TraditionalForm], {0.005, 
       0.}, {
        AbsoluteThickness[0.1]}}, {4.499809670330265, 
       FormBox[
        InterpretationBox[
         StyleBox[
          
          GraphicsBox[{}, ImageSize -> {0., 0.}, BaselinePosition -> 
           Baseline], "CacheGraphics" -> False], 
         Spacer[{0., 0.}], Selectable -> False], TraditionalForm], {0.005, 
       0.}, {
        AbsoluteThickness[0.1]}}, {5.298317366548036, 
       FormBox[
        InterpretationBox[
         StyleBox[
          
          GraphicsBox[{}, ImageSize -> {0., 0.}, BaselinePosition -> 
           Baseline], "CacheGraphics" -> False], 
         Spacer[{0., 0.}], Selectable -> False], TraditionalForm], {0.005, 
       0.}, {
        AbsoluteThickness[0.1]}}, {5.703782474656201, 
       FormBox[
        InterpretationBox[
         StyleBox[
          
          GraphicsBox[{}, ImageSize -> {0., 0.}, BaselinePosition -> 
           Baseline], "CacheGraphics" -> False], 
         Spacer[{0., 0.}], Selectable -> False], TraditionalForm], {0.005, 
       0.}, {
        AbsoluteThickness[0.1]}}, {5.991464547107982, 
       FormBox[
        InterpretationBox[
         StyleBox[
          
          GraphicsBox[{}, ImageSize -> {0., 0.}, BaselinePosition -> 
           Baseline], "CacheGraphics" -> False], 
         Spacer[{0., 0.}], Selectable -> False], TraditionalForm], {0.005, 
       0.}, {
        AbsoluteThickness[0.1]}}, {6.396929655216146, 
       FormBox[
        InterpretationBox[
         StyleBox[
          
          GraphicsBox[{}, ImageSize -> {0., 0.}, BaselinePosition -> 
           Baseline], "CacheGraphics" -> False], 
         Spacer[{0., 0.}], Selectable -> False], TraditionalForm], {0.005, 
       0.}, {
        AbsoluteThickness[0.1]}}, {6.551080335043404, 
       FormBox[
        InterpretationBox[
         StyleBox[
          
          GraphicsBox[{}, ImageSize -> {0., 0.}, BaselinePosition -> 
           Baseline], "CacheGraphics" -> False], 
         Spacer[{0., 0.}], Selectable -> False], TraditionalForm], {0.005, 
       0.}, {
        AbsoluteThickness[0.1]}}, {6.684611727667927, 
       FormBox[
        InterpretationBox[
         StyleBox[
          
          GraphicsBox[{}, ImageSize -> {0., 0.}, BaselinePosition -> 
           Baseline], "CacheGraphics" -> False], 
         Spacer[{0., 0.}], Selectable -> False], TraditionalForm], {0.005, 
       0.}, {
        AbsoluteThickness[0.1]}}, {6.802394763324311, 
       FormBox[
        InterpretationBox[
         StyleBox[
          
          GraphicsBox[{}, ImageSize -> {0., 0.}, BaselinePosition -> 
           Baseline], "CacheGraphics" -> False], 
         Spacer[{0., 0.}], Selectable -> False], TraditionalForm], {0.005, 
       0.}, {
        AbsoluteThickness[0.1]}}, {7.600902459542082, 
       FormBox[
        InterpretationBox[
         StyleBox[
          
          GraphicsBox[{}, ImageSize -> {0., 0.}, BaselinePosition -> 
           Baseline], "CacheGraphics" -> False], 
         Spacer[{0., 0.}], Selectable -> False], TraditionalForm], {0.005, 
       0.}, {
        AbsoluteThickness[0.1]}}, {8.006367567650246, 
       FormBox[
        InterpretationBox[
         StyleBox[
          
          GraphicsBox[{}, ImageSize -> {0., 0.}, BaselinePosition -> 
           Baseline], "CacheGraphics" -> False], 
         Spacer[{0., 0.}], Selectable -> False], TraditionalForm], {0.005, 
       0.}, {
        AbsoluteThickness[0.1]}}, {8.294049640102028, 
       FormBox[
        InterpretationBox[
         StyleBox[
          
          GraphicsBox[{}, ImageSize -> {0., 0.}, BaselinePosition -> 
           Baseline], "CacheGraphics" -> False], 
         Spacer[{0., 0.}], Selectable -> False], TraditionalForm], {0.005, 
       0.}, {
        AbsoluteThickness[0.1]}}, {8.517193191416238, 
       FormBox[
        InterpretationBox[
         StyleBox[
          
          GraphicsBox[{}, ImageSize -> {0., 0.}, BaselinePosition -> 
           Baseline], "CacheGraphics" -> False], 
         Spacer[{0., 0.}], Selectable -> False], TraditionalForm], {0.005, 
       0.}, {
        AbsoluteThickness[0.1]}}, {8.699514748210191, 
       FormBox[
        InterpretationBox[
         StyleBox[
          
          GraphicsBox[{}, ImageSize -> {0., 0.}, BaselinePosition -> 
           Baseline], "CacheGraphics" -> False], 
         Spacer[{0., 0.}], Selectable -> False], TraditionalForm], {0.005, 
       0.}, {
        AbsoluteThickness[0.1]}}, {8.85366542803745, 
       FormBox[
        InterpretationBox[
         StyleBox[
          
          GraphicsBox[{}, ImageSize -> {0., 0.}, BaselinePosition -> 
           Baseline], "CacheGraphics" -> False], 
         Spacer[{0., 0.}], Selectable -> False], TraditionalForm], {0.005, 
       0.}, {
        AbsoluteThickness[0.1]}}}, {{-10.031320924046012`, 
       FormBox[
        TemplateBox[{"\[Times]", "\"\[Times]\"", 
          TagBox[
           InterpretationBox["\"4.4\"", 4.4, AutoDelete -> True], 
           NumberForm[#, {
             DirectedInfinity[1], 1.}]& ], 
          TemplateBox[{"10", 
            RowBox[{"-", "5"}]}, "Superscript", SyntaxForm -> 
           SuperscriptBox]}, "RowWithSeparators"], TraditionalForm], {0.01, 
       0.}, {
        AbsoluteThickness[0.1]}}, {-9.986869161475179, 
       FormBox[
        TemplateBox[{"\[Times]", "\"\[Times]\"", 
          TagBox[
           InterpretationBox[
           "\"4.6\"", 4.6000000000000005`, AutoDelete -> True], NumberForm[#, {
             DirectedInfinity[1], 1.}]& ], 
          TemplateBox[{"10", 
            RowBox[{"-", "5"}]}, "Superscript", SyntaxForm -> 
           SuperscriptBox]}, "RowWithSeparators"], TraditionalForm], {0.01, 
       0.}, {
        AbsoluteThickness[0.1]}}, {-9.944309547056383, 
       FormBox[
        TemplateBox[{"\[Times]", "\"\[Times]\"", 
          TagBox[
           InterpretationBox[
           "\"4.8\"", 4.800000000000001, AutoDelete -> True], NumberForm[#, {
             DirectedInfinity[1], 1.}]& ], 
          TemplateBox[{"10", 
            RowBox[{"-", "5"}]}, "Superscript", SyntaxForm -> 
           SuperscriptBox]}, "RowWithSeparators"], TraditionalForm], {0.01, 
       0.}, {
        AbsoluteThickness[0.1]}}, {-9.903487552536127, 
       FormBox[
        TemplateBox[{"\[Times]", "\"\[Times]\"", 
          TagBox[
           InterpretationBox["\"5.0\"", 5., AutoDelete -> True], 
           NumberForm[#, {
             DirectedInfinity[1], 1.}]& ], 
          TemplateBox[{"10", 
            RowBox[{"-", "5"}]}, "Superscript", SyntaxForm -> 
           SuperscriptBox]}, "RowWithSeparators"], TraditionalForm], {0.01, 
       0.}, {
        AbsoluteThickness[0.1]}}, {-10.077840939680906`, 
       FormBox[
        InterpretationBox[
         StyleBox[
          
          GraphicsBox[{}, ImageSize -> {0., 0.}, BaselinePosition -> 
           Baseline], "CacheGraphics" -> False], 
         Spacer[{0., 0.}], Selectable -> False], TraditionalForm], {0.005, 
       0.}, {
        AbsoluteThickness[0.1]}}, {-10.066006482033902`, 
       FormBox[
        InterpretationBox[
         StyleBox[
          
          GraphicsBox[{}, ImageSize -> {0., 0.}, BaselinePosition -> 
           Baseline], "CacheGraphics" -> False], 
         Spacer[{0., 0.}], Selectable -> False], TraditionalForm], {0.005, 
       0.}, {
        AbsoluteThickness[0.1]}}, {-10.054310442270712`, 
       FormBox[
        InterpretationBox[
         StyleBox[
          
          GraphicsBox[{}, ImageSize -> {0., 0.}, BaselinePosition -> 
           Baseline], "CacheGraphics" -> False], 
         Spacer[{0., 0.}], Selectable -> False], TraditionalForm], {0.005, 
       0.}, {
        AbsoluteThickness[0.1]}}, {-10.042749619869635`, 
       FormBox[
        InterpretationBox[
         StyleBox[
          
          GraphicsBox[{}, ImageSize -> {0., 0.}, BaselinePosition -> 
           Baseline], "CacheGraphics" -> False], 
         Spacer[{0., 0.}], Selectable -> False], TraditionalForm], {0.005, 
       0.}, {
        AbsoluteThickness[0.1]}}, {-10.02002136879208, 
       FormBox[
        InterpretationBox[
         StyleBox[
          
          GraphicsBox[{}, ImageSize -> {0., 0.}, BaselinePosition -> 
           Baseline], "CacheGraphics" -> False], 
         Spacer[{0., 0.}], Selectable -> False], TraditionalForm], {0.005, 
       0.}, {
        AbsoluteThickness[0.1]}}, {-10.008848068193954`, 
       FormBox[
        InterpretationBox[
         StyleBox[
          
          GraphicsBox[{}, ImageSize -> {0., 0.}, BaselinePosition -> 
           Baseline], "CacheGraphics" -> False], 
         Spacer[{0., 0.}], Selectable -> False], TraditionalForm], {0.005, 
       0.}, {
        AbsoluteThickness[0.1]}}, {-9.99779823200737, 
       FormBox[
        InterpretationBox[
         StyleBox[
          
          GraphicsBox[{}, ImageSize -> {0., 0.}, BaselinePosition -> 
           Baseline], "CacheGraphics" -> False], 
         Spacer[{0., 0.}], Selectable -> False], TraditionalForm], {0.005, 
       0.}, {
        AbsoluteThickness[0.1]}}, {-9.976058245370963, 
       FormBox[
        InterpretationBox[
         StyleBox[
          
          GraphicsBox[{}, ImageSize -> {0., 0.}, BaselinePosition -> 
           Baseline], "CacheGraphics" -> False], 
         Spacer[{0., 0.}], Selectable -> False], TraditionalForm], {0.005, 
       0.}, {
        AbsoluteThickness[0.1]}}, {-9.965362956254216, 
       FormBox[
        InterpretationBox[
         StyleBox[
          
          GraphicsBox[{}, ImageSize -> {0., 0.}, BaselinePosition -> 
           Baseline], "CacheGraphics" -> False], 
         Spacer[{0., 0.}], Selectable -> False], TraditionalForm], {0.005, 
       0.}, {
        AbsoluteThickness[0.1]}}, {-9.95478084692368, 
       FormBox[
        InterpretationBox[
         StyleBox[
          
          GraphicsBox[{}, ImageSize -> {0., 0.}, BaselinePosition -> 
           Baseline], "CacheGraphics" -> False], 
         Spacer[{0., 0.}], Selectable -> False], TraditionalForm], {0.005, 
       0.}, {
        AbsoluteThickness[0.1]}}, {-9.933946760020836, 
       FormBox[
        InterpretationBox[
         StyleBox[
          
          GraphicsBox[{}, ImageSize -> {0., 0.}, BaselinePosition -> 
           Baseline], "CacheGraphics" -> False], 
         Spacer[{0., 0.}], Selectable -> False], TraditionalForm], {0.005, 
       0.}, {
        AbsoluteThickness[0.1]}}, {-9.923690259853647, 
       FormBox[
        InterpretationBox[
         StyleBox[
          
          GraphicsBox[{}, ImageSize -> {0., 0.}, BaselinePosition -> 
           Baseline], "CacheGraphics" -> False], 
         Spacer[{0., 0.}], Selectable -> False], TraditionalForm], {0.005, 
       0.}, {
        AbsoluteThickness[0.1]}}, {-9.91353788838963, 
       FormBox[
        InterpretationBox[
         StyleBox[
          
          GraphicsBox[{}, ImageSize -> {0., 0.}, BaselinePosition -> 
           Baseline], "CacheGraphics" -> False], 
         Spacer[{0., 0.}], Selectable -> False], TraditionalForm], {0.005, 
       0.}, {
        AbsoluteThickness[0.1]}}, {-9.89353722168296, 
       FormBox[
        InterpretationBox[
         StyleBox[
          
          GraphicsBox[{}, ImageSize -> {0., 0.}, BaselinePosition -> 
           Baseline], "CacheGraphics" -> False], 
         Spacer[{0., 0.}], Selectable -> False], TraditionalForm], {0.005, 
       0.}, {
        AbsoluteThickness[0.1]}}, {-9.883684925239947, 
       FormBox[
        InterpretationBox[
         StyleBox[
          
          GraphicsBox[{}, ImageSize -> {0., 0.}, BaselinePosition -> 
           Baseline], "CacheGraphics" -> False], 
         Spacer[{0., 0.}], Selectable -> False], TraditionalForm], {0.005, 
       0.}, {
        AbsoluteThickness[0.1]}}, {-9.873928750294583, 
       FormBox[
        InterpretationBox[
         StyleBox[
          
          GraphicsBox[{}, ImageSize -> {0., 0.}, BaselinePosition -> 
           Baseline], "CacheGraphics" -> False], 
         Spacer[{0., 0.}], Selectable -> False], TraditionalForm], {0.005, 
       0.}, {
        AbsoluteThickness[0.1]}}, {-9.864266839382847, 
       FormBox[
        InterpretationBox[
         StyleBox[
          
          GraphicsBox[{}, ImageSize -> {0., 0.}, BaselinePosition -> 
           Baseline], "CacheGraphics" -> False], 
         Spacer[{0., 0.}], Selectable -> False], TraditionalForm], {0.005, 
       0.}, {
        AbsoluteThickness[0.1]}}}}]]], "Output",
 CellChangeTimes->{{3.722693529112814*^9, 3.7226935499267817`*^9}, {
   3.722693585804305*^9, 3.7226935908984165`*^9}, {3.722693748675145*^9, 
   3.7226937560507183`*^9}, {3.7226938114139385`*^9, 3.722694106919114*^9}, {
   3.722694146484474*^9, 3.7226942152548685`*^9}, {3.7226943413574953`*^9, 
   3.7226943638434534`*^9}, {3.722694424816494*^9, 3.722694436786089*^9}, 
   3.722694602394896*^9, 3.72269481638618*^9, 3.7226948484186597`*^9, {
   3.72735525441424*^9, 3.7273552759309273`*^9}, 3.727355428359621*^9, 
   3.7273554796588545`*^9, 3.727355549271199*^9, 3.727355773890687*^9, {
   3.7273559583363996`*^9, 3.7273559858222437`*^9}, 3.727356071935282*^9, 
   3.727356118031098*^9, {3.727356163658096*^9, 3.7273562505371046`*^9}, 
   3.727356282913619*^9, {3.727356365198375*^9, 3.727356382246105*^9}, 
   3.7273564528116755`*^9, 3.727356508111023*^9, 3.7275102198229017`*^9, {
   3.727510415467182*^9, 3.727510433874728*^9}, 3.7275104699622927`*^9, 
   3.7275110167463613`*^9, 3.7277033057816935`*^9, 3.7277051392364397`*^9, {
   3.7277051696136017`*^9, 3.72770519799067*^9}, 3.727705232008777*^9, {
   3.7277052645892787`*^9, 3.727705289700536*^9}, 3.7277221663667355`*^9, 
   3.727722213870206*^9, 3.7277222582640676`*^9, {3.7277228475267124`*^9, 
   3.727722947205679*^9}, 3.727723466618572*^9, 3.72772364022499*^9, {
   3.7277236959634314`*^9, 3.727723722231021*^9}, 3.727723753061427*^9, 
   3.7277237884858513`*^9, {3.72772614401445*^9, 3.727726215847733*^9}, 
   3.727726304968308*^9, 3.7277263360174465`*^9, 3.727726463901828*^9, 
   3.7277266728649406`*^9, 3.72772673872882*^9, 
   3.727726768996702*^9},ExpressionUUID->"57407461-e10e-4c1a-9c31-\
47f9659c4847"],

Cell[BoxData[
 GraphicsBox[{{{{}, {}, 
     TagBox[{
       {GrayLevel[0], AbsoluteThickness[1.6], Opacity[1.], 
        LineBox[CompressedData["
1:eJwV0n001GkUB3A9D9J4GcaMwS+TSkdYpaSWrfndVKQtpFc72kplojctrZIm
UlqTMRNhvRwvpzeNaVERW/KI3SyllC3aEmo0zKYojabT2l9/3HPP53z/uffc
OzV8X8gOZGBgsIqprz1hNEbVpT0m/C4oWVLGRqRQ03p7lWgrvTfYmHx1tdxW
6yzaTx/oUU1QMfZ9KRznipJoN/32E19tYh6Saio6TfM9k9MvM9aWiNqMRSX0
0KNfLpYz3rS7J9pQVEkL7y4Zvco4u32aLxY10L/HfMB1jDsbDdkveA9pnpmT
+iHjpZfG157tfkoXeT2OHmQcmSU9fL6uly72Gu41tEQEVVdJxJH9dEz9SN8M
xq35r96E/TFIN5u4hwYwjuj1lBPJW1prNu3cAcapPsvfsqxG6JKyUd1FxrqI
sZX3fT7Q1F97R58zDmysaVyR+ZEO6wsOm2qFyCJ0+N2LxjF6WqN9ZyRjL82S
D3sG9PQ/7Z5zbzC2+W+y1dVFX+hQteSaIwcR+UfdS6uocbrNqa1CxviQfPh1
Zp8BYM8JTTxrRGbHRQXksxDMOjjHr4LxnOBXJ8oFGNhZNX3ruIg4L+4PnLLC
EA7lNqU68Zh9pw+M5G81gpP6R3Jkg0ixQ+z0WIUx7BhquM3nIyLaday+uXYi
lGVuKQyxRSRceXq+630TaKGeLD9nh8iPE1x8Xn+eBHU1NdIACpELAQ22lVxT
iEd/Blk4IPKT+lm4ztkMHDcgB9YURObmJnrnhpjDxLbF5slTEREKZ2j9Iy1g
xwrtkIsTIvTn1S4hOWwIjKkOOuiMSJ9RUuS/my0hQFTavsANkZaULrf5g5ag
LkxI85mNiMr652vuiVawVtza/u08RObZZSrdzDgwsdtnOMMbEUnz/sfiLA58
zqv3l9OINCafaV7tag1Nezrzxv0Q+e36gpm+VdZw82hTwkggIpk6QWDP91yo
vNVzo30jIoKKlN7jnVww0Ri0bNmGyC5OhVIczoOFa1I/Oe9D5Eqig8+Yjgel
+1RH6o4gUiQ2XSBPtgELgf+MZTJETv6wSP/Ing/mSUuD44qZe+g83q8v50N2
3Kx7uBqRJLPzoT3etuB7eKC/4y7zX+6bUvgPbMG82SvilQaRG3eyHNeF2YG/
8tZdhTEme0wV7x6o7cCT5nj4OWNiL2pL0cfbwxy9+yRhEJNPl0ldjSkQ9A/M
dDuEieuGs6xfTSiYV6SeNcxYI62VGpky+a3a7OvxmISPqKU9bAr8BMfTliVg
srFBeCrbjoK5C9u5EUcxWbr53SnkTsGX/ue1tScwmZy/RvZ0DQXij9u2qTIw
edoWab58PQWj1ZohSSYmOShRVrWRgu3l/N7VZzDhRKlkik0U2PzN1o9lYWLi
bZTuJ6agvEOJVuZi8v5xdfqVeAq+ybmkMCrGpIJ1z8LxCAXrO3m53Yz3Cl+m
y45S0JVRwKopYeY/z5bvPE4Bd3K2y+6zmHTH7pQL0ilo/XJM1HUBk4JSCTtN
QUF9lFll1UVMQp+dkX/KoKCJNRidUYpJx5IGeUcOBVpT2mOVEpOMuCds3zwK
ilhGHm5lmASVvZGXF1CwM+5m3iQVJmYvsKVDEQWxyrRoDeMWjr1CWkJB4XhB
5Z3LmPwPZwofqw==
         "]]}},
      Annotation[#, "Charting`Private`Tag$260687#1"]& ], 
     TagBox[{
       {RGBColor[0.880722, 0.611041, 0.142051], AbsoluteThickness[1.6], 
        Opacity[1.], Dashing[{Small, Small}], LineBox[CompressedData["
1:eJwV0Xs0lHkYB3D93pc0g2GGDC8idYRKUVmzeJ9kCyGxWc1UNlnjmkRbq9JE
KZcxU26rmbJt2bOpjXKptsv+mFPRnEp0ctlO5FJKbkljCfv2x3O+53Oef57v
eWwiEoN/QlpaWgHMfM1D48lX2gfSPYWXJj/7xCF8rl9dHyDaSUuCB518GdfK
+AN2oiQ6rX8m+qu9ejxnjUVHaXerI/9+ta5+cBZbdIoOzBqv82M8cF70REd0
nj4FjQX+jLfHd+0hRdfoEpfjwUGMi54t9CJEdfSMYo1zGOM2FcnpNGmmFVvu
u8Yx9r40+/2FVx10TMe5yiOMYwqzD5bdfU3f66q+WsQY1dakiWPe0A/Z+yKq
GKsVvYPb7r+nq7lZgmbGUa9dZDhtmP6iLKyfYJwl8BlmGX2kE+Nx7qJ4hDVR
E/5PBZ9o4YptWSGMA1U3VX75n+nO9MbVeYw90MGRTtUE3RceGvKY8er+dZ8S
3k3S7nZSJ+MEhOfPWBhVeUzTSinrQjxj2WdNj1HsLD3kPXJRzfgX2ejb/G4t
YCdWhXjtRthpf6yvgoVgjp6xYyPjlUG9xyusCBAmSdVbExG2W/smcIEfCTY+
Q1EGe5i+tu8+KnZqQ/g3WWebGP9mmWKbItcBbV9WmCoJYVFc+j8Nt+bC8HcW
u1r3IhxRfmqNw1NdeFDV0zKbjPCOOfaCt1PzYGrssvvefQj/4VvHv2bMBssv
Y7w5+xHe2/cyQmOnB7I2tl/dAYSdSyRuJcH68MBy1YbRVIQ9PRcPbIgxAEqg
n7fxMML01Gb74GIOvO8VNrlLEO7WPhrzIdwQGuz/nijMQPhRZrvjmveGENn2
Ymr5CYSv8H6uXiYxgqLbm+wrchBeZZZf7qjHhfX5WpMn5QinNSS9EBdywTlS
6D1TiLAqo6BhswMPlDo7/FuUCF+94brEq4YHgkMW95wuIpyvsQrs2mgMitSW
67F/IWxVmfn6WJsxHDCY1o26gXAct7JcHGECb7ixppfrEb4usRRMaEygOSdQ
09yEcKmY7SrLmA8BQt7NxV0InxB6TLaYm8LQeFtp8hjzD82KsdAKUzigjnQ7
O4/AR/XKtna58UGxb8eechsCq5dtzzRt4oNY9a3cDAh8+2Gh9ZZtZqDy0SDh
TgInsOUjTX1mYGgVmhh6gsDmoieZk6nm8C6g0KX+BrO3lWY76FBweEmkIW+Q
wA4/XGD9qktByUnpLpMhAvdn38rWZlOgxxen8IcJHPGxL7uLQ8HqubeeWY8S
OKzOM6fIjILJm925gnECe4eP5KBlFDwoGC0+PU1gC0WItCOEgqq14XfaDUjc
8SRG3yeUApt2ZDjOIXExkkhrwihwYC11NTIiMTf2ilS+nYJFF6eRP4/Eum7a
eevFFOh0B5WpTUk89qI273oqc68p7+6YNYkrWY8NrA9TEJR753eLhSTe7dmT
Jz1CwVPHudHrbUncX8aRRR+jwMOrrEC5mMSvUqJlVnkUnGl1zw1xILHyzzRO
rpyCoWSb4xmOJN76skD232kK0ovmRVYvJfHzdXWy58UUNC63a+U7kfj0/laO
1xkKen/USvBfQeJNlwdlFUoK+goWfZCsJLFeJ2FoWUrBWXb0llpnEj/imsuz
z1NQ86X00gcXEv8P8ykitw==
         "]]}},
      Annotation[#, "Charting`Private`Tag$260687#2"]& ]}}, {}, {}},
  AspectRatio->NCache[GoldenRatio^(-1), 0.6180339887498948],
  Axes->{True, True},
  AxesLabel->{
    FormBox[
    "\"\\!\\(\\*OverscriptBox[\\(m\\), \\(_\\)]\\) \
(\\!\\(\\*OverscriptBox[\\(n\\), \\(_\\)]\\)=1000)\"", TraditionalForm], 
    FormBox["\"\[Delta]\[CapitalDelta]/\[CapitalOmega]\"", TraditionalForm]},
  AxesOrigin->{0, -2.525353741831703},
  CoordinatesToolOptions:>{"DisplayFunction" -> ({
      Exp[
       Part[#, 1]], 
      Exp[
       Part[#, 2]]}& ), "CopiedValueFunction" -> ({
      Exp[
       Part[#, 1]], 
      Exp[
       Part[#, 2]]}& )},
  DisplayFunction->Identity,
  Frame->{{False, False}, {False, False}},
  FrameLabel->{{None, None}, {None, None}},
  FrameTicks->{{
     Charting`ScaledTicks[{Log, Exp}], 
     Charting`ScaledFrameTicks[{Log, Exp}]}, {
     Charting`ScaledTicks[{Log, Exp}], 
     Charting`ScaledFrameTicks[{Log, Exp}]}},
  GridLines->{None, None},
  GridLinesStyle->Directive[
    GrayLevel[0.5, 0.4]],
  ImagePadding->All,
  Method->{
   "DefaultBoundaryStyle" -> Automatic, "DefaultMeshStyle" -> 
    AbsolutePointSize[6], "ScalingFunctions" -> None},
  PlotRange->NCache[{{0, 
      Log[1000]}, {-2.525353741831703, -2.2576513179609754`}}, {{
     0, 6.907755278982137}, {-2.525353741831703, -2.2576513179609754`}}],
  PlotRangeClipping->True,
  PlotRangePadding->{{
     Scaled[0.02], 
     Scaled[0.02]}, {
     Scaled[0.05], 
     Scaled[0.05]}},
  Ticks->FrontEndValueCache[{
     Charting`ScaledTicks[{Log, Exp}], 
     Charting`ScaledTicks[{Log, Exp}]}, {{{0., 
       FormBox["1", TraditionalForm], {0.01, 0.}, {
        AbsoluteThickness[0.1]}}, {1.6094379124341003`, 
       FormBox["5", TraditionalForm], {0.01, 0.}, {
        AbsoluteThickness[0.1]}}, {2.302585092994046, 
       FormBox["10", TraditionalForm], {0.01, 0.}, {
        AbsoluteThickness[0.1]}}, {3.912023005428146, 
       FormBox["50", TraditionalForm], {0.01, 0.}, {
        AbsoluteThickness[0.1]}}, {4.605170185988092, 
       FormBox["100", TraditionalForm], {0.01, 0.}, {
        AbsoluteThickness[0.1]}}, {6.214608098422191, 
       FormBox["500", TraditionalForm], {0.01, 0.}, {
        AbsoluteThickness[0.1]}}, {6.907755278982137, 
       FormBox["1000", TraditionalForm], {0.01, 0.}, {
        AbsoluteThickness[0.1]}}, {-0.6931471805599453, 
       FormBox[
        InterpretationBox[
         StyleBox[
          
          GraphicsBox[{}, ImageSize -> {0., 0.}, BaselinePosition -> 
           Baseline], "CacheGraphics" -> False], 
         Spacer[{0., 0.}], Selectable -> False], TraditionalForm], {0.005, 
       0.}, {
        AbsoluteThickness[0.1]}}, {-0.5108256237659907, 
       FormBox[
        InterpretationBox[
         StyleBox[
          
          GraphicsBox[{}, ImageSize -> {0., 0.}, BaselinePosition -> 
           Baseline], "CacheGraphics" -> False], 
         Spacer[{0., 0.}], Selectable -> False], TraditionalForm], {0.005, 
       0.}, {
        AbsoluteThickness[0.1]}}, {-0.35667494393873245`, 
       FormBox[
        InterpretationBox[
         StyleBox[
          
          GraphicsBox[{}, ImageSize -> {0., 0.}, BaselinePosition -> 
           Baseline], "CacheGraphics" -> False], 
         Spacer[{0., 0.}], Selectable -> False], TraditionalForm], {0.005, 
       0.}, {
        AbsoluteThickness[0.1]}}, {-0.2231435513142097, 
       FormBox[
        InterpretationBox[
         StyleBox[
          
          GraphicsBox[{}, ImageSize -> {0., 0.}, BaselinePosition -> 
           Baseline], "CacheGraphics" -> False], 
         Spacer[{0., 0.}], Selectable -> False], TraditionalForm], {0.005, 
       0.}, {
        AbsoluteThickness[0.1]}}, {-0.10536051565782628`, 
       FormBox[
        InterpretationBox[
         StyleBox[
          
          GraphicsBox[{}, ImageSize -> {0., 0.}, BaselinePosition -> 
           Baseline], "CacheGraphics" -> False], 
         Spacer[{0., 0.}], Selectable -> False], TraditionalForm], {0.005, 
       0.}, {
        AbsoluteThickness[0.1]}}, {0.6931471805599453, 
       FormBox[
        InterpretationBox[
         StyleBox[
          
          GraphicsBox[{}, ImageSize -> {0., 0.}, BaselinePosition -> 
           Baseline], "CacheGraphics" -> False], 
         Spacer[{0., 0.}], Selectable -> False], TraditionalForm], {0.005, 
       0.}, {
        AbsoluteThickness[0.1]}}, {1.0986122886681098`, 
       FormBox[
        InterpretationBox[
         StyleBox[
          
          GraphicsBox[{}, ImageSize -> {0., 0.}, BaselinePosition -> 
           Baseline], "CacheGraphics" -> False], 
         Spacer[{0., 0.}], Selectable -> False], TraditionalForm], {0.005, 
       0.}, {
        AbsoluteThickness[0.1]}}, {1.3862943611198906`, 
       FormBox[
        InterpretationBox[
         StyleBox[
          
          GraphicsBox[{}, ImageSize -> {0., 0.}, BaselinePosition -> 
           Baseline], "CacheGraphics" -> False], 
         Spacer[{0., 0.}], Selectable -> False], TraditionalForm], {0.005, 
       0.}, {
        AbsoluteThickness[0.1]}}, {1.791759469228055, 
       FormBox[
        InterpretationBox[
         StyleBox[
          
          GraphicsBox[{}, ImageSize -> {0., 0.}, BaselinePosition -> 
           Baseline], "CacheGraphics" -> False], 
         Spacer[{0., 0.}], Selectable -> False], TraditionalForm], {0.005, 
       0.}, {
        AbsoluteThickness[0.1]}}, {1.9459101490553132`, 
       FormBox[
        InterpretationBox[
         StyleBox[
          
          GraphicsBox[{}, ImageSize -> {0., 0.}, BaselinePosition -> 
           Baseline], "CacheGraphics" -> False], 
         Spacer[{0., 0.}], Selectable -> False], TraditionalForm], {0.005, 
       0.}, {
        AbsoluteThickness[0.1]}}, {2.0794415416798357`, 
       FormBox[
        InterpretationBox[
         StyleBox[
          
          GraphicsBox[{}, ImageSize -> {0., 0.}, BaselinePosition -> 
           Baseline], "CacheGraphics" -> False], 
         Spacer[{0., 0.}], Selectable -> False], TraditionalForm], {0.005, 
       0.}, {
        AbsoluteThickness[0.1]}}, {2.1972245773362196`, 
       FormBox[
        InterpretationBox[
         StyleBox[
          
          GraphicsBox[{}, ImageSize -> {0., 0.}, BaselinePosition -> 
           Baseline], "CacheGraphics" -> False], 
         Spacer[{0., 0.}], Selectable -> False], TraditionalForm], {0.005, 
       0.}, {
        AbsoluteThickness[0.1]}}, {2.995732273553991, 
       FormBox[
        InterpretationBox[
         StyleBox[
          
          GraphicsBox[{}, ImageSize -> {0., 0.}, BaselinePosition -> 
           Baseline], "CacheGraphics" -> False], 
         Spacer[{0., 0.}], Selectable -> False], TraditionalForm], {0.005, 
       0.}, {
        AbsoluteThickness[0.1]}}, {3.4011973816621555`, 
       FormBox[
        InterpretationBox[
         StyleBox[
          
          GraphicsBox[{}, ImageSize -> {0., 0.}, BaselinePosition -> 
           Baseline], "CacheGraphics" -> False], 
         Spacer[{0., 0.}], Selectable -> False], TraditionalForm], {0.005, 
       0.}, {
        AbsoluteThickness[0.1]}}, {3.6888794541139363`, 
       FormBox[
        InterpretationBox[
         StyleBox[
          
          GraphicsBox[{}, ImageSize -> {0., 0.}, BaselinePosition -> 
           Baseline], "CacheGraphics" -> False], 
         Spacer[{0., 0.}], Selectable -> False], TraditionalForm], {0.005, 
       0.}, {
        AbsoluteThickness[0.1]}}, {4.0943445622221, 
       FormBox[
        InterpretationBox[
         StyleBox[
          
          GraphicsBox[{}, ImageSize -> {0., 0.}, BaselinePosition -> 
           Baseline], "CacheGraphics" -> False], 
         Spacer[{0., 0.}], Selectable -> False], TraditionalForm], {0.005, 
       0.}, {
        AbsoluteThickness[0.1]}}, {4.248495242049359, 
       FormBox[
        InterpretationBox[
         StyleBox[
          
          GraphicsBox[{}, ImageSize -> {0., 0.}, BaselinePosition -> 
           Baseline], "CacheGraphics" -> False], 
         Spacer[{0., 0.}], Selectable -> False], TraditionalForm], {0.005, 
       0.}, {
        AbsoluteThickness[0.1]}}, {4.382026634673881, 
       FormBox[
        InterpretationBox[
         StyleBox[
          
          GraphicsBox[{}, ImageSize -> {0., 0.}, BaselinePosition -> 
           Baseline], "CacheGraphics" -> False], 
         Spacer[{0., 0.}], Selectable -> False], TraditionalForm], {0.005, 
       0.}, {
        AbsoluteThickness[0.1]}}, {4.499809670330265, 
       FormBox[
        InterpretationBox[
         StyleBox[
          
          GraphicsBox[{}, ImageSize -> {0., 0.}, BaselinePosition -> 
           Baseline], "CacheGraphics" -> False], 
         Spacer[{0., 0.}], Selectable -> False], TraditionalForm], {0.005, 
       0.}, {
        AbsoluteThickness[0.1]}}, {5.298317366548036, 
       FormBox[
        InterpretationBox[
         StyleBox[
          
          GraphicsBox[{}, ImageSize -> {0., 0.}, BaselinePosition -> 
           Baseline], "CacheGraphics" -> False], 
         Spacer[{0., 0.}], Selectable -> False], TraditionalForm], {0.005, 
       0.}, {
        AbsoluteThickness[0.1]}}, {5.703782474656201, 
       FormBox[
        InterpretationBox[
         StyleBox[
          
          GraphicsBox[{}, ImageSize -> {0., 0.}, BaselinePosition -> 
           Baseline], "CacheGraphics" -> False], 
         Spacer[{0., 0.}], Selectable -> False], TraditionalForm], {0.005, 
       0.}, {
        AbsoluteThickness[0.1]}}, {5.991464547107982, 
       FormBox[
        InterpretationBox[
         StyleBox[
          
          GraphicsBox[{}, ImageSize -> {0., 0.}, BaselinePosition -> 
           Baseline], "CacheGraphics" -> False], 
         Spacer[{0., 0.}], Selectable -> False], TraditionalForm], {0.005, 
       0.}, {
        AbsoluteThickness[0.1]}}, {6.396929655216146, 
       FormBox[
        InterpretationBox[
         StyleBox[
          
          GraphicsBox[{}, ImageSize -> {0., 0.}, BaselinePosition -> 
           Baseline], "CacheGraphics" -> False], 
         Spacer[{0., 0.}], Selectable -> False], TraditionalForm], {0.005, 
       0.}, {
        AbsoluteThickness[0.1]}}, {6.551080335043404, 
       FormBox[
        InterpretationBox[
         StyleBox[
          
          GraphicsBox[{}, ImageSize -> {0., 0.}, BaselinePosition -> 
           Baseline], "CacheGraphics" -> False], 
         Spacer[{0., 0.}], Selectable -> False], TraditionalForm], {0.005, 
       0.}, {
        AbsoluteThickness[0.1]}}, {6.684611727667927, 
       FormBox[
        InterpretationBox[
         StyleBox[
          
          GraphicsBox[{}, ImageSize -> {0., 0.}, BaselinePosition -> 
           Baseline], "CacheGraphics" -> False], 
         Spacer[{0., 0.}], Selectable -> False], TraditionalForm], {0.005, 
       0.}, {
        AbsoluteThickness[0.1]}}, {6.802394763324311, 
       FormBox[
        InterpretationBox[
         StyleBox[
          
          GraphicsBox[{}, ImageSize -> {0., 0.}, BaselinePosition -> 
           Baseline], "CacheGraphics" -> False], 
         Spacer[{0., 0.}], Selectable -> False], TraditionalForm], {0.005, 
       0.}, {
        AbsoluteThickness[0.1]}}, {7.600902459542082, 
       FormBox[
        InterpretationBox[
         StyleBox[
          
          GraphicsBox[{}, ImageSize -> {0., 0.}, BaselinePosition -> 
           Baseline], "CacheGraphics" -> False], 
         Spacer[{0., 0.}], Selectable -> False], TraditionalForm], {0.005, 
       0.}, {
        AbsoluteThickness[0.1]}}, {8.006367567650246, 
       FormBox[
        InterpretationBox[
         StyleBox[
          
          GraphicsBox[{}, ImageSize -> {0., 0.}, BaselinePosition -> 
           Baseline], "CacheGraphics" -> False], 
         Spacer[{0., 0.}], Selectable -> False], TraditionalForm], {0.005, 
       0.}, {
        AbsoluteThickness[0.1]}}, {8.294049640102028, 
       FormBox[
        InterpretationBox[
         StyleBox[
          
          GraphicsBox[{}, ImageSize -> {0., 0.}, BaselinePosition -> 
           Baseline], "CacheGraphics" -> False], 
         Spacer[{0., 0.}], Selectable -> False], TraditionalForm], {0.005, 
       0.}, {
        AbsoluteThickness[0.1]}}, {8.517193191416238, 
       FormBox[
        InterpretationBox[
         StyleBox[
          
          GraphicsBox[{}, ImageSize -> {0., 0.}, BaselinePosition -> 
           Baseline], "CacheGraphics" -> False], 
         Spacer[{0., 0.}], Selectable -> False], TraditionalForm], {0.005, 
       0.}, {
        AbsoluteThickness[0.1]}}, {8.699514748210191, 
       FormBox[
        InterpretationBox[
         StyleBox[
          
          GraphicsBox[{}, ImageSize -> {0., 0.}, BaselinePosition -> 
           Baseline], "CacheGraphics" -> False], 
         Spacer[{0., 0.}], Selectable -> False], TraditionalForm], {0.005, 
       0.}, {
        AbsoluteThickness[0.1]}}, {8.85366542803745, 
       FormBox[
        InterpretationBox[
         StyleBox[
          
          GraphicsBox[{}, ImageSize -> {0., 0.}, BaselinePosition -> 
           Baseline], "CacheGraphics" -> False], 
         Spacer[{0., 0.}], Selectable -> False], TraditionalForm], {0.005, 
       0.}, {
        AbsoluteThickness[0.1]}}}, {{-2.5257286443082556`, 
       FormBox[
        TagBox[
         InterpretationBox["\"0.080\"", 0.08, AutoDelete -> True], 
         NumberForm[#, {
           DirectedInfinity[1], 3.}]& ], TraditionalForm], {0.01, 0.}, {
        AbsoluteThickness[0.1]}}, {-2.4651040224918206`, 
       FormBox[
        TagBox[
         InterpretationBox["\"0.085\"", 0.085, AutoDelete -> True], 
         NumberForm[#, {
           DirectedInfinity[1], 3.}]& ], TraditionalForm], {0.01, 0.}, {
        AbsoluteThickness[0.1]}}, {-2.4079456086518722`, 
       FormBox[
        TagBox[
         InterpretationBox["\"0.090\"", 0.09, AutoDelete -> True], 
         NumberForm[#, {
           DirectedInfinity[1], 3.}]& ], TraditionalForm], {0.01, 0.}, {
        AbsoluteThickness[0.1]}}, {-2.353878387381596, 
       FormBox[
        TagBox[
         InterpretationBox["\"0.095\"", 0.095, AutoDelete -> True], 
         NumberForm[#, {
           DirectedInfinity[1], 3.}]& ], TraditionalForm], {0.01, 0.}, {
        AbsoluteThickness[0.1]}}, {-2.3025850929940455`, 
       FormBox[
        TagBox[
         InterpretationBox["\"0.100\"", 0.1, AutoDelete -> True], 
         NumberForm[#, {
           DirectedInfinity[1], 3.}]& ], TraditionalForm], {0.01, 0.}, {
        AbsoluteThickness[0.1]}}, {-2.2537949288246137`, 
       FormBox[
        TagBox[
         InterpretationBox["\"0.105\"", 0.105, AutoDelete -> True], 
         NumberForm[#, {
           DirectedInfinity[1], 3.}]& ], TraditionalForm], {0.01, 0.}, {
        AbsoluteThickness[0.1]}}, {-2.5902671654458267`, 
       FormBox[
        InterpretationBox[
         StyleBox[
          
          GraphicsBox[{}, ImageSize -> {0., 0.}, BaselinePosition -> 
           Baseline], "CacheGraphics" -> False], 
         Spacer[{0., 0.}], Selectable -> False], TraditionalForm], {0.005, 
       0.}, {
        AbsoluteThickness[0.1]}}, {-2.577021938695806, 
       FormBox[
        InterpretationBox[
         StyleBox[
          
          GraphicsBox[{}, ImageSize -> {0., 0.}, BaselinePosition -> 
           Baseline], "CacheGraphics" -> False], 
         Spacer[{0., 0.}], Selectable -> False], TraditionalForm], {0.005, 
       0.}, {
        AbsoluteThickness[0.1]}}, {-2.563949857128453, 
       FormBox[
        InterpretationBox[
         StyleBox[
          
          GraphicsBox[{}, ImageSize -> {0., 0.}, BaselinePosition -> 
           Baseline], "CacheGraphics" -> False], 
         Spacer[{0., 0.}], Selectable -> False], TraditionalForm], {0.005, 
       0.}, {
        AbsoluteThickness[0.1]}}, {-2.551046452292545, 
       FormBox[
        InterpretationBox[
         StyleBox[
          
          GraphicsBox[{}, ImageSize -> {0., 0.}, BaselinePosition -> 
           Baseline], "CacheGraphics" -> False], 
         Spacer[{0., 0.}], Selectable -> False], TraditionalForm], {0.005, 
       0.}, {
        AbsoluteThickness[0.1]}}, {-2.5383074265151158`, 
       FormBox[
        InterpretationBox[
         StyleBox[
          
          GraphicsBox[{}, ImageSize -> {0., 0.}, BaselinePosition -> 
           Baseline], "CacheGraphics" -> False], 
         Spacer[{0., 0.}], Selectable -> False], TraditionalForm], {0.005, 
       0.}, {
        AbsoluteThickness[0.1]}}, {-2.513306124309698, 
       FormBox[
        InterpretationBox[
         StyleBox[
          
          GraphicsBox[{}, ImageSize -> {0., 0.}, BaselinePosition -> 
           Baseline], "CacheGraphics" -> False], 
         Spacer[{0., 0.}], Selectable -> False], TraditionalForm], {0.005, 
       0.}, {
        AbsoluteThickness[0.1]}}, {-2.501036031717884, 
       FormBox[
        InterpretationBox[
         StyleBox[
          
          GraphicsBox[{}, ImageSize -> {0., 0.}, BaselinePosition -> 
           Baseline], "CacheGraphics" -> False], 
         Spacer[{0., 0.}], Selectable -> False], TraditionalForm], {0.005, 
       0.}, {
        AbsoluteThickness[0.1]}}, {-2.488914671185539, 
       FormBox[
        InterpretationBox[
         StyleBox[
          
          GraphicsBox[{}, ImageSize -> {0., 0.}, BaselinePosition -> 
           Baseline], "CacheGraphics" -> False], 
         Spacer[{0., 0.}], Selectable -> False], TraditionalForm], {0.005, 
       0.}, {
        AbsoluteThickness[0.1]}}, {-2.4769384801388235`, 
       FormBox[
        InterpretationBox[
         StyleBox[
          
          GraphicsBox[{}, ImageSize -> {0., 0.}, BaselinePosition -> 
           Baseline], "CacheGraphics" -> False], 
         Spacer[{0., 0.}], Selectable -> False], TraditionalForm], {0.005, 
       0.}, {
        AbsoluteThickness[0.1]}}, {-2.4534079827286295`, 
       FormBox[
        InterpretationBox[
         StyleBox[
          
          GraphicsBox[{}, ImageSize -> {0., 0.}, BaselinePosition -> 
           Baseline], "CacheGraphics" -> False], 
         Spacer[{0., 0.}], Selectable -> False], TraditionalForm], {0.005, 
       0.}, {
        AbsoluteThickness[0.1]}}, {-2.4418471603275536`, 
       FormBox[
        InterpretationBox[
         StyleBox[
          
          GraphicsBox[{}, ImageSize -> {0., 0.}, BaselinePosition -> 
           Baseline], "CacheGraphics" -> False], 
         Spacer[{0., 0.}], Selectable -> False], TraditionalForm], {0.005, 
       0.}, {
        AbsoluteThickness[0.1]}}, {-2.430418464503931, 
       FormBox[
        InterpretationBox[
         StyleBox[
          
          GraphicsBox[{}, ImageSize -> {0., 0.}, BaselinePosition -> 
           Baseline], "CacheGraphics" -> False], 
         Spacer[{0., 0.}], Selectable -> False], TraditionalForm], {0.005, 
       0.}, {
        AbsoluteThickness[0.1]}}, {-2.419118909249997, 
       FormBox[
        InterpretationBox[
         StyleBox[
          
          GraphicsBox[{}, ImageSize -> {0., 0.}, BaselinePosition -> 
           Baseline], "CacheGraphics" -> False], 
         Spacer[{0., 0.}], Selectable -> False], TraditionalForm], {0.005, 
       0.}, {
        AbsoluteThickness[0.1]}}, {-2.396895772465287, 
       FormBox[
        InterpretationBox[
         StyleBox[
          
          GraphicsBox[{}, ImageSize -> {0., 0.}, BaselinePosition -> 
           Baseline], "CacheGraphics" -> False], 
         Spacer[{0., 0.}], Selectable -> False], TraditionalForm], {0.005, 
       0.}, {
        AbsoluteThickness[0.1]}}, {-2.385966701933097, 
       FormBox[
        InterpretationBox[
         StyleBox[
          
          GraphicsBox[{}, ImageSize -> {0., 0.}, BaselinePosition -> 
           Baseline], "CacheGraphics" -> False], 
         Spacer[{0., 0.}], Selectable -> False], TraditionalForm], {0.005, 
       0.}, {
        AbsoluteThickness[0.1]}}, {-2.375155785828881, 
       FormBox[
        InterpretationBox[
         StyleBox[
          
          GraphicsBox[{}, ImageSize -> {0., 0.}, BaselinePosition -> 
           Baseline], "CacheGraphics" -> False], 
         Spacer[{0., 0.}], Selectable -> False], TraditionalForm], {0.005, 
       0.}, {
        AbsoluteThickness[0.1]}}, {-2.364460496712133, 
       FormBox[
        InterpretationBox[
         StyleBox[
          
          GraphicsBox[{}, ImageSize -> {0., 0.}, BaselinePosition -> 
           Baseline], "CacheGraphics" -> False], 
         Spacer[{0., 0.}], Selectable -> False], TraditionalForm], {0.005, 
       0.}, {
        AbsoluteThickness[0.1]}}, {-2.3434070875143007`, 
       FormBox[
        InterpretationBox[
         StyleBox[
          
          GraphicsBox[{}, ImageSize -> {0., 0.}, BaselinePosition -> 
           Baseline], "CacheGraphics" -> False], 
         Spacer[{0., 0.}], Selectable -> False], TraditionalForm], {0.005, 
       0.}, {
        AbsoluteThickness[0.1]}}, {-2.333044300478754, 
       FormBox[
        InterpretationBox[
         StyleBox[
          
          GraphicsBox[{}, ImageSize -> {0., 0.}, BaselinePosition -> 
           Baseline], "CacheGraphics" -> False], 
         Spacer[{0., 0.}], Selectable -> False], TraditionalForm], {0.005, 
       0.}, {
        AbsoluteThickness[0.1]}}, {-2.322787800311565, 
       FormBox[
        InterpretationBox[
         StyleBox[
          
          GraphicsBox[{}, ImageSize -> {0., 0.}, BaselinePosition -> 
           Baseline], "CacheGraphics" -> False], 
         Spacer[{0., 0.}], Selectable -> False], TraditionalForm], {0.005, 
       0.}, {
        AbsoluteThickness[0.1]}}, {-2.312635428847547, 
       FormBox[
        InterpretationBox[
         StyleBox[
          
          GraphicsBox[{}, ImageSize -> {0., 0.}, BaselinePosition -> 
           Baseline], "CacheGraphics" -> False], 
         Spacer[{0., 0.}], Selectable -> False], TraditionalForm], {0.005, 
       0.}, {
        AbsoluteThickness[0.1]}}, {-2.2926347621408776`, 
       FormBox[
        InterpretationBox[
         StyleBox[
          
          GraphicsBox[{}, ImageSize -> {0., 0.}, BaselinePosition -> 
           Baseline], "CacheGraphics" -> False], 
         Spacer[{0., 0.}], Selectable -> False], TraditionalForm], {0.005, 
       0.}, {
        AbsoluteThickness[0.1]}}, {-2.282782465697866, 
       FormBox[
        InterpretationBox[
         StyleBox[
          
          GraphicsBox[{}, ImageSize -> {0., 0.}, BaselinePosition -> 
           Baseline], "CacheGraphics" -> False], 
         Spacer[{0., 0.}], Selectable -> False], TraditionalForm], {0.005, 
       0.}, {
        AbsoluteThickness[0.1]}}, {-2.2730262907525014`, 
       FormBox[
        InterpretationBox[
         StyleBox[
          
          GraphicsBox[{}, ImageSize -> {0., 0.}, BaselinePosition -> 
           Baseline], "CacheGraphics" -> False], 
         Spacer[{0., 0.}], Selectable -> False], TraditionalForm], {0.005, 
       0.}, {
        AbsoluteThickness[0.1]}}, {-2.2633643798407643`, 
       FormBox[
        InterpretationBox[
         StyleBox[
          
          GraphicsBox[{}, ImageSize -> {0., 0.}, BaselinePosition -> 
           Baseline], "CacheGraphics" -> False], 
         Spacer[{0., 0.}], Selectable -> False], TraditionalForm], {0.005, 
       0.}, {
        AbsoluteThickness[0.1]}}, {-2.24431618487007, 
       FormBox[
        InterpretationBox[
         StyleBox[
          
          GraphicsBox[{}, ImageSize -> {0., 0.}, BaselinePosition -> 
           Baseline], "CacheGraphics" -> False], 
         Spacer[{0., 0.}], Selectable -> False], TraditionalForm], {0.005, 
       0.}, {
        AbsoluteThickness[0.1]}}, {-2.234926444520231, 
       FormBox[
        InterpretationBox[
         StyleBox[
          
          GraphicsBox[{}, ImageSize -> {0., 0.}, BaselinePosition -> 
           Baseline], "CacheGraphics" -> False], 
         Spacer[{0., 0.}], Selectable -> False], TraditionalForm], {0.005, 
       0.}, {
        AbsoluteThickness[0.1]}}, {-2.2256240518579173`, 
       FormBox[
        InterpretationBox[
         StyleBox[
          
          GraphicsBox[{}, ImageSize -> {0., 0.}, BaselinePosition -> 
           Baseline], "CacheGraphics" -> False], 
         Spacer[{0., 0.}], Selectable -> False], TraditionalForm], {0.005, 
       0.}, {
        AbsoluteThickness[0.1]}}, {-2.2164073967529934`, 
       FormBox[
        InterpretationBox[
         StyleBox[
          
          GraphicsBox[{}, ImageSize -> {0., 0.}, BaselinePosition -> 
           Baseline], "CacheGraphics" -> False], 
         Spacer[{0., 0.}], Selectable -> False], TraditionalForm], {0.005, 
       0.}, {
        AbsoluteThickness[0.1]}}, {-2.2072749131897207`, 
       FormBox[
        InterpretationBox[
         StyleBox[
          
          GraphicsBox[{}, ImageSize -> {0., 0.}, BaselinePosition -> 
           Baseline], "CacheGraphics" -> False], 
         Spacer[{0., 0.}], Selectable -> False], TraditionalForm], {0.005, 
       0.}, {
        AbsoluteThickness[0.1]}}}}]]], "Output",
 CellChangeTimes->{{3.722693529112814*^9, 3.7226935499267817`*^9}, {
   3.722693585804305*^9, 3.7226935908984165`*^9}, {3.722693748675145*^9, 
   3.7226937560507183`*^9}, {3.7226938114139385`*^9, 3.722694106919114*^9}, {
   3.722694146484474*^9, 3.7226942152548685`*^9}, {3.7226943413574953`*^9, 
   3.7226943638434534`*^9}, {3.722694424816494*^9, 3.722694436786089*^9}, 
   3.722694602394896*^9, 3.72269481638618*^9, 3.7226948484186597`*^9, {
   3.72735525441424*^9, 3.7273552759309273`*^9}, 3.727355428359621*^9, 
   3.7273554796588545`*^9, 3.727355549271199*^9, 3.727355773890687*^9, {
   3.7273559583363996`*^9, 3.7273559858222437`*^9}, 3.727356071935282*^9, 
   3.727356118031098*^9, {3.727356163658096*^9, 3.7273562505371046`*^9}, 
   3.727356282913619*^9, {3.727356365198375*^9, 3.727356382246105*^9}, 
   3.7273564528116755`*^9, 3.727356508111023*^9, 3.7275102198229017`*^9, {
   3.727510415467182*^9, 3.727510433874728*^9}, 3.7275104699622927`*^9, 
   3.7275110167463613`*^9, 3.7277033057816935`*^9, 3.7277051392364397`*^9, {
   3.7277051696136017`*^9, 3.72770519799067*^9}, 3.727705232008777*^9, {
   3.7277052645892787`*^9, 3.727705289700536*^9}, 3.7277221663667355`*^9, 
   3.727722213870206*^9, 3.7277222582640676`*^9, {3.7277228475267124`*^9, 
   3.727722947205679*^9}, 3.727723466618572*^9, 3.72772364022499*^9, {
   3.7277236959634314`*^9, 3.727723722231021*^9}, 3.727723753061427*^9, 
   3.7277237884858513`*^9, {3.72772614401445*^9, 3.727726215847733*^9}, 
   3.727726304968308*^9, 3.7277263360174465`*^9, 3.727726463901828*^9, 
   3.7277266728649406`*^9, 3.72772673872882*^9, 
   3.7277267697623324`*^9},ExpressionUUID->"47e4766a-9c91-4679-860f-\
1ca9e39ca394"],

Cell[BoxData[
 GraphicsBox[{{{{}, {}, 
     TagBox[{
       {GrayLevel[0], AbsoluteThickness[1.6], Opacity[1.], 
        LineBox[CompressedData["
1:eJwVzn881HccB/Bv+H6/971Guk09UitRa6UjkvxYe58xXdbVY12PSNGl0C/M
j0S4u1xGGHV+rHMpZmRaqKystG6tbBXVwyE7h5R1fhaySaS9v398H9/H8/F6
vz7v9+KgiC3BRgRBiPBj/3/pH0gsiGEgNM+qupy4UBtqCJ9lGEN7J8Siy0eN
kpiHE+jxDaZoL5PChunGGQJC8PmI22ou2Fg2946qZwoI+c7QfAcujFgXnxxS
zxUQxPURkR0X/M6n9vSrl+J8d9KtZVzI7Dua1ad2wtzr4M+WXOgv983mvPJC
Nxlk0wwom2QL77dvwvli7r4eBipkUon/V1sxT+kkHzDAL61M3aXcjvsq39RU
MRB1N1jpLgsUEJr4mwfyGQhzS/1V278bffyIWwIDhqbqlzkn9mLfdcHvEgZu
9xbmwWQI9t3OC4QM2NUrll0p3o/7Sjf18BmYtOLb8uYfwtzxXrwFA1l1F6In
U8Oxv4OsfccBXfYpcWvuNzhv8camhwMfE/ZlSx5FYi6zOtzAgeXNwpetNtHo
/IHJyxw4LWz02xQVgy6rWFnAgdqE1YnuFYfRX9o7KzhQxJuTlzkVi/tCzkkP
cMB1ny5E7BKH9xtHqsQcKFg8306aFY/7blx568aBwIT6ueGdR9EC4/fWHNDm
iK9r5yZif3jw3gccMDcP2FJ4MAn7jGXPGA3TPsISfbkU8yrtb500bP7k7Jzu
LhnmNYmr7tFQ41h768fTcnTrHxOXaFA5KB9/6HwM7/v0TtwZGoKCVuhrnqIF
Ad7bUmgIeD4e55KWjPmsJw/Caaj2dB6NXaLA/tmIwe009LY4hhga0fKJH6I9
aYhbX3SVd+g49qt2FdnR4Mp4nraiU9Cjtv6WNHRNlcRIqtBEKSSb0NDx6DB/
x8Zv0WtNvIcpuNVMdqf+x/rpHqmOgolaKjIiLxX7M9xF9RQED32mdHVIw3zN
YMllCn4RO1Su0bHekx5bSEGgKr9s8MgJnL/m0XqCggHz66oW63R028trMRT8
1MZbWHwfLb9wzFpCgUamly4LzUAb9ZmLKLjht1fXZZ6J875BaS4UmM0O4Imr
0PLZQ9KlFOTMy2gv9/kO911qGeNRMCU+cm7Va9ZHs99Ok3AzrBmiT2ax9zTE
DpIQ7l8R5ZCDFjiGLkFbrZeXvspj8zCTpgESkq1WzjykZnMbbz5aqFW07i1j
nfPieR8JTS6rw7bVsQ5Rf20goddYWeDay/YXNNs9I0E1HNo43o/WLKrTd5Pg
07GOuDrEOqMsHX3xal+w42u0vCD5xVMSovZ7ONhOs+8pfc92kfDu4fCfCz7K
RjfFmHWQUHmj/q1uDpoQKur0JEjKz/BV89Bym9wD6NvHhDkWi9h505v17SSk
ORUFmq1g8zJbmY4E18WxpxpWojU+Ij6633TjnXR7Nt8a2f43CSLD+HJ6Ddv/
XrMWPa1t3Hl3LevHA/+0kVCtKclWuLEOn5eL3n0x/rbHOvaeyA1foHkFm/99
D+z7bQnDT0j4H6Xi+j4=
         "]]}},
      Annotation[#, "Charting`Private`Tag$261326#1"]& ], 
     TagBox[{
       {RGBColor[0.880722, 0.611041, 0.142051], AbsoluteThickness[1.6], 
        Opacity[1.], Dashing[{Small, Small}], LineBox[CompressedData["
1:eJwVx3k41AkYwPGp5jdXsYxQOhYlRUwTMjqe91VTzSPUE08rFRImyjmO6WAw
W+OcX0Y2TI4ia23S7tY0pa22pVI5lqktaSntY8i1Wo0idvaP7/N9PlbB0btD
Z1MoFC99//9R15MgU8oo8HTvpd3OLFAL+6K+6vsX7tmlbkrUu3psdjKz5RMI
Aubr5unNp5Y8nW6ehX6NGyPWO7FgmYVGO6aci+L83F0FXBb8Y33hzJDSHNUc
zpIdjizw+172bkBpg7zDcSqVLQty+o/L+5XO6PZyQptrwYKB6m9IxggfNfVa
BTHNBEW7ZOnjV974zrdUcLCXCTWSlCD/Hb4Yz255uLmJCQ6XrsgCFXuxrK0n
e+gyE+IaQxUbJAEIW2/uO6lgQuR62c2OgYMovhUfo0lgQl/71eH8zBB08q3x
/nkvE+5rSwpgMgyDKy/x4oEJjg+ktr9cCMfV41LhjDUTJi0d7NmLjmL4lO3F
KAYT5Ld/FE3KonDlym1Vh4YZ0Enm+Tw/G4NpvttHrNoZsITCqVreGoverob8
hhsMWKURDD9fJkKVhfo1R8mAQkGzn3dcPJZZd6GVhAHqE04nN9Qk4FRPY93H
EAaUs80KcqYS8UOZ4lCBgAFuhzvDfHhiDDS1WbbAkQHFVoscU+THMDS72DbE
mAEBJx6YR/11HAdtssZdxunQke9zq8P8JGoTofV9Jx2MjA7sLjmSjMmP/hyK
uEOHaQ9BRVd1CsraXBa0VNBh54pSszfdEmR/MZh3I5MO19aq71YWpiLProkf
HkmHIq6izWRdGrYbeGTO7KZDcLBd17WeNKSN1bID19HhQK9OzMtIx/rP2aF8
Czpc3bJuLHG5FP++yWkwoNBB+2xtWF+zFKuPqYTlvTQQby9XsY9+i29GZpub
N9HAjbml0JJ+CouzmkiTOhp0T1XEB9WdwiEbkddLBQ1etyY47PM8jdeT3ppJ
xTS4qyHeyD6eRvPHzjYf99Hgk5oWG10gw+F2T/Byp0Ho0EaFGzcDt1G6re1s
aXDdh3vFpTMDeY6+O9pYNAgo+q5qMCkTS9mkxH+UgPdGt4qeWWdhqe7yRG0H
AT+8YC+98DgLLWdt3SC7QcA9SVeKrTAbzX67mMkvIaDeL6Sz2ygHq9J6Fz9J
JcDQ+ADbpy4Hayb6613CCMhfmP2q2iMX15yNWL7Ck4Apn6SyNR9ycdealj+6
OQT8GqkB0Rk5vkvXZSWbEhDlXxPHzZfj2fSGerrelttTL40UyJGfnjeYN5+A
dMvVc48q5ViZZu9dZUKAoEP6PKRKjsGpgcatxgS085wi99yWY0/yw3OWhgRo
5yiK3bRy7BKfq/ydRkDRqLBZNyDHHHHIMy+9PV5voqiG5LhRzKW9IAioVfWH
rv0gx/NJT4SDVALiwt259tNy9E+csTOdQ8CXltGHi+eT+EIk/ClshgpX6h98
7jQjMUPk/HZ0mgpB1ecdihaSyBPNMjmh9/00Qb7p1yQWxinjyS9UyHAuDzC0
I3FPbKurepIKblaJeU9Xk0iLPX94s94DBp4NWRwSVTHhRU8/U8GrT7eK7kKi
WcycyZ5PVJjuaN7f6EpiY3Sb/RG9r96rIKXrSUyILtk/PkGFg7XH7rtvItEm
OiJXoje7eOf4DJCoiXK9w9T7P7VPInQ=
         "]]}},
      Annotation[#, "Charting`Private`Tag$261326#2"]& ]}}, {}, {}},
  AspectRatio->NCache[GoldenRatio^(-1), 0.6180339887498948],
  Axes->{True, True},
  AxesLabel->{
    FormBox[
    "\"\\!\\(\\*OverscriptBox[\\(m\\), \\(_\\)]\\) \
(\\!\\(\\*OverscriptBox[\\(n\\), \\(_\\)]\\)=0)\"", TraditionalForm], 
    FormBox["\"\[Delta]\[CapitalDelta]/\[CapitalOmega]\"", TraditionalForm]},
  AxesOrigin->{0, 0.00003999500020387755},
  DisplayFunction->Identity,
  Frame->{{False, False}, {False, False}},
  FrameLabel->{{None, None}, {None, None}},
  FrameTicks->{{Automatic, 
     Charting`ScaledFrameTicks[{Identity, Identity}]}, {Automatic, 
     Charting`ScaledFrameTicks[{Identity, Identity}]}},
  GridLines->{None, None},
  GridLinesStyle->Directive[
    GrayLevel[0.5, 0.4]],
  ImagePadding->All,
  Method->{
   "DefaultBoundaryStyle" -> Automatic, "DefaultMeshStyle" -> 
    AbsolutePointSize[6], "ScalingFunctions" -> None, 
    "CoordinatesToolOptions" -> {"DisplayFunction" -> ({
        (Identity[#]& )[
         Part[#, 1]], 
        (Identity[#]& )[
         Part[#, 2]]}& ), "CopiedValueFunction" -> ({
        (Identity[#]& )[
         Part[#, 1]], 
        (Identity[#]& )[
         Part[#, 2]]}& )}},
  PlotRange->{{1, 1000}, {0.00003999500020387755, 0.00004998500479425072}},
  PlotRangeClipping->True,
  PlotRangePadding->{{
     Scaled[0.02], 
     Scaled[0.02]}, {
     Scaled[0.05], 
     Scaled[0.05]}},
  Ticks->{Automatic, Automatic}]], "Output",
 CellChangeTimes->{{3.722693529112814*^9, 3.7226935499267817`*^9}, {
   3.722693585804305*^9, 3.7226935908984165`*^9}, {3.722693748675145*^9, 
   3.7226937560507183`*^9}, {3.7226938114139385`*^9, 3.722694106919114*^9}, {
   3.722694146484474*^9, 3.7226942152548685`*^9}, {3.7226943413574953`*^9, 
   3.7226943638434534`*^9}, {3.722694424816494*^9, 3.722694436786089*^9}, 
   3.722694602394896*^9, 3.72269481638618*^9, 3.7226948484186597`*^9, {
   3.72735525441424*^9, 3.7273552759309273`*^9}, 3.727355428359621*^9, 
   3.7273554796588545`*^9, 3.727355549271199*^9, 3.727355773890687*^9, {
   3.7273559583363996`*^9, 3.7273559858222437`*^9}, 3.727356071935282*^9, 
   3.727356118031098*^9, {3.727356163658096*^9, 3.7273562505371046`*^9}, 
   3.727356282913619*^9, {3.727356365198375*^9, 3.727356382246105*^9}, 
   3.7273564528116755`*^9, 3.727356508111023*^9, 3.7275102198229017`*^9, {
   3.727510415467182*^9, 3.727510433874728*^9}, 3.7275104699622927`*^9, 
   3.7275110167463613`*^9, 3.7277033057816935`*^9, 3.7277051392364397`*^9, {
   3.7277051696136017`*^9, 3.72770519799067*^9}, 3.727705232008777*^9, {
   3.7277052645892787`*^9, 3.727705289700536*^9}, 3.7277221663667355`*^9, 
   3.727722213870206*^9, 3.7277222582640676`*^9, {3.7277228475267124`*^9, 
   3.727722947205679*^9}, 3.727723466618572*^9, 3.72772364022499*^9, {
   3.7277236959634314`*^9, 3.727723722231021*^9}, 3.727723753061427*^9, 
   3.7277237884858513`*^9, {3.72772614401445*^9, 3.727726215847733*^9}, 
   3.727726304968308*^9, 3.7277263360174465`*^9, 3.727726463901828*^9, 
   3.7277266728649406`*^9, 3.72772673872882*^9, 
   3.7277267704655094`*^9},ExpressionUUID->"4a55b262-75f1-402c-bcd8-\
c0d16b660692"],

Cell[BoxData[
 GraphicsBox[{{{{}, {}, 
     TagBox[{
       {GrayLevel[0], AbsoluteThickness[1.6], Opacity[1.], 
        LineBox[CompressedData["
1:eJwVzns0lAkYBvCpRG0qzaooW4pWF4TUojrvS1qzIm22Vq1bLWI3KiTdMFEz
pO/TSEtYVDJZSfFd5qPDccraMnHQ1E5TQ2mNKZpqpItlZ/94znN+/zznWbR7
39bIiTwez9+Q/7tVdS98Nk8HTkKXgHstHLB7+uNm9uuBV+94LsBg6duJx6fe
/whoHPC06w4H3kbFbWPyCXju+09C1W0ObOZ1a94WTsNwzzfGQ80cvFlcljNY
OBctFKYm/EYOgipEfdrCJWiaGfYkhOEge+AIMVDoiq1+9XIjKQda6Y/klNfe
mBacqZgo4kDSmbrg7uPN6BY9pM+I5qAyNSV856Yf0C8suXTQlwOH8mpRmGQH
2hfNDFm2goP4O5GStamhOBqWtqVzOgexHiJZl3YXNiTfSNw5JIP+zpqh3MwI
tNjoYfxXuwyaNcV58DkKXTsD2ohaGTi2pNvVlsVg4vaLqZ55Mvhs7bCCP38v
6hN51nhYBkTDHwmfRXEYoRw9PyNUBkrybKDi3H68HJHxtwJl8BVv5RXb9gPo
FBwpfrhEBsu6BUMKmwRUlZiyqikyyBfIgzbHJ2KOxY1JN1+xwB5ddWxt5UG0
0q9VV3WyUMqfk5c9moSlXlkJLM2Ce7QyKtAtGb2/lb1UF7FwYdF8xxTiMH5g
ymYvFrIQerRlbtzTI+h0U6ddGsVCV24g1zX3GG5pVAg8/FkwMwvZWvzrcTTf
5tV8wIWFMV/BJZU0BaPTMlSVliwEfP37nF51Kj6KTZCfn8BCnQvbeDk/DSO6
RyW1/QwUOEs6vlwjxPxfDsY1tzOwe/dyVV2PEHOWTjCaRjMQ8nwk2U18Avts
4o1Nihmo2bDmbZJtOvYoW8ZfnGRA88Alql+ejrZHXHVTYhlI9iml+XszcF3W
XXOT7Qy4T92Qb21yEm2ryqyuAgPq0UuJ4ddPYl+v/la+HQNP2g86/OR3CnXC
seFtsxho7J7cK3p/Cusqf2uO/kjDR9b4wL48EVoZVQ16PqchcnCdxN1ZjLfr
OX9GTgMV6Fy9WinGqqOZgadpGkILzl95dSgTBRWWxpZlNLw04woeLM7CugXh
PaZZNFx9xF9QdjcLk23brhYn0NCUqkqx23MaXcfLmcehNNQHRSjVZtnoqh4s
EQtomDErhB94PRvNvS7GqlbRkGt5+rHU9wzaboyLaVpIw2jgoRKnd2ewL1uV
MP8LGm7FdkNCDoG2FZQN/z0FcTsr451zCcywq5gsG6bA2iet/HUegWnicm2Y
wSes7aftLSSwaF3rrWt6CgRd6YqIKwR6l5SKv3tHQafbqtjtDQRKB5JqhDoK
NJMkF9w1BFrbi3z0WgoKdHvkI1oCjZSNWYUG+z5Zz6MHCWzSjXd4GXyNHoh0
eUdgQ2Ve1NkBCuJjPJ1XjBEYTPJpRw0F/97X/WllTmLHPPt/Yl5QUF3f8kk5
h8SiDy07ZhkcLi1yKLAksUkc1cH2UdAsFOTOXkhiG7+2xcRgsWtp6IzlJH7g
H39Y/owC90VJZ9vsSTRqdfvZ32DtdL/bWStJ3P9g5I2+lwL//pFlJqsNe36p
Ft4Gj3XJg+98Q2JQuE/Nyx4KapoukekeJJYu5G/KNXjXtcPNnusNf8LUGg+D
+RcChseBRPPh6sxnagr+A5vtZxE=
         "]]}},
      Annotation[#, "Charting`Private`Tag$261775#1"]& ], 
     TagBox[{
       {RGBColor[0.880722, 0.611041, 0.142051], AbsoluteThickness[1.6], 
        Opacity[1.], Dashing[{Small, Small}], LineBox[CompressedData["
1:eJwVx3s0lAkYgPFZipXLWoySElEOJY2kpnTet3ROSlImZbWj0brUqaGIpBiM
jFvfV+M6JHIpq61U31y+dNtICO1xW8Sq7Dkz45KUssWys3885zk/myMRviFa
DAbDW9P/b+x/yWMyPsDIaP07VSENijBl+A/KSajv7dZJ1rjqo1a8XttXuNqg
crTUePu84pbZ1u9wb6lBlLeEBtvFnaqPRfoo5ezXvpdPw8Tya5fGihai4MGQ
7bkcGvxviP4eLlqBZmlaIYYEDVnqOEJd5IrutqhkJdEwXHWQ/H58O6ZUOLjs
C6FB3C6wan69B+/eM+Xv9KKhWpDAC/Daj40bYg/Xs2hwqrwtOiz+Cbt0vQqY
5jREPg8RbxYE4otgq99hRgH8TSK6YzgIawx4a/GNApTtNe+z04MxZdWSg3X1
CnimKs6F6VB0/7OHv+ymAtY0CO3vXzuGI63aL/eRCpi2dlplYnkCE/Y5L+JG
K4B4eDNqWhSOM15dS0YOKaCPvMzpzjmJJy+rw3xQAUsZztftXp3Cpl9my7JW
KsCh0/N9t20UWiQl2ZUuUECBZ6v/nsjTyGEKuG7jclCcW3d+c3U0RrrFp1Z2
yaHUxDw3ayYGRWXqz8O0HNhH+0I5G2MxqeiAn16pHAptLNckEGcxcpA1/a9Q
DoHnGhaG/xWH3oUi/+ijcujI5jzoWHgeDd8NVD7fIwdjY65v8fF4rDtdxh51
kcPsLs/y/qoEDMwJezSySA4+K6+avx0U4JDjjX/4czKgXBRPKgoSkWfgF9cw
JAMJS/yHqVsSPo3THp1qksGRI4791JskXORqXTF3SwbcoanYjWnJGBAsN80Q
y6DGw+1jjJ0QE218osZiZaDqcglVtgqx2MHPwp4rg9gdpTKTEylY8vjQHbaH
DNh6HgXWuhcws7l/ps1BBoMz5ad5dy5guE3LpU1GMhh4Fe10aHcqus1/aCaY
lMKTzvlvRV9ScXLd4kFJjxS+KnROReSKMG88VnLxsRRCxtzFbFYa2i331Z9X
KQUph3V7fV8aVpVI6vamSyFQknd99Ew6Gle/PR4TIYUR4weSruUZGDGXHxDJ
kcKvPSZW15ozkH7ZyJjYIIWngv4E+7BMVNp9y/O0kkKtf3DfoHEWGjRJomK0
pGD0I9eEcycLmd/YGK+iINsi83XVrouoV7a/XucVBTOcMyVrP13EyZwBIvQ+
BY/4nRB1icA6s7CdJRIKwgOqI1nZBDJ5fmtWa2y9I7FyPJfA0JsepnQBBcnW
q/VPFBG4YJv1QHs+BZ4dwu7g6wTujeg9qZNHQfvGdfwDDwkcaPIq4IspUGmL
C9kqAr8krFVuzqRA8iGsdWqYQM9mq5bGDAp2DWxhyMYIlDAN7/ppfEumDnH5
RKD7b+q4iHQKIo9tZa2aJVDYW2ZULqLg37YPL5aYkWjsynRbkELB7dqGb33m
JAYJtC3zhRTwqq44SSxIvNc8MWer8bMkz2zmMhIPBLU1bUmmIM21NNDIkcQr
hIh7KpECtk3M5ZbVJL7vjd42K6Bg2HB3fYYzibgi2D5TY2/llIPuehKHanGi
IoGC2Y7Wn59vINFV17mbpXHN03JSuInEVN+ltY/jKQi6dfbZ1i0k9hTrl3pp
bFLo83kOSHRQf03pOU/Bf3cDVVk=
         "]]}},
      Annotation[#, "Charting`Private`Tag$261775#2"]& ]}}, {}, {}},
  AspectRatio->NCache[GoldenRatio^(-1), 0.6180339887498948],
  Axes->{True, True},
  AxesLabel->{
    FormBox[
    "\"\\!\\(\\*OverscriptBox[\\(m\\), \\(_\\)]\\) \
(\\!\\(\\*OverscriptBox[\\(n\\), \\(_\\)]\\)=1000)\"", TraditionalForm], 
    FormBox["\"\[Delta]\[CapitalDelta]/\[CapitalOmega]\"", TraditionalForm]},
  AxesOrigin->{0, 0.08002999540795898},
  DisplayFunction->Identity,
  Frame->{{False, False}, {False, False}},
  FrameLabel->{{None, None}, {None, None}},
  FrameTicks->{{Automatic, 
     Charting`ScaledFrameTicks[{Identity, Identity}]}, {Automatic, 
     Charting`ScaledFrameTicks[{Identity, Identity}]}},
  GridLines->{None, None},
  GridLinesStyle->Directive[
    GrayLevel[0.5, 0.4]],
  ImagePadding->All,
  Method->{
   "DefaultBoundaryStyle" -> Automatic, "DefaultMeshStyle" -> 
    AbsolutePointSize[6], "ScalingFunctions" -> None, 
    "CoordinatesToolOptions" -> {"DisplayFunction" -> ({
        (Identity[#]& )[
         Part[#, 1]], 
        (Identity[#]& )[
         Part[#, 2]]}& ), "CopiedValueFunction" -> ({
        (Identity[#]& )[
         Part[#, 1]], 
        (Identity[#]& )[
         Part[#, 2]]}& )}},
  PlotRange->{{1, 1000}, {0.08002999540795898, 0.10459585841681895`}},
  PlotRangeClipping->True,
  PlotRangePadding->{{
     Scaled[0.02], 
     Scaled[0.02]}, {
     Scaled[0.05], 
     Scaled[0.05]}},
  Ticks->{Automatic, Automatic}]], "Output",
 CellChangeTimes->{{3.722693529112814*^9, 3.7226935499267817`*^9}, {
   3.722693585804305*^9, 3.7226935908984165`*^9}, {3.722693748675145*^9, 
   3.7226937560507183`*^9}, {3.7226938114139385`*^9, 3.722694106919114*^9}, {
   3.722694146484474*^9, 3.7226942152548685`*^9}, {3.7226943413574953`*^9, 
   3.7226943638434534`*^9}, {3.722694424816494*^9, 3.722694436786089*^9}, 
   3.722694602394896*^9, 3.72269481638618*^9, 3.7226948484186597`*^9, {
   3.72735525441424*^9, 3.7273552759309273`*^9}, 3.727355428359621*^9, 
   3.7273554796588545`*^9, 3.727355549271199*^9, 3.727355773890687*^9, {
   3.7273559583363996`*^9, 3.7273559858222437`*^9}, 3.727356071935282*^9, 
   3.727356118031098*^9, {3.727356163658096*^9, 3.7273562505371046`*^9}, 
   3.727356282913619*^9, {3.727356365198375*^9, 3.727356382246105*^9}, 
   3.7273564528116755`*^9, 3.727356508111023*^9, 3.7275102198229017`*^9, {
   3.727510415467182*^9, 3.727510433874728*^9}, 3.7275104699622927`*^9, 
   3.7275110167463613`*^9, 3.7277033057816935`*^9, 3.7277051392364397`*^9, {
   3.7277051696136017`*^9, 3.72770519799067*^9}, 3.727705232008777*^9, {
   3.7277052645892787`*^9, 3.727705289700536*^9}, 3.7277221663667355`*^9, 
   3.727722213870206*^9, 3.7277222582640676`*^9, {3.7277228475267124`*^9, 
   3.727722947205679*^9}, 3.727723466618572*^9, 3.72772364022499*^9, {
   3.7277236959634314`*^9, 3.727723722231021*^9}, 3.727723753061427*^9, 
   3.7277237884858513`*^9, {3.72772614401445*^9, 3.727726215847733*^9}, 
   3.727726304968308*^9, 3.7277263360174465`*^9, 3.727726463901828*^9, 
   3.7277266728649406`*^9, 3.72772673872882*^9, 
   3.7277267710124245`*^9},ExpressionUUID->"9e9e9fc0-0f92-4e3b-b5fa-\
86a599f03d7e"],

Cell[BoxData[
 GraphicsBox[{{{{}, {}, 
     TagBox[{
       {RGBColor[0.368417, 0.506779, 0.709798], AbsoluteThickness[1.6], 
        Opacity[1.], LineBox[CompressedData["
1:eJwV0ns0lHkYB3A7cslgYtzfXN+33Be1cljmfUK2bBG6yGQntnVJahXbWcql
YhFmXKKWyDqUIkrC7qqflRInKbc4dpDbuEVYIyr788dznvM53z+e55zn0fc/
7fkTQ0JCYh+u9X7+v7NlvVMXOUl79e3r20iUL2r9Zx/Xjy55wXVd9yO+xpQh
N4yOF9/wXrfjMGdNhRtHm920jVi3rIJnEpObTut6tN1b91Qht02aW0gzJcPI
x9i+Jwd/3sC9T7u8r1N+gp392sBRkttA1/C85Bqw3zZuYA2ovqHF9cKWJmzn
0rUDRcI+2ojNFrVgB19NjiquH6LLBIdL2rEZj6qjA4PHaJ2cxNc92K25IzNH
myZpvemz8QPYAUPb+Sh6lm5euERNYCfZ7Z6VU5qnO9Sc2YvY4oDlva/sFulj
WZ0v17DdGmsbXTOX6C+a4WcUX5HIgRE1N9C4TNvvfW+lg20tcloMnVihRU/m
hRbYal82K1U5fKaLOVkzu7D5S+JhpRNrtKlGUZ4v9q/8D+OZ7yTA7/gFiyhs
i3Mn9uTKMaD1j6WnedhW+0fiK3QkocQuoglhG+4cc9N13QBRhlVVM9jB5MR8
rp8UbGPeXdVuJ9FN7XAyXCANvC6eiw82N+Tik+Y6GQj40fpZPrb/nfQdJq9k
YZ+7104R9g9fGduNr26EfwsuLjq9JlHJngaN+ypMsJ+rTSnBPjPa7y82lIcP
C09NVd+QaNv1WNvrngpQ6VmhXYDN4WyZ+i5YEYLCRFu3d5CIXvUw9sxhgX6B
YccU9jupuOBp3iawilE4WN9JopaEXtMdk5uAYXHr/o0uEpWxf3loHqsEY9m3
Xaq7SfSNZuYdU3llUP97o+NQD4mim8O6A68qg1WomYFVL4kaL2U1e5iwYb4r
TaOjj0T3amyMHKvZEFhxzS+jn0SZYh23we9VoDy2tOexkEQ6lQlDl9+qQIX7
Z2P2EIlClCvvBPqrwlKWwZ/lwyR6EKtttyxWhQif5+yJMRIVBDJt+JfUwPLU
avjRSRL95uOw0qGlDqKgk+VF7/E9xJYLhyrU4VDVLb+IBRLFyRcfGbTVgFnj
0tNZy/i/zH0T1Ns1IDG1Z/f4FxL99fyq3sGjmnAg/dvKfCkKhTIFc+2jmjB4
mUpSVKCQFrctYSVSCxInG7Mt1XBOpiabSBMQZukOb3QpZHK4SO6aLIHnTfev
YYuS65KlmAQcl/063VyPQv7zo8mDLALE155CErZ3A+dKtiYBLvm+9Tv1KeTM
m7vCMCdgdsTIusaAQptzvVL7vAiI0RcGPNxCob62YIXdhwj4WIKYo9g5jNjU
am8CbL35L1S3Ukj5RFmqwJeA/eVagnPYsrZSaS6BBDx/Ke9qb0ihhe5HaQ8i
cV4bE9liRKFKuZeKehcIEIbIVH3CPsUZTkuNIcDmmIGUhTHev5jFD7pMwHmW
/VImtjA8iK+TRsD0J0qBZ0KhvNvRrBQBAZFmoewM7CP9WfyPGQTMvcjb3oTd
6dTA78whQL6mv8HUlEIZ53pYjr8T0KTLsORhu9+d4VfkEdC6y7Y2A1t+QHKT
dgEBqCbF5xl2i7KWILmQgBo1GfUV7P8BzY1CoQ==
         "]]}},
      Annotation[#, "Charting`Private`Tag$262233#1"]& ]}}, {}, {}},
  AspectRatio->NCache[GoldenRatio^(-1), 0.6180339887498948],
  Axes->{True, True},
  AxesLabel->{
    FormBox[
    "\"\\!\\(\\*OverscriptBox[\\(m\\), \\(_\\)]\\) \
(\\!\\(\\*OverscriptBox[\\(n\\), \\(_\\)]\\)=0)\"", TraditionalForm], 
    FormBox["\"\[Delta]\[CapitalDelta]/\[CapitalOmega]\"", TraditionalForm]},
  AxesOrigin->{0, -10.085892409911464`},
  CoordinatesToolOptions:>{"DisplayFunction" -> ({
      Exp[
       Part[#, 1]], 
      Exp[
       Part[#, 2]]}& ), "CopiedValueFunction" -> ({
      Exp[
       Part[#, 1]], 
      Exp[
       Part[#, 2]]}& )},
  DisplayFunction->Identity,
  Frame->{{False, False}, {False, False}},
  FrameLabel->{{None, None}, {None, None}},
  FrameTicks->{{
     Charting`ScaledTicks[{Log, Exp}], 
     Charting`ScaledFrameTicks[{Log, Exp}]}, {
     Charting`ScaledTicks[{Log, Exp}], 
     Charting`ScaledFrameTicks[{Log, Exp}]}},
  GridLines->{None, None},
  GridLinesStyle->Directive[
    GrayLevel[0.5, 0.4]],
  ImagePadding->All,
  Method->{
   "DefaultBoundaryStyle" -> Automatic, "DefaultMeshStyle" -> 
    AbsolutePointSize[6], "ScalingFunctions" -> None},
  PlotRange->NCache[{{0, 
      Log[1000]}, {-10.085892409911464`, -9.90378749758226}}, {{
     0, 6.907755278982137}, {-10.085892409911464`, -9.90378749758226}}],
  PlotRangeClipping->True,
  PlotRangePadding->{{
     Scaled[0.02], 
     Scaled[0.02]}, {
     Scaled[0.05], 
     Scaled[0.05]}},
  Ticks->FrontEndValueCache[{
     Charting`ScaledTicks[{Log, Exp}], 
     Charting`ScaledTicks[{Log, Exp}]}, {{{0., 
       FormBox["1", TraditionalForm], {0.01, 0.}, {
        AbsoluteThickness[0.1]}}, {1.6094379124341003`, 
       FormBox["5", TraditionalForm], {0.01, 0.}, {
        AbsoluteThickness[0.1]}}, {2.302585092994046, 
       FormBox["10", TraditionalForm], {0.01, 0.}, {
        AbsoluteThickness[0.1]}}, {3.912023005428146, 
       FormBox["50", TraditionalForm], {0.01, 0.}, {
        AbsoluteThickness[0.1]}}, {4.605170185988092, 
       FormBox["100", TraditionalForm], {0.01, 0.}, {
        AbsoluteThickness[0.1]}}, {6.214608098422191, 
       FormBox["500", TraditionalForm], {0.01, 0.}, {
        AbsoluteThickness[0.1]}}, {6.907755278982137, 
       FormBox["1000", TraditionalForm], {0.01, 0.}, {
        AbsoluteThickness[0.1]}}, {-0.6931471805599453, 
       FormBox[
        InterpretationBox[
         StyleBox[
          
          GraphicsBox[{}, ImageSize -> {0., 0.}, BaselinePosition -> 
           Baseline], "CacheGraphics" -> False], 
         Spacer[{0., 0.}], Selectable -> False], TraditionalForm], {0.005, 
       0.}, {
        AbsoluteThickness[0.1]}}, {-0.5108256237659907, 
       FormBox[
        InterpretationBox[
         StyleBox[
          
          GraphicsBox[{}, ImageSize -> {0., 0.}, BaselinePosition -> 
           Baseline], "CacheGraphics" -> False], 
         Spacer[{0., 0.}], Selectable -> False], TraditionalForm], {0.005, 
       0.}, {
        AbsoluteThickness[0.1]}}, {-0.35667494393873245`, 
       FormBox[
        InterpretationBox[
         StyleBox[
          
          GraphicsBox[{}, ImageSize -> {0., 0.}, BaselinePosition -> 
           Baseline], "CacheGraphics" -> False], 
         Spacer[{0., 0.}], Selectable -> False], TraditionalForm], {0.005, 
       0.}, {
        AbsoluteThickness[0.1]}}, {-0.2231435513142097, 
       FormBox[
        InterpretationBox[
         StyleBox[
          
          GraphicsBox[{}, ImageSize -> {0., 0.}, BaselinePosition -> 
           Baseline], "CacheGraphics" -> False], 
         Spacer[{0., 0.}], Selectable -> False], TraditionalForm], {0.005, 
       0.}, {
        AbsoluteThickness[0.1]}}, {-0.10536051565782628`, 
       FormBox[
        InterpretationBox[
         StyleBox[
          
          GraphicsBox[{}, ImageSize -> {0., 0.}, BaselinePosition -> 
           Baseline], "CacheGraphics" -> False], 
         Spacer[{0., 0.}], Selectable -> False], TraditionalForm], {0.005, 
       0.}, {
        AbsoluteThickness[0.1]}}, {0.6931471805599453, 
       FormBox[
        InterpretationBox[
         StyleBox[
          
          GraphicsBox[{}, ImageSize -> {0., 0.}, BaselinePosition -> 
           Baseline], "CacheGraphics" -> False], 
         Spacer[{0., 0.}], Selectable -> False], TraditionalForm], {0.005, 
       0.}, {
        AbsoluteThickness[0.1]}}, {1.0986122886681098`, 
       FormBox[
        InterpretationBox[
         StyleBox[
          
          GraphicsBox[{}, ImageSize -> {0., 0.}, BaselinePosition -> 
           Baseline], "CacheGraphics" -> False], 
         Spacer[{0., 0.}], Selectable -> False], TraditionalForm], {0.005, 
       0.}, {
        AbsoluteThickness[0.1]}}, {1.3862943611198906`, 
       FormBox[
        InterpretationBox[
         StyleBox[
          
          GraphicsBox[{}, ImageSize -> {0., 0.}, BaselinePosition -> 
           Baseline], "CacheGraphics" -> False], 
         Spacer[{0., 0.}], Selectable -> False], TraditionalForm], {0.005, 
       0.}, {
        AbsoluteThickness[0.1]}}, {1.791759469228055, 
       FormBox[
        InterpretationBox[
         StyleBox[
          
          GraphicsBox[{}, ImageSize -> {0., 0.}, BaselinePosition -> 
           Baseline], "CacheGraphics" -> False], 
         Spacer[{0., 0.}], Selectable -> False], TraditionalForm], {0.005, 
       0.}, {
        AbsoluteThickness[0.1]}}, {1.9459101490553132`, 
       FormBox[
        InterpretationBox[
         StyleBox[
          
          GraphicsBox[{}, ImageSize -> {0., 0.}, BaselinePosition -> 
           Baseline], "CacheGraphics" -> False], 
         Spacer[{0., 0.}], Selectable -> False], TraditionalForm], {0.005, 
       0.}, {
        AbsoluteThickness[0.1]}}, {2.0794415416798357`, 
       FormBox[
        InterpretationBox[
         StyleBox[
          
          GraphicsBox[{}, ImageSize -> {0., 0.}, BaselinePosition -> 
           Baseline], "CacheGraphics" -> False], 
         Spacer[{0., 0.}], Selectable -> False], TraditionalForm], {0.005, 
       0.}, {
        AbsoluteThickness[0.1]}}, {2.1972245773362196`, 
       FormBox[
        InterpretationBox[
         StyleBox[
          
          GraphicsBox[{}, ImageSize -> {0., 0.}, BaselinePosition -> 
           Baseline], "CacheGraphics" -> False], 
         Spacer[{0., 0.}], Selectable -> False], TraditionalForm], {0.005, 
       0.}, {
        AbsoluteThickness[0.1]}}, {2.995732273553991, 
       FormBox[
        InterpretationBox[
         StyleBox[
          
          GraphicsBox[{}, ImageSize -> {0., 0.}, BaselinePosition -> 
           Baseline], "CacheGraphics" -> False], 
         Spacer[{0., 0.}], Selectable -> False], TraditionalForm], {0.005, 
       0.}, {
        AbsoluteThickness[0.1]}}, {3.4011973816621555`, 
       FormBox[
        InterpretationBox[
         StyleBox[
          
          GraphicsBox[{}, ImageSize -> {0., 0.}, BaselinePosition -> 
           Baseline], "CacheGraphics" -> False], 
         Spacer[{0., 0.}], Selectable -> False], TraditionalForm], {0.005, 
       0.}, {
        AbsoluteThickness[0.1]}}, {3.6888794541139363`, 
       FormBox[
        InterpretationBox[
         StyleBox[
          
          GraphicsBox[{}, ImageSize -> {0., 0.}, BaselinePosition -> 
           Baseline], "CacheGraphics" -> False], 
         Spacer[{0., 0.}], Selectable -> False], TraditionalForm], {0.005, 
       0.}, {
        AbsoluteThickness[0.1]}}, {4.0943445622221, 
       FormBox[
        InterpretationBox[
         StyleBox[
          
          GraphicsBox[{}, ImageSize -> {0., 0.}, BaselinePosition -> 
           Baseline], "CacheGraphics" -> False], 
         Spacer[{0., 0.}], Selectable -> False], TraditionalForm], {0.005, 
       0.}, {
        AbsoluteThickness[0.1]}}, {4.248495242049359, 
       FormBox[
        InterpretationBox[
         StyleBox[
          
          GraphicsBox[{}, ImageSize -> {0., 0.}, BaselinePosition -> 
           Baseline], "CacheGraphics" -> False], 
         Spacer[{0., 0.}], Selectable -> False], TraditionalForm], {0.005, 
       0.}, {
        AbsoluteThickness[0.1]}}, {4.382026634673881, 
       FormBox[
        InterpretationBox[
         StyleBox[
          
          GraphicsBox[{}, ImageSize -> {0., 0.}, BaselinePosition -> 
           Baseline], "CacheGraphics" -> False], 
         Spacer[{0., 0.}], Selectable -> False], TraditionalForm], {0.005, 
       0.}, {
        AbsoluteThickness[0.1]}}, {4.499809670330265, 
       FormBox[
        InterpretationBox[
         StyleBox[
          
          GraphicsBox[{}, ImageSize -> {0., 0.}, BaselinePosition -> 
           Baseline], "CacheGraphics" -> False], 
         Spacer[{0., 0.}], Selectable -> False], TraditionalForm], {0.005, 
       0.}, {
        AbsoluteThickness[0.1]}}, {5.298317366548036, 
       FormBox[
        InterpretationBox[
         StyleBox[
          
          GraphicsBox[{}, ImageSize -> {0., 0.}, BaselinePosition -> 
           Baseline], "CacheGraphics" -> False], 
         Spacer[{0., 0.}], Selectable -> False], TraditionalForm], {0.005, 
       0.}, {
        AbsoluteThickness[0.1]}}, {5.703782474656201, 
       FormBox[
        InterpretationBox[
         StyleBox[
          
          GraphicsBox[{}, ImageSize -> {0., 0.}, BaselinePosition -> 
           Baseline], "CacheGraphics" -> False], 
         Spacer[{0., 0.}], Selectable -> False], TraditionalForm], {0.005, 
       0.}, {
        AbsoluteThickness[0.1]}}, {5.991464547107982, 
       FormBox[
        InterpretationBox[
         StyleBox[
          
          GraphicsBox[{}, ImageSize -> {0., 0.}, BaselinePosition -> 
           Baseline], "CacheGraphics" -> False], 
         Spacer[{0., 0.}], Selectable -> False], TraditionalForm], {0.005, 
       0.}, {
        AbsoluteThickness[0.1]}}, {6.396929655216146, 
       FormBox[
        InterpretationBox[
         StyleBox[
          
          GraphicsBox[{}, ImageSize -> {0., 0.}, BaselinePosition -> 
           Baseline], "CacheGraphics" -> False], 
         Spacer[{0., 0.}], Selectable -> False], TraditionalForm], {0.005, 
       0.}, {
        AbsoluteThickness[0.1]}}, {6.551080335043404, 
       FormBox[
        InterpretationBox[
         StyleBox[
          
          GraphicsBox[{}, ImageSize -> {0., 0.}, BaselinePosition -> 
           Baseline], "CacheGraphics" -> False], 
         Spacer[{0., 0.}], Selectable -> False], TraditionalForm], {0.005, 
       0.}, {
        AbsoluteThickness[0.1]}}, {6.684611727667927, 
       FormBox[
        InterpretationBox[
         StyleBox[
          
          GraphicsBox[{}, ImageSize -> {0., 0.}, BaselinePosition -> 
           Baseline], "CacheGraphics" -> False], 
         Spacer[{0., 0.}], Selectable -> False], TraditionalForm], {0.005, 
       0.}, {
        AbsoluteThickness[0.1]}}, {6.802394763324311, 
       FormBox[
        InterpretationBox[
         StyleBox[
          
          GraphicsBox[{}, ImageSize -> {0., 0.}, BaselinePosition -> 
           Baseline], "CacheGraphics" -> False], 
         Spacer[{0., 0.}], Selectable -> False], TraditionalForm], {0.005, 
       0.}, {
        AbsoluteThickness[0.1]}}, {7.600902459542082, 
       FormBox[
        InterpretationBox[
         StyleBox[
          
          GraphicsBox[{}, ImageSize -> {0., 0.}, BaselinePosition -> 
           Baseline], "CacheGraphics" -> False], 
         Spacer[{0., 0.}], Selectable -> False], TraditionalForm], {0.005, 
       0.}, {
        AbsoluteThickness[0.1]}}, {8.006367567650246, 
       FormBox[
        InterpretationBox[
         StyleBox[
          
          GraphicsBox[{}, ImageSize -> {0., 0.}, BaselinePosition -> 
           Baseline], "CacheGraphics" -> False], 
         Spacer[{0., 0.}], Selectable -> False], TraditionalForm], {0.005, 
       0.}, {
        AbsoluteThickness[0.1]}}, {8.294049640102028, 
       FormBox[
        InterpretationBox[
         StyleBox[
          
          GraphicsBox[{}, ImageSize -> {0., 0.}, BaselinePosition -> 
           Baseline], "CacheGraphics" -> False], 
         Spacer[{0., 0.}], Selectable -> False], TraditionalForm], {0.005, 
       0.}, {
        AbsoluteThickness[0.1]}}, {8.517193191416238, 
       FormBox[
        InterpretationBox[
         StyleBox[
          
          GraphicsBox[{}, ImageSize -> {0., 0.}, BaselinePosition -> 
           Baseline], "CacheGraphics" -> False], 
         Spacer[{0., 0.}], Selectable -> False], TraditionalForm], {0.005, 
       0.}, {
        AbsoluteThickness[0.1]}}, {8.699514748210191, 
       FormBox[
        InterpretationBox[
         StyleBox[
          
          GraphicsBox[{}, ImageSize -> {0., 0.}, BaselinePosition -> 
           Baseline], "CacheGraphics" -> False],
[truncated: 339,658 more chars]
